# Supplementary material for: CHIP-seq and transcriptomics reveal a new role of circadian-regulated StBBX24 protein in potato reproduction
Source: BMC Plant Biol. 2025 Dec 2;25:1702. doi: 10.1186/s12870-025-07811-0 (PMC12701598; doi:10.1186/s12870-025-07811-0)
Supplement: Supplementary file 1 — Supplementary Material 1. [file 12870_2025_7811_MOESM1_ESM.xlsx]

## Sheet: light-WT-light_stats_annotated_
Additional Data Set 1: Annotation of statistically significant differential peaks for light-sample vs. light-input sample.
Coordinates	light-WT_ligth_logFC	light-WT_ligth_logCPM	light-WT_ligth_LR	light-WT_ligth_PValue	light-WT_ligth_FDR	seqnames	start	width	strand	length	abs_summit	pileup	log10.pvalue	fold_enrichment	log10.qvalue	name	annotation	geneChr	geneStart	geneEnd	geneLength	geneStrand	geneId	transcriptId	distanceToTSS
10:10148280-10148621	-0.990233	4.52692	44.5713	2.4526e-11	1.17728e-08	10	10148281	341	*	342	10148346	227	10.7615	1.59693	8.88054	peak_23604	Distal Intergenic	10	10175581	10176000	420	2	PGSC0003DMG400040205	PGSC0003DMT400090634	27379
10:10162213-10162405	-0.96731	4.33241	38.5309	5.38931e-10	1.91463e-07	10	10162214	192	*	193	10162313	262	27.879	2.13951	25.409	peak_23608	Distal Intergenic	10	10175581	10176000	420	2	PGSC0003DMG400040205	PGSC0003DMT400090634	13595
10:1050708-1050896	1.15234	2.511	12.2445	0.000466636	0.0190659	10	1050709	188	*	189	1050808	84	47.9464	7.77198	45.1813	peak_22200	Promoter (1-2kb)	10	1052047	1057045	4999	1	PGSC0003DMG400014380	PGSC0003DMT400037271	-1151
10:10549768-10551231	1.12227	4.0117	30.7902	2.87481e-08	6.53792e-06	10	10549769	1463	*	1464	10550414	57	24.7667	5.30323	22.363	peak_23745	Distal Intergenic	10	10567567	10568460	894	1	PGSC0003DMG400035914	PGSC0003DMT400086343	-16336
10:10565695-10566290	-0.55948	4.31024	10.154	0.00143985	0.0424077	10	10565696	595	*	596	10566194	137	45.7098	4.43232	42.9705	peak_23753	Promoter (1-2kb)	10	10567567	10568460	894	1	PGSC0003DMG400035914	PGSC0003DMT400086343	-1277
10:10568075-10569873	0.794482	4.57489	23.7363	1.10481e-06	0.000153531	10	10568076	1798	*	1799	10569065	107	51.7482	6.47196	48.943	peak_23755	Promoter (<=1kb)	10	10567567	10568460	894	1	PGSC0003DMG400035914	PGSC0003DMT400086343	509
10:1062945-1063426	-0.662417	5.47931	31.7117	1.78843e-08	4.36738e-06	10	1062946	481	*	482	1063037	502	69.9314	2.47462	66.9649	peak_22204	Promoter (2-3kb)	10	1065667	1072774	7108	1	PGSC0003DMG400034953	PGSC0003DMT400085382	-2241
10:10963223-10963631	0.827062	3.41725	12.3118	0.000450113	0.0186333	10	10963224	408	*	409	10963344	125	50.571	5.34847	47.778	peak_23883	Distal Intergenic	10	10942086	10944296	2211	2	PGSC0003DMG400043253	PGSC0003DMT400093682	-18928
10:10964158-10964797	0.502476	6.1589	15.8545	6.84036e-05	0.00454929	10	10964159	639	*	640	10964576	1006	434.773	6.19228	430.745	peak_23884	Distal Intergenic	10	10942086	10944296	2211	2	PGSC0003DMG400043253	PGSC0003DMT400093682	-19863
10:11010724-11011704	0.807879	3.45076	12.5086	0.000405078	0.0172167	10	11010725	980	*	981	11010934	44	12.2056	3.37597	10.2415	peak_23904	Promoter (<=1kb)	10	11010756	11011265	510	1	PGSC0003DMG400034829	PGSC0003DMT400085258	0
10:11128146-11128565	1.09757	2.62744	12.2325	0.000469653	0.0191647	10	11128147	419	*	420	11128254	51	12.3127	3.10013	10.3378	peak_23953	Promoter (<=1kb)	10	11128182	11129411	1230	2	PGSC0003DMG400047075	PGSC0003DMT400097504	846
10:11170026-11170341	-0.762983	4.313	23.0886	1.54707e-06	0.000203095	10	11170027	315	*	316	11170197	207	23.265	2.17765	20.8973	peak_23969	Distal Intergenic	10	11128182	11129411	1230	2	PGSC0003DMG400047075	PGSC0003DMT400097504	-40616
10:11233695-11233931	0.706868	5.10143	21.0488	4.47726e-06	0.00050007	10	11233696	236	*	237	11233810	586	269.027	6.60295	265.297	peak_23994	Distal Intergenic	10	11297164	11297505	342	2	PGSC0003DMG400043133	PGSC0003DMT400093562	63574
10:11624230-11625490	0.770984	3.46828	11.6017	0.000658907	0.0242727	10	11624231	1260	*	1261	11625329	46	16.7576	4.29745	14.5846	peak_24081	Distal Intergenic	10	11681053	11682349	1297	1	PGSC0003DMG400046892	PGSC0003DMT400097321	-55563
10:11750642-11753176	0.516599	4.35625	9.72595	0.00181684	0.0497915	10	11750643	2534	*	2535	11752853	42	12.2271	3.48407	10.2574	peak_24127	Promoter (1-2kb)	10	11754742	11757233	2492	1	PGSC0003DMG400044166	PGSC0003DMT400094595	-1566
10:12130528-12130728	-0.855863	2.80116	12.9947	0.000312374	0.01427	10	12130529	200	*	201	12130606	98	12.9602	2.27418	10.9511	peak_24237	Promoter (<=1kb)	10	12130167	12130673	507	1	PGSC0003DMG400009780	PGSC0003DMT400025334	362
10:12320536-12320945	-0.566551	6.32677	30.904	2.71107e-08	6.24459e-06	10	12320537	409	*	410	12320630	903	123.135	2.46472	119.856	peak_24274	Distal Intergenic	10	12303092	12304362	1271	2	PGSC0003DMG400021076	PGSC0003DMT400054314	-16175
10:1239989-1240349	-0.835314	3.06037	14.6082	0.000132338	0.00754662	10	1239990	360	*	361	1240277	73	8.68418	2.11274	6.9536	peak_22225	Distal Intergenic	10	1244184	1249228	5045	1	PGSC0003DMG400014389	PGSC0003DMT400037292	-3835
10:12470767-12471415	-0.540152	4.25382	12.2386	0.000468106	0.0191139	10	12470768	648	*	649	12470900	125	23.655	2.83291	21.2778	peak_24311	Distal Intergenic	10	12485195	12488020	2826	1	PGSC0003DMG400043279	PGSC0003DMT400093708	-13780
10:12543751-12543948	-0.980211	3.54954	28.2187	1.08351e-07	2.08998e-05	10	12543752	197	*	198	12543832	175	27.724	2.5842	25.2571	peak_24342	Distal Intergenic	10	12553094	12553801	708	2	PGSC0003DMG400029221	PGSC0003DMT400075123	9853
10:12786785-12787267	0.352416	6.15723	10.2464	0.00136951	0.0408206	10	12786786	482	*	483	12786958	881	324.699	5.18265	320.855	peak_24409	Distal Intergenic	10	12820748	12821712	965	1	PGSC0003DMG400018021	PGSC0003DMT400046439	-33481
10:12952146-12952424	-0.891759	5.60711	62.475	2.69842e-15	2.78167e-12	10	12952147	278	*	279	12952308	570	76.1593	2.42567	73.1467	peak_24446	Distal Intergenic	10	12961763	12962819	1057	1	PGSC0003DMG400040189	PGSC0003DMT400090618	-9339
10:13126209-13126816	0.679521	3.96462	13.1794	0.00028305	0.0134178	10	13126210	607	*	608	13126654	147	58.1027	5.27581	55.2359	peak_24478	Distal Intergenic	10	13107948	13109152	1205	1	PGSC0003DMG400046064	PGSC0003DMT400096493	18262
10:13159929-13160272	-0.744327	3.49202	14.2623	0.000159017	0.00868752	10	13159930	343	*	344	13160050	88	9.45914	2.04447	7.6655	peak_24486	Distal Intergenic	10	13107948	13109152	1205	1	PGSC0003DMG400046064	PGSC0003DMT400096493	51982
10:13199983-13200376	0.579117	4.6453	13.3028	0.000265009	0.0127595	10	13199984	393	*	394	13200200	395	193.531	7.09434	189.995	peak_24498	Distal Intergenic	10	13241842	13246287	4446	2	PGSC0003DMG400047264	PGSC0003DMT400097693	45911
10:13201810-13202111	-0.523543	5.04212	11.9921	0.000534261	0.0209898	10	13201811	301	*	302	13201923	388	65.3702	2.74275	62.4402	peak_24499	Distal Intergenic	10	13241842	13246287	4446	2	PGSC0003DMG400047264	PGSC0003DMT400097693	44176
10:13397276-13398980	0.657184	4.71501	10.9046	0.000959274	0.0318233	10	13397277	1704	*	1705	13397869	138	49.2843	4.73518	46.5046	peak_24554	Distal Intergenic	10	13416826	13417260	435	1	PGSC0003DMG400012841	PGSC0003DMT400033420	-17846
10:13548407-13549896	0.673484	4.17755	11.935	0.000550902	0.0214137	10	13548408	1489	*	1490	13549665	70	26.2287	4.67802	23.7932	peak_24571	Distal Intergenic	10	13536313	13536891	579	2	PGSC0003DMG400041945	PGSC0003DMT400092374	-11517
10:14208926-14209121	-0.923368	3.52523	23.8304	1.05209e-06	0.000147838	10	14208927	195	*	196	14208995	154	18.8976	2.24471	16.6505	peak_24767	Distal Intergenic	10	14216742	14216813	72	1	ENSRNA049442737	ENSRNA049442737-T1	-7621
10:14354694-14354888	-0.784758	4.07791	22.7548	1.84041e-06	0.000234268	10	14354695	194	*	195	14354773	249	47.6416	2.93706	44.8806	peak_24802	Distal Intergenic	10	14336188	14337594	1407	2	PGSC0003DMG400038927	PGSC0003DMT400089356	-17101
10:14537976-14538351	-0.827165	3.67192	20.2494	6.79761e-06	0.000703617	10	14537977	375	*	376	14538179	110	8.77373	1.83335	7.03148	peak_24858	Promoter (2-3kb)	10	14540739	14544551	3813	1	PGSC0003DMG400037695	PGSC0003DMT400088124	-2388
10:14584449-14584836	-0.999185	4.18341	42.6851	6.42998e-11	2.80785e-08	10	14584450	387	*	388	14584511	127	6.48671	1.59217	4.95415	peak_24869	Distal Intergenic	10	14594726	14596118	1393	2	PGSC0003DMG400005321	PGSC0003DMT400013618	11282
10:14634394-14634603	1.1276	2.70295	13.4786	0.000241299	0.0119428	10	14634395	209	*	210	14634486	114	65.1726	8.08027	62.2443	peak_24880	Distal Intergenic	10	14665346	14665717	372	2	PGSC0003DMG400044137	PGSC0003DMT400094566	31114
10:15174042-15174583	-0.918661	3.29053	14.5471	0.000136701	0.00775028	10	15174043	541	*	542	15174063	44	3.51252	1.69688	2.3403	peak_24984	Distal Intergenic	10	15175680	15178990	3311	2	PGSC0003DMG400040173	PGSC0003DMT400090602	4407
10:15274995-15275181	-0.921921	3.90315	28.5115	9.3146e-08	1.84189e-05	10	15274996	186	*	187	15275125	192	18.759	2.0408	16.5195	peak_25025	Distal Intergenic	10	15290507	15294830	4324	1	PGSC0003DMG400038639	PGSC0003DMT400089068	-15326
10:15357732-15358499	0.8897	4.28163	25.0821	5.49404e-07	8.4988e-05	10	15357733	767	*	768	15358379	257	126.024	6.98884	122.732	peak_25048	Distal Intergenic	10	15346832	15347602	771	2	PGSC0003DMG400012086	PGSC0003DMT400031520	-10131
10:15445540-15445755	-0.669786	3.47223	11.6206	0.000652263	0.0240914	10	15445541	215	*	216	15445665	134	15.9194	2.19548	13.7789	peak_25062	Promoter (2-3kb)	10	15442623	15443236	614	2	PGSC0003DMG400046604	PGSC0003DMT400097033	-2305
10:15665035-15665715	0.930244	2.96162	11.7349	0.000613385	0.0230558	10	15665036	680	*	681	15665262	48	17.9057	4.42491	15.6923	peak_25097	Distal Intergenic	10	15691184	15700748	9565	1	PGSC0003DMG400042962	PGSC0003DMT400093391	-25469
10:15998451-15998925	1.25427	3.03709	20.7501	5.2329e-06	0.000571773	10	15998452	474	*	475	15998566	95	40.0657	5.46523	37.3971	peak_25198	Promoter (1-2kb)	10	15998588	16000461	1874	2	PGSC0003DMG400035549	PGSC0003DMT400085978	1536
10:16119034-16121714	0.536573	4.80171	12.9997	0.000311541	0.0142423	10	16119035	2680	*	2681	16120982	54	18.6649	4.19116	16.4277	peak_25242	Promoter (<=1kb)	10	16119754	16121607	1854	1	PGSC0003DMG400045691	PGSC0003DMT400096120	0
10:1612852-1613190	-0.575929	3.62298	9.74356	0.00179952	0.0495002	10	1612853	338	*	339	1612957	121	16.5656	2.34442	14.4002	peak_22267	Promoter (1-2kb)	10	1611761	1614435	2675	1	PGSC0003DMG400024997	PGSC0003DMT400064344	1092
10:16307398-16307746	-0.827309	3.37112	17.499	2.87466e-05	0.00229251	10	16307399	348	*	349	16307425	89	3.42433	1.44149	2.26274	peak_25316	Distal Intergenic	10	16298995	16299315	321	2	PGSC0003DMG400035501	PGSC0003DMT400085930	-8084
10:16749064-16749321	-0.787066	2.92684	10.6984	0.00107229	0.0345074	10	16749065	257	*	258	16749234	94	11.506	2.1823	9.58039	peak_25452	Distal Intergenic	10	16768237	16768926	690	2	PGSC0003DMG400012742	PGSC0003DMT400033180	19605
10:16773691-16773968	-0.91403	2.64193	12.2141	0.000474298	0.0192979	10	16773692	277	*	278	16773942	63	5.16654	1.77922	3.78049	peak_25454	Distal Intergenic	10	16768237	16768926	690	2	PGSC0003DMG400012742	PGSC0003DMT400033180	-4766
10:17107514-17107820	0.663396	5.49791	23.2163	1.44762e-06	0.000191641	10	17107515	306	*	307	17107641	887	459.048	7.76096	454.984	peak_25573	Distal Intergenic	10	17117142	17117679	538	1	PGSC0003DMG400045881	PGSC0003DMT400096310	-9322
10:17118532-17118917	-0.743446	3.65848	16.1873	5.73761e-05	0.0039786	10	17118533	385	*	386	17118831	100	10.6435	2.05272	8.76887	peak_25575	Promoter (1-2kb)	10	17117142	17117679	538	1	PGSC0003DMG400045881	PGSC0003DMT400096310	1391
10:17130720-17130973	0.832605	2.98688	9.96447	0.0015959	0.0455531	10	17130721	253	*	254	17130850	111	30.6333	3.69955	28.1111	peak_25579	Distal Intergenic	10	17117142	17117679	538	1	PGSC0003DMG400045881	PGSC0003DMT400096310	13579
10:17135252-17135531	-0.700252	4.85574	24.4467	7.6394e-07	0.000111778	10	17135253	279	*	280	17135384	390	79.0049	3.08589	75.9727	peak_25581	Distal Intergenic	10	17148387	17153051	4665	2	PGSC0003DMG400046824	PGSC0003DMT400097253	17520
10:17524160-17524680	-0.659527	4.74248	21.6991	3.18933e-06	0.000375565	10	17524161	520	*	521	17524361	164	17.2213	2.093	15.0319	peak_25726	Distal Intergenic	10	17585967	17586620	654	1	PGSC0003DMG400009751	PGSC0003DMT400025237	-61287
10:17529370-17529719	1.07315	2.70571	12.5801	0.000389867	0.0167171	10	17529371	349	*	350	17529476	52	7.20774	2.20779	5.60082	peak_25728	Distal Intergenic	10	17585967	17586620	654	1	PGSC0003DMG400009751	PGSC0003DMT400025237	-56248
10:17762409-17763052	-0.581839	4.34902	12.3997	0.000429402	0.0179831	10	17762410	643	*	644	17762958	146	34.1442	3.30506	31.5632	peak_25788	Promoter (<=1kb)	10	17762393	17765807	3415	1	PGSC0003DMG400018974	PGSC0003DMT400048835	17
10:17764943-17765201	-0.915451	4.25068	30.0265	4.26178e-08	9.24101e-06	10	17764944	258	*	259	17765049	217	20.9746	2.0401	18.6677	peak_25791	Promoter (2-3kb)	10	17762393	17765807	3415	1	PGSC0003DMG400018974	PGSC0003DMT400048835	2551
10:18530514-18532852	0.718035	5.13849	24.8168	6.30447e-07	9.54122e-05	10	18530515	2338	*	2339	18530664	97	32.2593	4.30985	29.7089	peak_26000	Promoter (<=1kb)	10	18530845	18532735	1891	1	PGSC0003DMG400037003	PGSC0003DMT400087432	0
10:18533683-18534168	-0.924584	3.59279	24.9637	5.84213e-07	8.9492e-05	10	18533684	485	*	486	18533809	74	7.20268	1.93268	5.5959	peak_26002	Promoter (2-3kb)	10	18530845	18532735	1891	1	PGSC0003DMG400037003	PGSC0003DMT400087432	2839
10:18550117-18550493	-0.476133	5.03922	13.1114	0.000293508	0.013757	10	18550118	376	*	377	18550272	285	31.3239	2.17603	28.7892	peak_26009	Promoter (1-2kb)	10	18547633	18548145	513	2	PGSC0003DMG400040476	PGSC0003DMT400090905	-1973
10:18592366-18592571	-0.584512	4.13702	13.139	0.000289219	0.0136128	10	18592367	205	*	206	18592480	271	67.4111	3.55033	64.4643	peak_26018	Distal Intergenic	10	18561929	18562237	309	1	PGSC0003DMG400040181	PGSC0003DMT400090610	30438
10:18724033-18724391	-0.751971	3.32437	10.2094	0.00139725	0.041415	10	18724034	358	*	359	18724130	91	9.09044	1.98415	7.32686	peak_26051	Distal Intergenic	10	18716941	18721970	5030	1	PGSC0003DMG400004328	PGSC0003DMT400011061	7093
10:18812055-18812323	0.430901	5.33612	10.9408	0.000940671	0.0313767	10	18812056	268	*	269	18812191	752	372.586	7.30522	368.658	peak_26091	Distal Intergenic	10	18788243	18790312	2070	2	PGSC0003DMG400046320	PGSC0003DMT400096749	-21744
10:19005188-19005912	1.19469	2.42694	12.2036	0.000476971	0.0193815	10	19005189	724	*	725	19005299	33	8.2213	2.97325	6.52438	peak_26137	Promoter (<=1kb)	10	19006486	19006911	426	1	PGSC0003DMG400043448	PGSC0003DMT400093877	-574
10:19333234-19333606	1.40178	1.77474	10.3292	0.00130941	0.0395477	10	19333235	372	*	373	19333280	35	7.3328	2.66633	5.7165	peak_26219	Distal Intergenic	10	19322998	19324504	1507	2	PGSC0003DMG400029162	PGSC0003DMT400074976	-8731
10:19344544-19345308	0.787249	4.88894	26.8155	2.23835e-07	3.90435e-05	10	19344545	764	*	765	19344711	309	150.291	6.96986	146.899	peak_26227	Distal Intergenic	10	19352699	19353908	1210	1	PGSC0003DMG400041739	PGSC0003DMT400092168	-7391
10:19352845-19353458	0.698545	4.30089	16.2661	5.50405e-05	0.00385633	10	19352846	613	*	614	19353313	273	127.288	6.57993	123.99	peak_26232	Promoter (<=1kb)	10	19352699	19353908	1210	1	PGSC0003DMG400041739	PGSC0003DMT400092168	147
10:19543487-19543670	2.21623	1.30958	14.2412	0.000160807	0.00876244	10	19543488	183	*	184	19543579	43	11.8163	3.33978	9.87048	peak_26293	Promoter (1-2kb)	10	19542942	19545097	2156	2	PGSC0003DMG400047081	PGSC0003DMT400097510	1427
10:19548025-19548225	-0.856091	3.19481	16.1528	5.84318e-05	0.0040377	10	19548026	200	*	201	19548110	120	14.5576	2.20505	12.4766	peak_26297	Promoter (2-3kb)	10	19542942	19545097	2156	2	PGSC0003DMG400047081	PGSC0003DMT400097510	-2929
10:19653247-19653460	0.877645	3.21434	12.0947	0.000505663	0.0202852	10	19653248	213	*	214	19653353	168	77.882	6.37273	74.8576	peak_26333	Distal Intergenic	10	19705655	19706921	1267	1	PGSC0003DMG400040937	PGSC0003DMT400091366	-52195
10:19725796-19726414	1.08016	3.01101	15.5558	8.01055e-05	0.00509624	10	19725797	618	*	619	19726068	53	13.6578	3.26972	11.6149	peak_26344	Distal Intergenic	10	19705655	19706921	1267	1	PGSC0003DMG400040937	PGSC0003DMT400091366	20142
10:19732401-19732736	1.32826	2.1045	11.0266	0.000898115	0.0304121	10	19732402	335	*	336	19732550	46	11.0571	3.04935	9.15607	peak_26347	Distal Intergenic	10	19705655	19706921	1267	1	PGSC0003DMG400040937	PGSC0003DMT400091366	26747
10:19898148-19898484	-0.589179	3.85202	11.5499	0.000677527	0.0246767	10	19898149	336	*	337	19898260	160	22.27	2.39722	19.9293	peak_26383	Promoter (2-3kb)	10	19895435	19896039	605	1	PGSC0003DMG400024399	PGSC0003DMT400062698	2714
10:20063719-20065093	0.697293	3.97897	13.8189	0.000201304	0.0103757	10	20063720	1374	*	1375	20063956	52	18.7975	4.34677	16.5553	peak_26423	Promoter (<=1kb)	10	20064451	20065053	603	2	PGSC0003DMG400047337	PGSC0003DMT400097766	0
10:20262495-20265766	0.380274	6.1075	10.502	0.00119243	0.0371293	10	20262496	3271	*	3272	20265630	248	77.9685	4.31472	74.9435	peak_26461	Distal Intergenic	10	20257753	20258139	387	2	PGSC0003DMG400042148	PGSC0003DMT400092577	-4357
10:20278416-20278787	-0.957824	3.64767	28.4102	9.81465e-08	1.92563e-05	10	20278417	371	*	372	20278488	101	7.73957	1.7969	6.08454	peak_26464	Distal Intergenic	10	20271098	20272130	1033	1	PGSC0003DMG400041395	PGSC0003DMT400091824	7319
10:20565736-20566281	1.36393	2.43983	14.6129	0.000132007	0.00754198	10	20565737	545	*	546	20565844	45	15.4422	4.05315	13.3197	peak_26526	Distal Intergenic	10	20575575	20579569	3995	1	PGSC0003DMG400037558	PGSC0003DMT400087987	-9294
10:20611142-20611358	-0.891827	4.20886	33.5046	7.10973e-09	1.94182e-06	10	20611143	216	*	217	20611269	253	44.806	2.79767	42.0774	peak_26540	Distal Intergenic	10	20617291	20618319	1029	1	PGSC0003DMG400036816	PGSC0003DMT400087245	-5933
10:20860826-20861433	-0.590162	4.69186	15.047	0.000104868	0.00628928	10	20860827	607	*	608	20861060	207	30.5525	2.49914	28.0326	peak_26628	Distal Intergenic	10	20867729	20872208	4480	1	PGSC0003DMG400014922	PGSC0003DMT400038627	-6296
10:20884561-20885925	-0.43526	4.97298	10.6498	0.00110082	0.0351469	10	20884562	1364	*	1365	20885388	119	15.2557	2.26485	13.143	peak_26635	Distal Intergenic	10	20867729	20872208	4480	1	PGSC0003DMG400014922	PGSC0003DMT400038627	16833
10:20886737-20887092	-0.72118	3.33203	12.8251	0.000342002	0.0152686	10	20886738	355	*	356	20887002	103	11.6433	2.11369	9.70703	peak_26636	Distal Intergenic	10	20867729	20872208	4480	1	PGSC0003DMG400014922	PGSC0003DMT400038627	19009
10:20928577-20928796	-0.740446	3.14971	11.9984	0.000532472	0.0209712	10	20928578	219	*	220	20928717	99	9.45361	1.9572	7.66013	peak_26655	Distal Intergenic	10	20918779	20919599	821	1	PGSC0003DMG400041724	PGSC0003DMT400092153	9799
10:20953246-20953620	-0.740649	4.61847	15.5501	8.03492e-05	0.00510871	10	20953247	374	*	375	20953522	248	27.9882	2.19434	25.5158	peak_26659	Distal Intergenic	10	20918779	20919599	821	1	PGSC0003DMG400041724	PGSC0003DMT400092153	34468
10:21014804-21015233	-0.876006	6.24202	72.4187	1.74056e-17	2.60596e-14	10	21014805	429	*	430	21015023	715	79.8003	2.2277	76.7629	peak_26689	Distal Intergenic	10	21001915	21002355	441	2	PGSC0003DMG400043437	PGSC0003DMT400093866	-12450
10:21016506-21016761	-0.856395	4.65744	38.5991	5.20418e-10	1.85937e-07	10	21016507	255	*	256	21016643	314	37.9717	2.28182	35.3327	peak_26691	Distal Intergenic	10	21027813	21028550	738	1	PGSC0003DMG400045443	PGSC0003DMT400095872	-11052
10:21017101-21017807	-0.738035	5.53523	37.0358	1.15982e-09	3.84775e-07	10	21017102	706	*	707	21017699	252	23.2971	2.01176	20.9289	peak_26692	Distal Intergenic	10	21027813	21028550	738	1	PGSC0003DMG400045443	PGSC0003DMT400095872	-10006
10:2104153-2104339	-1.03436	2.37188	13.8918	0.000193642	0.0101051	10	2104154	186	*	187	2104256	69	7.80693	2.05396	6.14739	peak_22310	Distal Intergenic	10	2113257	2121598	8342	1	PGSC0003DMG400021310	PGSC0003DMT400054920	-8918
10:21175866-21176391	-0.682216	3.61635	12.389	0.000431867	0.0180683	10	21175867	525	*	526	21176340	78	6.80221	1.85503	5.2364	peak_26734	Distal Intergenic	10	21196509	21197603	1095	2	PGSC0003DMG400014924	PGSC0003DMT400038635	21212
10:21342492-21342925	-0.372747	5.62361	10.2592	0.00136004	0.0406571	10	21342493	433	*	434	21342825	539	116.401	3.24514	113.156	peak_26803	Distal Intergenic	10	21329537	21332007	2471	1	PGSC0003DMG400001288	PGSC0003DMT400003253	12956
10:21354381-21354609	-0.861545	3.56344	20.7901	5.12462e-06	0.000562875	10	21354382	228	*	229	21354482	146	37.2299	3.53011	34.6011	peak_26809	Intron (PGSC0003DMT400068748/PGSC0003DMG400026735, intron 2 of 2)	10	21353789	21358919	5131	2	PGSC0003DMG400026735	PGSC0003DMT400068748	4310
10:21603018-21603605	0.992775	3.0836	10.3127	0.00132118	0.0398458	10	21603019	587	*	588	21603180	58	21.9385	4.61093	19.6046	peak_26915	Promoter (1-2kb)	10	21601560	21604973	3414	2	PGSC0003DMG400039060	PGSC0003DMT400089489	1368
10:21668895-21670144	0.722307	3.54157	11.0823	0.000871572	0.0298001	10	21668896	1249	*	1250	21669872	47	17.4438	4.38888	15.2466	peak_26925	Promoter (<=1kb)	10	21668934	21669713	780	1	PGSC0003DMG400044311	PGSC0003DMT400094740	0
10:21688862-21689263	0.785295	4.81613	17.9086	2.31773e-05	0.00192528	10	21688863	401	*	402	21689160	418	171.766	5.75297	168.298	peak_26937	Distal Intergenic	10	21668934	21669713	780	1	PGSC0003DMG400044311	PGSC0003DMT400094740	19929
10:21694175-21694825	0.742245	3.42189	10.7449	0.00104566	0.0339634	10	21694176	650	*	651	21694306	127	55.8458	5.87332	53.0002	peak_26939	Distal Intergenic	10	21708888	21711579	2692	2	PGSC0003DMG400042282	PGSC0003DMT400092711	16754
10:21764013-21764522	1.19617	2.36352	10.6893	0.00107758	0.0346513	10	21764014	509	*	510	21764139	43	13.2099	3.65509	11.1905	peak_26954	Promoter (1-2kb)	10	21756828	21762466	5639	2	PGSC0003DMG400046645	PGSC0003DMT400097074	-1548
10:21804951-21805240	0.924921	2.95712	11.7529	0.00060749	0.0228949	10	21804952	289	*	290	21805122	118	69.7182	8.48891	66.7533	peak_26975	Distal Intergenic	10	21828049	21829265	1217	2	PGSC0003DMG400044395	PGSC0003DMT400094824	24025
10:21822548-21824899	0.575984	4.41306	12.0629	0.000514344	0.0205092	10	21822549	2351	*	2352	21824344	53	15.2058	3.55793	13.0965	peak_26981	Distal Intergenic	10	21828049	21829265	1217	2	PGSC0003DMG400044395	PGSC0003DMT400094824	4366
10:21983796-21984156	-0.474021	4.41283	10.125	0.0014627	0.0428534	10	21983797	360	*	361	21983972	201	21.7056	2.13597	19.3799	peak_27045	Distal Intergenic	10	21940567	21941568	1002	2	PGSC0003DMG400039998	PGSC0003DMT400090427	-42229
10:21995876-21997093	0.553475	5.14488	16.1974	5.70738e-05	0.00397004	10	21995877	1217	*	1218	21996951	274	112.966	5.69855	109.738	peak_27053	Distal Intergenic	10	22048816	22049127	312	2	PGSC0003DMG400036489	PGSC0003DMT400086918	52034
10:22009212-22009712	1.12259	3.32482	16.0062	6.31366e-05	0.00428053	10	22009213	500	*	501	22009376	131	80.0717	9.0069	77.0327	peak_27059	Distal Intergenic	10	22048816	22049127	312	2	PGSC0003DMG400036489	PGSC0003DMT400086918	39415
10:22024758-22025511	0.756925	7.93105	62.8331	2.24982e-15	2.35788e-12	10	22024759	753	*	754	22024959	2215	948.97	6.16901	944.332	peak_27068	Distal Intergenic	10	22048816	22049127	312	2	PGSC0003DMG400036489	PGSC0003DMT400086918	23616
10:22027538-22028093	0.448963	5.27385	11.44	0.000718797	0.0258282	10	22027539	555	*	556	22027847	429	157.795	5.10847	154.374	peak_27069	Distal Intergenic	10	22048816	22049127	312	2	PGSC0003DMG400036489	PGSC0003DMT400086918	21034
10:22045435-22045692	-0.752447	3.196	12.5237	0.000401817	0.0171012	10	22045436	257	*	258	22045496	104	9.3322	1.91348	7.54856	peak_27075	Distal Intergenic	10	22048816	22049127	312	2	PGSC0003DMG400036489	PGSC0003DMT400086918	3435
10:22098838-22099641	0.49595	6.64352	23.3677	1.33807e-06	0.000179357	10	22098839	803	*	804	22099016	949	390.181	5.84177	386.224	peak_27094	Distal Intergenic	10	22048816	22049127	312	2	PGSC0003DMG400036489	PGSC0003DMT400086918	-49712
10:22114400-22114607	1.76502	1.36139	10.7536	0.00104079	0.0338488	10	22114401	207	*	208	22114499	48	18.1389	4.48032	15.9186	peak_27099	Distal Intergenic	10	22177415	22178140	726	2	PGSC0003DMG400036953	PGSC0003DMT400087382	63533
10:22115974-22117097	0.728883	3.43435	10.4253	0.001243	0.0381496	10	22115975	1123	*	1124	22116563	60	27.1135	5.57754	24.6592	peak_27101	Distal Intergenic	10	22177415	22178140	726	2	PGSC0003DMG400036953	PGSC0003DMT400087382	61043
10:22171105-22171312	-0.872319	2.84	13.9706	0.000185692	0.00978358	10	22171106	207	*	208	22171187	86	10.2149	2.13777	8.36965	peak_27103	Distal Intergenic	10	22177415	22178140	726	2	PGSC0003DMG400036953	PGSC0003DMT400087382	6828
10:22311546-22313042	0.96876	3.80451	21.5801	3.39358e-06	0.000395909	10	22311547	1496	*	1497	22312903	59	25.3407	5.26467	22.9246	peak_27138	Distal Intergenic	10	22318263	22319553	1291	1	PGSC0003DMG400034465	PGSC0003DMT400084894	-5221
10:22318173-22318481	1.36125	2.21505	13.0807	0.000298354	0.0138612	10	22318174	308	*	309	22318285	40	8.58792	2.76511	6.86468	peak_27142	Promoter (<=1kb)	10	22318263	22319553	1291	1	PGSC0003DMG400034465	PGSC0003DMT400084894	0
10:22602989-22603574	0.705478	5.46538	27.0436	1.98921e-07	3.5285e-05	10	22602990	585	*	586	22603444	544	273.17	7.38711	269.431	peak_27180	Distal Intergenic	10	22589703	22596606	6904	1	PGSC0003DMG400039475	PGSC0003DMT400089904	13287
10:22696521-22699173	0.658543	5.01236	20.9839	4.63168e-06	0.000515015	10	22696522	2652	*	2653	22698680	137	61.6692	6.06897	58.7701	peak_27191	Distal Intergenic	10	22681043	22681946	904	1	PGSC0003DMG400045821	PGSC0003DMT400096250	15479
10:22735409-22736018	-0.628541	5.49351	27.8958	1.28026e-07	2.40314e-05	10	22735410	609	*	610	22735637	383	84.521	3.27493	81.4527	peak_27202	Distal Intergenic	10	22726164	22727168	1005	2	PGSC0003DMG400043336	PGSC0003DMT400093765	-8242
10:22736236-22736483	-0.641079	3.75312	13.1532	0.000287024	0.01355	10	22736237	247	*	248	22736403	109	3.35265	1.38455	2.19955	peak_27203	Distal Intergenic	10	22726164	22727168	1005	2	PGSC0003DMG400043336	PGSC0003DMT400093765	-9069
10:22926256-22926463	-0.806084	3.05074	13.0381	0.000305219	0.0140813	10	22926257	207	*	208	22926323	87	5.7769	1.69106	4.31717	peak_27242	Distal Intergenic	10	22941480	22942957	1478	2	PGSC0003DMG400020928	PGSC0003DMT400053944	16494
10:22947620-22947865	-0.836306	2.51942	10.0043	0.00156172	0.0448831	10	22947621	245	*	246	22947700	54	6.54958	2.07397	5.01181	peak_27246	Distal Intergenic	10	22941480	22942957	1478	2	PGSC0003DMG400020928	PGSC0003DMT400053944	-4664
10:22953377-22954497	0.549914	4.1841	9.8119	0.00173386	0.0482427	10	22953378	1120	*	1121	22953562	155	67.4079	5.88252	64.4612	peak_27249	Distal Intergenic	10	22941480	22942957	1478	2	PGSC0003DMG400020928	PGSC0003DMT400053944	-10421
10:23112503-23112711	-0.896315	3.71167	25.8892	3.61594e-07	5.9213e-05	10	23112504	208	*	209	23112597	144	10.9299	1.82509	9.03926	peak_27293	Distal Intergenic	10	23186482	23189872	3391	1	PGSC0003DMG400042969	PGSC0003DMT400093398	-73771
10:23113093-23113327	-0.739145	3.50555	14.7589	0.00012217	0.00709351	10	23113094	234	*	235	23113236	125	14.7884	2.18335	12.6927	peak_27294	Distal Intergenic	10	23186482	23189872	3391	1	PGSC0003DMG400042969	PGSC0003DMT400093398	-73155
10:23149415-23149764	-0.945367	3.12568	18.4091	1.78202e-05	0.00155267	10	23149416	349	*	350	23149513	77	9.07993	2.11291	7.31656	peak_27300	Distal Intergenic	10	23186482	23189872	3391	1	PGSC0003DMG400042969	PGSC0003DMT400093398	-36718
10:23304809-23305386	1.25548	2.47846	13.4503	0.000244964	0.012072	10	23304810	577	*	578	23305180	45	16.0803	4.20601	13.9327	peak_27333	Promoter (<=1kb)	10	23303768	23304810	1043	2	PGSC0003DMG400046511	PGSC0003DMT400096940	0
10:23379245-23379552	0.653645	5.8504	24.3233	8.14481e-07	0.00011801	10	23379246	307	*	308	23379407	1019	499.701	7.24003	495.58	peak_27354	Distal Intergenic	10	23397128	23397580	453	1	PGSC0003DMG400035390	PGSC0003DMT400085819	-17576
10:23463986-23464219	-0.563842	5.77371	20.2999	6.62056e-06	0.000689246	10	23463987	233	*	234	23464108	817	164.859	3.11253	161.413	peak_27376	Distal Intergenic	10	23468119	23472071	3953	1	PGSC0003DMG400026636	PGSC0003DMT400068494	-3900
10:23483217-23483615	-1.01448	2.98976	19.3772	1.07278e-05	0.00102191	10	23483218	398	*	399	23483251	56	4.32521	1.72022	3.04363	peak_27385	Distal Intergenic	10	23468119	23472071	3953	1	PGSC0003DMG400026636	PGSC0003DMT400068494	15099
10:23761004-23761383	-0.743769	6.04372	43.0693	5.2835e-11	2.3397e-08	10	23761005	379	*	380	23761219	639	73.5372	2.25668	70.5437	peak_27474	Distal Intergenic	10	23754834	23757103	2270	1	PGSC0003DMG400041589	PGSC0003DMT400092018	6171
10:24265805-24266012	-0.84917	5.88734	61.5678	4.27763e-15	4.23337e-12	10	24265806	207	*	208	24265880	744	122.78	2.73635	119.504	peak_27634	Distal Intergenic	10	24275922	24281820	5899	1	PGSC0003DMG400026375	PGSC0003DMT400067811	-9910
10:24273282-24273626	-0.557044	4.1475	12.4303	0.000422425	0.017756	10	24273283	344	*	345	24273460	198	38.037	2.92191	35.3968	peak_27635	Promoter (2-3kb)	10	24275922	24281820	5899	1	PGSC0003DMG400026375	PGSC0003DMT400067811	-2296
10:24385302-24387882	0.482256	4.61559	9.74797	0.00179521	0.0494139	10	24385303	2580	*	2581	24386674	56	19.7426	4.28989	17.47	peak_27676	Promoter (<=1kb)	10	24386167	24387442	1276	1	PGSC0003DMG400042588	PGSC0003DMT400093017	0
10:24439845-24442027	0.697982	4.23647	15.9316	6.56718e-05	0.0044143	10	24439846	2182	*	2183	24440592	56	21.617	4.68144	19.2928	peak_27690	Distal Intergenic	10	24413299	24417772	4474	1	PGSC0003DMG400038992	PGSC0003DMT400089421	26547
10:24507768-24508455	-0.689761	5.77564	39.0539	4.1227e-10	1.51163e-07	10	24507769	687	*	688	24507944	378	66.815	2.82273	63.873	peak_27707	Distal Intergenic	10	24529463	24535860	6398	1	PGSC0003DMG400035818	PGSC0003DMT400086247	-21008
10:24527387-24529995	0.707924	4.54908	18.8099	1.44412e-05	0.00131212	10	24527388	2608	*	2609	24529291	51	20.2757	4.75462	17.9872	peak_27708	Promoter (<=1kb)	10	24529463	24535860	6398	1	PGSC0003DMG400035818	PGSC0003DMT400086247	0
10:24565528-24565719	-1.27078	4.49589	80.414	3.03639e-19	6.58394e-16	10	24565529	191	*	192	24565623	277	25.9363	2.02768	23.5073	peak_27729	Distal Intergenic	10	24546328	24547160	833	2	PGSC0003DMG400045804	PGSC0003DMT400096233	-18369
10:24911693-24911907	-0.801686	2.97918	12.3003	0.000452876	0.0187151	10	24911694	214	*	215	24911747	83	11.2384	2.27544	9.32625	peak_27842	Distal Intergenic	10	24929555	24938180	8626	2	PGSC0003DMG400046925	PGSC0003DMT400097354	26273
10:24955843-24956034	-0.828167	3.88194	23.4964	1.25146e-06	0.000169616	10	24955844	191	*	192	24955937	188	18.8132	2.06028	16.5703	peak_27860	Distal Intergenic	10	24963170	24964348	1179	1	PGSC0003DMG400043975	PGSC0003DMT400094404	-7136
10:25013406-25014020	0.882544	7.32062	60.1964	8.58494e-15	8.11787e-12	10	25013407	614	*	615	25013864	2371	1286.2	8.36383	1281.3	peak_27880	Distal Intergenic	10	25024667	25025302	636	2	PGSC0003DMG400037472	PGSC0003DMT400087901	11282
10:25114331-25114987	0.484613	5.13057	9.97246	0.00158899	0.0454635	10	25114332	656	*	657	25114810	491	214.379	6.19272	210.783	peak_27908	Distal Intergenic	10	25125229	25129673	4445	2	PGSC0003DMG400005282	PGSC0003DMT400013523	14686
10:25246239-25247499	0.594086	4.07405	10.3043	0.00132718	0.0399839	10	25246240	1260	*	1261	25246969	66	24.1547	4.53968	21.7652	peak_27964	Exon (PGSC0003DMT400085659/PGSC0003DMG400035230, exon 3 of 4)	10	25241994	25247104	5111	1	PGSC0003DMG400035230	PGSC0003DMT400085659	4246
10:25313160-25313362	-0.9902	3.84775	30.4114	3.49475e-08	7.76527e-06	10	25313161	202	*	203	25313284	195	27.6053	2.43802	25.1421	peak_27990	Distal Intergenic	10	25309228	25311954	2727	1	PGSC0003DMG400036338	PGSC0003DMT400086767	3933
10:25318223-25318479	0.893003	3.8987	20.7239	5.30494e-06	0.000578329	10	25318224	256	*	257	25318359	283	138.158	6.97847	134.813	peak_27992	Distal Intergenic	10	25309228	25311954	2727	1	PGSC0003DMG400036338	PGSC0003DMT400086767	8996
10:25339386-25339586	-1.04499	4.1574	44.6451	2.36183e-11	1.13808e-08	10	25339387	200	*	201	25339483	230	29.4284	2.32637	26.9292	peak_27999	Distal Intergenic	10	25366332	25366685	354	1	PGSC0003DMG400047197	PGSC0003DMT400097626	-26746
10:25370634-25371164	-0.320455	6.94057	10.336	0.00130458	0.0394586	10	25370635	530	*	531	25370787	1302	261.039	3.11157	257.327	peak_28013	Distal Intergenic	10	25366332	25366685	354	1	PGSC0003DMG400047197	PGSC0003DMT400097626	4303
10:25391092-25391471	-0.460589	4.92494	12.0103	0.000529075	0.0209044	10	25391093	379	*	380	25391335	239	27.8803	2.22629	25.4102	peak_28016	Distal Intergenic	10	25366332	25366685	354	1	PGSC0003DMG400047197	PGSC0003DMT400097626	24761
10:25423014-25423335	-1.15822	4.14238	53.1057	3.16077e-13	2.20839e-10	10	25423015	321	*	322	25423267	124	11.2794	1.94324	9.36484	peak_28022	Distal Intergenic	10	25464156	25467377	3222	2	PGSC0003DMG400039699	PGSC0003DMT400090128	44042
10:25423752-25424022	-0.555891	5.16805	17.7061	2.57798e-05	0.00209714	10	25423753	270	*	271	25423904	544	164.03	4.23807	160.587	peak_28023	Distal Intergenic	10	25464156	25467377	3222	2	PGSC0003DMG400039699	PGSC0003DMT400090128	43355
10:25451488-25452139	-0.706726	3.70097	15.7219	7.33714e-05	0.00479349	10	25451489	651	*	652	25451773	64	3.58243	1.56093	2.39254	peak_28039	Distal Intergenic	10	25464156	25467377	3222	2	PGSC0003DMG400039699	PGSC0003DMT400090128	15238
10:25617376-25617891	-0.632841	3.41455	10.2312	0.00138083	0.0410445	10	25617377	515	*	516	25617505	65	6.52076	1.93659	4.98497	peak_28084	Distal Intergenic	10	25588853	25594332	5480	2	PGSC0003DMG400031385	PGSC0003DMT400080601	-23045
10:25694532-25695375	0.718659	4.37777	18.24	1.94749e-05	0.00166388	10	25694533	843	*	844	25694935	202	116.403	8.57127	113.157	peak_28106	Distal Intergenic	10	25588853	25594332	5480	2	PGSC0003DMG400031385	PGSC0003DMT400080601	-100201
10:25781995-25782560	-0.648614	4.55903	20.6681	5.46197e-06	0.000590645	10	25781996	565	*	566	25782060	160	13.1896	1.89147	11.1707	peak_28140	Distal Intergenic	10	25854908	25855578	671	2	PGSC0003DMG400037496	PGSC0003DMT400087925	73018
10:25808114-25808424	0.485171	7.8618	20.9788	4.64383e-06	0.000515015	10	25808115	310	*	311	25808288	2035	530.688	3.79211	526.527	peak_28147	Distal Intergenic	10	25854908	25855578	671	2	PGSC0003DMG400037496	PGSC0003DMT400087925	47154
10:26067309-26069948	0.501979	4.56711	10.0066	0.00155981	0.044859	10	26067310	2639	*	2640	26069717	48	17.3707	4.29948	15.1768	peak_28225	Distal Intergenic	10	26029370	26033562	4193	1	PGSC0003DMG400007701	PGSC0003DMT400019903	37940
10:26217195-26217386	-0.640324	4.61804	20.684	5.41676e-06	0.000587777	10	26217196	191	*	192	26217288	343	66.2878	2.98186	63.3501	peak_28293	Distal Intergenic	10	26198478	26203743	5266	2	PGSC0003DMG400034707	PGSC0003DMT400085136	-13453
10:26232426-26232625	-0.598399	3.96965	12.0264	0.000524526	0.0208023	10	26232427	199	*	200	26232499	207	33.175	2.61806	30.609	peak_28296	Distal Intergenic	10	26251330	26253034	1705	2	PGSC0003DMG400039987	PGSC0003DMT400090416	20409
10:26244080-26244475	-0.920767	4.75155	46.4198	9.54439e-12	5.06473e-09	10	26244081	395	*	396	26244400	256	23.685	2.0133	21.3069	peak_28299	Distal Intergenic	10	26251330	26253034	1705	2	PGSC0003DMG400039987	PGSC0003DMT400090416	8559
10:26713225-26713428	-0.630132	3.94876	14.3123	0.000154847	0.00851144	10	26713226	203	*	204	26713330	208	27.3489	2.35097	24.8897	peak_28454	Distal Intergenic	10	26752750	26758232	5483	2	PGSC0003DMG400044747	PGSC0003DMT400095176	44804
10:26737835-26738205	-0.719883	3.69261	16.2403	5.57954e-05	0.0038962	10	26737836	370	*	371	26738170	130	11.8635	1.95054	9.91488	peak_28467	Distal Intergenic	10	26752750	26758232	5483	2	PGSC0003DMG400044747	PGSC0003DMT400095176	20027
10:26822677-26822858	-0.598383	5.08101	19.0912	1.24619e-05	0.00115954	10	26822678	181	*	182	26822759	445	44.4731	2.10606	41.7484	peak_28504	Distal Intergenic	10	26752750	26758232	5483	2	PGSC0003DMG400044747	PGSC0003DMT400095176	-64446
10:2686769-2687209	-0.4684	4.51126	10.2977	0.00133197	0.0400774	10	2686770	440	*	441	2687121	172	30.6637	2.77087	28.1409	peak_22378	Distal Intergenic	10	2692342	2696860	4519	1	PGSC0003DMG400021286	PGSC0003DMT400054835	-5133
10:26871709-26872030	-0.539164	4.57254	12.667	0.000372165	0.0161875	10	26871710	321	*	322	26871861	297	59.9698	3.05936	57.0861	peak_28526	Distal Intergenic	10	26895767	26902838	7072	1	PGSC0003DMG400003492	PGSC0003DMT400008961	-23737
10:2687606-2687908	-0.910925	3.48279	22.2414	2.40428e-06	0.000294136	10	2687607	302	*	303	2687788	123	15.1093	2.22146	13.0039	peak_22379	Distal Intergenic	10	2692342	2696860	4519	1	PGSC0003DMG400021286	PGSC0003DMT400054835	-4434
10:27125626-27126052	-0.725163	3.84551	16.9124	3.91456e-05	0.00291942	10	27125627	426	*	427	27125713	93	8.06795	1.87444	6.38729	peak_28564	Distal Intergenic	10	27172425	27174620	2196	1	PGSC0003DMG400024175	PGSC0003DMT400062119	-46373
10:27238503-27238786	-0.835264	2.83099	12.2584	0.000463168	0.0189822	10	27238504	283	*	284	27238724	68	5.83079	1.82245	4.3664	peak_28592	Distal Intergenic	10	27258119	27258494	376	1	PGSC0003DMG400044904	PGSC0003DMT400095333	-19333
10:27424306-27424586	-0.711224	3.71684	14.8596	0.000115818	0.00680958	10	27424307	280	*	281	27424453	129	13.2677	2.05111	11.2454	peak_28644	Distal Intergenic	10	27386905	27394202	7298	2	PGSC0003DMG400024167	PGSC0003DMT400062098	-30105
10:27572902-27575253	0.549485	4.8981	12.414	0.000426127	0.0178698	10	27572903	2351	*	2352	27575109	108	49.3206	6.05124	46.5406	peak_28690	Promoter (1-2kb)	10	27573154	27576675	3522	2	PGSC0003DMG400043362	PGSC0003DMT400093791	1422
10:27663779-27664957	0.423299	5.34595	10.4655	0.00121623	0.0376189	10	27663780	1178	*	1179	27664007	349	148.761	5.96714	145.375	peak_28711	Distal Intergenic	10	27650220	27651526	1307	1	PGSC0003DMG400024171	PGSC0003DMT400062105	13560
10:27884651-27884835	-0.946415	4.42832	24.0602	9.33718e-07	0.000133745	10	27884652	184	*	185	27884742	244	29.1423	2.25292	26.6474	peak_28788		10	27909588	27909932	345	1	PGSC0003DMG400042998	PGSC0003DMT400093427	-24753
10:28021225-28022584	1.1975	3.67305	26.7783	2.2819e-07	3.96931e-05	10	28021226	1359	*	1360	28022195	49	17.1338	4.17742	14.9468	peak_28830	Distal Intergenic	10	28044850	28047343	2494	1	PGSC0003DMG400038520	PGSC0003DMT400088949	-22266
10:28034496-28035694	0.74071	3.83047	12.6721	0.000371159	0.0161623	10	28034497	1198	*	1199	28034798	52	14.6222	3.49204	12.5374	peak_28839	Distal Intergenic	10	28044850	28047343	2494	1	PGSC0003DMG400038520	PGSC0003DMT400088949	-9156
10:28161655-28162042	-1.09441	5.09511	69.8352	6.4471e-17	8.81318e-14	10	28161656	387	*	388	28161942	319	31.7887	2.08918	29.2467	peak_28871	Distal Intergenic	10	28169645	28170355	711	2	PGSC0003DMG400034663	PGSC0003DMT400085092	8313
10:28254468-28255351	-0.669753	3.30234	9.84891	0.00169933	0.0475741	10	28254469	883	*	884	28254519	33	7.50221	2.78849	5.87214	peak_28897	Promoter (2-3kb)	10	28249756	28252081	2326	2	PGSC0003DMG400046151	PGSC0003DMT400096580	-2388
10:28374192-28374628	-0.861218	4.62644	32.2231	1.37449e-08	3.45032e-06	10	28374193	436	*	437	28374509	227	41.3133	2.83606	38.628	peak_28932	Distal Intergenic	10	28361279	28363161	1883	2	PGSC0003DMG400040752	PGSC0003DMT400091181	-11032
10:28375001-28375195	-0.811774	3.24842	13.3098	0.000264019	0.0127219	10	28375002	194	*	195	28375116	134	24.7151	2.79747	22.3137	peak_28933	Distal Intergenic	10	28361279	28363161	1883	2	PGSC0003DMG400040752	PGSC0003DMT400091181	-11841
10:28489082-28489962	0.77431	3.44748	11.6279	0.000649697	0.0240248	10	28489083	880	*	881	28489188	93	46.2846	6.60474	43.5385	peak_28964	Distal Intergenic	10	28474618	28478138	3521	2	PGSC0003DMG400017689	PGSC0003DMT400045604	-10945
10:28723585-28723773	-0.94745	4.18911	37.2856	1.02033e-09	3.44948e-07	10	28723586	188	*	189	28723674	266	36.8481	2.43406	34.2253	peak_29035	Distal Intergenic	10	28699254	28699816	563	1	PGSC0003DMG400046118	PGSC0003DMT400096547	24332
10:28750-29741	0.420878	5.3953	10.4988	0.00119453	0.0371721	10	28751	991	*	992	28860	216	47.8433	3.23104	45.0796	peak_22071	Distal Intergenic	10	65818	66574	757	2	PGSC0003DMG400036512	PGSC0003DMT400086941	36833
10:28962277-28962783	1.12107	2.88234	13.954	0.000187334	0.00984946	10	28962278	506	*	507	28962441	63	24.6243	4.81672	22.2255	peak_29103	Promoter (<=1kb)	10	28960997	28963618	2622	2	PGSC0003DMG400045803	PGSC0003DMT400096232	835
10:29033513-29033785	1.96593	1.87485	17.0359	3.66803e-05	0.00277561	10	29033514	272	*	273	29033627	53	21.7415	4.93749	19.4134	peak_29125	Distal Intergenic	10	29099183	29099500	318	2	PGSC0003DMG400037303	PGSC0003DMT400087732	65715
10:29113897-29114267	-0.401774	5.602	12.0659	0.000513534	0.0204834	10	29113898	370	*	371	29114008	578	196.463	4.74667	192.918	peak_29161	Distal Intergenic	10	29099183	29099500	318	2	PGSC0003DMG400037303	PGSC0003DMT400087732	-14398
10:29174265-29174768	1.66366	1.88326	14.2742	0.000158012	0.00864762	10	29174266	503	*	504	29174604	31	7.6705	2.92592	6.02036	peak_29188	Distal Intergenic	10	29179701	29180078	378	1	PGSC0003DMG400043980	PGSC0003DMT400094409	-4933
10:29257828-29258021	-0.607097	5.56403	27.0603	1.97202e-07	3.50791e-05	10	29257829	193	*	194	29257917	670	98.1524	2.55319	95.0032	peak_29207	Distal Intergenic	10	29310066	29310425	360	1	PGSC0003DMG400044913	PGSC0003DMT400095342	-52045
10:29285705-29286064	1.42397	2.00288	11.8117	0.000588599	0.0224113	10	29285706	359	*	360	29285927	35	9.8509	3.29166	8.02896	peak_29213	Distal Intergenic	10	29310066	29310425	360	1	PGSC0003DMG400044913	PGSC0003DMT400095342	-24002
10:29732292-29732710	-0.714036	3.72455	15.0567	0.000104331	0.00627158	10	29732293	418	*	419	29732377	112	17.249	2.48776	15.0582	peak_29362	Distal Intergenic	10	29699189	29699869	681	1	PGSC0003DMG400036054	PGSC0003DMT400086483	33104
10:29836607-29836809	-0.951363	2.33957	10.7077	0.00106693	0.0343985	10	29836608	202	*	203	29836799	54	4.13541	1.70859	2.87389	peak_29396	Promoter (2-3kb)	10	29830617	29834392	3776	2	PGSC0003DMG400016674	PGSC0003DMT400043000	-2216
10:29922450-29923713	0.53461	4.73387	12.3566	0.000439431	0.0183366	10	29922451	1263	*	1264	29922643	158	67.681	5.78931	64.7323	peak_29413	Distal Intergenic	10	29849781	29850397	617	2	PGSC0003DMG400016677	PGSC0003DMT400043005	-72054
10:29925206-29925390	-0.751677	4.47878	26.9661	2.0706e-07	3.65345e-05	10	29925207	184	*	185	29925280	302	45.7295	2.56346	42.9898	peak_29415	Distal Intergenic	10	29849781	29850397	617	2	PGSC0003DMG400016677	PGSC0003DMT400043005	-74810
10:30009276-30010107	-0.725987	4.11439	20.3197	6.55226e-06	0.000684418	10	30009277	831	*	832	30009680	105	14.4749	2.33365	12.3967	peak_29422	Distal Intergenic	10	30000876	30006244	5369	1	PGSC0003DMG400031403	PGSC0003DMT400080643	8401
10:3011160-3011355	-0.782473	3.68205	16.2692	5.49494e-05	0.00385209	10	3011161	195	*	196	3011243	185	35.114	2.89154	32.5173	peak_22403	Distal Intergenic	10	3044201	3046327	2127	1	PGSC0003DMG400006719	PGSC0003DMT400017238	-32846
10:30150438-30150734	-0.862888	4.40563	34.7002	3.846e-09	1.11965e-06	10	30150439	296	*	297	30150588	243	30.9389	2.32453	28.4113	peak_29458	Distal Intergenic	10	30151968	30154694	2727	2	PGSC0003DMG400043371	PGSC0003DMT400093800	3960
10:30166769-30167029	-0.867197	3.10909	16.3112	5.37456e-05	0.00378458	10	30166770	260	*	261	30166898	92	13.5474	2.39652	11.5087	peak_29466	Distal Intergenic	10	30170572	30170925	354	2	PGSC0003DMG400041131	PGSC0003DMT400091560	3896
10:30186036-30186591	-0.627484	5.03449	20.1583	7.12902e-06	0.000730704	10	30186037	555	*	556	30186446	267	30.0777	2.19708	27.5656	peak_29474	Distal Intergenic	10	30170572	30170925	354	2	PGSC0003DMG400041131	PGSC0003DMT400091560	-15112
10:30227935-30228135	-0.467989	4.91083	12.32	0.000448129	0.018594	10	30227936	200	*	201	30228061	429	81.9178	2.97241	78.8663	peak_29478	Distal Intergenic	10	30205069	30209868	4800	2	PGSC0003DMG400004497	PGSC0003DMT400011461	-18068
10:30299348-30299599	2.35469	1.67542	20.3929	6.30629e-06	0.000662576	10	30299349	251	*	252	30299539	41	6.67372	2.34056	5.11791	peak_29502	Promoter (<=1kb)	10	30299277	30299738	462	2	PGSC0003DMG400039212	PGSC0003DMT400089641	139
10:30420839-30421416	1.26075	2.86392	18.3654	1.82335e-05	0.00157819	10	30420840	577	*	578	30421177	64	23.0936	4.46143	20.73	peak_29539	Distal Intergenic	10	30415369	30418004	2636	1	PGSC0003DMG400002400	PGSC0003DMT400006173	5471
10:30539568-30539973	1.37449	1.9602	10.699	0.00107193	0.0345074	10	30539569	405	*	406	30539611	36	6.00448	2.33026	4.52313	peak_29568	Distal Intergenic	10	30511400	30512658	1259	1	PGSC0003DMG400029019	PGSC0003DMT400074636	28169
10:30545503-30546144	0.956593	3.44691	16.0692	6.10691e-05	0.00417181	10	30545504	641	*	642	30545833	54	19.8559	4.44179	17.5815	peak_29570	Distal Intergenic	10	30511400	30512658	1259	1	PGSC0003DMG400029019	PGSC0003DMT400074636	34104
10:30554326-30554976	-0.655189	3.97351	13.9718	0.000185572	0.00978135	10	30554327	650	*	651	30554518	75	9.34726	2.16552	7.56182	peak_29571	Distal Intergenic	10	30511400	30512658	1259	1	PGSC0003DMG400029019	PGSC0003DMT400074636	42927
10:30617421-30617609	-0.802854	3.48662	17.6834	2.609e-05	0.00211416	10	30617422	188	*	189	30617525	137	18.0837	2.31545	15.8662	peak_29594	Distal Intergenic	10	30708819	30716970	8152	1	PGSC0003DMG400029016	PGSC0003DMT400074629	-91210
10:30783506-30785663	0.332436	6.80022	10.4462	0.00122903	0.0378844	10	30783507	2157	*	2158	30783669	901	302.755	4.72309	298.953	peak_29640	Distal Intergenic	10	30842568	30844797	2230	1	PGSC0003DMG400004401	PGSC0003DMT400011236	-56905
10:30865346-30865924	-0.865955	4.4919	26.462	2.68775e-07	4.56807e-05	10	30865347	578	*	579	30865656	140	22.2063	2.56035	19.8665	peak_29645	Distal Intergenic	10	30856088	30858424	2337	2	PGSC0003DMG400004396	PGSC0003DMT400011224	-6923
10:31079714-31079921	0.83274	4.68974	27.2748	1.76492e-07	3.20294e-05	10	31079715	207	*	208	31079825	452	205.109	6.47175	201.539	peak_29717	Distal Intergenic	10	31087064	31092161	5098	2	PGSC0003DMG400004393	PGSC0003DMT400011218	12240
10:31325796-31326199	0.373446	7.2035	15.348	8.94137e-05	0.00556134	10	31325797	403	*	404	31326075	2098	777.396	5.24938	772.927	peak_29747	Distal Intergenic	10	31260847	31266565	5719	2	PGSC0003DMG400026782	PGSC0003DMT400068865	-59232
10:31413982-31414274	1.28752	2.37487	13.3812	0.00025416	0.0123769	10	31413983	292	*	293	31414130	81	45.1633	7.49768	42.4305	peak_29766	Distal Intergenic	10	31483340	31483719	380	2	PGSC0003DMG400045779	PGSC0003DMT400096208	69445
10:31414948-31415132	0.767967	3.74141	12.7535	0.000355341	0.0156905	10	31414949	184	*	185	31415044	232	77.5883	4.56028	74.5661	peak_29767	Distal Intergenic	10	31483340	31483719	380	2	PGSC0003DMG400045779	PGSC0003DMT400096208	68587
10:31430797-31431400	0.425573	7.53343	18.3813	1.80828e-05	0.00156839	10	31430798	603	*	604	31430990	2668	1052.98	5.62459	1048.26	peak_29770	Distal Intergenic	10	31483340	31483719	380	2	PGSC0003DMG400045779	PGSC0003DMT400096208	52319
10:31439783-31440033	0.448577	5.99926	15.2516	9.40974e-05	0.00577271	10	31439784	250	*	251	31439910	1179	539.109	6.63875	534.936	peak_29772	Distal Intergenic	10	31483340	31483719	380	2	PGSC0003DMG400045779	PGSC0003DMT400096208	43686
10:31440624-31440843	0.737517	3.97965	14.2549	0.000159641	0.00871404	10	31440625	219	*	220	31440756	270	129.593	6.81736	126.285	peak_29773	Distal Intergenic	10	31483340	31483719	380	2	PGSC0003DMG400045779	PGSC0003DMT400096208	42876
10:31449868-31450157	-0.823996	3.45208	14.2133	0.000163215	0.00887058	10	31449869	289	*	290	31449935	117	13.0187	2.11397	11.0065	peak_29775	Distal Intergenic	10	31483340	31483719	380	2	PGSC0003DMG400045779	PGSC0003DMT400096208	33562
10:31456112-31456386	0.503549	4.83163	11.6472	0.000642987	0.0238695	10	31456113	274	*	275	31456267	549	259.638	6.84137	255.929	peak_29777	Distal Intergenic	10	31483340	31483719	380	2	PGSC0003DMG400045779	PGSC0003DMT400096208	27333
10:31466770-31467057	-0.736375	3.86334	17.6847	2.60718e-05	0.00211405	10	31466771	287	*	288	31466944	157	17.4156	2.14159	15.2202	peak_29780	Distal Intergenic	10	31483340	31483719	380	2	PGSC0003DMG400045779	PGSC0003DMT400096208	16662
10:31716626-31716999	-0.581375	3.763	10.8488	0.000988597	0.0325642	10	31716627	373	*	374	31716904	92	15.4857	2.58543	13.3615	peak_29797	Distal Intergenic	10	31720419	31721150	732	2	PGSC0003DMG400002286	PGSC0003DMT400005873	4151
10:31792497-31792915	1.24666	2.53232	14.2176	0.00016284	0.00885786	10	31792498	418	*	419	31792829	51	13.3484	3.29282	11.324	peak_29809	Distal Intergenic	10	31763047	31764193	1147	1	PGSC0003DMG401002283	PGSC0003DMT400005867	29451
10:31861545-31861730	-0.970758	3.97243	33.1171	8.67736e-09	2.31207e-06	10	31861546	185	*	186	31861630	209	26.6024	2.31303	24.1584	peak_29838	Distal Intergenic	10	31866950	31869813	2864	1	PGSC0003DMG400044025	PGSC0003DMT400094454	-5220
10:31869101-31869619	0.997944	2.82158	10.8048	0.00101235	0.0331728	10	31869102	518	*	519	31869350	53	17.7739	4.06693	15.5644	peak_29840	Promoter (2-3kb)	10	31866950	31869813	2864	1	PGSC0003DMG400044025	PGSC0003DMT400094454	2152
10:32077563-32078015	-0.582969	4.37491	15.1265	0.000100543	0.00609382	10	32077564	452	*	453	32077921	157	39.0973	3.47846	36.4421	peak_29916	Promoter (<=1kb)	10	32078964	32080510	1547	1	PGSC0003DMG400007482	PGSC0003DMT400019344	-949
10:32099204-32099594	0.636476	3.72884	9.99701	0.00156795	0.0450312	10	32099205	390	*	391	32099479	211	104.36	6.99673	101.176	peak_29920	Exon (PGSC0003DMT400086134/PGSC0003DMG400035705, exon 2 of 2)	10	32099308	32102800	3493	2	PGSC0003DMG400035705	PGSC0003DMT400086134	3206
10:32102439-32102730	0.844147	4.04905	20.4065	6.26163e-06	0.000659538	10	32102440	291	*	292	32102593	274	76.7829	3.91219	73.7661	peak_29921	Promoter (<=1kb)	10	32099308	32102800	3493	2	PGSC0003DMG400035705	PGSC0003DMT400086134	70
10:32103072-32103377	0.544512	5.03164	14.7565	0.000122322	0.00709911	10	32103073	305	*	306	32103230	613	326.396	8.01435	322.548	peak_29922	Promoter (<=1kb)	10	32099308	32102800	3493	2	PGSC0003DMG400035705	PGSC0003DMT400086134	-273
10:32125604-32128139	0.610696	4.82664	15.4956	8.26986e-05	0.00523164	10	32125605	2535	*	2536	32127393	53	15.1068	3.5391	13.0015	peak_29928	Distal Intergenic	10	32118276	32118674	399	1	PGSC0003DMG400035022	PGSC0003DMT400085451	7329
10:32373035-32373457	1.16654	2.78431	15.439	8.52098e-05	0.00535548	10	32373036	422	*	423	32373208	60	23.5827	4.81257	21.2072	peak_30007	Distal Intergenic	10	32397837	32402383	4547	1	PGSC0003DMG400045458	PGSC0003DMT400095887	-24380
10:32444244-32444849	-0.600546	3.68065	10.8458	0.000990186	0.0325885	10	32444245	605	*	606	32444555	79	17.0959	3.001	14.9113	peak_30027	Distal Intergenic	10	32479435	32481531	2097	1	PGSC0003DMG400040793	PGSC0003DMT400091222	-34586
10:32487774-32487961	-0.959101	4.27327	30.0288	4.25684e-08	9.24101e-06	10	32487775	187	*	188	32487831	251	22.9884	2.0038	20.6279	peak_30047	Promoter (2-3kb)	10	32490656	32494520	3865	1	PGSC0003DMG400003437	PGSC0003DMT400008847	-2695
10:32610463-32610817	-0.838177	4.36955	30.7908	2.87404e-08	6.53792e-06	10	32610464	354	*	355	32610740	185	15.7875	1.92824	13.655	peak_30081	Distal Intergenic	10	32606614	32607252	639	2	PGSC0003DMG400039650	PGSC0003DMT400090079	-3212
10:32613329-32613627	-0.694545	4.12599	18.3312	1.85646e-05	0.00159915	10	32613330	298	*	299	32613429	197	26.0276	2.35227	23.596	peak_30082	Promoter (2-3kb)	10	32615889	32617077	1189	1	PGSC0003DMG400046004	PGSC0003DMT400096433	-2262
10:32719147-32719454	1.18721	2.28882	10.0631	0.00151269	0.0439446	10	32719148	307	*	308	32719337	48	14.0765	3.57447	12.016	peak_30118	Distal Intergenic	10	32724908	32725405	498	2	PGSC0003DMG400046195	PGSC0003DMT400096624	5951
10:32805918-32806106	-0.840867	5.36021	47.6098	5.20069e-12	2.88132e-09	10	32805919	188	*	189	32806004	522	65.3646	2.34411	62.4346	peak_30131	Distal Intergenic	10	32806920	32810651	3732	2	PGSC0003DMG400037452	PGSC0003DMT400087881	4545
10:32806850-32807136	-0.762047	4.78306	13.0912	0.00029669	0.013825	10	32806851	286	*	287	32806955	332	42.4243	2.34791	39.7249	peak_30132	Exon (PGSC0003DMT400087881/PGSC0003DMG400037452, exon 3 of 3)	10	32806920	32810651	3732	2	PGSC0003DMG400037452	PGSC0003DMT400087881	3515
10:32828968-32829368	-0.708149	3.42455	13.1495	0.000287599	0.013567	10	32828969	400	*	401	32829284	87	14.7124	2.58212	12.6226	peak_30147	Distal Intergenic	10	32840624	32841810	1187	2	PGSC0003DMG400041841	PGSC0003DMT400092270	12442
10:32840713-32842831	0.433491	5.31156	10.8261	0.0010008	0.0328801	10	32840714	2118	*	2119	32842732	176	50.0869	3.89676	47.2986	peak_30151	Promoter (<=1kb)	10	32840624	32841810	1187	2	PGSC0003DMG400041841	PGSC0003DMT400092270	0
10:32856146-32856501	-1.11521	5.65893	92.5814	6.46106e-22	2.19613e-18	10	32856147	355	*	356	32856261	534	58.6038	2.20201	55.7321	peak_30157	Distal Intergenic	10	32849757	32850314	558	2	PGSC0003DMG400038054	PGSC0003DMT400088483	-5833
10:32939728-32940411	0.417636	7.56706	19.8347	8.44342e-06	0.000844101	10	32939729	683	*	684	32940248	2267	1076.4	6.99474	1071.66	peak_30186	Distal Intergenic	10	32960404	32961030	627	1	PGSC0003DMG400015948	PGSC0003DMT400041206	-19993
10:32944137-32944433	0.904541	6.02198	46.2588	1.03619e-11	5.40729e-09	10	32944138	296	*	297	32944295	1067	530.883	7.38263	526.722	peak_30187	Distal Intergenic	10	32960404	32961030	627	1	PGSC0003DMG400015948	PGSC0003DMT400041206	-15971
10:33053396-33053729	-0.631779	3.73978	12.7155	0.00036263	0.0159405	10	33053397	333	*	334	33053516	142	18.2833	2.29037	16.0564	peak_30212	Distal Intergenic	10	33073707	33076135	2429	2	PGSC0003DMG400045008	PGSC0003DMT400095437	22406
10:33124975-33125580	1.228	2.3244	11.6919	0.000627719	0.0234674	10	33124976	605	*	606	33125108	42	12.8721	3.63441	10.8672	peak_30243	Distal Intergenic	10	33145456	33146699	1244	1	PGSC0003DMG400035472	PGSC0003DMT400085901	-19876
10:33139971-33141448	0.844316	3.76379	17.2019	3.36102e-05	0.0026028	10	33139972	1477	*	1478	33140561	63	25.1873	4.92873	22.775	peak_30249	Distal Intergenic	10	33145456	33146699	1244	1	PGSC0003DMG400035472	PGSC0003DMT400085901	-4008
10:33189793-33189980	-0.9028	3.05945	16.7818	4.19342e-05	0.0030876	10	33189794	187	*	188	33189926	101	8.84416	1.89138	7.09762	peak_30272	Distal Intergenic	10	33166400	33166912	513	1	PGSC0003DMG400044934	PGSC0003DMT400095363	23394
10:33191059-33191696	0.473817	6.31159	16.5964	4.62375e-05	0.00334581	10	33191060	637	*	638	33191560	1159	504.864	6.25993	500.736	peak_30273	Distal Intergenic	10	33166400	33166912	513	1	PGSC0003DMG400044934	PGSC0003DMT400095363	24660
10:33461456-33463440	0.531548	4.53283	10.7141	0.00106321	0.0343383	10	33461457	1984	*	1985	33462683	58	22.2421	4.67383	19.902	peak_30357	Distal Intergenic	10	33495594	33497075	1482	1	PGSC0003DMG400038636	PGSC0003DMT400089065	-32154
10:33618489-33618828	0.882253	3.33208	13.6248	0.000223215	0.0112335	10	33618490	339	*	340	33618663	131	63.6891	6.63212	60.7729	peak_30402	Distal Intergenic	10	33651479	33660216	8738	1	PGSC0003DMG400041482	PGSC0003DMT400091911	-32651
10:33660117-33660724	1.39231	2.53175	16.2821	5.45765e-05	0.00383022	10	33660118	607	*	608	33660547	40	9.52047	2.96851	7.72326	peak_30415	Exon (PGSC0003DMT400091911/PGSC0003DMG400041482, exon 6 of 6)	10	33651479	33660216	8738	1	PGSC0003DMG400041482	PGSC0003DMT400091911	8639
10:33683786-33684159	-0.964239	3.20216	21.1687	4.20588e-06	0.00047312	10	33683787	373	*	374	33683800	60	4.37671	1.69582	3.08151	peak_30426	Distal Intergenic	10	33651479	33660216	8738	1	PGSC0003DMG400041482	PGSC0003DMT400091911	32308
10:33936137-33936413	-0.737687	3.38208	10.8101	0.00100947	0.0331043	10	33936138	276	*	277	33936269	114	16.8043	2.43064	14.6295	peak_30515	Distal Intergenic	10	33933069	33935509	2441	1	PGSC0003DMG400038355	PGSC0003DMT400088784	3069
10:34003146-34003453	-0.479571	4.98908	13.0522	0.000302924	0.0140011	10	34003147	307	*	308	34003340	396	61.1618	2.60798	58.2674	peak_30533	Distal Intergenic	10	33993248	33998183	4936	2	PGSC0003DMG401028774	PGSC0003DMT400074031	-4964
10:34325351-34325538	-0.638344	3.77382	13.3022	0.000265101	0.0127595	10	34325352	187	*	188	34325445	193	29.3022	2.53222	26.805	peak_30640	Promoter (2-3kb)	10	34326658	34328254	1597	2	PGSC0003DMG400044594	PGSC0003DMT400095023	2716
10:34326092-34326381	-0.684053	4.15425	18.0395	2.16374e-05	0.00182264	10	34326093	289	*	290	34326154	248	47.9816	2.95816	45.2164	peak_30641	Promoter (1-2kb)	10	34326658	34328254	1597	2	PGSC0003DMG400044594	PGSC0003DMT400095023	1873
10:34327122-34327979	0.945102	3.61047	19.0207	1.29306e-05	0.00119574	10	34327123	857	*	858	34327809	115	57.5541	6.79647	54.6923	peak_30642	Promoter (<=1kb)	10	34326658	34328254	1597	2	PGSC0003DMG400044594	PGSC0003DMT400095023	275
10:34384706-34384892	-0.7263	3.07335	11.0015	0.000910362	0.0306617	10	34384707	186	*	187	34384799	126	33.5829	3.62591	31.0102	peak_30658	Promoter (1-2kb)	10	34386282	34386629	348	1	PGSC0003DMG400045074	PGSC0003DMT400095503	-1390
10:34504950-34506749	0.435988	5.09361	9.79745	0.00174754	0.0484946	10	34504951	1799	*	1800	34505035	169	50.8683	4.08244	48.0717	peak_30702	Exon (PGSC0003DMT400091409/PGSC0003DMG400040980, exon 3 of 4)	10	34499793	34506798	7006	1	PGSC0003DMG400040980	PGSC0003DMT400091409	5158
10:34515310-34515873	1.04039	4.0197	27.1774	1.8562e-07	3.34304e-05	10	34515311	563	*	564	34515519	154	66.0529	5.78827	63.1172	peak_30707	Promoter (<=1kb)	10	34516064	34517365	1302	1	PGSC0003DMG400034408	PGSC0003DMT400084837	-191
10:34756963-34757256	1.62311	1.57857	9.94313	0.00161451	0.0459278	10	34756964	293	*	294	34757194	34	6.78551	2.57258	5.22043	peak_30790	Distal Intergenic	10	34766261	34772910	6650	1	PGSC0003DMG400039905	PGSC0003DMT400090334	-9005
10:34854724-34855888	0.970054	3.53448	18.7371	1.50037e-05	0.0013536	10	34854725	1164	*	1165	34855046	49	12.2765	3.16963	10.3036	peak_30838	Distal Intergenic	10	34839297	34839905	609	2	PGSC0003DMG400045660	PGSC0003DMT400096089	-14820
10:34894281-34895066	-0.63953	5.4459	27.9833	1.22369e-07	2.30729e-05	10	34894282	785	*	786	34894386	261	23.5376	1.99343	21.1632	peak_30848	Distal Intergenic	10	34901480	34903734	2255	1	PGSC0003DMG400040873	PGSC0003DMT400091302	-6414
10:34909402-34909675	-0.789412	3.92159	22.5184	2.08139e-06	0.000259945	10	34909403	273	*	274	34909602	170	29.0372	2.698	26.5445	peak_30854	Distal Intergenic	10	34901480	34903734	2255	1	PGSC0003DMG400040873	PGSC0003DMT400091302	7923
10:34964800-34965019	-0.831664	2.54274	9.7706	0.00177325	0.0489918	10	34964801	219	*	220	34964916	51	3.69295	1.66426	2.49135	peak_30879	Distal Intergenic	10	34945640	34950079	4440	1	PGSC0003DMG400043903	PGSC0003DMT400094332	19161
10:34974123-34974465	-0.558619	4.73137	15.6478	7.62994e-05	0.00491836	10	34974124	342	*	343	34974290	295	38.094	2.35367	35.4532	peak_30882	Distal Intergenic	10	34945640	34950079	4440	1	PGSC0003DMG400043903	PGSC0003DMT400094332	28484
10:35114891-35115303	1.0844	2.61628	11.5886	0.000663556	0.0243868	10	35114892	412	*	413	35115152	55	19.4959	4.30123	17.2311	peak_30908	Distal Intergenic	10	35130957	35131331	375	1	PGSC0003DMG400046065	PGSC0003DMT400096494	-15654
10:35254616-35255994	1.13469	3.81314	28.681	8.53361e-08	1.69898e-05	10	35254617	1378	*	1379	35255622	52	17.7151	4.11434	15.5081	peak_30954	Distal Intergenic	10	35232446	35236138	3693	1	PGSC0003DMG400039555	PGSC0003DMT400089984	22171
10:35354370-35356606	0.517217	4.64285	10.5006	0.00119336	0.0371489	10	35354371	2236	*	2237	35355794	75	29.8232	5.00746	27.3159	peak_30988	Exon (PGSC0003DMT400084980/PGSC0003DMG400034551, exon 3 of 3)	10	35356190	35360054	3865	2	PGSC0003DMG400034551	PGSC0003DMT400084980	3448
10:35434703-35434926	-0.819383	3.70565	19.711	9.00799e-06	0.000888534	10	35434704	223	*	224	35434827	171	23.0071	2.3616	20.6462	peak_31025	Distal Intergenic	10	35419929	35422644	2716	2	PGSC0003DMG400038659	PGSC0003DMT400089088	-12060
10:35508512-35508746	-0.803174	3.29164	15.5958	7.84307e-05	0.00501717	10	35508513	234	*	235	35508595	115	13.8134	2.18935	11.7645	peak_31054	Distal Intergenic	10	35496894	35505397	8504	1	PGSC0003DMG400045165	PGSC0003DMT400095594	11619
10:35589253-35591396	0.75108	5.40929	28.1106	1.14577e-07	2.18659e-05	10	35589254	2143	*	2144	35590777	324	153.123	6.73465	149.72	peak_31074	Promoter (<=1kb)	10	35589319	35591013	1695	1	PGSC0003DMG400029971	PGSC0003DMT400077061	0
10:35677585-35677798	-1.28484	4.18344	72.3464	1.80548e-17	2.67135e-14	10	35677586	213	*	214	35677640	189	12.2655	1.74716	10.2929	peak_31097	Distal Intergenic	10	35656039	35658605	2567	1	PGSC0003DMG400039196	PGSC0003DMT400089625	21547
10:35700341-35700588	-0.919748	2.56386	12.703	0.000365061	0.0160138	10	35700342	247	*	248	35700476	70	9.15682	2.20564	7.38796	peak_31100	Distal Intergenic	10	35656039	35658605	2567	1	PGSC0003DMG400039196	PGSC0003DMT400089625	44303
10:35760385-35760575	2.39349	0.793962	10.9031	0.000960032	0.0318363	10	35760386	190	*	191	35760445	28	6.17042	2.65162	4.6662	peak_31124	Distal Intergenic	10	35781042	35782483	1442	1	PGSC0003DMG400045243	PGSC0003DMT400095672	-20467
10:35812115-35813008	-0.853822	6.27458	61.5382	4.3423e-15	4.23337e-12	10	35812116	893	*	894	35812796	542	168.224	4.35042	164.767	peak_31139	Distal Intergenic	10	35815659	35816656	998	2	PGSC0003DMG400044306	PGSC0003DMT400094735	3648
10:35867246-35869988	0.691946	4.88179	19.0022	1.30566e-05	0.00120473	10	35867247	2742	*	2743	35869744	88	26.5254	3.91405	24.0829	peak_31153	Promoter (<=1kb)	10	35868443	35869831	1389	1	PGSC0003DMG400045550	PGSC0003DMT400095979	0
10:35948838-35949455	0.814079	3.16218	10.6676	0.0010903	0.0348997	10	35948839	617	*	618	35949125	57	23.8225	5.08918	21.4416	peak_31186	Distal Intergenic	10	35933005	35937703	4699	1	PGSC0003DMG400025405	PGSC0003DMT400065361	15834
10:35997465-35997915	-0.786241	3.35101	13.6404	0.000221376	0.0111498	10	35997466	450	*	451	35997609	66	11.0838	2.51334	9.18021	peak_31210	Distal Intergenic	10	35990794	35991972	1179	1	PGSC0003DMG400042464	PGSC0003DMT400092893	6672
10:3608082-3609048	-0.680971	4.02176	17.7413	2.53078e-05	0.00206676	10	3608083	966	*	967	3608943	60	4.37671	1.69582	3.08151	peak_22453	Promoter (<=1kb)	10	3607427	3611298	3872	1	PGSC0003DMG400021863	PGSC0003DMT400056268	656
10:36099008-36099228	2.0023	1.36091	11.8259	0.000584134	0.0223156	10	36099009	220	*	221	36099121	42	11.6656	3.35599	9.72781	peak_31221	Distal Intergenic	10	36115594	36118321	2728	2	PGSC0003DMG400042290	PGSC0003DMT400092719	19093
10:36112119-36112305	-0.751649	3.07126	11.7772	0.00059962	0.0226932	10	36112120	186	*	187	36112238	104	11.9848	2.13401	10.0308	peak_31230	Distal Intergenic	10	36115594	36118321	2728	2	PGSC0003DMG400042290	PGSC0003DMT400092719	6016
10:36117697-36118549	0.896386	3.25874	13.0356	0.000305633	0.0140952	10	36117698	852	*	853	36117971	54	15.7822	3.62098	13.6498	peak_31234	Promoter (<=1kb)	10	36115594	36118321	2728	2	PGSC0003DMG400042290	PGSC0003DMT400092719	0
10:3614558-3615038	-0.614255	3.55451	10.0371	0.0015342	0.0443966	10	3614559	480	*	481	3614642	83	9.67615	2.11348	7.86927	peak_22455	Promoter (1-2kb)	10	3615136	3616070	935	2	PGSC0003DMG400021867	PGSC0003DMT400056278	1032
10:36272530-36273056	-0.724262	3.35446	13.1038	0.000294699	0.013783	10	36272531	526	*	527	36272881	55	4.39816	1.73966	3.10073	peak_31294	Promoter (<=1kb)	10	36267326	36273616	6291	2	PGSC0003DMG400037754	PGSC0003DMT400088183	560
10:36384464-36384742	0.985053	2.67899	10.4421	0.00123175	0.0379568	10	36384465	278	*	279	36384622	112	73.9129	9.91512	70.9166	peak_31341	Promoter (1-2kb)	10	36378497	36382696	4200	2	PGSC0003DMG400034328	PGSC0003DMT400084757	-1769
10:36442541-36442741	-0.6821	3.70672	13.9994	0.000182871	0.00966329	10	36442542	200	*	201	36442630	184	30.1964	2.64299	27.6821	peak_31360	Distal Intergenic	10	36432501	36435222	2722	2	PGSC0003DMG400010509	PGSC0003DMT400027248	-7320
10:36520723-36521077	1.06892	2.79442	13.3221	0.000262297	0.0126583	10	36520724	354	*	355	36521016	45	16.0803	4.20601	13.9327	peak_31383	Distal Intergenic	10	36482949	36484724	1776	1	PGSC0003DMG400010515	PGSC0003DMT400027262	37775
10:36628713-36629097	-0.606136	5.55615	27.0966	1.93541e-07	3.45256e-05	10	36628714	384	*	385	36628969	486	56.5402	2.25933	53.688	peak_31416	Distal Intergenic	10	36664843	36665567	725	2	PGSC0003DMG400042906	PGSC0003DMT400093335	36470
10:36635888-36636384	-0.624693	4.47119	18.3707	1.81831e-05	0.00157492	10	36635889	496	*	497	36636035	192	28.2574	2.48847	25.7803	peak_31420	Distal Intergenic	10	36664843	36665567	725	2	PGSC0003DMG400042906	PGSC0003DMT400093335	29183
10:36638839-36639020	-0.70836	3.04038	10.1766	0.00142238	0.0420311	10	36638840	181	*	182	36638927	113	13.6183	2.19069	11.5766	peak_31421	Distal Intergenic	10	36664843	36665567	725	2	PGSC0003DMG400042906	PGSC0003DMT400093335	26547
10:36722547-36724132	0.823212	4.03187	19.4841	1.01441e-05	0.000981352	10	36722548	1585	*	1586	36722697	63	20.7104	4.08387	18.4099	peak_31448	Promoter (1-2kb)	10	36722605	36725416	2812	2	PGSC0003DMG400040753	PGSC0003DMT400091182	1284
10:36793446-36793628	-0.906036	2.64702	12.4406	0.000420091	0.0176697	10	36793447	182	*	183	36793538	77	11.2412	2.35398	9.3288	peak_31466	Distal Intergenic	10	36787380	36789430	2051	2	PGSC0003DMG400010507	PGSC0003DMT400027242	-4017
10:36835353-36835581	-0.578294	3.83121	9.75627	0.00178712	0.0492562	10	36835354	228	*	229	36835455	198	34.1923	2.73232	31.61	peak_31481	Distal Intergenic	10	36787380	36789430	2051	2	PGSC0003DMG400010507	PGSC0003DMT400027242	-45924
10:36901874-36902235	-0.463136	5.04299	12.8094	0.00034488	0.0153643	10	36901875	361	*	362	36902086	393	85.0035	3.23003	81.9322	peak_31504	Distal Intergenic	10	36921408	36921749	342	2	PGSC0003DMG400043023	PGSC0003DMT400093452	19514
10:36983912-36984104	-0.771674	4.46694	25.2351	5.0749e-07	7.94819e-05	10	36983913	192	*	193	36984003	325	59.4061	2.87291	56.5272	peak_31510	Distal Intergenic	10	36993401	36997140	3740	2	PGSC0003DMG400037179	PGSC0003DMT400087608	13036
10:37083881-37084823	0.904421	5.59992	45.8844	1.25444e-11	6.36143e-09	10	37083882	942	*	943	37083983	665	359.161	8.18802	355.255	peak_31556	Distal Intergenic	10	36993401	36997140	3740	2	PGSC0003DMG400037179	PGSC0003DMT400087608	-86742
10:3716382-3716924	1.63149	2.67057	22.1145	2.56858e-06	0.000310918	10	3716383	542	*	543	3716495	73	37.9774	6.7662	35.3379	peak_22460	Distal Intergenic	10	3698713	3699353	641	2	PGSC0003DMG400039921	PGSC0003DMT400090350	-17030
10:37290207-37290599	-0.763763	4.5582	28.8534	7.80671e-08	1.56838e-05	10	37290208	392	*	393	37290471	224	24.1845	2.14352	21.7944	peak_31622	Distal Intergenic	10	37286332	37287228	897	1	PGSC0003DMG400021920	PGSC0003DMT400056406	3876
10:37427198-37427413	-0.58873	4.39006	15.6564	7.59564e-05	0.00490379	10	37427199	215	*	216	37427280	324	62.1349	2.96281	59.2318	peak_31685	Distal Intergenic	10	37433663	37434288	626	2	PGSC0003DMG400042853	PGSC0003DMT400093282	6875
10:37505160-37505347	-0.741652	3.55775	15.7966	7.05303e-05	0.00466115	10	37505161	187	*	188	37505252	158	24.5826	2.54664	22.1844	peak_31712	Promoter (1-2kb)	10	37506752	37507164	413	2	PGSC0003DMG400045058	PGSC0003DMT400095487	1817
10:37529067-37529535	-0.531038	4.11807	10.7414	0.00104765	0.0339809	10	37529068	468	*	469	37529179	141	22.1011	2.54393	19.7634	peak_31717	Distal Intergenic	10	37507277	37515641	8365	2	PGSC0003DMG400037482	PGSC0003DMT400087911	-13427
10:37529992-37531252	0.583799	4.02379	9.85985	0.00168925	0.0473684	10	37529993	1260	*	1261	37530915	79	34.6209	5.59009	32.0324	peak_31718	Distal Intergenic	10	37507277	37515641	8365	2	PGSC0003DMG400037482	PGSC0003DMT400087911	-14352
10:37534452-37535728	0.645995	4.15513	13.013	0.000309337	0.0141715	10	37534453	1276	*	1277	37534910	75	25.017	4.21921	22.6079	peak_31720	Distal Intergenic	10	37507277	37515641	8365	2	PGSC0003DMG400037482	PGSC0003DMT400087911	-18812
10:37572465-37573035	0.773436	3.32322	10.6901	0.00107711	0.0346448	10	37572466	570	*	571	37572873	78	35.7268	5.86608	33.1209	peak_31735	Distal Intergenic	10	37582086	37582430	345	1	PGSC0003DMG400034427	PGSC0003DMT400084856	-9051
10:37608328-37608688	1.54685	1.78146	12.132	0.00049565	0.0200241	10	37608329	360	*	361	37608450	39	8.72546	2.83254	6.99296	peak_31745	Distal Intergenic	10	37588397	37591572	3176	1	PGSC0003DMG400042733	PGSC0003DMT400093162	19932
10:37624503-37625267	0.931731	2.84842	10.9359	0.000943175	0.0314302	10	37624504	764	*	765	37624790	51	17.6081	4.1533	15.4055	peak_31753	Distal Intergenic	10	37644001	37644330	330	1	PGSC0003DMG400037936	PGSC0003DMT400088365	-18734
10:37638247-37638618	-0.907087	2.47351	11.4032	0.000733182	0.0261806	10	37638248	371	*	372	37638341	53	11.2625	2.8484	9.34885	peak_31761	Distal Intergenic	10	37644001	37644330	330	1	PGSC0003DMG400037936	PGSC0003DMT400088365	-5383
10:37650818-37651583	0.879326	3.18571	12.1105	0.000501399	0.0201527	10	37650819	765	*	766	37651302	54	12.745	3.07091	10.7516	peak_31766	Promoter (<=1kb)	10	37649467	37650279	813	2	PGSC0003DMG400044136	PGSC0003DMT400094565	-540
10:37666463-37666861	-0.835994	5.23296	42.7901	6.09408e-11	2.67044e-08	10	37666464	398	*	399	37666589	334	37.3064	2.20069	34.6764	peak_31769	Distal Intergenic	10	37674343	37678462	4120	2	PGSC0003DMG400043477	PGSC0003DMT400093906	11601
10:37880370-37880618	1.34208	2.83452	20.1442	7.18176e-06	0.000734912	10	37880371	248	*	249	37880487	138	65.8522	6.50932	62.9183	peak_31846	Distal Intergenic	10	37925738	37926076	339	2	PGSC0003DMG400045541	PGSC0003DMT400095970	45458
10:37903528-37904125	0.387825	6.43969	10.6381	0.00110783	0.0353138	10	37903529	597	*	598	37903666	1113	487.674	6.30093	483.569	peak_31849	Distal Intergenic	10	37925738	37926076	339	2	PGSC0003DMG400045541	PGSC0003DMT400095970	21951
10:38011193-38011750	1.01511	3.03184	14.4045	0.000147446	0.0082009	10	38011194	557	*	558	38011427	75	28.097	4.7139	25.6228	peak_31854	Promoter (2-3kb)	10	38007442	38008759	1318	2	PGSC0003DMG400047189	PGSC0003DMT400097618	-2435
10:38616539-38617026	-0.493762	5.47375	16.8242	4.10073e-05	0.00303189	10	38616540	487	*	488	38616849	305	67.6303	3.26834	64.6819	peak_32013	Promoter (1-2kb)	10	38618328	38618924	597	1	PGSC0003DMG400037557	PGSC0003DMT400087986	-1302
10:38897756-38898091	-0.722111	4.21427	21.9111	2.85574e-06	0.000341722	10	38897757	335	*	336	38897873	153	12.331	1.87158	10.3549	peak_32053	Distal Intergenic	10	38888322	38893097	4776	1	PGSC0003DMG400010270	PGSC0003DMT400026591	9435
10:38954718-38955268	-0.794442	2.98412	12.6415	0.000377267	0.0163491	10	38954719	550	*	551	38954857	42	7.03761	2.38719	5.45141	peak_32072	Distal Intergenic	10	38959534	38962574	3041	2	PGSC0003DMG400039457	PGSC0003DMT400089886	7306
10:39102641-39103178	-0.722776	3.86331	16.0582	6.14251e-05	0.00418879	10	39102642	537	*	538	39103058	113	21.9926	2.86782	19.6571	peak_32084	Distal Intergenic	10	39109850	39110303	454	1	PGSC0003DMG400007734	PGSC0003DMT400019988	-6672
10:39105704-39105912	0.956798	3.01968	12.0729	0.000511613	0.0204484	10	39105705	208	*	209	39105831	102	46.688	6.0348	43.9371	peak_32085	Distal Intergenic	10	39109850	39110303	454	1	PGSC0003DMG400007734	PGSC0003DMT400019988	-3938
10:39243453-39243820	-0.686289	3.68523	14.0381	0.000179144	0.00952636	10	39243454	367	*	368	39243702	137	21.7501	2.55893	19.4217	peak_32112	Distal Intergenic	10	39233002	39233379	378	1	PGSC0003DMG400046513	PGSC0003DMT400096942	10452
10:39247105-39247322	0.986984	3.18054	14.9418	0.000110876	0.00657128	10	39247106	217	*	218	39247231	149	74.0341	6.8828	71.0369	peak_32116	Distal Intergenic	10	39233002	39233379	378	1	PGSC0003DMG400046513	PGSC0003DMT400096942	14104
10:39463937-39464135	1.72255	1.6597	11.0447	0.000889398	0.0302133	10	39463938	198	*	199	39464059	42	7.4583	2.46976	5.83083	peak_32161	Distal Intergenic	10	39456271	39460313	4043	1	PGSC0003DMG400019943	PGSC0003DMT400051347	7667
10:39578944-39579135	-0.987035	3.24834	23.3964	1.31822e-06	0.00017712	10	39578945	191	*	192	39579041	106	10.7853	2.01949	8.90169	peak_32204	Distal Intergenic	10	39585918	39588388	2471	2	PGSC0003DMG400037728	PGSC0003DMT400088157	9253
10:39791508-39792501	-0.561085	5.25246	20.0173	7.67432e-06	0.000780868	10	39791509	993	*	994	39792382	184	41.603	3.25909	38.9141	peak_32280	Distal Intergenic	10	39803834	39805858	2025	1	PGSC0003DMG400039736	PGSC0003DMT400090165	-11333
10:39909005-39909271	-0.578233	4.08777	13.027	0.000307025	0.0141283	10	39909006	266	*	267	39909108	170	17.971	2.10233	15.7563	peak_32307	Distal Intergenic	10	39966951	39968145	1195	1	PGSC0003DMG400043806	PGSC0003DMT400094235	-57680
10:40029210-40029413	-0.758099	5.19605	37.7392	8.08635e-10	2.80157e-07	10	40029211	203	*	204	40029309	521	93.9851	2.87564	90.8597	peak_32354	Promoter (1-2kb)	10	40031289	40035047	3759	1	PGSC0003DMG400045745	PGSC0003DMT400096174	-1876
10:40030012-40030466	-0.945931	6.24631	88.2041	5.90384e-21	1.72672e-17	10	40030013	454	*	455	40030118	693	81.8538	2.28703	78.8027	peak_32355	Promoter (<=1kb)	10	40031289	40035047	3759	1	PGSC0003DMG400045745	PGSC0003DMT400096174	-823
10:40032843-40033179	-1.14501	5.00863	77.235	1.5178e-18	2.89219e-15	10	40032844	336	*	337	40033073	231	30.3688	2.35889	27.8511	peak_32357	Promoter (1-2kb)	10	40031289	40035047	3759	1	PGSC0003DMG400045745	PGSC0003DMT400096174	1555
10:40411132-40412660	0.472857	7.06604	22.0403	2.66992e-06	0.000321321	10	40411133	1528	*	1529	40411958	1027	372.415	5.10495	368.487	peak_32426	Distal Intergenic	10	40390128	40390976	849	1	PGSC0003DMG400036553	PGSC0003DMT400086982	21005
10:40413732-40414447	0.761826	5.9549	33.2744	8.00311e-09	2.15525e-06	10	40413733	715	*	716	40414179	976	531.244	8.33231	527.082	peak_32427	Distal Intergenic	10	40390128	40390976	849	1	PGSC0003DMG400036553	PGSC0003DMT400086982	23605
10:40581043-40581686	-0.560146	4.0104	11.3236	0.000765287	0.0270784	10	40581044	643	*	644	40581176	101	13.5261	2.29331	11.4888	peak_32470	Promoter (<=1kb)	10	40581531	40582427	897	1	PGSC0003DMG400036224	PGSC0003DMT400086653	0
10:40674258-40674443	-0.872941	4.58965	39.1069	4.01228e-10	1.47977e-07	10	40674259	185	*	186	40674340	316	44.4557	2.46508	41.7313	peak_32500	Promoter (<=1kb)	10	40673851	40674034	184	1	PGSC0003DMG400009589	PGSC0003DMT400024803	408
10:41072615-41072944	-0.655171	3.54956	11.9488	0.000546834	0.0212983	10	41072616	329	*	330	41072843	109	12.7222	2.15292	10.7295	peak_32598	Promoter (<=1kb)	10	41072450	41073586	1137	1	PGSC0003DMG400039244	PGSC0003DMT400089673	166
10:41076184-41077471	0.60742	4.02773	11.1505	0.00084007	0.0290408	10	41076185	1287	*	1288	41076631	66	18.4183	3.56934	16.1871	peak_32602	Promoter (<=1kb)	10	41075300	41076379	1080	2	PGSC0003DMG400043767	PGSC0003DMT400094196	0
10:41142324-41142765	-0.505899	4.59295	11.147	0.000841678	0.0290724	10	41142325	441	*	442	41142525	250	39.9018	2.62784	37.2356	peak_32615	Distal Intergenic	10	41128560	41129373	814	1	PGSC0003DMG400022016	PGSC0003DMT400056623	13765
10:41277348-41277868	-0.748256	4.30957	21.8438	2.95769e-06	0.000353585	10	41277349	520	*	521	41277789	106	14.2852	2.30765	12.2134	peak_32637	Distal Intergenic	10	41268226	41272446	4221	1	PGSC0003DMG400023265	PGSC0003DMT400059820	9123
10:41279315-41279539	-0.718823	3.70309	16.1548	5.8371e-05	0.00403572	10	41279316	224	*	225	41279434	149	20.3611	2.36666	18.0708	peak_32638	Distal Intergenic	10	41288510	41293990	5481	1	PGSC0003DMG402023116	PGSC0003DMT400059498	-8971
10:41282418-41282631	-0.619454	3.69814	11.704	0.000623652	0.0233432	10	41282419	213	*	214	41282519	182	31.4535	2.72479	28.9164	peak_32639	Distal Intergenic	10	41288510	41293990	5481	1	PGSC0003DMG402023116	PGSC0003DMT400059498	-5879
10:41283550-41283731	-0.848349	2.90286	13.0786	0.000298694	0.0138667	10	41283551	181	*	182	41283616	89	7.30748	1.82916	5.69263	peak_32641	Distal Intergenic	10	41288510	41293990	5481	1	PGSC0003DMG402023116	PGSC0003DMT400059498	-4779
10:41530164-41530382	1.6178	1.57179	11.1847	0.000824752	0.0286452	10	41530165	218	*	219	41530262	46	11.1086	3.05961	9.20412	peak_32709	Promoter (<=1kb)	10	41529774	41530366	593	2	PGSC0003DMG400038984	PGSC0003DMT400089413	0
10:41550659-41550942	1.20742	5.38501	71.2351	3.171e-17	4.53178e-14	10	41550660	283	*	284	41550778	832	532.804	10.6111	528.64	peak_32714	Distal Intergenic	10	41541055	41541372	318	1	PGSC0003DMG400023114	PGSC0003DMT400059492	9605
10:41652721-41653063	-0.70063	4.06311	19.1254	1.22405e-05	0.00114369	10	41652722	342	*	343	41652987	144	16.3916	2.15899	14.2352	peak_32725	Distal Intergenic	10	41664765	41665082	318	1	PGSC0003DMG400024414	PGSC0003DMT400062735	-11702
10:41653376-41653595	0.868309	3.3743	11.9496	0.000546591	0.0212954	10	41653377	219	*	220	41653483	179	101.486	8.30873	98.3181	peak_32726	Distal Intergenic	10	41664765	41665082	318	1	PGSC0003DMG400024414	PGSC0003DMT400062735	-11170
10:41855815-41856101	1.13601	3.05783	17.6007	2.72484e-05	0.00218829	10	41855816	286	*	287	41855976	123	81.2813	10.0471	78.234	peak_32782	Promoter (2-3kb)	10	41850173	41853181	3009	2	PGSC0003DMG400030216	PGSC0003DMT400077658	-2635
10:42042822-42043039	-0.835519	2.57976	10.5187	0.00118173	0.0369241	10	42042823	217	*	218	42042859	62	5.62187	1.84856	4.18494	peak_32823	Distal Intergenic	10	42050806	42051153	348	1	PGSC0003DMG400042266	PGSC0003DMT400092695	-7767
10:42054221-42054878	-0.651825	3.83029	13.5313	0.000234619	0.0116904	10	42054222	657	*	658	42054706	84	6.64905	1.79656	5.10222	peak_32829	Promoter (<=1kb)	10	42055848	42056249	402	1	PGSC0003DMG400042565	PGSC0003DMT400092994	-970
10:42057943-42058561	-0.557754	5.47741	22.5303	2.06853e-06	0.000258852	10	42057944	618	*	619	42058093	281	28.0958	2.08561	25.6219	peak_32831	Promoter (2-3kb)	10	42055848	42056249	402	1	PGSC0003DMG400042565	PGSC0003DMT400092994	2096
10:42143125-42143848	0.784393	3.13802	9.75643	0.00178697	0.0492562	10	42143126	723	*	724	42143525	52	15.6616	3.69455	13.5324	peak_32863	Distal Intergenic	10	42120348	42122593	2246	1	PGSC0003DMG400040732	PGSC0003DMT400091161	22778
10:42161714-42161986	-0.71898	3.74957	15.6136	7.76935e-05	0.00497761	10	42161715	272	*	273	42161849	131	12.1666	1.96543	10.2038	peak_32869	Distal Intergenic	10	42191361	42191817	457	2	PGSC0003DMG400044091	PGSC0003DMT400094520	29831
10:42272562-42272976	-0.830469	3.38108	15.2646	9.34522e-05	0.00574434	10	42272563	414	*	415	42272599	79	7.90655	1.96577	6.23798	peak_32899	Distal Intergenic	10	42251274	42252857	1584	1	PGSC0003DMG400006226	PGSC0003DMT400015924	21289
10:4237938-4238475	-0.565811	3.92974	9.75221	0.00179107	0.0493434	10	4237939	537	*	538	4238397	100	15.5278	2.48178	13.4029	peak_22488	Promoter (<=1kb)	10	4237801	4239590	1790	1	PGSC0003DMG400026632	PGSC0003DMT400068490	138
10:42514450-42514683	-0.901552	2.51718	11.4207	0.000726322	0.0260391	10	42514451	233	*	234	42514504	51	4.74371	1.83229	3.40862	peak_32959	Distal Intergenic	10	42518915	42522413	3499	1	PGSC0003DMG401006223	PGSC0003DMT400015916	-4232
10:42521143-42521492	1.61371	1.83904	13.1364	0.000289618	0.0136265	10	42521144	349	*	350	42521375	44	15.4123	4.11458	13.2907	peak_32963	Promoter (2-3kb)	10	42518915	42522413	3499	1	PGSC0003DMG401006223	PGSC0003DMT400015916	2229
10:42631090-42631370	-0.724857	4.17123	21.5596	3.42996e-06	0.000398306	10	42631091	280	*	281	42631236	227	36.9279	2.64919	34.3042	peak_32988	Distal Intergenic	10	42626007	42626720	714	2	PGSC0003DMG400006209	PGSC0003DMT400015885	-4371
10:42783404-42784299	0.845117	3.27406	11.4415	0.000718217	0.0258221	10	42783405	895	*	896	42784133	56	23.2696	5.04535	20.9018	peak_33036	Promoter (1-2kb)	10	42782113	42784500	2388	1	PGSC0003DMG400006220	PGSC0003DMT400015911	1292
10:42898009-42898519	0.700077	5.56828	24.7838	6.4133e-07	9.64787e-05	10	42898010	510	*	511	42898305	529	196.69	5.18937	193.145	peak_33057	Distal Intergenic	10	42866203	42873580	7378	1	PGSC0003DMG400044461	PGSC0003DMT400094890	31807
10:43142230-43144696	0.666401	4.58855	15.8795	6.75068e-05	0.00450872	10	43142231	2466	*	2467	43142837	64	20.6959	4.03163	18.3956	peak_33100	Distal Intergenic	10	43148083	43150345	2263	1	PGSC0003DMG400043858	PGSC0003DMT400094287	-3387
10:43244315-43246959	0.526884	4.84201	12.6125	0.000383179	0.0164978	10	43244316	2644	*	2645	43246238	65	16.5512	3.31606	14.3863	peak_33133	Distal Intergenic	10	43232882	43233330	449	2	PGSC0003DMG400008256	PGSC0003DMT400021293	-10986
10:43344614-43344948	-0.679875	4.00633	16.9611	3.81527e-05	0.00286804	10	43344615	334	*	335	43344809	200	28.9818	2.47116	26.4899	peak_33164	Promoter (<=1kb)	10	43345914	43346353	440	1	PGSC0003DMG400034380	PGSC0003DMT400084809	-966
10:43494820-43495354	-0.468209	5.40956	14.6843	0.000127103	0.00731578	10	43494821	534	*	535	43494978	291	29.0679	2.08664	26.5746	peak_33194	Distal Intergenic	10	43505527	43505901	375	1	PGSC0003DMG400047205	PGSC0003DMT400097634	-10173
10:43807010-43807398	0.774318	5.3166	32.4889	1.19875e-08	3.08302e-06	10	43807011	388	*	389	43807186	698	344.036	7.24646	340.155	peak_33271	Distal Intergenic	10	43797014	43797715	702	2	PGSC0003DMG402008272	PGSC0003DMT400021345	-9296
10:44088178-44088409	-0.783853	3.95687	14.2707	0.000158311	0.00866024	10	44088179	231	*	232	44088279	222	46.3426	3.1021	43.5959	peak_33322	Distal Intergenic	10	44075211	44080003	4793	2	PGSC0003DMG400033914	PGSC0003DMT400084287	-8176
10:44214274-44214578	-0.782131	3.24259	14.1231	0.000171227	0.00919872	10	44214275	304	*	305	44214473	85	8.49889	1.97555	6.78075	peak_33363	Distal Intergenic	10	44201932	44203180	1249	1	PGSC0003DMG400033904	PGSC0003DMT400084268	12343
10:44525390-44525576	-0.864936	3.85065	26.2946	2.93114e-07	4.92713e-05	10	44525391	186	*	187	44525469	195	32.8676	2.69113	30.3068	peak_33440	Distal Intergenic	10	44538184	44539350	1167	1	PGSC0003DMG400015031	PGSC0003DMT400038884	-12608
10:44572987-44573338	1.21243	2.16672	10.2138	0.00139396	0.0413566	10	44572988	351	*	352	44573143	57	19.4825	4.17851	17.2183	peak_33453	Distal Intergenic	10	44567522	44571285	3764	1	PGSC0003DMG400039326	PGSC0003DMT400089755	5466
10:44578005-44579221	0.685065	5.37533	24.9091	6.00981e-07	9.15227e-05	10	44578006	1216	*	1217	44578133	352	169.398	6.90892	165.937	peak_33455	Promoter (<=1kb)	10	44577947	44578831	885	2	PGSC0003DMG400036886	PGSC0003DMT400087315	0
10:44685472-44686071	-0.555905	4.49712	14.6294	0.000130858	0.007501	10	44685473	599	*	600	44685967	133	16.0796	2.21323	13.9327	peak_33485	Distal Intergenic	10	44705754	44706344	591	1	PGSC0003DMG400045485	PGSC0003DMT400095914	-19683
10:44755562-44755827	1.04811	2.86361	13.5071	0.000237668	0.0117956	10	44755563	265	*	266	44755718	115	38.4157	4.38545	35.7701	peak_33496	Distal Intergenic	10	44737370	44744170	6801	2	PGSC0003DMG400041806	PGSC0003DMT400092235	-11393
10:44756685-44756949	-0.753121	4.90587	31.848	1.66721e-08	4.08724e-06	10	44756686	264	*	265	44756831	398	61.3339	2.60494	58.4377	peak_33498	Distal Intergenic	10	44737370	44744170	6801	2	PGSC0003DMG400041806	PGSC0003DMT400092235	-12516
10:44757859-44758374	-0.978844	4.83105	42.834	5.95863e-11	2.62021e-08	10	44757860	515	*	516	44757946	178	28.9993	2.62825	26.5073	peak_33499	Distal Intergenic	10	44737370	44744170	6801	2	PGSC0003DMG400041806	PGSC0003DMT400092235	-13690
10:44890473-44890813	1.94265	1.51764	13.8111	0.000202138	0.0104059	10	44890474	340	*	341	44890550	36	10.4259	3.3831	8.56536	peak_33512	Promoter (2-3kb)	10	44893095	44893759	665	1	PGSC0003DMG400046008	PGSC0003DMT400096437	-2282
10:44903934-44904659	0.541884	6.08296	21.566	3.4186e-06	0.000397739	10	44903935	725	*	726	44904108	723	292.428	5.71402	288.647	peak_33516	Distal Intergenic	10	44912887	44919723	6837	1	PGSC0003DMG400037834	PGSC0003DMT400088263	-8228
10:45064303-45064536	1.81456	1.40486	11.6179	0.00065319	0.0241172	10	45064304	233	*	234	45064384	36	10.4259	3.3831	8.56536	peak_33545	Distal Intergenic	10	45053761	45054063	303	1	PGSC0003DMG400047292	PGSC0003DMT400097721	10543
10:45093449-45093763	0.386446	6.12065	10.7744	0.00102915	0.0335968	10	45093450	314	*	315	45093628	987	344.338	4.90631	340.457	peak_33547	Promoter (2-3kb)	10	45090980	45091536	557	1	PGSC0003DMG400016912	PGSC0003DMT400043550	2470
10:45263711-45263910	-0.978507	3.5975	25.4658	4.50296e-07	7.15943e-05	10	45263712	199	*	200	45263789	159	17.6108	2.14126	15.408	peak_33564	Promoter (2-3kb)	10	45266817	45275297	8481	1	PGSC0003DMG400025731	PGSC0003DMT400066093	-2907
10:45585572-45586359	0.488612	7.08901	24.8928	6.06073e-07	9.21671e-05	10	45585573	787	*	788	45585714	1226	517.479	6.03649	513.335	peak_33622	Distal Intergenic	10	45598885	45599695	811	2	PGSC0003DMG400001289	PGSC0003DMT400003254	13336
10:45649630-45650047	0.934526	4.2309	26.9654	2.07127e-07	3.65345e-05	10	45649631	417	*	418	45649895	256	130.385	7.33748	127.073	peak_33638	Distal Intergenic	10	45676885	45678069	1185	1	PGSC0003DMG400037423	PGSC0003DMT400087852	-26838
10:456714-457123	-0.845045	3.16331	15.8753	6.76558e-05	0.00451149	10	456715	409	*	410	457047	78	9.42658	2.13999	7.6344	peak_22123	Distal Intergenic	10	444480	446095	1616	2	PGSC0003DMG403011252	PGSC0003DMT400029275	-10620
10:45686025-45686606	-0.519342	4.57298	12.639	0.000377775	0.0163491	10	45686026	581	*	582	45686210	180	31.2936	2.73348	28.7596	peak_33646	Distal Intergenic	10	45680284	45680685	402	1	PGSC0003DMG400038170	PGSC0003DMT400088599	5742
10:45687069-45687790	-0.547674	5.43386	18.5586	1.64764e-05	0.0014572	10	45687070	721	*	722	45687412	274	35.8358	2.36439	33.2285	peak_33647	Distal Intergenic	10	45680284	45680685	402	1	PGSC0003DMG400038170	PGSC0003DMT400088599	6786
10:45688149-45688402	-0.948457	3.87941	29.8596	4.6448e-08	9.91764e-06	10	45688150	253	*	254	45688231	140	8.90509	1.71359	7.15432	peak_33648	Distal Intergenic	10	45680284	45680685	402	1	PGSC0003DMG400038170	PGSC0003DMT400088599	7866
10:45688661-45688936	-0.727615	3.69772	15.5589	7.99726e-05	0.00509249	10	45688662	275	*	276	45688805	127	12.6273	2.01955	10.6382	peak_33649	Distal Intergenic	10	45680284	45680685	402	1	PGSC0003DMG400038170	PGSC0003DMT400088599	8378
10:45827235-45828505	0.805806	4.09657	19.4465	1.03456e-05	0.000996251	10	45827236	1270	*	1271	45828327	148	91.3383	9.24173	88.2281	peak_33675	Promoter (1-2kb)	10	45829366	45829731	366	2	PGSC0003DMG400040052	PGSC0003DMT400090481	1226
10:46045168-46045900	1.68187	3.22546	37.1455	1.09638e-09	3.67062e-07	10	46045169	732	*	733	46045745	59	22.863	4.73368	20.5068	peak_33693	Distal Intergenic	10	46040613	46040684	72	1	ENSRNA049442591	ENSRNA049442591-T1	4556
10:46760614-46761252	-0.692215	3.83963	16.3562	5.24836e-05	0.00371071	10	46760615	638	*	639	46760727	87	11.6241	2.26767	9.68986	peak_33792	Distal Intergenic	10	46767017	46769122	2106	2	PGSC0003DMG400023204	PGSC0003DMT400059688	7870
10:46992271-46992474	-0.536351	4.49125	12.2856	0.000456475	0.0187812	10	46992272	203	*	204	46992371	330	84.3108	3.64578	81.2439	peak_33817	Distal Intergenic	10	46984786	46987197	2412	2	PGSC0003DMG400013216	PGSC0003DMT400034373	-5075
10:47113039-47114541	0.719261	3.58127	11.1144	0.000856623	0.029419	10	47113040	1502	*	1503	47113830	44	12.3671	3.41123	10.3903	peak_33850	Promoter (1-2kb)	10	47111838	47119414	7577	1	PGSC0003DMG402011946	PGSC0003DMT400031190	1202
10:4741207-4741410	3.62756	1.37228	25.1355	5.34389e-07	8.328e-05	10	4741208	203	*	204	4741316	43	13.3461	3.68674	11.3216	peak_22543	Distal Intergenic	10	4729334	4732707	3374	1	PGSC0003DMG400022822	PGSC0003DMT400058749	11874
10:47472775-47473063	-1.00509	2.68973	15.3346	9.00529e-05	0.00558728	10	47472776	288	*	289	47472974	58	4.18971	1.68448	2.92283	peak_33886	Distal Intergenic	10	47484661	47493838	9178	1	PGSC0003DMG400026716	PGSC0003DMT400068704	-11598
10:4749417-4750075	0.642443	3.83765	10.0125	0.00155484	0.0447596	10	4749418	658	*	659	4749601	157	81.0052	7.24988	77.9597	peak_22550	Distal Intergenic	10	4768080	4768151	72	2	ENSRNA049442170	ENSRNA049442170-T1	18076
10:47611104-47611403	-0.553535	4.58041	12.5874	0.000388346	0.0166689	10	47611105	299	*	300	47611237	281	44.9224	2.63903	42.192	peak_33917	Distal Intergenic	10	47602484	47602637	154	2	ENSRNA049458749	ENSRNA049458749-T1	-8468
10:4786690-4786942	-0.629826	4.3187	17.039	3.66201e-05	0.00277272	10	4786691	252	*	253	4786834	257	61.7864	3.45279	58.8867	peak_22553	Promoter (1-2kb)	10	4784958	4790176	5219	1	PGSC0003DMG400010827	PGSC0003DMT400028077	1733
10:48142420-48142653	2.32251	1.10855	13.1108	0.000293596	0.013757	10	48142421	233	*	234	48142545	39	12.2179	3.6574	10.2502	peak_33963	Promoter (1-2kb)	10	48139509	48141303	1795	2	PGSC0003DMG400045642	PGSC0003DMT400096071	-1118
10:48276810-48277078	-0.891719	2.72705	13.1025	0.000294905	0.0137832	10	48276811	268	*	269	48277078	62	3.16167	1.5129	2.03889	peak_33985	Distal Intergenic	10	48267633	48268205	573	2	PGSC0003DMG400039379	PGSC0003DMT400089808	-8606
10:48277546-48277737	-0.629891	3.72106	12.1224	0.000498204	0.0201035	10	48277547	191	*	192	48277640	204	49.3202	3.43961	46.5402	peak_33986	Distal Intergenic	10	48267633	48268205	573	2	PGSC0003DMG400039379	PGSC0003DMT400089808	-9342
10:48400797-48401294	-0.827805	3.94524	24.9231	5.96647e-07	9.1064e-05	10	48400798	497	*	498	48401144	132	20.3264	2.51021	18.0368	peak_33998	Distal Intergenic	10	48388153	48389929	1777	2	PGSC0003DMG400041640	PGSC0003DMT400092069	-10869
10:49241098-49241565	-0.544187	4.22949	11.8136	0.000588002	0.0223953	10	49241099	467	*	468	49241472	139	19.4245	2.38685	17.1628	peak_34103	Distal Intergenic	10	49235999	49240574	4576	1	PGSC0003DMG400039458	PGSC0003DMT400089887	5100
10:49277845-49278195	1.09872	2.86348	14.7272	0.00012424	0.00718386	10	49277846	350	*	351	49278039	137	77.3432	8.08546	74.3226	peak_34113	Promoter (1-2kb)	10	49276088	49276420	333	2	PGSC0003DMG400043232	PGSC0003DMT400093661	-1426
10:49294318-49294579	0.656462	4.19019	13.9041	0.000192378	0.0100587	10	49294319	261	*	262	49294462	356	186.121	7.69935	182.607	peak_34116	Distal Intergenic	10	49276088	49276420	333	2	PGSC0003DMG400043232	PGSC0003DMT400093661	-17899
10:49546669-49546909	-0.698308	3.13525	10.417	0.00124858	0.0382619	10	49546670	240	*	241	49546788	117	29.5869	3.46239	27.0831	peak_34156	Promoter (2-3kb)	10	49549296	49552925	3630	1	PGSC0003DMG400015887	PGSC0003DMT400041061	-2387
10:50136999-50137297	-1.08218	2.72434	20.1394	7.19983e-06	0.000736162	10	50137000	298	*	299	50137058	50	3.15919	1.58433	2.03649	peak_34228	Distal Intergenic	10	50152271	50152343	73	1	ENSRNA049442551	ENSRNA049442551-T1	-14974
10:5016993-5017194	-0.846109	2.95062	13.9605	0.000186694	0.00982813	10	5016994	201	*	202	5017091	95	17.5337	2.74085	15.3345	peak_22567	Distal Intergenic	10	5025824	5028312	2489	2	PGSC0003DMG400005527	PGSC0003DMT400014096	11118
10:50335578-50337460	0.632824	4.44681	14.9634	0.000109618	0.00652437	10	50335579	1882	*	1883	50336454	35	9.8509	3.29166	8.02896	peak_34249	Distal Intergenic	10	50324431	50325809	1379	1	PGSC0003DMG400019126	PGSC0003DMT400049203	11148
10:50338637-50339303	0.888834	3.39125	13.7845	0.000205021	0.0105285	10	50338638	666	*	667	50338916	38	11.6097	3.56597	9.67645	peak_34250	Distal Intergenic	10	50324431	50325809	1379	1	PGSC0003DMG400019126	PGSC0003DMT400049203	14207
10:50975159-50975375	-0.882396	3.01582	15.9667	6.44672e-05	0.00435244	10	50975160	216	*	217	50975277	88	10.4118	2.13728	8.55546	peak_34361	Distal Intergenic	10	50967387	50967872	486	1	PGSC0003DMG400044426	PGSC0003DMT400094855	7773
10:51021800-51021988	-0.848445	3.52135	20.4409	6.15027e-06	0.000650414	10	51021801	188	*	189	51021880	155	22.7186	2.46133	20.365	peak_34370	Distal Intergenic	10	51016002	51016732	731	2	PGSC0003DMG400046641	PGSC0003DMT400097070	-5069
10:51055017-51055867	0.646586	3.7729	10.4221	0.00124513	0.0381934	10	51055018	850	*	851	51055126	177	96.1523	7.82809	93.0142	peak_34373	Distal Intergenic	10	51072893	51073411	519	1	PGSC0003DMG400040471	PGSC0003DMT400090900	-17026
10:5106076-5106463	-0.564419	4.04031	9.84342	0.00170441	0.0476657	10	5106077	387	*	388	5106348	157	26.9005	2.69374	24.451	peak_22580	Distal Intergenic	10	5093521	5095697	2177	1	PGSC0003DMG400005526	PGSC0003DMT400014094	12556
10:5149323-5149524	-0.871484	2.63271	10.3992	0.00126072	0.0385021	10	5149324	201	*	202	5149424	68	8.96106	2.20835	7.2059	peak_22588	Distal Intergenic	10	5159202	5164672	5471	2	PGSC0003DMG400005529	PGSC0003DMT400014098	15148
10:51549879-51550360	0.679638	3.96434	12.2244	0.000471676	0.0192222	10	51549880	481	*	482	51550182	163	60.2339	4.9494	57.3473	peak_34417	Distal Intergenic	10	51553772	51554409	638	2	PGSC0003DMG400013964	PGSC0003DMT400036280	4049
10:51550960-51551806	0.5779	5.05054	15.8149	6.98492e-05	0.0046283	10	51550961	846	*	847	51551558	290	104.785	4.96125	101.599	peak_34418	Promoter (2-3kb)	10	51553772	51554409	638	2	PGSC0003DMG400013964	PGSC0003DMT400036280	2603
10:51586861-51587044	-0.587057	4.17297	14.0767	0.000175501	0.00935639	10	51586862	183	*	184	51586937	227	27.7766	2.27451	25.3084	peak_34424	Distal Intergenic	10	51576345	51578555	2211	2	PGSC0003DMG400041702	PGSC0003DMT400092131	-8307
10:51633523-51633891	-0.827241	2.85257	11.9989	0.000532315	0.0209712	10	51633524	368	*	369	51633617	70	8.14359	2.0833	6.45851	peak_34427	Distal Intergenic	10	51576345	51578555	2211	2	PGSC0003DMG400041702	PGSC0003DMT400092131	-54969
10:51650328-51650833	-0.881114	3.7993	26.5205	2.60752e-07	4.44955e-05	10	51650329	505	*	506	51650749	109	5.73966	1.59302	4.2826	peak_34429	Distal Intergenic	10	51576345	51578555	2211	2	PGSC0003DMG400041702	PGSC0003DMT400092131	-71774
10:51705215-51707549	0.458692	5.97664	13.5706	0.000229757	0.0114891	10	51705216	2334	*	2335	51707379	290	92.4808	4.39472	89.3639	peak_34437	Distal Intergenic	10	51725169	51725725	557	1	PGSC0003DMG400013966	PGSC0003DMT400036286	-17620
10:52037276-52037479	1.41347	2.08765	11.7942	0.000594168	0.0225619	10	52037277	203	*	204	52037330	59	17.0001	3.61793	14.8197	peak_34458	Promoter (1-2kb)	10	52038313	52038615	303	2	PGSC0003DMG400038353	PGSC0003DMT400088782	1136
10:52050246-52050627	-0.824612	3.91616	24.5526	7.23087e-07	0.000107314	10	52050247	381	*	382	52050502	132	10.5098	1.85013	8.6426	peak_34459	Distal Intergenic	10	52060667	52061765	1099	1	PGSC0003DMG400017585	PGSC0003DMT400045323	-10040
10:52063005-52063558	-0.380422	5.7833	10.4521	0.0012251	0.0378169	10	52063006	553	*	554	52063452	630	172.275	3.90285	168.805	peak_34460	Promoter (2-3kb)	10	52060667	52061765	1099	1	PGSC0003DMG400017585	PGSC0003DMT400045323	2339
10:52211678-52212130	-0.677852	3.5237	12.7085	0.000363999	0.0159784	10	52211679	452	*	453	52211814	83	13.0309	2.46475	11.0184	peak_34477	Promoter (2-3kb)	10	52204837	52208803	3967	2	PGSC0003DMG400017608	PGSC0003DMT400045381	-2876
10:52212421-52212852	0.810751	4.23147	16.8213	4.10706e-05	0.00303479	10	52212422	431	*	432	52212562	239	113.24	6.67207	110.009	peak_34478	Distal Intergenic	10	52204837	52208803	3967	2	PGSC0003DMG400017608	PGSC0003DMT400045381	-3619
10:52616426-52616946	-0.897336	3.6104	20.8944	4.85318e-06	0.0005354	10	52616427	520	*	521	52616457	83	6.04302	1.74065	4.55767	peak_34539	Distal Intergenic	10	52620761	52621320	560	2	PGSC0003DMG400008591	PGSC0003DMT400022146	4374
10:5306043-5306377	0.684848	6.7536	31.2944	2.21721e-08	5.26122e-06	10	5306044	334	*	335	5306159	1952	925.911	6.97945	921.291	peak_22614	Distal Intergenic	10	5327374	5328342	969	1	PGSC0003DMG400041889	PGSC0003DMT400092318	-20997
10:5307310-5308346	0.393351	6.85725	15.5466	8.04974e-05	0.00511297	10	5307311	1036	*	1037	5307829	1074	393.97	5.16853	390.007	peak_22616	Distal Intergenic	10	5327374	5328342	969	1	PGSC0003DMG400041889	PGSC0003DMT400092318	-19028
10:5317587-5317863	1.91024	1.28026	10.513	0.0011854	0.0369739	10	5317588	276	*	277	5317634	22	3.56683	2.10301	2.38001	peak_22622	Distal Intergenic	10	5327374	5328342	969	1	PGSC0003DMG400041889	PGSC0003DMT400092318	-9511
10:53283641-53283941	-0.874785	2.75516	13.0197	0.000308236	0.0141582	10	53283642	300	*	301	53283763	54	3.24061	1.57028	2.09958	peak_34584	Distal Intergenic	10	53268186	53268729	544	2	PGSC0003DMG400042149	PGSC0003DMT400092578	-14913
10:53416173-53416429	-1.05487	2.47853	15.7899	7.07792e-05	0.00466535	10	53416174	256	*	257	53416287	53	3.88003	1.67753	2.65618	peak_34606	Distal Intergenic	10	53401804	53403990	2187	2	PGSC0003DMG400046211	PGSC0003DMT400096640	-12184
10:53417776-53417982	-0.900319	2.53772	10.75	0.0010428	0.0338968	10	53417777	206	*	207	53417887	66	7.27715	2.02201	5.66374	peak_34608	Distal Intergenic	10	53401804	53403990	2187	2	PGSC0003DMG400046211	PGSC0003DMT400096640	-13787
10:53532888-53533375	-0.607744	3.67576	11.2819	0.000782664	0.0275254	10	53532889	487	*	488	53533006	121	21.086	2.6859	18.7763	peak_34619	Promoter (2-3kb)	10	53530227	53531335	1109	1	PGSC0003DMG400011114	PGSC0003DMT400028879	2662
10:53534008-53534320	-0.667941	3.48559	10.0389	0.00153268	0.0443674	10	53534009	312	*	313	53534108	115	20.6029	2.72384	18.3061	peak_34620	Distal Intergenic	10	53537713	53539165	1453	1	PGSC0003DMG400011129	PGSC0003DMT400028912	-3393
10:53592017-53592238	-0.743938	3.42434	14.5115	0.000139304	0.00786683	10	53592018	221	*	222	53592183	105	11.84	2.11374	9.89241	peak_34630	Distal Intergenic	10	53582695	53588282	5588	1	PGSC0003DMG400011111	PGSC0003DMT400028871	9323
10:54171356-54171542	-0.894802	2.97943	14.147	0.000169063	0.0091097	10	54171357	186	*	187	54171462	100	10.1948	2.01403	8.35007	peak_34676	Promoter (<=1kb)	10	54170597	54174166	3570	1	PGSC0003DMG400011084	PGSC0003DMT400028794	760
10:54172734-54173114	-0.748929	3.72119	16.8077	4.13657e-05	0.003053	10	54172735	380	*	381	54172805	120	20.7717	2.67372	18.4697	peak_34677	Promoter (2-3kb)	10	54170597	54174166	3570	1	PGSC0003DMG400011084	PGSC0003DMT400028794	2138
10:55122427-55122783	-0.59072	4.00796	11.3793	0.000742653	0.0264287	10	55122428	356	*	357	55122574	134	15.9194	2.19548	13.7789	peak_34788	Distal Intergenic	10	55116506	55116889	384	2	PGSC0003DMG400046444	PGSC0003DMT400096873	-5539
10:55462631-55462937	-0.641566	4.23089	17.295	3.20028e-05	0.00249677	10	55462632	306	*	307	55462827	210	30.51	2.47888	27.9904	peak_34817	Distal Intergenic	10	55455580	55455725	146	1	ENSRNA049454330	ENSRNA049454330-T1	7052
10:56344631-56344843	1.93089	1.3009	11.8167	0.000587024	0.0223784	10	56344632	212	*	213	56344746	38	11.392	3.51095	9.4723	peak_34894	Intron (PGSC0003DMT400072539/PGSC0003DMG400028223, intron 10 of 31)	10	56337773	56367581	29809	1	PGSC0003DMG400028223	PGSC0003DMT400072539	6859
10:5756189-5756379	-0.900896	3.37065	20.4386	6.15766e-06	0.000650414	10	5756190	190	*	191	5756271	158	23.3025	2.4718	20.9337	peak_22665	Distal Intergenic	10	5760856	5761409	554	1	PGSC0003DMG400019887	PGSC0003DMT400051200	-4477
10:5778860-5779100	-0.62421	3.83914	11.8927	0.000563557	0.0217743	10	5778861	240	*	241	5778996	201	53.0304	3.68116	50.212	peak_22666	Promoter (2-3kb)	10	5775989	5776141	153	1	ENSRNA049453500	ENSRNA049453500-T1	2872
10:57989682-57989900	1.1976	2.94663	18.1696	2.02079e-05	0.00172067	10	57989683	218	*	219	57989807	104	67.5962	9.60068	64.648	peak_35042	Distal Intergenic	10	57993307	57994678	1372	1	PGSC0003DMG400029830	PGSC0003DMT400076705	-3407
10:58251089-58251415	0.533903	5.45573	16.1307	5.91184e-05	0.00406727	10	58251090	326	*	327	58251268	817	362	6.36099	358.09	peak_35065	Promoter (2-3kb)	10	58246617	58249000	2384	2	PGSC0003DMG400008155	PGSC0003DMT400021066	-2090
10:58824435-58824672	-1.51873	2.43651	32.3241	1.30487e-08	3.31527e-06	10	58824436	237	*	238	58824487	31	6.53818	2.62446	5.00121	peak_35109	Promoter (1-2kb)	10	58819537	58822541	3005	2	PGSC0003DMG400011422	PGSC0003DMT400029698	-1895
10:59020548-59020846	0.948011	3.18004	13.8253	0.000200615	0.0103487	10	59020549	298	*	299	59020710	122	66.1931	7.58209	63.2562	peak_35129	Distal Intergenic	10	59013881	59015523	1643	1	PGSC0003DMG400011429	PGSC0003DMT400029742	6668
10:59072935-59073329	-0.518214	5.00383	15.8369	6.90443e-05	0.00458948	10	59072936	394	*	395	59073011	329	57.415	2.79189	54.5545	peak_35136	Distal Intergenic	10	59065781	59067116	1336	1	PGSC0003DMG400011426	PGSC0003DMT400029710	7155
10:59317291-59317786	1.22859	2.32354	10.4104	0.00125305	0.038324	10	59317292	495	*	496	59317629	42	10.6419	3.12892	8.76744	peak_35146	Promoter (1-2kb)	10	59316992	59319776	2785	2	PGSC0003DMG400045855	PGSC0003DMT400096284	1990
10:59379113-59379357	-0.930858	2.99931	17.3944	3.03714e-05	0.00239775	10	59379114	244	*	245	59379305	84	7.38569	1.87132	5.76385	peak_35147	Promoter (1-2kb)	10	59375126	59377531	2406	2	PGSC0003DMG400035998	PGSC0003DMT400086427	-1583
10:59429680-59430457	1.23308	2.7419	15.6316	7.69586e-05	0.00494623	10	59429681	777	*	778	59430325	49	15.7365	3.8711	13.6057	peak_35152	Promoter (<=1kb)	10	59428977	59430787	1811	1	PGSC0003DMG400007174	PGSC0003DMT400018485	704
10:5946262-5946826	-0.798881	4.80547	35.1946	2.98348e-09	9.01959e-07	10	5946263	564	*	565	5946387	191	18.8827	2.05072	16.6361	peak_22676	Distal Intergenic	10	5964176	5971757	7582	2	PGSC0003DMG400019397	PGSC0003DMT400049911	24931
10:59727575-59727965	0.574725	4.68711	13.7784	0.00020569	0.0105475	10	59727576	390	*	391	59727866	176	42.2659	3.40133	39.5686	peak_35202	Promoter (2-3kb)	10	59725344	59725670	327	1	PGSC0003DMG400007194	PGSC0003DMT400018539	2232
10:59730915-59731344	0.32558	6.73952	10.0056	0.00156065	0.0448728	10	59730916	429	*	430	59731195	924	267.02	4.11107	263.294	peak_35204	Distal Intergenic	10	59725344	59725670	327	1	PGSC0003DMG400007194	PGSC0003DMT400018539	5572
10:59755493-59755883	-0.51919	6.52643	25.1364	5.34163e-07	8.328e-05	10	59755494	390	*	391	59755785	862	91.2273	2.17888	88.118	peak_35215	Distal Intergenic	10	59725344	59725670	327	1	PGSC0003DMG400007194	PGSC0003DMT400018539	30150
10:6050544-6050746	-0.744368	3.25431	11.6467	0.000643161	0.0238695	10	6050545	202	*	203	6050639	127	20.2109	2.55244	17.9249	peak_22694	Distal Intergenic	10	6032803	6034781	1979	1	PGSC0003DMG400019381	PGSC0003DMT400049877	17742
10:6058-6247	0.580353	4.40592	12.4904	0.000409053	0.0173154	10	6059	189	*	190	6165	219	60.0545	3.8122	57.1699	peak_22063	Distal Intergenic	10	65818	66574	757	2	PGSC0003DMG400036512	PGSC0003DMT400086941	60327
10:6068403-6068706	-1.07301	4.33962	49.3588	2.13173e-12	1.2646e-09	10	6068404	303	*	304	6068635	175	6.60194	1.48901	5.05971	peak_22697	Distal Intergenic	10	6032803	6034781	1979	1	PGSC0003DMG400019381	PGSC0003DMT400049877	35601
10:6075175-6075539	-0.852321	3.92238	26.2647	2.97683e-07	4.99171e-05	10	6075176	364	*	365	6075273	125	6.57858	1.60504	5.03966	peak_22700	Distal Intergenic	10	6105220	6106298	1079	2	PGSC0003DMG400019400	PGSC0003DMT400049918	30759
10:6405648-6407260	-0.403213	6.26896	14.5242	0.00013837	0.00782112	10	6405649	1612	*	1613	6406712	224	20.1632	1.98284	17.8785	peak_22746	Distal Intergenic	10	6432798	6437790	4993	1	PGSC0003DMG400019390	PGSC0003DMT400049901	-25538
10:64445-65110	0.626697	5.72225	24.8217	6.28853e-07	9.52856e-05	10	64446	665	*	666	65035	328	71.0866	3.22133	68.1114	peak_22073	Promoter (1-2kb)	10	65818	66574	757	2	PGSC0003DMG400036512	PGSC0003DMT400086941	1464
10:6479223-6479582	-0.798571	3.17963	14.2655	0.00015875	0.00867667	10	6479224	359	*	360	6479486	73	11.4834	2.44225	9.559	peak_22764	Promoter (2-3kb)	10	6481590	6483043	1454	1	PGSC0003DMG400019391	PGSC0003DMT400049902	-2008
10:6670520-6670711	1.53987	1.89375	12.9485	0.00032018	0.0145369	10	6670521	191	*	192	6670644	62	28.7133	5.76041	26.2271	peak_22794	Distal Intergenic	10	6666359	6666901	543	2	PGSC0003DMG400039817	PGSC0003DMT400090246	-3620
10:6723614-6723816	-0.543059	4.1936	10.6376	0.00110809	0.0353138	10	6723615	202	*	203	6723723	289	64.0426	3.26211	61.1236	peak_22807	Distal Intergenic	10	6731003	6735863	4861	1	PGSC0003DMG400019395	PGSC0003DMT400049907	-7187
10:6836914-6837110	1.4678	2.13569	13.8512	0.000197874	0.0102541	10	6836915	196	*	197	6837000	66	31.9937	6.12615	29.4474	peak_22817	Distal Intergenic	10	6920455	6920850	396	2	PGSC0003DMG400043787	PGSC0003DMT400094216	83740
10:6883708-6883927	1.05609	3.5549	22.111	2.57329e-06	0.00031118	10	6883709	219	*	220	6883799	218	113.146	7.46047	109.916	peak_22831	Distal Intergenic	10	6920455	6920850	396	2	PGSC0003DMG400043787	PGSC0003DMT400094216	36923
10:6901608-6901817	0.800991	3.70916	13.4192	0.000249056	0.0122019	10	6901609	209	*	210	6901706	228	104.135	6.36627	100.953	peak_22834	Distal Intergenic	10	6920455	6920850	396	2	PGSC0003DMG400043787	PGSC0003DMT400094216	19033
10:6902754-6902965	0.895904	5.83155	45.9379	1.22065e-11	6.21511e-09	10	6902755	211	*	212	6902883	948	446.728	6.87443	442.682	peak_22835	Distal Intergenic	10	6920455	6920850	396	2	PGSC0003DMG400043787	PGSC0003DMT400094216	17885
10:6992710-6993038	-1.25023	6.02356	142.938	6.0633e-33	1.90636e-28	10	6992711	328	*	329	6992747	582	28.6555	1.64902	26.1708	peak_22841	Distal Intergenic	10	6974680	6975258	579	1	PGSC0003DMG400041452	PGSC0003DMT400091881	18031
10:7052713-7052934	-0.735455	4.91647	30.4302	3.46104e-08	7.70396e-06	10	7052714	221	*	222	7052847	417	77.8519	2.92771	74.8278	peak_22858	Distal Intergenic	10	7082346	7082848	503	2	PGSC0003DMG400021850	PGSC0003DMT400056239	29914
10:7085330-7085574	1.43371	2.1058	13.1212	0.000291972	0.0136962	10	7085331	244	*	245	7085451	63	22.3279	4.37727	19.9853	peak_22863	Promoter (2-3kb)	10	7082346	7082848	503	2	PGSC0003DMG400021850	PGSC0003DMT400056239	-2483
10:7087106-7087587	-0.539848	3.91149	9.85524	0.00169349	0.0474449	10	7087107	481	*	482	7087201	121	22.5792	2.80253	20.2285	peak_22865	Distal Intergenic	10	7082346	7082848	503	2	PGSC0003DMG400021850	PGSC0003DMT400056239	-4259
10:7132780-7133041	-1.15036	4.70844	68.9397	1.01523e-16	1.32999e-13	10	7132781	261	*	262	7132962	224	8.09528	1.48731	6.41341	peak_22879	Distal Intergenic	10	7082346	7082848	503	2	PGSC0003DMG400021850	PGSC0003DMT400056239	-49933
10:7248080-7248647	-0.469235	5.03091	12.2942	0.000454364	0.018759	10	7248081	567	*	568	7248395	318	73.5141	3.37314	70.5207	peak_22899	Distal Intergenic	10	7082346	7082848	503	2	PGSC0003DMG400021850	PGSC0003DMT400056239	-165233
10:7395685-7395896	-1.26665	4.46504	78.6753	7.32058e-19	1.50929e-15	10	7395686	211	*	212	7395780	252	16.9076	1.78385	14.7308	peak_22929	Distal Intergenic	10	7437979	7438771	793	1	PGSC0003DMG400042980	PGSC0003DMT400093409	-42083
10:7499255-7499509	-0.797654	4.55862	31.6349	1.86059e-08	4.52602e-06	10	7499256	254	*	255	7499394	238	31.3123	2.36197	28.7778	peak_22963	Distal Intergenic	10	7494744	7495073	330	2	PGSC0003DMG400038844	PGSC0003DMT400089273	-4183
10:7975862-7976159	1.47582	1.94747	12.4483	0.000418367	0.0176245	10	7975863	297	*	298	7976063	58	20.8616	4.39223	18.5574	peak_23021	Promoter (1-2kb)	10	7972651	7974301	1651	2	PGSC0003DMG400035742	PGSC0003DMT400086171	-1562
10:8314546-8314854	0.852251	3.03663	10.595	0.00113397	0.035963	10	8314547	308	*	309	8314701	158	84.6938	7.62652	81.6246	peak_23029	Distal Intergenic	10	8308278	8312525	4248	1	PGSC0003DMG400025707	PGSC0003DMT400066047	6269
10:8548150-8548453	0.535382	4.76843	10.0451	0.00152754	0.044275	10	8548151	303	*	304	8548281	493	249.877	7.46045	246.19	peak_23045	Distal Intergenic	10	8426583	8432302	5720	1	PGSC0003DMG400045873	PGSC0003DMT400096302	121568
10:8575594-8575941	-0.394918	5.18562	9.76393	0.00177969	0.0491266	10	8575595	347	*	348	8575795	431	72.7949	2.75245	69.8068	peak_23053	Distal Intergenic	10	8696786	8697187	402	2	PGSC0003DMG400036715	PGSC0003DMT400087144	121246
10:8695326-8696328	0.890001	5.11127	36.0786	1.89518e-09	6.01884e-07	10	8695327	1002	*	1003	8695896	368	188.48	7.49954	184.959	peak_23068	Promoter (<=1kb)	10	8696786	8697187	402	2	PGSC0003DMG400036715	PGSC0003DMT400087144	859
10:8961998-8962237	-0.83258	4.59898	34.2249	4.90958e-09	1.40011e-06	10	8961999	239	*	240	8962125	310	40.3557	2.36625	37.6829	peak_23177	Distal Intergenic	10	8988455	8991067	2613	2	PGSC0003DMG400038769	PGSC0003DMT400089198	28830
10:9059544-9059881	-0.72297	3.80176	15.6919	7.45423e-05	0.00484733	10	9059545	337	*	338	9059719	145	21.8123	2.48915	19.4816	peak_23228	Distal Intergenic	10	9050194	9051659	1466	2	PGSC0003DMG400034758	PGSC0003DMT400085187	-7886
10:9189129-9189621	-0.603186	3.84369	10.9923	0.000914936	0.0307805	10	9189130	492	*	493	9189528	105	12.8382	2.19653	10.835	peak_23254	Promoter (2-3kb)	10	9192373	9194355	1983	1	PGSC0003DMG400028024	PGSC0003DMT400072027	-2752
10:9200184-9200387	-0.744393	4.1238	22.2462	2.39838e-06	0.0002937	10	9200185	203	*	204	9200266	253	42.6004	2.71294	39.8984	peak_23256	Distal Intergenic	10	9195207	9197011	1805	2	PGSC0003DMG400037690	PGSC0003DMT400088119	-3174
10:9204921-9205115	-0.92754	3.70115	25.7523	3.88162e-07	6.30708e-05	10	9204922	194	*	195	9205016	184	30.1964	2.64299	27.6821	peak_23257	Distal Intergenic	10	9195207	9197011	1805	2	PGSC0003DMG400037690	PGSC0003DMT400088119	-7911
10:9418579-9419383	0.868768	2.91083	10.1467	0.00144563	0.0425283	10	9418580	804	*	805	9418882	44	14.0342	3.78692	11.9754	peak_23332	Promoter (<=1kb)	10	9410913	9419993	9081	2	PGSC0003DMG400039189	PGSC0003DMT400089618	610
10:9455118-9455311	-0.935603	3.27979	21.0741	4.41866e-06	0.000493963	10	9455119	193	*	194	9455247	108	9.32912	1.88877	7.54574	peak_23346	Distal Intergenic	10	9457608	9458997	1390	2	PGSC0003DMG400038154	PGSC0003DMT400088583	3686
10:9510032-9510399	-0.811123	3.18488	14.8323	0.000117505	0.00689267	10	9510033	367	*	368	9510140	81	7.28705	1.88367	5.67333	peak_23363	Distal Intergenic	10	9525875	9533930	8056	1	PGSC0003DMG400038103	PGSC0003DMT400088532	-15476
10:9545161-9547960	0.514896	4.6494	11.0442	0.000889671	0.0302133	10	9545162	2799	*	2800	9546178	55	14.1539	3.28106	12.0866	peak_23376	Promoter (1-2kb)	10	9543785	9544260	476	1	PGSC0003DMG400039323	PGSC0003DMT400089752	1377
10:9676607-9676856	-0.849411	2.73696	10.9835	0.000919265	0.0308871	10	9676608	249	*	250	9676614	69	4.44033	1.6437	3.13978	peak_23431	Distal Intergenic	10	9681536	9685838	4303	1	PGSC0003DMG400010899	PGSC0003DMT400028285	-4680
10:9733071-9733440	-0.542804	3.98806	10.2636	0.00135678	0.0405981	10	9733072	369	*	370	9733335	176	38.4017	3.17096	35.7562	peak_23448	Distal Intergenic	10	9747069	9749744	2676	1	PGSC0003DMG400034970	PGSC0003DMT400085399	-13629
10:9947681-9948075	1.13209	5.66053	70.5554	4.47531e-17	6.18497e-14	10	9947682	394	*	395	9947927	890	534.64	9.6137	530.474	peak_23523	Distal Intergenic	10	9970926	9971744	819	1	PGSC0003DMG400038514	PGSC0003DMT400088943	-22851
10:9999472-9999774	-0.894864	3.17043	17.9357	2.28492e-05	0.00190557	10	9999473	302	*	303	9999749	66	5.27918	1.76962	3.87297	peak_23547	Distal Intergenic	10	9990961	9995725	4765	2	PGSC0003DMG400035690	PGSC0003DMT400086119	-3748
11:10146173-10146546	1.22592	2.25144	10.7011	0.00107069	0.0344826	11	10146174	373	*	374	10146256	47	14.8419	3.79209	12.7452	peak_36206	Distal Intergenic	11	10118652	10119335	684	2	PGSC0003DMG400029028	PGSC0003DMT400074658	-26839
11:10326769-10327139	-0.659806	3.49069	11.7948	0.000593951	0.0225604	11	10326770	370	*	371	10326892	96	10.7149	2.09198	8.83539	peak_36242	Distal Intergenic	11	10339259	10344243	4985	1	PGSC0003DMG400029029	PGSC0003DMT400074659	-12120
11:10530899-10531374	-0.82981	3.70809	21.7968	3.03109e-06	0.000360986	11	10530900	475	*	476	10530994	118	17.7917	2.46592	15.5816	peak_36255	Distal Intergenic	11	10517464	10523506	6043	2	PGSC0003DMG400014092	PGSC0003DMT400036564	-7394
11:10540739-10541647	0.529756	4.45111	10.7387	0.00104919	0.0340126	11	10540740	908	*	909	10541531	144	45.8231	4.25463	43.0827	peak_36262	Distal Intergenic	11	10544693	10545133	441	2	PGSC0003DMG400000913	PGSC0003DMT400002379	3486
11:10548291-10548521	-0.998553	3.15687	21.7856	3.04874e-06	0.000362402	11	10548292	230	*	231	10548381	82	4.61089	1.59497	3.29144	peak_36265	Distal Intergenic	11	10544693	10545133	441	2	PGSC0003DMG400000913	PGSC0003DMT400002379	-3159
11:10554284-10554833	-0.536252	3.94052	9.87503	0.00167537	0.0470134	11	10554285	549	*	550	10554747	143	28.9733	2.98397	26.4817	peak_36269	Distal Intergenic	11	10544693	10545133	441	2	PGSC0003DMG400000913	PGSC0003DMT400002379	-9152
11:1055465-1055721	-0.606345	3.60306	10.7343	0.0010517	0.0340628	11	1055466	256	*	257	1055631	172	32.9932	2.9027	30.4302	peak_35333	Promoter (2-3kb)	11	1051899	1052552	654	2	PGSC0003DMG400013249	PGSC0003DMT400034475	-2914
11:10592990-10595101	0.672877	3.95928	12.8731	0.000333345	0.0149511	11	10592991	2111	*	2112	10594597	38	8.1406	2.74026	6.45563	peak_36276	Promoter (<=1kb)	11	10594410	10597917	3508	1	PGSC0003DMG400000904	PGSC0003DMT400002362	0
11:10607100-10607411	-0.721763	3.93116	16.9412	3.85559e-05	0.00289317	11	10607101	311	*	312	10607284	163	15.2851	1.99311	13.1703	peak_36282	Distal Intergenic	11	10616044	10617257	1214	2	PGSC0003DMG402000916	PGSC0003DMT400002390	9846
11:10608631-10609403	-0.589451	4.61202	15.6517	7.61431e-05	0.00491332	11	10608632	772	*	773	10609093	130	13.1419	2.03652	11.1253	peak_36283	Distal Intergenic	11	10616044	10617257	1214	2	PGSC0003DMG402000916	PGSC0003DMT400002390	7854
11:10624989-10625355	-0.724047	3.10399	11.0625	0.00088093	0.0300079	11	10624990	366	*	367	10625296	79	9.27764	2.11298	7.50095	peak_36287	Distal Intergenic	11	10616044	10617257	1214	2	PGSC0003DMG402000916	PGSC0003DMT400002390	-7733
11:1087281-1087714	0.450807	5.00783	10.0399	0.00153187	0.0443674	11	1087282	433	*	434	1087496	408	151.367	5.14802	147.97	peak_35339	Promoter (1-2kb)	11	1088487	1089488	1002	2	PGSC0003DMG400036423	PGSC0003DMT400086852	1774
11:109147-109686	0.755784	4.47753	19.5612	9.74292e-06	0.000947648	11	109148	539	*	540	109610	137	53.6871	5.20377	50.8623	peak_35238	Distal Intergenic	11	141725	149184	7460	2	PGSC0003DMG400013305	PGSC0003DMT400034623	39498
11:10925614-10925852	1.19905	2.07651	9.74558	0.00179754	0.0494566	11	10925615	238	*	239	10925737	70	35.3765	6.49189	32.7756	peak_36321	Distal Intergenic	11	10959230	10960219	990	2	PGSC0003DMG400000901	PGSC0003DMT400002358	34367
11:10935508-10935954	-0.646979	3.42876	10.4739	0.0012107	0.037503	11	10935509	446	*	447	10935771	93	13.9459	2.42229	11.8924	peak_36323	Distal Intergenic	11	10959230	10960219	990	2	PGSC0003DMG400000901	PGSC0003DMT400002358	24265
11:10984373-10985276	0.455802	6.85401	15.9564	6.48184e-05	0.00436627	11	10984374	903	*	904	10984437	1058	318.742	4.27129	314.909	peak_36339	Distal Intergenic	11	10998587	11005697	7111	2	PGSC0003DMG400000886	PGSC0003DMT400002316	20421
11:110663-111148	0.473738	5.99108	17.0829	3.57833e-05	0.00273073	11	110664	485	*	486	111020	253	57.6414	3.31538	54.779	peak_35239	Distal Intergenic	11	141725	149184	7460	2	PGSC0003DMG400013305	PGSC0003DMT400034623	38036
11:11384588-11384793	-0.936531	4.04859	30.1703	3.95722e-08	8.68544e-06	11	11384589	205	*	206	11384702	235	31.9011	2.39956	29.3563	peak_36382	Distal Intergenic	11	11367464	11372880	5417	1	PGSC0003DMG400042279	PGSC0003DMT400092708	17125
11:11770698-11772432	0.567828	5.33077	18.2495	1.93777e-05	0.00165919	11	11770699	1734	*	1735	11771558	249	103.721	5.74289	100.541	peak_36435	Distal Intergenic	11	11741793	11750203	8411	2	PGSC0003DMG400014110	PGSC0003DMT400036596	-20496
11:11820903-11821212	0.582488	4.51269	13.064	0.000301018	0.0139437	11	11820904	309	*	310	11821071	390	172.763	6.26249	169.291	peak_36441	Promoter (1-2kb)	11	11822375	11823241	867	1	PGSC0003DMG400018032	PGSC0003DMT400046457	-1163
11:12000492-12000798	-0.691916	3.90921	16.9381	3.86193e-05	0.00289447	11	12000493	306	*	307	12000626	168	18.2485	2.12718	16.0227	peak_36459	Distal Intergenic	11	11967112	11967712	601	2	PGSC0003DMG400041525	PGSC0003DMT400091954	-32781
11:12405097-12405578	-0.792263	3.05931	13.0216	0.000307912	0.0141484	11	12405098	481	*	482	12405532	61	9.1324	2.33792	7.36498	peak_36480	Promoter (<=1kb)	11	12404341	12405565	1225	2	PGSC0003DMG400027614	PGSC0003DMT400071003	0
11:12565919-12566160	-0.821664	3.49622	12.9342	0.00032264	0.0145996	11	12565920	241	*	242	12566055	129	15.6914	2.21636	13.5618	peak_36493	Distal Intergenic	11	12572501	12581219	8719	1	PGSC0003DMG400027609	PGSC0003DMT400070983	-6341
11:12832630-12832897	-0.534955	4.12373	11.3011	0.000774631	0.0273463	11	12832631	267	*	268	12832740	211	39.358	2.87352	36.6993	peak_36546	Distal Intergenic	11	12815804	12817515	1712	1	PGSC0003DMG400027627	PGSC0003DMT400071034	16827
11:12961380-12963756	0.650879	4.17283	13.6571	0.000219408	0.0110729	11	12961381	2376	*	2377	12961825	84	41.1161	6.39721	38.4337	peak_36571	Distal Intergenic	11	12932597	12932905	309	2	PGSC0003DMG400046807	PGSC0003DMT400097236	-28476
11:13110763-13111001	-0.820145	4.56599	21.416	3.69676e-06	0.00042536	11	13110764	238	*	239	13110872	311	43.0879	2.44416	40.3799	peak_36602	Distal Intergenic	11	13101254	13105135	3882	1	PGSC0003DMG400013935	PGSC0003DMT400036205	9510
11:13111407-13112287	-0.631565	5.78174	32.6352	1.11184e-08	2.88399e-06	11	13111408	880	*	881	13111521	385	50.5282	2.38748	47.7357	peak_36603	Distal Intergenic	11	13101254	13105135	3882	1	PGSC0003DMG400013935	PGSC0003DMT400036205	10154
11:13306574-13306880	-2.15133	2.93512	98.6629	2.99353e-23	1.25493e-19	11	13306575	306	*	307	13306669	39	5.84113	2.22064	4.37545	peak_36649	Distal Intergenic	11	13281886	13284356	2471	2	PGSC0003DMG400013928	PGSC0003DMT400036188	-22219
11:13419988-13420191	-0.802266	3.47669	17.3608	3.09129e-05	0.00242528	11	13419989	203	*	204	13420091	139	18.2742	2.31233	16.0475	peak_36667	Distal Intergenic	11	13390446	13398360	7915	2	PGSC0003DMG400023281	PGSC0003DMT400059854	-21629
11:13502528-13504508	0.553861	4.5004	11.9821	0.000537145	0.0210381	11	13502529	1980	*	1981	13503015	64	22.1152	4.28269	19.777	peak_36697	Distal Intergenic	11	13518704	13519520	817	1	PGSC0003DMG400009255	PGSC0003DMT400023932	-14196
11:13615730-13615967	1.68732	2.32591	19.648	9.30991e-06	0.000914013	11	13615731	237	*	238	13615828	89	46.1893	6.92185	43.4447	peak_36724	Distal Intergenic	11	13574095	13574541	447	2	PGSC0003DMG400009272	PGSC0003DMT400023974	-41190
11:13893881-13894292	-0.619461	5.13669	24.3177	8.16837e-07	0.000118215	11	13893882	411	*	412	13893930	249	15.5091	1.73951	13.3844	peak_36767	Promoter (<=1kb)	11	13894116	13894657	542	1	PGSC0003DMG400040631	PGSC0003DMT400091060	0
11:13909751-13910428	1.03454	2.62484	11.0166	0.000903012	0.0304713	11	13909752	677	*	678	13910123	56	23.0744	5.00143	20.7117	peak_36770	Promoter (2-3kb)	11	13907660	13915161	7502	1	PGSC0003DMG400042493	PGSC0003DMT400092922	2092
11:1391709-1392043	-0.697553	4.00328	18.3888	1.80111e-05	0.00156433	11	1391710	334	*	335	1391892	161	19.3118	2.2243	17.0544	peak_35369	Promoter (1-2kb)	11	1390274	1390807	534	1	PGSC0003DMG401016981	PGSC0003DMT400043731	1436
11:14008230-14008704	-0.632098	3.575	11.1003	0.000863149	0.029566	11	14008231	474	*	475	14008299	91	10.9572	2.16029	9.06524	peak_36792	Distal Intergenic	11	14012207	14019690	7484	2	PGSC0003DMG400009279	PGSC0003DMT400023994	10986
11:14074217-14076007	0.592429	4.04481	10.0153	0.00155248	0.0447095	11	14074218	1790	*	1791	14075932	69	21.1942	3.88612	18.8801	peak_36812	Promoter (<=1kb)	11	14075226	14075828	603	1	PGSC0003DMG400046159	PGSC0003DMT400096588	0
11:14147152-14147837	1.09242	2.40186	10.3799	0.00127392	0.0388018	11	14147153	685	*	686	14147609	35	9.8509	3.29166	8.02896	peak_36828	Distal Intergenic	11	14128897	14130034	1138	2	PGSC0003DMG400042063	PGSC0003DMT400092492	-17119
11:14290876-14291155	-0.724779	3.05989	10.0849	0.00149489	0.0435817	11	14290877	279	*	280	14290934	81	6.19015	1.76848	4.68492	peak_36858	Distal Intergenic	11	14306194	14306566	373	1	PGSC0003DMG400009265	PGSC0003DMT400023955	-15039
11:14617775-14618007	0.547261	4.62932	12.3255	0.00044681	0.0185582	11	14617776	232	*	233	14617872	461	210.188	6.51239	206.604	peak_36920	Distal Intergenic	11	14659723	14666610	6888	1	PGSC0003DMG400008786	PGSC0003DMT400022661	-41716
11:15070484-15071130	0.995547	2.64081	10.5176	0.00118245	0.0369372	11	15070485	646	*	647	15070882	44	15.4123	4.11458	13.2907	peak_36968	Promoter (1-2kb)	11	15068163	15068786	624	2	PGSC0003DMG400034516	PGSC0003DMT400084945	-1699
11:15074547-15075134	1.11121	2.68927	12.541	0.000398122	0.0169921	11	15074548	587	*	588	15074785	73	36.7198	6.49309	34.0987	peak_36971	Promoter (<=1kb)	11	15075408	15076500	1093	1	PGSC0003DMG400045546	PGSC0003DMT400095975	-274
11:15092949-15093147	1.54546	1.78054	12.0516	0.000517481	0.0206277	11	15092950	198	*	199	15093052	54	22.4863	5.02893	20.1379	peak_36975	Distal Intergenic	11	15075408	15076500	1093	1	PGSC0003DMG400045546	PGSC0003DMT400095975	17542
11:15148446-15148679	-0.680476	5.08798	28.3989	9.87222e-08	1.93391e-05	11	15148447	233	*	234	15148555	475	84.4086	2.84438	81.3411	peak_36987	Distal Intergenic	11	15151992	15152981	990	1	PGSC0003DMG400046295	PGSC0003DMT400096724	-3313
11:15172650-15172849	-0.526392	4.10569	10.8219	0.00100309	0.0329294	11	15172651	199	*	200	15172760	279	65.5768	3.40287	62.645	peak_36989	Distal Intergenic	11	15182999	15183355	357	2	PGSC0003DMG400015071	PGSC0003DMT400038962	10506
11:15285145-15285645	-0.775739	2.91835	11.0065	0.000907908	0.0306118	11	15285146	500	*	501	15285254	45	4.94998	1.94226	3.58491	peak_36998	Distal Intergenic	11	15298340	15300902	2563	1	PGSC0003DMG402006305	PGSC0003DMT400016134	-12695
11:15490650-15491062	0.706657	5.43818	18.7172	1.5161e-05	0.00136389	11	15490651	412	*	413	15490783	730	348.62	6.96407	344.732	peak_37028	Distal Intergenic	11	15480784	15481840	1057	1	PGSC0003DMG400016101	PGSC0003DMT400041540	9867
11:15558316-15558668	-0.643869	3.54605	11.2916	0.00077858	0.0274298	11	15558317	352	*	353	15558404	99	17.8498	2.70885	15.6384	peak_37044	Distal Intergenic	11	15513321	15514440	1120	2	PGSC0003DMG400043159	PGSC0003DMT400093588	-43877
11:15561459-15561744	-0.806362	4.9146	32.6346	1.11219e-08	2.88399e-06	11	15561460	285	*	286	15561626	369	49.6249	2.41561	46.8416	peak_37046	Distal Intergenic	11	15513321	15514440	1120	2	PGSC0003DMG400043159	PGSC0003DMT400093588	-47020
11:1575686-1575928	-0.717586	3.82316	16.9266	3.88537e-05	0.00290511	11	1575687	242	*	243	1575766	133	17.7033	2.32198	15.4966	peak_35379	Distal Intergenic	11	1584803	1589104	4302	1	PGSC0003DMG400015693	PGSC0003DMT400040590	-8875
11:1580673-1580884	-1.01023	2.27987	12.5757	0.0003908	0.0167514	11	1580674	211	*	212	1580781	52	5.02581	1.86557	3.65553	peak_35383	Distal Intergenic	11	1584803	1589104	4302	1	PGSC0003DMG400015693	PGSC0003DMT400040590	-3919
11:15821779-15821975	-1.36978	4.92919	92.4314	6.96979e-22	2.30671e-18	11	15821780	196	*	197	15821939	314	14.2997	1.59419	12.2275	peak_37119	Distal Intergenic	11	15834622	15835095	474	2	PGSC0003DMG400039205	PGSC0003DMT400089634	13120
11:1595335-1596184	-0.652471	4.74675	19.6236	9.42952e-06	0.000923593	11	1595336	849	*	850	1595852	159	29.2907	2.81867	26.7935	peak_35386	Promoter (<=1kb)	11	1595056	1596571	1516	2	PGSC0003DMG400015677	PGSC0003DMT400040519	387
11:15975550-15975762	1.52466	1.63253	10.3434	0.0012994	0.0393589	11	15975551	212	*	213	15975705	44	8.2429	2.56686	6.54438	peak_37158	Distal Intergenic	11	15967281	15968873	1593	2	PGSC0003DMG400035796	PGSC0003DMT400086225	-6678
11:1600555-1601211	-0.567547	4.40318	12.3373	0.000444007	0.0184779	11	1600556	656	*	657	1600673	145	18.8462	2.30355	16.6009	peak_35387	Distal Intergenic	11	1595080	1597203	2124	2	PGSC0003DMG400015677	PGSC0003DMT400040518	-3353
11:1615377-1616175	-0.581535	4.77244	12.6715	0.00037127	0.0161623	11	1615378	798	*	799	1616060	124	20.0935	2.57588	17.8111	peak_35388	Distal Intergenic	11	1595080	1597203	2124	2	PGSC0003DMG400015677	PGSC0003DMT400040518	-18175
11:16347340-16347887	0.376586	7.93846	20.2011	6.97117e-06	0.000717449	11	16347341	547	*	548	16347612	3046	981.159	4.57239	976.494	peak_37262	Distal Intergenic	11	16361590	16362507	918	1	PGSC0003DMG400037815	PGSC0003DMT400088244	-13703
11:16376462-16376975	1.30072	2.2415	12.3968	0.000430069	0.0180051	11	16376463	513	*	514	16376637	40	12.8366	3.74884	10.8336	peak_37271	Distal Intergenic	11	16361590	16362507	918	1	PGSC0003DMG400037815	PGSC0003DMT400088244	14873
11:16566410-16566636	-0.749667	5.19795	26.3265	2.88302e-07	4.85381e-05	11	16566411	226	*	227	16566517	504	84.7863	2.75331	81.7164	peak_37312	Distal Intergenic	11	16567544	16574775	7232	2	PGSC0003DMG400043600	PGSC0003DMT400094029	8139
11:16827519-16827862	-0.744801	4.91074	31.9427	1.58787e-08	3.92333e-06	11	16827520	343	*	344	16827730	404	73.3651	2.87472	70.3728	peak_37380	Distal Intergenic	11	16785399	16788954	3556	2	PGSC0003DMG400012064	PGSC0003DMT400031460	-38566
11:16857174-16857448	-0.805543	4.60929	29.3251	6.11977e-08	1.26587e-05	11	16857175	274	*	275	16857300	286	34.7606	2.28211	32.1696	peak_37391	Distal Intergenic	11	16865186	16868584	3399	2	PGSC0003DMG400046610	PGSC0003DMT400097039	11136
11:16947715-16948012	0.631537	4.23493	13.0593	0.000301788	0.0139691	11	16947716	297	*	298	16947877	333	146.737	6.19335	143.358	peak_37410	Distal Intergenic	11	16931184	16936323	5140	2	PGSC0003DMG400012063	PGSC0003DMT400031457	-11393
11:17027721-17027908	-0.640524	3.36027	10.0223	0.00154657	0.0446009	11	17027722	187	*	188	17027804	167	32.24	2.91114	29.6901	peak_37426	Distal Intergenic	11	17038683	17043115	4433	2	PGSC0003DMG400018781	PGSC0003DMT400048336	15207
11:17089017-17089289	-0.82318	3.84276	19.6674	9.216e-06	0.000906209	11	17089018	272	*	273	17089203	147	11.3928	1.84095	9.47304	peak_37442	Distal Intergenic	11	17094339	17098862	4524	1	PGSC0003DMG400046435	PGSC0003DMT400096864	-5050
11:17157428-17157703	1.52043	2.08563	13.1452	0.000288253	0.0135775	11	17157429	275	*	276	17157565	56	23.999	5.2118	21.6139	peak_37456	Distal Intergenic	11	17167438	17167992	555	2	PGSC0003DMG400018778	PGSC0003DMT400048328	10289
11:17162347-17162627	2.19055	1.52817	15.9148	6.62601e-05	0.00444909	11	17162348	280	*	281	17162405	39	12.2179	3.6574	10.2502	peak_37459	Distal Intergenic	11	17167438	17167992	555	2	PGSC0003DMG400018778	PGSC0003DMT400048328	5365
11:17204710-17207407	0.525324	4.36314	10.1196	0.00146702	0.0429464	11	17204711	2697	*	2698	17207039	38	9.62642	3.08108	7.82225	peak_37469	Distal Intergenic	11	17219909	17220271	363	1	PGSC0003DMG400035237	PGSC0003DMT400085666	-12502
11:17218504-17220928	0.607441	4.77342	16.2275	5.61733e-05	0.00391772	11	17218505	2424	*	2425	17218753	57	16.3928	3.59745	14.2358	peak_37474	Promoter (<=1kb)	11	17219909	17220271	363	1	PGSC0003DMG400035237	PGSC0003DMT400085666	0
11:17251070-17251252	-1.00108	3.9966	38.2777	6.13596e-10	2.14954e-07	11	17251071	182	*	183	17251179	216	19.4038	1.97888	17.1423	peak_37483	Distal Intergenic	11	17230434	17234220	3787	1	PGSC0003DMG400043586	PGSC0003DMT400094015	20637
11:17275810-17276561	0.812566	3.27478	11.1032	0.000861774	0.0295394	11	17275811	751	*	752	17276068	52	19.8762	4.58643	17.6012	peak_37490	Distal Intergenic	11	17294849	17300072	5224	1	PGSC0003DMG401018785	PGSC0003DMT400048346	-18288
11:17422625-17422808	-0.689237	3.30257	11.3575	0.000751458	0.0266892	11	17422626	183	*	184	17422741	129	28.1341	3.12187	25.6595	peak_37540	Distal Intergenic	11	17400333	17401171	839	2	PGSC0003DMG401018777	PGSC0003DMT400048325	-21455
11:18157482-18157733	-0.850098	3.13332	15.8563	6.83404e-05	0.0045478	11	18157483	251	*	252	18157625	86	8.38542	1.95606	6.67549	peak_37704	Distal Intergenic	11	18170132	18170818	687	1	PGSC0003DMG400008418	PGSC0003DMT400021699	-12399
11:18217929-18218123	-0.965545	3.16476	20.3706	6.3802e-06	0.000669224	11	18217930	194	*	195	18218036	115	13.8134	2.18935	11.7645	peak_37720	Promoter (1-2kb)	11	18216181	18216513	333	2	PGSC0003DMG400042986	PGSC0003DMT400093415	-1417
11:18340401-18340799	-0.801547	2.75071	10.8578	0.000983813	0.0324405	11	18340402	398	*	399	18340787	55	4.75056	1.79228	3.41464	peak_37746	Distal Intergenic	11	18344712	18346931	2220	1	PGSC0003DMG400019001	PGSC0003DMT400048900	-3913
11:18388169-18388525	-0.629235	3.4879	10.5792	0.00114367	0.0361389	11	18388170	356	*	357	18388451	113	17.6606	2.50978	15.4557	peak_37751	Distal Intergenic	11	18388869	18392539	3671	2	PGSC0003DMG400042025	PGSC0003DMT400092454	4014
11:18442882-18444124	0.820139	3.41192	12.8507	0.000337355	0.0150986	11	18442883	1242	*	1243	18443957	53	21.7415	4.93749	19.4134	peak_37782	Distal Intergenic	11	18424451	18429636	5186	2	PGSC0003DMG400038294	PGSC0003DMT400088723	-13247
11:18491938-18492139	-0.785376	2.92795	11.5258	0.00068637	0.0249193	11	18491939	201	*	202	18492069	105	15.6684	2.43499	13.539	peak_37797	Distal Intergenic	11	18483114	18484677	1564	1	PGSC0003DMG400036890	PGSC0003DMT400087319	8825
11:18546261-18546511	-1.01784	2.69845	17.3517	3.10617e-05	0.00243544	11	18546262	250	*	251	18546452	65	3.29082	1.51612	2.14653	peak_37804	Promoter (2-3kb)	11	18548842	18550819	1978	1	PGSC0003DMG400036776	PGSC0003DMT400087205	-2331
11:18615243-18616173	-0.483802	4.60792	11.3381	0.000759344	0.0268933	11	18615244	930	*	931	18615947	138	13.9259	2.04093	11.8732	peak_37816	Distal Intergenic	11	18648726	18658008	9283	2	PGSC0003DMG400002186	PGSC0003DMT400005587	41835
11:18660531-18660804	-0.998768	2.41497	13.3701	0.000255671	0.0124292	11	18660532	273	*	274	18660628	42	3.32107	1.68139	2.1721	peak_37825	Promoter (<=1kb)	11	18660267	18661253	987	1	PGSC0003DMG400002193	PGSC0003DMT400005599	265
11:18664379-18664782	-0.72995	3.72384	15.7471	7.23996e-05	0.00474727	11	18664380	403	*	404	18664648	118	17.1732	2.41855	14.9851	peak_37826	Distal Intergenic	11	18660267	18661253	987	1	PGSC0003DMG400002193	PGSC0003DMT400005599	4113
11:18871631-18871908	0.750248	4.65389	18.984	1.31822e-05	0.00121543	11	18871632	277	*	278	18871779	489	249.061	7.5072	245.377	peak_37868	Distal Intergenic	11	18862976	18864695	1720	2	PGSC0003DMG400046336	PGSC0003DMT400096765	-6937
11:18879489-18879686	-0.600721	3.75992	11.5913	0.000662608	0.0243662	11	18879490	197	*	198	18879598	187	38.5775	3.0574	35.9298	peak_37872	Distal Intergenic	11	18862976	18864695	1720	2	PGSC0003DMG400046336	PGSC0003DMT400096765	-14795
11:19006293-19006665	-0.625406	3.38244	9.83339	0.00171372	0.0478412	11	19006294	372	*	373	19006460	83	3.3813	1.45557	2.22478	peak_37905	Distal Intergenic	11	18985159	18985461	303	1	PGSC0003DMG400041083	PGSC0003DMT400091512	21135
11:19070897-19071088	-0.807462	4.11389	24.0068	9.59942e-07	0.000136723	11	19070898	191	*	192	19070968	240	30.3771	2.31681	27.8593	peak_37918	Distal Intergenic	11	19065889	19067021	1133	2	PGSC0003DMG400037985	PGSC0003DMT400088414	-3877
11:19072443-19072919	-0.749456	3.38568	12.3553	0.00043973	0.0183424	11	19072444	476	*	477	19072535	74	3.9238	1.55415	2.6946	peak_37920	Promoter (2-3kb)	11	19073176	19075687	2512	2	PGSC0003DMG400041910	PGSC0003DMT400092339	2768
11:19110008-19110448	-0.934958	6.10131	80.1498	3.47067e-19	7.27475e-16	11	19110009	440	*	441	19110283	459	14.5464	1.47011	12.4656	peak_37932	Distal Intergenic	11	19073176	19075687	2512	2	PGSC0003DMG400041910	PGSC0003DMT400092339	-34322
11:19137395-19137608	-0.912294	2.66132	12.6654	0.000372476	0.0161875	11	19137396	213	*	214	19137448	61	3.72311	1.59768	2.51728	peak_37933	Distal Intergenic	11	19185557	19186769	1213	2	PGSC0003DMG400040941	PGSC0003DMT400091370	49161
11:19141495-19141684	-0.742735	3.61918	15.6198	7.74412e-05	0.0049665	11	19141496	189	*	190	19141581	181	28.2458	2.56549	25.7691	peak_37934	Distal Intergenic	11	19185557	19186769	1213	2	PGSC0003DMG400040941	PGSC0003DMT400091370	45085
11:19446198-19446506	-0.893858	2.74304	13.6556	0.000219582	0.0110731	11	19446199	308	*	309	19446262	59	5.92496	1.92031	4.45021	peak_37968	Distal Intergenic	11	19452628	19452745	118	2	ENSRNA049456877	ENSRNA049456877-T1	6239
11:19527497-19527957	-0.722068	2.95395	10.0395	0.00153216	0.0443674	11	19527498	460	*	461	19527879	54	8.16856	2.32226	6.48026	peak_37995	Promoter (<=1kb)	11	19521961	19528815	6855	2	PGSC0003DMG400037708	PGSC0003DMT400088137	858
11:19582808-19584572	0.61133	4.14164	11.9965	0.000532998	0.0209712	11	19582809	1764	*	1765	19583012	70	29.8341	5.34355	27.3264	peak_38013	Distal Intergenic	11	19565636	19566155	520	2	PGSC0003DMG400038610	PGSC0003DMT400089039	-16654
11:19702988-19703621	1.0596	2.78663	13.0657	0.000300756	0.0139437	11	19702989	633	*	634	19703323	70	34.7873	6.36213	32.1956	peak_38042	Promoter (2-3kb)	11	19702572	19706094	3523	2	PGSC0003DMG400040248	PGSC0003DMT400090677	2473
11:19854729-19854914	-0.828836	3.53371	19.5786	9.6544e-06	0.000940493	11	19854730	185	*	186	19854795	177	29.9669	2.68818	27.4573	peak_38086	Distal Intergenic	11	19834375	19836213	1839	2	PGSC0003DMG400047115	PGSC0003DMT400097544	-18517
11:19856091-19856419	-0.699974	4.1802	20.2952	6.63685e-06	0.000689246	11	19856092	328	*	329	19856308	206	35.5612	2.73566	32.9573	peak_38087	Distal Intergenic	11	19834375	19836213	1839	2	PGSC0003DMG400047115	PGSC0003DMT400097544	-19879
11:19954633-19955109	-0.743738	3.95005	19.9756	7.84381e-06	0.00079554	11	19954634	476	*	477	19954752	120	28.1656	3.27771	25.6906	peak_38118	Distal Intergenic	11	19974339	19979424	5086	1	PGSC0003DMG400037478	PGSC0003DMT400087907	-19230
11:20038597-20039382	-0.716581	5.2506	32.0807	1.47901e-08	3.69059e-06	11	20038598	785	*	786	20038974	167	14.446	1.93083	12.3688	peak_38142	Distal Intergenic	11	20026699	20030240	3542	1	PGSC0003DMG400015910	PGSC0003DMT400041105	11899
11:20256969-20257152	-0.751764	2.86887	10.0902	0.00149059	0.0435049	11	20256970	183	*	184	20257061	94	12.5754	2.28136	10.5883	peak_38212	Distal Intergenic	11	20331292	20332006	715	1	PGSC0003DMG400039007	PGSC0003DMT400089436	-74140
11:20953842-20954301	-0.808904	3.42813	17.3952	3.03596e-05	0.00239775	11	20953843	459	*	460	20953936	69	10.4901	2.38462	8.62514	peak_38376	Distal Intergenic	11	20937363	20939548	2186	1	PGSC0003DMG400042088	PGSC0003DMT400092517	16480
11:20984241-20984570	-1.10978	4.72984	66.3355	3.8034e-16	4.51255e-13	11	20984242	329	*	330	20984411	228	15.0295	1.76777	12.9268	peak_38383	Distal Intergenic	11	20980937	20983352	2416	1	PGSC0003DMG400042762	PGSC0003DMT400093191	3305
11:21015087-21015269	-0.848943	2.80571	12.9163	0.000325724	0.0147037	11	21015088	182	*	183	21015146	97	15.5848	2.52536	13.458	peak_38394	Distal Intergenic	11	21034316	21038200	3885	1	PGSC0003DMG400038707	PGSC0003DMT400089136	-19047
11:21128006-21128369	2.23	1.32148	14.5654	0.00013538	0.00769013	11	21128007	363	*	364	21128351	25	4.79823	2.37731	3.45051	peak_38415	Distal Intergenic	11	21095447	21101589	6143	2	PGSC0003DMG400006732	PGSC0003DMT400017275	-26418
11:21238066-21238453	0.543691	4.59003	11.0636	0.000880398	0.0299979	11	21238067	387	*	388	21238186	424	210.825	7.24581	207.239	peak_38425	Distal Intergenic	11	21222746	21227191	4446	1	PGSC0003DMG400040230	PGSC0003DMT400090659	15321
11:21239382-21239765	0.525074	4.89393	12.858	0.000336043	0.0150506	11	21239383	383	*	384	21239523	418	169.797	5.67927	166.335	peak_38426	Distal Intergenic	11	21222746	21227191	4446	1	PGSC0003DMG400040230	PGSC0003DMT400090659	16637
11:21582169-21582404	0.349066	6.11991	9.79154	0.00175317	0.0486079	11	21582170	235	*	236	21582293	1228	475.837	5.48521	471.749	peak_38439	Distal Intergenic	11	21598918	21600684	1767	1	PGSC0003DMG400040612	PGSC0003DMT400091041	-16514
11:21914395-21914576	-0.896395	2.33046	9.96701	0.0015937	0.0455419	11	21914396	181	*	182	21914458	64	7.54718	2.08033	5.91246	peak_38451	Promoter (<=1kb)	11	21913948	21914729	782	2	PGSC0003DMG400042482	PGSC0003DMT400092911	153
11:21964071-21964328	-0.621152	4.15816	15.3195	9.07756e-05	0.00562379	11	21964072	257	*	258	21964211	236	44.7196	2.91375	41.9922	peak_38458	Distal Intergenic	11	21999838	22000170	333	1	PGSC0003DMG400040692	PGSC0003DMT400091121	-35510
11:22320280-22320956	-0.823615	4.79929	33.7712	6.19914e-09	1.71724e-06	11	22320281	676	*	677	22320857	185	11.2822	1.71038	9.3674	peak_38559	Distal Intergenic	11	22264957	22268256	3300	1	PGSC0003DMG400045699	PGSC0003DMT400096128	55324
11:22728020-22728304	-0.680601	3.53307	12.6225	0.000381124	0.0164318	11	22728021	284	*	285	22728214	141	15.3709	2.11432	13.253	peak_38589	Promoter (2-3kb)	11	22724136	22725169	1034	2	PGSC0003DMG400044470	PGSC0003DMT400094899	-2852
11:22764103-22764616	0.612372	4.19439	12.0294	0.00052369	0.0207954	11	22764104	513	*	514	22764499	202	76.1286	5.10673	73.1162	peak_38595	Promoter (1-2kb)	11	22762245	22766350	4106	2	PGSC0003DMG400034643	PGSC0003DMT400085072	1734
11:22770791-22771048	2.38796	1.46209	17.3291	3.14337e-05	0.00246154	11	22770792	257	*	258	22771014	27	5.69822	2.56018	4.24361	peak_38600	Promoter (2-3kb)	11	22773260	22776091	2832	1	PGSC0003DMG400041959	PGSC0003DMT400092388	-2212
11:22792298-22792525	-0.978514	3.74815	30.8165	2.83613e-08	6.48514e-06	11	22792299	227	*	228	22792415	181	25.7121	2.43569	23.2876	peak_38604	Distal Intergenic	11	22773260	22776091	2832	1	PGSC0003DMG400041959	PGSC0003DMT400092388	19039
11:23128556-23128766	-0.966211	3.90746	33.6743	6.51557e-09	1.79698e-06	11	23128557	210	*	211	23128673	174	15.3224	1.9478	13.2062	peak_38684	Distal Intergenic	11	23110323	23111755	1433	2	PGSC0003DMG400043096	PGSC0003DMT400093525	-16802
11:23166313-23166593	-0.790094	4.55252	31.1677	2.36677e-08	5.59501e-06	11	23166314	280	*	281	23166385	302	32.2426	2.15072	29.6925	peak_38686	Distal Intergenic	11	23110323	23111755	1433	2	PGSC0003DMG400043096	PGSC0003DMT400093525	-54559
11:23244555-23244850	-0.449635	5.39827	14.0018	0.000182631	0.00965464	11	23244556	295	*	296	23244685	610	146.292	3.51222	142.915	peak_38688	Distal Intergenic	11	23255790	23257597	1808	2	PGSC0003DMG400045960	PGSC0003DMT400096389	12747
11:23319275-23319482	-0.74692	3.4681	14.8241	0.000118018	0.00691307	11	23319276	207	*	208	23319416	131	21.9151	2.6322	19.5815	peak_38692	Distal Intergenic	11	23294300	23303154	8855	2	PGSC0003DMG400046933	PGSC0003DMT400097362	-16122
11:23607474-23607655	-0.800749	3.19168	14.3781	0.000149533	0.00830282	11	23607475	181	*	182	23607572	119	14.7213	2.22516	12.6312	peak_38716	Distal Intergenic	11	23590480	23591416	937	1	PGSC0003DMG400015699	PGSC0003DMT400040603	16995
11:23759289-23759480	-0.989544	4.29106	43.6269	3.97334e-11	1.8171e-08	11	23759290	191	*	192	23759376	284	45.5188	2.64372	42.7816	peak_38727	Distal Intergenic	11	23741778	23742215	438	1	PGSC0003DMG400043654	PGSC0003DMT400094083	17512
11:23797868-23798132	-0.438085	5.59064	13.9284	0.000189905	0.00995962	11	23797869	264	*	265	23798008	674	126.674	2.96263	123.379	peak_38729	Distal Intergenic	11	23821361	23821966	606	2	PGSC0003DMG400036355	PGSC0003DMT400086784	23834
11:24073830-24074046	-0.799004	2.93511	12.3125	0.000449926	0.0186317	11	24073831	216	*	217	24073927	99	19.3892	2.85505	17.1283	peak_38772	Promoter (2-3kb)	11	24075486	24076460	975	2	PGSC0003DMG400036863	PGSC0003DMT400087292	2414
11:24267441-24267795	-0.45505	5.50158	14.3458	0.000152118	0.00840365	11	24267442	354	*	355	24267633	491	70.4887	2.51402	67.518	peak_38814	Promoter (2-3kb)	11	24259630	24265025	5396	2	PGSC0003DMG400042059	PGSC0003DMT400092488	-2417
11:24268412-24268671	0.807481	5.55641	25.9008	3.59411e-07	5.89381e-05	11	24268413	259	*	260	24268514	843	399.814	6.91916	395.842	peak_38815	Distal Intergenic	11	24259630	24265025	5396	2	PGSC0003DMG400042059	PGSC0003DMT400092488	-3388
11:24481401-24481782	-0.562185	4.00921	11.6639	0.000637249	0.023739	11	24481402	381	*	382	24481675	153	19.6103	2.293	17.341	peak_38867	Distal Intergenic	11	24463968	24464456	489	2	PGSC0003DMG400046721	PGSC0003DMT400097150	-16946
11:24533964-24534274	-0.68739	3.3783	11.6772	0.000632718	0.0236052	11	24533965	310	*	311	24534076	98	10.4463	2.05148	8.58532	peak_38870	Distal Intergenic	11	24463968	24464456	489	2	PGSC0003DMG400046721	PGSC0003DMT400097150	-69509
11:24650373-24650598	1.33738	2.34688	13.778	0.000205727	0.0105475	11	24650374	225	*	226	24650490	82	42.1888	6.77848	39.4923	peak_38880	Promoter (1-2kb)	11	24651644	24654984	3341	1	PGSC0003DMG400027803	PGSC0003DMT400071456	-1046
11:24662462-24662661	-0.807289	3.91118	21.6153	3.33181e-06	0.000390514	11	24662463	199	*	200	24662588	170	18.4438	2.12705	16.2122	peak_38881	Distal Intergenic	11	24656733	24657901	1169	1	PGSC0003DMG400027803	PGSC0003DMT400071461	5730
11:24823711-24825337	0.691689	3.95866	13.5516	0.000232095	0.0115922	11	24823712	1626	*	1627	24825226	68	27.4837	5.03344	25.0222	peak_38900	Promoter (<=1kb)	11	24823726	24825431	1706	2	PGSC0003DMG400027807	PGSC0003DMT400071468	94
11:24849044-24849240	-1.20496	3.75341	48.5618	3.20035e-12	1.82121e-09	11	24849045	196	*	197	24849132	184	18.4229	2.05911	16.1916	peak_38910	Promoter (1-2kb)	11	24838193	24847707	9515	2	PGSC0003DMG400027809	PGSC0003DMT400071473	-1338
11:24921560-24921741	-1.01194	3.41037	27.3828	1.66909e-07	3.04661e-05	11	24921561	181	*	182	24921642	120	17.9736	2.4592	15.7589	peak_38935	Promoter (1-2kb)	11	24919557	24919888	332	2	PGSC0003DMG400038613	PGSC0003DMT400089042	-1673
11:24937312-24937495	-0.992732	3.41159	26.2113	3.06021e-07	5.1114e-05	11	24937313	183	*	184	24937364	107	8.3089	1.81209	6.6056	peak_38936	Promoter (<=1kb)	11	24936546	24939079	2534	1	PGSC0003DMG400035773	PGSC0003DMT400086202	767
11:25330843-25331104	-0.88867	3.04012	16.2003	5.69845e-05	0.00396821	11	25330844	261	*	262	25330965	84	7.00946	1.83318	5.42639	peak_39012	Distal Intergenic	11	25334220	25337069	2850	1	PGSC0003DMG400043446	PGSC0003DMT400093875	-3116
11:25332828-25333076	-1.17849	3.38276	37.294	1.01598e-09	3.44948e-07	11	25332829	248	*	249	25332904	117	14.0084	2.18807	11.953	peak_39014	Promoter (1-2kb)	11	25334220	25337069	2850	1	PGSC0003DMG400043446	PGSC0003DMT400093875	-1144
11:25749173-25749387	-1.00103	3.58484	28.9953	7.25539e-08	1.46935e-05	11	25749174	214	*	215	25749265	144	15.4283	2.09989	13.3062	peak_39039	Distal Intergenic	11	25754309	25756566	2258	2	PGSC0003DMG400036515	PGSC0003DMT400086944	7179
11:25759063-25759255	-0.927697	2.85221	15.4069	8.66717e-05	0.00543108	11	25759064	192	*	193	25759149	107	28.2899	3.56437	25.8119	peak_39043	Promoter (2-3kb)	11	25754309	25756566	2258	2	PGSC0003DMG400036515	PGSC0003DMT400086944	-2498
11:25874976-25875189	-1.2755	4.52434	73.8638	8.36981e-18	1.36704e-14	11	25874977	213	*	214	25875089	237	16.6952	1.81083	14.5256	peak_39060	Distal Intergenic	11	25915250	25915611	362	2	PGSC0003DMG400008770	PGSC0003DMT400022624	40422
11:25990070-25990252	-1.11962	3.34619	29.2947	6.21648e-08	1.28165e-05	11	25990071	182	*	183	25990142	134	14.9255	2.13	12.8259	peak_39085	Distal Intergenic	11	25978750	25980469	1720	2	PGSC0003DMG400040364	PGSC0003DMT400090793	-9602
11:26050525-26051803	1.18239	3.13502	19.3016	1.11612e-05	0.0010554	11	26050526	1278	*	1279	26050951	32	8.19701	3.01736	6.50133	peak_39105	Distal Intergenic	11	26046244	26047228	985	2	PGSC0003DMG400040172	PGSC0003DMT400090601	-3298
11:26119694-26119942	0.359686	7.56969	15.5488	8.04044e-05	0.00510964	11	26119695	248	*	249	26119861	2130	356.305	2.77989	352.404	peak_39112	Distal Intergenic	11	26134469	26137042	2574	2	PGSC0003DMG400042130	PGSC0003DMT400092559	17100
11:26187336-26187675	0.627778	5.28924	21.2638	4.00228e-06	0.000454233	11	26187337	339	*	340	26187535	705	339.837	7.04299	335.963	peak_39130	Distal Intergenic	11	26179098	26180630	1533	2	PGSC0003DMG400017129	PGSC0003DMT400044133	-6707
11:26190832-26191013	-0.894696	2.75945	11.9881	0.000535421	0.0210033	11	26190833	181	*	182	26190905	83	9.67277	2.11313	7.86597	peak_39131	Distal Intergenic	11	26179098	26180630	1533	2	PGSC0003DMG400017129	PGSC0003DMT400044133	-10203
11:26329116-26329611	-0.794606	4.83825	34.1438	5.11853e-09	1.45311e-06	11	26329117	495	*	496	26329533	265	28.8946	2.16392	26.4043	peak_39179	Distal Intergenic	11	26296114	26299579	3466	2	PGSC0003DMG400035597	PGSC0003DMT400086026	-29538
11:26803551-26804283	0.972946	3.32214	16.0299	6.23507e-05	0.00423634	11	26803552	732	*	733	26804118	87	36.9483	5.4582	34.3244	peak_39325	Distal Intergenic	11	26791793	26792824	1032	2	PGSC0003DMG400034945	PGSC0003DMT400085374	-10728
11:26971087-26971293	-0.818294	4.69852	32.6679	1.09328e-08	2.8526e-06	11	26971088	206	*	207	26971177	349	41.0573	2.25718	38.3755	peak_39365	Distal Intergenic	11	26981917	26983949	2033	1	PGSC0003DMG400045555	PGSC0003DMT400095984	-10624
11:27091212-27091505	-0.799407	2.69816	9.78709	0.00175741	0.0487042	11	27091213	293	*	294	27091400	63	3.90116	1.61	2.67544	peak_39404	Promoter (<=1kb)	11	27090090	27090704	615	2	PGSC0003DMG400001007	PGSC0003DMT400002622	-509
11:27111011-27111312	-0.439285	5.09167	11.1316	0.000848671	0.0292417	11	27111012	301	*	302	27111145	451	96.2524	3.20833	93.1137	peak_39410	Distal Intergenic	11	27090090	27090704	615	2	PGSC0003DMG400001007	PGSC0003DMT400002622	-20308
11:27136731-27136928	-0.912909	2.40726	11.1674	0.000832486	0.0288452	11	27136732	197	*	198	27136736	49	5.3526	1.9551	3.93953	peak_39418	Promoter (2-3kb)	11	27139446	27146506	7061	1	PGSC0003DMG400045817	PGSC0003DMT400096246	-2518
11:27682085-27682461	-0.668296	3.43892	11.6869	0.000629405	0.0235165	11	27682086	376	*	377	27682108	70	4.10492	1.59632	2.84761	peak_39525	Distal Intergenic	11	27685286	27685615	330	2	PGSC0003DMG400046782	PGSC0003DMT400097211	3154
11:27765595-27766411	0.873674	3.29732	13.27	0.000269687	0.0129191	11	27765596	816	*	817	27765743	50	19.5551	4.66319	17.2877	peak_39556	Distal Intergenic	11	27780910	27782525	1616	1	PGSC0003DMG400017817	PGSC0003DMT400045937	-14499
11:27789740-27790046	-0.591689	4.07155	13.0177	0.000308558	0.0141613	11	27789741	306	*	307	27789949	183	36.6172	2.99235	33.9975	peak_39563	Promoter (2-3kb)	11	27792508	27793008	501	1	PGSC0003DMG400017813	PGSC0003DMT400045933	-2462
11:28082338-28082817	0.808631	3.54473	13.4257	0.000248203	0.0121791	11	28082339	479	*	480	28082498	154	81.0941	7.43466	78.0481	peak_39627	Distal Intergenic	11	28121558	28123294	1737	2	PGSC0003DMG400039074	PGSC0003DMT400089503	40477
11:28237960-28239035	0.823294	3.4874	13.6765	0.000217153	0.0110121	11	28237961	1075	*	1076	28238745	69	19.9535	3.69237	17.6766	peak_39659	Distal Intergenic	11	28243791	28244159	369	2	PGSC0003DMG400046346	PGSC0003DMT400096775	5124
11:28270798-28271155	1.90814	1.82519	16.9869	3.76392e-05	0.00283567	11	28270799	357	*	358	28270925	44	15.4123	4.11458	13.2907	peak_39674	Distal Intergenic	11	28243791	28244159	369	2	PGSC0003DMG400046346	PGSC0003DMT400096775	-26640
11:28468893-28469093	-0.879145	3.14119	15.1953	9.69419e-05	0.00591548	11	28468894	200	*	201	28468978	105	13.9097	2.28608	11.8573	peak_39710	Distal Intergenic	11	28535492	28536104	613	1	PGSC0003DMG402008784	PGSC0003DMT400022656	-66399
11:28662719-28662904	-0.740265	2.90982	9.97228	0.00158915	0.0454635	11	28662720	185	*	186	28662848	100	15.5278	2.48178	13.4029	peak_39746	Distal Intergenic	11	28671490	28676540	5051	2	PGSC0003DMG400032803	PGSC0003DMT400082764	13636
11:28784302-28784845	0.473533	6.48854	20.3605	6.41404e-06	0.000671654	11	28784303	543	*	544	28784716	1344	664	7.33308	659.667	peak_39780	Distal Intergenic	11	28806068	28807356	1289	2	PGSC0003DMG400009580	PGSC0003DMT400024782	22511
11:29236333-29236644	1.83163	1.59894	13.7018	0.000214245	0.0108998	11	29236334	311	*	312	29236396	28	6.17042	2.65162	4.6662	peak_39883	Distal Intergenic	11	29206437	29207119	683	1	PGSC0003DMG400018725	PGSC0003DMT400048205	29897
11:29370166-29370510	1.4777	1.59305	9.88496	0.00166635	0.0468567	11	29370167	344	*	345	29370338	26	5.24067	2.46875	3.84184	peak_39896	Promoter (<=1kb)	11	29370093	29378207	8115	1	PGSC0003DMG400044138	PGSC0003DMT400094567	74
11:29497972-29500005	0.554953	4.28425	10.4615	0.00121886	0.0376817	11	29497973	2033	*	2034	29498425	73	32.1591	5.56933	29.61	peak_39924	Distal Intergenic	11	29471240	29476156	4917	1	PGSC0003DMG400035803	PGSC0003DMT400086232	26733
11:29585855-29587124	0.648914	4.08854	12.4224	0.000424224	0.0178137	11	29585856	1269	*	1270	29586793	101	34.9236	4.48576	32.3295	peak_39943	Distal Intergenic	11	29580814	29581293	480	2	PGSC0003DMG400037895	PGSC0003DMT400088324	-4563
11:29682210-29682718	-0.645917	4.78513	20.6134	5.62021e-06	0.000604637	11	29682211	508	*	509	29682590	213	63.5086	4.09057	60.5942	peak_39969	Distal Intergenic	11	29695122	29696001	880	2	PGSC0003DMG400018731	PGSC0003DMT400048219	13283
11:3006873-3007145	2.42702	1.49536	18.038	2.16538e-05	0.0018228	11	3006874	272	*	273	3006928	32	8.19701	3.01736	6.50133	peak_35488	Promoter (<=1kb)	11	3006693	3007166	474	2	PGSC0003DMG400016239	PGSC0003DMT400041848	21
11:30139533-30140474	0.741192	3.77602	13.7192	0.000212273	0.010817	11	30139534	941	*	942	30139819	68	16.0273	3.14502	13.8829	peak_40081	Distal Intergenic	11	30150580	30151302	723	2	PGSC0003DMG400023135	PGSC0003DMT400059555	10828
11:30638181-30638942	-0.727125	4.14153	20.8007	5.09637e-06	0.000560753	11	30638182	761	*	762	30638300	102	22.573	3.10846	20.2223	peak_40215	Distal Intergenic	11	30683149	30690184	7036	1	PGSC0003DMG400003483	PGSC0003DMT400008943	-44207
11:30792733-30793000	-0.751294	3.14243	12.2494	0.000465403	0.0190344	11	30792734	267	*	268	30792904	86	8.81416	1.99853	7.06917	peak_40245	Promoter (<=1kb)	11	30792597	30793262	666	2	PGSC0003DMG400041497	PGSC0003DMT400091926	262
11:30882220-30882412	-1.0319	2.56745	16.2992	5.40855e-05	0.00380425	11	30882221	192	*	193	30882333	66	8.76532	2.21123	7.02504	peak_40268	Distal Intergenic	11	30876789	30877257	469	1	PGSC0003DMG400044949	PGSC0003DMT400095378	5432
11:30892212-30894589	0.576108	4.60503	13.0329	0.000306069	0.0141049	11	30892213	2377	*	2378	30892501	88	37.7191	5.52023	35.0834	peak_40275	Promoter (<=1kb)	11	30892418	30894596	2179	2	PGSC0003DMG400044668	PGSC0003DMT400095097	7
11:30909373-30909582	-0.576459	3.91441	11.6846	0.000630211	0.0235359	11	30909374	209	*	210	30909475	222	49.0726	3.22948	46.2952	peak_40282	Distal Intergenic	11	30915020	30920555	5536	2	PGSC0003DMG400022929	PGSC0003DMT400059031	10973
11:30944358-30944714	1.54105	1.64796	10.8237	0.00100208	0.0329048	11	30944359	356	*	357	30944579	29	4.76896	2.23334	3.43144	peak_40284	Distal Intergenic	11	30915020	30920555	5536	2	PGSC0003DMG400022929	PGSC0003DMT400059031	-23804
11:30968283-30968552	2.66578	1.70967	23.9702	9.78403e-07	0.000138724	11	30968284	269	*	270	30968388	38	11.6097	3.56597	9.67645	peak_40289	Distal Intergenic	11	31013129	31015497	2369	1	PGSC0003DMG400022939	PGSC0003DMT400059062	-44577
11:30990568-30990773	-1.0983	3.55414	35.7905	2.19713e-09	6.87361e-07	11	30990569	205	*	206	30990683	151	18.8752	2.26322	16.6287	peak_40293	Distal Intergenic	11	31013129	31015497	2369	1	PGSC0003DMG400022939	PGSC0003DMT400059062	-22356
11:31386740-31387109	-0.684022	3.46322	12.5745	0.000391037	0.0167558	11	31386741	369	*	370	31386960	119	20.208	2.64187	17.9223	peak_40387	Promoter (2-3kb)	11	31389651	31399575	9925	1	PGSC0003DMG401019059	PGSC0003DMT400049037	-2542
11:31520989-31521286	1.37329	1.85875	10.5135	0.00118504	0.0369739	11	31520990	297	*	298	31521181	48	18.1389	4.48032	15.9186	peak_40399	Distal Intergenic	11	31525620	31526945	1326	2	PGSC0003DMG400022868	PGSC0003DMT400058863	5659
11:31618778-31619154	1.37606	2.22765	13.4352	0.000246953	0.0121462	11	31618779	376	*	377	31618964	42	14.1048	3.93171	12.0397	peak_40418	Distal Intergenic	11	31643698	31646609	2912	2	PGSC0003DMG400022869	PGSC0003DMT400058867	27455
11:31657401-31657741	-0.608871	3.92007	12.4926	0.000408563	0.0173056	11	31657402	340	*	341	31657488	143	16.5428	2.17471	14.3785	peak_40429	Distal Intergenic	11	31643118	31647336	4219	2	PGSC0003DMG400022869	PGSC0003DMT400058866	-10066
11:31702776-31702990	-1.473	4.22057	97.4763	5.45048e-23	2.1421e-19	11	31702777	214	*	215	31702824	182	5.09033	1.39236	3.7106	peak_40440	Exon (PGSC0003DMT400058871/PGSC0003DMG400022871, exon 4 of 5)	11	31701035	31706776	5742	2	PGSC0003DMG400022871	PGSC0003DMT400058871	3786
11:31845938-31846299	-0.83984	3.31611	16.4796	4.91774e-05	0.00352608	11	31845939	361	*	362	31846185	92	13.5474	2.39652	11.5087	peak_40467	Distal Intergenic	11	31852614	31857501	4888	1	PGSC0003DMG400022864	PGSC0003DMT400058848	-6315
11:31855800-31856393	-1.48456	3.32853	53.5843	2.4773e-13	1.7702e-10	11	31855801	593	*	594	31855988	38	8.99993	2.93519	7.24157	peak_40469	Promoter (2-3kb)	11	31858880	31861628	2749	1	PGSC0003DMG400022864	PGSC0003DMT400058850	-2487
11:32100152-32100647	-0.606159	3.88582	11.7501	0.000608388	0.0229082	11	32100153	495	*	496	32100315	124	13.004	2.06458	10.9923	peak_40509	Distal Intergenic	11	32104151	32104811	661	1	PGSC0003DMG400042182	PGSC0003DMT400092611	-3504
11:32105270-32105574	-0.634545	4.42371	15.6947	7.44341e-05	0.00484531	11	32105271	304	*	305	32105434	222	28.1146	2.31182	25.6402	peak_40511	Promoter (1-2kb)	11	32104151	32104811	661	1	PGSC0003DMG400042182	PGSC0003DMT400092611	1120
11:32158479-32158820	-0.897963	3.73785	22.926	1.68361e-06	0.000217613	11	32158480	341	*	342	32158598	116	7.34414	1.69439	5.72749	peak_40515	Distal Intergenic	11	32166768	32167454	687	1	PGSC0003DMG400037388	PGSC0003DMT400087817	-7948
11:32206770-32207023	0.478314	6.24493	14.9706	0.000109202	0.00650269	11	32206771	253	*	254	32206915	1429	649.766	6.60521	645.453	peak_40521	Distal Intergenic	11	32225482	32226102	621	2	PGSC0003DMG400036934	PGSC0003DMT400087363	19079
11:32607499-32607884	-0.786605	3.25249	11.8848	0.000565942	0.0218262	11	32607500	385	*	386	32607773	57	7.34505	2.14798	5.72838	peak_40600	Distal Intergenic	11	32639126	32640289	1164	1	PGSC0003DMG400013138	PGSC0003DMT400034185	-31242
11:32709677-32710070	1.2549	2.53915	13.9611	0.000186636	0.00982813	11	32709678	393	*	394	32709950	75	39.7405	6.94907	37.0763	peak_40631	Distal Intergenic	11	32697478	32700142	2665	2	PGSC0003DMG400046720	PGSC0003DMT400097149	-9536
11:32808336-32808530	-0.713238	3.79904	16.0967	6.01878e-05	0.0041228	11	32808337	194	*	195	32808424	200	38.1764	2.91088	35.5346	peak_40654	Distal Intergenic	11	32794855	32795225	371	1	PGSC0003DMG400013141	PGSC0003DMT400034190	13482
11:33018119-33018640	0.732312	3.67361	12.3728	0.000435638	0.0182138	11	33018120	521	*	522	33018258	108	32.4636	3.96877	29.9092	peak_40735	Distal Intergenic	11	33023467	33024444	978	2	PGSC0003DMG402008665	PGSC0003DMT400022328	5804
11:33146024-33146787	0.540367	5.10208	14.4208	0.000146183	0.00815278	11	33146025	763	*	764	33146600	462	256.533	8.43752	252.831	peak_40780	Distal Intergenic	11	33128243	33128689	447	2	PGSC0003DMG400040195	PGSC0003DMT400090624	-17336
11:33238339-33239690	0.957472	3.77506	21.3949	3.73757e-06	0.000429271	11	33238340	1351	*	1352	33238502	48	16.4465	4.08799	14.2859	peak_40791	Promoter (<=1kb)	11	33237292	33239550	2259	2	PGSC0003DMG400034754	PGSC0003DMT400085183	0
11:33299785-33300310	0.963117	6.39439	39.9132	2.65496e-10	1.01798e-07	11	33299786	525	*	526	33299925	1088	538.629	7.33607	534.457	peak_40805	Distal Intergenic	11	33287070	33288295	1226	2	PGSC0003DMG400037471	PGSC0003DMT400087900	-11491
11:33300590-33301101	0.942514	6.63786	55.8611	7.77747e-14	6.27004e-11	11	33300591	511	*	512	33300881	1305	554.406	6.08558	550.214	peak_40806	Distal Intergenic	11	33287070	33288295	1226	2	PGSC0003DMG400037471	PGSC0003DMT400087900	-12296
11:33301845-33302434	0.520325	6.54746	24.715	6.64632e-07	9.97456e-05	11	33301846	589	*	590	33302323	1285	534.641	5.94007	530.475	peak_40807	Distal Intergenic	11	33287070	33288295	1226	2	PGSC0003DMG400037471	PGSC0003DMT400087900	-13551
11:33302668-33303064	0.40098	8.0634	18.4434	1.7503e-05	0.00152971	11	33302669	396	*	397	33302871	3953	1317.02	4.72673	1312.09	peak_40808	Distal Intergenic	11	33287070	33288295	1226	2	PGSC0003DMG400037471	PGSC0003DMT400087900	-14374
11:33303805-33304816	0.444317	8.0691	19.7536	8.80958e-06	0.000873071	11	33303806	1011	*	1012	33304052	3230	1298.4	5.74478	1293.48	peak_40809	Distal Intergenic	11	33287070	33288295	1226	2	PGSC0003DMG400037471	PGSC0003DMT400087900	-15511
11:33341805-33343065	0.603611	4.22619	11.5735	0.000668984	0.0245003	11	33341806	1260	*	1261	33342101	119	66.737	7.90651	63.7955	peak_40823	Distal Intergenic	11	33333751	33337329	3579	1	PGSC0003DMG400008649	PGSC0003DMT400022286	8055
11:33389323-33389551	0.892383	2.85512	10.2619	0.00135802	0.0406184	11	33389324	228	*	229	33389452	138	85.022	9.15838	81.9506	peak_40830	Distal Intergenic	11	33382937	33384443	1507	2	PGSC0003DMG400039372	PGSC0003DMT400089801	-4881
11:33395198-33395612	-0.844683	4.59194	32.7505	1.04778e-08	2.76253e-06	11	33395199	414	*	415	33395553	238	15.9483	1.78003	13.8068	peak_40832	Distal Intergenic	11	33382937	33384443	1507	2	PGSC0003DMG400039372	PGSC0003DMT400089801	-10756
11:33581508-33582859	0.594102	4.03188	10.2645	0.00135611	0.0405974	11	33581509	1351	*	1352	33582404	73	26.6975	4.58985	24.2518	peak_40883	Promoter (<=1kb)	11	33581408	33582874	1467	1	PGSC0003DMG400039635	PGSC0003DMT400090064	101
11:33759375-33760438	-0.380554	5.5456	10.5598	0.00115577	0.0363475	11	33759376	1063	*	1064	33759552	305	65.7626	3.20366	62.8293	peak_40904	Promoter (<=1kb)	11	33760279	33760611	333	1	PGSC0003DMG400001253	PGSC0003DMT400003167	0
11:33818770-33819022	0.540942	5.78862	20.2541	6.78068e-06	0.000702902	11	33818771	252	*	253	33818903	773	318.827	5.84694	314.994	peak_40916	Distal Intergenic	11	33823321	33827680	4360	2	PGSC0003DMG400015136	PGSC0003DMT400039139	8658
11:33880145-33880347	-1.05312	5.01376	53.9464	2.06037e-13	1.49781e-10	11	33880146	202	*	203	33880268	434	54.2812	2.33556	51.4503	peak_40925	Distal Intergenic	11	33876118	33877652	1535	1	PGSC0003DMG400037770	PGSC0003DMT400088199	4028
11:33888011-33888221	-0.883191	4.39395	36.3359	1.66073e-09	5.36916e-07	11	33888012	210	*	211	33888107	255	29.4243	2.21906	26.9251	peak_40926	Distal Intergenic	11	33876118	33877652	1535	1	PGSC0003DMG400037770	PGSC0003DMT400088199	11894
11:33906042-33906292	-0.610251	4.87552	18.8088	1.445e-05	0.00131212	11	33906043	250	*	251	33906187	436	95.0389	3.2547	91.9074	peak_40927	Distal Intergenic	11	33926400	33927939	1540	2	PGSC0003DMG400021034	PGSC0003DMT400054224	21647
11:33987763-33988332	0.834085	3.39812	11.2132	0.00081218	0.0283259	11	33987764	569	*	570	33988075	105	51.5207	6.57466	48.7174	peak_40943	Promoter (2-3kb)	11	33985400	33989973	4574	1	PGSC0003DMG400013586	PGSC0003DMT400035352	2364
11:34162392-34162680	2.18957	1.52768	16.2076	5.67669e-05	0.00395525	11	34162393	288	*	289	34162515	36	10.4259	3.3831	8.56536	peak_40955	Exon (PGSC0003DMT400035371/PGSC0003DMG400013592, exon 3 of 3)	11	34154353	34162739	8387	1	PGSC0003DMG400013592	PGSC0003DMT400035371	8040
11:34354660-34355132	-0.853081	3.17128	16.2809	5.46119e-05	0.00383057	11	34354661	472	*	473	34355032	61	6.55387	1.98432	5.01582	peak_40990	Promoter (<=1kb)	11	34353662	34354237	576	1	PGSC0003DMG400040605	PGSC0003DMT400091034	999
11:34751028-34751520	0.856159	3.83161	18.2034	1.98519e-05	0.0016938	11	34751029	492	*	493	34751388	162	98.0264	9.0491	94.8778	peak_41061	Promoter (1-2kb)	11	34752251	34752679	429	2	PGSC0003DMG400038233	PGSC0003DMT400088662	1159
11:34842932-34843202	-0.897325	4.35637	29.2772	6.27287e-08	1.28695e-05	11	34842933	270	*	271	34843087	205	16.1745	1.87797	14.024	peak_41067	Distal Intergenic	11	34831574	34831879	306	2	PGSC0003DMG400013615	PGSC0003DMT400035436	-11054
11:34956695-34957484	-0.586904	5.45978	22.8068	1.7913e-06	0.000228944	11	34956696	789	*	790	34956841	279	58.9199	3.14962	56.0454	peak_41074	Distal Intergenic	11	34944955	34945375	421	2	PGSC0003DMG400013625	PGSC0003DMT400035451	-11321
11:34959861-34960180	-0.893375	3.30621	19.672	9.19371e-06	0.000904799	11	34959862	319	*	320	34960095	106	26.6518	3.42454	24.2068	peak_41075	Distal Intergenic	11	34944955	34945375	421	2	PGSC0003DMG400013625	PGSC0003DMT400035451	-14487
11:35479581-35479838	-1.04635	3.62107	33.948	5.66059e-09	1.582e-06	11	35479582	257	*	258	35479697	119	9.82011	1.86551	8.00425	peak_41137	Distal Intergenic	11	35492669	35499979	7311	1	PGSC0003DMG400032500	PGSC0003DMT400082365	-12831
11:35724259-35724445	-0.72654	3.02821	9.78373	0.00176062	0.0487609	11	35724260	186	*	187	35724311	96	6.76495	1.73776	5.20135	peak_41160	Promoter (<=1kb)	11	35722574	35724730	2157	2	PGSC0003DMG400009462	PGSC0003DMT400024475	285
11:36004768-36005017	1.92951	1.50227	11.6879	0.00062907	0.023511	11	36004769	249	*	250	36004926	45	15.9456	4.17347	13.8042	peak_41202	Distal Intergenic	11	35988698	35991338	2641	2	PGSC0003DMG400034428	PGSC0003DMT400084857	-13431
11:36007592-36008040	2.13407	1.47797	14.6339	0.000130543	0.00748636	11	36007593	448	*	449	36007980	30	7.07733	2.81255	5.48729	peak_41203	Distal Intergenic	11	36020385	36022844	2460	1	PGSC0003DMG400009456	PGSC0003DMT400024461	-12345
11:36624616-36624871	-0.921508	2.7253	14.3065	0.000155327	0.00853409	11	36624617	255	*	256	36624802	65	6.95254	1.99183	5.3725	peak_41317	Distal Intergenic	11	36613801	36614229	429	1	PGSC0003DMG400047035	PGSC0003DMT400097464	10816
11:36798965-36799437	0.682857	4.04389	12.8671	0.000334414	0.0149883	11	36798966	472	*	473	36799167	188	73.0461	5.25426	70.0562	peak_41339	Distal Intergenic	11	36805292	36814809	9518	1	PGSC0003DMG400038188	PGSC0003DMT400088617	-5855
11:37543230-37543423	-0.803367	3.24113	13.4587	0.000243869	0.0120423	11	37543231	193	*	194	37543309	137	15.462	2.14534	13.3393	peak_41430	Intron (PGSC0003DMT400091231/PGSC0003DMG400040802, intron 2 of 2)	11	37540189	37543737	3549	1	PGSC0003DMG400040802	PGSC0003DMT400091231	3042
11:37759618-37759969	-0.924733	4.34622	38.6482	5.07497e-10	1.81837e-07	11	37759619	351	*	352	37759832	165	12.0326	1.80956	10.0755	peak_41457	Distal Intergenic	11	37768072	37770978	2907	2	PGSC0003DMG400033340	PGSC0003DMT400083479	11009
11:3808623-3809065	1.07442	2.65819	11.7853	0.000597007	0.022656	11	3808624	442	*	443	3808816	56	12.6378	2.98727	10.6485	peak_35551	Promoter (<=1kb)	11	3806472	3809127	2656	2	PGSC0003DMG400031066	PGSC0003DMT400079777	62
11:38161251-38161471	0.619314	4.58133	15.0834	0.000102867	0.00620178	11	38161252	220	*	221	38161367	408	178.451	6.17677	174.961	peak_41519	Distal Intergenic	11	38170861	38171698	838	2	PGSC0003DMG400007361	PGSC0003DMT400018997	10227
11:38316610-38316977	0.737684	3.93092	14.3218	0.000154073	0.00848371	11	38316611	367	*	368	38316812	277	133.052	6.83104	129.729	peak_41537	Distal Intergenic	11	38321398	38324170	2773	2	PGSC0003DMG400022083	PGSC0003DMT400056789	7193
11:38348543-38348948	-0.621874	5.97755	33.1965	8.33016e-09	2.22901e-06	11	38348544	405	*	406	38348731	572	65.8204	2.25322	62.8866	peak_41540	Distal Intergenic	11	38343815	38347022	3208	1	PGSC0003DMG400022081	PGSC0003DMT400056780	4729
11:38676132-38676334	-0.696001	3.6888	14.4864	0.000141178	0.00794679	11	38676133	202	*	203	38676218	182	42.4879	3.33491	39.7876	peak_41563	Promoter (2-3kb)	11	38677148	38678388	1241	2	PGSC0003DMG400000441	PGSC0003DMT400001174	2054
11:38739857-38740470	-0.61513	3.65066	10.2964	0.00133286	0.0400774	11	38739858	613	*	614	38740169	94	17.0809	2.7123	14.8963	peak_41571	Distal Intergenic	11	38744677	38747144	2468	1	PGSC0003DMG400000399	PGSC0003DMT400001059	-4207
11:40080620-40080901	-0.64615	3.26586	9.72088	0.00182186	0.0498855	11	40080621	281	*	282	40080822	86	8.38542	1.95606	6.67549	peak_41716	Distal Intergenic	11	40082011	40086694	4684	2	PGSC0003DMG401007406	PGSC0003DMT400019127	5793
11:4041336-4041982	0.672412	5.2869	24.5512	7.23596e-07	0.000107314	11	4041337	646	*	647	4041499	432	215.155	7.26513	211.557	peak_35573	Exon (PGSC0003DMT400079783/PGSC0003DMG401031070, exon 4 of 4)	11	4032157	4041640	9484	1	PGSC0003DMG401031070	PGSC0003DMT400079783	9180
11:4042396-4042644	0.936256	3.75773	20.124	7.25811e-06	0.000741518	11	4042397	248	*	249	4042511	256	141.896	8.22531	138.537	peak_35574	Distal Intergenic	11	4032157	4041640	9484	1	PGSC0003DMG401031070	PGSC0003DMT400079783	10240
11:40501817-40502320	0.824122	3.72777	15.8091	7.00638e-05	0.00464008	11	40501818	503	*	504	40501884	115	39.8055	4.53584	37.1404	peak_41769	Distal Intergenic	11	40495790	40498320	2531	2	PGSC0003DMG400026332	PGSC0003DMT400067707	-3498
11:42131583-42132130	0.465372	7.38015	24.9279	5.95143e-07	9.09448e-05	11	42131584	547	*	548	42131727	2336	1019.44	6.30673	1014.75	peak_41949	Distal Intergenic	11	42113799	42114929	1131	2	PGSC0003DMG400042452	PGSC0003DMT400092881	-16655
11:42133478-42134113	0.81312	5.26177	32.0215	1.52473e-08	3.78964e-06	11	42133479	635	*	636	42133985	479	279.185	9.0594	275.432	peak_41951	Distal Intergenic	11	42113799	42114929	1131	2	PGSC0003DMG400042452	PGSC0003DMT400092881	-18550
11:42137149-42138192	0.382139	6.44267	10.4208	0.00124601	0.0382018	11	42137150	1043	*	1044	42137723	645	245.469	5.3373	241.793	peak_41954	Distal Intergenic	11	42113799	42114929	1131	2	PGSC0003DMG400042452	PGSC0003DMT400092881	-22221
11:42740326-42740657	-0.716353	3.8243	17.4408	2.96391e-05	0.00235324	11	42740327	331	*	332	42740541	104	7.84992	1.79014	6.18625	peak_42010	Promoter (1-2kb)	11	42739033	42739607	575	1	PGSC0003DMG400018575	PGSC0003DMT400047785	1294
11:42745627-42746270	-0.732672	4.8761	23.6184	1.17461e-06	0.000162156	11	42745628	643	*	644	42745765	163	21.6801	2.34297	19.355	peak_42011	Promoter (<=1kb)	11	42745641	42749429	3789	1	PGSC0003DMG401018576	PGSC0003DMT400047787	0
11:42786243-42786470	1.7407	1.33963	10.1091	0.00147535	0.0431397	11	42786244	227	*	228	42786326	35	7.9002	2.80214	6.23192	peak_42016	Promoter (<=1kb)	11	42786978	42787806	829	1	PGSC0003DMG400018710	PGSC0003DMT400048172	-508
11:42787123-42787599	0.880154	3.43573	14.7947	0.000119873	0.0069901	11	42787124	476	*	477	42787395	64	23.6601	4.56711	21.2823	peak_42017	Promoter (<=1kb)	11	42786978	42787806	829	1	PGSC0003DMG400018710	PGSC0003DMT400048172	146
11:42993167-42993495	-1.05186	3.53532	32.4025	1.25327e-08	3.20497e-06	11	42993168	328	*	329	42993443	88	7.77484	1.8811	6.11789	peak_42037	Promoter (<=1kb)	11	42991461	42994141	2681	2	PGSC0003DMG400018718	PGSC0003DMT400048191	646
11:43075006-43075379	-0.917503	2.63989	13.1654	0.000285169	0.0134928	11	43075007	373	*	374	43075301	49	5.3526	1.9551	3.93953	peak_42049	Distal Intergenic	11	43091660	43092286	627	2	PGSC0003DMG400039122	PGSC0003DMT400089551	16907
11:43485823-43486438	-0.446457	4.67694	10.0045	0.00156158	0.0448831	11	43485824	615	*	616	43486303	203	25.4815	2.29472	23.0622	peak_42097	Distal Intergenic	11	43494274	43494789	516	2	PGSC0003DMG400045905	PGSC0003DMT400096334	8351
11:43584419-43584756	-0.8586	3.00228	15.0387	0.000105328	0.00630786	11	43584420	337	*	338	43584649	75	7.51117	1.95845	5.88062	peak_42114	Distal Intergenic	11	43598730	43600070	1341	2	PGSC0003DMG402027402	PGSC0003DMT400070481	15314
11:4400603-4400835	-1.01235	1.9014	10.0342	0.00153662	0.0444257	11	4400604	232	*	233	4400733	42	5.34447	2.06252	3.93195	peak_35603	Promoter (<=1kb)	11	4396984	4401731	4748	2	PGSC0003DMG402027324	PGSC0003DMT400070278	896
11:4414777-4415001	0.622138	6.07261	28.2505	1.06585e-07	2.06541e-05	11	4414778	224	*	225	4414906	1283	541.32	6.03624	537.143	peak_35605	Distal Intergenic	11	4420035	4421739	1705	1	PGSC0003DMG400027358	PGSC0003DMT400070365	-5034
11:44155039-44155260	-0.948461	2.8854	16.5755	4.67499e-05	0.00337706	11	44155040	221	*	222	44155139	65	3.53929	1.54977	2.36372	peak_42182	Promoter (2-3kb)	11	44155684	44157998	2315	2	PGSC0003DMG400030238	PGSC0003DMT400077727	2738
11:4416378-4416728	-0.801234	4.39756	29.1406	6.73101e-08	1.37422e-05	11	4416379	350	*	351	4416462	219	26.4766	2.25859	24.0362	peak_35607	Distal Intergenic	11	4420035	4421739	1705	1	PGSC0003DMG400027358	PGSC0003DMT400070365	-3307
11:44173552-44174348	-0.583617	4.75075	17.5818	2.7521e-05	0.00220583	11	44173553	796	*	797	44173625	132	20.9807	2.5558	18.6736	peak_42186	Promoter (<=1kb)	11	44172947	44173350	404	2	PGSC0003DMG400030237	PGSC0003DMT400077725	-203
11:44175257-44175505	-0.650666	3.86627	14.6272	0.000131012	0.0075064	11	44175258	248	*	249	44175405	176	28.1467	2.59888	25.6719	peak_42188	Promoter (<=1kb)	11	44173448	44176240	2793	2	PGSC0003DMG402030236	PGSC0003DMT400077723	735
11:44810353-44810907	0.521072	5.79797	14.7038	0.00012579	0.0072535	11	44810354	554	*	555	44810726	733	288.459	5.54478	284.686	peak_42235	Promoter (2-3kb)	11	44806814	44808324	1511	2	PGSC0003DMG400025355	PGSC0003DMT400065238	-2030
11:44822024-44822326	0.528612	5.90788	16.1979	5.70575e-05	0.00397004	11	44822025	302	*	303	44822149	926	344.901	5.24323	341.019	peak_42239	Distal Intergenic	11	44827133	44829892	2760	1	PGSC0003DMG400025360	PGSC0003DMT400065249	-4807
11:45379287-45380129	-0.573444	4.38732	14.8179	0.000118404	0.00693245	11	45379288	842	*	843	45379405	142	32.9994	3.28493	30.4362	peak_42289	Promoter (1-2kb)	11	45380390	45381220	831	2	PGSC0003DMG400015565	PGSC0003DMT400040218	1091
11:45472136-45472371	0.367888	6.05567	9.82507	0.0017215	0.047973	11	45472137	235	*	236	45472247	784	225.722	4.09021	222.096	peak_42320	Distal Intergenic	11	45414379	45415722	1344	2	PGSC0003DMG400034715	PGSC0003DMT400085144	-56415
11:45605-45800	0.618832	4.38034	13.8499	0.000198005	0.0102541	11	45606	195	*	196	45699	266	91.3742	4.70366	88.2637	peak_35222	Distal Intergenic	11	141725	149184	7460	2	PGSC0003DMG400013305	PGSC0003DMT400034623	103384
11:4777670-4778201	1.1541	2.26176	10.0803	0.00149864	0.0436488	11	4777671	531	*	532	4778048	45	16.0803	4.20601	13.9327	peak_35645	Promoter (<=1kb)	11	4777545	4778393	849	1	PGSC0003DMG400027340	PGSC0003DMT400070316	126
11:4866851-4867101	-0.669419	3.19619	9.98869	0.00157505	0.0451423	11	4866852	250	*	251	4866989	106	12.6798	2.17466	10.688	peak_35652	Promoter (<=1kb)	11	4866713	4867915	1203	1	PGSC0003DMG400027338	PGSC0003DMT400070311	139
11:4950073-4950257	-0.706624	3.29123	11.9159	0.000556578	0.0215775	11	4950074	184	*	185	4950169	133	24.2576	2.77675	21.8658	peak_35662	Promoter (1-2kb)	11	4945718	4948833	3116	2	PGSC0003DMG400019484	PGSC0003DMT400050184	-1241
11:5308343-5308770	-0.842826	3.48271	11.9392	0.000549644	0.0213812	11	5308344	427	*	428	5308731	76	4.92645	1.66064	3.5645	peak_35715	Distal Intergenic	11	5294300	5304131	9832	2	PGSC0003DMG400023977	PGSC0003DMT400061599	-4213
11:5628034-5628228	-0.907018	4.3903	31.6524	1.8439e-08	4.49411e-06	11	5628035	194	*	195	5628147	283	33.6762	2.25826	31.102	peak_35735	Promoter (2-3kb)	11	5630514	5630939	426	2	PGSC0003DMG400001280	PGSC0003DMT400003236	2711
11:5844539-5844795	-0.981189	3.63323	30.2707	3.75756e-08	8.29063e-06	11	5844540	256	*	257	5844662	104	4.70592	1.52061	3.37406	peak_35751	Promoter (<=1kb)	11	5842698	5844699	2002	2	PGSC0003DMG400001989	PGSC0003DMT400005032	0
11:5863881-5864086	-0.666775	3.3427	10.9544	0.000933841	0.0312162	11	5863882	205	*	206	5863987	136	18.8495	2.37396	16.6042	peak_35753	Promoter (<=1kb)	11	5864266	5865064	799	2	PGSC0003DMG400001990	PGSC0003DMT400005037	978
11:5872146-5872665	-0.650049	4.61749	21.298	3.93142e-06	0.000447854	11	5872147	519	*	520	5872578	159	19.645	2.25537	17.3749	peak_35754	Distal Intergenic	11	5866472	5868498	2027	2	PGSC0003DMG400002003	PGSC0003DMT400005071	-3649
11:6257121-6257323	-0.720732	3.25659	9.78224	0.00176205	0.048779	11	6257122	202	*	203	6257235	110	14.6674	2.30014	12.5793	peak_35785	Promoter (2-3kb)	11	6251699	6254854	3156	2	PGSC0003DMG400000993	PGSC0003DMT400002590	-2268
11:6371444-6371679	-0.90633	3.29832	20.296	6.63404e-06	0.000689246	11	6371445	235	*	236	6371562	121	13.8972	2.14924	11.8452	peak_35799	Distal Intergenic	11	6372939	6375928	2990	2	PGSC0003DMG400000997	PGSC0003DMT400002599	4249
11:6664229-6664433	-0.719821	3.98126	19.3641	1.08019e-05	0.00102605	11	6664230	204	*	205	6664331	195	38.2415	2.96002	35.5989	peak_35828	Distal Intergenic	11	6666041	6673063	7023	2	PGSC0003DMG400028666	PGSC0003DMT400073788	8630
11:7243663-7243978	-0.863404	3.15183	15.4401	8.51634e-05	0.00535525	11	7243664	315	*	316	7243905	75	10.4691	2.29362	8.60541	peak_35899	Promoter (<=1kb)	11	7242296	7244863	2568	2	PGSC0003DMG402003983	PGSC0003DMT400010170	885
11:7447650-7447999	-0.73554	4.04093	20.3	6.62e-06	0.000689246	11	7447651	349	*	350	7447744	125	11.175	1.93042	9.26688	peak_35919	Promoter (<=1kb)	11	7447553	7448089	537	1	PGSC0003DMG400003994	PGSC0003DMT400010196	98
11:7499916-7500097	-0.919261	2.52559	12.3032	0.000452176	0.0186941	11	7499917	181	*	182	7500002	63	5.16654	1.77922	3.78049	peak_35926	Distal Intergenic	11	7504589	7507512	2924	1	PGSC0003DMG400003992	PGSC0003DMT400010193	-4492
11:7958335-7958540	1.77358	2.79439	27.2668	1.77231e-07	3.21172e-05	11	7958336	205	*	206	7958396	106	69.6572	9.78355	66.6929	peak_35964	Distal Intergenic	11	7953916	7957442	3527	1	PGSC0003DMG400006065	PGSC0003DMT400015538	4420
11:8006450-8006661	-0.978471	4.62465	46.5905	8.74818e-12	4.66189e-09	11	8006451	211	*	212	8006560	340	56.464	2.7115	53.6126	peak_35973	Distal Intergenic	11	7999404	8000998	1595	1	PGSC0003DMG400006062	PGSC0003DMT400015531	7047
11:8007663-8007907	-0.691359	3.69123	14.8083	0.000119009	0.00695968	11	8007664	244	*	245	8007761	142	21.2257	2.47793	18.9108	peak_35974	Distal Intergenic	11	7999404	8000998	1595	1	PGSC0003DMG400006062	PGSC0003DMT400015531	8260
11:8019204-8019393	-0.60915	4.09061	10.4256	0.00124278	0.0381496	11	8019205	189	*	190	8019282	208	25.155	2.25506	22.7434	peak_35975	Promoter (<=1kb)	11	8020162	8021794	1633	1	PGSC0003DMG400039163	PGSC0003DMT400089592	-769
11:8068210-8069076	1.13324	2.93511	16.2267	5.6197e-05	0.00391772	11	8068211	866	*	867	8068914	46	16.7576	4.29745	14.5846	peak_35980	Promoter (<=1kb)	11	8067854	8069312	1459	2	PGSC0003DMG400006033	PGSC0003DMT400015454	236
11:8767868-8768133	1.66102	1.45021	10.5315	0.00117358	0.0367216	11	8767869	265	*	266	8768014	35	8.34839	2.9114	6.64229	peak_36053	Promoter (<=1kb)	11	8767784	8772267	4484	1	PGSC0003DMG400009240	PGSC0003DMT400023896	85
11:95040-95540	0.472901	5.05109	11.2204	0.000809035	0.0282397	11	95041	500	*	501	95484	123	27.8232	3.19536	25.3544	peak_35231	Distal Intergenic	11	141725	149184	7460	2	PGSC0003DMG400013305	PGSC0003DMT400034623	53644
12:10264846-10265223	-0.987778	3.09935	20.0014	7.73837e-06	0.000786749	12	10264847	377	*	378	10265147	78	7.19055	1.89713	5.58717	peak_43452	Distal Intergenic	12	10259583	10261025	1443	2	PGSC0003DMG401029805	PGSC0003DMT400076647	-3822
12:102714-102939	1.34151	3.02485	22.8121	1.78636e-06	0.000228545	12	102715	225	*	226	102827	59	9.92497	2.48868	8.09831	peak_42370	Distal Intergenic	12	146082	149507	3426	1	PGSC0003DMG400015392	PGSC0003DMT400039823	-43143
12:10541769-10541952	-0.780832	3.5435	13.2477	0.000272911	0.0130255	12	10541770	183	*	184	10541843	163	25.3505	2.54953	22.9337	peak_43504	Distal Intergenic	12	10556821	10557182	362	1	PGSC0003DMG400018897	PGSC0003DMT400048642	-14869
12:10776446-10776903	-0.841229	3.32729	17.5816	2.75244e-05	0.00220583	12	10776447	457	*	458	10776567	95	11.863	2.20527	9.91438	peak_43539	Distal Intergenic	12	10768916	10771252	2337	2	PGSC0003DMG400002307	PGSC0003DMT400005944	-5195
12:10928114-10928383	-0.823706	3.62707	20.4544	6.10705e-06	0.000648141	12	10928115	269	*	270	10928305	144	15.9037	2.12903	13.7641	peak_43565	Distal Intergenic	12	10921218	10925349	4132	1	PGSC0003DMG400009656	PGSC0003DMT400024996	6897
12:11007548-11007777	0.652259	5.96068	27.9243	1.26152e-07	2.37507e-05	12	11007549	229	*	230	11007642	1098	465.075	6.05426	461.002	peak_43573	Distal Intergenic	12	11000869	11001582	714	1	PGSC0003DMG400009660	PGSC0003DMT400025007	6680
12:11011007-11011956	0.559942	6.30057	23.645	1.15844e-06	0.000160276	12	11011008	949	*	950	11011299	683	369.718	8.21832	365.795	peak_43574	Distal Intergenic	12	11000869	11001582	714	1	PGSC0003DMG400009660	PGSC0003DMT400025007	10139
12:11176733-11177066	0.755102	3.50187	10.4477	0.001228	0.0378619	12	11176734	333	*	334	11176864	182	78.1808	5.85693	75.1545	peak_43596	Promoter (1-2kb)	12	11176968	11178458	1491	2	PGSC0003DMG400041616	PGSC0003DMT400092045	1392
12:11215874-11216102	1.66566	1.61206	11.4573	0.000712138	0.0256418	12	11215875	228	*	229	11215990	49	18.8427	4.57175	16.5975	peak_43599	Distal Intergenic	12	11206697	11207806	1110	2	PGSC0003DMG400006463	PGSC0003DMT400016547	-8069
12:11390149-11390625	-0.558409	4.77231	14.6107	0.000132159	0.00754462	12	11390150	476	*	477	11390518	278	86.1411	4.27451	83.0628	peak_43623	Distal Intergenic	12	11405749	11409092	3344	2	PGSC0003DMG402002240	PGSC0003DMT400005728	18467
12:116370-116691	0.486696	5.14441	12.5078	0.000405267	0.0172189	12	116371	321	*	322	116659	104	17.897	2.64141	15.6839	peak_42376	Distal Intergenic	12	146082	149507	3426	1	PGSC0003DMG400015392	PGSC0003DMT400039823	-29391
12:11734943-11735332	-0.722732	3.97937	19.4405	1.03781e-05	0.000998613	12	11734944	389	*	390	11735207	143	15.5666	2.11435	13.4402	peak_43689	Distal Intergenic	12	11740112	11748755	8644	2	PGSC0003DMG400020386	PGSC0003DMT400052541	13423
12:12427963-12428695	-0.569699	6.17443	29.5701	5.39316e-08	1.13233e-05	12	12427964	732	*	733	12428094	375	26.4444	1.83277	24.0052	peak_43810	Distal Intergenic	12	12407913	12410143	2231	1	PGSC0003DMG400020395	PGSC0003DMT400052561	20051
12:12630288-12630505	-0.585533	3.60589	9.99319	0.0015712	0.0450629	12	12630289	217	*	218	12630379	174	36.4918	3.08292	33.8747	peak_43866	Distal Intergenic	12	12621897	12625173	3277	1	PGSC0003DMG400040094	PGSC0003DMT400090523	8392
12:12815102-12816928	0.760745	4.2469	15.8759	6.7633e-05	0.00451149	12	12815103	1826	*	1827	12815891	64	26.6337	5.14914	24.1893	peak_43905	Downstream (<=300bp)	12	12810068	12814935	4868	1	PGSC0003DMG400042258	PGSC0003DMT400092687	5035
12:12954016-12954430	0.721107	3.49637	10.2338	0.00137891	0.0410165	12	12954017	414	*	415	12954273	142	65.7318	6.28886	62.7987	peak_43953	Promoter (<=1kb)	12	12954240	12957322	3083	1	PGSC0003DMG400036902	PGSC0003DMT400087331	0
12:13202093-13202509	-0.986725	5.06159	59.2027	1.4224e-14	1.30574e-11	12	13202094	416	*	417	13202201	301	47.9834	2.63942	45.2182	peak_43986	Distal Intergenic	12	13206582	13207635	1054	2	PGSC0003DMG400005369	PGSC0003DMT400013725	5126
12:13232466-13233186	-0.470214	5.37213	12.8475	0.000337934	0.0151192	12	13232467	720	*	721	13233034	332	55.8166	2.72995	52.9713	peak_43995	Distal Intergenic	12	13224062	13224577	516	2	PGSC0003DMG400040890	PGSC0003DMT400091319	-7890
12:13233740-13234458	-0.596554	5.26933	23.6759	1.14001e-06	0.000158073	12	13233741	718	*	719	13234409	237	14.4275	1.72404	12.3505	peak_43996	Distal Intergenic	12	13224062	13224577	516	2	PGSC0003DMG400040890	PGSC0003DMT400091319	-9164
12:13235875-13236071	-0.743639	4.08841	22.0431	2.66596e-06	0.000321151	12	13235876	196	*	197	13235942	246	32.0648	2.35311	29.5173	peak_43997	Distal Intergenic	12	13224062	13224577	516	2	PGSC0003DMG400040890	PGSC0003DMT400091319	-11299
12:13298804-13299236	-0.861965	5.76545	61.6251	4.15479e-15	4.17036e-12	12	13298805	432	*	433	13298927	432	66.2638	2.60212	63.3263	peak_44005	Promoter (<=1kb)	12	13298235	13300353	2119	1	PGSC0003DMG400036146	PGSC0003DMT400086575	570
12:134016-134377	0.38981	6.57588	13.7129	0.000212985	0.0108489	12	134017	361	*	362	134161	812	182.594	3.35929	179.091	peak_42389	Distal Intergenic	12	146082	149507	3426	1	PGSC0003DMG400015392	PGSC0003DMT400039823	-11705
12:13536989-13538331	-0.637208	9.03704	81.8008	1.50515e-19	3.38025e-16	12	13536990	1342	*	1343	13537102	1661	144.951	2.01874	141.579	peak_44043	Distal Intergenic	12	13505511	13510017	4507	2	PGSC0003DMG400045449	PGSC0003DMT400095878	-26973
12:136049-136355	-0.657769	4.07496	16.6162	4.57592e-05	0.00331501	12	136050	306	*	307	136202	216	48.7916	3.27716	46.0178	peak_42390	Distal Intergenic	12	146082	149507	3426	1	PGSC0003DMG400015392	PGSC0003DMT400039823	-9727
12:13643753-13644780	-0.441515	9.3471	41.154	1.40693e-10	5.78239e-08	12	13643754	1027	*	1028	13644611	3199	617.699	3.04726	613.426	peak_44070	Distal Intergenic	12	13618386	13637136	18751	2	PGSC0003DMG400029157	PGSC0003DMT400074962	-6618
12:13644973-13645992	-0.474908	9.39374	45.5236	1.50809e-11	7.55629e-09	12	13644974	1019	*	1020	13645826	3229	597.427	2.96379	593.181	peak_44071	Distal Intergenic	12	13618386	13637136	18751	2	PGSC0003DMG400029157	PGSC0003DMT400074962	-7838
12:13646185-13647838	-0.680025	9.87462	113.753	1.47628e-26	1.16039e-22	12	13646186	1653	*	1654	13647045	3155	571.479	2.92378	567.266	peak_44072	Distal Intergenic	12	13618386	13637136	18751	2	PGSC0003DMG400029157	PGSC0003DMT400074962	-9050
12:13655160-13655599	-0.735738	8.25855	72.646	1.55124e-17	2.35049e-14	12	13655161	439	*	440	13655256	2412	192.751	1.95475	189.217	peak_44074	Distal Intergenic	12	13662741	13663865	1125	2	PGSC0003DMG400037913	PGSC0003DMT400088342	8266
12:137211-137519	0.390601	6.15066	12.0309	0.000523251	0.0207954	12	137212	308	*	309	137287	394	61.6634	2.62747	58.7645	peak_42391	Distal Intergenic	12	146082	149507	3426	1	PGSC0003DMG400015392	PGSC0003DMT400039823	-8563
12:13721668-13721988	-0.387877	6.3603	12.7006	0.000365531	0.0160243	12	13721669	320	*	321	13721871	1141	246.492	3.27391	242.814	peak_44079	Distal Intergenic	12	13711866	13712489	624	2	PGSC0003DMG400038842	PGSC0003DMT400089271	-9180
12:13741706-13742051	-1.26979	5.39871	100.221	1.36273e-23	6.12081e-20	12	13741707	345	*	346	13741811	395	28.6663	1.85341	26.1815	peak_44084	Distal Intergenic	12	13761236	13762980	1745	2	PGSC0003DMG400040947	PGSC0003DMT400091376	20929
12:13845028-13846628	0.559091	4.25186	10.1455	0.00144657	0.0425359	12	13845029	1600	*	1601	13846111	62	22.2809	4.42658	19.9398	peak_44117	Distal Intergenic	12	13853109	13854272	1164	2	PGSC0003DMG400040005	PGSC0003DMT400090434	7644
12:1390700-1391083	0.643712	6.9879	39.709	2.94757e-10	1.12333e-07	12	1390701	383	*	384	1390868	2150	992.793	6.75199	988.118	peak_42532	Distal Intergenic	12	1380915	1382255	1341	1	PGSC0003DMG400007800	PGSC0003DMT400020175	9786
12:140511-141295	0.513052	6.09727	19.245	1.14974e-05	0.00108311	12	140512	784	*	785	140833	315	67.1999	3.18239	64.2547	peak_42394	Distal Intergenic	12	146082	149507	3426	1	PGSC0003DMG400015392	PGSC0003DMT400039823	-4787
12:14144882-14145305	-0.553176	3.78176	9.79186	0.00175286	0.0486079	12	14144883	423	*	424	14145031	126	25.7625	2.98214	23.3377	peak_44200	Distal Intergenic	12	14163787	14164626	840	1	PGSC0003DMG400046760	PGSC0003DMT400097189	-18482
12:14159445-14159715	0.59166	4.015	10.3068	0.00132541	0.0399445	12	14159446	270	*	271	14159564	298	148.513	7.18029	145.128	peak_44205	Distal Intergenic	12	14163787	14164626	840	1	PGSC0003DMG400046760	PGSC0003DMT400097189	-4072
12:14179518-14179828	-0.774366	3.39312	15.177	9.78893e-05	0.0059646	12	14179519	310	*	311	14179605	89	4.31233	1.53441	3.03196	peak_44211	Distal Intergenic	12	14166967	14168211	1245	2	PGSC0003DMG400034462	PGSC0003DMT400084891	-11308
12:14224811-14225034	2.12898	1.47524	15.2362	9.48656e-05	0.00580851	12	14224812	223	*	224	14224925	49	18.8427	4.57175	16.5975	peak_44221	Distal Intergenic	12	14214259	14214612	354	2	PGSC0003DMG400017683	PGSC0003DMT400045593	-10200
12:14300584-14301137	-0.816316	4.37119	25.7769	3.83256e-07	6.23542e-05	12	14300585	553	*	554	14301051	129	6.9215	1.61705	5.3441	peak_44246	Distal Intergenic	12	14322604	14324311	1708	2	PGSC0003DMG400039529	PGSC0003DMT400089958	23174
12:143115-144027	0.952684	4.00203	22.9985	1.62128e-06	0.000211294	12	143116	912	*	913	143936	49	8.51535	2.48581	6.79604	peak_42395	Promoter (2-3kb)	12	146082	149507	3426	1	PGSC0003DMG400015392	PGSC0003DMT400039823	-2055
12:14745290-14745802	-0.504207	5.29857	16.743	4.28003e-05	0.0031368	12	14745291	512	*	513	14745366	340	53.0009	2.6133	50.1831	peak_44343	Distal Intergenic	12	14768872	14769256	385	2	PGSC0003DMG400043249	PGSC0003DMT400093678	23454
12:14822550-14822933	-0.803356	2.78455	11.0725	0.000876181	0.0298947	12	14822551	383	*	384	14822785	44	3.85748	1.75959	2.63706	peak_44373	Distal Intergenic	12	14793248	14793658	411	2	PGSC0003DMG400046671	PGSC0003DMT400097100	-28893
12:14859039-14860697	0.510188	4.47655	10.1385	0.00145204	0.0426471	12	14859040	1658	*	1659	14860053	160	69.2477	5.86213	66.2864	peak_44385	Distal Intergenic	12	14793248	14793658	411	2	PGSC0003DMG400046671	PGSC0003DMT400097100	-65382
12:14925643-14925857	1.76453	1.36113	10.7956	0.00101743	0.0333047	12	14925644	214	*	215	14925738	35	5.92781	2.34091	4.45294	peak_44414	Distal Intergenic	12	14936723	14937196	474	2	PGSC0003DMG400005295	PGSC0003DMT400013560	11339
12:15011367-15011576	-0.691044	3.11098	10.0259	0.00154354	0.0445588	12	15011368	209	*	210	15011446	103	17.4617	2.61626	15.2641	peak_44441	Distal Intergenic	12	15032616	15033227	612	2	PGSC0003DMG400005298	PGSC0003DMT400013565	21651
12:15038326-15038598	1.90795	1.48731	13.1296	0.000290659	0.0136609	12	15038327	272	*	273	15038469	34	9.28754	3.20023	7.50573	peak_44446	Distal Intergenic	12	15033317	15034801	1485	1	PGSC0003DMG400005299	PGSC0003DMT400013566	5010
12:15055190-15056856	0.582821	4.34074	12.0258	0.000524696	0.0208023	12	15055191	1666	*	1667	15055658	78	30.2383	4.89998	27.7227	peak_44455	Distal Intergenic	12	15042328	15044470	2143	2	PGSC0003DMG400034449	PGSC0003DMT400084878	-10721
12:15093243-15093532	0.400721	6.46812	14.1336	0.000170271	0.00915127	12	15093244	289	*	290	15093387	1580	667.836	6.05937	663.499	peak_44469	Distal Intergenic	12	15042328	15044470	2143	2	PGSC0003DMG400034449	PGSC0003DMT400084878	-48774
12:15121762-15121946	-0.828221	3.49186	18.7109	1.52112e-05	0.00136645	12	15121763	184	*	185	15121853	164	25.1129	2.52793	22.7021	peak_44477	Distal Intergenic	12	15173707	15174234	528	1	PGSC0003DMG400039006	PGSC0003DMT400089435	-51761
12:15204314-15205134	1.17656	2.92888	17.418	2.99973e-05	0.00237868	12	15204315	820	*	821	15204388	46	12.6652	3.37766	10.6739	peak_44504	Distal Intergenic	12	15220790	15228566	7777	2	PGSC0003DMG400038345	PGSC0003DMT400088774	23432
12:15366589-15366955	1.93102	1.50752	13.5493	0.000232384	0.011602	12	15366590	366	*	367	15366694	29	6.65682	2.74305	5.10264	peak_44539	Distal Intergenic	12	15352422	15353285	864	2	PGSC0003DMG400036502	PGSC0003DMT400086931	-13305
12:15518251-15518489	1.8247	3.03114	34.1663	5.05967e-09	1.43965e-06	12	15518252	238	*	239	15518361	164	126.606	13.3691	123.311	peak_44569	Distal Intergenic	12	15535050	15540779	5730	2	PGSC0003DMG400044688	PGSC0003DMT400095117	22290
12:15650765-15652420	0.703272	4.07439	14.9911	0.000108021	0.00643848	12	15650766	1655	*	1656	15650955	86	34.2967	5.09735	31.7126	peak_44623	Distal Intergenic	12	15624800	15629157	4358	2	PGSC0003DMG400037987	PGSC0003DMT400088416	-21609
12:15672057-15672387	1.52427	1.76278	11.2047	0.000815902	0.0284478	12	15672058	330	*	331	15672185	38	7.43881	2.58519	5.81314	peak_44630	Distal Intergenic	12	15688687	15698405	9719	1	PGSC0003DMG401026661	PGSC0003DMT400068537	-16300
12:15813365-15813687	1.9103	1.66932	14.4644	0.000142832	0.00801928	12	15813366	322	*	323	15813518	33	8.73613	3.10879	6.99812	peak_44664	Promoter (1-2kb)	12	15815346	15818869	3524	1	PGSC0003DMG400047244	PGSC0003DMT400097673	-1659
12:16052437-16053009	1.51572	2.08035	11.7507	0.000608206	0.0229082	12	16052438	572	*	573	16052540	30	6.33914	2.61255	4.81957	peak_44709	Distal Intergenic	12	16058106	16063689	5584	2	PGSC0003DMG400042661	PGSC0003DMT400093090	10680
12:16199132-16199469	-0.608967	4.79773	17.2485	3.27965e-05	0.00255078	12	16199133	337	*	338	16199372	238	21.1057	1.97464	18.7953	peak_44740	Distal Intergenic	12	16185170	16188867	3698	2	PGSC0003DMG400025652	PGSC0003DMT400065899	-10266
12:16220997-16221258	0.68546	3.65563	10.9774	0.000922273	0.0309303	12	16220998	261	*	262	16221116	211	88.4722	5.74277	85.3794	peak_44751	Distal Intergenic	12	16246296	16246670	375	2	PGSC0003DMG400035650	PGSC0003DMT400086079	25412
12:16409411-16409603	2.35798	0.761166	9.99629	0.00156856	0.0450384	12	16409412	192	*	193	16409476	23	3.73593	2.12436	2.52787	peak_44794	Promoter (<=1kb)	12	16408908	16410654	1747	1	PGSC0003DMG400044510	PGSC0003DMT400094939	504
12:16451064-16451250	-0.913104	2.54906	11.7801	0.000598678	0.0226788	12	16451065	186	*	187	16451214	71	8.00572	2.05564	6.32901	peak_44808	Distal Intergenic	12	16438989	16439360	372	2	PGSC0003DMG400011827	PGSC0003DMT400030866	-11705
12:16535672-16536139	0.658611	3.81704	11.3052	0.000772906	0.0273044	12	16535673	467	*	468	16535837	189	107.3	8.35583	104.101	peak_44831	Distal Intergenic	12	16560668	16561051	384	2	PGSC0003DMG400041081	PGSC0003DMT400091510	24912
12:16584893-16585452	-0.287813	7.7619	10.8989	0.000962199	0.0318951	12	16584894	559	*	560	16585224	2047	304.627	2.59794	300.82	peak_44846	Distal Intergenic	12	16560668	16561051	384	2	PGSC0003DMG400041081	PGSC0003DMT400091510	-23843
12:16867714-16868044	-0.67194	5.49645	33.0311	9.06981e-09	2.41153e-06	12	16867715	330	*	331	16867857	574	88.4903	2.6216	85.3974	peak_44918	Distal Intergenic	12	16862950	16863703	754	1	PGSC0003DMG400043392	PGSC0003DMT400093821	4765
12:16939-17341	-0.25598	8.24007	10.5301	0.00117446	0.0367333	12	16940	402	*	403	17030	2229	366.698	2.7529	362.78	peak_42329	Distal Intergenic	12	146082	149507	3426	1	PGSC0003DMG400015392	PGSC0003DMT400039823	-128741
12:17038809-17038993	-0.735437	4.01857	20.7518	5.22812e-06	0.000571747	12	17038810	184	*	185	17038927	238	45.6665	2.93834	42.9276	peak_44964	Distal Intergenic	12	17053338	17053848	511	2	PGSC0003DMG400019594	PGSC0003DMT400050408	14855
12:17090304-17090768	0.463311	4.84714	9.76977	0.00177404	0.0490031	12	17090305	464	*	465	17090422	386	171.75	6.2937	168.282	peak_44968	Distal Intergenic	12	17107846	17110400	2555	1	PGSC0003DMG400039758	PGSC0003DMT400090187	-17078
12:17092544-17092802	-0.564916	4.39236	13.9891	0.000183875	0.00969594	12	17092545	258	*	259	17092659	301	61.9475	3.10042	59.0461	peak_44969	Distal Intergenic	12	17107846	17110400	2555	1	PGSC0003DMG400039758	PGSC0003DMT400090187	-15044
12:17093258-17093763	-0.553287	4.71424	14.5782	0.000134459	0.00765163	12	17093259	505	*	506	17093606	251	46.1905	2.86512	43.4458	peak_44970	Distal Intergenic	12	17107846	17110400	2555	1	PGSC0003DMG400039758	PGSC0003DMT400090187	-14083
12:17237186-17237411	1.63388	2.08492	15.0503	0.000104686	0.00628136	12	17237187	225	*	226	17237342	35	8.1691	2.86748	6.48072	peak_44996	Distal Intergenic	12	17254237	17254596	360	2	PGSC0003DMG400034575	PGSC0003DMT400085004	17185
12:17332528-17332883	0.479217	7.33478	27.2771	1.76283e-07	3.20294e-05	12	17332529	355	*	356	17332678	2886	1375.48	7.03712	1370.49	peak_45011	Distal Intergenic	12	17314890	17315201	312	2	PGSC0003DMG400040183	PGSC0003DMT400090612	-17328
12:1734423-1734706	-0.718702	3.0932	10.4579	0.00122127	0.0377317	12	1734424	283	*	284	1734597	101	14.6876	2.3951	12.5991	peak_42565	Distal Intergenic	12	1727363	1731186	3824	2	PGSC0003DMG400007870	PGSC0003DMT400020349	-3238
12:17620864-17621052	-0.756689	3.54809	16.3731	5.2019e-05	0.00369194	12	17620865	188	*	189	17620962	161	21.4912	2.34608	19.1697	peak_45076	Distal Intergenic	12	17645359	17647689	2331	2	PGSC0003DMG400017008	PGSC0003DMT400043828	26637
12:17677521-17678235	0.906023	3.2074	13.1697	0.000284518	0.0134759	12	17677522	714	*	715	17678012	79	34.7936	5.62106	32.2015	peak_45080	Promoter (2-3kb)	12	17677189	17681068	3880	2	PGSC0003DMG400035569	PGSC0003DMT400085998	2833
12:17766401-17766844	-0.512816	4.36796	11.4656	0.000708969	0.0255774	12	17766402	443	*	444	17766597	187	18.9411	2.07071	16.6931	peak_45085	Distal Intergenic	12	17793446	17793751	306	1	PGSC0003DMG400047310	PGSC0003DMT400097739	-26602
12:1784034-1784473	-0.728883	3.26407	12.5057	0.000405712	0.017232	12	1784035	439	*	440	1784307	80	7.38654	1.90199	5.76466	peak_42578	Distal Intergenic	12	1789232	1790501	1270	2	PGSC0003DMG400007873	PGSC0003DMT400020361	6028
12:17968185-17968853	0.910991	2.94551	11.203	0.000816656	0.0284545	12	17968186	668	*	669	17968325	49	18.8427	4.57175	16.5975	peak_45107	Promoter (1-2kb)	12	17966999	17969223	2225	1	PGSC0003DMG400043461	PGSC0003DMT400093890	1187
12:18178511-18178700	-0.734404	3.23463	12.2911	0.000455124	0.0187666	12	18178512	189	*	190	18178618	129	21.7472	2.64211	19.4188	peak_45158	Promoter (2-3kb)	12	18180959	18184834	3876	1	PGSC0003DMG400047163	PGSC0003DMT400097592	-2259
12:1833534-1833741	-0.866542	3.4579	18.7718	1.47326e-05	0.00133489	12	1833535	207	*	208	1833627	150	19.6011	2.31344	17.3324	peak_42581	Distal Intergenic	12	1835549	1836908	1360	2	PGSC0003DMG400007878	PGSC0003DMT400020378	3167
12:18354076-18355216	0.753205	3.45442	10.7758	0.00102834	0.033583	12	18354077	1140	*	1141	18355112	52	21.0046	4.84606	18.6962	peak_45216	Promoter (2-3kb)	12	18351280	18353913	2634	1	PGSC0003DMG400039620	PGSC0003DMT400090049	2797
12:18804458-18804851	0.555725	5.87916	20.2259	6.88134e-06	0.000710529	12	18804459	393	*	394	18804751	756	179.584	3.4966	176.09	peak_45336	Distal Intergenic	12	18798272	18798895	624	1	PGSC0003DMG400046572	PGSC0003DMT400097001	6187
12:19210994-19211243	-0.802996	2.85211	11.8169	0.000586966	0.0223784	12	19210995	249	*	250	19211123	75	10.4691	2.29362	8.60541	peak_45454	Promoter (<=1kb)	12	19210828	19216699	5872	1	PGSC0003DMG400008668	PGSC0003DMT400022338	167
12:19618525-19618751	-0.787306	3.03327	11.33	0.000762636	0.0270023	12	19618526	226	*	227	19618660	85	6.56951	1.78209	5.03085	peak_45547	Promoter (1-2kb)	12	19616733	19617371	639	1	PGSC0003DMG400009736	PGSC0003DMT400025188	1793
12:19619019-19619277	-0.7413	2.90902	10.303	0.00132814	0.0399839	12	19619020	258	*	259	19619139	78	8.26756	2.01385	6.56714	peak_45548	Promoter (2-3kb)	12	19616733	19617371	639	1	PGSC0003DMG400009736	PGSC0003DMT400025188	2287
12:19626809-19627367	-0.802014	4.0146	23.5918	1.19095e-06	0.000163514	12	19626810	558	*	559	19627280	125	19.3788	2.51255	17.1187	peak_45551	Promoter (<=1kb)	12	19626705	19627421	717	2	PGSC0003DMG400042050	PGSC0003DMT400092479	54
12:19787825-19788269	0.988094	3.18149	14.4248	0.000145869	0.00814251	12	19787826	444	*	445	19788096	123	50.7192	5.45328	47.9243	peak_45580	Distal Intergenic	12	19793906	19794570	665	1	PGSC0003DMG400039931	PGSC0003DMT400090360	-5637
12:19824377-19824869	1.42301	2.09708	12.9269	0.000323886	0.0146417	12	19824378	492	*	493	19824466	42	14.1048	3.93171	12.0397	peak_45588	Promoter (1-2kb)	12	19822255	19823038	784	2	PGSC0003DMG400041765	PGSC0003DMT400092194	-1340
12:20058535-20058791	2.14521	1.24882	12.138	0.000494035	0.0199781	12	20058536	256	*	257	20058711	32	8.19701	3.01736	6.50133	peak_45633	Distal Intergenic	12	20050433	20050997	565	1	PGSC0003DMG400040353	PGSC0003DMT400090782	8103
12:20117851-20118145	-0.623073	3.79314	12.8231	0.000342362	0.0152792	12	20117852	294	*	295	20118041	150	24.5607	2.61656	22.1631	peak_45658	Distal Intergenic	12	20075338	20079313	3976	2	PGSC0003DMG400045000	PGSC0003DMT400095429	-38539
12:20136906-20137394	-0.950975	4.03305	26.8898	2.15395e-07	3.77283e-05	12	20136907	488	*	489	20137213	117	5.90025	1.57918	4.42711	peak_45659	Distal Intergenic	12	20075338	20079313	3976	2	PGSC0003DMG400045000	PGSC0003DMT400095429	-57594
12:20224455-20224715	-0.782181	2.78071	10.4116	0.00125225	0.0383088	12	20224456	260	*	261	20224579	74	8.54044	2.08502	6.82007	peak_45683	Distal Intergenic	12	20221330	20223093	1764	1	PGSC0003DMG400003420	PGSC0003DMT400008804	3126
12:20373331-20373615	0.57223	5.50531	17.9581	2.25825e-05	0.0018896	12	20373332	284	*	285	20373471	851	396.836	6.77477	392.869	peak_45716	Promoter (<=1kb)	12	20372338	20373932	1595	2	PGSC0003DMG400044640	PGSC0003DMT400095069	317
12:20407984-20408181	-0.953351	4.37517	41.4023	1.23911e-10	5.1601e-08	12	20407985	197	*	198	20408073	246	30.9472	2.31149	28.4195	peak_45721	Promoter (<=1kb)	12	20407756	20408530	775	1	PGSC0003DMG401031390	PGSC0003DMT400080610	229
12:20538235-20540113	0.457958	4.88014	9.89332	0.0016588	0.0467332	12	20538236	1878	*	1879	20538718	144	45.8231	4.25463	43.0827	peak_45749	Distal Intergenic	12	20519911	20520396	486	1	PGSC0003DMG400031392	PGSC0003DMT400080618	18325
12:20572787-20573404	-0.724796	4.42077	24.5139	7.37762e-07	0.000109158	12	20572788	617	*	618	20572866	98	8.99424	1.92403	7.23759	peak_45762	Distal Intergenic	12	20614636	20615496	861	1	PGSC0003DMG400021961	PGSC0003DMT400056511	-41232
12:20639249-20639712	-0.764576	4.44808	27.7005	1.41626e-07	2.63093e-05	12	20639250	463	*	464	20639423	197	24.9091	2.30061	22.5023	peak_45790	Promoter (<=1kb)	12	20639981	20640622	642	2	PGSC0003DMG400037749	PGSC0003DMT400088178	910
12:20685385-20687595	0.701131	4.59529	19.5002	1.00588e-05	0.000973857	12	20685386	2210	*	2211	20687109	82	29.7323	4.60783	27.2263	peak_45802	Promoter (<=1kb)	12	20686794	20687159	366	1	PGSC0003DMG400039155	PGSC0003DMT400089584	0
12:20916518-20916842	0.371111	6.63227	13.2275	0.000275868	0.0131219	12	20916519	324	*	325	20916689	1639	666.806	5.80209	662.47	peak_45836	Distal Intergenic	12	20908559	20912984	4426	1	PGSC0003DMG400039002	PGSC0003DMT400089431	7960
12:20918262-20918953	0.605621	4.52073	13.3716	0.000255461	0.0124237	12	20918263	691	*	692	20918411	175	41.9998	3.39889	39.3055	peak_45838	Distal Intergenic	12	20908559	20912984	4426	1	PGSC0003DMG400039002	PGSC0003DMT400089431	9704
12:20922940-20923532	0.853553	5.50197	34.543	4.1693e-09	1.20818e-06	12	20922941	592	*	593	20923229	505	257.746	7.53413	254.041	peak_45841	Distal Intergenic	12	20908559	20912984	4426	1	PGSC0003DMG400039002	PGSC0003DMT400089431	14382
12:20924362-20924694	0.821459	4.84492	20.4571	6.09813e-06	0.000647741	12	20924363	332	*	333	20924569	518	277.956	8.06833	274.206	peak_45842	Distal Intergenic	12	20908559	20912984	4426	1	PGSC0003DMG400039002	PGSC0003DMT400089431	15804
12:20930559-20930879	0.852033	3.06901	10.569	0.00115	0.0362588	12	20930560	320	*	321	20930678	97	58.7856	8.59896	55.9125	peak_45844	Distal Intergenic	12	20908559	20912984	4426	1	PGSC0003DMG400039002	PGSC0003DMT400089431	22001
12:20943591-20944786	0.508704	4.75614	10.824	0.00100191	0.0329048	12	20943592	1195	*	1196	20943742	237	113.991	6.79502	110.757	peak_45851	Distal Intergenic	12	20953281	20958494	5214	1	PGSC0003DMG400007737	PGSC0003DMT400019992	-8495
12:21001645-21001932	1.37227	1.85808	10.5998	0.00113101	0.0358921	12	21001646	287	*	288	21001765	46	16.7576	4.29745	14.5846	peak_45864	Distal Intergenic	12	21016514	21018699	2186	1	PGSC0003DMG400044686	PGSC0003DMT400095115	-14582
12:21043176-21043820	0.991325	2.72962	11.0973	0.000864523	0.0296014	12	21043177	644	*	645	21043293	36	10.4259	3.3831	8.56536	peak_45872	Promoter (<=1kb)	12	21043610	21044784	1175	1	PGSC0003DMG400040678	PGSC0003DMT400091107	0
12:21154833-21155065	-0.888804	2.86168	13.5383	0.000233743	0.0116606	12	21154834	232	*	233	21155011	82	7.99148	1.94895	6.31718	peak_45883	Distal Intergenic	12	21164232	21165289	1058	2	PGSC0003DMG400045415	PGSC0003DMT400095844	10224
12:21183278-21183602	-0.632516	3.48509	9.90792	0.00164569	0.0465297	12	21183279	324	*	325	21183393	114	18.076	2.53179	15.8587	peak_45894	Distal Intergenic	12	21175644	21176535	892	2	PGSC0003DMG400036077	PGSC0003DMT400086506	-6744
12:21516312-21516822	1.01248	2.74731	11.7789	0.00059905	0.0226788	12	21516313	510	*	511	21516434	71	32.7022	5.83379	30.1441	peak_45978	Promoter (<=1kb)	12	21516101	21516871	771	2	PGSC0003DMG400034494	PGSC0003DMT400084923	49
12:21768905-21769216	-0.655178	3.61365	12.6973	0.000366184	0.0160295	12	21768906	311	*	312	21769004	138	29.0936	3.06016	26.5995	peak_46014	Promoter (1-2kb)	12	21770275	21770691	417	1	PGSC0003DMG400008775	PGSC0003DMT400022636	-1059
12:21769872-21770338	0.392091	5.79788	11.0413	0.000891064	0.0302466	12	21769873	466	*	467	21770072	580	150.034	3.72422	146.643	peak_46015	Promoter (<=1kb)	12	21770275	21770691	417	1	PGSC0003DMG400008775	PGSC0003DMT400022636	0
12:21772501-21773201	0.706327	4.01687	14.6408	0.000130069	0.00746602	12	21772502	700	*	701	21773033	160	67.2647	5.67306	64.3189	peak_46017	Promoter (2-3kb)	12	21770275	21770691	417	1	PGSC0003DMG400008775	PGSC0003DMT400022636	2227
12:22011227-22013239	0.646261	4.49989	13.7575	0.000207992	0.0106333	12	22011228	2012	*	2013	22011634	65	26.1643	4.98362	23.7302	peak_46084	Promoter (1-2kb)	12	22009921	22010415	495	1	PGSC0003DMG400035409	PGSC0003DMT400085838	1307
12:22490668-22491003	1.62022	1.84524	13.5887	0.00022755	0.011406	12	22490669	335	*	336	22490871	38	11.6097	3.56597	9.67645	peak_46241	Distal Intergenic	12	22481513	22481896	384	2	PGSC0003DMG400042237	PGSC0003DMT400092666	-8773
12:22584053-22584911	-0.714229	4.15673	20.4008	6.28027e-06	0.000660394	12	22584054	858	*	859	22584775	80	9.62378	2.1394	7.82007	peak_46274	Promoter (<=1kb)	12	22584683	22585378	696	1	PGSC0003DMG400039382	PGSC0003DMT400089811	0
12:22681716-22682361	-0.598363	3.63009	10.1214	0.0014656	0.0429249	12	22681717	645	*	646	22681981	65	9.51257	2.32316	7.71706	peak_46294	Distal Intergenic	12	22676031	22678234	2204	1	PGSC0003DMG400018825	PGSC0003DMT400048466	5686
12:23068169-23068667	-0.556741	4.2078	10.8493	0.000988337	0.0325641	12	23068170	498	*	499	23068309	159	23.0837	2.45133	20.7203	peak_46373	Distal Intergenic	12	23108949	23109278	330	2	PGSC0003DMG400034388	PGSC0003DMT400084817	40611
12:23194004-23194189	-0.807608	4.86045	36.9899	1.1874e-09	3.90923e-07	12	23194005	185	*	186	23194072	389	70.3216	2.86433	67.3521	peak_46398	Distal Intergenic	12	23175323	23176275	953	2	PGSC0003DMG400035552	PGSC0003DMT400085981	-17730
12:23258688-23258917	-0.779809	3.79259	19.4287	1.04424e-05	0.0010025	12	23258689	229	*	230	23258785	209	45.1731	3.17145	42.4403	peak_46421	Distal Intergenic	12	23265177	23265485	309	1	PGSC0003DMG400018822	PGSC0003DMT400048460	-6260
12:23293003-23293465	0.978967	3.00185	13.3536	0.000257926	0.0124953	12	23293004	462	*	463	23293296	82	41.9201	6.72506	39.2267	peak_46436	Distal Intergenic	12	23304994	23306737	1744	2	PGSC0003DMG400046178	PGSC0003DMT400096607	13272
12:23375997-23376217	-0.774349	2.80318	10.3311	0.00130807	0.0395167	12	23375998	220	*	221	23376117	85	13.8618	2.52344	11.8115	peak_46452	Promoter (2-3kb)	12	23373912	23376789	2878	1	PGSC0003DMG400041443	PGSC0003DMT400091872	2086
12:23436574-23436793	-0.661855	4.10279	17.3706	3.07546e-05	0.00241588	12	23436575	219	*	220	23436689	248	48.8095	2.99176	46.0357	peak_46456	Distal Intergenic	12	23446246	23446566	321	2	PGSC0003DMG400047184	PGSC0003DMT400097613	9773
12:23442651-23442911	1.10427	2.35072	10.0388	0.0015328	0.0443674	12	23442652	260	*	261	23442773	73	37.9774	6.7662	35.3379	peak_46457	Distal Intergenic	12	23446246	23446566	321	2	PGSC0003DMG400047184	PGSC0003DMT400097613	3655
12:23664675-23665199	1.43271	2.01022	11.7757	0.00060009	0.0226964	12	23664676	524	*	525	23664769	32	8.19701	3.01736	6.50133	peak_46500	Promoter (<=1kb)	12	23660474	23663835	3362	2	PGSC0003DMG400046319	PGSC0003DMT400096748	-841
12:23822133-23823415	-0.367445	8.27033	13.8097	0.000202285	0.0104092	12	23822134	1282	*	1283	23822523	1103	214.973	3.0493	211.375	peak_46529	Distal Intergenic	12	23779025	23779861	837	2	PGSC0003DMG400016754	PGSC0003DMT400043177	-42273
12:23898859-23899094	0.940359	3.74013	18.2778	1.90915e-05	0.0016394	12	23898860	235	*	236	23898963	244	136.905	8.34619	133.566	peak_46552	Distal Intergenic	12	23922522	23928883	6362	2	PGSC0003DMG400016755	PGSC0003DMT400043179	29789
12:23998983-23999571	-0.607667	5.07081	22.5499	2.04756e-06	0.000256995	12	23998984	588	*	589	23999096	207	27.5407	2.36486	25.0784	peak_46578	Promoter (2-3kb)	12	24001807	24002355	549	1	PGSC0003DMG400041212	PGSC0003DMT400091641	-2236
12:24180088-24180331	1.69772	1.63988	11.9635	0.000542521	0.0211902	12	24180089	243	*	244	24180179	38	11.6097	3.56597	9.67645	peak_46603	Distal Intergenic	12	24210605	24220333	9729	1	PGSC0003DMG400040464	PGSC0003DMT400090893	-30274
12:24264837-24265063	-0.784941	4.69513	32.5432	1.16575e-08	3.01045e-06	12	24264838	226	*	227	24264939	385	71.6056	2.91592	68.6263	peak_46613	Distal Intergenic	12	24248300	24257120	8821	1	PGSC0003DMG400039816	PGSC0003DMT400090245	16538
12:24334910-24335107	1.65786	1.44846	10.377	0.00127597	0.0388458	12	24334911	197	*	198	24335001	44	15.4123	4.11458	13.2907	peak_46621	Promoter (<=1kb)	12	24333150	24334372	1223	2	PGSC0003DMG400047024	PGSC0003DMT400097453	-539
12:24510251-24510452	-0.472729	4.54515	10.4002	0.00126	0.0385021	12	24510252	201	*	202	24510395	340	70.8192	3.13569	67.8458	peak_46650	Distal Intergenic	12	24518488	24522079	3592	2	PGSC0003DMG400041574	PGSC0003DMT400092003	11627
12:24511958-24512142	3.19142	1.50807	24.9087	6.01108e-07	9.15227e-05	12	24511959	184	*	185	24512047	55	23.2388	5.12036	20.8715	peak_46651	Distal Intergenic	12	24518488	24522079	3592	2	PGSC0003DMG400041574	PGSC0003DMT400092003	9937
12:25012710-25012989	0.971969	2.75757	11.0347	0.000894243	0.0303136	12	25012711	279	*	280	25012857	111	62.3653	7.86948	59.4605	peak_46750	Exon (PGSC0003DMT400086689/PGSC0003DMG400036260, exon 4 of 4)	12	25012505	25020810	8306	2	PGSC0003DMG400036260	PGSC0003DMT400086689	7821
12:25013601-25013795	3.29461	1.06713	16.6901	4.40104e-05	0.00320308	12	25013602	194	*	195	25013703	33	7.16852	2.70446	5.56587	peak_46751	Intron (PGSC0003DMT400086689/PGSC0003DMG400036260, intron 3 of 3)	12	25012505	25020810	8306	2	PGSC0003DMG400036260	PGSC0003DMT400086689	7015
12:25022449-25022673	-0.875623	2.64854	11.1722	0.000830322	0.0287988	12	25022450	224	*	225	25022556	75	8.88211	2.11282	7.13348	peak_46759	Promoter (1-2kb)	12	25012505	25020810	8306	2	PGSC0003DMG400036260	PGSC0003DMT400086689	-1640
12:25084196-25084553	1.68924	1.47301	10.0726	0.0015049	0.0437803	12	25084197	357	*	358	25084503	28	6.17042	2.65162	4.6662	peak_46782	Distal Intergenic	12	25112643	25118347	5705	1	PGSC0003DMG400045342	PGSC0003DMT400095771	-28090
12:25340311-25340814	0.791294	3.28499	10.6016	0.00112993	0.0358668	12	25340312	503	*	504	25340557	119	58.4551	6.66192	55.5848	peak_46830	Promoter (1-2kb)	12	25339275	25340782	1508	1	PGSC0003DMG400043191	PGSC0003DMT400093620	1037
12:25533835-25534242	-0.779194	2.74735	10.0701	0.00150692	0.0438288	12	25533836	407	*	408	25534134	48	7.0067	2.24838	5.42389	peak_46882	Distal Intergenic	12	25541179	25541640	462	1	PGSC0003DMG400037974	PGSC0003DMT400088403	-6937
12:25665358-25665588	0.554613	4.43946	11.5924	0.000662202	0.0243583	12	25665359	230	*	231	25665488	408	166.096	5.6895	162.646	peak_46921	Distal Intergenic	12	25650701	25651171	471	1	PGSC0003DMG400035950	PGSC0003DMT400086379	14658
12:25665791-25666016	1.02216	3.5009	20.0445	7.56626e-06	0.000771747	12	25665792	225	*	226	25665889	217	117.802	7.92188	114.55	peak_46922	Distal Intergenic	12	25650701	25651171	471	1	PGSC0003DMG400035950	PGSC0003DMT400086379	15091
12:25690019-25690732	-0.556833	4.41691	14.1773	0.000166364	0.00900282	12	25690020	713	*	714	25690327	129	14.6799	2.14717	12.5915	peak_46928	Promoter (<=1kb)	12	25688970	25689719	750	2	PGSC0003DMG400021935	PGSC0003DMT400056458	-301
12:25714745-25714972	1.94392	1.07062	10.1455	0.00144656	0.0425359	12	25714746	227	*	228	25714862	32	8.19701	3.01736	6.50133	peak_46935	Distal Intergenic	12	25721521	25729624	8104	2	PGSC0003DMG400041698	PGSC0003DMT400092127	14652
12:25737693-25737985	-0.677208	3.20507	10.1327	0.00145663	0.042722	12	25737694	292	*	293	25737895	117	23.0824	2.8995	20.7191	peak_46945	Distal Intergenic	12	25730497	25731667	1171	2	PGSC0003DMG400047224	PGSC0003DMT400097653	-6027
12:25878524-25879097	0.861592	3.28755	12.2912	0.000455097	0.0187666	12	25878525	573	*	574	25878655	79	30.7131	4.92099	28.1891	peak_46977	Exon (PGSC0003DMT400092786/PGSC0003DMG400042357, exon 4 of 5)	12	25878663	25882122	3460	2	PGSC0003DMG400042357	PGSC0003DMT400092786	3025
12:25880164-25880351	-0.797863	2.68051	10.1627	0.0014331	0.0422881	12	25880165	187	*	188	25880240	83	10.6931	2.21863	8.81461	peak_46978	Promoter (1-2kb)	12	25878663	25882122	3460	2	PGSC0003DMG400042357	PGSC0003DMT400092786	1771
12:26318477-26319142	0.866664	3.04841	10.0665	0.00150991	0.0438854	12	26318478	665	*	666	26318695	72	27.649	4.8098	25.1843	peak_47043	Promoter (<=1kb)	12	26319344	26326770	7427	1	PGSC0003DMG400038404	PGSC0003DMT400088833	-202
12:26385952-26386307	-1.01221	4.27844	45.2971	1.69298e-11	8.44903e-09	12	26385953	355	*	356	26386038	190	19.4615	2.08208	17.1978	peak_47070	Distal Intergenic	12	26390998	26391399	402	1	PGSC0003DMG400043178	PGSC0003DMT400093607	-4691
12:26611105-26611299	0.931168	2.7663	10.2963	0.001333	0.0400774	12	26611106	194	*	195	26611193	98	39.5118	5.22207	36.8507	peak_47121	Distal Intergenic	12	26613546	26619512	5967	2	PGSC0003DMG400040914	PGSC0003DMT400091343	8213
12:27817132-27817546	1.20063	2.49328	12.8842	0.000331362	0.0148828	12	27817133	414	*	415	27817363	48	18.1389	4.48032	15.9186	peak_47323	Distal Intergenic	12	27803206	27803583	378	2	PGSC0003DMG400041828	PGSC0003DMT400092257	-13550
12:27852567-27852939	2.12925	2.01992	21.7756	3.06479e-06	0.000363623	12	27852568	372	*	373	27852734	46	16.1821	4.1602	14.0311	peak_47332	Distal Intergenic	12	27844711	27846700	1990	2	PGSC0003DMG400010957	PGSC0003DMT400028452	-5868
12:28093044-28093910	0.999266	2.64396	10.3405	0.00130143	0.0394013	12	28093045	866	*	867	28093421	29	6.65682	2.74305	5.10264	peak_47379	Promoter (<=1kb)	12	28091931	28093404	1474	2	PGSC0003DMG400042129	PGSC0003DMT400092558	0
12:28300016-28300201	-0.869784	2.96554	15.0784	0.000103135	0.00621498	12	28300017	185	*	186	28300137	100	13.1528	2.27082	11.1357	peak_47435	Promoter (2-3kb)	12	28302014	28302454	441	2	PGSC0003DMG400046980	PGSC0003DMT400097409	2253
12:28693372-28693729	-0.943054	4.65328	40.989	1.53089e-10	6.23076e-08	12	28693373	357	*	358	28693498	223	16.4285	1.83636	14.2688	peak_47508	Distal Intergenic	12	28670975	28671400	426	2	PGSC0003DMG400039064	PGSC0003DMT400089493	-21973
12:28719348-28720664	0.842108	3.47908	12.7422	0.000357503	0.0157647	12	28719349	1316	*	1317	28720222	44	14.0105	3.78144	11.9551	peak_47523	Distal Intergenic	12	28726607	28728584	1978	1	PGSC0003DMG400015914	PGSC0003DMT400041115	-5943
12:28822800-28823252	-0.646055	3.41758	10.7286	0.00105493	0.0341588	12	28822801	452	*	453	28823156	106	16.0717	2.45796	13.9261	peak_47561	Distal Intergenic	12	28816489	28817580	1092	2	PGSC0003DMG400036042	PGSC0003DMT400086471	-5221
12:29352917-29353308	2.35035	1.66971	18.6236	1.59236e-05	0.00141428	12	29352918	391	*	392	29353072	35	9.8509	3.29166	8.02896	peak_47683	Distal Intergenic	12	29357547	29358614	1068	2	PGSC0003DMG400042024	PGSC0003DMT400092453	5306
12:29357619-29359450	0.698584	4.28848	15.5869	7.87994e-05	0.00503819	12	29357620	1831	*	1832	29358343	107	46.3833	5.69681	43.636	peak_47684	Promoter (<=1kb)	12	29357547	29358614	1068	2	PGSC0003DMG400042024	PGSC0003DMT400092453	0
12:29528024-29528324	0.589151	4.07003	10.5943	0.00113439	0.035963	12	29528025	300	*	301	29528189	280	132.349	6.6986	129.028	peak_47732	Distal Intergenic	12	29516348	29519493	3146	1	PGSC0003DMG400035697	PGSC0003DMT400086126	11677
12:29604717-29604949	-0.759401	2.7604	9.7298	0.00181304	0.0497385	12	29604718	232	*	233	29604870	70	7.23032	1.97382	5.62138	peak_47742	Distal Intergenic	12	29587635	29588066	432	2	PGSC0003DMG400042542	PGSC0003DMT400092971	-16652
12:29606841-29607323	0.959597	3.09134	13.1556	0.000286658	0.0135429	12	29606842	482	*	483	29607174	104	65.7303	9.21317	62.7973	peak_47745	Distal Intergenic	12	29587635	29588066	432	2	PGSC0003DMG400042542	PGSC0003DMT400092971	-18776
12:29622326-29622512	-0.65863	3.70251	13.4325	0.000247308	0.0121541	12	29622327	186	*	187	29622423	183	30.462	2.66468	27.9428	peak_47750	Distal Intergenic	12	29587635	29588066	432	2	PGSC0003DMG400042542	PGSC0003DMT400092971	-34261
12:29632123-29635450	0.542933	4.93011	14.0896	0.000174302	0.00931618	12	29632124	3327	*	3328	29635328	54	22.4863	5.02893	20.1379	peak_47758	Distal Intergenic	12	29587635	29588066	432	2	PGSC0003DMG400042542	PGSC0003DMT400092971	-44058
12:2998808-2999164	-0.944719	3.7262	17.2337	3.30522e-05	0.00256433	12	2998809	356	*	357	2999058	87	17.7366	2.9043	15.5282	peak_42689	Promoter (2-3kb)	12	2993569	2996306	2738	2	PGSC0003DMG402002919	PGSC0003DMT400007566	-2503
12:3004962-3006016	-0.706958	4.90351	22.0779	2.61811e-06	0.000315992	12	3004963	1054	*	1055	3005925	94	6.90819	1.76158	5.33222	peak_42691	Promoter (<=1kb)	12	3002413	3006190	3778	2	PGSC0003DMG400002920	PGSC0003DMT400007569	174
12:30080542-30081038	1.37649	2.05712	11.9907	0.000534671	0.0209898	12	30080543	496	*	497	30080646	32	8.19701	3.01736	6.50133	peak_47837	Distal Intergenic	12	30062544	30064866	2323	2	PGSC0003DMG400042631	PGSC0003DMT400093060	-15677
12:30134367-30134688	0.664721	5.36509	25.2845	4.9466e-07	7.7763e-05	12	30134368	321	*	322	30134544	758	370.004	7.16629	366.081	peak_47850	Promoter (1-2kb)	12	30134863	30136536	1674	2	PGSC0003DMG400047187	PGSC0003DMT400097616	1848
12:30211516-30211709	-0.84003	4.25973	28.8313	7.89651e-08	1.58389e-05	12	30211517	193	*	194	30211625	243	45.6137	2.89876	42.8752	peak_47872	Distal Intergenic	12	30179916	30182781	2866	2	PGSC0003DMG400045292	PGSC0003DMT400095721	-28736
12:30372779-30372962	-0.805645	4.73441	35.1514	3.05046e-09	9.15603e-07	12	30372780	183	*	184	30372872	342	25.8822	1.87593	23.4547	peak_47889	Distal Intergenic	12	30527021	30527817	797	1	PGSC0003DMG400039096	PGSC0003DMT400089525	-154059
12:30374434-30374653	-0.91127	3.77271	26.6935	2.38419e-07	4.12442e-05	12	30374435	219	*	220	30374550	152	16.2113	2.10073	14.0596	peak_47890	Distal Intergenic	12	30527021	30527817	797	1	PGSC0003DMG400039096	PGSC0003DMT400089525	-152368
12:30380082-30380382	-1.01416	5.38214	74.6179	5.71241e-18	9.57888e-15	12	30380083	300	*	301	30380280	494	67.3836	2.44664	64.437	peak_47892	Distal Intergenic	12	30527021	30527817	797	1	PGSC0003DMG400039096	PGSC0003DMT400089525	-146639
12:30739368-30739630	-0.727411	3.56645	12.3927	0.000431009	0.0180384	12	30739369	262	*	263	30739492	166	39.8916	3.3941	37.2257	peak_47967	Distal Intergenic	12	30668867	30669632	766	1	PGSC0003DMG400042892	PGSC0003DMT400093321	70502
12:30772629-30772849	-0.783777	5.36006	43.212	4.91192e-11	2.19058e-08	12	30772630	220	*	221	30772745	546	103.316	2.96701	100.138	peak_47974	Distal Intergenic	12	30826967	30827344	378	2	PGSC0003DMG400047023	PGSC0003DMT400097452	54495
12:30781864-30782395	1.24165	2.33467	10.6771	0.00108468	0.0347907	12	30781865	531	*	532	30782133	41	10.8338	3.21741	8.94858	peak_47977	Distal Intergenic	12	30826967	30827344	378	2	PGSC0003DMG400047023	PGSC0003DMT400097452	44949
12:30782914-30784352	0.731688	4.21028	15.1524	9.91739e-05	0.00601955	12	30782915	1438	*	1439	30783825	122	54.0088	5.89976	51.1811	peak_47978	Distal Intergenic	12	30826967	30827344	378	2	PGSC0003DMG400047023	PGSC0003DMT400097452	42992
12:30983821-30984024	-0.828978	3.39279	17.7266	2.55036e-05	0.00208005	12	30983822	203	*	204	30983919	141	17.3781	2.24044	15.1841	peak_48001	Distal Intergenic	12	30988037	30989694	1658	2	PGSC0003DMG400044489	PGSC0003DMT400094918	5670
12:30986360-30986673	-0.807487	3.44017	17.4913	2.88631e-05	0.00229986	12	30986361	313	*	314	30986483	95	9.92414	2.02905	8.09748	peak_48004	Distal Intergenic	12	30988037	30989694	1658	2	PGSC0003DMG400044489	PGSC0003DMT400094918	3021
12:31020672-31021208	-0.587709	5.85012	24.5937	7.07822e-07	0.000105223	12	31020673	536	*	537	31021023	572	158.235	3.93519	154.813	peak_48006	Promoter (2-3kb)	12	31023373	31023693	321	1	PGSC0003DMG400035826	PGSC0003DMT400086255	-2165
12:31104021-31104275	-0.923644	3.55509	25.0204	5.67278e-07	8.72166e-05	12	31104022	254	*	255	31104138	122	7.58369	1.68882	5.94719	peak_48033	Distal Intergenic	12	31112611	31113630	1020	2	PGSC0003DMG400042802	PGSC0003DMT400093231	9355
12:31131413-31131904	1.28116	1.9752	10.2891	0.00133822	0.0402054	12	31131414	491	*	492	31131565	38	11.6097	3.56597	9.67645	peak_48043	Distal Intergenic	12	31112611	31113630	1020	2	PGSC0003DMG400042802	PGSC0003DMT400093231	-17784
12:31512751-31513030	-0.791226	2.85972	11.4985	0.000696537	0.0252447	12	31512752	279	*	280	31512884	90	12.764	2.34498	10.7696	peak_48104	Distal Intergenic	12	31546610	31547305	696	1	PGSC0003DMG400004434	PGSC0003DMT400011333	-33580
12:31634371-31634631	-1.0573	3.00412	23.3906	1.3222e-06	0.000177465	12	31634372	260	*	261	31634492	86	10.2149	2.13777	8.36965	peak_48122	Distal Intergenic	12	31620605	31622225	1621	2	PGSC0003DMG400006711	PGSC0003DMT400017202	-12147
12:31654529-31656223	0.636859	3.97711	11.7838	0.00059748	0.0226603	12	31654530	1694	*	1695	31655126	61	27.91	5.66897	25.4393	peak_48128	Distal Intergenic	12	31647103	31647553	451	2	PGSC0003DMG400006710	PGSC0003DMT400017200	-6977
12:31932941-31933139	-1.17827	3.90126	46.2364	1.04813e-11	5.44698e-09	12	31932942	198	*	199	31933044	154	10.835	1.78142	8.94941	peak_48179	Distal Intergenic	12	31948919	31951109	2191	1	PGSC0003DMG400026801	PGSC0003DMT400068907	-15780
12:31992233-31993027	-0.466007	5.35371	13.8294	0.000200177	0.0103304	12	31992234	794	*	795	31992341	285	40.1025	2.45896	37.4333	peak_48187	Distal Intergenic	12	32000766	32002750	1985	2	PGSC0003DMG400038833	PGSC0003DMT400089262	9723
12:31993568-31994236	-0.418092	5.44128	11.5302	0.00068473	0.0248796	12	31993569	668	*	669	31993717	340	60.1396	2.81737	57.2539	peak_48188	Distal Intergenic	12	32000766	32002750	1985	2	PGSC0003DMG400038833	PGSC0003DMT400089262	8514
12:32006900-32007095	-0.910819	2.74969	10.5369	0.00117015	0.0366985	12	32006901	195	*	196	32006993	81	8.99751	2.06282	7.24073	peak_48194	Distal Intergenic	12	32000766	32002750	1985	2	PGSC0003DMG400038833	PGSC0003DMT400089262	-4151
12:32156449-32156932	1.24111	2.26394	10.4806	0.00120633	0.037423	12	32156450	483	*	484	32156592	59	26.3241	5.4861	23.8867	peak_48213	Promoter (2-3kb)	12	32151238	32153845	2608	2	PGSC0003DMG400037119	PGSC0003DMT400087548	-2605
12:32212304-32212683	-0.61533	4.6392	19.1721	1.19445e-05	0.00111936	12	32212305	379	*	380	32212580	240	29.2892	2.27546	26.7921	peak_48227	Distal Intergenic	12	32247267	32247653	387	1	PGSC0003DMG400036706	PGSC0003DMT400087135	-34584
12:32243340-32243538	-0.930655	2.55699	11.5231	0.000687362	0.0249482	12	32243341	198	*	199	32243426	76	10.8524	2.3238	8.96603	peak_48236	Distal Intergenic	12	32247267	32247653	387	1	PGSC0003DMG400036706	PGSC0003DMT400087135	-3729
12:32292219-32292856	0.982463	2.72227	10.954	0.000934006	0.0312162	12	32292220	637	*	638	32292266	43	14.7537	4.02314	12.6598	peak_48245	Distal Intergenic	12	32321711	32323922	2212	2	PGSC0003DMG400043750	PGSC0003DMT400094179	31066
12:32474501-32476118	0.676187	3.8652	10.4017	0.00125901	0.0384877	12	32474502	1617	*	1618	32474643	42	13.9811	3.90128	11.9272	peak_48278	Exon (PGSC0003DMT400091197/PGSC0003DMG400040768, exon 2 of 7)	12	32470013	32479052	9040	1	PGSC0003DMG400040768	PGSC0003DMT400091197	4489
12:32499631-32500316	0.802487	3.51691	12.4532	0.00041727	0.0175863	12	32499632	685	*	686	32500180	155	74.1655	6.58679	71.1675	peak_48289	Distal Intergenic	12	32519859	32524974	5116	1	PGSC0003DMG400003393	PGSC0003DMT400008743	-19543
12:32504397-32504615	2.49688	1.26181	15.9659	6.44927e-05	0.00435244	12	32504398	218	*	219	32504557	34	8.43631	2.97993	6.72371	peak_48291	Distal Intergenic	12	32519859	32524974	5116	1	PGSC0003DMG400003393	PGSC0003DMT400008743	-15244
12:32554385-32555462	0.93486	3.3192	15.0905	0.000102479	0.00618136	12	32554386	1077	*	1078	32555116	47	16.366	4.13526	14.2105	peak_48303	Distal Intergenic	12	32519859	32524974	5116	1	PGSC0003DMG400003393	PGSC0003DMT400008744	34527
12:32827252-32827530	1.52736	1.88157	11.6412	0.00064508	0.0239033	12	32827253	278	*	279	32827361	38	11.6097	3.56597	9.67645	peak_48354	Distal Intergenic	12	32888135	32889590	1456	1	PGSC0003DMG400043050	PGSC0003DMT400093479	-60605
12:32904737-32904970	-1.37867	5.64139	83.8816	5.25315e-20	1.32131e-16	12	32904738	233	*	234	32904875	478	15.0315	1.46872	12.9283	peak_48374	Distal Intergenic	12	32912711	32913028	318	1	PGSC0003DMG400045552	PGSC0003DMT400095981	-7741
12:32963832-32964090	2.24914	1.33585	13.6951	0.000215016	0.0109346	12	32963833	258	*	259	32963892	31	7.53724	2.88974	5.90284	peak_48381	Distal Intergenic	12	32912711	32913028	318	1	PGSC0003DMG400045552	PGSC0003DMT400095981	51122
12:32967627-32968544	1.12976	3.01358	17.178	3.4036e-05	0.0026293	12	32967628	917	*	918	32968211	36	10.4259	3.3831	8.56536	peak_48383	Distal Intergenic	12	33020966	33024028	3063	1	PGSC0003DMG400039249	PGSC0003DMT400089678	-52422
12:33004139-33004411	-1.00078	3.78437	30.9335	2.67022e-08	6.17312e-06	12	33004140	272	*	273	33004274	128	8.43541	1.72639	6.72287	peak_48386	Distal Intergenic	12	33020966	33024028	3063	1	PGSC0003DMG400039249	PGSC0003DMT400089678	-16555
12:33005413-33005680	-0.641575	5.5738	29.8524	4.66224e-08	9.938e-06	12	33005414	267	*	268	33005554	600	105.621	2.83798	102.431	peak_48387	Distal Intergenic	12	33020966	33024028	3063	1	PGSC0003DMG400039249	PGSC0003DMT400089678	-15286
12:33097084-33097532	-0.493032	5.47734	16.9132	3.91282e-05	0.00291942	12	33097085	448	*	449	33097413	315	42.2682	2.40429	39.5709	peak_48394	Promoter (<=1kb)	12	33096997	33097572	576	1	PGSC0003DMG400035129	PGSC0003DMT400085558	88
12:33097755-33098013	-0.570702	4.33044	14.2449	0.000160498	0.00874942	12	33097756	258	*	259	33097841	204	15.8413	1.86652	13.705	peak_48395	Promoter (<=1kb)	12	33096997	33097572	576	1	PGSC0003DMG400035129	PGSC0003DMT400085558	759
12:33098206-33099488	-0.624109	6.86212	44.8352	2.14332e-11	1.04884e-08	12	33098207	1282	*	1283	33099135	396	38.5844	2.07879	35.9366	peak_48396	Promoter (1-2kb)	12	33096997	33097572	576	1	PGSC0003DMG400035129	PGSC0003DMT400085558	1210
12:33101135-33101443	-0.533168	4.80714	14.7929	0.000119984	0.0069901	12	33101136	308	*	309	33101345	259	24.6607	2.03815	22.2608	peak_48397	Distal Intergenic	12	33096997	33097572	576	1	PGSC0003DMG400035129	PGSC0003DMT400085558	4139
12:33342112-33342818	0.344134	6.83563	11.9598	0.000543618	0.0212088	12	33342113	706	*	707	33342617	869	267.098	4.34071	263.372	peak_48469	Promoter (2-3kb)	12	33344927	33351302	6376	1	PGSC0003DMG400038105	PGSC0003DMT400088534	-2109
12:33343862-33344801	0.550779	8.3491	40.3913	2.07866e-10	8.2728e-08	12	33343863	939	*	940	33344281	3304	1443.04	6.32261	1437.99	peak_48471	Promoter (<=1kb)	12	33344927	33351302	6376	1	PGSC0003DMG400038105	PGSC0003DMT400088534	-126
12:33351819-33352080	-0.551598	5.89957	23.5945	1.18927e-06	0.000163462	12	33351820	261	*	262	33351947	913	251.584	3.94615	247.894	peak_48472	Distal Intergenic	12	33344927	33351302	6376	1	PGSC0003DMG400038105	PGSC0003DMT400088534	6893
12:33378437-33378621	-0.578394	3.91342	11.7149	0.00062	0.0232341	12	33378438	184	*	185	33378528	229	42.2373	2.86094	39.5401	peak_48477	Distal Intergenic	12	33385019	33385471	453	1	PGSC0003DMG400035926	PGSC0003DMT400086355	-6398
12:33385176-33385375	2.45368	1.22426	15.3537	8.91441e-05	0.00554732	12	33385177	199	*	200	33385230	42	14.1048	3.93171	12.0397	peak_48479	Promoter (<=1kb)	12	33385019	33385471	453	1	PGSC0003DMG400035926	PGSC0003DMT400086355	158
12:33385176-33385375	2.45368	1.22426	15.3537	8.91441e-05	0.00554732	7	33384772	604	*	605	33384838	45	5.40531	2.02299	3.98861	peak_110640	Distal Intergenic	7	33370908	33372659	1752	1	PGSC0003DMG400037097	PGSC0003DMT400087526	13864
12:33413684-33413897	-1.04014	5.38668	63.8856	1.3186e-15	1.48065e-12	12	33413685	213	*	214	33413773	557	82.0787	2.55511	79.026	peak_48483	Distal Intergenic	12	33404927	33405855	929	1	PGSC0003DMG400047006	PGSC0003DMT400097435	8758
12:33511040-33511305	1.23714	2.52414	13.7447	0.000209409	0.0106927	12	33511041	265	*	266	33511179	102	63.7249	9.03768	60.8085	peak_48488	Distal Intergenic	12	33550041	33550415	375	1	PGSC0003DMG400039629	PGSC0003DMT400090058	-38736
12:33607615-33608353	0.826999	3.20218	10.1696	0.00142773	0.0421595	12	33607616	738	*	739	33607717	74	32.9459	5.6446	30.3842	peak_48504	Distal Intergenic	12	33601330	33603369	2040	1	PGSC0003DMG400044692	PGSC0003DMT400095121	6286
12:33662090-33662602	-0.720603	5.01379	31.1182	2.42787e-08	5.70726e-06	12	33662091	512	*	513	33662206	265	37.6676	2.46747	35.0334	peak_48508	Distal Intergenic	12	33601330	33603369	2040	1	PGSC0003DMG400044692	PGSC0003DMT400095121	60761
12:33734406-33734968	-0.674721	3.89402	15.2123	9.6076e-05	0.00586948	12	33734407	562	*	563	33734848	129	23.1945	2.74768	20.8285	peak_48512	Distal Intergenic	12	33851715	33855263	3549	1	PGSC0003DMG400003357	PGSC0003DMT400008661	-116747
12:33826857-33827113	-1.06503	3.67122	35.6606	2.34869e-09	7.27537e-07	12	33826858	256	*	257	33826913	130	8.00307	1.68906	6.32667	peak_48524	Distal Intergenic	12	33851715	33855263	3549	1	PGSC0003DMG400003357	PGSC0003DMT400008661	-24602
12:33832481-33832662	-1.02053	3.22739	21.4097	3.70887e-06	0.000426364	12	33832482	181	*	182	33832561	134	23.2273	2.69202	20.8608	peak_48525	Distal Intergenic	12	33851715	33855263	3549	1	PGSC0003DMG400003357	PGSC0003DMT400008661	-19053
12:33964734-33965235	-0.588466	4.00007	11.0316	0.000895729	0.0303476	12	33964735	501	*	502	33965123	143	17.5713	2.23861	15.3712	peak_48558	Distal Intergenic	12	33945483	33946144	662	1	PGSC0003DMG400003358	PGSC0003DMT400008665	19252
12:34150956-34151935	0.840476	3.63704	15.804	7.02529e-05	0.0046474	12	34150957	979	*	980	34151292	87	41.2416	6.18316	38.5572	peak_48609	Distal Intergenic	12	34103037	34103567	531	1	PGSC0003DMG400037552	PGSC0003DMT400087981	47920
12:34749439-34749627	-0.94602	2.44888	10.3343	0.00130579	0.0394669	12	34749440	188	*	189	34749601	64	7.07787	2.01925	5.48768	peak_48723	Distal Intergenic	12	34710149	34715076	4928	1	PGSC0003DMG400041563	PGSC0003DMT400091992	39291
12:34788502-34788757	1.41732	1.89672	11.4085	0.000731085	0.0261354	12	34788503	255	*	256	34788616	53	16.573	3.82393	14.4072	peak_48730	Distal Intergenic	12	34822187	34823094	908	1	PGSC0003DMG400038736	PGSC0003DMT400089165	-33430
12:34918841-34919152	-0.928444	5.96327	77.0759	1.64516e-18	3.0881e-15	12	34918842	311	*	312	34918979	598	61.8676	2.14791	58.967	peak_48736	Distal Intergenic	12	34931451	34932026	576	1	PGSC0003DMG400020534	PGSC0003DMT400052927	-12299
12:34956-35877	0.420573	6.15814	13.5671	0.000230187	0.0115061	12	34957	921	*	922	35433	305	77.8477	3.63533	74.8236	peak_42331	Distal Intergenic	12	146082	149507	3426	1	PGSC0003DMG400015392	PGSC0003DMT400039823	-110205
12:35111868-35112108	0.590985	5.45778	20.6959	5.38316e-06	0.00058514	12	35111869	240	*	241	35111981	860	414.235	7.05853	410.24	peak_48784	Distal Intergenic	12	35209694	35210269	576	2	PGSC0003DMG400046754	PGSC0003DMT400097183	98161
12:35209959-35210500	1.11816	2.83585	14.5057	0.000139737	0.00788774	12	35209960	541	*	542	35210130	63	24.6729	4.82632	22.273	peak_48801	Promoter (<=1kb)	12	35209694	35210269	576	2	PGSC0003DMG400046754	PGSC0003DMT400097183	0
12:35219224-35219408	-0.735425	2.91291	10.1348	0.00145495	0.0427099	12	35219225	184	*	185	35219328	98	19.7256	2.90489	17.4537	peak_48810	Distal Intergenic	12	35211437	35213293	1857	2	PGSC0003DMG400043115	PGSC0003DMT400093544	-5932
12:35853973-35854975	0.795649	3.3149	11.3556	0.000752188	0.0267076	12	35853974	1002	*	1003	35854139	54	21.6577	4.83882	19.3329	peak_48972	Distal Intergenic	12	35838666	35842895	4230	2	PGSC0003DMG400020525	PGSC0003DMT400052904	-11079
12:35855187-35856441	0.718834	4.0717	14.8029	0.000119353	0.00697181	12	35855188	1254	*	1255	35855513	70	34.8323	6.37197	32.2398	peak_48973	Distal Intergenic	12	35860224	35868539	8316	2	PGSC0003DMG400042589	PGSC0003DMT400093018	12098
12:35903873-35904659	0.764638	3.23589	9.96611	0.00159448	0.0455433	12	35903874	786	*	787	35904540	56	21.1912	4.59054	18.8775	peak_48995	Distal Intergenic	12	35860224	35868539	8316	2	PGSC0003DMG400042589	PGSC0003DMT400093018	-35335
12:35934867-35935790	0.777668	3.21871	9.76796	0.0017758	0.0490407	12	35934868	923	*	924	35935489	50	19.4636	4.64161	17.1998	peak_49005	Distal Intergenic	12	35987164	35988740	1577	1	PGSC0003DMG400044622	PGSC0003DMT400095051	-51374
12:35936030-35937262	0.790084	3.95638	15.6269	7.71496e-05	0.00495539	12	35936031	1232	*	1233	35936911	88	30.7136	4.47165	28.1894	peak_49006	Distal Intergenic	12	35987164	35988740	1577	1	PGSC0003DMG400044622	PGSC0003DMT400095051	-49902
12:35938178-35938398	-0.779925	2.85067	11.0819	0.000871749	0.0298001	12	35938179	220	*	221	35938268	90	13.3615	2.40352	11.3367	peak_49007	Distal Intergenic	12	35987164	35988740	1577	1	PGSC0003DMG400044622	PGSC0003DMT400095051	-48766
12:36223511-36224450	1.21648	2.96249	18.064	2.13606e-05	0.00180416	12	36223512	939	*	940	36224115	42	14.1048	3.93171	12.0397	peak_49094	Distal Intergenic	12	36293046	36293438	393	2	PGSC0003DMG400039969	PGSC0003DMT400090398	68988
12:36244123-36244445	2.36179	1.44	15.8965	6.69021e-05	0.00447784	12	36244124	322	*	323	36244272	32	8.19701	3.01736	6.50133	peak_49102	Distal Intergenic	12	36293046	36293438	393	2	PGSC0003DMG400039969	PGSC0003DMT400090398	48993
12:36275875-36276078	2.02339	1.13896	11.1813	0.000826269	0.0286899	12	36275876	203	*	204	36275913	31	7.6705	2.92592	6.02036	peak_49106	Distal Intergenic	12	36293046	36293438	393	2	PGSC0003DMG400039969	PGSC0003DMT400090398	17360
12:36341185-36341621	1.0351	2.97353	13.3665	0.000256154	0.0124406	12	36341186	436	*	437	36341293	87	33.6661	4.94675	31.0922	peak_49118	Distal Intergenic	12	36295541	36299156	3616	1	PGSC0003DMG400036245	PGSC0003DMT400086674	45645
12:36413475-36413719	-0.733002	3.14037	11.4911	0.000699318	0.0253237	12	36413476	244	*	245	36413569	108	12.8753	2.17356	10.8698	peak_49142	Distal Intergenic	12	36392840	36393270	431	1	PGSC0003DMG400040979	PGSC0003DMT400091408	20636
12:36416095-36416522	-0.579318	4.24949	13.8856	0.000194284	0.0101278	12	36416096	427	*	428	36416426	158	19.2836	2.24128	17.0265	peak_49144	Distal Intergenic	12	36436324	36436865	542	1	PGSC0003DMG400029096	PGSC0003DMT400074824	-19802
12:36439874-36440056	-0.627595	3.45337	9.96025	0.00159957	0.0456473	12	36439875	182	*	183	36439976	172	30.6637	2.77087	28.1409	peak_49149	Promoter (<=1kb)	12	36439931	36440335	405	2	PGSC0003DMG400029095	PGSC0003DMT400074822	279
12:36518864-36519064	2.18526	0.98534	10.7239	0.00105761	0.0342042	12	36518865	200	*	201	36519031	27	4.94571	2.34611	3.58137	peak_49169	Distal Intergenic	12	36488376	36488750	375	1	PGSC0003DMG400038119	PGSC0003DMT400088548	30489
12:36570503-36570742	0.691167	3.97415	13.4563	0.00024419	0.012048	12	36570504	239	*	240	36570627	294	142.518	6.92701	139.156	peak_49183	Distal Intergenic	12	36553697	36555199	1503	1	PGSC0003DMG400040942	PGSC0003DMT400091371	16807
12:36678320-36678527	-0.585526	3.836	11.2985	0.000775678	0.0273568	12	36678321	207	*	208	36678400	210	35.1649	2.6878	32.5672	peak_49193	Promoter (<=1kb)	12	36679428	36680624	1197	1	PGSC0003DMG400043912	PGSC0003DMT400094341	-901
12:36683211-36683473	0.735749	4.00933	15.6423	7.6525e-05	0.00492785	12	36683212	262	*	263	36683344	302	172.514	8.6508	169.043	peak_49194	Distal Intergenic	12	36679428	36680624	1197	1	PGSC0003DMG400043912	PGSC0003DMT400094341	3784
12:36697893-36698137	1.34457	1.9355	10.7384	0.00104934	0.0340126	12	36697894	244	*	245	36698015	68	33.6727	6.30902	31.0985	peak_49196	Promoter (<=1kb)	12	36698706	36700313	1608	1	PGSC0003DMG400037679	PGSC0003DMT400088108	-569
12:36702732-36702928	-1.08913	3.93808	42.8859	5.80266e-11	2.56058e-08	12	36702733	196	*	197	36702783	172	10.8767	1.72583	8.98925	peak_49200	Distal Intergenic	12	36698706	36700313	1608	1	PGSC0003DMG400037679	PGSC0003DMT400088108	4027
12:36893957-36894599	1.11203	2.78487	12.4656	0.000414517	0.0174996	12	36893958	642	*	643	36894460	55	23.2388	5.12036	20.8715	peak_49252	Distal Intergenic	12	36881652	36882068	417	2	PGSC0003DMG400041487	PGSC0003DMT400091916	-11890
12:37266736-37266952	-0.39907	5.40369	10.1856	0.0014154	0.0418543	12	37266737	216	*	217	37266817	651	150.18	3.41403	146.788	peak_49348	Distal Intergenic	12	37270431	37272352	1922	1	PGSC0003DMG400040810	PGSC0003DMT400091239	-3479
12:37341368-37341693	-0.446827	5.29586	13.2677	0.000270021	0.0129269	12	37341369	325	*	326	37341524	464	99.2175	3.21435	96.062	peak_49365	Distal Intergenic	12	37305581	37307932	2352	2	PGSC0003DMG400043379	PGSC0003DMT400093808	-33437
12:37344229-37344958	0.764851	5.05831	24.623	6.97144e-07	0.000104004	12	37344230	729	*	730	37344832	334	152.012	6.43754	148.612	peak_49366	Distal Intergenic	12	37305581	37307932	2352	2	PGSC0003DMG400043379	PGSC0003DMT400093808	-36298
12:37352775-37352996	-1.09272	4.77587	65.4477	5.9676e-16	7.01411e-13	12	37352776	221	*	222	37352885	307	27.5699	1.9985	25.1069	peak_49372	Distal Intergenic	12	37305581	37307932	2352	2	PGSC0003DMG400043379	PGSC0003DMT400093808	-44844
12:37439443-37440868	0.491063	6.44507	18.4084	1.78275e-05	0.00155267	12	37439444	1425	*	1426	37439917	617	232.207	5.27059	228.565	peak_49396	Promoter (<=1kb)	12	37439114	37441132	2019	1	PGSC0003DMG400036248	PGSC0003DMT400086677	330
12:3765333-3765661	0.536372	5.70132	19.3694	1.07719e-05	0.00102475	12	3765334	328	*	329	3765528	536	174.323	4.54317	170.847	peak_42749	Promoter (<=1kb)	12	3764221	3765170	950	2	PGSC0003DMG400000388	PGSC0003DMT400001036	-164
12:37693824-37694028	1.95779	1.32427	12.271	0.000460047	0.0188891	12	37693825	204	*	205	37693877	28	6.17042	2.65162	4.6662	peak_49474	Promoter (2-3kb)	12	37688615	37691429	2815	2	PGSC0003DMG400045990	PGSC0003DMT400096419	-2396
12:37739386-37739783	-0.51187	4.36202	11.2017	0.000817226	0.0284545	12	37739387	397	*	398	37739478	273	57.6904	3.14909	54.8274	peak_49482	Distal Intergenic	12	37688615	37691429	2815	2	PGSC0003DMG400045990	PGSC0003DMT400096419	-47958
12:37741203-37741552	-0.738424	3.16444	10.5654	0.00115222	0.0362792	12	37741204	349	*	350	37741279	71	7.11536	1.95037	5.522	peak_49484	Distal Intergenic	12	37688615	37691429	2815	2	PGSC0003DMG400045990	PGSC0003DMT400096419	-49775
12:3778423-3778786	-0.77526	3.01187	12.0172	0.000527115	0.0208531	12	3778424	363	*	364	3778527	55	3.19497	1.55682	2.06142	peak_42753	Distal Intergenic	12	3764221	3765170	950	2	PGSC0003DMG400000388	PGSC0003DMT400001036	-13254
12:37826062-37826529	-0.661482	4.75655	20.6802	5.42735e-06	0.000588418	12	37826063	467	*	468	37826134	185	15.0156	1.89118	12.9131	peak_49501	Promoter (1-2kb)	12	37815749	37824497	8749	2	PGSC0003DMG400017069	PGSC0003DMT400043979	-1566
12:38057904-38060490	0.524824	4.88665	12.3032	0.000452173	0.0186941	12	38057905	2586	*	2587	38058335	113	36.9967	4.29876	34.3717	peak_49545	Promoter (2-3kb)	12	38055904	38056335	432	1	PGSC0003DMG400034502	PGSC0003DMT400084931	2001
12:38222088-38222279	-0.845675	2.95125	10.5312	0.00117379	0.0367216	12	38222089	191	*	192	38222187	94	10.5177	2.09148	8.64934	peak_49579	Promoter (2-3kb)	12	38220065	38221062	998	1	PGSC0003DMG400004239	PGSC0003DMT400010835	2024
12:38600745-38601023	-0.89426	3.03656	16.3703	5.20945e-05	0.00369229	12	38600746	278	*	279	38600864	67	3.71083	1.56207	2.50829	peak_49690	Distal Intergenic	12	38576527	38584060	7534	1	PGSC0003DMG400045655	PGSC0003DMT400096084	24219
12:38804129-38804501	1.68325	1.47002	10.9568	0.000932623	0.0311942	12	38804130	372	*	373	38804199	24	4.37142	2.28588	3.07652	peak_49744	Promoter (<=1kb)	12	38804238	38804846	609	2	PGSC0003DMG400036250	PGSC0003DMT400086679	345
12:38812934-38813121	-0.841693	3.38477	18.2137	1.9745e-05	0.00168582	12	38812935	187	*	188	38813050	154	31.802	3.03366	29.2596	peak_49749	Distal Intergenic	12	38804238	38804846	609	2	PGSC0003DMG400036250	PGSC0003DMT400086679	-8089
12:38816247-38816505	-0.657235	3.54843	11.0892	0.000868337	0.0297077	12	38816248	258	*	259	38816361	160	33.9107	3.09386	31.3331	peak_49750	Distal Intergenic	12	38804238	38804846	609	2	PGSC0003DMG400036250	PGSC0003DMT400086679	-11402
12:38828337-38828703	2.0575	1.41225	13.865	0.000196418	0.0102033	12	38828338	366	*	367	38828388	29	6.65682	2.74305	5.10264	peak_49755	Distal Intergenic	12	38804238	38804846	609	2	PGSC0003DMG400036250	PGSC0003DMT400086679	-23492
12:39277818-39278034	-0.774826	9.45043	112.924	2.24165e-26	1.56622e-22	12	39277819	216	*	217	39277951	7677	741.842	2.11437	737.417	peak_49860	Distal Intergenic	12	39008484	39008807	324	2	PGSC0003DMG400040040	PGSC0003DMT400090469	-269012
12:39297480-39297690	-0.795754	2.93687	11.6509	0.0006417	0.0238483	12	39297481	210	*	211	39297579	97	11.5459	2.15753	9.61855	peak_49863	Distal Intergenic	12	39008484	39008807	324	2	PGSC0003DMG400040040	PGSC0003DMT400090469	-288674
12:39501927-39502226	1.55833	2.12005	14.687	0.000126915	0.00730833	12	39501928	299	*	300	39502080	66	31.9937	6.12615	29.4474	peak_49926	Distal Intergenic	12	39669863	39670908	1046	2	PGSC0003DMG400034107	PGSC0003DMT400084512	168682
12:39533200-39533555	-0.695681	4.45669	20.434	6.17247e-06	0.000651237	12	39533201	355	*	356	39533251	186	13.4815	1.81418	11.446	peak_49930	Distal Intergenic	12	39669863	39670908	1046	2	PGSC0003DMG400034107	PGSC0003DMT400084512	137353
12:39783627-39783837	-0.910133	3.75569	27.4168	1.63998e-07	3.0022e-05	12	39783628	210	*	211	39783740	185	28.5962	2.55382	26.1122	peak_49956	Distal Intergenic	12	39791478	39791821	344	1	PGSC0003DMG400002453	PGSC0003DMT400006282	-7641
12:39985742-39986005	0.612237	4.50462	13.265	0.000270407	0.0129404	12	39985743	263	*	264	39985866	417	202.23	7.01345	198.668	peak_49994	Promoter (2-3kb)	12	39987752	39988129	378	2	PGSC0003DMG400045773	PGSC0003DMT400096202	2124
12:39986202-39986674	0.56615	5.34622	18.4602	1.73491e-05	0.00151837	12	39986203	472	*	473	39986371	550	203.107	5.15639	199.543	peak_49995	Promoter (1-2kb)	12	39987752	39988129	378	2	PGSC0003DMG400045773	PGSC0003DMT400096202	1455
12:40199119-40199955	-0.718828	4.00616	18.1133	2.08137e-05	0.00176581	12	40199120	836	*	837	40199396	79	17.5822	3.06031	15.3813	peak_50024	Distal Intergenic	12	40211305	40213418	2114	1	PGSC0003DMG400015823	PGSC0003DMT400040908	-11350
12:40291793-40292005	-0.907511	2.8652	15.4246	8.58636e-05	0.00538581	12	40291794	212	*	213	40291924	104	15.8898	2.46555	13.7504	peak_50044	Promoter (<=1kb)	12	40288213	40291602	3390	2	PGSC0003DMG400045212	PGSC0003DMT400095641	-192
12:40416883-40417132	-0.690237	4.32027	18.4787	1.71811e-05	0.00150786	12	40416884	249	*	250	40417039	208	26.2319	2.30202	23.7964	peak_50064	Distal Intergenic	12	40428885	40430635	1751	1	PGSC0003DMG400015828	PGSC0003DMT400040921	-11753
12:40466586-40466923	0.766611	3.34332	10.7642	0.00103481	0.0336894	12	40466587	337	*	338	40466720	149	71.5456	6.59671	68.5669	peak_50071	Distal Intergenic	12	40428885	40430635	1751	1	PGSC0003DMG400015828	PGSC0003DMT400040921	37702
12:40520610-40520930	-0.9195	3.88972	30.572	3.217e-08	7.23761e-06	12	40520611	320	*	321	40520678	114	6.03506	1.59974	4.55186	peak_50084	Distal Intergenic	12	40523269	40524198	930	2	PGSC0003DMG400046173	PGSC0003DMT400096602	3268
12:40961517-40961751	-1.00236	2.82134	16.5222	4.80845e-05	0.00346121	12	40961518	234	*	235	40961639	62	3.67422	1.58485	2.47512	peak_50170	Distal Intergenic	12	40968517	40969706	1190	1	PGSC0003DMG400037915	PGSC0003DMT400088344	-6766
12:40970275-40970587	-0.914989	3.56985	24.2893	8.28976e-07	0.000119834	12	40970276	312	*	313	40970360	117	10.3978	1.91901	8.54207	peak_50173	Promoter (1-2kb)	12	40968517	40969706	1190	1	PGSC0003DMG400037915	PGSC0003DMT400088344	1759
12:40984882-40985120	-0.910553	3.68496	26.1619	3.13961e-07	5.23674e-05	12	40984883	238	*	239	40985021	171	23.0071	2.3616	20.6462	peak_50176	Distal Intergenic	12	40968517	40969706	1190	1	PGSC0003DMG400037915	PGSC0003DMT400088344	16366
12:40985646-40985841	-0.802523	3.26707	15.2983	9.17979e-05	0.00567316	12	40985647	195	*	196	40985734	140	23.0229	2.61456	20.6614	peak_50177	Distal Intergenic	12	40968517	40969706	1190	1	PGSC0003DMG400037915	PGSC0003DMT400088344	17130
12:41012696-41012892	-0.684064	3.63576	13.5216	0.000235839	0.0117419	12	41012697	196	*	197	41012798	177	35.3873	2.98659	32.7861	peak_50184	Distal Intergenic	12	41029687	41037084	7398	2	PGSC0003DMG400043120	PGSC0003DMT400093549	24192
12:41187231-41187726	0.796932	3.11827	9.72715	0.00181565	0.0497698	12	41187232	495	*	496	41187581	129	67.138	7.21708	64.1934	peak_50217	Distal Intergenic	12	41173450	41174769	1320	2	PGSC0003DMG402023109	PGSC0003DMT400059483	-12463
12:41574162-41574631	1.18349	2.53701	12.204	0.000476874	0.0193815	12	41574163	469	*	470	41574546	49	16.7118	4.08342	14.5414	peak_50297	Distal Intergenic	12	41607940	41610526	2587	1	PGSC0003DMG400021768	PGSC0003DMT400056038	-33309
12:41598491-41598891	1.31936	2.5328	14.8502	0.000116394	0.00683706	12	41598492	400	*	401	41598648	47	10.0019	2.80974	8.16956	peak_50301	Distal Intergenic	12	41607940	41610526	2587	1	PGSC0003DMG400021768	PGSC0003DMT400056038	-9049
12:41600039-41600501	0.93446	3.16896	13.6619	0.000218855	0.0110539	12	41600040	462	*	463	41600173	82	28.1877	4.3781	25.7122	peak_50302	Distal Intergenic	12	41607940	41610526	2587	1	PGSC0003DMG400021768	PGSC0003DMT400056038	-7439
12:41935194-41935461	-1.11863	4.54084	64.0963	1.18482e-15	1.34241e-12	12	41935195	267	*	268	41935303	253	23.6074	2.01971	21.2313	peak_50352	Distal Intergenic	12	41994586	41996980	2395	2	PGSC0003DMG400043609	PGSC0003DMT400094038	61519
12:42353439-42354485	1.05775	3.60704	23.0973	1.54005e-06	0.000202385	12	42353440	1046	*	1047	42353598	94	47.1414	6.675	44.3856	peak_50390	Distal Intergenic	12	42357968	42365592	7625	2	PGSC0003DMG400000653	PGSC0003DMT400001745	11107
12:42397505-42397784	-0.862106	3.81083	25.5435	4.32529e-07	6.93834e-05	12	42397506	279	*	280	42397594	128	11.267	1.92076	9.353	peak_50399	Promoter (<=1kb)	12	42396673	42399218	2546	1	PGSC0003DMG400043944	PGSC0003DMT400094373	833
12:42398367-42398657	-0.799417	3.74466	20.2055	6.95545e-06	0.000716417	12	42398368	290	*	291	42398433	137	14.9793	2.11427	12.8778	peak_50400	Promoter (1-2kb)	12	42396673	42399218	2546	1	PGSC0003DMG400043944	PGSC0003DMT400094373	1695
12:42401461-42401672	-0.946666	3.88909	31.9294	1.59877e-08	3.9425e-06	12	42401462	211	*	212	42401576	185	22.6788	2.26048	20.3261	peak_50401	Distal Intergenic	12	42396673	42399218	2546	1	PGSC0003DMG400043944	PGSC0003DMT400094373	4789
12:42426528-42426759	-0.422718	4.91175	9.91305	0.00164111	0.046443	12	42426529	231	*	232	42426642	462	120.632	3.73778	117.365	peak_50408	Distal Intergenic	12	42417707	42418560	854	1	PGSC0003DMG400044897	PGSC0003DMT400095326	8822
12:42673762-42674521	-0.681693	4.12041	17.7018	2.58387e-05	0.00210057	12	42673763	759	*	760	42673870	95	11.863	2.20527	9.91438	peak_50465	Distal Intergenic	12	42679813	42680268	456	1	PGSC0003DMG400035800	PGSC0003DMT400086229	-5292
12:42723798-42724264	-0.398702	7.43844	11.5822	0.000665843	0.0244351	12	42723799	466	*	467	42724132	2256	485.857	3.27991	481.755	peak_50482	Distal Intergenic	12	42730291	42732834	2544	1	PGSC0003DMG400000650	PGSC0003DMT400001736	-6027
12:42743538-42743819	-1.23561	4.30237	67.6813	1.92176e-16	2.35091e-13	12	42743539	281	*	282	42743622	193	10.5336	1.65452	8.66461	peak_50483	Distal Intergenic	12	42730291	42732834	2544	1	PGSC0003DMG400000650	PGSC0003DMT400001736	13248
12:42749150-42749439	2.14658	1.24934	12.5242	0.000401712	0.0171012	12	42749151	289	*	290	42749300	25	4.79823	2.37731	3.45051	peak_50486	Distal Intergenic	12	42730291	42732834	2544	1	PGSC0003DMG400000650	PGSC0003DMT400001736	18860
12:43150-43377	0.553174	5.26181	12.6931	0.000367012	0.0160434	12	43151	227	*	228	43218	426	136.862	4.47047	133.523	peak_42335	Distal Intergenic	12	146082	149507	3426	1	PGSC0003DMG400015392	PGSC0003DMT400039823	-102705
12:43584336-43584650	-0.810632	5.45768	48.2053	3.83856e-12	2.17456e-09	12	43584337	314	*	315	43584477	559	79.0933	2.49936	76.0606	peak_50669	Distal Intergenic	12	43548544	43555762	7219	2	PGSC0003DMG400023069	PGSC0003DMT400059378	-28575
12:43817394-43819522	0.617894	4.43477	12.358	0.000439089	0.0183339	12	43817395	2128	*	2129	43819225	63	18.7779	3.74978	16.5365	peak_50733	Promoter (<=1kb)	12	43819213	43819778	566	2	PGSC0003DMG400036333	PGSC0003DMT400086762	256
12:43943306-43944604	0.953577	3.2162	14.4628	0.000142956	0.00802127	12	43943307	1298	*	1299	43944255	32	8.19701	3.01736	6.50133	peak_50770	Promoter (1-2kb)	12	43942060	43947475	5416	1	PGSC0003DMG400047300	PGSC0003DMT400097729	1247
12:43954480-43954736	-0.423968	4.97115	9.89798	0.00165461	0.0466674	12	43954481	256	*	257	43954624	422	81.0377	2.98248	77.992	peak_50774	Distal Intergenic	12	43959247	43959925	679	2	PGSC0003DMG400023071	PGSC0003DMT400059382	5189
12:44461206-44461558	0.676212	3.83126	11.6026	0.000658592	0.0242681	12	44461207	352	*	353	44461383	122	38.6134	4.19013	35.9649	peak_50833	Distal Intergenic	12	44511244	44514094	2851	1	PGSC0003DMG400030131	PGSC0003DMT400077475	-49686
12:44517191-44517406	1.80564	1.57347	11.2595	0.000792174	0.0277745	12	44517192	215	*	216	44517332	43	6.88441	2.33334	5.31151	peak_50842	Distal Intergenic	12	44511244	44514094	2851	1	PGSC0003DMG400030131	PGSC0003DMT400077475	5948
12:44520755-44520959	-1.16174	4.63446	71.0778	3.43404e-17	4.79865e-14	12	44520756	204	*	205	44520837	266	18.2002	1.79865	15.9765	peak_50844	Distal Intergenic	12	44511244	44514094	2851	1	PGSC0003DMG400030131	PGSC0003DMT400077475	9512
12:44605143-44605694	-0.728305	3.45771	13.7278	0.000211306	0.0107721	12	44605144	551	*	552	44605233	84	11.6161	2.30253	9.68244	peak_50870	Distal Intergenic	12	44618741	44619043	303	1	PGSC0003DMG400040567	PGSC0003DMT400090996	-13047
12:44610147-44612646	0.565155	4.70606	13.7419	0.000209721	0.0107032	12	44610148	2499	*	2500	44610302	51	14.0467	3.42616	11.9867	peak_50872	Distal Intergenic	12	44618741	44619043	303	1	PGSC0003DMG400040567	PGSC0003DMT400090996	-6095
12:44614440-44614659	-0.986078	3.15208	20.9817	4.63688e-06	0.000515015	12	44614441	219	*	220	44614485	88	6.34623	1.74191	4.82648	peak_50873	Distal Intergenic	12	44618741	44619043	303	1	PGSC0003DMG400040567	PGSC0003DMT400090996	-4082
12:44901239-44901420	-0.823238	3.20298	15.3156	9.096e-05	0.00562967	12	44901240	181	*	182	44901346	120	23.6979	2.90574	21.3197	peak_50923	Distal Intergenic	12	44924134	44926160	2027	1	PGSC0003DMG400015930	PGSC0003DMT400041167	-22714
12:45065469-45066301	0.485204	4.7863	10.6804	0.00108278	0.0347651	12	45065470	832	*	833	45066083	209	77.698	5.04301	74.675	peak_50946	Distal Intergenic	12	45051767	45056431	4665	2	PGSC0003DMG400024411	PGSC0003DMT400062728	-9039
12:45073104-45073335	-0.814722	5.19604	34.1166	5.19069e-09	1.46697e-06	12	45073105	231	*	232	45073215	485	75.1655	2.62269	72.1601	peak_50947	Distal Intergenic	12	45076924	45077400	477	1	PGSC0003DMG400012786	PGSC0003DMT400033294	-3589
12:45411896-45412210	0.886261	2.99669	10.8789	0.000972668	0.0321743	12	45411897	314	*	315	45412040	128	78.7063	9.06395	75.6763	peak_51036	Distal Intergenic	12	45378551	45380984	2434	2	PGSC0003DMG400044793	PGSC0003DMT400095222	-30913
12:45559704-45559885	-0.803149	2.96302	12.3797	0.000434029	0.0181527	12	45559705	181	*	182	45559797	88	12.575	2.3507	10.588	peak_51087	Distal Intergenic	12	45570267	45570581	315	1	PGSC0003DMG400046018	PGSC0003DMT400096447	-10382
12:45595811-45596067	1.5002	1.9687	12.7578	0.000354536	0.0156724	12	45595812	256	*	257	45595976	43	14.7537	4.02314	12.6598	peak_51100	Promoter (2-3kb)	12	45593236	45595145	1910	1	PGSC0003DMG400040399	PGSC0003DMT400090828	2576
12:45749873-45750120	-0.575536	4.12751	11.6555	0.000640118	0.0238026	12	45749874	247	*	248	45749977	271	67.4111	3.55033	64.4643	peak_51116	Distal Intergenic	12	45763218	45766900	3683	1	PGSC0003DMG400044501	PGSC0003DMT400094930	-13098
12:45885375-45885625	-0.748717	5.26825	37.1074	1.11799e-09	3.72951e-07	12	45885376	250	*	251	45885511	511	101.454	3.0595	98.2865	peak_51156	Distal Intergenic	12	45876149	45876493	345	2	PGSC0003DMG400042463	PGSC0003DMT400092892	-8883
12:45918397-45918580	1.65114	1.44082	9.96512	0.00159534	0.0455474	12	45918398	183	*	184	45918509	40	12.8366	3.74884	10.8336	peak_51160	Distal Intergenic	12	45876149	45876493	345	2	PGSC0003DMG400042463	PGSC0003DMT400092892	-41905
12:4602049-4602243	-0.999884	6.38219	90.881	1.52579e-21	4.68022e-18	12	4602050	194	*	195	4602129	979	100.361	2.15091	97.199	peak_42811	Promoter (2-3kb)	12	4593106	4599833	6728	2	PGSC0003DMG400040395	PGSC0003DMT400090824	-2217
12:4602952-4603202	-1.28214	5.605	113.356	1.8034e-26	1.33414e-22	12	4602953	250	*	251	4603046	440	18.1887	1.56543	15.9662	peak_42812	Distal Intergenic	12	4593106	4599833	6728	2	PGSC0003DMG400040395	PGSC0003DMT400090824	-3120
12:46158805-46159369	-0.732893	4.01184	18.8824	1.39033e-05	0.00127166	12	46158806	564	*	565	46159367	118	3.4056	1.37167	2.24605	peak_51197	Distal Intergenic	12	46130438	46132142	1705	1	PGSC0003DMG400040363	PGSC0003DMT400090792	28368
12:46328898-46330134	1.02018	3.23997	16.7447	4.27617e-05	0.0031368	12	46328899	1236	*	1237	46329051	52	21.0046	4.84606	18.6962	peak_51205	Promoter (<=1kb)	12	46329309	46330499	1191	1	PGSC0003DMG400034913	PGSC0003DMT400085342	0
12:46576571-46576796	-0.607105	3.58129	9.72738	0.00181543	0.0497698	12	46576572	225	*	226	46576679	170	36.2625	3.11623	33.6482	peak_51233	Distal Intergenic	12	46492246	46493835	1590	2	PGSC0003DMG400042435	PGSC0003DMT400092864	-82737
12:46609227-46609503	-0.884517	3.22763	18.3398	1.84809e-05	0.00159303	12	46609228	276	*	277	46609293	82	6.11531	1.75429	4.62365	peak_51239	Distal Intergenic	12	46655978	46661141	5164	2	PGSC0003DMG403013914	PGSC0003DMT400036126	51638
12:46609699-46609978	-0.695995	3.06383	9.89543	0.0016569	0.0467006	12	46609700	279	*	280	46609851	87	12.7788	2.38379	10.7835	peak_51240	Distal Intergenic	12	46655978	46661141	5164	2	PGSC0003DMG403013914	PGSC0003DMT400036126	51163
12:46614113-46615668	0.810658	3.52407	12.0007	0.000531798	0.0209712	12	46614114	1555	*	1556	46615360	38	9.95935	3.15997	8.12935	peak_51242	Distal Intergenic	12	46655978	46661141	5164	2	PGSC0003DMG403013914	PGSC0003DMT400036126	45473
12:46622078-46622554	0.98172	3.59343	19.5029	1.00448e-05	0.000973857	12	46622079	476	*	477	46622201	163	73.8005	6.18419	70.8049	peak_51244	Distal Intergenic	12	46655978	46661141	5164	2	PGSC0003DMG403013914	PGSC0003DMT400036126	38587
12:46829146-46829973	0.484839	4.62662	9.87492	0.00167547	0.0470134	12	46829147	827	*	828	46829355	201	82.7825	5.61566	79.7253	peak_51317	Distal Intergenic	12	46894938	46898652	3715	2	PGSC0003DMG400034819	PGSC0003DMT400085248	68679
12:46837023-46837560	-0.954586	5.48695	63.0845	1.98029e-15	2.09285e-12	12	46837024	537	*	538	46837114	407	53.1576	2.38418	50.338	peak_51319	Distal Intergenic	12	46894938	46898652	3715	2	PGSC0003DMG400034819	PGSC0003DMT400085248	61092
12:46842345-46842653	-0.852287	4.13426	30.0878	4.12912e-08	9.01552e-06	12	46842346	308	*	309	46842457	187	26.2648	2.424	23.8287	peak_51320	Distal Intergenic	12	46894938	46898652	3715	2	PGSC0003DMG400034819	PGSC0003DMT400085248	55999
12:46866538-46866825	-0.921808	2.4842	11.5641	0.000672359	0.0245667	12	46866539	287	*	288	46866777	45	5.08963	1.96699	3.7099	peak_51325	Distal Intergenic	12	46894938	46898652	3715	2	PGSC0003DMG400034819	PGSC0003DMT400085248	31827
12:4722948-4723527	-0.692661	3.43424	10.2275	0.00138365	0.0411087	12	4722949	579	*	580	4723355	65	8.94117	2.24836	7.18694	peak_42831	Promoter (<=1kb)	12	4721926	4722513	588	2	PGSC0003DMG400035324	PGSC0003DMT400085753	-436
12:47358567-47358758	-0.710036	3.21041	11.3916	0.000737756	0.0262916	12	47358568	191	*	192	47358678	132	18.4751	2.3827	16.2422	peak_51407	Distal Intergenic	12	47382348	47382902	555	1	PGSC0003DMG400035056	PGSC0003DMT400085485	-23590
12:47386735-47389255	0.69281	4.8483	20.6426	5.53505e-06	0.000596495	12	47386736	2520	*	2521	47388842	92	50.8475	7.53531	48.0511	peak_51418	Distal Intergenic	12	47382348	47382902	555	1	PGSC0003DMG400035056	PGSC0003DMT400085485	4388
12:47469397-47470319	-0.556829	4.23552	11.9593	0.000543741	0.0212088	12	47469398	922	*	923	47470048	82	7.99148	1.94895	6.31718	peak_51437	Distal Intergenic	12	47481636	47481840	205	2	PGSC0003DMG400014088	PGSC0003DMT400036556	11521
12:47472003-47472356	-0.828923	3.07837	14.5338	0.000137668	0.00778883	12	47472004	353	*	354	47472250	66	6.41251	1.91288	4.88828	peak_51439	Distal Intergenic	12	47481636	47481840	205	2	PGSC0003DMG400014088	PGSC0003DMT400036556	9484
12:47677453-47677750	1.66149	1.45046	10.4748	0.00121016	0.0375015	12	47677454	297	*	298	47677594	41	13.4657	3.84027	11.4312	peak_51477	Distal Intergenic	12	47685485	47686012	528	1	PGSC0003DMG400036359	PGSC0003DMT400086788	-7735
12:47760948-47761200	1.57319	1.53309	10.4504	0.00122621	0.0378303	12	47760949	252	*	253	47761075	41	11.8232	3.44461	9.87699	peak_51509	Distal Intergenic	12	47784652	47786852	2201	2	PGSC0003DMG400043772	PGSC0003DMT400094201	25652
12:47796176-47796369	-0.337823	7.75496	16.497	4.8726e-05	0.00349571	12	47796177	193	*	194	47796277	2108	298.102	2.52687	294.31	peak_51522	Promoter (1-2kb)	12	47796307	47797528	1222	2	PGSC0003DMG400039253	PGSC0003DMT400089682	1159
12:47797097-47797705	-0.433673	8.39261	17.6091	2.71294e-05	0.00218166	12	47797098	608	*	609	47797577	3755	773.279	3.1841	768.815	peak_51523	Promoter (<=1kb)	12	47796307	47797528	1222	2	PGSC0003DMG400039253	PGSC0003DMT400089682	0
12:47986430-47986873	-0.682406	4.52728	20.921	4.78611e-06	0.000529394	12	47986431	443	*	444	47986566	172	27.804	2.61267	25.3357	peak_51551	Distal Intergenic	12	47901814	47902245	432	1	PGSC0003DMG400041469	PGSC0003DMT400091898	84617
12:48131667-48131866	-0.821593	3.27947	13.3592	0.000257153	0.0124771	12	48131668	199	*	200	48131735	133	20.7396	2.52908	18.4383	peak_51598	Distal Intergenic	12	48214523	48217211	2689	1	PGSC0003DMG400033607	PGSC0003DMT400083809	-82657
12:49018330-49019402	1.01331	3.41213	16.1185	5.9501e-05	0.00408688	12	49018331	1072	*	1073	49019187	59	24.5956	5.10097	22.1972	peak_51745	Promoter (2-3kb)	12	49021153	49021521	369	2	PGSC0003DMG400046993	PGSC0003DMT400097422	2119
12:49122859-49123832	-0.6173	3.55255	9.81055	0.00173514	0.0482632	12	49122860	973	*	974	49122920	50	7.78852	2.34015	6.12984	peak_51762	Distal Intergenic	12	49129294	49135429	6136	1	PGSC0003DMG400014471	PGSC0003DMT400037511	-5462
12:49208121-49208310	-0.771355	4.01092	21.7656	3.08068e-06	0.000364848	12	49208122	189	*	190	49208242	222	30.3987	2.40612	27.8806	peak_51769	Distal Intergenic	12	49172758	49174973	2216	2	PGSC0003DMG400014445	PGSC0003DMT400037430	-33149
12:49226954-49227280	-0.654749	4.19401	14.3638	0.00015067	0.0083475	12	49226955	326	*	327	49227144	192	33.7168	2.75728	31.1416	peak_51771	Distal Intergenic	12	49257350	49258387	1038	1	PGSC0003DMG400038471	PGSC0003DMT400088900	-30070
12:49235026-49235217	-0.808778	4.8081	33.5094	7.09222e-09	1.94182e-06	12	49235027	191	*	192	49235129	424	65.5756	2.61342	62.6438	peak_51773	Distal Intergenic	12	49257350	49258387	1038	1	PGSC0003DMG400038471	PGSC0003DMT400088900	-22133
12:49244713-49245049	-1.00408	3.44587	27.7882	1.3535e-07	2.52929e-05	12	49244714	336	*	337	49244959	73	3.47511	1.50397	2.30745	peak_51776	Distal Intergenic	12	49257350	49258387	1038	1	PGSC0003DMG400038471	PGSC0003DMT400088900	-12301
12:49323162-49323415	-0.77999	2.72895	10.1123	0.00147282	0.0430862	12	49323163	253	*	254	49323300	76	10.2847	2.25936	8.43591	peak_51793	Distal Intergenic	12	49327867	49337592	9726	1	PGSC0003DMG400014466	PGSC0003DMT400037490	-4452
12:49681718-49681905	1.2231	2.17529	10.7511	0.00104218	0.0338853	12	49681719	187	*	188	49681829	33	7.51777	2.79243	5.88525	peak_51837	Distal Intergenic	12	49691512	49691814	303	2	PGSC0003DMG400044146	PGSC0003DMT400094575	9909
12:49777115-49777410	-0.858745	3.94236	26.8339	2.21718e-07	3.8728e-05	12	49777116	295	*	296	49777284	160	25.42	2.57867	23.0018	peak_51849	Distal Intergenic	12	49769399	49772305	2907	2	PGSC0003DMG400035669	PGSC0003DMT400086098	-4811
12:49966424-49966612	2.12985	1.47574	15.3403	8.97827e-05	0.00557877	12	49966425	188	*	189	49966509	39	12.2179	3.6574	10.2502	peak_51884	Distal Intergenic	12	49991016	49994732	3717	1	PGSC0003DMG400028641	PGSC0003DMT400073724	-24404
12:49976136-49976455	1.14179	3.54671	25.0269	5.65359e-07	8.71346e-05	12	49976137	319	*	320	49976315	217	151.01	11.4991	147.614	peak_51886	Distal Intergenic	12	49991016	49994732	3717	1	PGSC0003DMG400028641	PGSC0003DMT400073724	-14561
12:49977541-49977722	1.54852	2.11062	14.6447	0.0001298	0.00745735	12	49977542	181	*	182	49977653	70	35.3765	6.49189	32.7756	peak_51887	Distal Intergenic	12	49991016	49994732	3717	1	PGSC0003DMG400028641	PGSC0003DMT400073724	-13294
12:50011280-50011595	-0.552261	4.43188	12.504	0.000406075	0.0172358	12	50011281	315	*	316	50011412	185	19.6703	2.11473	17.3999	peak_51892	Promoter (2-3kb)	12	50009398	50014391	4994	2	PGSC0003DMG400028618	PGSC0003DMT400073679	2796
12:50084992-50085417	-0.684167	3.63654	13.4264	0.000248102	0.0121789	12	50084993	425	*	426	50085082	108	28.6281	3.57403	26.1438	peak_51905	Promoter (1-2kb)	12	50083239	50084024	786	1	PGSC0003DMG400028638	PGSC0003DMT400073719	1754
12:50096904-50097374	-0.887187	4.06464	31.4538	2.0424e-08	4.91386e-06	12	50096905	470	*	471	50097015	110	11.6282	2.05827	9.6924	peak_51910	Distal Intergenic	12	50107859	50110978	3120	1	PGSC0003DMG400028637	PGSC0003DMT400073718	-10485
12:50101752-50102097	0.795341	3.72419	15.0559	0.000104373	0.00627158	12	50101753	345	*	346	50101953	194	92.3982	6.64288	89.2818	peak_51912	Distal Intergenic	12	50107859	50110978	3120	1	PGSC0003DMG400028637	PGSC0003DMT400073718	-5762
12:50409138-50409363	-0.720091	2.98683	10.1732	0.00142493	0.0420867	12	50409139	225	*	226	50409229	84	7.38569	1.87132	5.76385	peak_51970	Promoter (<=1kb)	12	50409009	50409578	570	2	PGSC0003DMG400042277	PGSC0003DMT400092706	215
12:50559448-50559879	-0.613924	4.04834	12.1746	0.000484434	0.0196214	12	50559449	431	*	432	50559519	144	21.4069	2.4721	19.0872	peak_51978	Promoter (1-2kb)	12	50556860	50557784	925	2	PGSC0003DMG402007575	PGSC0003DMT400019602	-1665
12:50565139-50566159	-0.388603	5.29294	9.91419	0.00164009	0.0464246	12	50565140	1020	*	1021	50565580	144	16.3916	2.15899	14.2352	peak_51980	Promoter (<=1kb)	12	50564059	50566245	2187	2	PGSC0003DMG401007575	PGSC0003DMT400019593	86
12:50569504-50569778	-0.773676	3.19585	13.5236	0.000235581	0.0117337	12	50569505	274	*	275	50569604	81	7.20862	1.87546	5.60167	peak_51982	Distal Intergenic	12	50559085	50566435	7351	2	PGSC0003DMG401007575	PGSC0003DMT400019600	-3070
12:50572594-50572960	-0.594251	3.55618	9.92366	0.00163168	0.0462802	12	50572595	366	*	367	50572855	91	10.9572	2.16029	9.06524	peak_51983	Distal Intergenic	12	50559085	50566435	7351	2	PGSC0003DMG401007575	PGSC0003DMT400019600	-6160
12:50789990-50790450	-0.609846	3.65396	11.0059	0.000908227	0.0306144	12	50789991	460	*	461	50790092	129	17.9001	2.36906	15.6868	peak_52003	Distal Intergenic	12	50797110	50797522	413	1	PGSC0003DMG400026467	PGSC0003DMT400068054	-6660
12:50821000-50821206	0.778903	4.42589	20.7521	5.22737e-06	0.000571747	12	50821001	206	*	207	50821076	391	167.114	6.00576	163.661	peak_52010	Distal Intergenic	12	50796168	50805526	9359	2	PGSC0003DMG400026452	PGSC0003DMT400068012	-15475
12:50947975-50948457	-0.443495	5.29432	13.0289	0.000306714	0.0141218	12	50947976	482	*	483	50948151	315	39.98	2.33706	37.313	peak_52032	Distal Intergenic	12	50943333	50944053	721	2	PGSC0003DMG400026449	PGSC0003DMT400068006	-3923
12:51021738-51022139	1.83606	1.90449	16.9913	3.75515e-05	0.00283301	12	51021739	401	*	402	51021868	42	14.1048	3.93171	12.0397	peak_52038	Promoter (<=1kb)	12	51021521	51022463	943	2	PGSC0003DMG400026446	PGSC0003DMT400067998	324
12:51044059-51044268	1.42798	2.00481	10.4138	0.00125078	0.0382835	12	51044060	209	*	210	51044158	74	37.4748	6.55864	34.8427	peak_52040	Distal Intergenic	12	51035760	51036314	555	2	PGSC0003DMG400026445	PGSC0003DMT400067997	-7746
12:51397076-51398690	0.313793	8.6514	15.8223	6.95781e-05	0.0046152	12	51397077	1614	*	1615	51397392	2557	834.377	4.62591	829.848	peak_52075	Distal Intergenic	12	51391077	51392764	1688	1	PGSC0003DMG400026838	PGSC0003DMT400069001	6000
12:51399781-51400711	0.4485	7.12833	19.5455	9.8231e-06	0.000954708	12	51399782	930	*	931	51400201	1705	703.554	5.89754	699.174	peak_52076	Distal Intergenic	12	51391077	51392764	1688	1	PGSC0003DMG400026838	PGSC0003DMT400069001	8705
12:51622495-51622802	-0.824432	3.32627	16.9449	3.848e-05	0.00288919	12	51622496	307	*	308	51622681	106	18.0644	2.62921	15.8472	peak_52108	Promoter (1-2kb)	12	51617598	51620818	3221	2	PGSC0003DMG400006493	PGSC0003DMT400016615	-1678
12:51693819-51694210	-0.840999	3.192	15.9112	6.63857e-05	0.00445276	12	51693820	391	*	392	51693951	73	14.315	2.79043	12.2418	peak_52112	Distal Intergenic	12	51703069	51704851	1783	2	PGSC0003DMG400029212	PGSC0003DMT400075098	10641
12:5218518-5218960	-0.80271	4.4643	30.9968	2.58452e-08	5.99705e-06	12	5218519	442	*	443	5218792	135	8.00681	1.67203	6.32972	peak_42871	Promoter (<=1kb)	12	5213684	5219061	5378	2	PGSC0003DMG400020675	PGSC0003DMT400053264	101
12:52260572-52260900	0.763051	3.81196	14.7939	0.000119924	0.0069901	12	52260573	328	*	329	52260765	213	92.0916	5.94927	88.977	peak_52152	Distal Intergenic	12	52243658	52245368	1711	1	PGSC0003DMG400011615	PGSC0003DMT400030357	16915
12:53148263-53148989	-0.549892	5.24929	18.4169	1.77479e-05	0.00154788	12	53148264	726	*	727	53148881	367	64.843	2.82021	61.9173	peak_52279	Distal Intergenic	12	53138051	53138831	781	2	PGSC0003DMG400028863	PGSC0003DMT400074273	-9433
12:53149359-53149724	-1.3628	4.2356	52.7439	3.80003e-13	2.62586e-10	12	53149360	365	*	366	53149397	146	3.88105	1.3636	2.65711	peak_52280	Distal Intergenic	12	53138051	53138831	781	2	PGSC0003DMG400028863	PGSC0003DMT400074273	-10529
12:53307502-53307734	1.67528	1.46178	10.3593	0.00128827	0.039102	12	53307503	232	*	233	53307599	49	17.9624	4.36585	15.7481	peak_52291	Promoter (<=1kb)	12	53301855	53307666	5812	2	PGSC0003DMG400028840	PGSC0003DMT400074198	0
12:53633875-53634306	1.06347	3.07227	16.0681	6.11054e-05	0.00417202	12	53633876	431	*	432	53634079	77	38.9424	6.58307	36.2893	peak_52316	Distal Intergenic	12	53630183	53630619	437	2	PGSC0003DMG400004996	PGSC0003DMT400012826	-3257
12:54356035-54356309	-0.912414	2.86231	15.3997	8.70002e-05	0.00544624	12	54356036	274	*	275	54356142	73	5.43458	1.73762	4.01614	peak_52374	Distal Intergenic	12	54377545	54379850	2306	1	PGSC0003DMG400004252	PGSC0003DMT400010863	-21236
12:54821865-54822517	0.939284	3.03986	10.2411	0.00137345	0.040912	12	54821866	652	*	653	54822034	50	14.6075	3.58342	12.5247	peak_52423	Promoter (<=1kb)	12	54820522	54821487	966	2	PGSC0003DMG400023193	PGSC0003DMT400059667	-379
12:5482452-5482934	-0.639176	4.24565	16.0583	6.14222e-05	0.00418879	12	5482453	482	*	483	5482540	173	35.994	3.06531	33.3836	peak_42896	Promoter (<=1kb)	12	5481640	5482254	615	1	PGSC0003DMG400018967	PGSC0003DMT400048820	813
12:54827118-54827410	-0.765724	3.53161	16.4673	4.94963e-05	0.00353825	12	54827119	292	*	293	54827357	87	6.02705	1.71599	4.54451	peak_52424	Distal Intergenic	12	54832552	54832624	73	2	ENSRNA049439750	ENSRNA049439750-T1	5214
12:5486530-5487174	-0.809435	3.01948	12.9048	0.000327738	0.014784	12	5486531	644	*	645	5487126	40	3.46615	1.73114	2.29997	peak_42897	Promoter (2-3kb)	12	5486783	5489662	2880	2	PGSC0003DMG400030301	PGSC0003DMT400077891	2488
12:5503517-5503741	-0.543213	5.99274	17.7086	2.57458e-05	0.00209572	12	5503518	224	*	225	5503636	1010	250.44	3.62526	246.752	peak_42899	Promoter (<=1kb)	12	5503255	5513238	9984	1	PGSC0003DMG400030302	PGSC0003DMT400077905	263
12:55035920-55036280	-0.855405	2.52725	10.4394	0.00123358	0.0379749	12	55035921	360	*	361	55036189	50	7.78852	2.34015	6.12984	peak_52441	Promoter (1-2kb)	12	55035832	55037916	2085	2	PGSC0003DMG400016950	PGSC0003DMT400043646	1636
12:55336873-55337097	-0.904359	2.61143	12.6426	0.000377055	0.0163461	12	55336874	224	*	225	55336956	64	4.43463	1.67499	3.13437	peak_52467	Distal Intergenic	12	55344904	55345863	960	1	PGSC0003DMG400017768	PGSC0003DMT400045825	-7807
12:55389250-55389441	-0.639969	4.27262	17.5147	2.85088e-05	0.00227643	12	55389251	191	*	192	55389306	202	30.4237	2.52509	27.9052	peak_52473	Distal Intergenic	12	55367629	55371917	4289	1	PGSC0003DMG400017751	PGSC0003DMT400045772	21622
12:55572783-55572966	-0.935082	2.87907	15.2555	9.39031e-05	0.00576642	12	55572784	183	*	184	55572864	101	16.6036	2.56594	14.4372	peak_52496	Distal Intergenic	12	55576649	55578214	1566	1	PGSC0003DMG400017761	PGSC0003DMT400045806	-3683
12:55597034-55597235	-0.883927	3.16493	11.7677	0.000602676	0.0227749	12	55597035	201	*	202	55597123	118	19.0914	2.56645	16.8389	peak_52498	Distal Intergenic	12	55592919	55594250	1332	1	PGSC0003DMG400017762	PGSC0003DMT400045807	4116
12:55691597-55691792	-1.09318	3.33999	18.5327	1.67015e-05	0.00147503	12	55691598	195	*	196	55691692	111	9.42737	1.8792	7.63516	peak_52508	Distal Intergenic	12	55662587	55663081	495	2	PGSC0003DMG400034718	PGSC0003DMT400085147	-28517
12:5591914-5592139	2.27054	1.3566	15.1529	9.91485e-05	0.00601955	12	5591915	225	*	226	5592053	51	20.2757	4.75462	17.9872	peak_42901	Distal Intergenic	12	5624709	5631450	6742	2	PGSC0003DMG400020034	PGSC0003DMT400051584	39311
12:55950007-55950606	-0.536779	4.05927	10.6564	0.00109691	0.0350845	12	55950008	599	*	600	55950429	94	17.8391	2.78752	15.6284	peak_52530	Distal Intergenic	12	55953722	55957734	4013	1	PGSC0003DMG400002041	PGSC0003DMT400005163	-3116
12:56332601-56332976	-0.781623	3.55292	17.464	2.92793e-05	0.00232769	12	56332602	375	*	376	56332869	84	9.53037	2.08863	7.7325	peak_52568	Promoter (<=1kb)	12	56332398	56333936	1539	1	PGSC0003DMG400015402	PGSC0003DMT400039833	204
12:56503225-56503450	-0.904998	2.91299	15.6378	7.67058e-05	0.00493697	12	56503226	225	*	226	56503338	90	11.1146	2.18531	9.20996	peak_52594	Distal Intergenic	12	56514890	56515800	911	2	PGSC0003DMG400015436	PGSC0003DMT400039911	12350
12:5685298-5685571	-0.773282	2.73337	9.95263	0.0016062	0.0457535	12	5685299	273	*	274	5685398	70	6.80778	1.92329	5.24183	peak_42913	Distal Intergenic	12	5699817	5703158	3342	2	PGSC0003DMG400024279	PGSC0003DMT400062383	17587
12:58330142-58330396	-0.830784	2.80088	12.001	0.00053172	0.0209712	12	58330143	254	*	255	58330264	85	14.5414	2.59542	12.4607	peak_52766	Promoter (<=1kb)	12	58330226	58334157	3932	1	PGSC0003DMG401029354	PGSC0003DMT400075475	0
12:58463338-58464359	-0.565155	4.65462	16.1479	5.8584e-05	0.00404599	12	58463339	1021	*	1022	58463429	89	12.4369	2.32488	10.4563	peak_52772	Promoter (<=1kb)	12	58463065	58464426	1362	2	PGSC0003DMG400029255	PGSC0003DMT400075205	67
12:58668005-58668663	0.616516	4.22376	11.9691	0.000540907	0.0211591	12	58668006	658	*	659	58668118	151	46.0925	4.10925	43.3486	peak_52792	Distal Intergenic	12	58646952	58647254	303	2	PGSC0003DMG400045101	PGSC0003DMT400095530	-20752
12:58669556-58669980	0.534698	5.08504	14.3126	0.000154829	0.00851144	12	58669557	424	*	425	58669760	413	141.699	4.75811	138.34	peak_52794	Distal Intergenic	12	58646952	58647254	303	2	PGSC0003DMG400045101	PGSC0003DMT400095530	-22303
12:58844634-58844851	-0.872423	4.77524	41.7076	1.05995e-10	4.47328e-08	12	58844635	217	*	218	58844738	370	56.2581	2.58143	53.4084	peak_52801	Distal Intergenic	12	58825314	58829624	4311	2	PGSC0003DMG400008622	PGSC0003DMT400022221	-15011
12:59392-59841	0.558447	4.96388	14.224	0.000162283	0.00883141	12	59393	449	*	450	59770	208	66.1506	4.3309	63.214	peak_42342	Distal Intergenic	12	146082	149507	3426	1	PGSC0003DMG400015392	PGSC0003DMT400039823	-86241
12:59404263-59404487	-0.948805	2.90068	17.3043	3.18465e-05	0.00248767	12	59404264	224	*	225	59404364	91	11.4729	2.20932	9.54894	peak_52843	Promoter (1-2kb)	12	59403036	59403954	919	1	PGSC0003DMG400004576	PGSC0003DMT400011633	1228
12:59902860-59903684	-0.596203	4.21102	14.1543	0.000168414	0.00907864	12	59902861	824	*	825	59902898	97	9.6813	1.99175	7.8743	peak_52907	Promoter (1-2kb)	12	59900560	59901832	1273	2	PGSC0003DMG400042580	PGSC0003DMT400093009	-1029
12:59904556-59904743	-0.843931	2.84199	13.0525	0.000302877	0.0140011	12	59904557	187	*	188	59904645	84	7.00946	1.83318	5.42639	peak_52908	Promoter (2-3kb)	12	59900560	59901832	1273	2	PGSC0003DMG400042580	PGSC0003DMT400093009	-2725
12:60523121-60523455	-0.721483	4.89077	14.9071	0.000112936	0.0066682	12	60523122	334	*	335	60523282	269	26.4774	2.06918	24.0369	peak_52979	Promoter (2-3kb)	12	60520926	60524512	3587	1	PGSC0003DMG400004655	PGSC0003DMT400011861	2196
12:60523846-60524259	-0.535708	4.66785	14.1427	0.000169451	0.00911889	12	60523847	413	*	414	60523957	229	30.1808	2.36125	27.667	peak_52980	Promoter (1-2kb)	12	60524765	60525850	1086	2	PGSC0003DMG400004727	PGSC0003DMT400012061	1591
12:60531087-60531414	-0.872895	3.98694	28.2155	1.0853e-07	2.09023e-05	12	60531088	327	*	328	60531247	153	10.5759	1.76993	8.7058	peak_52982	Promoter (1-2kb)	12	60530899	60533263	2365	2	PGSC0003DMG400005542	PGSC0003DMT400014127	1849
12:60557288-60557470	-0.835411	2.54014	9.84116	0.0017065	0.0477031	12	60557289	182	*	183	60557369	70	14.9235	2.93864	12.8241	peak_52989	Promoter (1-2kb)	12	60556129	60558973	2845	1	PGSC0003DMG400005545	PGSC0003DMT400014133	1160
12:60560211-60560687	-0.471628	4.53333	10.394	0.00126428	0.0385551	12	60560212	476	*	477	60560559	193	31.9954	2.66367	29.449	peak_52990	Promoter (1-2kb)	12	60559349	60561798	2450	2	PGSC0003DMG400005539	PGSC0003DMT400014122	1111
12:61159245-61159542	0.271423	8.46564	11.3003	0.000774965	0.0273464	12	61159246	297	*	298	61159422	3619	992.01	3.96052	987.335	peak_53065	Distal Intergenic	12	61150813	61152223	1411	1	PGSC0003DMG400004280	PGSC0003DMT400010930	8433
12:6285834-6286249	-0.766647	3.69115	14.145	0.000169244	0.00911351	12	6285835	415	*	416	6286172	132	24.5643	2.81108	22.1666	peak_42985	Distal Intergenic	12	6293399	6294681	1283	2	PGSC0003DMG400035770	PGSC0003DMT400086199	8432
12:6551019-6551261	-0.862166	4.0521	27.0129	2.02104e-07	3.57992e-05	12	6551020	242	*	243	6551104	206	22.4331	2.14595	20.087	peak_43007	Distal Intergenic	12	6559193	6566673	7481	1	PGSC0003DMG400008739	PGSC0003DMT400022545	-7932
12:6628673-6628921	1.4768	1.94813	12.6358	0.000378424	0.0163547	12	6628674	248	*	249	6628813	65	28.3242	5.42061	25.8457	peak_43018	Distal Intergenic	12	6616777	6619328	2552	2	PGSC0003DMG400037546	PGSC0003DMT400087975	-9346
12:66680-67363	0.502906	5.49681	15.5821	7.8999e-05	0.00504735	12	66681	683	*	684	67277	373	104.82	3.95472	101.634	peak_42349	Distal Intergenic	12	146082	149507	3426	1	PGSC0003DMG400015392	PGSC0003DMT400039823	-78719
12:6704803-6705048	-0.574252	4.21771	13.619	0.000223903	0.0112591	12	6704804	245	*	246	6704944	256	60.2281	3.39644	57.3417	peak_43028	Distal Intergenic	12	6714370	6714828	459	2	PGSC0003DMG400013178	PGSC0003DMT400034275	9780
12:72704-72936	0.38461	7.08278	16.5052	4.85162e-05	0.00348284	12	72705	232	*	233	72825	1364	353.06	3.76038	349.165	peak_42351	Distal Intergenic	12	146082	149507	3426	1	PGSC0003DMG400015392	PGSC0003DMT400039823	-73146
12:7355764-7356157	0.951058	3.92788	21.7352	3.12999e-06	0.000369269	12	7355765	393	*	394	7355885	268	141.055	7.68008	137.699	peak_43091	Distal Intergenic	12	7341694	7343137	1444	1	PGSC0003DMG400013999	PGSC0003DMT400036374	14071
12:7398563-7398937	-1.16768	4.75589	71.0865	3.41894e-17	4.79865e-14	12	7398564	374	*	375	7398631	217	6.88244	1.44104	5.30954	peak_43096	Promoter (2-3kb)	12	7396399	7396778	380	1	PGSC0003DMG400014006	PGSC0003DMT400036386	2165
12:7466690-7466932	-0.772099	4.02549	18.8412	1.42063e-05	0.00129467	12	7466691	242	*	243	7466764	207	25.8634	2.291	23.4367	peak_43102	Promoter (<=1kb)	12	7467356	7468306	951	1	PGSC0003DMG400017981	PGSC0003DMT400046320	-424
12:7506154-7506509	-0.60451	5.18992	23.405	1.31235e-06	0.00017652	12	7506155	355	*	356	7506301	338	43.5533	2.35877	40.8403	peak_43106	Distal Intergenic	12	7498195	7498740	546	1	PGSC0003DMG400017982	PGSC0003DMT400046322	7960
12:7544965-7545554	0.42191	5.88616	12.1164	0.000499807	0.0201338	12	7544966	589	*	590	7545463	415	68.6257	2.71593	65.6693	peak_43111	Distal Intergenic	12	7539139	7540672	1534	2	PGSC0003DMG400017985	PGSC0003DMT400046332	-4294
12:7547408-7547619	-0.709019	6.65744	46.9667	7.2203e-12	3.94806e-09	12	7547409	211	*	212	7547510	1043	115.363	2.22671	112.122	peak_43113	Distal Intergenic	12	7539139	7540672	1534	2	PGSC0003DMG400017985	PGSC0003DMT400046332	-6737
12:7565683-7565991	-0.709393	3.6606	14.0057	0.000182253	0.00964276	12	7565684	308	*	309	7565859	144	20.187	2.39492	17.9017	peak_43116	Distal Intergenic	12	7539139	7540672	1534	2	PGSC0003DMG400017985	PGSC0003DMT400046332	-25012
12:789400-789624	1.2345	3.38736	22.9161	1.69227e-06	0.000218508	12	789401	224	*	225	789523	151	81.2368	7.63698	78.1898	peak_42469	Distal Intergenic	12	783995	785380	1386	1	PGSC0003DMG400015345	PGSC0003DMT400039679	5406
12:8350103-8351142	0.507708	6.16898	17.7648	2.49961e-05	0.00204662	12	8350104	1039	*	1040	8350345	654	211.205	4.52774	207.617	peak_43179	Distal Intergenic	12	8332132	8338957	6826	2	PGSC0003DMG400025622	PGSC0003DMT400065828	-11147
12:8377972-8378949	0.356738	6.25986	10.8147	0.00100696	0.0330477	12	8377973	977	*	978	8378755	596	222.289	5.21767	218.672	peak_43190	Distal Intergenic	12	8402380	8403583	1204	1	PGSC0003DMG400033355	PGSC0003DMT400083499	-23431
12:8379844-8380172	1.01327	5.69301	50.75	1.0491e-12	6.63013e-10	12	8379845	328	*	329	8380016	1037	619.029	9.54501	614.753	peak_43192	Distal Intergenic	12	8402380	8403583	1204	1	PGSC0003DMG400033355	PGSC0003DMT400083499	-22208
12:8380645-8381016	0.608451	4.70436	15.3886	8.75138e-05	0.00547022	12	8380646	371	*	372	8380872	393	177.425	6.40754	173.939	peak_43193	Distal Intergenic	12	8402380	8403583	1204	1	PGSC0003DMG400033355	PGSC0003DMT400083499	-21364
12:8426249-8428596	0.38001	7.90521	15.8269	6.94094e-05	0.00460736	12	8426250	2347	*	2348	8427946	1693	663.252	5.56513	658.92	peak_43205	Distal Intergenic	12	8402380	8403583	1204	1	PGSC0003DMG400033355	PGSC0003DMT400083499	23870
12:8430869-8432436	0.430993	7.08601	17.8757	2.35811e-05	0.00195068	12	8430870	1567	*	1568	8432157	780	246.12	4.44118	242.443	peak_43206	Distal Intergenic	12	8402380	8403583	1204	1	PGSC0003DMG400033355	PGSC0003DMT400083499	28490
12:8444400-8444865	1.1095	4.47514	38.4289	5.67845e-10	2.00603e-07	12	8444401	465	*	466	8444531	257	205.904	14.8922	202.331	peak_43214	Distal Intergenic	12	8402380	8403583	1204	1	PGSC0003DMG400033355	PGSC0003DMT400083499	42021
12:86355-86758	0.483632	5.67017	14.9954	0.000107771	0.00642965	12	86356	403	*	404	86424	371	92.4095	3.58371	89.293	peak_42362	Distal Intergenic	12	146082	149507	3426	1	PGSC0003DMG400015392	PGSC0003DMT400039823	-59324
12:8738659-8738872	2.90494	1.92546	29.9752	4.37607e-08	9.45622e-06	12	8738660	213	*	214	8738752	74	38.8561	6.85763	36.2047	peak_43247	Distal Intergenic	12	8743874	8744632	759	1	PGSC0003DMG400046421	PGSC0003DMT400096850	-5002
12:9215360-9215713	-0.890435	2.60182	11.5852	0.000664786	0.0244106	12	9215361	353	*	354	9215610	45	4.94998	1.94226	3.58491	peak_43307	Distal Intergenic	12	9202791	9202864	74	1	ENSRNA049455194	ENSRNA049455194-T1	12570
12:9274164-9274513	-0.618262	3.96431	13.4858	0.000240378	0.0119066	12	9274165	349	*	350	9274362	155	20.9254	2.35593	18.6199	peak_43309	Distal Intergenic	12	9202791	9202864	74	1	ENSRNA049455194	ENSRNA049455194-T1	71374
12:963961-964167	-0.776188	3.34475	13.5742	0.000229317	0.0114811	12	963962	206	*	207	964082	106	21.9307	2.97463	19.5969	peak_42481	Promoter (2-3kb)	12	961429	961815	387	1	PGSC0003DMG400008574	PGSC0003DMT400022101	2533
12:9789751-9790318	0.631555	4.2354	13.1771	0.000283393	0.013429	12	9789752	567	*	568	9789914	305	146.886	6.87992	143.507	peak_43371	Distal Intergenic	12	9783684	9784751	1068	1	PGSC0003DMG400029811	PGSC0003DMT400076660	6068
12:98286-98818	0.449055	5.10979	10.1144	0.00147118	0.0430583	12	98287	532	*	533	98724	209	68.2334	4.43855	65.2802	peak_42369	Distal Intergenic	12	146082	149507	3426	1	PGSC0003DMG400015392	PGSC0003DMT400039823	-47264
12:9835143-9835337	-0.82684	2.64301	10.6471	0.00110244	0.0351898	12	9835144	194	*	195	9835252	78	7.19055	1.89713	5.58717	peak_43375	Promoter (2-3kb)	12	9829278	9832578	3301	2	PGSC0003DMG400029794	PGSC0003DMT400076614	-2566
12:9856171-9856355	-0.881458	2.66305	12.3138	0.000449617	0.0186312	12	9856172	184	*	185	9856270	90	12.1912	2.28922	10.2277	peak_43383	Distal Intergenic	12	9871039	9871476	438	1	PGSC0003DMG400040453	PGSC0003DMT400090882	-14684
12:9884960-9885229	2.08644	1.64334	16.797	4.1599e-05	0.00306662	12	9884961	269	*	270	9885085	37	11.0122	3.47453	9.1138	peak_43397	Distal Intergenic	12	9871039	9871476	438	1	PGSC0003DMG400040453	PGSC0003DMT400090882	13922
12:9938047-9938241	0.841825	3.12423	10.0291	0.00154086	0.0445074	12	9938048	194	*	195	9938118	56	13.6925	3.16441	11.6481	peak_43408	Distal Intergenic	12	9943136	9946641	3506	2	PGSC0003DMG400029793	PGSC0003DMT400076613	8400
1:10010722-10011041	-0.8175	4.28519	29.299	6.20291e-08	1.28096e-05	1	10010723	319	*	320	10010824	187	19.8654	2.11474	17.5907	peak_10439	Distal Intergenic	1	10040295	10042750	2456	1	PGSC0003DMG400039920	PGSC0003DMT400090349	-29254
1:10050298-10050589	1.22293	2.09672	10.1403	0.00145064	0.0426358	1	10050299	291	*	292	10050477	48	17.761	4.39077	15.5517	peak_10452	Distal Intergenic	1	10040295	10042750	2456	1	PGSC0003DMG400039920	PGSC0003DMT400090349	10004
1:10227403-10227685	-0.794921	3.76615	20.3147	6.56946e-06	0.000685644	1	10227404	282	*	283	10227525	164	31.6265	2.90676	29.087	peak_10462	Distal Intergenic	1	10223654	10224681	1028	1	PGSC0003DMG400044788	PGSC0003DMT400095217	3750
1:10422879-10423108	0.841816	3.89397	17.8555	2.38334e-05	0.00196808	1	10422880	229	*	230	10423002	279	157.173	8.45019	153.754	peak_10488	Promoter (1-2kb)	1	10424659	10425078	420	1	PGSC0003DMG400029068	PGSC0003DMT400074752	-1551
1:10663448-10664109	1.00972	2.74492	11.0701	0.000877303	0.0299168	1	10663449	661	*	662	10663763	54	22.4863	5.02893	20.1379	peak_10514	Promoter (<=1kb)	1	10663783	10672104	8322	1	PGSC0003DMG400037762	PGSC0003DMT400088191	0
1:10686253-10686864	-0.472699	5.70417	17.3909	3.04285e-05	0.00239775	1	10686254	611	*	612	10686717	413	73.6441	2.84323	70.6497	peak_10524	Distal Intergenic	1	10663783	10672104	8322	1	PGSC0003DMG400037762	PGSC0003DMT400088191	22471
1:10745977-10746187	-0.622222	4.55309	18.8055	1.4475e-05	0.00131344	1	10745978	210	*	211	10746074	333	59.2293	2.82573	56.3521	peak_10535	Distal Intergenic	1	10737801	10738112	312	2	PGSC0003DMG400043956	PGSC0003DMT400094385	-7866
1:10746375-10746755	0.582832	5.21807	14.6498	0.000129448	0.00744053	1	10746376	380	*	381	10746566	487	173.629	4.96181	170.154	peak_10536	Distal Intergenic	1	10737801	10738112	312	2	PGSC0003DMG400043956	PGSC0003DMT400094385	-8264
1:107492-107805	0.457312	7.3023	24.676	6.78227e-07	0.000101423	1	107493	313	*	314	107694	1204	285.926	3.51161	282.159	peak_9428	Distal Intergenic	1	152322	153489	1168	2	PGSC0003DMG400015133	PGSC0003DMT400039136	45684
1:10802283-10802997	1.15219	2.72342	13.1572	0.000286413	0.0135364	1	10802284	714	*	715	10802827	40	12.8366	3.74884	10.8336	peak_10549	Promoter (<=1kb)	1	10802076	10802885	810	2	PGSC0003DMG400040243	PGSC0003DMT400090672	0
1:10823879-10825252	0.661974	3.6171	10.0737	0.00150399	0.0437741	1	10823880	1373	*	1374	10824462	44	13.4207	3.64612	11.3916	peak_10559	Distal Intergenic	1	10811172	10812737	1566	1	PGSC0003DMG400043760	PGSC0003DMT400094189	12708
1:10876941-10877332	0.91754	4.38627	25.9373	3.52685e-07	5.81325e-05	1	10876942	391	*	392	10877160	290	155.197	7.88276	151.786	peak_10567	Distal Intergenic	1	10863375	10864031	657	2	PGSC0003DMG400039452	PGSC0003DMT400089881	-12911
1:10923682-10924259	1.35538	2.28822	13.6062	0.000225443	0.011322	1	10923683	577	*	578	10923993	36	10.4259	3.3831	8.56536	peak_10579	Distal Intergenic	1	10929063	10929728	666	1	PGSC0003DMG400036990	PGSC0003DMT400087419	-4804
1:11181928-11182192	-0.805986	3.28934	14.6185	0.000131613	0.00753348	1	11181929	264	*	265	11182047	121	16.5656	2.34442	14.4002	peak_10633	Promoter (2-3kb)	1	11185100	11185751	652	1	PGSC0003DMG400006238	PGSC0003DMT400015941	-2908
1:11321030-11321299	-0.907754	2.60931	11.4689	0.000707696	0.0255535	1	11321031	269	*	270	11321193	47	4.7289	1.8769	3.3953	peak_10653	Promoter (1-2kb)	1	11322541	11322855	315	1	PGSC0003DMG400039703	PGSC0003DMT400090132	-1242
1:11527717-11528406	0.712761	3.59702	11.342	0.000757737	0.0268533	1	11527718	689	*	690	11527889	119	74.955	9.31549	71.9509	peak_10686	Distal Intergenic	1	11532377	11534992	2616	1	PGSC0003DMG400035766	PGSC0003DMT400086195	-3971
1:11534595-11534899	1.27779	2.36617	12.4833	0.000410611	0.017358	1	11534596	304	*	305	11534743	93	56.5631	8.5949	53.7107	peak_10688	Promoter (2-3kb)	1	11532377	11534992	2616	1	PGSC0003DMG400035766	PGSC0003DMT400086195	2219
1:11550154-11550368	-0.737908	4.07696	21.1613	4.22211e-06	0.00047394	1	11550155	214	*	215	11550270	246	49.5259	3.0367	46.7438	peak_10693	Distal Intergenic	1	11532377	11534992	2616	1	PGSC0003DMG400035766	PGSC0003DMT400086195	17778
1:11674371-11674729	-0.713893	3.13888	10.9332	0.000944578	0.0314603	1	11674372	358	*	359	11674488	81	11.0458	2.27963	9.14535	peak_10727	Distal Intergenic	1	11685856	11691777	5922	1	PGSC0003DMG400046501	PGSC0003DMT400096930	-11127
1:12060849-12061081	-1.54156	5.00138	126.041	3.01167e-29	3.7876e-25	1	12060850	232	*	233	12060998	336	15.6126	1.60568	13.4852	peak_10795	Distal Intergenic	1	12069585	12069977	393	2	PGSC0003DMG400046786	PGSC0003DMT400097215	8896
1:12155887-12156173	1.46542	2.71937	21.1662	4.21118e-06	0.000473293	1	12155888	286	*	287	12156028	124	78.8366	9.48802	75.8058	peak_10816	Promoter (2-3kb)	1	12153224	12154281	1058	1	PGSC0003DMG400035280	PGSC0003DMT400085709	2664
1:12286395-12287901	0.813327	3.54891	13.7878	0.000204662	0.0105144	1	12286396	1506	*	1507	12287821	46	16.7576	4.29745	14.5846	peak_10831	Distal Intergenic	1	12242006	12242996	991	2	PGSC0003DMG400002337	PGSC0003DMT400006011	-43400
1:12428305-12428586	-0.658807	4.11234	17.3198	3.1588e-05	0.00247208	1	12428306	281	*	282	12428493	159	15.7587	2.03814	13.6269	peak_10836	Distal Intergenic	1	12446200	12448584	2385	1	PGSC0003DMG400009845	PGSC0003DMT400025498	-17614
1:12521023-12521377	1.10153	4.19341	33.3807	7.57734e-09	2.05822e-06	1	12521024	354	*	355	12521249	320	167.944	7.70861	164.488	peak_10844	Distal Intergenic	1	12529884	12531164	1281	2	PGSC0003DMG400035723	PGSC0003DMT400086152	9787
1:13000863-13001066	-0.701916	3.08918	10.1572	0.00143743	0.0423618	1	13000864	203	*	204	13000955	119	24.8935	3.01876	22.4869	peak_10923	Promoter (2-3kb)	1	12998071	12998420	350	1	PGSC0003DMG400045199	PGSC0003DMT400095628	2793
1:13185597-13186470	0.633941	3.79726	10.4248	0.00124332	0.0381496	1	13185598	873	*	874	13185715	93	32.5689	4.50876	30.0127	peak_10942	Distal Intergenic	1	13256498	13257033	536	2	PGSC0003DMG400000878	PGSC0003DMT400002291	70563
1:13191065-13191375	0.85981	3.54051	11.5298	0.000684879	0.0248796	1	13191066	310	*	311	13191217	199	96.6201	6.81321	93.4793	peak_10944	Distal Intergenic	1	13256498	13257033	536	2	PGSC0003DMG400000878	PGSC0003DMT400002291	65658
1:1325685-1325898	-0.94195	2.43089	10.3285	0.00130991	0.0395534	1	1325686	213	*	214	1325785	51	3.39181	1.6154	2.2337	peak_9497	Promoter (2-3kb)	1	1327911	1328314	404	1	PGSC0003DMG400032217	PGSC0003DMT400082038	-2013
1:13491578-13491790	-0.804429	4.23677	19.1969	1.17903e-05	0.00110739	1	13491579	212	*	213	13491674	201	24.2178	2.24832	21.8266	peak_10968	Distal Intergenic	1	13488435	13490603	2169	1	PGSC0003DMG400000871	PGSC0003DMT400002277	3144
1:1359706-1359999	-0.87198	3.9102	19.4721	1.02082e-05	0.000986044	1	1359707	293	*	294	1359959	109	6.24187	1.63455	4.73216	peak_9499	Distal Intergenic	1	1371469	1372587	1119	1	PGSC0003DMG400032130	PGSC0003DMT400081830	-11470
1:13613007-13614190	0.79648	3.08715	9.75174	0.00179153	0.0493451	1	13613008	1183	*	1184	13613322	35	9.8509	3.29166	8.02896	peak_10985	Distal Intergenic	1	13591239	13597250	6012	2	PGSC0003DMG401000859	PGSC0003DMT400002240	-15758
1:1361689-1361960	-0.915644	4.3114	37.6562	8.43776e-10	2.91529e-07	1	1361690	271	*	272	1361794	163	8.49454	1.62077	6.77661	peak_9500	Distal Intergenic	1	1371469	1372587	1119	1	PGSC0003DMG400032130	PGSC0003DMT400081830	-9509
1:13680747-13680949	-0.952404	4.85809	43.3383	4.6047e-11	2.06824e-08	1	13680748	202	*	203	13680846	394	66.5752	2.74842	63.6351	peak_10999	Promoter (<=1kb)	1	13680788	13681846	1059	1	PGSC0003DMG400037106	PGSC0003DMT400087535	0
1:1374724-1375303	-0.632135	3.84206	12.2465	0.000466119	0.0190514	1	1374725	579	*	580	1374750	73	4.80334	1.66377	3.45531	peak_9502	Promoter (1-2kb)	1	1372684	1377068	4385	2	PGSC0003DMG400032177	PGSC0003DMT400081969	1765
1:13988193-13988639	-0.497899	4.38416	11.0181	0.000902273	0.0304612	1	13988194	446	*	447	13988297	209	47.0403	3.26464	44.2859	peak_11031	Distal Intergenic	1	14000991	14002133	1143	1	PGSC0003DMG400001024	PGSC0003DMT400002661	-12352
1:14146476-14146722	0.5348	5.5929	13.8507	0.000197926	0.0102541	1	14146477	246	*	247	14146605	904	434.173	7.03753	430.146	peak_11041	Distal Intergenic	1	14162737	14169387	6651	1	PGSC0003DMG400020870	PGSC0003DMT400053795	-16015
1:14202911-14203121	-1.08729	1.88208	11.2225	0.000808105	0.028215	1	14202912	210	*	211	14203000	47	6.09817	2.11095	4.60765	peak_11046	Distal Intergenic	1	14207078	14209141	2064	2	PGSC0003DMG402020874	PGSC0003DMT400053809	6020
1:14238528-14238712	-1.02118	4.29075	45.0247	1.94568e-11	9.59592e-09	1	14238529	184	*	185	14238634	248	34.5912	2.43803	32.003	peak_11050	Distal Intergenic	1	14217879	14218487	609	2	PGSC0003DMG400020875	PGSC0003DMT400053816	-20042
1:14348867-14350124	-0.49528	5.93398	16.8244	4.10031e-05	0.00303189	1	14348868	1257	*	1258	14349576	433	96.3195	3.30209	93.1805	peak_11053	Promoter (1-2kb)	1	14347358	14353892	6535	1	PGSC0003DMG400020871	PGSC0003DMT400053798	1510
1:14473937-14474487	-0.762148	4.8833	33.1685	8.45084e-09	2.2565e-06	1	14473938	550	*	551	14474389	214	25.732	2.25094	23.3074	peak_11059	Distal Intergenic	1	14477979	14482442	4464	2	PGSC0003DMG400035787	PGSC0003DMT400086216	7955
1:15030707-15031065	-0.786646	3.64977	18.5868	1.62338e-05	0.00143878	1	15030708	358	*	359	15031004	88	6.68164	1.77474	5.1252	peak_11118	Distal Intergenic	1	14998169	14998471	303	1	PGSC0003DMG400024132	PGSC0003DMT400062007	32539
1:15189955-15191701	0.816249	4.1652	18.3054	1.88168e-05	0.00161977	1	15189956	1746	*	1747	15190088	83	37.9766	5.90211	35.3374	peak_11151	Promoter (<=1kb)	1	15190489	15191604	1116	1	PGSC0003DMG400037128	PGSC0003DMT400087557	0
1:15341166-15341419	1.26266	1.95966	9.8903	0.00166152	0.0467807	1	15341167	253	*	254	15341294	65	31.1638	6.03471	28.6324	peak_11188	Distal Intergenic	1	15334633	15335103	471	2	PGSC0003DMG400044651	PGSC0003DMT400095080	-6064
1:15464235-15464522	-0.467196	4.7227	11.2908	0.000778922	0.0274298	1	15464236	287	*	288	15464350	284	39.1046	2.43061	36.4493	peak_11210	Distal Intergenic	1	15456566	15457401	836	2	PGSC0003DMG400035164	PGSC0003DMT400085593	-6835
1:15536315-15536560	2.16006	1.49955	14.0593	0.000177139	0.00943172	1	15536316	245	*	246	15536489	31	7.6705	2.92592	6.02036	peak_11218	Distal Intergenic	1	15569518	15569877	360	1	PGSC0003DMG400042034	PGSC0003DMT400092463	-32958
1:15600995-15601454	1.99534	1.56103	13.3419	0.000259545	0.0125592	1	15600996	459	*	460	15601228	26	5.24067	2.46875	3.84184	peak_11221	Distal Intergenic	1	15591497	15591913	417	1	PGSC0003DMG400042534	PGSC0003DMT400092963	9499
1:15744697-15744915	2.15002	0.9552	10.5134	0.0011851	0.0369739	1	15744698	218	*	219	15744794	26	5.24067	2.46875	3.84184	peak_11241	Distal Intergenic	1	15772161	15774428	2268	1	PGSC0003DMG400031467	PGSC0003DMT400080788	-27246
1:15746442-15746713	0.667595	4.28853	15.2151	9.59307e-05	0.00586516	1	15746443	271	*	272	15746573	344	170.151	7.14909	166.687	peak_11242	Distal Intergenic	1	15772161	15774428	2268	1	PGSC0003DMG400031467	PGSC0003DMT400080788	-25448
1:15754854-15755096	2.45937	1.22689	14.4311	0.000145384	0.00812955	1	15754855	242	*	243	15754936	30	6.4538	2.64324	4.92388	peak_11245	Distal Intergenic	1	15772161	15774428	2268	1	PGSC0003DMG400031467	PGSC0003DMT400080788	-17065
1:16029749-16029952	-0.677162	3.47885	11.9844	0.000536469	0.0210311	1	16029750	203	*	204	16029855	144	22.0419	2.51259	19.7053	peak_11308	Promoter (1-2kb)	1	16030642	16031823	1182	2	PGSC0003DMG400047234	PGSC0003DMT400097663	1871
1:16068945-16069367	-0.534543	4.99337	16.7909	4.17335e-05	0.00307474	1	16068946	422	*	423	16069117	347	69.9174	3.06679	66.951	peak_11325	Distal Intergenic	1	16056891	16057250	360	1	PGSC0003DMG400035028	PGSC0003DMT400085457	12055
1:16085544-16085729	-0.826211	3.00863	13.5449	0.000232926	0.0116245	1	16085545	185	*	186	16085627	123	17.9395	2.42693	15.7257	peak_11333	Distal Intergenic	1	16090967	16091275	309	2	PGSC0003DMG400047192	PGSC0003DMT400097621	5546
1:16155160-16155579	-0.60846	3.78422	11.234	0.000803107	0.0280795	1	16155161	419	*	420	16155392	119	19.516	2.58802	17.2505	peak_11342	Promoter (<=1kb)	1	16155361	16158138	2778	1	PGSC0003DMG400038346	PGSC0003DMT400088775	0
1:16155978-16156701	-0.480524	5.00585	12.8856	0.000331126	0.0148828	1	16155979	723	*	724	16156533	191	32.5415	2.70645	29.986	peak_11343	Promoter (<=1kb)	1	16155361	16158138	2778	1	PGSC0003DMG400038346	PGSC0003DMT400088775	618
1:16182629-16182989	-1.01089	2.36589	13.3143	0.000263385	0.0127026	1	16182630	360	*	361	16182681	34	4.94531	2.14385	3.58128	peak_11350	Distal Intergenic	1	16175496	16177291	1796	2	PGSC0003DMG400047077	PGSC0003DMT400097506	-5339
1:16183819-16184123	-0.658008	3.5139	11.3987	0.000734937	0.0262135	1	16183820	304	*	305	16184008	118	15.4334	2.28677	13.3112	peak_11351	Distal Intergenic	1	16175496	16177291	1796	2	PGSC0003DMG400047077	PGSC0003DMT400097506	-6529
1:16277683-16277866	-0.612086	4.28337	11.0228	0.000899981	0.0304343	1	16277684	183	*	184	16277796	309	55.1316	2.82607	52.2926	peak_11362	Distal Intergenic	1	16280647	16282603	1957	2	PGSC0003DMG400015061	PGSC0003DMT400038937	4737
1:16320529-16321155	-0.913707	4.16979	31.0397	2.52798e-08	5.88757e-06	1	16320530	626	*	627	16320608	111	10.6297	1.97307	8.75637	peak_11373	Distal Intergenic	1	16280647	16282603	1957	2	PGSC0003DMG400015061	PGSC0003DMT400038937	-37927
1:16380485-16381948	0.634923	4.35907	13.6625	0.000218779	0.0110539	1	16380486	1463	*	1464	16381534	119	44.1799	4.87232	41.4588	peak_11387	Distal Intergenic	1	16397198	16400306	3109	1	PGSC0003DMG400015058	PGSC0003DMT400038933	-15250
1:16382295-16383644	0.718703	3.77675	11.1207	0.000853676	0.0293684	1	16382296	1349	*	1350	16383107	63	25.9865	5.09075	23.5563	peak_11388	Distal Intergenic	1	16397198	16400306	3109	1	PGSC0003DMG400015058	PGSC0003DMT400038933	-13554
1:16494323-16494512	1.12052	2.69697	13.0911	0.000296697	0.013825	1	16494324	189	*	190	16494423	127	71.1078	7.93921	68.1325	peak_11402	Distal Intergenic	1	16465682	16470056	4375	2	PGSC0003DMG400015062	PGSC0003DMT400038938	-24268
1:16580910-16581264	1.35398	1.94341	10.9811	0.000920479	0.0309031	1	16580911	354	*	355	16581038	48	18.1389	4.48032	15.9186	peak_11406	Distal Intergenic	1	16575286	16575948	663	2	PGSC0003DMG400043498	PGSC0003DMT400093927	-4963
1:16753031-16753327	-0.955716	4.18337	36.1053	1.86938e-09	5.95192e-07	1	16753032	296	*	297	16753113	188	11.705	1.72299	9.76478	peak_11423	Distal Intergenic	1	16761547	16762332	786	1	PGSC0003DMG400040250	PGSC0003DMT400090679	-8220
1:16984178-16984414	0.897776	3.57194	16.1641	5.80846e-05	0.00401813	1	16984179	236	*	237	16984295	229	135.704	8.99348	132.369	peak_11456	Promoter (<=1kb)	1	16984147	16984554	408	1	PGSC0003DMG400035745	PGSC0003DMT400086174	32
1:17077358-17077588	-0.610152	3.82054	12.1095	0.000501654	0.0201566	1	17077359	230	*	231	17077455	175	27.724	2.5842	25.2571	peak_11482	Distal Intergenic	1	17084045	17091457	7413	1	PGSC0003DMG400038748	PGSC0003DMT400089177	-6457
1:17274114-17274310	-0.747073	3.84851	19.3056	1.11379e-05	0.00105398	1	17274115	196	*	197	17274203	178	25.7429	2.45771	23.3183	peak_11539	Promoter (<=1kb)	1	17273782	17274316	535	2	PGSC0003DMG400043380	PGSC0003DMT400093809	6
1:17457017-17457279	-0.563339	4.56189	14.3026	0.000155651	0.00853923	1	17457018	262	*	263	17457141	306	56.067	2.87298	53.219	peak_11575	Promoter (1-2kb)	1	17455760	17456077	318	1	PGSC0003DMG400034355	PGSC0003DMT400084784	1258
1:17718378-17718697	-0.71593	4.0839	19.9786	7.83132e-06	0.000794913	1	17718379	319	*	320	17718506	197	30.3057	2.55294	27.7894	peak_11652	Distal Intergenic	1	17689329	17696100	6772	2	PGSC0003DMG400014761	PGSC0003DMT400038258	-22279
1:17806755-17807105	1.27991	2.22373	11.9344	0.000551074	0.0214137	1	17806756	350	*	351	17806991	49	13.9023	3.48961	11.8502	peak_11674	Distal Intergenic	1	17817175	17818261	1087	1	PGSC0003DMG400003264	PGSC0003DMT400008442	-10070
1:17821822-17822153	1.82948	2.44807	19.1724	1.19426e-05	0.00111936	1	17821823	331	*	332	17821925	59	23.8554	4.9418	21.4736	peak_11680	Promoter (1-2kb)	1	17819988	17820679	692	1	PGSC0003DMG400003262	PGSC0003DMT400008440	1835
1:18072234-18072431	-0.699646	4.23477	19.8482	8.38423e-06	0.000840856	1	18072235	197	*	198	18072343	273	53.3669	2.98686	50.5452	peak_11737	Distal Intergenic	1	18050832	18052838	2007	1	PGSC0003DMG400040220	PGSC0003DMT400090649	21403
1:18075700-18075895	-0.715236	3.18001	11.284	0.000781794	0.0275025	1	18075701	195	*	196	18075786	129	24.7358	2.86202	22.3337	peak_11738	Distal Intergenic	1	18098440	18098859	420	1	PGSC0003DMG400043003	PGSC0003DMT400093432	-22545
1:18174017-18174378	-0.820622	6.09615	58.4548	2.08011e-14	1.85534e-11	1	18174018	361	*	362	18174177	642	70.5091	2.20838	67.5382	peak_11767	Distal Intergenic	1	18098440	18098859	420	1	PGSC0003DMG400043003	PGSC0003DMT400093432	75578
1:18220984-18221269	-0.852503	3.92983	24.5057	7.4092e-07	0.000109367	1	18220985	285	*	286	18221128	191	23.2557	2.25567	20.888	peak_11783	Distal Intergenic	1	18098440	18098859	420	1	PGSC0003DMG400043003	PGSC0003DMT400093432	122545
1:18261634-18261829	-0.774174	2.76875	9.79874	0.00174631	0.0484819	1	18261635	195	*	196	18261710	93	18.9726	2.92014	16.7229	peak_11789	Distal Intergenic	1	18359599	18363130	3532	2	PGSC0003DMG400024012	PGSC0003DMT400061702	101301
1:18262069-18262530	-0.596845	4.06745	13.3584	0.000257269	0.0124779	1	18262070	461	*	462	18262378	133	14.5875	2.11422	12.5058	peak_11790	Distal Intergenic	1	18359599	18363130	3532	2	PGSC0003DMG400024012	PGSC0003DMT400061702	100600
1:18750190-18750458	1.09992	2.82053	13.422	0.000248688	0.0121981	1	18750191	268	*	269	18750322	141	81.1117	8.31982	78.0655	peak_11847	Promoter (<=1kb)	1	18746534	18750481	3948	2	PGSC0003DMG400024010	PGSC0003DMT400061698	23
1:1890525-1890876	-0.860215	6.77257	47.8389	4.62729e-12	2.58643e-09	1	1890526	351	*	352	1890647	1046	95.7188	2.05117	92.5835	peak_9564	Distal Intergenic	1	1895208	1918478	23271	2	PGSC0003DMG400032202	PGSC0003DMT400082011	27602
1:18972826-18973118	-0.676171	3.28557	10.8636	0.000980735	0.032373	1	18972827	292	*	293	18972970	91	11.4729	2.20932	9.54894	peak_11880	Distal Intergenic	1	18933670	18934835	1166	1	PGSC0003DMG400041464	PGSC0003DMT400091893	39157
1:19012888-19013164	-0.99793	3.24102	14.2081	0.000163661	0.00888718	1	19012889	276	*	277	19013048	91	8.26343	1.90642	6.56337	peak_11892	Distal Intergenic	1	19055385	19056021	637	2	PGSC0003DMG400024422	PGSC0003DMT400062749	42857
1:19081865-19082109	-1.12271	4.44736	52.8476	3.6046e-13	2.50458e-10	1	19081866	244	*	245	19081982	277	39.9932	2.49141	37.3261	peak_11903	Distal Intergenic	1	19104885	19105448	564	1	PGSC0003DMG400042744	PGSC0003DMT400093173	-22776
1:19110200-19110648	-0.756915	2.97824	11.0187	0.000901983	0.0304612	1	19110201	448	*	449	19110550	51	6.00916	2.03331	4.52741	peak_11910	Distal Intergenic	1	19104885	19105448	564	1	PGSC0003DMG400042744	PGSC0003DMT400093173	5316
1:19188312-19188546	2.10803	0.921875	9.74061	0.00180241	0.0495473	1	19188313	234	*	235	19188386	24	4.37142	2.28588	3.07652	peak_11924	Distal Intergenic	1	19195567	19199004	3438	1	PGSC0003DMG400035659	PGSC0003DMT400086088	-7021
1:19275136-19275414	0.754979	3.56806	11.5879	0.000663829	0.0243897	1	19275137	278	*	279	19275260	203	140.395	11.3253	137.042	peak_11930	Distal Intergenic	1	19305452	19305760	309	1	PGSC0003DMG400043639	PGSC0003DMT400094068	-30038
1:19297105-19297313	-0.925699	3.32055	18.8113	1.44306e-05	0.00131212	1	19297106	208	*	209	19297187	141	15.853	2.1445	13.7156	peak_11935	Distal Intergenic	1	19305452	19305760	309	1	PGSC0003DMG400043639	PGSC0003DMT400094068	-8139
1:19305173-19305447	-0.88404	6.38779	57.5634	3.27259e-14	2.83844e-11	1	19305174	274	*	275	19305324	874	92.3851	2.17799	89.269	peak_11938	Promoter (<=1kb)	1	19305452	19305760	309	1	PGSC0003DMG400043639	PGSC0003DMT400094068	-5
1:19308273-19308469	0.624474	4.61474	13.8337	0.00019972	0.0103152	1	19308274	196	*	197	19308360	406	126.707	4.34711	123.412	peak_11940	Promoter (<=1kb)	1	19308235	19308546	312	1	PGSC0003DMG400045611	PGSC0003DMT400096040	39
1:19311548-19311767	-0.929624	6.50885	74.8575	5.05952e-18	8.79309e-15	1	19311549	219	*	220	19311684	1229	147.827	2.31949	144.444	peak_11942	Promoter (2-3kb)	1	19309215	19309526	312	1	PGSC0003DMG400034327	PGSC0003DMT400084756	2334
1:19337467-19338541	-0.416554	9.77542	35.0034	3.2913e-09	9.76244e-07	1	19337468	1074	*	1075	19338375	3667	946.074	3.76759	941.437	peak_11945	Distal Intergenic	1	19315771	19316073	303	1	PGSC0003DMG400042575	PGSC0003DMT400093004	21697
1:19454033-19454232	-0.604216	3.88751	12.7167	0.000362399	0.0159405	1	19454034	199	*	200	19454101	219	45.7272	3.10114	42.9877	peak_11955	Distal Intergenic	1	19465903	19466637	735	2	PGSC0003DMG400035407	PGSC0003DMT400085836	12405
1:19460199-19460998	0.834596	3.58855	14.9477	0.000110536	0.00656345	1	19460200	799	*	800	19460325	91	42.8704	6.16881	40.1655	peak_11956	Distal Intergenic	1	19465903	19466637	735	2	PGSC0003DMG400035407	PGSC0003DMT400085836	5639
1:19505541-19505755	-0.606308	4.00572	13.6424	0.000221139	0.0111424	1	19505542	214	*	215	19505644	226	36.4986	2.63757	33.8814	peak_11970	Promoter (2-3kb)	1	19503191	19503550	360	1	PGSC0003DMG400044758	PGSC0003DMT400095187	2351
1:19611471-19611792	-0.602193	4.53817	15.645	7.64142e-05	0.00492324	1	19611472	321	*	322	19611641	276	57.413	3.11587	54.5526	peak_11989	Distal Intergenic	1	19606927	19608189	1263	2	PGSC0003DMG400010912	PGSC0003DMT400028306	-3283
1:19657680-19658224	-0.783073	4.91222	34.0503	5.37043e-09	1.5076e-06	1	19657681	544	*	545	19657773	272	48.1476	2.8027	45.3806	peak_11999	Distal Intergenic	1	19663748	19667579	3832	1	PGSC0003DMG400010913	PGSC0003DMT400028308	-5524
1:19684250-19684464	-0.930047	3.39597	21.4942	3.54903e-06	0.000410617	1	19684251	214	*	215	19684381	125	11.175	1.93042	9.26688	peak_12002	Distal Intergenic	1	19663748	19667579	3832	1	PGSC0003DMG400010913	PGSC0003DMT400028308	20503
1:19781931-19782329	-0.78269	4.14198	22.6713	1.92219e-06	0.000243446	1	19781932	398	*	399	19782067	178	27.6534	2.55727	25.1887	peak_12024	Distal Intergenic	1	19765048	19768116	3069	2	PGSC0003DMG400044055	PGSC0003DMT400094484	-13816
1:19824054-19824255	-1.34502	4.80681	101.348	7.71671e-24	3.73263e-20	1	19824055	201	*	202	19824202	335	19.8492	1.72522	17.5748	peak_12032	Distal Intergenic	1	19765048	19768116	3069	2	PGSC0003DMG400044055	PGSC0003DMT400094484	-55939
1:19967183-19967364	3.13538	0.931632	15.4444	8.49679e-05	0.00534563	1	19967184	181	*	182	19967276	31	6.88938	2.71654	5.31469	peak_12041	Distal Intergenic	1	19976453	19978157	1705	2	PGSC0003DMG400020858	PGSC0003DMT400053766	10793
1:19996397-19996866	1.52142	2.26913	14.8928	0.000113799	0.0067097	1	19996398	469	*	470	19996564	51	20.2757	4.75462	17.9872	peak_12045	Distal Intergenic	1	19976453	19978157	1705	2	PGSC0003DMG400020858	PGSC0003DMT400053766	-18241
1:20435857-20436609	-0.404156	5.29031	10.7431	0.00104672	0.0339634	1	20435858	752	*	753	20436092	254	26.6266	2.12341	24.1823	peak_12106	Distal Intergenic	1	20471344	20474389	3046	1	PGSC0003DMG400017910	PGSC0003DMT400046138	-34735
1:20565874-20566540	-0.60767	3.92913	13.1459	0.000288151	0.0135775	1	20565875	666	*	667	20565981	83	19.2722	3.16751	17.0153	peak_12134	Exon (PGSC0003DMT400046127/PGSC0003DMG400017907, exon 2 of 3)	1	20561841	20566546	4706	1	PGSC0003DMG400017907	PGSC0003DMT400046127	4034
1:20667223-20669228	0.658037	3.78212	9.92877	0.00162715	0.0461831	1	20667224	2005	*	2006	20667761	35	9.8509	3.29166	8.02896	peak_12155	Promoter (<=1kb)	1	20668207	20669048	842	1	PGSC0003DMG400042928	PGSC0003DMT400093357	0
1:2099675-2100070	-0.893347	3.29485	12.8283	0.000341412	0.0152572	1	2099676	395	*	396	2099813	71	8.99187	2.17291	7.2353	peak_9588	Distal Intergenic	1	2090383	2095569	5187	1	PGSC0003DMG400032154	PGSC0003DMT400081907	9293
1:21043125-21043315	-1.05696	3.59655	32.7092	1.07027e-08	2.79838e-06	1	21043126	190	*	191	21043234	159	16.2057	2.06298	14.0541	peak_12224	Distal Intergenic	1	21068016	21071983	3968	2	PGSC0003DMG400043161	PGSC0003DMT400093590	28668
1:21078909-21079095	-0.930472	3.27179	19.8112	8.54798e-06	0.000852814	1	21078910	186	*	187	21079036	147	20.1733	2.37046	17.8882	peak_12226	Distal Intergenic	1	21085299	21085715	417	1	PGSC0003DMG400044538	PGSC0003DMT400094967	-6204
1:21297961-21298178	-0.552713	3.91242	10.6988	0.00107205	0.0345074	1	21297962	217	*	218	21298056	213	46.2992	3.18637	43.553	peak_12261	Distal Intergenic	1	21284539	21286352	1814	2	PGSC0003DMG400007775	PGSC0003DMT400020083	-11610
1:21298607-21299171	-0.578934	5.61955	25.3386	4.80995e-07	7.58994e-05	1	21298608	564	*	565	21298726	411	70.4828	2.77545	67.5121	peak_12262	Distal Intergenic	1	21284539	21286352	1814	2	PGSC0003DMG400007775	PGSC0003DMT400020083	-12256
1:21304903-21305105	-0.79137	3.45038	16.869	4.00494e-05	0.00297858	1	21304904	202	*	203	21304991	155	20.9254	2.35593	18.6199	peak_12264	Distal Intergenic	1	21313877	21314430	554	1	PGSC0003DMG400045871	PGSC0003DMT400096300	-8772
1:21428292-21428503	1.71494	1.49881	10.845	0.000990633	0.0325885	1	21428293	211	*	212	21428434	40	12.8366	3.74884	10.8336	peak_12292	Distal Intergenic	1	21401346	21401711	366	1	PGSC0003DMG400046922	PGSC0003DMT400097351	26947
1:21710573-21711153	-0.708179	4.18918	20.2956	6.63518e-06	0.000689246	1	21710574	580	*	581	21710671	146	16.0993	2.12885	13.9508	peak_12319	Distal Intergenic	1	21732212	21732901	690	2	PGSC0003DMG400024384	PGSC0003DMT400062657	21748
1:21957181-21957759	-0.754825	4.08189	21.1841	4.17217e-06	0.000470591	1	21957182	578	*	579	21957600	130	13.5928	2.06689	11.5525	peak_12346	Distal Intergenic	1	21937041	21944026	6986	2	PGSC0003DMG400015997	PGSC0003DMT400041318	-13156
1:22016731-22016920	-0.984732	4.62047	50.546	1.16406e-12	7.24736e-10	1	22016732	189	*	190	22016832	282	32.7981	2.23352	30.2387	peak_12364	Promoter (1-2kb)	1	22015654	22018080	2427	1	PGSC0003DMG400037222	PGSC0003DMT400087651	1078
1:22120255-22120472	1.48019	1.72348	10.6735	0.00108684	0.0348421	1	22120256	217	*	218	22120377	54	21.7876	4.86832	19.4578	peak_12386	Distal Intergenic	1	22164069	22167817	3749	1	PGSC0003DMG400047312	PGSC0003DMT400097741	-43597
1:22221478-22221694	2.69725	1.06457	14.9133	0.000112568	0.0066527	1	22221479	216	*	217	22221575	33	8.73613	3.10879	6.99812	peak_12404	Distal Intergenic	1	22164069	22167817	3749	1	PGSC0003DMG400047312	PGSC0003DMT400097741	57410
1:22314341-22315303	0.731029	3.94195	14.5868	0.000133852	0.00762397	1	22314342	962	*	963	22315187	161	81.8371	7.12444	78.7862	peak_12417	Distal Intergenic	1	22336768	22339203	2436	1	PGSC0003DMG400002403	PGSC0003DMT400006178	-21465
1:22331361-22332442	0.644428	3.73525	10.3197	0.00131616	0.0397088	1	22331362	1081	*	1082	22332335	126	59.4994	6.3809	56.6196	peak_12421	Distal Intergenic	1	22336768	22339203	2436	1	PGSC0003DMG400002403	PGSC0003DMT400006178	-4326
1:22367017-22367389	0.530131	4.85249	11.4134	0.000729181	0.0260895	1	22367018	372	*	373	22367247	452	198.414	6.2198	194.863	peak_12429	Distal Intergenic	1	22349886	22351927	2042	2	PGSC0003DMG400045047	PGSC0003DMT400095476	-15091
1:22432023-22432281	0.788294	4.22792	14.9426	0.000110833	0.00657128	1	22432024	258	*	259	22432164	346	160.365	6.58946	156.935	peak_12430	Distal Intergenic	1	22349886	22351927	2042	2	PGSC0003DMG400045047	PGSC0003DMT400095476	-80097
1:22433868-22434881	0.690297	7.12285	39.646	3.0442e-10	1.15317e-07	1	22433869	1013	*	1014	22434002	1287	577.074	6.48743	572.853	peak_12432	Distal Intergenic	1	22349886	22351927	2042	2	PGSC0003DMG400045047	PGSC0003DMT400095476	-81942
1:22436807-22436990	0.525877	5.5145	16.8598	4.02459e-05	0.00298789	1	22436808	183	*	184	22436887	655	211.865	4.53465	208.275	peak_12434	Distal Intergenic	1	22349886	22351927	2042	2	PGSC0003DMG400045047	PGSC0003DMT400095476	-84881
1:22439849-22440556	0.678795	5.79773	26.6499	2.43862e-07	4.20124e-05	1	22439850	707	*	708	22439996	534	211.251	5.54629	207.664	peak_12437	Distal Intergenic	1	22349886	22351927	2042	2	PGSC0003DMG400045047	PGSC0003DMT400095476	-87923
1:22548514-22548726	1.40892	1.78153	10.0011	0.00156451	0.0449528	1	22548515	212	*	213	22548613	58	24.578	5.17692	22.18	peak_12453	Distal Intergenic	1	22602905	22610987	8083	2	PGSC0003DMG400044789	PGSC0003DMT400095218	62261
1:2258119-2258379	1.29732	2.45025	14.2293	0.000161831	0.00881061	1	2258120	260	*	261	2258223	81	21.1884	3.458	18.8747	peak_9607	Distal Intergenic	1	2261123	2263019	1897	2	PGSC0003DMG400032157	PGSC0003DMT400081914	4640
1:22813431-22813680	1.35193	2.03427	10.1524	0.00144117	0.0424367	1	22813432	249	*	250	22813554	70	32.2424	5.82303	29.6924	peak_12484	Distal Intergenic	1	22806527	22809834	3308	1	PGSC0003DMG400035186	PGSC0003DMT400085615	6905
1:22874007-22874222	1.66589	2.00314	15.7878	7.08567e-05	0.004668	1	22874008	215	*	216	22874127	76	40.6306	7.0405	37.9548	peak_12496	Distal Intergenic	1	22865604	22868722	3119	2	PGSC0003DMG400042902	PGSC0003DMT400093331	-5286
1:22910999-22911273	-1.25788	3.64502	40.1612	2.33843e-10	9.2284e-08	1	22911000	274	*	275	22911235	128	9.08349	1.7712	7.31999	peak_12510	Distal Intergenic	1	22902726	22903711	986	2	PGSC0003DMG400044191	PGSC0003DMT400094620	-7289
1:22941792-22942048	-0.800927	4.31961	20.4773	6.0343e-06	0.000641503	1	22941793	256	*	257	22941914	265	43.5836	2.67885	40.87	peak_12512	Distal Intergenic	1	22947389	22955986	8598	2	PGSC0003DMG400036721	PGSC0003DMT400087150	13938
1:23188815-23189172	2.11188	1.45781	13.8495	0.000198048	0.0102541	1	23188816	357	*	358	23188872	30	7.15697	2.83449	5.55503	peak_12530	Distal Intergenic	1	23209956	23212255	2300	2	PGSC0003DMG400046815	PGSC0003DMT400097244	23083
1:23350518-23351231	0.935762	4.94569	31.8788	1.64097e-08	4.03865e-06	1	23350519	713	*	714	23350646	328	154.067	6.68658	150.66	peak_12541	Distal Intergenic	1	23359083	23362826	3744	2	PGSC0003DMG400041289	PGSC0003DMT400091718	11595
1:23351925-23352119	-1.03477	4.52064	53.9216	2.08646e-13	1.50806e-10	1	23351926	194	*	195	23352016	244	22.5211	2.00852	20.1717	peak_12542	Distal Intergenic	1	23359083	23362826	3744	2	PGSC0003DMG400041289	PGSC0003DMT400091718	10707
1:23511016-23511619	1.22941	2.39249	12.5368	0.000399016	0.0170166	1	23511017	603	*	604	23511451	37	10.907	3.44765	9.01777	peak_12578	Distal Intergenic	1	23525340	23525654	315	1	PGSC0003DMG400041538	PGSC0003DMT400091967	-13721
1:23515116-23515404	1.87705	1.25373	11.0141	0.000904193	0.0305029	1	23515117	288	*	289	23515341	26	5.24067	2.46875	3.84184	peak_12582	Distal Intergenic	1	23525340	23525654	315	1	PGSC0003DMG400041538	PGSC0003DMT400091967	-9936
1:23666079-23668268	0.745332	4.74758	22.4315	2.17774e-06	0.000269303	1	23666080	2189	*	2190	23666201	103	30.6609	3.92168	28.1381	peak_12624	Promoter (1-2kb)	1	23664789	23667542	2754	1	PGSC0003DMG400034430	PGSC0003DMT400084859	1291
1:23673404-23674130	0.562444	4.55681	10.4158	0.00124942	0.0382671	1	23673405	726	*	727	23673998	289	135.855	6.66175	132.521	peak_12626	Promoter (<=1kb)	1	23672859	23673683	825	2	PGSC0003DMG400046015	PGSC0003DMT400096444	0
1:23863770-23864112	-0.480603	5.80038	18.6952	1.53366e-05	0.00137574	1	23863771	342	*	343	23863976	637	103.765	2.71029	100.585	peak_12675	Distal Intergenic	1	23874620	23876761	2142	2	PGSC0003DMG400044376	PGSC0003DMT400094805	12649
1:24157286-24158155	-0.692391	3.93328	14.2938	0.000156378	0.00856936	1	24157287	869	*	870	24157604	70	6.40634	1.87527	4.88262	peak_12724	Distal Intergenic	1	24165591	24165923	333	2	PGSC0003DMG400039277	PGSC0003DMT400089706	7768
1:24326987-24327204	0.869751	3.7035	14.96	0.000109815	0.0065299	1	24326988	217	*	218	24327074	175	74.7744	5.8086	71.7718	peak_12746	Promoter (<=1kb)	1	24326408	24330701	4294	1	PGSC0003DMG400006598	PGSC0003DMT400016865	580
1:25089027-25089270	-0.83257	4.21887	28.9757	7.32924e-08	1.48192e-05	1	25089028	243	*	244	25089126	242	35.2745	2.49471	32.676	peak_12914	Distal Intergenic	1	25034825	25042395	7571	2	PGSC0003DMG400028869	PGSC0003DMT400074280	-46633
1:25131454-25133737	0.493272	4.66831	10.1768	0.00142221	0.0420311	1	25131455	2283	*	2284	25132080	106	45.6033	5.64406	42.8651	peak_12922	Promoter (2-3kb)	1	25132157	25136413	4257	2	PGSC0003DMG400037871	PGSC0003DMT400088300	2676
1:25545902-25546093	-0.451446	5.12885	11.499	0.000696343	0.0252447	1	25545903	191	*	192	25546011	558	107.407	3.00133	104.207	peak_13012	Distal Intergenic	1	25529576	25533488	3913	2	PGSC0003DMG400036850	PGSC0003DMT400087279	-12415
1:26058932-26059552	0.527263	5.046	11.8323	0.000582109	0.0222653	1	26058933	620	*	621	26059046	284	124.939	6.14654	121.652	peak_13116	Distal Intergenic	1	26113049	26115146	2098	2	PGSC0003DMG400040411	PGSC0003DMT400090840	55594
1:26059877-26060163	1.33538	4.78244	65.1759	6.85023e-16	7.97697e-13	1	26059878	286	*	287	26060023	460	301.168	10.8249	297.369	peak_13117	Distal Intergenic	1	26113049	26115146	2098	2	PGSC0003DMG400040411	PGSC0003DMT400090840	54983
1:26063273-26064504	0.427	7.394	22.1368	2.53901e-06	0.000308518	1	26063274	1231	*	1232	26063646	1304	515.662	5.61137	511.52	peak_13118	Distal Intergenic	1	26113049	26115146	2098	2	PGSC0003DMG400040411	PGSC0003DMT400090840	50642
1:26065031-26065573	0.443029	5.4763	10.5484	0.00116291	0.036533	1	26065032	542	*	543	26065386	499	185.54	5.18345	182.028	peak_13119	Distal Intergenic	1	26113049	26115146	2098	2	PGSC0003DMG400040411	PGSC0003DMT400090840	49573
1:26069740-26070114	1.11512	5.59674	54.3441	1.68282e-13	1.23765e-10	1	26069741	374	*	375	26069879	625	243.522	5.47112	239.852	peak_13122	Distal Intergenic	1	26113049	26115146	2098	2	PGSC0003DMG400040411	PGSC0003DMT400090840	45032
1:26072604-26072938	0.45214	4.9609	10.0115	0.00155569	0.0447694	1	26072605	334	*	335	26072743	518	220.857	6.03038	217.243	peak_13124	Distal Intergenic	1	26113049	26115146	2098	2	PGSC0003DMG400040411	PGSC0003DMT400090840	42208
1:26078601-26079036	0.867781	6.11357	53.2908	2.87658e-13	2.03241e-10	1	26078602	435	*	436	26078840	1035	471.613	6.60079	467.531	peak_13128	Distal Intergenic	1	26113049	26115146	2098	2	PGSC0003DMG400040411	PGSC0003DMT400090840	36110
1:26079807-26080554	0.785624	4.98835	25.5172	4.38453e-07	6.99766e-05	1	26079808	747	*	748	26080444	346	109.002	4.36763	105.793	peak_13129	Distal Intergenic	1	26113049	26115146	2098	2	PGSC0003DMG400040411	PGSC0003DMT400090840	34592
1:26081491-26081859	0.470571	5.64303	14.433	0.000145233	0.00812506	1	26081492	368	*	369	26081697	825	336.828	5.78538	332.96	peak_13130	Distal Intergenic	1	26113049	26115146	2098	2	PGSC0003DMG400040411	PGSC0003DMT400090840	33287
1:26258464-26259140	-0.409971	5.71889	11.9635	0.000542542	0.0211902	1	26258465	676	*	677	26258622	324	52.3295	2.66437	49.5186	peak_13135	Distal Intergenic	1	26247754	26248194	441	1	PGSC0003DMG400043440	PGSC0003DMT400093869	10711
1:26372569-26372955	-0.706314	5.05311	26.2428	3.01072e-07	5.04181e-05	1	26372570	386	*	387	26372668	331	42.0496	2.34086	39.3548	peak_13143	Distal Intergenic	1	26400924	26403430	2507	2	PGSC0003DMG400039543	PGSC0003DMT400089972	30475
1:26798873-26799151	-0.572314	4.99482	17.068	3.60656e-05	0.00274395	1	26798874	278	*	279	26799016	418	81.6053	3.01454	78.556	peak_13155	Distal Intergenic	1	26792712	26796230	3519	1	PGSC0003DMG400047158	PGSC0003DMT400097587	6162
1:26812804-26813090	-0.932652	3.61709	22.781	1.81548e-06	0.000231799	1	26812805	286	*	287	26813029	100	6.20195	1.66818	4.6963	peak_13157	Distal Intergenic	1	26792712	26796230	3519	1	PGSC0003DMG400047158	PGSC0003DMT400097587	20093
1:26824863-26825078	-0.700239	4.68349	25.6867	4.01594e-07	6.48346e-05	1	26824864	215	*	216	26824965	316	46.3246	2.52066	43.5782	peak_13158	Distal Intergenic	1	26846171	26847775	1605	1	PGSC0003DMG400009446	PGSC0003DMT400024421	-21093
1:26827550-26828621	-0.340233	7.73538	15.2383	9.47613e-05	0.00580495	1	26827551	1071	*	1072	26828045	1435	278.204	3.04438	274.454	peak_13162	Distal Intergenic	1	26846171	26847775	1605	1	PGSC0003DMG400009446	PGSC0003DMT400024421	-17550
1:27440863-27441123	-0.906807	2.41129	10.2841	0.00134179	0.0402839	1	27440864	260	*	261	27440998	53	8.37845	2.37481	6.66875	peak_13183	Intron (PGSC0003DMT400024815/PGSC0003DMG402009595, intron 1 of 2)	1	27437064	27445056	7993	2	PGSC0003DMG402009595	PGSC0003DMT400024815	3933
1:27637-27823	0.444646	6.03945	15.0916	0.000102417	0.00618061	1	27638	186	*	187	27727	858	233.298	3.89964	229.653	peak_9406	Distal Intergenic	1	152322	153489	1168	2	PGSC0003DMG400015133	PGSC0003DMT400039136	125666
1:27663290-27663485	-0.898545	3.08909	13.8322	0.000199882	0.0103194	1	27663291	195	*	196	27663442	79	6.00083	1.76125	4.5196	peak_13202	Distal Intergenic	1	27654129	27656498	2370	2	PGSC0003DMG400043766	PGSC0003DMT400094195	-6793
1:27709894-27710124	-0.514773	6.14855	20.8459	4.9776e-06	0.000548644	1	27709895	230	*	231	27709991	1048	268.679	3.72366	264.95	peak_13205	Promoter (2-3kb)	1	27712634	27717300	4667	1	PGSC0003DMG400044459	PGSC0003DMT400094888	-2510
1:27859027-27859245	0.882481	5.04095	29.2565	6.34034e-08	1.29868e-05	1	27859028	218	*	219	27859135	637	351.513	8.43163	347.62	peak_13207	Distal Intergenic	1	27851987	27852740	754	2	PGSC0003DMG400040331	PGSC0003DMT400090760	-6288
1:27974355-27974635	-0.88948	5.72306	60.3235	8.048e-15	7.66779e-12	1	27974356	280	*	281	27974482	627	83.4843	2.42445	80.4227	peak_13213	Distal Intergenic	1	27960600	27962269	1670	1	PGSC0003DMG400044865	PGSC0003DMT400095294	13756
1:28085271-28085473	-0.611221	4.7383	18.5916	1.61935e-05	0.00143622	1	28085272	202	*	203	28085350	428	103.641	3.51697	100.46	peak_13224	Promoter (1-2kb)	1	28087035	28089296	2262	1	PGSC0003DMG400026607	PGSC0003DMT400068421	-1562
1:28181769-28182048	-0.872666	3.48513	20.9799	4.64118e-06	0.000515015	1	28181770	279	*	280	28181899	97	6.38251	1.69816	4.86023	peak_13233	Distal Intergenic	1	28230552	28233185	2634	1	PGSC0003DMG400043941	PGSC0003DMT400094370	-48504
1:28263312-28263775	-0.751167	5.00723	34.029	5.42967e-09	1.52084e-06	1	28263313	463	*	464	28263443	237	29.2713	2.28797	26.7743	peak_13242	Distal Intergenic	1	28286451	28287275	825	2	PGSC0003DMG400037070	PGSC0003DMT400087499	23500
1:28297862-28298064	-0.763057	5.01201	35.3062	2.81734e-09	8.62093e-07	1	28297863	202	*	203	28297947	429	62.4264	2.52669	59.521	peak_13244	Distal Intergenic	1	28298999	28301474	2476	2	PGSC0003DMG400026601	PGSC0003DMT400068405	3410
1:28658506-28658904	-0.825692	2.68078	9.9529	0.00160596	0.0457535	1	28658507	398	*	399	28658590	59	7.2951	2.11196	5.68059	peak_13269	Distal Intergenic	1	28661990	28662322	333	2	PGSC0003DMG400038910	PGSC0003DMT400089339	3418
1:28783026-28783318	-0.538649	4.31794	10.5868	0.00113897	0.036063	1	28783027	292	*	293	28783180	222	38.2981	2.74163	35.6546	peak_13279	Distal Intergenic	1	28792736	28793098	363	2	PGSC0003DMG400037863	PGSC0003DMT400088292	9780
1:28790159-28790376	-0.831244	4.86306	37.4075	9.5855e-10	3.29374e-07	1	28790160	217	*	218	28790265	377	44.2658	2.25877	41.5435	peak_13281	Promoter (2-3kb)	1	28792736	28793098	363	2	PGSC0003DMG400037863	PGSC0003DMT400088292	2722
1:28802081-28802300	-0.525166	4.37281	12.2234	0.000471941	0.0192268	1	28802082	219	*	220	28802182	333	78.5686	3.42894	75.5396	peak_13283	Distal Intergenic	1	28792736	28793098	363	2	PGSC0003DMG400037863	PGSC0003DMT400088292	-8984
1:28837762-28838115	-0.735582	3.4069	10.5679	0.00115066	0.0362595	1	28837763	353	*	354	28837991	104	11.9848	2.13401	10.0308	peak_13286	Distal Intergenic	1	28825314	28825912	599	2	PGSC0003DMG400006514	PGSC0003DMT400016669	-11851
1:28852539-28852760	-0.958901	4.09095	37.2077	1.06195e-09	3.571e-07	1	28852540	221	*	222	28852698	194	16.0688	1.9093	13.9232	peak_13291	Distal Intergenic	1	28857040	28858942	1903	1	PGSC0003DMG400006516	PGSC0003DMT400016672	-4280
1:29218937-29219170	-0.731961	3.08399	10.9256	0.000948448	0.0315474	1	29218938	233	*	234	29219052	110	14.117	2.25596	12.0515	peak_13341	Distal Intergenic	1	29234932	29238673	3742	1	PGSC0003DMG400044969	PGSC0003DMT400095398	-15762
1:29486425-29486630	0.736817	4.51831	18.722	1.51228e-05	0.00136239	1	29486426	205	*	206	29486540	419	161.129	5.35012	157.696	peak_13378	Distal Intergenic	1	29501710	29508880	7171	1	PGSC0003DMG400031459	PGSC0003DMT400080769	-15080
1:29531574-29531927	-0.609815	3.66356	10.5909	0.00113648	0.036002	1	29531575	353	*	354	29531801	112	13.2664	2.17147	11.2447	peak_13387	Distal Intergenic	1	29555279	29556511	1233	2	PGSC0003DMG400010961	PGSC0003DMT400028474	24584
1:29625747-29625932	-1.25433	4.27201	58.1069	2.48248e-14	2.18326e-11	1	29625748	185	*	186	29625838	177	6.97129	1.50593	5.39055	peak_13407	Distal Intergenic	1	29659584	29661220	1637	2	PGSC0003DMG400007702	PGSC0003DMT400019908	35288
1:29630068-29630497	-0.743038	4.30015	18.4862	1.71142e-05	0.00150409	1	29630069	429	*	430	29630351	196	33.3069	2.70486	30.7387	peak_13409	Distal Intergenic	1	29659584	29661220	1637	2	PGSC0003DMG400007702	PGSC0003DMT400019908	30723
1:29697203-29697725	0.994192	2.81871	12.1171	0.000499603	0.020132	1	29697204	522	*	523	29697603	94	57.2916	8.6326	54.4321	peak_13428	Distal Intergenic	1	29676238	29682617	6380	2	PGSC0003DMG400005593	PGSC0003DMT400014258	-14587
1:29859454-29859946	-0.633088	3.77769	11.9839	0.000536632	0.0210311	1	29859455	492	*	493	29859836	85	8.9777	2.02352	7.22157	peak_13455	Distal Intergenic	1	29873622	29874502	881	1	PGSC0003DMG400041798	PGSC0003DMT400092227	-13676
1:29860326-29860895	-0.536615	3.99234	10.4902	0.00120008	0.037301	1	29860327	569	*	570	29860645	107	21.9687	2.96109	19.6339	peak_13456	Distal Intergenic	1	29873622	29874502	881	1	PGSC0003DMG400041798	PGSC0003DMT400092227	-12727
1:29897549-29898218	-0.638405	3.58189	11.7162	0.000619576	0.0232252	1	29897550	669	*	670	29897656	63	12.5302	2.77759	10.5454	peak_13461	Promoter (2-3kb)	1	29899947	29900348	402	2	PGSC0003DMG400046372	PGSC0003DMT400096801	2130
1:30009036-30009426	-0.775366	2.90281	11.3692	0.000746714	0.0265507	1	30009037	390	*	391	30009111	54	12.6437	3.05338	10.6534	peak_13495	Distal Intergenic	1	30023515	30026384	2870	1	PGSC0003DMG400040074	PGSC0003DMT400090503	-14089
1:30160404-30160628	-0.824018	2.75374	10.9779	0.000922055	0.0309303	1	30160405	224	*	225	30160479	89	11.278	2.21149	9.36346	peak_13531	Distal Intergenic	1	30142017	30142877	861	1	PGSC0003DMG400041153	PGSC0003DMT400091582	18388
1:30161159-30161352	3.14586	0.944874	13.7681	0.00020682	0.0105881	1	30161160	193	*	194	30161282	30	7.15697	2.83449	5.55503	peak_13532	Distal Intergenic	1	30142017	30142877	861	1	PGSC0003DMG400041153	PGSC0003DMT400091582	19143
1:30163676-30164761	0.9259	2.95803	11.6376	0.000646306	0.0239287	1	30163677	1085	*	1086	30163806	30	7.15697	2.83449	5.55503	peak_13534	Distal Intergenic	1	30142017	30142877	861	1	PGSC0003DMG400041153	PGSC0003DMT400091582	21660
1:30521157-30521383	4.30417	1.10372	23.4607	1.27493e-06	0.000172409	1	30521158	226	*	227	30521313	29	6.65682	2.74305	5.10264	peak_13572	Distal Intergenic	1	30504018	30509972	5955	2	PGSC0003DMG400045189	PGSC0003DMT400095618	-11186
1:30724552-30724796	-0.574536	4.60548	16.4783	4.92089e-05	0.00352633	1	30724553	244	*	245	30724683	352	73.2765	3.13698	70.2846	peak_13606	Distal Intergenic	1	30736428	30737248	821	1	PGSC0003DMG400046073	PGSC0003DMT400096502	-11632
1:30777478-30777668	-0.750481	3.93846	19.6729	9.1897e-06	0.000904799	1	30777479	190	*	191	30777580	225	34.7291	2.56951	32.1389	peak_13624	Distal Intergenic	1	30769291	30769695	405	2	PGSC0003DMG400046430	PGSC0003DMT400096859	-7784
1:30947604-30948063	-0.588966	3.6468	10.1331	0.00145633	0.042722	1	30947605	459	*	460	30947978	97	15.2927	2.4982	13.1778	peak_13666	Promoter (2-3kb)	1	30945074	30945415	342	2	PGSC0003DMG400036148	PGSC0003DMT400086577	-2190
1:31056257-31056540	1.01552	3.66846	22.4497	2.15722e-06	0.000267555	1	31056258	283	*	284	31056424	224	124.44	8.19242	121.156	peak_13688	Promoter (<=1kb)	1	31056881	31057850	970	1	PGSC0003DMG400044899	PGSC0003DMT400095328	-341
1:31141688-31142179	0.733596	3.6345	12.2185	0.00047317	0.0192644	1	31141689	491	*	492	31141832	196	110.723	8.31793	107.506	peak_13710	Distal Intergenic	1	31148253	31148913	661	2	PGSC0003DMG400041266	PGSC0003DMT400091695	6734
1:31290404-31290729	0.644659	4.49899	15.8972	6.68771e-05	0.00447784	1	31290405	325	*	326	31290561	421	216.239	7.56013	212.638	peak_13732	Distal Intergenic	1	31245227	31245744	518	2	PGSC0003DMG400021490	PGSC0003DMT400055350	-44661
1:31295751-31295934	-0.577692	3.73564	10.4802	0.00120659	0.037423	1	31295752	183	*	184	31295866	198	36.4509	2.843	33.8345	peak_13735	Distal Intergenic	1	31245227	31245744	518	2	PGSC0003DMG400021490	PGSC0003DMT400055350	-50008
1:31403734-31404582	-0.597834	5.42809	24.2769	8.34353e-07	0.000120473	1	31403735	848	*	849	31404285	203	21.9004	2.13577	19.567	peak_13742	Promoter (1-2kb)	1	31406067	31406698	632	1	PGSC0003DMG400019967	PGSC0003DMT400051409	-1485
1:31404774-31405289	-0.566031	3.78295	10.3354	0.001305	0.0394619	1	31404775	515	*	516	31404852	129	16.7634	2.29017	14.5903	peak_13743	Promoter (<=1kb)	1	31406067	31406698	632	1	PGSC0003DMG400019967	PGSC0003DMT400051409	-778
1:31424971-31425319	-0.845275	2.85763	12.4461	0.000418855	0.0176295	1	31424972	348	*	349	31424999	63	8.07698	2.16325	6.39593	peak_13744	Promoter (2-3kb)	1	31427725	31428084	360	1	PGSC0003DMG400034566	PGSC0003DMT400084995	-2406
1:31683038-31683381	1.01097	3.88036	24.4534	7.61281e-07	0.000111717	1	31683039	343	*	344	31683161	254	134.142	7.69571	130.815	peak_13766	Distal Intergenic	1	31663057	31665651	2595	1	PGSC0003DMG400019076	PGSC0003DMT400049074	19982
1:31830890-31831362	-0.849782	4.03012	28.3035	1.03707e-07	2.01899e-05	1	31830891	472	*	473	31830942	127	10.2157	1.85369	8.37026	peak_13784	Distal Intergenic	1	31864038	31866713	2676	1	PGSC0003DMG401033888	PGSC0003DMT400084231	-32676
1:31857796-31858044	-0.741352	3.2938	12.892	0.000329991	0.0148503	1	31857797	248	*	249	31857926	105	13.3644	2.24041	11.3396	peak_13788	Distal Intergenic	1	31864038	31866713	2676	1	PGSC0003DMG401033888	PGSC0003DMT400084231	-5994
1:31890531-31891399	0.753228	3.43048	11.068	0.000878281	0.0299408	1	31890532	868	*	869	31890657	58	21.1018	4.44041	18.7913	peak_13798	Distal Intergenic	1	31866328	31866713	386	2	PGSC0003DMG402033888	PGSC0003DMT400084232	-23819
1:31986948-31987155	-0.617375	3.74877	11.8385	0.000580178	0.0222185	1	31986949	207	*	208	31987044	209	39.2139	2.88335	36.5571	peak_13815	Distal Intergenic	1	32007830	32008216	387	2	PGSC0003DMG400039767	PGSC0003DMT400090196	21061
1:31989218-31989488	0.725767	4.00188	14.2147	0.00016309	0.00886765	1	31989219	270	*	271	31989346	300	152.918	7.39619	149.516	peak_13817	Distal Intergenic	1	32007830	32008216	387	2	PGSC0003DMG400039767	PGSC0003DMT400090196	18728
1:32088850-32089045	2.50704	0.892232	11.8458	0.000577911	0.0221789	1	32088851	195	*	196	32088881	25	4.79823	2.37731	3.45051	peak_13832	Promoter (2-3kb)	1	32091813	32096489	4677	1	PGSC0003DMG402019999	PGSC0003DMT400051484	-2768
1:32136308-32136536	1.893	1.47103	11.5977	0.000660318	0.0243033	1	32136309	228	*	229	32136409	46	16.7576	4.29745	14.5846	peak_13843	Distal Intergenic	1	32147763	32156212	8450	1	PGSC0003DMG400035507	PGSC0003DMT400085936	-11227
1:32391418-32391706	1.0416	4.70725	41.2351	1.3498e-10	5.60251e-08	1	32391419	288	*	289	32391561	514	313.533	9.71998	309.71	peak_13912	Distal Intergenic	1	32462150	32463144	995	1	PGSC0003DMG401013065	PGSC0003DMT400033984	-70444
1:32578023-32578385	-0.728176	3.75379	16.7669	4.22634e-05	0.00310831	1	32578024	362	*	363	32578285	114	9.91018	1.89942	8.08401	peak_13947	Distal Intergenic	1	32587262	32587753	492	2	PGSC0003DMG400035471	PGSC0003DMT400085900	9368
1:32647392-32647668	1.41568	1.89562	11.2911	0.000778786	0.0274298	1	32647393	276	*	277	32647498	44	9.66873	2.84645	7.86208	peak_13951	Distal Intergenic	1	32651367	32651984	618	2	PGSC0003DMG400044404	PGSC0003DMT400094833	4316
1:32711800-32712161	0.898892	3.10779	11.5458	0.000679016	0.0247094	1	32711801	361	*	362	32711933	128	69.0497	7.55815	66.0898	peak_13967	Distal Intergenic	1	32721769	32722535	767	2	PGSC0003DMG400040278	PGSC0003DMT400090707	10374
1:3302396-3303327	0.527304	8.11851	39.6227	3.08074e-10	1.1635e-07	1	3302397	931	*	932	3303114	2505	1122.6	6.51359	1117.84	peak_9699	Promoter (1-2kb)	1	3296133	3300692	4560	2	PGSC0003DMG400016387	PGSC0003DMT400042222	-1705
1:33050203-33050494	-0.858234	5.5763	57.0794	4.18559e-14	3.55673e-11	1	33050204	291	*	292	33050340	490	68.2298	2.47308	65.2766	peak_14039	Distal Intergenic	1	33042145	33046907	4763	1	PGSC0003DMG400041320	PGSC0003DMT400091749	8059
1:33189189-33189426	-0.935421	2.43477	11.6439	0.000644118	0.0238817	1	33189190	237	*	238	33189260	50	6.65625	2.15337	5.10264	peak_14059	Distal Intergenic	1	33194564	33196795	2232	2	PGSC0003DMG400026702	PGSC0003DMT400068674	7369
1:33237445-33239092	0.789685	4.64527	19.9332	8.01972e-06	0.000811504	1	33237446	1647	*	1648	33238578	98	36.0196	4.74859	33.4089	peak_14078	Distal Intergenic	1	33273067	33273994	928	1	PGSC0003DMG400014977	PGSC0003DMT400038753	-33975
1:33558909-33559347	-0.791271	3.52594	17.6048	2.71896e-05	0.00218496	1	33558910	438	*	439	33559021	73	5.43458	1.73762	4.01614	peak_14169	Distal Intergenic	1	33546917	33547858	942	2	PGSC0003DMG400037812	PGSC0003DMT400088241	-11052
1:33566414-33566641	0.640063	4.08174	12.5723	0.000391506	0.0167696	1	33566415	227	*	228	33566534	302	160.285	7.80801	156.856	peak_14171	Distal Intergenic	1	33546917	33547858	942	2	PGSC0003DMG400037812	PGSC0003DMT400088241	-18557
1:33591313-33591674	-0.81553	3.0728	13.8875	0.000194085	0.010124	1	33591314	361	*	362	33591511	74	8.54044	2.08502	6.82007	peak_14182	Promoter (<=1kb)	1	33589447	33590904	1458	2	PGSC0003DMG400045895	PGSC0003DMT400096324	-410
1:33599383-33599849	0.626	4.94962	15.4826	8.32677e-05	0.00525443	1	33599384	466	*	467	33599691	331	106.358	4.44312	103.163	peak_14185	Distal Intergenic	1	33589447	33590904	1458	2	PGSC0003DMG400045895	PGSC0003DMT400096324	-8480
1:3412174-3413002	0.842004	2.96012	9.97005	0.00159107	0.0454875	1	3412175	828	*	829	3412512	56	23.999	5.2118	21.6139	peak_9709	Promoter (<=1kb)	1	3411973	3413078	1106	2	PGSC0003DMG400016383	PGSC0003DMT400042215	76
1:34130820-34133027	0.644345	4.48796	15.4727	8.37058e-05	0.00527678	1	34130821	2207	*	2208	34131131	58	23.2197	4.88021	20.8533	peak_14283	Promoter (<=1kb)	1	34131665	34132303	639	1	PGSC0003DMG400012035	PGSC0003DMT400031393	0
1:34315329-34317803	0.683772	4.48682	17.5776	2.75816e-05	0.00220659	1	34315330	2474	*	2475	34317617	45	15.3707	4.03624	13.2528	peak_14338	Distal Intergenic	1	34286489	34288291	1803	1	PGSC0003DMG400037916	PGSC0003DMT400088345	28841
1:34389156-34389349	-0.565192	3.87725	10.9633	0.000929353	0.0311022	1	34389157	193	*	194	34389263	223	44.2511	2.99777	41.5289	peak_14363	Promoter (1-2kb)	1	34390467	34390913	447	2	PGSC0003DMG400044438	PGSC0003DMT400094867	1564
1:34444214-34444414	-0.63796	3.38644	10.2471	0.00136898	0.0408206	1	34444215	200	*	201	34444322	156	28.6803	2.81266	26.1954	peak_14392	Distal Intergenic	1	34429891	34430464	574	2	PGSC0003DMG400041606	PGSC0003DMT400092035	-13751
1:34621157-34622130	0.55841	4.3336	10.7221	0.00105866	0.0342177	1	34621158	973	*	974	34621602	222	132.333	9.05439	129.013	peak_14447	Distal Intergenic	1	34603703	34604354	652	1	PGSC0003DMG400046543	PGSC0003DMT400096972	17455
1:34686817-34687465	-0.491411	5.70063	18.4551	1.73954e-05	0.00152136	1	34686818	648	*	649	34687169	423	80.6942	2.96974	77.6508	peak_14464	Distal Intergenic	1	34603703	34604354	652	1	PGSC0003DMG400046543	PGSC0003DMT400096972	83115
1:34973701-34974090	-0.781312	3.17731	13.3662	0.000256204	0.0124406	1	34973702	389	*	390	34974036	64	9.71684	2.3667	7.90703	peak_14516	Distal Intergenic	1	34968651	34971315	2665	1	PGSC0003DMG400020014	PGSC0003DMT400051516	5051
1:35003353-35003642	0.707689	4.29552	16.8041	4.14444e-05	0.00305701	1	35003354	289	*	290	35003470	354	178.855	7.35631	175.363	peak_14527	Distal Intergenic	1	34968651	34971315	2665	1	PGSC0003DMG400020014	PGSC0003DMT400051516	34703
1:35606939-35607430	-0.69252	3.06581	9.85128	0.00169714	0.0475364	1	35606940	491	*	492	35607040	63	13.1203	2.86318	11.1046	peak_14623	Distal Intergenic	1	35610136	35611077	942	2	PGSC0003DMG400010938	PGSC0003DMT400028381	3647
1:35727449-35728238	0.773131	4.50268	18.8695	1.39975e-05	0.00127935	1	35727450	789	*	790	35727834	237	119.082	7.18266	115.823	peak_14637	Distal Intergenic	1	35738876	35740438	1563	1	PGSC0003DMG400042453	PGSC0003DMT400092882	-10638
1:35791894-35792190	-0.684394	4.66317	24.2044	8.66355e-07	0.000124807	1	35791895	296	*	297	35792035	234	23.2966	2.07096	20.9285	peak_14658	Promoter (<=1kb)	1	35791715	35791903	189	2	PGSC0003DMG400003456	PGSC0003DMT400008893	0
1:36198371-36198740	-0.602952	3.99177	11.0715	0.000876634	0.0299021	1	36198372	369	*	370	36198634	132	14.2527	2.09844	12.1815	peak_14768	Distal Intergenic	1	36176885	36177972	1088	2	PGSC0003DMG400037490	PGSC0003DMT400087919	-20400
1:36208407-36208595	2.35853	1.43384	16.2362	5.59142e-05	0.00390232	1	36208408	188	*	189	36208486	31	7.6705	2.92592	6.02036	peak_14773	Distal Intergenic	1	36176885	36177972	1088	2	PGSC0003DMG400037490	PGSC0003DMT400087919	-30436
1:36243889-36244096	2.1938	0.996435	10.9466	0.000937755	0.0313076	1	36243890	207	*	208	36244003	32	8.19701	3.01736	6.50133	peak_14776	Distal Intergenic	1	36247390	36255443	8054	2	PGSC0003DMG400042465	PGSC0003DMT400092894	11347
1:36375476-36375786	-0.748903	4.53541	26.947	2.09107e-07	3.68321e-05	1	36375477	310	*	311	36375671	248	27.4908	2.17621	25.0292	peak_14811	Distal Intergenic	1	36412167	36413918	1752	2	PGSC0003DMG400008761	PGSC0003DMT400022600	38132
1:36379408-36379616	-0.685356	4.74603	25.0966	5.45283e-07	8.45305e-05	1	36379409	208	*	209	36379529	380	70.8541	2.91984	67.8804	peak_14814	Distal Intergenic	1	36412167	36413918	1752	2	PGSC0003DMG400008761	PGSC0003DMT400022600	34302
1:36602831-36603330	1.01928	4.49459	35.1517	3.05002e-09	9.15603e-07	1	36602832	499	*	500	36602961	370	190.252	7.54019	186.725	peak_14888	Distal Intergenic	1	36641464	36641920	457	1	PGSC0003DMG400043885	PGSC0003DMT400094314	-38134
1:36653919-36654238	1.0359	6.99842	52.1469	5.14992e-13	3.4635e-10	1	36653920	319	*	320	36654181	470	59.9117	2.3611	57.0282	peak_14900	Promoter (1-2kb)	1	36651860	36652065	206	2	ENSRNA049462798	ENSRNA049462798-T1	-1855
1:36870513-36870846	-0.75563	3.92726	18.241	1.94647e-05	0.00166388	1	36870514	333	*	334	36870752	192	33.7168	2.75728	31.1416	peak_14940	Distal Intergenic	1	36889050	36890285	1236	2	PGSC0003DMG400038299	PGSC0003DMT400088728	19439
1:36879043-36879230	-1.25657	5.1069	84.9312	3.08925e-20	7.9289e-17	1	36879044	187	*	188	36879128	400	24.6071	1.75275	22.2087	peak_14941	Distal Intergenic	1	36889050	36890285	1236	2	PGSC0003DMG400038299	PGSC0003DMT400088728	11055
1:36915248-36915682	1.01166	2.70132	10.662	0.00109361	0.0349965	1	36915249	434	*	435	36915587	75	33.7383	5.71986	31.1628	peak_14951	Promoter (<=1kb)	1	36914357	36915823	1467	2	PGSC0003DMG400046259	PGSC0003DMT400096688	141
1:36999374-36999745	1.28649	2.22752	9.94552	0.00161241	0.045889	1	36999375	371	*	372	36999596	56	21.3419	4.6226	19.0234	peak_14967	Distal Intergenic	1	36972621	36980133	7513	1	PGSC0003DMG400036995	PGSC0003DMT400087424	26754
1:37299717-37300338	0.694734	4.73553	19.7481	8.83517e-06	0.000874919	1	37299718	621	*	622	37300207	436	210.9	6.99925	207.314	peak_15032	Distal Intergenic	1	37313493	37318169	4677	1	PGSC0003DMG400007770	PGSC0003DMT400020072	-13155
1:37621218-37621406	-0.756748	5.05359	35.2335	2.92453e-09	8.88408e-07	1	37621219	188	*	189	37621326	363	45.6295	2.33325	42.8909	peak_15128	Promoter (2-3kb)	1	37617798	37618464	667	2	PGSC0003DMG400040527	PGSC0003DMT400090956	-2755
1:37696213-37696565	-0.708841	3.40071	12.8847	0.000331287	0.0148828	1	37696214	352	*	353	37696520	89	10.7609	2.16129	8.8799	peak_15148	Distal Intergenic	1	37680220	37685394	5175	1	PGSC0003DMG400029059	PGSC0003DMT400074733	15994
1:37727861-37728455	1.61003	2.84427	26.6576	2.42894e-07	4.1903e-05	1	37727862	594	*	595	37728397	50	6.54499	2.1352	5.00774	peak_15162	Distal Intergenic	1	37720470	37721063	594	1	PGSC0003DMG400044090	PGSC0003DMT400094519	7392
1:38106809-38106995	-0.807557	3.86086	17.9071	2.31955e-05	0.00192552	1	38106810	186	*	187	38106914	204	25.3056	2.28171	22.891	peak_15214	Distal Intergenic	1	38061410	38064130	2721	1	PGSC0003DMG400039528	PGSC0003DMT400089957	45400
1:38384087-38384820	1.11492	3.04017	15.9447	6.5221e-05	0.00438868	1	38384088	733	*	734	38384645	82	46.0858	7.58911	43.3419	peak_15254	Distal Intergenic	1	38402302	38404029	1728	1	PGSC0003DMG400040789	PGSC0003DMT400091218	-17482
1:38584093-38584331	-0.870099	3.23639	14.5624	0.000135591	0.00769865	1	38584094	238	*	239	38584219	125	17.5251	2.37809	15.326	peak_15317	Distal Intergenic	1	38476921	38479228	2308	2	PGSC0003DMG400003491	PGSC0003DMT400008960	-104866
1:38692956-38693170	0.860891	3.87235	18.4613	1.73393e-05	0.00151837	1	38692957	214	*	215	38693045	237	113.991	6.79502	110.757	peak_15348	Distal Intergenic	1	38763952	38764446	495	1	PGSC0003DMG400041364	PGSC0003DMT400091793	-70782
1:38753124-38754746	0.892871	3.54423	16.3407	5.29152e-05	0.00373656	1	38753125	1622	*	1623	38754366	45	16.0803	4.20601	13.9327	peak_15361	Distal Intergenic	1	38763952	38764446	495	1	PGSC0003DMG400041364	PGSC0003DMT400091793	-9206
1:38866809-38866991	-0.940693	3.18011	19.9019	8.15195e-06	0.000821492	1	38866810	182	*	183	38866896	119	13.215	2.11401	11.1954	peak_15392	Promoter (2-3kb)	1	38867074	38869167	2094	2	PGSC0003DMG400037730	PGSC0003DMT400088159	2176
1:39165899-39166109	1.82798	1.59678	13.2506	0.000272488	0.0130103	1	39165900	210	*	211	39166065	27	5.69822	2.56018	4.24361	peak_15427	Distal Intergenic	1	39189187	39189639	453	2	PGSC0003DMG400042595	PGSC0003DMT400093024	23530
1:3928691-3928886	-1.05538	3.01896	20.4852	6.00949e-06	0.000639947	1	3928692	195	*	196	3928716	100	5.63344	1.61768	4.19552	peak_9776	Distal Intergenic	1	3919209	3922736	3528	2	PGSC0003DMG400016363	PGSC0003DMT400042168	-5956
1:39478399-39478778	1.92364	2.53132	22.7197	1.8744e-06	0.000238113	1	39478400	379	*	380	39478549	62	19.1065	3.85081	16.8534	peak_15479	Distal Intergenic	1	39324700	39327610	2911	2	PGSC0003DMG400018060	PGSC0003DMT400046528	-150790
1:39636993-39637508	1.40163	2.53945	17.0845	3.57526e-05	0.00273073	1	39636994	515	*	516	39637103	43	14.7537	4.02314	12.6598	peak_15517	Promoter (1-2kb)	1	39635366	39637632	2267	1	PGSC0003DMG400039617	PGSC0003DMT400090046	1628
1:39698207-39698436	2.4128	1.48361	18.1766	2.01338e-05	0.00171552	1	39698208	229	*	230	39698267	22	3.56683	2.10301	2.38001	peak_15521	Distal Intergenic	1	39669645	39670149	505	1	PGSC0003DMG400034501	PGSC0003DMT400084930	28563
1:3998453-3998648	1.19195	2.36067	11.6936	0.000627158	0.0234604	1	3998454	195	*	196	3998552	68	29.5101	5.42898	27.0087	peak_9784	Distal Intergenic	1	3975107	3976846	1740	2	PGSC0003DMG400016360	PGSC0003DMT400042163	-21608
1:4003264-4003446	-0.866945	3.04026	15.2481	9.42701e-05	0.00578049	1	4003265	182	*	183	4003366	126	22.5861	2.73898	20.2352	peak_9785	Distal Intergenic	1	3975107	3976846	1740	2	PGSC0003DMG400016360	PGSC0003DMT400042163	-26419
1:40066146-40066408	-0.777984	5.87126	30.4373	3.44839e-08	7.68942e-06	1	40066147	262	*	263	40066260	819	195.414	3.51165	191.873	peak_15618	Promoter (2-3kb)	1	40055577	40063372	7796	2	PGSC0003DMG400044852	PGSC0003DMT400095281	-2775
1:40147332-40147551	-0.865311	3.42606	15.387	8.75879e-05	0.00547213	1	40147333	219	*	220	40147391	153	27.3133	2.75891	24.8545	peak_15643	Distal Intergenic	1	40134858	40136687	1830	1	PGSC0003DMG400045544	PGSC0003DMT400095973	12475
1:40180665-40180929	0.722858	4.61245	20.7609	5.20335e-06	0.000570527	1	40180666	264	*	265	40180780	424	189.108	6.32808	185.585	peak_15647	Distal Intergenic	1	40134858	40136687	1830	1	PGSC0003DMG400045544	PGSC0003DMT400095973	45808
1:40193042-40193524	0.546452	5.85645	21.3229	3.8807e-06	0.000443281	1	40193043	482	*	483	40193284	840	358.706	6.09209	354.801	peak_15650	Distal Intergenic	1	40134858	40136687	1830	1	PGSC0003DMG400045544	PGSC0003DMT400095973	58185
1:40225957-40226570	-0.698893	3.45377	13.0032	0.000310962	0.014221	1	40225958	613	*	614	40226344	67	6.30911	1.89042	4.7914	peak_15657	Distal Intergenic	1	40134858	40136687	1830	1	PGSC0003DMG400045544	PGSC0003DMT400095973	91100
1:40574474-40574805	-0.749254	3.56308	15.9626	6.46079e-05	0.00435675	1	40574475	331	*	332	40574639	97	9.6813	1.99175	7.8743	peak_15745	Distal Intergenic	1	40588691	40589101	411	1	PGSC0003DMG400042270	PGSC0003DMT400092699	-13886
1:40643519-40643758	-0.782362	5.10785	30.4478	3.42979e-08	7.66153e-06	1	40643520	239	*	240	40643615	485	102.598	3.19264	99.424	peak_15761	Distal Intergenic	1	40649200	40650668	1469	1	PGSC0003DMG400035510	PGSC0003DMT400085939	-5442
1:40821801-40823038	0.817812	3.97852	18.4057	1.78524e-05	0.00155376	1	40821802	1237	*	1238	40822936	61	23.1945	4.6662	20.8285	peak_15798	Distal Intergenic	1	40808898	40809254	357	1	PGSC0003DMG400042360	PGSC0003DMT400092789	12904
1:40837477-40839996	0.635893	4.40536	14.4276	0.000145655	0.00813779	1	40837478	2519	*	2520	40837803	50	18.7478	4.47497	16.5088	peak_15801	Distal Intergenic	1	40855852	40856172	321	2	PGSC0003DMG400040704	PGSC0003DMT400091133	16176
1:40875359-40875638	-1.10617	2.7255	20.9899	4.61715e-06	0.000513868	1	40875360	279	*	280	40875393	64	3.58243	1.56093	2.39254	peak_15809	Distal Intergenic	1	40855852	40856172	321	2	PGSC0003DMG400040704	PGSC0003DMT400091133	-19188
1:4088498-4089025	-0.647817	3.59748	12.1237	0.000497849	0.0201	1	4088499	527	*	528	4088602	67	6.30911	1.89042	4.7914	peak_9793	Distal Intergenic	1	4078236	4079885	1650	1	PGSC0003DMG400016392	PGSC0003DMT400042232	10263
1:4098655-4098908	-0.701503	3.4971	13.516	0.000236534	0.0117579	1	4098656	253	*	254	4098785	121	14.9153	2.22328	12.816	peak_9797	Promoter (<=1kb)	1	4095153	4099676	4524	2	PGSC0003DMG400016357	PGSC0003DMT400042158	768
1:41046733-41047095	-0.753757	4.39639	21.7425	3.11808e-06	0.00036846	1	41046734	362	*	363	41046974	218	33.1331	2.54461	30.5677	peak_15843	Promoter (2-3kb)	1	41044157	41052696	8540	1	PGSC0003DMG400041274	PGSC0003DMT400091703	2577
1:41053338-41053577	1.04076	2.77054	11.0438	0.000889843	0.0302133	1	41053339	239	*	240	41053449	108	35.085	4.25374	32.4889	peak_15848	Promoter (<=1kb)	1	41053583	41054170	588	2	PGSC0003DMG400039080	PGSC0003DMT400089509	593
1:41273127-41273918	-0.415784	5.49788	12.368	0.000436752	0.0182484	1	41273128	791	*	792	41273323	398	76.1413	2.97169	73.1288	peak_15875	Distal Intergenic	1	41263554	41266086	2533	1	PGSC0003DMG400044504	PGSC0003DMT400094933	9574
1:41296948-41297130	-1.02954	2.81945	18.6511	1.56958e-05	0.00140296	1	41296949	182	*	183	41297020	89	9.78874	2.06744	7.9742	peak_15882	Distal Intergenic	1	41324626	41324828	203	2	ENSRNA049454702	ENSRNA049454702-T1	27698
1:42765333-42768364	0.550895	4.82869	13.8525	0.000197737	0.0102541	1	42765334	3031	*	3032	42767535	56	21.3223	4.61842	19.0048	peak_16052	Distal Intergenic	1	42742573	42744358	1786	2	PGSC0003DMG400007725	PGSC0003DMT400019955	-20976
1:43106653-43106895	-0.605005	4.05415	13.0286	0.000306772	0.0141218	1	43106654	242	*	243	43106781	248	73.9174	4.11265	70.9209	peak_16109	Distal Intergenic	1	43111372	43111817	446	1	PGSC0003DMG400040639	PGSC0003DMT400091068	-4477
1:43323487-43323803	-0.709747	3.28949	11.9291	0.000552646	0.0214581	1	43323488	316	*	317	43323720	84	9.53037	2.08863	7.7325	peak_16137	Distal Intergenic	1	43326833	43331399	4567	1	PGSC0003DMG400007711	PGSC0003DMT400019928	-3030
1:43442998-43443236	-0.826946	2.71625	9.7617	0.00178185	0.0491431	1	43442999	238	*	239	43443119	72	8.34208	2.08419	6.63655	peak_16152	Distal Intergenic	1	43466754	43468823	2070	1	PGSC0003DMG400001213	PGSC0003DMT400003061	-23518
1:43499223-43499465	-0.907013	3.0973	17.8119	2.43859e-05	0.00200521	1	43499224	242	*	243	43499332	110	15.237	2.34609	13.1253	peak_16159	Distal Intergenic	1	43466754	43468823	2070	1	PGSC0003DMG400001213	PGSC0003DMT400003061	32470
1:43974294-43974483	-0.914126	2.71276	12.6034	0.000385051	0.0165444	1	43974295	189	*	190	43974385	87	10.0675	2.11326	8.23083	peak_16198	Promoter (1-2kb)	1	43975196	43975606	411	2	PGSC0003DMG400038185	PGSC0003DMT400088614	1123
1:44115591-44115806	-0.711798	3.19553	11.0351	0.000894048	0.0303136	1	44115592	215	*	216	44115690	116	18.2531	2.52332	16.0271	peak_16218	Distal Intergenic	1	44125576	44128889	3314	2	PGSC0003DMG400038985	PGSC0003DMT400089414	13083
1:44180565-44180768	-0.754758	2.79902	9.90827	0.00164537	0.0465297	1	44180566	203	*	204	44180673	101	16.6036	2.56594	14.4372	peak_16226	Promoter (<=1kb)	1	44180521	44180829	309	1	PGSC0003DMG400014993	PGSC0003DMT400038796	45
1:44243442-44243680	-0.668631	4.3648	20.1827	7.03855e-06	0.0007232	1	44243443	238	*	239	44243573	291	45.7727	2.61688	43.0329	peak_16232	Distal Intergenic	1	44258740	44259405	666	1	PGSC0003DMG400014990	PGSC0003DMT400038786	-15060
1:44507602-44508029	-0.557829	4.78183	16.356	5.249e-05	0.00371071	1	44507603	427	*	428	44507916	283	54.8585	2.97333	52.0224	peak_16271	Distal Intergenic	1	44534802	44535137	336	1	PGSC0003DMG400046005	PGSC0003DMT400096434	-26773
1:44640098-44640420	-0.834044	2.76432	10.6197	0.00111891	0.0356164	1	44640099	322	*	323	44640226	49	4.92871	1.88542	3.56646	peak_16290	Distal Intergenic	1	44645525	44650036	4512	1	PGSC0003DMG400007556	PGSC0003DMT400019544	-5105
1:44825722-44826198	-0.711834	5.69759	32.3309	1.3003e-08	3.31034e-06	1	44825723	476	*	477	44825876	453	62.7294	2.46257	59.8212	peak_16329	Distal Intergenic	1	44857154	44860006	2853	1	PGSC0003DMG400026692	PGSC0003DMT400068648	-30956
1:44872640-44872852	-0.514523	4.78951	13.5369	0.000233918	0.0116647	1	44872641	212	*	213	44872743	393	77.9016	3.0415	74.877	peak_16336	Distal Intergenic	1	44883049	44884861	1813	2	PGSC0003DMG400026698	PGSC0003DMT400068662	12009
1:44959703-44959995	0.661937	4.52345	16.0814	6.06771e-05	0.00414953	1	44959704	292	*	293	44959845	444	217.753	7.12739	214.148	peak_16355	Distal Intergenic	1	44951654	44953810	2157	2	PGSC0003DMG400046879	PGSC0003DMT400097308	-5894
1:44987241-44987452	-0.68352	3.63622	13.8633	0.000196602	0.0102087	1	44987242	211	*	212	44987344	148	20.5601	2.38647	18.2649	peak_16362	Distal Intergenic	1	44951654	44953810	2157	2	PGSC0003DMG400046879	PGSC0003DMT400097308	-33432
1:45287801-45288101	-0.714153	6.30118	50.2823	1.33144e-12	8.05036e-10	1	45287802	300	*	301	45287928	1113	272.516	3.59278	268.778	peak_16407	Distal Intergenic	1	45317650	45317988	339	1	PGSC0003DMG400037461	PGSC0003DMT400087890	-29549
1:45378877-45379134	0.88864	3.39071	11.6323	0.000648165	0.0239752	1	45378878	257	*	258	45378984	184	91.3634	6.97606	88.2531	peak_16435	Distal Intergenic	1	45392231	45392981	751	1	PGSC0003DMG402021841	PGSC0003DMT400056219	-13097
1:45380129-45380604	-0.830257	4.64406	35.654	2.35665e-09	7.2821e-07	1	45380130	475	*	476	45380482	199	46.618	3.35572	43.868	peak_16437	Distal Intergenic	1	45392231	45392981	751	1	PGSC0003DMG402021841	PGSC0003DMT400056219	-11627
1:45434267-45434453	-0.798718	2.7168	10.3628	0.00128583	0.0390796	1	45434268	186	*	187	45434334	97	21.848	3.1365	19.516	peak_16447	Distal Intergenic	1	45435103	45437646	2544	2	PGSC0003DMG400021839	PGSC0003DMT400056204	3193
1:45441096-45441457	0.389041	6.82328	12.487	0.000409792	0.017335	1	45441097	361	*	362	45441261	1621	548.464	4.7795	544.278	peak_16451	Distal Intergenic	1	45435103	45437646	2544	2	PGSC0003DMG400021839	PGSC0003DMT400056204	-3451
1:45483172-45483535	-0.725788	3.41277	13.3736	0.000255195	0.0124156	1	45483173	363	*	364	45483403	134	32.6953	3.3961	30.1374	peak_16460	Distal Intergenic	1	45487007	45487612	606	2	PGSC0003DMG400034664	PGSC0003DMT400085093	4077
1:45560123-45560364	-0.882203	2.46907	10.0552	0.00151918	0.0440633	1	45560124	241	*	242	45560220	57	5.32359	1.85629	3.91421	peak_16485	Distal Intergenic	1	45553764	45554288	525	1	PGSC0003DMG400041872	PGSC0003DMT400092301	6360
1:45633102-45634601	0.531829	4.36816	10.3851	0.00127038	0.0387129	1	45633103	1499	*	1500	45633439	96	23.2452	3.30441	20.8776	peak_16499	Distal Intergenic	1	45621657	45622640	984	2	PGSC0003DMG400024024	PGSC0003DMT400061726	-10463
1:45634866-45635615	0.606113	4.69327	15.5815	7.90228e-05	0.00504735	1	45634867	749	*	750	45635004	247	108.389	6.09387	105.184	peak_16500	Distal Intergenic	1	45621657	45622640	984	2	PGSC0003DMG400024024	PGSC0003DMT400061726	-12227
1:45951883-45952068	2.28192	1.3671	15.4752	8.35934e-05	0.00527234	1	45951884	185	*	186	45951947	40	12.8366	3.74884	10.8336	peak_16567	Distal Intergenic	1	45935600	45935950	351	2	PGSC0003DMG400035125	PGSC0003DMT400085554	-15934
1:46044240-46044512	0.966996	3.13099	13.8203	0.000201149	0.010372	1	46044241	272	*	273	46044379	168	116.13	11.135	112.886	peak_16575	Distal Intergenic	1	46068377	46069105	729	2	PGSC0003DMG400039928	PGSC0003DMT400090357	24593
1:46068329-46069244	1.19502	2.85489	14.8695	0.000115212	0.00677712	1	46068330	915	*	916	46068724	57	24.7667	5.30323	22.363	peak_16582	Promoter (<=1kb)	1	46068377	46069105	729	2	PGSC0003DMG400039928	PGSC0003DMT400090357	0
1:46294847-46295436	0.811942	3.86965	17.0499	3.64096e-05	0.00276177	1	46294848	589	*	590	46295152	128	58.8386	6.18755	55.965	peak_16625	Distal Intergenic	1	46300998	46309808	8811	2	PGSC0003DMG400043646	PGSC0003DMT400094075	14372
1:46306540-46307556	0.875454	3.5299	15.6487	7.62635e-05	0.00491836	1	46306541	1016	*	1017	46306861	80	39.3634	6.39916	36.7048	peak_16631	Promoter (2-3kb)	1	46300998	46309808	8811	2	PGSC0003DMG400043646	PGSC0003DMT400094075	2252
1:46380987-46381173	-0.875106	2.91677	12.6396	0.000377654	0.0163491	1	46380988	186	*	187	46381070	83	7.09869	1.84931	5.50608	peak_16646	Distal Intergenic	1	46351021	46352197	1177	2	PGSC0003DMG400001203	PGSC0003DMT400003036	-28791
1:4668473-4668886	-0.685991	3.96307	16.0332	6.22402e-05	0.00423112	1	4668474	413	*	414	4668750	139	30.4948	3.14768	27.9754	peak_9837	Promoter (1-2kb)	1	4666796	4667210	415	1	PGSC0003DMG400010494	PGSC0003DMT400027207	1678
1:46730203-46730496	-0.881728	2.53011	10.7083	0.00106657	0.0343985	1	46730204	293	*	294	46730285	51	3.39181	1.6154	2.2337	peak_16708	Promoter (2-3kb)	1	46727396	46729090	1695	1	PGSC0003DMG400011454	PGSC0003DMT400029803	2808
1:46730684-46731102	-0.791626	3.23645	14.4779	0.00014181	0.007969	1	46730685	418	*	419	46730786	70	9.97887	2.3059	8.14816	peak_16709	Promoter (2-3kb)	1	46733979	46735115	1137	1	PGSC0003DMG400045521	PGSC0003DMT400095950	-2877
1:46783465-46783648	-0.686817	3.29114	10.5168	0.00118291	0.0369426	1	46783466	183	*	184	46783580	136	26.4357	2.89563	23.9966	peak_16717	Distal Intergenic	1	46812577	46813713	1137	1	PGSC0003DMG400046868	PGSC0003DMT400097297	-28929
1:46822915-46823096	2.17597	0.981452	10.488	0.00120152	0.0373198	1	46822916	181	*	182	46823006	35	9.8509	3.29166	8.02896	peak_16724	Distal Intergenic	1	46812577	46813713	1137	1	PGSC0003DMG400046868	PGSC0003DMT400097297	10339
1:47133378-47134365	0.995471	3.36954	16.6462	4.50399e-05	0.00326667	1	47133379	987	*	988	47133672	55	20.6193	4.53739	18.3213	peak_16801	Distal Intergenic	1	47162557	47171349	8793	1	PGSC0003DMG400042252	PGSC0003DMT400092681	-28192
1:47352757-47353151	-0.543772	4.22237	9.97429	0.00158741	0.0454345	1	47352758	394	*	395	47353016	180	21.9324	2.25143	19.5985	peak_16843	Distal Intergenic	1	47389835	47390242	408	2	PGSC0003DMG400038783	PGSC0003DMT400089212	37091
1:47443328-47444161	0.58773	4.64229	14.2492	0.000160133	0.00873706	1	47443329	833	*	834	47443698	300	133.398	6.23732	130.073	peak_16863	Promoter (2-3kb)	1	47441161	47444421	3261	1	PGSC0003DMG400040015	PGSC0003DMT400090444	2168
1:47447056-47447490	-0.926681	4.88913	50.3424	1.29131e-12	7.84944e-10	1	47447057	434	*	435	47447150	294	34.9948	2.26077	32.4	peak_16865	Distal Intergenic	1	47441161	47444421	3261	1	PGSC0003DMG400040015	PGSC0003DMT400090444	5896
1:47464505-47464742	2.21494	1.01292	11.6468	0.000643127	0.0238695	1	47464506	237	*	238	47464633	26	5.24067	2.46875	3.84184	peak_16868	Distal Intergenic	1	47476200	47476541	342	2	PGSC0003DMG400018980	PGSC0003DMT400048849	11799
1:47706443-47706677	2.40172	1.17633	13.8841	0.000194432	0.0101281	1	47706444	234	*	235	47706633	24	4.37142	2.28588	3.07652	peak_16926	Distal Intergenic	1	47718975	47720146	1172	1	PGSC0003DMG400002436	PGSC0003DMT400006250	-12298
1:47962799-47963006	0.931577	3.16669	13.519	0.000236166	0.0117489	1	47962800	207	*	208	47962903	179	101.054	8.25936	97.8881	peak_16944	Distal Intergenic	1	48068474	48069414	941	2	PGSC0003DMG400043192	PGSC0003DMT400093621	106408
1:47965406-47965752	0.715563	5.12956	23.4253	1.29858e-06	0.000174994	1	47965407	346	*	347	47965581	649	356.509	8.38085	352.608	peak_16947	Distal Intergenic	1	48068474	48069414	941	2	PGSC0003DMG400043192	PGSC0003DMT400093621	103662
1:47984825-47985274	0.760995	4.71219	23.8022	1.06759e-06	0.000149515	1	47984826	449	*	450	47985141	278	124.511	6.27287	121.226	peak_16957	Distal Intergenic	1	48068474	48069414	941	2	PGSC0003DMG400043192	PGSC0003DMT400093621	84140
1:47991375-47992014	0.296395	7.69287	10.7645	0.00103464	0.0336894	1	47991376	639	*	640	47991875	2459	911.806	5.25745	907.201	peak_16958	Distal Intergenic	1	48068474	48069414	941	2	PGSC0003DMG400043192	PGSC0003DMT400093621	77400
1:48009640-48010003	0.456552	5.77319	13.1861	0.000282037	0.0133799	1	48009641	363	*	364	48009864	953	414.13	6.22836	410.134	peak_16964	Distal Intergenic	1	48068474	48069414	941	2	PGSC0003DMG400043192	PGSC0003DMT400093621	59411
1:48013722-48013904	0.767113	3.70173	12.9009	0.000328418	0.0147934	1	48013723	182	*	183	48013815	156	41.8217	3.68658	39.1301	peak_16968	Distal Intergenic	1	48068474	48069414	941	2	PGSC0003DMG400043192	PGSC0003DMT400093621	55510
1:48024430-48024746	0.887022	6.34053	43.7437	3.7432e-11	1.72439e-08	1	48024431	316	*	317	48024560	1550	774.839	7.45711	770.374	peak_16973	Distal Intergenic	1	48068474	48069414	941	2	PGSC0003DMG400043192	PGSC0003DMT400093621	44668
1:48025036-48025262	0.842737	6.21604	37.2898	1.01817e-09	3.44948e-07	1	48025037	226	*	227	48025160	1132	514.342	6.5844	510.203	peak_16974	Distal Intergenic	1	48068474	48069414	941	2	PGSC0003DMG400043192	PGSC0003DMT400093621	44152
1:48032408-48032712	0.989056	3.18142	11.3072	0.000772063	0.02729	1	48032409	304	*	305	48032598	133	58.5685	5.90383	55.6972	peak_16977	Distal Intergenic	1	48068474	48069414	941	2	PGSC0003DMG400043192	PGSC0003DMT400093621	36702
1:48032979-48033600	1.03063	7.2306	71.5066	2.76338e-17	3.99464e-14	1	48032980	621	*	622	48033359	1427	623.413	6.29373	619.132	peak_16978	Distal Intergenic	1	48068474	48069414	941	2	PGSC0003DMG400043192	PGSC0003DMT400093621	35814
1:48040353-48040549	0.726488	4.94169	20.906	4.82379e-06	0.000533093	1	48040354	196	*	197	48040444	338	115.519	4.71575	112.277	peak_16981	Distal Intergenic	1	48068474	48069414	941	2	PGSC0003DMG400043192	PGSC0003DMT400093621	28865
1:48041445-48041805	0.483121	5.23772	11.318	0.000767574	0.0271389	1	48041446	360	*	361	48041569	286	74.8075	3.70047	71.8046	peak_16983	Distal Intergenic	1	48068474	48069414	941	2	PGSC0003DMG400043192	PGSC0003DMT400093621	27609
1:48839422-48839964	1.23353	2.68993	14.6167	0.000131743	0.00753348	1	48839423	542	*	543	48839841	47	17.0755	4.30116	14.8912	peak_17072	Distal Intergenic	1	48867474	48869488	2015	2	PGSC0003DMG400031868	PGSC0003DMT400081473	29524
1:48996520-48996895	-0.635845	3.99412	13.7449	0.000209387	0.0106927	1	48996521	375	*	376	48996608	146	13.8395	1.99249	11.7902	peak_17107	Distal Intergenic	1	48867474	48870424	2951	2	PGSC0003DMG400031868	PGSC0003DMT400081474	-126097
1:49094618-49095642	0.565633	4.09261	9.80749	0.00173802	0.0483051	1	49094619	1024	*	1025	49094768	87	33.2567	4.88541	30.689	peak_17138	Distal Intergenic	1	49199488	49201087	1600	1	PGSC0003DMG400031866	PGSC0003DMT400081470	-103846
1:49096589-49097610	-0.575198	4.78594	17.5785	2.75692e-05	0.00220659	1	49096590	1021	*	1022	49096785	113	11.6966	2.04231	9.75658	peak_17140	Distal Intergenic	1	49199488	49201087	1600	1	PGSC0003DMG400031866	PGSC0003DMT400081470	-101878
1:49214213-49214425	-0.669795	3.48362	11.5665	0.000671501	0.0245509	1	49214214	212	*	213	49214294	156	31.9262	3.017	29.3811	peak_17166	Distal Intergenic	1	49228441	49229047	607	2	PGSC0003DMG400031871	PGSC0003DMT400081478	14622
1:49253570-49253958	1.09226	2.51672	11.1979	0.000818919	0.0284898	1	49253571	388	*	389	49253739	50	16.1499	3.90171	14.0003	peak_17180	Distal Intergenic	1	49228441	49229047	607	2	PGSC0003DMG400031871	PGSC0003DMT400081478	-24524
1:49288084-49288283	-0.720124	4.85721	29.3418	6.06736e-08	1.25917e-05	1	49288085	199	*	200	49288193	414	75.6561	2.88758	72.6472	peak_17186	Distal Intergenic	1	49309664	49313226	3563	1	PGSC0003DMG400031867	PGSC0003DMT400081472	-21381
1:49506772-49507418	0.599021	5.43755	15.5333	8.10651e-05	0.00514124	1	49506773	646	*	647	49507072	317	113.82	4.9436	110.587	peak_17212	Promoter (<=1kb)	1	49506889	49509628	2740	1	PGSC0003DMG401019930	PGSC0003DMT400051310	0
1:49576239-49577458	0.914866	4.10646	19.933	8.02058e-06	0.000811504	1	49576240	1219	*	1220	49577306	112	60.3178	7.4453	57.4305	peak_17229	Promoter (1-2kb)	1	49574789	49577911	3123	1	PGSC0003DMG400046658	PGSC0003DMT400097087	1451
1:4958667-4959213	-0.831757	2.84982	12.6945	0.000366734	0.0160368	1	4958668	546	*	547	4958745	51	6.00916	2.03331	4.52741	peak_9858	Distal Intergenic	1	4946816	4947868	1053	1	PGSC0003DMG400004435	PGSC0003DMT400011334	11852
1:49649193-49649814	1.23937	2.26296	11.0676	0.000878484	0.0299408	1	49649194	621	*	622	49649299	30	7.06136	2.80817	5.47199	peak_17244	Distal Intergenic	1	49601807	49603990	2184	2	PGSC0003DMG400034808	PGSC0003DMT400085237	-45204
1:49728814-49729090	-0.666952	3.26565	10.2466	0.00136937	0.0408206	1	49728815	276	*	277	49728902	91	9.98629	2.06847	8.15481	peak_17250	Distal Intergenic	1	49775148	49776352	1205	1	PGSC0003DMG402017980	PGSC0003DMT400046318	-46058
1:49762447-49763119	-0.515974	5.08867	13.4663	0.000242885	0.0120071	1	49762448	672	*	673	49762632	260	28.6545	2.17337	26.1699	peak_17258	Distal Intergenic	1	49775148	49776352	1205	1	PGSC0003DMG402017980	PGSC0003DMT400046318	-12029
1:49841975-49842584	0.53797	7.2695	31.0662	2.49374e-08	5.84027e-06	1	49841976	609	*	610	49842130	1345	581.802	6.21721	577.575	peak_17276	Distal Intergenic	1	49848236	49853822	5587	1	PGSC0003DMG400017979	PGSC0003DMT400046315	-5652
1:49843622-49843981	0.331045	7.49062	13.2945	0.000266189	0.0128019	1	49843623	359	*	360	49843754	2920	1133.97	5.52803	1129.19	peak_17278	Distal Intergenic	1	49848236	49853822	5587	1	PGSC0003DMG400017979	PGSC0003DMT400046315	-4255
1:49885285-49887262	0.699035	7.55381	55.8105	7.98033e-14	6.3926e-11	1	49885286	1977	*	1978	49886980	1434	682.654	6.99475	678.298	peak_17284	Distal Intergenic	1	49911138	49911942	805	1	PGSC0003DMG400038171	PGSC0003DMT400088600	-23876
1:49890533-49891135	0.532104	7.49204	30.0716	4.16395e-08	9.07357e-06	1	49890534	602	*	603	49890923	2408	937.746	5.54013	933.116	peak_17285	Distal Intergenic	1	49911138	49911942	805	1	PGSC0003DMG400038171	PGSC0003DMT400088600	-20003
1:50003616-50004230	0.742277	3.62113	11.7543	0.000607044	0.022885	1	50003617	614	*	615	50003875	131	56.8975	5.8051	54.0417	peak_17305	Distal Intergenic	1	49970671	49977513	6843	2	PGSC0003DMG400019991	PGSC0003DMT400051470	-26104
1:50087008-50087308	-0.820806	3.06975	11.7633	0.000604102	0.0228151	1	50087009	300	*	301	50087072	87	11.6241	2.26767	9.68986	peak_17312	Distal Intergenic	1	50083998	50085713	1716	1	PGSC0003DMG400013162	PGSC0003DMT400034237	3011
1:50166788-50167014	-0.747222	3.56451	11.1455	0.000842347	0.0290803	1	50166789	226	*	227	50166923	156	18.5688	2.21309	16.3337	peak_17327	Promoter (<=1kb)	1	50167495	50168412	918	1	PGSC0003DMG400039149	PGSC0003DMT400089578	-481
1:50177150-50177736	-0.375916	5.8684	11.0041	0.000909094	0.0306272	1	50177151	586	*	587	50177404	387	46.8149	2.29263	44.0628	peak_17328	Distal Intergenic	1	50170106	50170450	345	2	PGSC0003DMG400047119	PGSC0003DMT400097548	-6701
1:50200942-50201154	-0.692984	3.73804	12.6057	0.000384575	0.0165296	1	50200943	212	*	213	50201049	200	36.5994	2.83331	33.9801	peak_17331	Distal Intergenic	1	50211218	50213691	2474	1	PGSC0003DMG400045022	PGSC0003DMT400095451	-10064
1:50213489-50213729	0.807768	5.04551	31.2761	2.23818e-08	5.30098e-06	1	50213490	240	*	241	50213624	624	342.502	8.36431	338.623	peak_17334	Promoter (2-3kb)	1	50211218	50213691	2474	1	PGSC0003DMG400045022	PGSC0003DMT400095451	2272
1:50215618-50215935	-0.59362	4.58787	17.488	2.89127e-05	0.00230138	1	50215619	317	*	318	50215791	270	34.8917	2.34909	32.2984	peak_17337	Distal Intergenic	1	50211218	50213691	2474	1	PGSC0003DMG400045022	PGSC0003DMT400095451	4401
1:5032087-5032981	1.01489	3.26681	16.9182	3.90253e-05	0.00291621	1	5032088	894	*	895	5032491	69	34.5215	6.40045	31.9339	peak_9860	Distal Intergenic	1	5042612	5046763	4152	1	PGSC0003DMG400022718	PGSC0003DMT400058501	-9631
1:5054093-5054613	1.46362	2.52514	16.4718	4.93792e-05	0.00353451	1	5054094	520	*	521	5054407	62	26.2364	5.2185	23.8008	peak_9861	Distal Intergenic	1	5043689	5046497	2809	1	PGSC0003DMG400022718	PGSC0003DMT400058500	10405
1:50604881-50605246	-0.737584	3.03649	10.9159	0.000953434	0.0316881	1	50604882	365	*	366	50604950	64	12.4651	2.74449	10.4826	peak_17411	Distal Intergenic	1	50588529	50590848	2320	1	PGSC0003DMG400034774	PGSC0003DMT400085203	16353
1:50662446-50662707	1.67971	1.76864	12.8944	0.000329572	0.0148401	1	50662447	261	*	262	50662607	42	14.1048	3.93171	12.0397	peak_17417	Distal Intergenic	1	50641209	50642745	1537	1	PGSC0003DMG400005308	PGSC0003DMT400013590	21238
1:50708290-50708628	-0.698681	4.34645	20.6273	5.5795e-06	0.000600771	1	50708291	338	*	339	50708420	216	27.5444	2.31775	25.082	peak_17438	Distal Intergenic	1	50713913	50718751	4839	1	PGSC0003DMG400034499	PGSC0003DMT400084928	-5285
1:50839263-50839864	1.20386	2.9946	18.6739	1.5509e-05	0.00138824	1	50839264	601	*	602	50839722	69	27.2216	4.91842	24.7641	peak_17460	Promoter (<=1kb)	1	50838837	50839873	1037	2	PGSC0003DMG400035260	PGSC0003DMT400085689	9
1:50890618-50890862	-0.905214	2.95818	15.6668	7.55388e-05	0.00488332	1	50890619	244	*	245	50890696	86	6.84002	1.80281	5.27039	peak_17469	Distal Intergenic	1	50904536	50907075	2540	1	PGSC0003DMG400005303	PGSC0003DMT400013578	-13674
1:50948164-50948517	-0.794705	5.76066	46.0398	1.15873e-11	5.94803e-09	1	50948165	353	*	354	50948408	521	49.1401	2.06033	46.362	peak_17472	Distal Intergenic	1	50944487	50945282	796	1	PGSC0003DMG400002471	PGSC0003DMT400006324	3678
1:51234304-51234744	1.22039	2.31707	10.8759	0.000974255	0.0322014	1	51234305	440	*	441	51234626	44	11.9679	3.32444	10.0142	peak_17515	Distal Intergenic	1	51263387	51264847	1461	2	PGSC0003DMG400004191	PGSC0003DMT400010739	30103
1:51345400-51345627	-0.800791	3.09627	12.009	0.000529438	0.0209056	1	51345401	227	*	228	51345571	98	12.9602	2.27418	10.9511	peak_17548	Distal Intergenic	1	51353528	51354905	1378	1	PGSC0003DMG400004201	PGSC0003DMT400010755	-7901
1:51382804-51384163	0.790194	3.31031	10.421	0.00124589	0.0382018	1	51382805	1359	*	1360	51383402	41	13.4657	3.84027	11.4312	peak_17557	Distal Intergenic	1	51355405	51357093	1689	2	PGSC0003DMG400004202	PGSC0003DMT400010756	-25712
1:51646215-51646473	-0.55963	4.41487	14.0897	0.000174297	0.00931618	1	51646216	258	*	259	51646359	240	39.058	2.65448	36.4032	peak_17617	Distal Intergenic	1	51631698	51632000	303	1	PGSC0003DMG400045448	PGSC0003DMT400095877	14518
1:5209877-5210409	-0.399606	5.31882	10.6521	0.00109949	0.0351221	1	5209878	532	*	533	5210010	277	33.1007	2.26154	30.5356	peak_9874	Distal Intergenic	1	5192491	5196768	4278	1	PGSC0003DMG400038949	PGSC0003DMT400089378	17387
1:52224968-52225438	1.05187	2.48277	10.2498	0.00136701	0.0407783	1	52224969	470	*	471	52225087	47	17.4438	4.38888	15.2466	peak_17690	Distal Intergenic	1	52206436	52206870	435	2	PGSC0003DMG400016109	PGSC0003DMT400041554	-18099
1:52599329-52600748	0.600983	9.36071	35.1072	3.12041e-09	9.32151e-07	1	52599330	1419	*	1420	52600066	2311	661.596	4.10388	657.266	peak_17756	Promoter (<=1kb)	1	52599582	52599694	113	1	ENSRNA049457058	ENSRNA049457058-T1	0
1:52601109-52601690	0.3826	9.01568	17.1449	3.46343e-05	0.00266896	1	52601110	581	*	582	52601467	3024	684.666	3.4046	680.308	peak_17757	Promoter (<=1kb)	1	52601199	52601317	119	1	ENSRNA049457650	ENSRNA049457650-T1	0
1:52603684-52605315	0.645879	10.0752	51.836	6.03359e-13	3.97124e-10	1	52603685	1631	*	1632	52604245	2855	814.114	4.09334	809.604	peak_17759	Promoter (<=1kb)	1	52603991	52604109	119	1	ENSRNA049457580	ENSRNA049457580-T1	0
1:52605792-52606497	0.69134	8.96078	50.4894	1.19812e-12	7.4227e-10	1	52605793	705	*	706	52606088	2928	864.726	4.22168	860.169	peak_17760	Promoter (<=1kb)	1	52605820	52605938	119	1	ENSRNA049457549	ENSRNA049457549-T1	0
1:52606844-52607407	0.673438	8.69515	49.0386	2.50979e-12	1.4613e-09	1	52606845	563	*	564	52607018	2911	879.52	4.3087	874.947	peak_17761	Promoter (<=1kb)	1	52607084	52607202	119	1	ENSRNA049457507	ENSRNA049457507-T1	0
1:52607884-52616681	0.644543	12.7795	86.1528	1.66559e-20	4.65491e-17	1	52607885	8797	*	8798	52611365	2928	808.625	3.98294	804.121	peak_17762	Promoter (<=1kb)	1	52607919	52608037	119	1	ENSRNA049457496	ENSRNA049457496-T1	0
1:52833859-52834585	-0.480364	5.77535	18.0042	2.20422e-05	0.00185178	1	52833860	726	*	727	52834084	330	44.541	2.41425	41.8154	peak_17801	Distal Intergenic	1	52863083	52865144	2062	1	PGSC0003DMG400013120	PGSC0003DMT400034150	-28498
1:52982159-52982422	0.385581	6.34897	12.9474	0.000320372	0.0145403	1	52982160	263	*	264	52982301	1343	539.335	5.70945	535.161	peak_17836	Distal Intergenic	1	53034350	53035159	810	1	PGSC0003DMG400041506	PGSC0003DMT400091935	-51928
1:53044833-53045255	-0.738596	3.10872	11.6169	0.000653536	0.0241172	1	53044834	422	*	423	53045143	60	18.1542	3.77626	15.9335	peak_17842	Distal Intergenic	1	53052779	53053507	729	1	PGSC0003DMG400040357	PGSC0003DMT400090786	-7524
1:53075694-53075900	-0.786643	3.77048	17.1359	3.47979e-05	0.00267993	1	53075695	206	*	207	53075807	196	39.5642	3.0182	36.9024	peak_17857	Distal Intergenic	1	53093074	53094183	1110	1	PGSC0003DMG400023276	PGSC0003DMT400059840	-17174
1:53082371-53082552	1.42605	2.00396	11.1086	0.000859283	0.0294862	1	53082372	181	*	182	53082460	79	43.334	7.31481	40.6229	peak_17861	Distal Intergenic	1	53093074	53094183	1110	1	PGSC0003DMG400023276	PGSC0003DMT400059840	-10522
1:53210523-53210905	0.834705	3.08712	9.99012	0.00157382	0.0451274	1	53210524	382	*	383	53210816	105	34.8693	4.33169	32.2762	peak_17886	Distal Intergenic	1	53188456	53189369	914	1	PGSC0003DMG400004204	PGSC0003DMT400010760	22068
1:5331298-5331481	-0.762631	3.01962	10.9112	0.000955828	0.0317287	1	5331299	183	*	184	5331381	109	24.3211	3.14055	21.9279	peak_9894	Promoter (<=1kb)	1	5331296	5333768	2473	1	PGSC0003DMG402022708	PGSC0003DMT400058473	3
1:53373138-53373509	-0.79171	4.39115	28.6801	8.53787e-08	1.69898e-05	1	53373139	371	*	372	53373420	180	20.3934	2.17473	18.1026	peak_17917	Distal Intergenic	1	53386728	53391422	4695	1	PGSC0003DMG400004205	PGSC0003DMT400010761	-13219
1:53392890-53393076	-1.01953	2.42214	14.158	0.000168078	0.00907605	1	53392891	186	*	187	53392991	79	16.3645	2.91286	14.209	peak_17918	Distal Intergenic	1	53386728	53391422	4695	1	PGSC0003DMG400004205	PGSC0003DMT400010761	6163
1:53544673-53544911	-0.799329	3.86676	22.1545	2.51564e-06	0.00030627	1	53544674	238	*	239	53544807	207	39.876	2.93199	37.2102	peak_17948	Distal Intergenic	1	53552715	53555372	2658	2	PGSC0003DMG400037193	PGSC0003DMT400087622	10461
1:53552125-53552307	-0.740428	2.84288	9.88967	0.00166209	0.046784	1	53552126	182	*	183	53552211	89	13.5781	2.43797	11.538	peak_17949	Distal Intergenic	1	53552715	53555372	2658	2	PGSC0003DMG400037193	PGSC0003DMT400087622	3065
1:54050398-54050731	0.504852	6.18514	17.9775	2.23528e-05	0.00187412	1	54050399	333	*	334	54050625	1136	337.421	4.2201	333.552	peak_18004	Distal Intergenic	1	54042599	54048690	6092	1	PGSC0003DMG400044400	PGSC0003DMT400094829	7800
1:54051455-54052261	-0.330178	7.27735	13.9982	0.000182984	0.00966519	1	54051456	806	*	807	54052112	1583	307.831	3.05234	304.019	peak_18005	Distal Intergenic	1	54042599	54048690	6092	1	PGSC0003DMG400044400	PGSC0003DMT400094829	8857
1:54539762-54539953	1.41815	2.08974	10.0212	0.00154749	0.0446168	1	54539763	191	*	192	54539875	77	24.7308	4.08785	22.3289	peak_18126	Distal Intergenic	1	54534038	54537837	3800	1	PGSC0003DMG400035804	PGSC0003DMT400086233	5725
1:54650874-54651059	2.36644	1.14767	13.6784	0.000216931	0.0110087	1	54650875	185	*	186	54650954	30	7.15697	2.83449	5.55503	peak_18140	Promoter (<=1kb)	1	54650231	54651586	1356	1	PGSC0003DMG400035591	PGSC0003DMT400086020	644
1:54720309-54721012	-0.778657	5.01844	31.4418	2.05513e-08	4.93246e-06	1	54720310	703	*	704	54720865	196	44.061	3.25378	41.3413	peak_18157	Distal Intergenic	1	54731677	54732017	341	1	PGSC0003DMG400036946	PGSC0003DMT400087375	-10665
1:54762936-54763128	-0.747503	4.22501	22.5024	2.09886e-06	0.000261606	1	54762937	192	*	193	54763007	260	36.2967	2.4425	33.6818	peak_18161	Exon (PGSC0003DMT400090406/PGSC0003DMG400039977, exon 5 of 5)	1	54759867	54763342	3476	1	PGSC0003DMG400039977	PGSC0003DMT400090406	3070
1:55142449-55142688	-0.588358	4.65023	14.6383	0.000130238	0.00747226	1	55142450	239	*	240	55142568	381	77.1632	3.08387	74.1439	peak_18210	Distal Intergenic	1	55137743	55138769	1027	2	PGSC0003DMG400024058	PGSC0003DMT400061838	-3681
1:55143596-55143884	-0.841653	3.17809	14.4623	0.000142995	0.00802127	1	55143597	288	*	289	55143725	82	6.45826	1.79004	4.92774	peak_18211	Distal Intergenic	1	55137743	55138769	1027	2	PGSC0003DMG400024058	PGSC0003DMT400061838	-4828
1:5515648-5515933	-0.559275	3.96971	10.1198	0.00146685	0.0429464	1	5515649	285	*	286	5515782	209	42.5146	3.04122	39.8139	peak_9920	Promoter (2-3kb)	1	5506259	5513285	7027	2	PGSC0003DMG400022689	PGSC0003DMT400058425	-2364
1:55188609-55188815	-0.856705	4.05542	26.697	2.37988e-07	4.12263e-05	1	55188610	206	*	207	55188737	182	24.3293	2.35953	21.936	peak_18217	Distal Intergenic	1	55197969	55200210	2242	1	PGSC0003DMG400045009	PGSC0003DMT400095438	-9154
1:55356888-55357935	1.01594	3.75919	21.3057	3.91572e-06	0.000446875	1	55356889	1047	*	1048	55357059	142	78.9189	7.93878	75.8875	peak_18277	Distal Intergenic	1	55329629	55338533	8905	1	PGSC0003DMG400039417	PGSC0003DMT400089846	27260
1:55456302-55456496	-0.65669	3.92354	14.4924	0.000140723	0.00792918	1	55456303	194	*	195	55456407	156	12.806	1.88637	10.8095	peak_18301	Distal Intergenic	1	55469517	55472368	2852	2	PGSC0003DMG400024053	PGSC0003DMT400061826	15872
1:55688919-55689183	1.72729	1.3281	9.98971	0.00157417	0.0451274	1	55688920	264	*	265	55689012	34	9.28754	3.20023	7.50573	peak_18340	Distal Intergenic	1	55636651	55637607	957	2	PGSC0003DMG400026773	PGSC0003DMT400068838	-51313
1:55807503-55807858	1.37626	2.14497	12.8278	0.000341504	0.0152572	1	55807504	355	*	356	55807662	43	12.7464	3.5485	10.753	peak_18363	Distal Intergenic	1	55779006	55786055	7050	1	PGSC0003DMG400035432	PGSC0003DMT400085861	28498
1:55986415-55986654	1.87291	2.2934	22.0237	2.69306e-06	0.000323486	1	55986416	239	*	240	55986534	79	24.7719	4.01164	22.368	peak_18381	Distal Intergenic	1	55996784	55998283	1500	1	PGSC0003DMG400015985	PGSC0003DMT400041300	-10130
1:56085724-56086187	-0.789051	3.72381	19.4539	1.03058e-05	0.000993182	1	56085725	463	*	464	56085768	85	7.6776	1.89334	6.02704	peak_18406	Distal Intergenic	1	56113264	56117089	3826	2	PGSC0003DMG400037322	PGSC0003DMT400087751	30902
1:57036998-57037609	-0.604677	5.6388	25.2612	5.00668e-07	7.86093e-05	1	57036999	611	*	612	57037198	352	37.0926	2.14574	34.4667	peak_18538	Promoter (1-2kb)	1	57039607	57040458	852	1	PGSC0003DMG400027831	PGSC0003DMT400071541	-1998
1:57148264-57148900	-0.890823	4.67448	40.1401	2.3639e-10	9.29043e-08	1	57148265	636	*	637	57148415	154	10.181	1.74354	8.33661	peak_18557	Distal Intergenic	1	57158286	57159311	1026	1	PGSC0003DMG400027832	PGSC0003DMT400071542	-9386
1:57262468-57264726	0.816702	4.13594	18.5304	1.67213e-05	0.00147574	1	57262469	2258	*	2259	57263123	51	16.4778	3.91359	14.3158	peak_18591	Distal Intergenic	1	57273640	57273960	321	2	PGSC0003DMG400043823	PGSC0003DMT400094252	9234
1:5755437-5755787	0.528228	4.88906	13.1253	0.000291338	0.0136839	1	5755438	350	*	351	5755643	476	208.907	6.22613	205.326	peak_9940	Distal Intergenic	1	5767436	5770198	2763	1	PGSC0003DMG400017141	PGSC0003DMT400044156	-11649
1:57565987-57566459	-0.470879	5.01657	13.0847	0.00029772	0.0138471	1	57565988	472	*	473	57566244	261	49.2828	2.91614	46.5033	peak_18630	Distal Intergenic	1	57553106	57560115	7010	2	PGSC0003DMG400011332	PGSC0003DMT400029468	-5873
1:57568050-57568279	-0.676469	3.59928	11.3796	0.000742559	0.0264287	1	57568051	229	*	230	57568186	145	18.2984	2.2697	16.0713	peak_18631	Distal Intergenic	1	57573193	57575707	2515	1	PGSC0003DMG400038478	PGSC0003DMT400088907	-4914
1:57616990-57617181	-0.530385	4.01324	10.2573	0.00136143	0.0406889	1	57616991	191	*	192	57617097	247	51.7646	3.12154	48.9594	peak_18634	Distal Intergenic	1	57638634	57639836	1203	1	PGSC0003DMG400035598	PGSC0003DMT400086027	-21453
1:57673586-57673830	-0.887322	2.73017	12.1766	0.000483927	0.0196072	1	57673587	244	*	245	57673720	69	5.05872	1.72004	3.68457	peak_18640	Distal Intergenic	1	57654388	57656660	2273	1	PGSC0003DMG400042836	PGSC0003DMT400093265	19199
1:57791083-57791267	-1.44585	4.85241	100.259	1.33724e-23	6.12081e-20	1	57791084	184	*	185	57791162	317	17.6601	1.69022	15.4552	peak_18653	Distal Intergenic	1	57795443	57796789	1347	1	PGSC0003DMG400011316	PGSC0003DMT400029433	-4176
1:58196814-58197098	1.50095	2.06981	14.0134	0.000181516	0.00962806	1	58196815	284	*	285	58196912	38	7.8413	2.6737	6.1782	peak_18727	Promoter (<=1kb)	1	58194297	58196975	2679	2	PGSC0003DMG400011347	PGSC0003DMT400029507	0
1:58249936-58250166	-0.481113	5.08221	11.1347	0.000847288	0.0292101	1	58249937	230	*	231	58250053	427	120.121	3.97021	116.857	peak_18732	Distal Intergenic	1	58235733	58238534	2802	2	PGSC0003DMG400022663	PGSC0003DMT400058347	-11403
1:58390586-58391008	1.96474	1.53717	14.1774	0.000166353	0.00900282	1	58390587	422	*	423	58390978	25	4.79823	2.37731	3.45051	peak_18755	Distal Intergenic	1	58380246	58380596	351	1	PGSC0003DMG400044575	PGSC0003DMT400095004	10341
1:58719753-58720060	-1.02214	3.15464	23.6187	1.17443e-06	0.000162156	1	58719754	307	*	308	58719849	83	7.48232	1.88861	5.85346	peak_18792	Promoter (2-3kb)	1	58722503	58735058	12556	1	PGSC0003DMG400022675	PGSC0003DMT400058376	-2443
1:58907676-58908423	-0.703986	3.79679	15.6794	7.50363e-05	0.00486938	1	58907677	747	*	748	58907759	85	14.5414	2.59542	12.4607	peak_18822	Distal Intergenic	1	58902824	58905487	2664	1	PGSC0003DMG400022670	PGSC0003DMT400058363	4853
1:58913665-58913867	-0.769651	3.31269	13.9218	0.00019058	0.00998197	1	58913666	202	*	203	58913737	125	14.2886	2.14817	12.2167	peak_18825	Distal Intergenic	1	58902824	58905487	2664	1	PGSC0003DMG400022670	PGSC0003DMT400058363	10842
1:58926920-58927115	-0.692033	3.45776	10.2824	0.00134303	0.0403069	1	58926921	195	*	196	58926964	140	9.30649	1.73918	7.52397	peak_18830	Distal Intergenic	1	58943294	58947436	4143	1	PGSC0003DMG400022669	PGSC0003DMT400058360	-16179
1:5901197-5901568	-0.556165	4.26423	12.2078	0.000475895	0.0193503	1	5901198	371	*	372	5901464	149	13.507	1.9579	11.4703	peak_9951	Distal Intergenic	1	5908377	5910799	2423	1	PGSC0003DMG400044033	PGSC0003DMT400094462	-6809
1:59045385-59045575	2.65571	1.02524	14.5307	0.000137893	0.00779766	1	59045386	190	*	191	59045512	25	3.83633	2.09393	2.61834	peak_18857	Distal Intergenic	1	59025358	59025873	516	1	PGSC0003DMG400037108	PGSC0003DMT400087537	20028
1:59248984-59249168	-1.01597	4.05083	39.9968	2.54381e-10	9.87406e-08	1	59248985	184	*	185	59249101	203	14.5539	1.81287	12.4729	peak_18884	Distal Intergenic	1	59231936	59233286	1351	1	PGSC0003DMG400039784	PGSC0003DMT400090213	17049
1:593503-593976	-0.69727	5.84019	27.429	1.62968e-07	2.98769e-05	1	593504	473	*	474	593701	442	40.4114	2.02852	37.7383	peak_9464	Distal Intergenic	1	604550	607058	2509	2	PGSC0003DMG400038942	PGSC0003DMT400089371	13082
1:59632282-59632480	-0.56396	3.9488	11.3836	0.000740954	0.0263832	1	59632283	198	*	199	59632390	233	52.9094	3.29849	50.0927	peak_18930	Distal Intergenic	1	59638644	59639501	858	1	PGSC0003DMG400043578	PGSC0003DMT400094007	-6164
1:59714192-59714596	-0.846694	3.55254	18.678	1.54761e-05	0.00138628	1	59714193	404	*	405	59714520	92	8.16409	1.89013	6.47677	peak_18943	Distal Intergenic	1	59684358	59687509	3152	1	PGSC0003DMG400042239	PGSC0003DMT400092668	29835
1:598113-598385	-0.917439	2.99346	16.3697	5.2112e-05	0.00369229	1	598114	272	*	273	598339	69	4.52129	1.65376	3.20988	peak_9466	Distal Intergenic	1	604550	607058	2509	2	PGSC0003DMG400038942	PGSC0003DMT400089371	8673
1:59858974-59859250	1.28886	2.06936	10.29	0.00133756	0.0401951	1	59858975	276	*	277	59859138	54	22.4863	5.02893	20.1379	peak_18963	Promoter (1-2kb)	1	59849014	59857112	8099	2	PGSC0003DMG400022853	PGSC0003DMT400058817	-1863
1:5988260-5988796	-0.578906	3.87681	11.0208	0.000900931	0.0304582	1	5988261	536	*	537	5988361	93	11.6679	2.20725	9.72995	peak_9975	Distal Intergenic	1	6006823	6007158	336	1	PGSC0003DMG400041005	PGSC0003DMT400091434	-18027
1:5989493-5989686	-0.809591	2.86443	10.7244	0.0010573	0.0342042	1	5989494	193	*	194	5989579	88	7.77484	1.8811	6.11789	peak_9976	Distal Intergenic	1	6006823	6007158	336	1	PGSC0003DMG400041005	PGSC0003DMT400091434	-17137
1:6038536-6039129	-0.720649	3.9805	18.8567	1.40912e-05	0.00128604	1	6038537	593	*	594	6039014	92	17.6895	2.80667	15.4832	peak_9991	Distal Intergenic	1	6065317	6070441	5125	1	PGSC0003DMG400008707	PGSC0003DMT400022466	-26188
1:60388711-60388939	-0.6781	4.00801	17.2754	3.23345e-05	0.00251797	1	60388712	228	*	229	60388853	205	40.5655	2.98329	37.8906	peak_19049	Distal Intergenic	1	60396591	60400655	4065	1	PGSC0003DMG400006279	PGSC0003DMT400016059	-7652
1:60390919-60391250	-0.738168	5.54647	39.6745	3.00019e-10	1.13993e-07	1	60390920	331	*	332	60391102	503	61.6364	2.31787	58.7377	peak_19050	Distal Intergenic	1	60396591	60400655	4065	1	PGSC0003DMG400006279	PGSC0003DMT400016059	-5341
1:60547046-60547760	0.984681	2.72421	10.3702	0.00128067	0.0389632	1	60547047	714	*	715	60547435	50	19.5551	4.66319	17.2877	peak_19062	Promoter (<=1kb)	1	60546882	60555723	8842	1	PGSC0003DMG401006284	PGSC0003DMT400016075	165
1:60685011-60685391	-0.920753	3.76616	27.6705	1.43839e-07	2.66419e-05	1	60685012	380	*	381	60685305	127	11.3693	1.93307	9.45079	peak_19069	Distal Intergenic	1	60694367	60696706	2340	1	PGSC0003DMG400032094	PGSC0003DMT400081727	-8976
1:60761039-60761258	-0.741113	3.65948	10.4895	0.00120054	0.037301	1	60761040	219	*	220	60761168	102	11.7884	2.13437	9.84319	peak_19081	Distal Intergenic	1	60742568	60749977	7410	2	PGSC0003DMG400032102	PGSC0003DMT400081749	-11063
1:60848405-60848741	-0.909766	3.73052	25.9027	3.59066e-07	5.89381e-05	1	60848406	336	*	337	60848448	101	8.84416	1.89138	7.09762	peak_19087	Distal Intergenic	1	60838393	60839796	1404	1	PGSC0003DMG400032113	PGSC0003DMT400081770	10013
1:61078986-61079228	-0.509992	4.22291	10.6504	0.00110048	0.0351448	1	61078987	242	*	243	61079120	267	66.25	3.54181	63.3128	peak_19113	Distal Intergenic	1	61092520	61098311	5792	1	PGSC0003DMG400012764	PGSC0003DMT400033237	-13292
1:61485992-61486359	-0.489188	5.03103	13.0562	0.000302276	0.0139866	1	61485993	367	*	368	61486202	367	58.353	2.64762	55.4838	peak_19178	Distal Intergenic	1	61498502	61499382	881	1	PGSC0003DMG400033121	PGSC0003DMT400083213	-12143
1:61554235-61554436	-0.702038	4.80995	20.7233	5.3067e-06	0.000578329	1	61554236	201	*	202	61554326	421	78.1332	2.91711	75.1072	peak_19190	Distal Intergenic	1	61539215	61541183	1969	1	PGSC0003DMG400033112	PGSC0003DMT400083196	15021
1:61555450-61555833	-0.818619	4.29122	18.3002	1.8869e-05	0.00162315	1	61555451	383	*	384	61555536	154	35.4484	3.27545	32.846	peak_19191	Distal Intergenic	1	61539215	61541183	1969	1	PGSC0003DMG400033112	PGSC0003DMT400083196	16236
1:62033648-62034037	1.50045	1.74084	10.9298	0.000946294	0.0315007	1	62033649	389	*	390	62033702	27	5.69822	2.56018	4.24361	peak_19251	Distal Intergenic	1	62042065	62045290	3226	1	PGSC0003DMG400008990	PGSC0003DMT400023212	-8028
1:62375683-62376289	-0.689262	3.16909	10.3037	0.00132762	0.0399839	1	62375684	606	*	607	62376012	53	12.6005	3.08023	10.6126	peak_19299	Distal Intergenic	1	62388716	62394486	5771	1	PGSC0003DMG400009003	PGSC0003DMT400023247	-12427
1:62400610-62400855	-0.616102	4.16115	13.1574	0.000286379	0.0135364	1	62400611	245	*	246	62400739	221	47.6342	3.17159	44.8732	peak_19302	Distal Intergenic	1	62393544	62394486	943	1	PGSC0003DMG400009003	PGSC0003DMT400023248	7067
1:62434958-62435293	-0.96707	3.48828	24.5213	7.34926e-07	0.000108866	1	62434959	335	*	336	62435081	109	10.4338	1.97065	8.57293	peak_19305	Distal Intergenic	1	62441415	62448611	7197	1	PGSC0003DMG400009004	PGSC0003DMT400023249	-6122
1:62627-62950	0.626717	4.54732	14.6922	0.000126571	0.00729182	1	62628	323	*	324	62823	206	67.7141	4.46433	64.7649	peak_9412	Distal Intergenic	1	152322	153489	1168	2	PGSC0003DMG400015133	PGSC0003DMT400039136	90539
1:63477834-63478193	-0.739675	3.69895	17.1141	3.52005e-05	0.00270548	1	63477835	359	*	360	63478054	105	11.84	2.11374	9.89241	peak_19468	Promoter (<=1kb)	1	63477386	63482866	5481	1	PGSC0003DMG400001122	PGSC0003DMT400002875	449
1:63583236-63583454	1.5973	2.24906	14.7045	0.000125748	0.0072535	1	63583237	218	*	219	63583345	96	47.2699	6.54184	44.5123	peak_19476	Distal Intergenic	1	63601938	63602287	350	2	PGSC0003DMG400042533	PGSC0003DMT400092962	18833
1:63802703-63802915	-0.685418	4.29043	20.4824	6.01809e-06	0.00064032	1	63802704	212	*	213	63802816	272	48.1476	2.8027	45.3806	peak_19511	Promoter (<=1kb)	1	63803766	63813364	9599	1	PGSC0003DMG400000840	PGSC0003DMT400002192	-851
1:63863653-63863933	1.83249	1.21586	10.1276	0.00146067	0.0428105	1	63863654	280	*	281	63863788	31	7.6705	2.92592	6.02036	peak_19524	Distal Intergenic	1	63857581	63862122	4542	1	PGSC0003DMG400000843	PGSC0003DMT400002201	6073
1:64388833-64389026	-0.824772	4.36495	26.5475	2.57141e-07	4.40587e-05	1	64388834	193	*	194	64388924	305	57.9867	2.94168	55.1207	peak_19582	Distal Intergenic	1	64375378	64376946	1569	2	PGSC0003DMG400006822	PGSC0003DMT400017587	-11888
1:64897379-64897571	-0.602291	4.49756	16.6336	4.53397e-05	0.00328651	1	64897380	192	*	193	64897478	353	62.2642	2.81487	59.3603	peak_19639	Distal Intergenic	1	64890759	64896039	5281	1	PGSC0003DMG400006774	PGSC0003DMT400017433	6621
1:64897822-64898044	-0.634565	3.60638	10.0124	0.00155493	0.0447596	1	64897823	222	*	223	64897942	176	38.4017	3.17096	35.7562	peak_19640	Distal Intergenic	1	64890759	64896039	5281	1	PGSC0003DMG400006774	PGSC0003DMT400017433	7064
1:65043211-65043427	-0.989153	4.29748	44.0496	3.20159e-11	1.49128e-08	1	65043212	216	*	217	65043322	228	23.6277	2.10579	21.2513	peak_19662	Distal Intergenic	1	65039464	65040659	1196	1	PGSC0003DMG400006780	PGSC0003DMT400017450	3748
1:65118853-65119074	-1.10386	2.90708	22.5974	1.99755e-06	0.000251724	1	65118854	221	*	222	65119008	77	6.51792	1.83155	4.98234	peak_19675	Distal Intergenic	1	65129346	65129902	557	1	PGSC0003DMG401006783	PGSC0003DMT400017454	-10272
1:65215994-65218147	0.542592	4.51167	11.5597	0.000673953	0.0246035	1	65215995	2153	*	2154	65218019	73	24.4368	4.22106	22.0412	peak_19694	Distal Intergenic	1	65236070	65236393	324	2	PGSC0003DMG400039666	PGSC0003DMT400090095	18246
1:65258822-65259171	-0.938008	4.05541	19.8448	8.39905e-06	0.00084148	1	65258823	349	*	350	65258978	148	9.6325	1.73127	7.82696	peak_19715	Intron (PGSC0003DMT400017461/PGSC0003DMG400006785, intron 1 of 1)	1	65253347	65260522	7176	1	PGSC0003DMG400006785	PGSC0003DMT400017461	5476
1:65656756-65656983	1.51029	2.34306	16.5586	4.71694e-05	0.0034054	1	65656757	227	*	228	65656876	90	49.9663	7.5594	47.1795	peak_19766	Intron (PGSC0003DMT400017509/PGSC0003DMG400006795, intron 5 of 11)	1	65653022	65661533	8512	1	PGSC0003DMG400006795	PGSC0003DMT400017509	3735
1:66828339-66828842	0.589485	7.29358	40.1593	2.34078e-10	9.2284e-08	1	66828340	503	*	504	66828485	2143	911.177	6.11334	906.572	peak_19905	Promoter (1-2kb)	1	66826868	66827533	666	1	PGSC0003DMG400006320	PGSC0003DMT400016174	1472
1:66830657-66831155	0.555344	6.97044	31.3188	2.18953e-08	5.20665e-06	1	66830658	498	*	499	66831025	1313	660.813	7.51248	656.484	peak_19906	Distal Intergenic	1	66826868	66827533	666	1	PGSC0003DMG400006320	PGSC0003DMT400016174	3790
1:67502220-67502843	-0.597488	3.88323	12.3047	0.000451808	0.0186912	1	67502221	623	*	624	67502403	103	21.5612	2.99271	19.2386	peak_19981	Distal Intergenic	1	67494948	67496902	1955	2	PGSC0003DMG400001800	PGSC0003DMT400004527	-5319
1:67700886-67701080	1.92881	1.50202	11.9093	0.000558548	0.0216339	1	67700887	194	*	195	67700964	46	16.6192	4.26419	14.4522	peak_19999	Promoter (<=1kb)	1	67699404	67700904	1501	2	PGSC0003DMG400001811	PGSC0003DMT400004562	0
1:67809979-67810746	0.755555	4.70751	22.9283	1.68155e-06	0.000217571	1	67809980	767	*	768	67810234	227	101.087	6.17619	97.9209	peak_20007	Promoter (1-2kb)	1	67805490	67808158	2669	2	PGSC0003DMG400001817	PGSC0003DMT400004585	-1822
1:67820482-67820851	0.863812	3.26115	11.8529	0.00057572	0.0221151	1	67820483	369	*	370	67820620	146	79.6044	7.75399	76.5682	peak_20010	Distal Intergenic	1	67805490	67808158	2669	2	PGSC0003DMG400001817	PGSC0003DMT400004585	-12325
1:67891786-67892004	0.695714	3.73935	11.4942	0.00069814	0.0252955	1	67891787	218	*	219	67891879	249	124.272	7.13762	120.988	peak_20015	Distal Intergenic	1	67895673	67897023	1351	2	PGSC0003DMG400001822	PGSC0003DMT400004595	5019
1:67988179-67988395	-0.729685	3.8423	18.2479	1.93935e-05	0.00165919	1	67988180	216	*	217	67988315	205	38.1359	2.86562	35.4947	peak_20017	Promoter (2-3kb)	1	67991306	67994726	3421	1	PGSC0003DMG400001671	PGSC0003DMT400004192	-2911
1:68720924-68721142	-0.802238	4.01548	20.1667	7.09767e-06	0.000728084	1	68720925	218	*	219	68721020	216	28.6731	2.36551	26.1883	peak_20072	Promoter (1-2kb)	1	68719375	68720361	987	1	PGSC0003DMG400001699	PGSC0003DMT400004276	1550
1:68722623-68723057	-0.583722	7.25573	42.3499	7.6319e-11	3.28705e-08	1	68722624	434	*	435	68722928	1872	293.425	2.67412	289.642	peak_20074	Distal Intergenic	1	68719375	68720361	987	1	PGSC0003DMG400001699	PGSC0003DMT400004276	3249
1:68858616-68858963	0.351336	6.2954	10.5346	0.00117163	0.0367088	1	68858617	347	*	348	68858767	967	295.314	4.32033	291.527	peak_20079	Distal Intergenic	1	68833118	68835163	2046	1	PGSC0003DMG400031159	PGSC0003DMT400080024	25499
1:68864521-68865578	0.824266	5.34955	37.3348	9.94918e-10	3.4094e-07	1	68864522	1057	*	1058	68864591	422	191.999	6.4807	188.468	peak_20083	Distal Intergenic	1	68890085	68891710	1626	2	PGSC0003DMG400031180	PGSC0003DMT400080077	26132
1:69308844-69309115	-0.950709	2.67206	14.5536	0.000136228	0.0077313	1	69308845	271	*	272	69309016	64	8.04382	2.14522	6.3648	peak_20124	Promoter (<=1kb)	1	69309338	69309841	504	1	PGSC0003DMG400026053	PGSC0003DMT400067035	-223
1:6949505-6949931	-0.721297	3.83021	17.5807	2.75369e-05	0.00220583	1	6949506	426	*	427	6949538	93	6.64885	1.74304	5.10205	peak_10085	Promoter (1-2kb)	1	6949654	6951018	1365	2	PGSC0003DMG400043810	PGSC0003DMT400094239	1087
1:6990032-6990235	0.671374	3.98918	13.0897	0.000296928	0.013826	1	6990033	203	*	204	6990138	280	106.212	5.21057	103.018	peak_10088	Distal Intergenic	1	6977602	6980617	3016	2	PGSC0003DMG400014753	PGSC0003DMT400038236	-9416
1:7027457-7027682	-0.858338	3.32803	17.6583	2.64366e-05	0.00213812	1	7027458	225	*	226	7027534	132	23.8032	2.75603	21.4228	peak_10091	Distal Intergenic	1	7034582	7038305	3724	1	PGSC0003DMG400019073	PGSC0003DMT400049070	-6900
1:72366440-72366634	-1.07432	3.93998	43.7581	3.71577e-11	1.71805e-08	1	72366441	194	*	195	72366551	204	35.402	2.74349	32.8007	peak_20474	Promoter (2-3kb)	1	72363588	72364565	978	1	PGSC0003DMG402000051	PGSC0003DMT400000170	2853
1:72507759-72507961	-0.954212	3.53662	25.9007	3.59447e-07	5.89381e-05	1	72507760	202	*	203	72507844	154	20.5447	2.34083	18.251	peak_20486	Promoter (2-3kb)	1	72503324	72505150	1827	2	PGSC0003DMG400000185	PGSC0003DMT400000537	-2610
1:73689390-73689584	-0.841155	3.2422	15.8032	7.02852e-05	0.0046474	1	73689391	194	*	195	73689465	135	19.0515	2.39587	16.8004	peak_20593	Distal Intergenic	1	73702490	73704280	1791	1	PGSC0003DMG400000120	PGSC0003DMT400000349	-12906
1:73831450-73831837	-0.748647	3.95503	20.438	6.1595e-06	0.000650414	1	73831451	387	*	388	73831578	122	20.8109	2.65272	18.5077	peak_20601	Distal Intergenic	1	73826571	73827910	1340	1	PGSC0003DMG400000126	PGSC0003DMT400000361	4880
1:73832034-73832229	-0.907177	2.92686	16.0887	6.04446e-05	0.00413589	1	73832035	195	*	196	73832064	82	4.88558	1.62448	3.52823	peak_20602	Distal Intergenic	1	73835233	73837536	2304	2	PGSC0003DMG400042385	PGSC0003DMT400092814	5307
1:74795936-74796142	-1.07671	3.31764	28.4358	9.68581e-08	1.90332e-05	1	74795937	206	*	207	74796066	124	13.4681	2.09732	11.4336	peak_20712	Promoter (1-2kb)	1	74787990	74793943	5954	2	PGSC0003DMG400027496	PGSC0003DMT400070715	-1994
1:74994288-74994881	-0.539254	5.48305	16.3887	5.15925e-05	0.00366581	1	74994289	593	*	594	74994713	331	43.1813	2.37248	40.4724	peak_20740	Promoter (1-2kb)	1	74996197	74998338	2142	1	PGSC0003DMG400019458	PGSC0003DMT400050102	-1316
1:75300394-75301096	-0.696023	5.05588	29.91	4.52566e-08	9.72931e-06	1	75300395	702	*	703	75300755	235	21.4375	1.99662	19.1174	peak_20770	Distal Intergenic	1	75291702	75300007	8306	1	PGSC0003DMG401019442	PGSC0003DMT400050047	8693
1:75610866-75611114	-0.550864	4.15129	11.7651	0.000603524	0.0228001	1	75610867	248	*	249	75610989	272	62.8234	3.35635	59.9146	peak_20813	Promoter (2-3kb)	1	75604473	75608147	3675	2	PGSC0003DMG400041164	PGSC0003DMT400091593	-2720
1:76566154-76566356	-0.767468	2.92412	11.2025	0.00081685	0.0284545	1	76566155	202	*	203	76566305	76	3.37482	1.47967	2.21877	peak_20904	Distal Intergenic	1	76556844	76561057	4214	2	PGSC0003DMG400003450	PGSC0003DMT400008882	-5098
1:77240096-77240379	2.20317	1.53258	11.435	0.000720732	0.025883	1	77240097	283	*	284	77240234	43	12.7033	3.53867	10.7109	peak_20956	Distal Intergenic	1	77210933	77211712	780	2	PGSC0003DMG400024748	PGSC0003DMT400063677	-28385
1:77543422-77543765	-0.903779	2.97349	12.8685	0.000334158	0.0149822	1	77543423	343	*	344	77543508	69	6.11561	1.84886	4.6239	peak_20989	Promoter (1-2kb)	1	77538750	77541727	2978	2	PGSC0003DMG400024760	PGSC0003DMT400063707	-1696
1:77549972-77550315	-0.902118	4.37163	36.2618	1.72512e-09	5.54879e-07	1	77549973	343	*	344	77550165	206	17.2208	1.92017	15.0318	peak_20991	Distal Intergenic	1	77554157	77555141	985	1	PGSC0003DMG400024718	PGSC0003DMT400063585	-3842
1:78894982-78896141	0.346492	6.81585	11.5693	0.000670498	0.0245415	1	78894983	1159	*	1160	78895781	701	236.631	4.72904	232.978	peak_21096	Distal Intergenic	1	78899523	78900108	586	1	PGSC0003DMG400018284	PGSC0003DMT400047089	-3382
1:79103063-79103258	-0.783184	4.34959	25.879	3.63503e-07	5.94481e-05	1	79103064	195	*	196	79103165	287	56.7879	3.01521	53.933	peak_21120	Promoter (2-3kb)	1	79098011	79100736	2726	2	PGSC0003DMG400018235	PGSC0003DMT400046950	-2328
1:7921083-7921547	-0.66553	4.13037	17.8321	2.41282e-05	0.00198721	1	7921084	464	*	465	7921470	102	15.7085	2.47348	13.5781	peak_10180	Distal Intergenic	1	7942058	7942798	741	2	PGSC0003DMG400030004	PGSC0003DMT400077158	21251
1:7922057-7922264	-1.02697	5.73989	78.6071	7.57784e-19	1.53713e-15	1	7922058	207	*	208	7922149	721	122.04	2.77721	118.767	peak_10181	Distal Intergenic	1	7942058	7942798	741	2	PGSC0003DMG400030004	PGSC0003DMT400077158	20534
1:79496530-79496880	-0.850505	3.11993	15.3754	8.81265e-05	0.00549759	1	79496531	350	*	351	79496602	58	7.98277	2.2248	6.31021	peak_21155	Promoter (1-2kb)	1	79498625	79503206	4582	1	PGSC0003DMG400018256	PGSC0003DMT400047000	-1745
1:79511557-79511845	-0.760348	3.28142	12.753	0.000355446	0.0156905	1	79511558	288	*	289	79511723	84	5.65646	1.69498	4.21492	peak_21156	Promoter (<=1kb)	1	79512241	79512632	392	2	PGSC0003DMG400018216	PGSC0003DMT400046899	787
1:79514229-79514433	-0.79313	2.9852	12.3518	0.000440562	0.0183566	1	79514230	204	*	205	79514307	85	6.23047	1.74786	4.72208	peak_21157	Promoter (<=1kb)	1	79510283	79515294	5012	2	PGSC0003DMG400018216	PGSC0003DMT400046894	861
1:8049430-8049642	0.826815	3.7889	14.5667	0.000135287	0.00768832	1	8049431	212	*	213	8049558	238	114.838	6.82357	111.6	peak_10194	Distal Intergenic	1	8044124	8045930	1807	1	PGSC0003DMG400039280	PGSC0003DMT400089709	5307
1:80568864-80569308	-0.692832	3.24875	10.4965	0.00119603	0.0372045	1	80568865	444	*	445	80569028	77	18.0339	3.16701	15.8175	peak_21261	Promoter (2-3kb)	1	80559589	80566348	6760	2	PGSC0003DMG400004531	PGSC0003DMT400011521	-2517
1:8057260-8057602	-0.768452	3.38564	10.3523	0.00129316	0.039236	1	8057261	342	*	343	8057382	101	10.5156	2.03397	8.64736	peak_10198	Distal Intergenic	1	8044124	8045930	1807	1	PGSC0003DMG400039280	PGSC0003DMT400089709	13137
1:80582495-80582918	-0.777397	3.11158	12.9332	0.000322797	0.0145996	1	80582496	423	*	424	80582823	71	7.11536	1.95037	5.522	peak_21262	Promoter (2-3kb)	1	80585367	80589963	4597	1	PGSC0003DMG400023803	PGSC0003DMT400061170	-2449
1:80658-81028	-0.491223	4.58027	11.2618	0.000791192	0.0277478	1	80659	370	*	371	80723	113	10.8256	1.97541	8.94074	peak_9419	Distal Intergenic	1	152322	153489	1168	2	PGSC0003DMG400015133	PGSC0003DMT400039136	72461
1:81125568-81125946	-0.920258	2.60117	12.7548	0.000355098	0.0156862	1	81125569	378	*	379	81125591	45	4.94998	1.94226	3.58491	peak_21319	Promoter (2-3kb)	1	81123329	81123859	531	1	PGSC0003DMG400041682	PGSC0003DMT400092111	2240
1:81281251-81281476	-1.1917	4.37407	58.8748	1.68032e-14	1.52032e-11	1	81281252	225	*	226	81281358	222	19.5591	1.96521	17.2913	peak_21343	Promoter (1-2kb)	1	81272450	81279530	7081	2	PGSC0003DMG400023742	PGSC0003DMT400061015	-1722
1:81521533-81521748	-0.979661	4.02997	33.8672	5.90066e-09	1.64543e-06	1	81521534	215	*	216	81521602	233	39.5431	2.7189	36.8815	peak_21354	Promoter (2-3kb)	1	81518694	81519558	865	1	PGSC0003DMG400029773	PGSC0003DMT400076572	2840
1:82101164-82101368	-0.865825	2.691	12.2279	0.0004708	0.0191928	1	82101165	204	*	205	82101272	92	18.4913	2.88908	16.2581	peak_21415	Distal Intergenic	1	82091212	82095310	4099	2	PGSC0003DMG400012547	PGSC0003DMT400032670	-5855
1:82250142-82250569	-0.807989	3.89418	23.3414	1.3565e-06	0.000180929	1	82250143	427	*	428	82250206	107	12.0366	2.11378	10.0792	peak_21432	Promoter (<=1kb)	1	82250031	82251369	1339	2	PGSC0003DMG400012538	PGSC0003DMT400032639	800
1:82591900-82592186	-0.899529	2.9164	15.2175	9.58092e-05	0.00586343	1	82591901	286	*	287	82591978	71	4.05712	1.58512	2.80627	peak_21466	Distal Intergenic	1	82606184	82606718	535	2	PGSC0003DMG400033600	PGSC0003DMT400083802	14532
1:82817270-82817623	-0.464993	4.89367	10.9176	0.000952556	0.0316756	1	82817271	353	*	354	82817384	269	39.2732	2.50457	36.6159	peak_21484	Distal Intergenic	1	82802049	82804187	2139	2	PGSC0003DMG400047213	PGSC0003DMT400097642	-13084
1:8515295-8515765	1.06437	2.49323	10.5478	0.00116328	0.036533	1	8515296	470	*	471	8515438	42	9.30414	2.84385	7.52176	peak_10236	Distal Intergenic	1	8510290	8510649	360	1	PGSC0003DMG400011885	PGSC0003DMT400031020	5006
1:85195454-85195867	0.497097	4.8349	10.3857	0.00126998	0.0387129	1	85195455	413	*	414	85195587	278	74.757	3.78166	71.7547	peak_21685	Promoter (<=1kb)	1	85193701	85194959	1259	2	PGSC0003DMG400025917	PGSC0003DMT400066695	-496
1:88126246-88127264	0.937835	3.13971	13.4906	0.000239762	0.0118855	1	88126247	1018	*	1019	88126768	48	17.675	4.37054	15.4689	peak_21958	Promoter (<=1kb)	1	88126157	88127569	1413	1	PGSC0003DMG400018641	PGSC0003DMT400047969	90
1:88539090-88539378	-0.893244	4.29438	34.0709	5.31396e-09	1.49509e-06	1	88539091	288	*	289	88539242	199	21.0357	2.11482	18.7269	peak_22037	Distal Intergenic	1	88513480	88514046	567	1	PGSC0003DMG400014669	PGSC0003DMT400038040	25611
1:8982247-8982606	-0.798724	3.01163	11.5513	0.000677004	0.0246648	1	8982248	359	*	360	8982551	67	10.7834	2.45568	8.89984	peak_10298	Distal Intergenic	1	8975406	8976821	1416	2	PGSC0003DMG400005223	PGSC0003DMT400013390	-5427
1:9021633-9022025	-0.700695	3.17591	10.5059	0.00118995	0.0370686	1	9021634	392	*	393	9021925	73	9.18861	2.17133	7.41877	peak_10302	Distal Intergenic	1	9027178	9031091	3914	1	PGSC0003DMG400005232	PGSC0003DMT400013412	-5153
1:9037684-9038001	1.00602	2.94976	11.1	0.000863256	0.029566	1	9037685	317	*	318	9037819	119	81.274	10.5293	78.2268	peak_10303	Distal Intergenic	1	9028247	9031091	2845	1	PGSC0003DMG400005232	PGSC0003DMT400013413	9438
1:9269767-9270026	-0.708099	3.49311	13.532	0.000234527	0.0116904	1	9269768	259	*	260	9269883	146	26.3941	2.77444	23.9556	peak_10317	Distal Intergenic	1	9279259	9279737	479	1	PGSC0003DMG400033930	PGSC0003DMT400084312	-9233
1:9451918-9452199	-0.835902	2.98723	14.0082	0.000182015	0.00963543	1	9451919	281	*	282	9452132	72	7.87393	2.02942	6.2076	peak_10343	Promoter (2-3kb)	1	9449279	9450070	792	1	PGSC0003DMG400040021	PGSC0003DMT400090450	2640
1:9733433-9733684	0.651748	3.91062	11.3756	0.000744158	0.0264747	1	9733434	251	*	252	9733573	286	157.492	8.19399	154.072	peak_10395	Distal Intergenic	1	9755658	9765194	9537	2	PGSC0003DMG400014951	PGSC0003DMT400038694	31510
1:9734286-9735176	0.719791	6.41727	32.4016	1.25381e-08	3.20497e-06	1	9734287	890	*	891	9735034	1221	586.403	7.06282	582.171	peak_10396	Distal Intergenic	1	9755658	9765194	9537	2	PGSC0003DMG400014951	PGSC0003DMT400038694	30018
1:9788613-9789104	-0.742293	3.17558	10.7582	0.00103818	0.0337729	1	9788614	491	*	492	9788992	77	14.6179	2.74555	12.534	peak_10407	Promoter (<=1kb)	1	9789443	9789838	396	2	PGSC0003DMG400014950	PGSC0003DMT400038692	734
1:9794311-9794589	-0.716727	3.79757	16.8533	4.0382e-05	0.00299622	1	9794312	278	*	279	9794482	145	19.4085	2.33842	17.147	peak_10410	Distal Intergenic	1	9789443	9789838	396	2	PGSC0003DMG400014950	PGSC0003DMT400038692	-4474
2:10186253-10186482	3.33447	1.10605	19.085	1.25021e-05	0.0011621	2	10186254	229	*	230	10186382	33	8.73613	3.10879	6.99812	peak_54301	Distal Intergenic	2	10164755	10165907	1153	2	PGSC0003DMG400042409	PGSC0003DMT400092838	-20347
2:10194373-10194593	-0.707008	3.89041	15.7835	7.10202e-05	0.00467388	2	10194374	220	*	221	10194477	210	43.007	3.0557	40.3003	peak_54306	Distal Intergenic	2	10210648	10216393	5746	2	PGSC0003DMG400040017	PGSC0003DMT400090446	21800
2:10210667-10210867	0.950063	2.94082	12.1485	0.000491279	0.019873	2	10210668	200	*	201	10210730	123	57.0261	6.23017	54.1692	peak_54308	Exon (PGSC0003DMT400090446/PGSC0003DMG400040017, exon 4 of 4)	2	10210648	10216393	5746	2	PGSC0003DMG400040017	PGSC0003DMT400090446	5526
2:10347359-10347575	1.57235	1.5326	10.3678	0.00128235	0.0389925	2	10347360	216	*	217	10347504	42	14.1048	3.93171	12.0397	peak_54331	Distal Intergenic	2	10231904	10236408	4505	2	PGSC0003DMG400039050	PGSC0003DMT400089479	-110952
2:1036963-1037835	0.382103	9.30256	21.3565	3.81328e-06	0.000436372	2	1036964	872	*	873	1037650	3592	763.41	3.25453	758.958	peak_53138	Distal Intergenic	2	1044233	1049524	5292	2	PGSC0003DMG400037470	PGSC0003DMT400087899	11689
2:10539780-10541102	0.464486	5.57628	13.8662	0.000196299	0.0102014	2	10539781	1322	*	1323	10540112	241	72.175	4.12585	69.1915	peak_54339	Distal Intergenic	2	10551474	10552097	624	1	PGSC0003DMG400041237	PGSC0003DMT400091666	-10372
2:10542159-10542440	0.544036	5.15698	14.6253	0.000131143	0.00751051	2	10542160	281	*	282	10542294	696	342.307	7.22573	338.429	peak_54340	Distal Intergenic	2	10551474	10552097	624	1	PGSC0003DMG400041237	PGSC0003DMT400091666	-9034
2:10546280-10546568	-0.515157	7.04386	27.1405	1.89196e-07	3.39027e-05	2	10546281	288	*	289	10546420	1814	357.522	3.08208	353.619	peak_54343	Distal Intergenic	2	10551474	10552097	624	1	PGSC0003DMG400041237	PGSC0003DMT400091666	-4906
2:10552074-10553475	0.788222	5.99178	37.0186	1.1701e-09	3.86236e-07	2	10552075	1401	*	1402	10552297	424	176.385	5.83535	172.901	peak_54344	Promoter (<=1kb)	2	10552249	10558372	6124	1	PGSC0003DMG400043898	PGSC0003DMT400094327	0
2:10599980-10600212	-1.03558	2.76897	19.0257	1.28973e-05	0.00119441	2	10599981	232	*	233	10600125	86	9.72802	2.08925	7.91781	peak_54353	Distal Intergenic	2	10645353	10647649	2297	1	PGSC0003DMG400038493	PGSC0003DMT400088922	-45141
2:10708367-10708561	-0.506989	4.58729	12.2899	0.000455418	0.0187726	2	10708368	194	*	195	10708454	355	73.0057	3.11137	70.0162	peak_54369	Distal Intergenic	2	10688859	10692118	3260	2	PGSC0003DMG400039412	PGSC0003DMT400089841	-16250
2:10708789-10709303	1.09691	4.70695	41.6515	1.09082e-10	4.58816e-08	2	10708790	514	*	515	10708913	474	261.522	8.36794	257.808	peak_54370	Distal Intergenic	2	10688859	10692118	3260	2	PGSC0003DMG400039412	PGSC0003DMT400089841	-16672
2:10734010-10734295	1.5076	1.97534	12.6378	0.000378027	0.0163544	2	10734011	285	*	286	10734158	56	23.999	5.2118	21.6139	peak_54377	Distal Intergenic	2	10688859	10692118	3260	2	PGSC0003DMG400039412	PGSC0003DMT400089841	-41893
2:10808820-10809078	-1.06028	3.83675	39.7869	2.83245e-10	1.08274e-07	2	10808821	258	*	259	10808924	150	13.8101	1.97096	11.7613	peak_54378	Distal Intergenic	2	10897017	10898967	1951	2	PGSC0003DMG400043405	PGSC0003DMT400093834	89889
2:1096141-1096677	1.16821	6.35967	93.0936	4.98784e-22	1.79226e-18	2	1096142	536	*	537	1096227	524	191.389	5.09328	187.859	peak_53143	Promoter (<=1kb)	2	1095497	1101406	5910	1	PGSC0003DMG400038141	PGSC0003DMT400088570	645
2:10997771-10997986	-0.99301	4.58299	51.0313	9.09055e-13	5.80337e-10	2	10997772	215	*	216	10997876	342	67.4743	3.02273	64.5269	peak_54434	Promoter (2-3kb)	2	10992991	10995253	2263	2	PGSC0003DMG400044093	PGSC0003DMT400094522	-2519
2:11481665-11481864	1.61096	1.70907	11.5772	0.000667669	0.024485	2	11481666	199	*	200	11481765	32	8.19701	3.01736	6.50133	peak_54525	Distal Intergenic	2	11440544	11443776	3233	2	PGSC0003DMG400043613	PGSC0003DMT400094042	-37890
2:11557846-11560416	0.513047	4.74301	9.78154	0.00176272	0.0487867	2	11557847	2570	*	2571	11559974	61	18.8103	3.84555	16.5673	peak_54548	Distal Intergenic	2	11574610	11575936	1327	1	PGSC0003DMG400031337	PGSC0003DMT400080487	-14194
2:1192793-1193143	0.776597	3.74779	14.403	0.000147567	0.0082009	2	1192794	350	*	351	1192997	221	96.1703	6.00446	93.0321	peak_53149	Distal Intergenic	2	1208403	1210414	2012	2	PGSC0003DMG400045011	PGSC0003DMT400095440	17271
2:11965556-11966152	-0.494417	4.17355	9.77543	0.00176859	0.0489062	2	11965557	596	*	597	11965913	129	22.4596	2.69386	20.1125	peak_54661	Promoter (<=1kb)	2	11965876	11966307	432	1	PGSC0003DMG400003176	PGSC0003DMT400008234	0
2:12029068-12029256	-0.744021	3.18805	12.1131	0.000500694	0.0201405	2	12029069	188	*	189	12029158	117	21.509	2.7708	19.1872	peak_54691	Distal Intergenic	2	12010991	12011569	579	1	PGSC0003DMG400038615	PGSC0003DMT400089044	18078
2:12032291-12032605	0.744169	3.85081	14.108	0.00017261	0.00924932	2	12032292	314	*	315	12032375	241	88.5825	5.01473	85.4891	peak_54692	Distal Intergenic	2	12010991	12011569	579	1	PGSC0003DMG400038615	PGSC0003DMT400089044	21301
2:12069435-12071600	0.564129	4.06396	9.93166	0.0016246	0.0461316	2	12069436	2165	*	2166	12071074	43	14.3736	3.9306	12.2983	peak_54697	Promoter (1-2kb)	2	12068278	12071593	3316	1	PGSC0003DMG400045769	PGSC0003DMT400096198	1158
2:1215472-1216692	0.379977	6.53786	11.179	0.000827296	0.0287097	2	1215473	1220	*	1221	1215927	518	192.254	5.17749	188.722	peak_53153	Distal Intergenic	2	1208403	1210414	2012	2	PGSC0003DMG400045011	PGSC0003DMT400095440	-5059
2:1219790-1220305	-0.43801	5.87113	15.4865	8.30957e-05	0.00524846	2	1219791	515	*	516	1219982	531	97.058	2.90052	93.9149	peak_53156	Distal Intergenic	2	1208403	1210414	2012	2	PGSC0003DMG400045011	PGSC0003DMT400095440	-9377
2:12216376-12216609	-1.12481	3.61107	35.7773	2.21208e-09	6.90324e-07	2	12216377	233	*	234	12216557	112	4.4457	1.47495	3.14451	peak_54729	Distal Intergenic	2	12201505	12201861	357	1	PGSC0003DMG400035721	PGSC0003DMT400086150	14872
2:12275264-12275580	0.850384	3.80788	17.6774	2.61711e-05	0.00211937	2	12275265	316	*	317	12275430	261	134.802	7.48023	131.471	peak_54747	Distal Intergenic	2	12201505	12201861	357	1	PGSC0003DMG400035721	PGSC0003DMT400086150	73760
2:1235472-1235653	-0.793411	3.16944	12.181	0.000482799	0.0195741	2	1235473	181	*	182	1235570	111	17.4825	2.51814	15.2844	peak_53157	Distal Intergenic	2	1231026	1231373	348	2	PGSC0003DMG400043577	PGSC0003DMT400094006	-4100
2:12404222-12404417	-0.621975	3.83973	12.6753	0.000370527	0.0161578	2	12404223	195	*	196	12404327	215	42.0584	2.96573	39.3635	peak_54769	Distal Intergenic	2	12431776	12435173	3398	1	PGSC0003DMG400015104	PGSC0003DMT400039061	-27359
2:12511945-12513826	0.588627	4.37937	12.6248	0.000380661	0.0164201	2	12511946	1881	*	1882	12513422	84	36.6433	5.60045	34.0232	peak_54789	Distal Intergenic	2	12519201	12524409	5209	2	PGSC0003DMG400015105	PGSC0003DMT400039062	10583
2:12545070-12545256	-1.20765	5.32278	104.338	1.70596e-24	1.02166e-20	2	12545071	186	*	187	12545182	516	63.1418	2.31722	60.2301	peak_54797	Distal Intergenic	2	12538015	12539063	1049	2	PGSC0003DMG400009805	PGSC0003DMT400025396	-6008
2:12824534-12825001	-0.729464	3.45671	14.2981	0.000156024	0.00855373	2	12824535	467	*	468	12824546	81	3.89389	1.52052	2.66877	peak_54846	Distal Intergenic	2	12783732	12784226	495	2	PGSC0003DMG400045228	PGSC0003DMT400095657	-40309
2:12989184-12989428	-0.818209	3.68703	20.7008	5.36947e-06	0.000584158	2	12989185	244	*	245	12989297	184	31.6143	2.71635	29.0749	peak_54878	Distal Intergenic	2	12992901	12994211	1311	1	PGSC0003DMG400017975	PGSC0003DMT400046306	-3473
2:13020133-13020615	-0.979028	4.89845	56.7088	5.05376e-14	4.18589e-11	2	13020134	482	*	483	13020258	245	20.38	1.92713	18.0894	peak_54885	Distal Intergenic	2	12992901	12994211	1311	1	PGSC0003DMG400017975	PGSC0003DMT400046306	27233
2:13197442-13197858	-0.626615	3.466	10.4331	0.00123779	0.0380611	2	13197443	416	*	417	13197737	106	19.5224	2.75728	17.2567	peak_54911	Distal Intergenic	2	13173439	13177743	4305	1	PGSC0003DMG400021008	PGSC0003DMT400054175	24004
2:13208988-13209450	-0.479933	4.66095	10.9365	0.000942878	0.0314286	2	13208989	462	*	463	13209151	232	35.6699	2.56636	33.0646	peak_54916	Distal Intergenic	2	13234929	13236742	1814	2	PGSC0003DMG400021011	PGSC0003DMT400054180	27292
2:13561804-13562260	0.633367	3.81389	10.5076	0.00118882	0.0370442	2	13561805	456	*	457	13561921	191	92.3104	6.75829	89.1947	peak_54975	Distal Intergenic	2	13566708	13575523	8816	1	PGSC0003DMG401028079	PGSC0003DMT400072158	-4448
[truncated: 2,878 more rows]
