# Supplementary material for: CHIP-seq and transcriptomics reveal a new role of circadian-regulated StBBX24 protein in potato reproduction
Source: BMC Plant Biol. 2025 Dec 2;25:1702. doi: 10.1186/s12870-025-07811-0 (PMC12701598; doi:10.1186/s12870-025-07811-0)
Supplement: Supplementary file 2 — Supplementary Material 2. [file 12870_2025_7811_MOESM2_ESM.xlsx]

## Sheet: dark-WT-dark_stats_annotated_si
Additional Data Set 2: Annotation of statistically significant differential peaks for dark-sample vs. dark-input sample.
Coordinates	dark-WT_dark_logFC	dark-WT_dark_logCPM	dark-WT_dark_LR	dark-WT_dark_PValue	dark-WT_dark_FDR	seqnames	start	width	strand	length	abs_summit	pileup	log10.pvalue	fold_enrichment	log10.qvalue	name	annotation	geneChr	geneStart	geneEnd	geneLength	geneStrand	geneId	transcriptId	distanceToTSS
10:10148261-10148646	-0.874161	4.40576	10.1184	0.00146794	0.0413992	10	10148262	385	*	386	10148340	211	25.8158	2.26895	23.5376	peak_23702	Distal Intergenic	10	10175581	10176000	420	2	PGSC0003DMG400040205	PGSC0003DMT400090634	27354
10:10151751-10152170	0.933508	4.51936	15.1178	0.000101008	0.00661793	10	10151752	419	*	420	10151874	386	205.01	7.88729	201.666	peak_23705	Distal Intergenic	10	10175581	10176000	420	2	PGSC0003DMG400040205	PGSC0003DMT400090634	23830
10:10199027-10199327	-0.976971	4.47133	14.0934	0.000173949	0.0096996	10	10199028	300	*	301	10199141	193	31.1224	2.62078	28.7395	peak_23720	Distal Intergenic	10	10175581	10176000	420	2	PGSC0003DMG400040205	PGSC0003DMT400090634	-23028
10:10229719-10231619	0.728644	5.39663	10.1709	0.00142677	0.0406985	10	10229720	1900	*	1901	10230701	265	174.209	10.6259	170.95	peak_23734	Promoter (<=1kb)	10	10228776	10231307	2532	1	PGSC0003DMG400037363	PGSC0003DMT400087792	944
10:1050708-1050912	1.42298	2.64324	14.2061	0.000163836	0.00928097	10	1050709	204	*	205	1050799	100	66.8102	9.95218	64.0294	peak_22289	Promoter (1-2kb)	10	1052047	1057045	4999	1	PGSC0003DMG400014380	PGSC0003DMT400037271	-1135
10:10510779-10510974	-0.747548	3.90124	11.124	0.000852172	0.0288881	10	10510780	195	*	196	10510880	222	46.9411	3.12979	44.3396	peak_23835	Distal Intergenic	10	10516789	10520351	3563	2	PGSC0003DMG400035918	PGSC0003DMT400086347	9377
10:10512838-10513889	1.18995	3.53555	17.2821	3.22213e-05	0.00286344	10	10512839	1051	*	1052	10513460	53	15.323	3.58031	13.3651	peak_23838	Distal Intergenic	10	10516789	10520351	3563	2	PGSC0003DMG400035918	PGSC0003DMT400086347	6462
10:10549761-10551610	0.73999	4.32422	9.80994	0.00173572	0.0460196	10	10549762	1849	*	1850	10550418	68	35.2916	6.67728	32.8404	peak_23846	Distal Intergenic	10	10567567	10568460	894	1	PGSC0003DMG400035914	PGSC0003DMT400086343	-15957
10:10567732-10570062	0.88993	4.89904	16.3451	5.27923e-05	0.00411905	10	10567733	2330	*	2331	10568982	122	71.9564	8.49771	69.139	peak_23858	Promoter (<=1kb)	10	10567567	10568460	894	1	PGSC0003DMG400035914	PGSC0003DMT400086343	166
10:10648047-10648382	2.18096	1.43467	12.1128	0.000500765	0.0201408	10	10648048	335	*	336	10648191	32	9.05272	3.2517	7.43125	peak_23883	Distal Intergenic	10	10567567	10568460	894	1	PGSC0003DMG400035914	PGSC0003DMT400086343	80481
10:10905365-10905736	-0.910706	3.15532	12.4318	0.00042209	0.0179922	10	10905366	371	*	372	10905666	62	11.2228	2.61315	9.47268	peak_23964	Distal Intergenic	10	10942086	10944296	2211	2	PGSC0003DMG400043253	PGSC0003DMT400093682	38560
10:10943516-10944696	0.926346	4.33871	13.6602	0.000219046	0.0114177	10	10943517	1180	*	1181	10943748	145	89.8259	9.27586	86.8972	peak_23979	Promoter (<=1kb)	10	10942086	10944296	2211	2	PGSC0003DMG400043253	PGSC0003DMT400093682	0
10:10963025-10963581	0.898354	3.70751	11.5959	0.000660978	0.0243199	10	10963026	556	*	557	10963343	154	84.5068	7.85493	81.6088	peak_23988	Distal Intergenic	10	10942086	10944296	2211	2	PGSC0003DMG400043253	PGSC0003DMT400093682	-18730
10:10964151-10964800	0.904484	6.14038	15.6525	7.61099e-05	0.00534622	10	10964152	649	*	650	10964579	1125	793.874	12.5477	789.792	peak_23989	Distal Intergenic	10	10942086	10944296	2211	2	PGSC0003DMG400043253	PGSC0003DMT400093682	-19856
10:11010647-11011739	1.02427	3.54965	13.5428	0.000233189	0.0119845	10	11010648	1092	*	1093	11011386	53	17.3927	3.98882	15.3581	peak_24009	Promoter (<=1kb)	10	11010756	11011265	510	1	PGSC0003DMG400034829	PGSC0003DMT400085258	0
10:11118686-11119228	0.960583	3.1797	9.82191	0.00172445	0.0458049	10	11118687	542	*	543	11119086	135	66.8951	6.80704	64.1138	peak_24049	Distal Intergenic	10	11128182	11129411	1230	2	PGSC0003DMG400047075	PGSC0003DMT400097504	10183
10:11138945-11139286	1.74892	1.98171	13.028	0.000306862	0.0144348	10	11138946	341	*	342	11139165	52	20.1494	4.64845	18.0191	peak_24059	Distal Intergenic	10	11128182	11129411	1230	2	PGSC0003DMG400047075	PGSC0003DMT400097504	-9535
10:11170050-11170626	-0.797256	4.81492	16.4811	4.91375e-05	0.00391593	10	11170051	576	*	577	11170196	182	14.2858	1.86626	12.3779	peak_24068	Distal Intergenic	10	11128182	11129411	1230	2	PGSC0003DMG400047075	PGSC0003DMT400097504	-40640
10:11174136-11174316	-0.887727	3.10829	10.7819	0.00102496	0.0325839	10	11174137	180	*	181	11174224	115	22.7773	2.90402	20.5721	peak_24071	Distal Intergenic	10	11128182	11129411	1230	2	PGSC0003DMG400047075	PGSC0003DMT400097504	-44726
10:11233695-11233927	0.93085	5.20268	13.063	0.000301188	0.0142437	10	11233696	232	*	233	11233804	651	360.868	8.48993	357.227	peak_24093	Distal Intergenic	10	11297164	11297505	342	2	PGSC0003DMG400043133	PGSC0003DMT400093562	63578
10:11237467-11237734	-0.830194	4.06292	15.007	0.000107112	0.0069316	10	11237468	267	*	268	11237599	215	39.4808	2.84688	36.9699	peak_24094	Distal Intergenic	10	11297164	11297505	342	2	PGSC0003DMG400043133	PGSC0003DMT400093562	59771
10:11260028-11260587	1.50736	2.84556	15.5226	8.15229e-05	0.00561882	10	11260029	559	*	560	11260279	57	22.7325	4.84936	20.5286	peak_24100	Distal Intergenic	10	11297164	11297505	342	2	PGSC0003DMG400043133	PGSC0003DMT400093562	36918
10:11291237-11291550	-1.09646	2.53515	12.8835	0.00033149	0.0151883	10	11291238	313	*	314	11291275	47	4.19382	1.78559	2.97133	peak_24113	Distal Intergenic	10	11297164	11297505	342	2	PGSC0003DMG400043133	PGSC0003DMT400093562	5955
10:11362804-11363381	0.991173	4.04153	14.6188	0.000131592	0.00798792	10	11362805	577	*	578	11363172	167	91.3908	7.87411	88.4533	peak_24121	Distal Intergenic	10	11381658	11388373	6716	1	PGSC0003DMG400044707	PGSC0003DMT400095136	-18277
10:11385960-11388510	0.753368	4.69559	11.5211	0.000688112	0.0250424	10	11385961	2550	*	2551	11386152	57	22.3371	4.76426	20.1442	peak_24128	Exon (PGSC0003DMT400095136/PGSC0003DMG400044707, exon 2 of 3)	10	11381658	11388373	6716	1	PGSC0003DMG400044707	PGSC0003DMT400095136	4303
10:11389184-11389368	-1.03488	2.69215	12.1162	0.000499866	0.0201241	10	11389185	184	*	185	11389274	75	14.187	2.7332	12.2817	peak_24129	Distal Intergenic	10	11381658	11388373	6716	1	PGSC0003DMG400044707	PGSC0003DMT400095136	7527
10:11499470-11499771	-1.01394	2.79953	10.3956	0.00126317	0.0374829	10	11499471	301	*	302	11499715	58	3.83505	1.6332	2.64994	peak_24151	Distal Intergenic	10	11549821	11550964	1144	1	PGSC0003DMG400023097	PGSC0003DMT400059447	-50050
10:11503880-11504332	1.54171	2.44025	13.3252	0.000261866	0.0129615	10	11503881	452	*	453	11504086	55	17.3573	3.87327	15.3235	peak_24153	Distal Intergenic	10	11549821	11550964	1144	1	PGSC0003DMG400023097	PGSC0003DMT400059447	-45489
10:11512142-11512439	1.47114	2.09841	10.5364	0.00117045	0.0356895	10	11512143	297	*	298	11512305	61	16.3918	3.43362	14.3911	peak_24154	Distal Intergenic	10	11549821	11550964	1144	1	PGSC0003DMG400023097	PGSC0003DMT400059447	-37382
10:11564202-11564511	0.882927	4.73029	15.6798	7.50198e-05	0.00528453	10	11564203	309	*	310	11564298	429	280.873	10.7978	277.365	peak_24164	Intron (PGSC0003DMT400059438/PGSC0003DMG400023094, intron 3 of 3)	10	11558491	11567253	8763	1	PGSC0003DMG400023094	PGSC0003DMT400059438	5712
10:11981721-11982199	1.46079	2.67532	15.1767	9.79039e-05	0.00644762	10	11981722	478	*	479	11981952	53	18.8424	4.2909	16.7511	peak_24307	Distal Intergenic	10	11998784	11999888	1105	2	PGSC0003DMG400038587	PGSC0003DMT400089016	17689
10:12320538-12320733	-0.846719	6.01557	16.5439	4.75363e-05	0.00383978	10	12320539	195	*	196	12320638	797	143.365	2.88653	140.204	peak_24388	Distal Intergenic	10	12303092	12304362	1271	2	PGSC0003DMG400021076	PGSC0003DMT400054314	-16177
10:12334266-12334656	-1.05756	2.99093	14.5247	0.000138337	0.00828045	10	12334267	390	*	391	12334612	65	5.66407	1.82697	4.30507	peak_24395	Distal Intergenic	10	12344989	12345471	483	2	PGSC0003DMG400043493	PGSC0003DMT400093922	10815
10:12470829-12471433	-1.09271	4.08632	20.9507	4.71245e-06	0.000688546	10	12470830	604	*	605	12471210	80	5.95331	1.74972	4.56612	peak_24433	Distal Intergenic	10	12485195	12488020	2826	1	PGSC0003DMG400043279	PGSC0003DMT400093708	-13762
10:12952163-12952448	-1.28804	5.49544	47.4894	5.53014e-12	1.09446e-08	10	12952164	285	*	286	12952286	448	52.7399	2.26897	50.0778	peak_24563	Distal Intergenic	10	12961763	12962819	1057	1	PGSC0003DMG400040189	PGSC0003DMT400090618	-9315
10:12996454-12996866	-1.07072	3.31932	18.7949	1.45553e-05	0.00159192	10	12996455	412	*	413	12996806	78	8.87976	2.08037	7.27656	peak_24569	Distal Intergenic	10	13001243	13005781	4539	1	PGSC0003DMG400036381	PGSC0003DMT400086810	-4377
10:13106940-13109159	0.75093	4.37467	10.3905	0.00126667	0.0375755	10	13106941	2219	*	2220	13108245	54	22.5093	5.03427	20.3112	peak_24600	Promoter (<=1kb)	10	13107948	13109152	1205	1	PGSC0003DMG400046064	PGSC0003DMT400096493	0
10:13159962-13160222	-1.13283	3.48201	18.2294	1.95829e-05	0.00196906	10	13159963	260	*	261	13159998	81	5.88887	1.73664	4.5063	peak_24608	Distal Intergenic	10	13107948	13109152	1205	1	PGSC0003DMG400046064	PGSC0003DMT400096493	52015
10:13199999-13200427	0.957661	4.78985	17.4147	3.00494e-05	0.00273476	10	13200000	428	*	429	13200201	509	332.103	10.8011	328.506	peak_24622	Distal Intergenic	10	13241842	13246287	4446	2	PGSC0003DMG400047264	PGSC0003DMT400097693	45860
10:13201809-13202100	-0.896001	4.9759	19.0317	1.28564e-05	0.00145724	10	13201810	291	*	292	13201925	336	45.2746	2.41313	42.6919	peak_24623	Distal Intergenic	10	13241842	13246287	4446	2	PGSC0003DMG400047264	PGSC0003DMT400097693	44187
10:13205511-13205716	1.5438	2.05277	10.5151	0.00118402	0.0359362	10	13205512	205	*	206	13205662	59	14.3109	3.16447	12.4018	peak_24624	Distal Intergenic	10	13241842	13246287	4446	2	PGSC0003DMG400047264	PGSC0003DMT400097693	40571
10:13391487-13392064	1.02393	5.08623	19.2124	1.16948e-05	0.00136529	10	13391488	577	*	578	13391856	505	276.289	8.28383	272.79	peak_24691	Distal Intergenic	10	13369133	13370690	1558	1	PGSC0003DMG400012842	PGSC0003DMT400033422	22355
10:13396611-13399115	0.847912	5.51635	15.7571	7.20157e-05	0.0051456	10	13396612	2504	*	2505	13396816	304	198.793	10.6159	195.465	peak_24695	Distal Intergenic	10	13416826	13417260	435	1	PGSC0003DMG400012841	PGSC0003DMT400033420	-17711
10:13427481-13428423	0.7201	4.55503	9.89191	0.00166007	0.0446515	10	13427482	942	*	943	13428140	229	131.09	8.55596	127.972	peak_24702	Distal Intergenic	10	13422127	13422534	408	2	PGSC0003DMG400012835	PGSC0003DMT400033401	-4948
10:13740223-13740404	-1.14661	3.85035	27.0634	1.96886e-07	5.74898e-05	10	13740224	181	*	182	13740324	151	14.0344	1.97925	12.134	peak_24764	Distal Intergenic	10	13754003	13757559	3557	1	PGSC0003DMG400022103	PGSC0003DMT400056821	-13599
10:13877344-13877790	-0.733524	4.46203	12.9826	0.000314399	0.0146816	10	13877345	446	*	447	13877447	185	49.6684	3.7207	47.0377	peak_24811	Distal Intergenic	10	13883408	13885860	2453	1	PGSC0003DMG400003241	PGSC0003DMT400008401	-5618
10:14140920-14141098	-1.17963	2.93568	16.2573	5.52951e-05	0.00423743	10	14140921	178	*	179	14141020	89	10.2602	2.11288	8.56226	peak_24878	Distal Intergenic	10	14144193	14144576	384	2	PGSC0003DMG400040717	PGSC0003DMT400091146	3478
10:14354684-14354880	-0.999279	3.94056	21.0502	4.47398e-06	0.000663287	10	14354685	196	*	197	14354780	211	41.5214	2.97541	38.9841	peak_24932	Distal Intergenic	10	14336188	14337594	1407	2	PGSC0003DMG400038927	PGSC0003DMT400089356	-17091
10:14563019-14563218	-0.946532	2.85711	11.1136	0.00085697	0.0289641	10	14563020	199	*	200	14563103	75	11.4955	2.41242	9.72505	peak_24987	Distal Intergenic	10	14568367	14568985	619	2	PGSC0003DMG400005322	PGSC0003DMT400013620	5767
10:14628110-14628293	-1.01479	3.06406	14.6507	0.00012939	0.00791844	10	14628111	183	*	184	14628144	78	7.57502	1.93879	6.06093	peak_25004	Distal Intergenic	10	14601481	14603179	1699	2	PGSC0003DMG400039299	PGSC0003DMT400089728	-24932
10:14700028-14700384	1.56269	2.0694	10.4836	0.00120437	0.0362713	10	14700029	356	*	357	14700066	50	9.78551	2.68051	8.11906	peak_25028	Distal Intergenic	10	14716464	14723205	6742	1	PGSC0003DMG400039558	PGSC0003DMT400089987	-16080
10:14728808-14733313	0.648522	6.01369	9.72315	0.00181962	0.0473047	10	14728809	4505	*	4506	14732943	90	47.029	6.99109	44.4265	peak_25034	Distal Intergenic	10	14716464	14723205	6742	1	PGSC0003DMG400039558	PGSC0003DMT400089987	12345
10:14773288-14774041	1.05761	3.36185	11.9547	0.000545095	0.0212755	10	14773289	753	*	754	14773680	72	35.0495	6.23193	32.6016	peak_25042	Promoter (2-3kb)	10	14770772	14771729	958	1	PGSC0003DMG400005455	PGSC0003DMT400013940	2517
10:14841999-14842218	-0.951338	3.83686	17.9263	2.2963e-05	0.00223503	10	14842000	219	*	220	14842124	189	31.4333	2.66664	29.0451	peak_25051	Distal Intergenic	10	14836391	14838642	2252	2	PGSC0003DMG400005460	PGSC0003DMT400013950	-3358
10:15012324-15012568	1.03116	3.04692	10.2994	0.00133074	0.038939	10	15012325	244	*	245	15012459	156	100.766	9.94324	97.78	peak_25061	Distal Intergenic	10	15015574	15018582	3009	1	PGSC0003DMG400025529	PGSC0003DMT400065620	-3006
10:15351515-15351902	-1.2318	3.62467	26.5561	2.55995e-07	6.95381e-05	10	15351516	387	*	388	15351596	92	10.3369	2.0925	8.63393	peak_25180	Distal Intergenic	10	15346832	15347602	771	2	PGSC0003DMG400012086	PGSC0003DMT400031520	-3914
10:15357687-15358498	0.839436	4.38843	10.9021	0.000960557	0.0313683	10	15357688	811	*	812	15358386	299	154.56	7.53338	151.362	peak_25181	Distal Intergenic	10	15346832	15347602	771	2	PGSC0003DMG400012086	PGSC0003DMT400031520	-10086
10:15409811-15410172	-0.768886	4.8794	14.3254	0.000153774	0.00894256	10	15409812	361	*	362	15409983	313	63.0344	3.05808	60.2827	peak_25182	Distal Intergenic	10	15442623	15443236	614	2	PGSC0003DMG400046604	PGSC0003DMT400097033	33064
10:15445547-15445744	-0.843702	3.51514	10.6247	0.0011159	0.034507	10	15445548	197	*	198	15445648	126	18.6524	2.44988	16.5714	peak_25193	Promoter (2-3kb)	10	15442623	15443236	614	2	PGSC0003DMG400046604	PGSC0003DMT400097033	-2312
10:15831341-15831543	-1.17739	3.12824	21.079	4.40743e-06	0.000655761	10	15831342	202	*	203	15831464	103	14.8816	2.3897	12.9457	peak_25284	Distal Intergenic	10	15842924	15843250	327	1	PGSC0003DMG400017823	PGSC0003DMT400045949	-11381
10:15872682-15872875	-0.902522	3.14522	12.0189	0.000526645	0.0208587	10	15872683	193	*	194	15872780	104	16.5133	2.51971	14.5095	peak_25298	Distal Intergenic	10	15877767	15881918	4152	1	PGSC0003DMG400046915	PGSC0003DMT400097344	-4892
10:15983638-15984536	-0.739268	4.28712	12.6019	0.000385348	0.0168819	10	15983639	898	*	899	15984450	72	5.17447	1.71378	3.85897	peak_25332	Promoter (<=1kb)	10	15983866	15984383	518	1	PGSC0003DMG400043035	PGSC0003DMT400093464	0
10:16004411-16004928	1.71477	2.7482	19.1205	1.2272e-05	0.00141249	10	16004412	517	*	518	16004799	75	24.1017	4.07903	21.8651	peak_25337	Distal Intergenic	10	15998588	16000461	1874	2	PGSC0003DMG400035549	PGSC0003DMT400085978	-3951
10:16005120-16005777	0.967506	3.96179	13.4977	0.000238855	0.0121704	10	16005121	657	*	658	16005647	137	71.8196	7.32271	69.0036	peak_25338	Exon (PGSC0003DMT400094818/PGSC0003DMG400044389, exon 3 of 3)	10	15998588	16000461	1874	2	PGSC0003DMG400035549	PGSC0003DMT400085978	-4660
10:16064868-16067222	0.861115	4.87606	14.5063	0.00013969	0.00832542	10	16064869	2354	*	2355	16066464	92	48.2907	7.04931	45.6745	peak_25367	Distal Intergenic	10	16119754	16121607	1854	1	PGSC0003DMG400045691	PGSC0003DMT400096120	-52532
10:16069653-16070011	-0.914364	3.80118	16.2839	5.45238e-05	0.00420326	10	16069654	358	*	359	16069760	110	19.0837	2.66369	16.987	peak_25370	Distal Intergenic	10	16119754	16121607	1854	1	PGSC0003DMG400045691	PGSC0003DMT400096120	-49743
10:16181234-16181501	-1.04003	2.34272	9.61773	0.00192708	0.0489552	10	16181235	267	*	268	16181411	46	3.58456	1.69027	2.43209	peak_25410	Promoter (2-3kb)	10	16179592	16184248	4657	2	PGSC0003DMG400034394	PGSC0003DMT400084823	2747
10:16247608-16247997	-0.882013	2.94961	10.4826	0.00120506	0.0362832	10	16247609	389	*	390	16247895	51	10.2089	2.726	8.51843	peak_25431	Distal Intergenic	10	16227195	16228759	1565	1	PGSC0003DMG400038209	PGSC0003DMT400088638	20414
10:16254045-16254332	-0.912036	3.15587	11.2783	0.000784174	0.0274103	10	16254046	287	*	288	16254294	74	6.3934	1.84062	4.96848	peak_25434	Distal Intergenic	10	16227195	16228759	1565	1	PGSC0003DMG400038209	PGSC0003DMT400088638	26851
10:16307359-16307722	-1.10192	3.56455	22.1527	2.51799e-06	0.000423682	10	16307360	363	*	364	16307434	105	14.5075	2.3364	12.5875	peak_25449	Distal Intergenic	10	16298995	16299315	321	2	PGSC0003DMG400035501	PGSC0003DMT400085930	-8045
10:16481833-16484005	0.883552	4.3045	12.0312	0.000523171	0.0207681	10	16481834	2172	*	2173	16483878	54	23.482	5.26387	21.2591	peak_25516	Distal Intergenic	10	16447573	16448563	991	1	PGSC0003DMG400043076	PGSC0003DMT400093505	34261
10:16602428-16602710	1.89372	1.62909	11.6406	0.00064529	0.0239208	10	16602429	282	*	283	16602541	49	18.0195	4.37902	15.9619	peak_25563	Distal Intergenic	10	16592533	16592957	425	2	PGSC0003DMG400039965	PGSC0003DMT400090394	-9472
10:17107500-17107835	1.04616	5.62124	20.838	4.99821e-06	0.000714664	10	17107501	335	*	336	17107638	1063	717.476	11.6174	713.452	peak_25722	Distal Intergenic	10	17117142	17117679	538	1	PGSC0003DMG400045881	PGSC0003DMT400096310	-9307
10:17135252-17135528	-0.845963	4.77152	16.6989	4.38075e-05	0.00360528	10	17135253	276	*	277	17135387	371	80.8523	3.24338	77.9763	peak_25732	Distal Intergenic	10	17148387	17153051	4665	2	PGSC0003DMG400046824	PGSC0003DMT400097253	17523
10:17135779-17136101	-0.838853	3.62058	12.8379	0.000339675	0.0154511	10	17135780	322	*	323	17135859	121	14.811	2.21567	12.8774	peak_25733	Distal Intergenic	10	17148387	17153051	4665	2	PGSC0003DMG400046824	PGSC0003DMT400097253	16950
10:17510359-17511738	0.778146	5.03857	12.4793	0.000411481	0.0177339	10	17510360	1379	*	1380	17510591	423	245.719	8.9797	242.281	peak_25874	Distal Intergenic	10	17438315	17443406	5092	2	PGSC0003DMG400044246	PGSC0003DMT400094675	-66954
10:17523235-17523421	-0.706973	3.97247	10.1481	0.00144448	0.0409851	10	17523236	186	*	187	17523339	231	43.0842	2.88219	40.527	peak_25877	Distal Intergenic	10	17585967	17586620	654	1	PGSC0003DMG400009751	PGSC0003DMT400025237	-62546
10:17524150-17524672	-0.793994	4.73025	15.5974	7.83628e-05	0.00545403	10	17524151	522	*	523	17524304	152	16.5515	2.12053	14.546	peak_25878	Distal Intergenic	10	17585967	17586620	654	1	PGSC0003DMG400009751	PGSC0003DMT400025237	-61295
10:17764939-17765150	-1.16929	4.05934	29.3203	6.13503e-08	2.3904e-05	10	17764940	211	*	212	17765050	186	21.9789	2.22112	19.7946	peak_25941	Promoter (2-3kb)	10	17762393	17765807	3415	1	PGSC0003DMG400018974	PGSC0003DMT400048835	2547
10:18209102-18211859	0.724335	5.31095	10.0846	0.0014951	0.0419197	10	18209103	2757	*	2758	18209682	137	80.5864	8.562	77.7123	peak_26063	Distal Intergenic	10	18224148	18227777	3630	2	PGSC0003DMG400039246	PGSC0003DMT400089675	15918
10:18297102-18298258	0.931917	3.75768	12.3011	0.000452685	0.0189338	10	18297103	1156	*	1157	18297602	54	19.4404	4.35331	17.3321	peak_26075	Distal Intergenic	10	18318504	18318941	438	2	PGSC0003DMG400040719	PGSC0003DMT400091148	20683
10:18533696-18534114	-0.792461	3.34181	10.1311	0.00145791	0.0412095	10	18533697	418	*	419	18533895	73	7.68502	1.99732	6.16425	peak_26167	Promoter (2-3kb)	10	18530845	18532735	1891	1	PGSC0003DMG400037003	PGSC0003DMT400087432	2852
10:18534706-18534886	-0.939095	3.99946	18.6077	1.6057e-05	0.00171552	10	18534707	180	*	181	18534805	217	29.719	2.40453	27.3616	peak_26168	Distal Intergenic	10	18530845	18532735	1891	1	PGSC0003DMG400037003	PGSC0003DMT400087432	3862
10:18537233-18537503	-1.03004	3.45166	18.2413	1.94612e-05	0.00196474	10	18537234	270	*	271	18537416	103	12.6954	2.20257	10.8602	peak_26170	Distal Intergenic	10	18530845	18532735	1891	1	PGSC0003DMG400037003	PGSC0003DMT400087432	6389
10:18555001-18555841	-0.610698	5.38891	9.66419	0.00187894	0.0481938	10	18555002	840	*	841	18555567	258	51.9864	3.04291	49.332	peak_26178	Distal Intergenic	10	18561929	18562237	309	1	PGSC0003DMG400040181	PGSC0003DMT400090610	-6088
10:18702737-18703465	-0.798027	4.03268	12.7731	0.00035164	0.0158565	10	18702738	728	*	729	18702838	90	6.93617	1.78729	5.46909	peak_26226	Promoter (2-3kb)	10	18706038	18709729	3692	1	PGSC0003DMG400004329	PGSC0003DMT400011063	-2573
10:18736381-18736792	-1.06673	2.53234	11.1903	0.000822263	0.028274	10	18736382	411	*	412	18736492	44	9.68631	2.84997	8.02408	peak_26236	Distal Intergenic	10	18716941	18721970	5030	1	PGSC0003DMG400004328	PGSC0003DMT400011061	19441
10:18753213-18753606	1.89019	2.23186	17.2077	3.35068e-05	0.00295871	10	18753214	393	*	394	18753496	65	27.2675	5.20366	24.9585	peak_26244	Distal Intergenic	10	18716941	18721970	5030	1	PGSC0003DMG400004328	PGSC0003DMT400011061	36273
10:18811484-18811668	-1.03543	2.3937	10.4951	0.00119692	0.0361648	10	18811485	184	*	185	18811559	66	13.0462	2.77907	11.1977	peak_26268	Distal Intergenic	10	18788243	18790312	2070	2	PGSC0003DMG400046320	PGSC0003DMT400096749	-21173
10:18937274-18937483	-1.14993	2.27653	10.128	0.00146036	0.0412321	10	18937275	209	*	210	18937363	46	4.65836	1.87751	3.38911	peak_26301	Distal Intergenic	10	18920853	18922227	1375	2	PGSC0003DMG400011759	PGSC0003DMT400030697	-15048
10:19007666-19007967	-1.43693	3.13133	31.7034	1.79608e-08	8.54892e-06	10	19007667	301	*	302	19007756	45	7.91659	2.47809	6.3811	peak_26323	Promoter (1-2kb)	10	19006486	19006911	426	1	PGSC0003DMG400043448	PGSC0003DMT400093877	1181
10:19079830-19080176	-0.771738	4.37328	14.1141	0.00017205	0.00962819	10	19079831	346	*	347	19080041	224	37.7063	2.70214	35.2194	peak_26348	Promoter (2-3kb)	10	19082903	19083316	414	1	PGSC0003DMG400011760	PGSC0003DMT400030700	-2727
10:19311-19607	0.848494	4.43798	10.1886	0.00141314	0.0404325	10	19312	296	*	297	19497	222	105.672	6.68619	102.661	peak_22175	Distal Intergenic	10	65818	66574	757	2	PGSC0003DMG400036512	PGSC0003DMT400086941	46967
10:19352202-19352663	1.27602	2.71168	10.8665	0.000979175	0.0317152	10	19352203	461	*	462	19352535	108	57.2517	7.26651	54.5483	peak_26423	Promoter (<=1kb)	10	19352699	19353908	1210	1	PGSC0003DMG400041739	PGSC0003DMT400092168	-36
10:19352850-19354227	0.861661	5.3828	13.0549	0.000302487	0.0142913	10	19352851	1377	*	1378	19353871	332	194.173	8.98792	190.857	peak_26424	Promoter (<=1kb)	10	19352699	19353908	1210	1	PGSC0003DMG400041739	PGSC0003DMT400092168	152
10:19355809-19356016	-1.3323	2.94097	20.7153	5.3289e-06	0.000752455	10	19355810	207	*	208	19355944	84	4.58555	1.58322	3.32311	peak_26425	Distal Intergenic	10	19352699	19353908	1210	1	PGSC0003DMG400041739	PGSC0003DMT400092168	3111
10:19380938-19381239	-1.26822	2.57502	17.9977	2.21175e-05	0.00217138	10	19380939	301	*	302	19381147	45	14.7865	3.89962	12.8536	peak_26438	Distal Intergenic	10	19363131	19364759	1629	1	PGSC0003DMG400040779	PGSC0003DMT400091208	17808
10:19543028-19543219	1.75123	3.80581	36.392	1.61361e-09	1.25742e-06	10	19543029	191	*	192	19543117	287	181.285	10.0242	178.005	peak_26484	Promoter (1-2kb)	10	19542942	19545097	2156	2	PGSC0003DMG400047081	PGSC0003DMT400097510	1878
10:19543485-19543663	2.46012	1.38677	13.3773	0.000254682	0.0127578	10	19543486	178	*	179	19543579	52	18.7214	4.33017	16.6372	peak_26485	Promoter (1-2kb)	10	19542942	19545097	2156	2	PGSC0003DMG400047081	PGSC0003DMT400097510	1434
10:19653247-19653473	1.19969	3.30333	15.8726	6.77512e-05	0.00492844	10	19653248	226	*	227	19653361	203	134.465	10.5669	131.335	peak_26524	Distal Intergenic	10	19705655	19706921	1267	1	PGSC0003DMG400040937	PGSC0003DMT400091366	-52182
10:19799511-19799707	2.99994	2.15822	28.4663	9.53433e-08	3.33921e-05	10	19799512	196	*	197	19799595	63	7.42939	2.07737	5.92425	peak_26569	Distal Intergenic	10	19761613	19768182	6570	1	PGSC0003DMG400016108	PGSC0003DMT400041551	37899
10:19898188-19898448	-1.18703	3.75053	27.648	1.45521e-07	4.61676e-05	10	19898189	260	*	261	19898269	129	10.6414	1.87314	8.92613	peak_26582	Promoter (2-3kb)	10	19895435	19896039	605	1	PGSC0003DMG400024399	PGSC0003DMT400062698	2754
10:20063782-20065103	1.06282	3.88696	14.0662	0.000176491	0.00979316	10	20063783	1321	*	1322	20064355	57	25.7544	5.53359	23.4768	peak_26629	Promoter (<=1kb)	10	20064451	20065053	603	2	PGSC0003DMG400047337	PGSC0003DMT400097766	0
10:20197318-20197654	-0.875277	3.53109	13.1663	0.000285033	0.0137055	10	20197319	336	*	337	20197366	98	12.4371	2.2275	10.6199	peak_26665	Distal Intergenic	10	20182571	20190400	7830	2	PGSC0003DMG400034506	PGSC0003DMT400084935	-6919
10:20262456-20266252	0.756853	6.18592	12.4679	0.000413999	0.0178211	10	20262457	3796	*	3797	20263690	264	190.791	12.4205	187.485	peak_26670	Distal Intergenic	10	20257753	20258139	387	2	PGSC0003DMG400042148	PGSC0003DMT400092577	-4318
10:20278395-20278823	-0.914832	3.65181	14.884	0.000114329	0.00725434	10	20278396	428	*	429	20278501	117	22.7417	2.87141	20.5375	peak_26672	Distal Intergenic	10	20271098	20272130	1033	1	PGSC0003DMG400041395	PGSC0003DMT400091824	7298
10:20536749-20537526	1.35034	2.77345	14.2856	0.000157064	0.00907043	10	20536750	777	*	778	20536958	54	24.1253	5.4195	21.8858	peak_26720	Distal Intergenic	10	20523611	20527458	3848	2	PGSC0003DMG400037309	PGSC0003DMT400087738	-9292
10:20612515-20612691	-1.62954	4.69076	70.9048	3.74875e-17	5.19336e-13	10	20612516	176	*	177	20612597	286	32.2073	2.20076	29.8059	peak_26747	Distal Intergenic	10	20617291	20618319	1029	1	PGSC0003DMG400036816	PGSC0003DMT400087245	-4600
10:20686286-20686639	1.80596	1.55397	10.3451	0.00129819	0.0382019	10	20686287	353	*	354	20686391	30	5.79906	2.46974	4.43132	peak_26768	Distal Intergenic	10	20682020	20682890	871	1	PGSC0003DMG400018983	PGSC0003DMT400048853	4267
10:20695915-20696099	-0.917463	3.49469	13.3608	0.000256939	0.0128245	10	20695916	184	*	185	20696018	142	25.4904	2.75852	23.2194	peak_26771	Distal Intergenic	10	20682020	20682890	871	1	PGSC0003DMG400018983	PGSC0003DMT400048853	13896
10:20860823-20861431	-0.775956	4.63679	15.1839	9.75293e-05	0.00643394	10	20860824	608	*	609	20861063	192	31.3663	2.64024	28.9798	peak_26833	Distal Intergenic	10	20867729	20872208	4480	1	PGSC0003DMG400014922	PGSC0003DMT400038627	-6298
10:20885232-20885890	-0.933063	4.16772	17.6359	2.67486e-05	0.00248886	10	20885233	658	*	659	20885362	100	14.8803	2.42372	12.9445	peak_26839	Distal Intergenic	10	20867729	20872208	4480	1	PGSC0003DMG400014922	PGSC0003DMT400038627	17504
10:20953282-20953615	-1.3388	4.60909	46.6819	8.34947e-12	1.55377e-08	10	20953283	333	*	334	20953532	210	11.3158	1.65314	9.56097	peak_26862	Distal Intergenic	10	20918779	20919599	821	1	PGSC0003DMG400041724	PGSC0003DMT400092153	34504
10:20972851-20973028	-1.18147	3.7433	26.3094	2.90874e-07	7.71398e-05	10	20972852	177	*	178	20972956	156	18.4009	2.20349	16.3271	peak_26868	Distal Intergenic	10	21001915	21002355	441	2	PGSC0003DMG400043437	PGSC0003DMT400093866	29327
10:21014792-21015257	-1.13345	6.10301	27.5647	1.51923e-07	4.74739e-05	10	21014793	465	*	466	21015031	558	54.8818	2.09922	52.2	peak_26891	Distal Intergenic	10	21001915	21002355	441	2	PGSC0003DMG400043437	PGSC0003DMT400093866	-12438
10:21016501-21016707	-0.943249	4.29527	20.3387	6.48751e-06	0.000870696	10	21016502	206	*	207	21016639	245	37.9555	2.58176	35.4661	peak_26893	Distal Intergenic	10	21027813	21028550	738	1	PGSC0003DMG400045443	PGSC0003DMT400095872	-11106
10:21017602-21017786	-0.948737	4.14409	15.9275	6.58162e-05	0.0048328	10	21017603	184	*	185	21017677	206	24.5315	2.23758	22.2828	peak_26895	Distal Intergenic	10	21027813	21028550	738	1	PGSC0003DMG400045443	PGSC0003DMT400095872	-10027
10:21034145-21034376	1.87679	1.95059	14.1399	0.000169702	0.0095267	10	21034146	231	*	232	21034263	69	36.6972	6.89755	34.2249	peak_26907	Distal Intergenic	10	21027813	21028550	738	1	PGSC0003DMG400045443	PGSC0003DMT400095872	6333
10:21175875-21176399	-0.851136	3.5575	10.8499	0.000988009	0.031856	10	21175876	524	*	525	21176315	66	11.5918	2.58114	9.81763	peak_26936	Distal Intergenic	10	21196509	21197603	1095	2	PGSC0003DMG400014924	PGSC0003DMT400038635	21204
10:21242880-21243117	1.80178	1.54949	10.1461	0.0014461	0.0409964	10	21242881	237	*	238	21243020	46	15.6225	4.0293	13.6542	peak_26971	Distal Intergenic	10	21267177	21269307	2131	1	PGSC0003DMG400035328	PGSC0003DMT400085757	-24060
10:21354405-21354581	-1.29505	3.60797	25.4478	4.5452e-07	0.000107128	10	21354406	176	*	177	21354483	130	19.6565	2.48277	17.5399	peak_27017	Intron (PGSC0003DMT400068748/PGSC0003DMG400026735, intron 2 of 2)	10	21353789	21358919	5131	2	PGSC0003DMG400026735	PGSC0003DMT400068748	4338
10:21365004-21365721	-0.797011	3.65723	11.448	0.000715703	0.0256883	10	21365005	717	*	718	21365433	56	6.57578	2.0499	5.13918	peak_27020	Distal Intergenic	10	21353789	21358919	5131	2	PGSC0003DMG400026735	PGSC0003DMT400068748	-6086
10:21481604-21481834	1.85822	1.60056	10.6857	0.00107968	0.0336775	10	21481605	230	*	231	21481685	47	16.5068	4.16787	14.5032	peak_27071	Distal Intergenic	10	21477043	21478448	1406	1	PGSC0003DMG400041848	PGSC0003DMT400092277	4562
10:21597458-21600130	0.708368	4.49797	9.94486	0.00161299	0.0439434	10	21597459	2672	*	2673	21598044	57	26.1248	5.62172	23.8393	peak_27128	Distal Intergenic	10	21584994	21593432	8439	2	PGSC0003DMG400047220	PGSC0003DMT400097649	-4027
10:21688848-21689319	1.65613	5.03466	44.5843	2.43644e-11	3.61643e-08	10	21688849	471	*	472	21689172	544	352.513	10.7041	348.885	peak_27145	Distal Intergenic	10	21668934	21669713	780	1	PGSC0003DMG400044311	PGSC0003DMT400094740	19915
10:21810422-21811698	0.817468	3.90224	9.92949	0.00162652	0.0441633	10	21810423	1276	*	1277	21811159	91	57.5787	9.06535	54.8724	peak_27186	Distal Intergenic	10	21828049	21829265	1217	2	PGSC0003DMG400044395	PGSC0003DMT400094824	17567
10:21813745-21814070	-1.09553	3.67806	19.8811	8.24119e-06	0.00104106	10	21813746	325	*	326	21813999	121	14.5512	2.19674	12.6295	peak_27187	Distal Intergenic	10	21828049	21829265	1217	2	PGSC0003DMG400044395	PGSC0003DMT400094824	15195
10:21978189-21979226	0.759419	4.02458	9.68674	0.00185602	0.0478818	10	21978190	1037	*	1038	21978317	145	67.1106	6.29733	64.3277	peak_27257	Distal Intergenic	10	21940567	21941568	1002	2	PGSC0003DMG400039998	PGSC0003DMT400090427	-36622
10:22004986-22005639	0.843398	4.12571	10.07	0.00150702	0.0421033	10	22004987	653	*	654	22005430	235	143.619	9.4275	140.457	peak_27270	Distal Intergenic	10	22048816	22049127	312	2	PGSC0003DMG400036489	PGSC0003DMT400086918	43488
10:22024737-22025688	1.1429	8.06151	23.4161	1.3048e-06	0.000251834	10	22024738	951	*	952	22024959	2560	1419.02	8.62892	1414.54	peak_27281	Distal Intergenic	10	22048816	22049127	312	2	PGSC0003DMG400036489	PGSC0003DMT400086918	23439
10:22036578-22039171	0.855934	6.46734	15.7195	7.34611e-05	0.00521599	10	22036579	2593	*	2594	22037833	315	181.101	8.74732	177.822	peak_27284	Distal Intergenic	10	22048816	22049127	312	2	PGSC0003DMG400036489	PGSC0003DMT400086918	9956
10:22043329-22043529	-0.979538	2.72632	11.4684	0.000707906	0.0255317	10	22043330	200	*	201	22043436	61	6.87239	2.02752	5.41748	peak_27287	Distal Intergenic	10	22048816	22049127	312	2	PGSC0003DMG400036489	PGSC0003DMT400086918	5598
10:22098833-22099830	1.01221	6.72756	18.8662	1.40216e-05	0.00155537	10	22098834	997	*	998	22099005	1115	630.084	8.80739	626.132	peak_27312	Distal Intergenic	10	22048816	22049127	312	2	PGSC0003DMG400036489	PGSC0003DMT400086918	-49707
10:22116309-22117116	1.04459	3.41598	11.6762	0.000633042	0.0235468	10	22116310	807	*	808	22116543	85	51.633	8.47413	48.9819	peak_27323	Distal Intergenic	10	22177415	22178140	726	2	PGSC0003DMG400036953	PGSC0003DMT400087382	61024
10:22205665-22206073	-0.970319	2.8256	11.7991	0.000592592	0.0224818	10	22205666	408	*	409	22205993	50	5.07642	1.89719	3.76678	peak_27337	Distal Intergenic	10	22186389	22187013	625	1	PGSC0003DMG400037757	PGSC0003DMT400088186	19277
10:22602939-22603586	1.10542	5.72256	25.6902	4.0085e-07	9.70462e-05	10	22602940	647	*	648	22603442	698	419.11	9.56232	415.388	peak_27403	Distal Intergenic	10	22589703	22596606	6904	1	PGSC0003DMG400039475	PGSC0003DMT400089904	13237
10:22670677-22670979	1.56739	1.95482	10.6285	0.00111357	0.0344607	10	22670678	302	*	303	22670793	54	21.1668	4.72846	19.0051	peak_27415	Distal Intergenic	10	22681043	22681946	904	1	PGSC0003DMG400045821	PGSC0003DMT400096250	-10064
10:22735456-22736005	-0.773177	5.43139	12.5042	0.000406039	0.0175689	10	22735457	549	*	550	22735649	409	131.723	4.47664	128.603	peak_27433	Distal Intergenic	10	22726164	22727168	1005	2	PGSC0003DMG400043336	PGSC0003DMT400093765	-8289
10:22736229-22736482	-0.907728	3.72633	13.7246	0.000211667	0.0111469	10	22736230	253	*	254	22736369	108	8.03151	1.78446	6.48248	peak_27434	Distal Intergenic	10	22726164	22727168	1005	2	PGSC0003DMG400043336	PGSC0003DMT400093765	-9062
10:22952994-22954501	0.741095	4.33922	10.0558	0.00151865	0.0423126	10	22952995	1507	*	1508	22953558	165	98.9315	8.94267	95.9543	peak_27481	Distal Intergenic	10	22941480	22942957	1478	2	PGSC0003DMG400020928	PGSC0003DMT400053944	-10038
10:23111203-23111414	-0.940281	3.18074	12.5066	0.00040551	0.0175555	10	23111204	211	*	212	23111343	109	22.4282	2.96898	20.2325	peak_27523	Distal Intergenic	10	23186482	23189872	3391	1	PGSC0003DMG400042969	PGSC0003DMT400093398	-75068
10:23113112-23113457	-1.01994	3.69337	15.8314	6.92431e-05	0.00500472	10	23113113	345	*	346	23113225	98	8.45021	1.87629	6.87709	peak_27524	Distal Intergenic	10	23186482	23189872	3391	1	PGSC0003DMG400042969	PGSC0003DMT400093398	-73025
10:23114055-23114739	-0.82137	4.72989	17.385	3.05224e-05	0.00276621	10	23114056	684	*	685	23114194	176	14.4199	1.89436	12.504	peak_27525	Distal Intergenic	10	23186482	23189872	3391	1	PGSC0003DMG400042969	PGSC0003DMT400093398	-71743
10:23288415-23288686	-1.09475	2.6182	13.2062	0.000279018	0.0134858	10	23288416	271	*	272	23288641	45	7.27999	2.36054	5.79135	peak_27551	Distal Intergenic	10	23295856	23297061	1206	2	PGSC0003DMG400039126	PGSC0003DMT400089555	8375
10:23379231-23379579	0.891464	5.92844	14.6593	0.000128796	0.00789505	10	23379232	348	*	349	23379407	1166	720.961	10.0934	716.934	peak_27578	Distal Intergenic	10	23397128	23397580	453	1	PGSC0003DMG400035390	PGSC0003DMT400085819	-17549
10:23405673-23408449	0.758358	5.41305	12.2111	0.000475052	0.0194645	10	23405674	2776	*	2777	23406344	158	66.9422	5.71815	64.1605	peak_27589	Promoter (<=1kb)	10	23405746	23409280	3535	2	PGSC0003DMG400038835	PGSC0003DMT400089264	831
10:23444570-23444778	-0.832394	3.4854	11.7093	0.000621882	0.0232705	10	23444571	208	*	209	23444666	141	25.774	2.78896	23.4962	peak_27596	Distal Intergenic	10	23429954	23438317	8364	2	PGSC0003DMG400025700	PGSC0003DMT400066026	-6254
10:23461593-23461786	-0.734444	3.72767	10.1664	0.00143026	0.0407653	10	23461594	193	*	194	23461705	155	15.6886	2.05449	13.7169	peak_27598	Distal Intergenic	10	23468119	23472071	3953	1	PGSC0003DMG400026636	PGSC0003DMT400068494	-6333
10:23463982-23464216	-0.728917	5.6749	14.1506	0.000168747	0.00948592	10	23463983	234	*	235	23464096	733	165.379	3.36354	162.146	peak_27600	Distal Intergenic	10	23468119	23472071	3953	1	PGSC0003DMG400026636	PGSC0003DMT400068494	-3903
10:23582034-23582216	-1.01943	3.4689	18.1595	2.03156e-05	0.00202639	10	23582035	182	*	183	23582093	136	22.8314	2.64278	20.6251	peak_27634	Promoter (2-3kb)	10	23579393	23580663	1271	1	PGSC0003DMG400039393	PGSC0003DMT400089822	2642
10:23680600-23680989	2.0332	1.75157	13.5512	0.000232142	0.0119504	10	23680601	389	*	390	23680914	39	13.3219	3.94146	11.4548	peak_27671	Promoter (<=1kb)	10	23680657	23681254	598	2	PGSC0003DMG400038448	PGSC0003DMT400088877	265
10:23690444-23690654	2.42323	1.35221	13.335	0.000260491	0.0129191	10	23690445	210	*	211	23690558	46	18.111	4.63121	16.0453	peak_27679	Promoter (<=1kb)	10	23689258	23691084	1827	2	PGSC0003DMG400043707	PGSC0003DMT400094136	430
10:23761024-23761369	-1.09167	5.93661	32.5351	1.17056e-08	6.18424e-06	10	23761025	345	*	346	23761227	509	50.1121	2.09721	47.4767	peak_27694	Distal Intergenic	10	23754834	23757103	2270	1	PGSC0003DMG400041589	PGSC0003DMT400092018	6191
10:23785050-23785739	1.03424	2.96602	10.2667	0.00135449	0.0393387	10	23785051	689	*	690	23785361	61	27.7124	5.62424	25.3947	peak_27704	Distal Intergenic	10	23780143	23781552	1410	1	PGSC0003DMG400043484	PGSC0003DMT400093913	4908
10:23968393-23968834	1.92442	2.37929	18.5708	1.63712e-05	0.00174015	10	23968394	441	*	442	23968698	78	44.9254	7.78438	42.3461	peak_27765	Distal Intergenic	10	23960830	23962881	2052	2	PGSC0003DMG400003447	PGSC0003DMT400008877	-5513
10:24002805-24003050	-1.18186	2.98104	19.6681	9.21266e-06	0.00114067	10	24002806	245	*	246	24002903	77	4.89873	1.65193	3.61077	peak_27771	Distal Intergenic	10	24014398	24014913	516	1	PGSC0003DMG400042938	PGSC0003DMT400093367	-11348
10:24020750-24020997	1.59617	1.85262	9.56766	0.00198035	0.0498532	10	24020751	247	*	248	24020888	54	17.6056	3.97582	15.5591	peak_27776	Promoter (<=1kb)	10	24021951	24022608	658	1	PGSC0003DMG400044042	PGSC0003DMT400094471	-954
10:24126091-24126286	-0.694402	4.77271	10.5132	0.00118527	0.0359391	10	24126092	195	*	196	24126176	397	94.6497	3.47006	91.6946	peak_27807	Distal Intergenic	10	24087957	24088790	834	2	PGSC0003DMG400040423	PGSC0003DMT400090852	-37302
10:24255920-24256575	1.06832	2.95021	9.93674	0.00162012	0.0440375	10	24255921	655	*	656	24256033	48	14.7615	3.71879	12.8291	peak_27849	Distal Intergenic	10	24275922	24281820	5899	1	PGSC0003DMG400026375	PGSC0003DMT400067811	-19347
10:24265810-24266003	-1.22931	5.81838	43.0679	5.28723e-11	6.46296e-08	10	24265811	193	*	194	24265889	605	74.6737	2.3324	71.8378	peak_27852	Distal Intergenic	10	24275922	24281820	5899	1	PGSC0003DMG400026375	PGSC0003DMT400067811	-9919
10:24314307-24315089	-0.780568	3.46605	9.72771	0.00181511	0.0472527	10	24314308	782	*	783	24314875	46	7.52441	2.38182	6.01289	peak_27865	Promoter (<=1kb)	10	24315943	24316991	1049	1	PGSC0003DMG400043453	PGSC0003DMT400093882	-854
10:24353109-24355243	0.79462	4.18654	10.0819	0.00149737	0.0419256	10	24353110	2134	*	2135	24353941	48	19.5637	4.82828	17.4495	peak_27890	Distal Intergenic	10	24359535	24359990	456	1	PGSC0003DMG400046335	PGSC0003DMT400096764	-4292
10:24507782-24508261	-0.833979	5.5351	17.3781	3.06336e-05	0.00277375	10	24507783	479	*	480	24507943	387	74.2378	2.97525	71.4052	peak_27931	Distal Intergenic	10	24529463	24535860	6398	1	PGSC0003DMG400035818	PGSC0003DMT400086247	-21202
10:24565507-24566151	-0.727865	5.42461	14.6299	0.000130822	0.00796835	10	24565508	644	*	645	24566037	367	118.068	4.46038	115.002	peak_27951	Distal Intergenic	10	24546328	24547160	833	2	PGSC0003DMG400045804	PGSC0003DMT400096233	-18348
10:24657213-24657391	-1.10706	3.09894	15.0443	0.000105018	0.00682768	10	24657214	178	*	179	24657324	96	7.88226	1.83839	6.35019	peak_27975	Distal Intergenic	10	24647972	24649776	1805	1	PGSC0003DMG400034946	PGSC0003DMT400085375	9242
10:24739261-24739572	2.31664	1.5542	13.8246	0.000200689	0.010759	10	24739262	311	*	312	24739381	39	12.4096	3.70588	10.5936	peak_28011	Distal Intergenic	10	24691292	24697850	6559	2	PGSC0003DMG400043010	PGSC0003DMT400093439	-41412
10:24955853-24956036	-1.12405	3.94433	20.6316	5.56692e-06	0.000772935	10	24955854	183	*	184	24955937	179	16.4783	1.98539	14.4754	peak_28083	Distal Intergenic	10	24963170	24964348	1179	1	PGSC0003DMG400043975	PGSC0003DMT400094404	-7134
10:24979154-24979765	1.54712	2.60474	15.9774	6.41035e-05	0.00475612	10	24979155	611	*	612	24979547	46	17.8096	4.55553	15.757	peak_28099	Intron (PGSC0003DMT400092331/PGSC0003DMG400041902, intron 4 of 4)	10	24975059	24981036	5978	1	PGSC0003DMG400041902	PGSC0003DMT400092331	4096
10:25013318-25014033	1.3181	7.44816	27.9379	1.25269e-07	4.14819e-05	10	25013319	715	*	716	25013864	2769	1979.73	12.9681	1975	peak_28109	Distal Intergenic	10	25024667	25025302	636	2	PGSC0003DMG400037472	PGSC0003DMT400087901	11269
10:25014248-25014578	0.687767	5.88083	10.7208	0.00105939	0.033288	10	25014249	330	*	331	25014416	1068	548.769	7.7057	544.893	peak_28110	Distal Intergenic	10	25024667	25025302	636	2	PGSC0003DMG400037472	PGSC0003DMT400087901	10724
10:25163261-25163588	2.14391	1.64764	11.7437	0.000610493	0.0229408	10	25163262	327	*	328	25163487	41	12.762	3.66782	10.9239	peak_28150	Distal Intergenic	10	25138236	25139315	1080	1	PGSC0003DMG400046232	PGSC0003DMT400096661	25026
10:25313151-25313380	-1.0936	4.00857	24.8307	6.25937e-07	0.000139276	10	25313152	229	*	230	25313272	211	39.9271	2.90016	37.4108	peak_28212	Distal Intergenic	10	25309228	25311954	2727	1	PGSC0003DMG400036338	PGSC0003DMT400086767	3924
10:25318220-25318473	1.07981	3.98968	16.8823	3.97706e-05	0.00336638	10	25318221	253	*	254	25318351	338	230.592	11.4315	227.188	peak_28213	Distal Intergenic	10	25309228	25311954	2727	1	PGSC0003DMG400036338	PGSC0003DMT400086767	8993
10:25415596-25415803	-1.21559	2.21336	12.5396	0.000398417	0.0173387	10	25415597	207	*	208	25415611	37	4.7981	2.04712	3.51971	peak_28243	Distal Intergenic	10	25366332	25366685	354	1	PGSC0003DMG400047197	PGSC0003DMT400097626	49265
10:25423732-25424024	-0.720006	5.12551	13.9866	0.000184123	0.0101087	10	25423733	292	*	293	25423916	489	142.608	4.10671	139.449	peak_28247	Distal Intergenic	10	25464156	25467377	3222	2	PGSC0003DMG400039699	PGSC0003DMT400090128	43353
10:25694529-25695383	1.14516	4.6349	22.9388	1.6724e-06	0.000308805	10	25694530	854	*	855	25694923	235	163.511	11.5622	160.284	peak_28331	Distal Intergenic	10	25588853	25594332	5480	2	PGSC0003DMG400031385	PGSC0003DMT400080601	-100198
10:25781419-25781616	-1.32665	2.8388	16.8297	4.08885e-05	0.00344231	10	25781420	197	*	198	25781484	86	10.684	2.18468	8.96705	peak_28360	Distal Intergenic	10	25854908	25855578	671	2	PGSC0003DMG400037496	PGSC0003DMT400087925	73962
10:25782000-25782611	-0.942288	4.44251	21.603	3.35324e-06	0.00052392	10	25782001	611	*	612	25782072	109	5.39435	1.56414	4.06294	peak_28361	Distal Intergenic	10	25854908	25855578	671	2	PGSC0003DMG400037496	PGSC0003DMT400087925	72967
10:25808114-25808436	0.825554	7.89876	13.0179	0.000308536	0.0144875	10	25808115	322	*	323	25808288	2284	891.716	5.55404	887.565	peak_28367	Distal Intergenic	10	25854908	25855578	671	2	PGSC0003DMG400037496	PGSC0003DMT400087925	47142
10:25854901-25855581	1.72615	3.88971	37.9212	7.36591e-10	6.29039e-07	10	25854902	680	*	681	25855480	181	122.882	10.8891	119.796	peak_28379	Promoter (<=1kb)	10	25854908	25855578	671	2	PGSC0003DMG400037496	PGSC0003DMT400087925	0
10:25858931-25859116	-0.838745	3.12431	10.2069	0.00139915	0.0402048	10	25858932	185	*	186	25859023	115	28.2695	3.38423	25.9394	peak_28380	Distal Intergenic	10	25854908	25855578	671	2	PGSC0003DMG400037496	PGSC0003DMT400087925	-3354
10:26232410-26232622	-0.842537	3.76513	13.2461	0.000273151	0.0132931	10	26232411	212	*	213	26232506	160	22.0252	2.3833	19.8398	peak_28510	Distal Intergenic	10	26251330	26253034	1705	2	PGSC0003DMG400039987	PGSC0003DMT400090416	20412
10:26244062-26244472	-1.11636	4.78605	31.4209	2.07729e-08	9.52207e-06	10	26244063	410	*	411	26244394	231	21.3571	2.00658	19.1903	peak_28513	Distal Intergenic	10	26251330	26253034	1705	2	PGSC0003DMG400039987	PGSC0003DMT400090416	8562
10:26362983-26363469	1.22036	3.35713	16.5286	4.79207e-05	0.00385474	10	26362984	486	*	487	26363149	139	95.1399	10.7555	92.1822	peak_28556	Promoter (<=1kb)	10	26364216	26365804	1589	1	PGSC0003DMG400003301	PGSC0003DMT400008536	-747
10:26534449-26535150	1.18712	2.57598	10.1428	0.00144865	0.0410363	10	26534450	701	*	702	26534614	45	13.8617	3.68893	11.9719	peak_28617	Distal Intergenic	10	26551999	26560324	8326	1	PGSC0003DMG400046899	PGSC0003DMT400097328	-16849
10:26822675-26822866	-0.698622	4.85274	10.7881	0.00102157	0.0325332	10	26822676	191	*	192	26822765	377	60.1347	2.65401	57.4066	peak_28742	Distal Intergenic	10	26752750	26758232	5483	2	PGSC0003DMG400044747	PGSC0003DMT400095176	-64444
10:2686744-2687174	-0.680632	4.37947	10.8391	0.00099378	0.0319841	10	2686745	430	*	431	2686844	159	19.9947	2.27511	17.8685	peak_22442	Distal Intergenic	10	2692342	2696860	4519	1	PGSC0003DMG400021286	PGSC0003DMT400054835	-5168
10:2687629-2687902	-1.17298	3.33599	18.8377	1.42327e-05	0.00157132	10	2687630	273	*	274	2687799	101	13.5455	2.295	11.6705	peak_22443	Distal Intergenic	10	2692342	2696860	4519	1	PGSC0003DMG400021286	PGSC0003DMT400054835	-4440
10:26948439-26948976	1.44162	2.43797	11.7061	0.000622966	0.0233041	10	26948440	537	*	538	26948631	54	21.2268	4.74185	19.0635	peak_28789	Distal Intergenic	10	26895767	26902838	7072	1	PGSC0003DMG400003492	PGSC0003DMT400008963	52673
10:27058375-27058860	0.893241	3.72661	11.3333	0.00076128	0.0268357	10	27058376	485	*	486	27058515	79	26.6261	4.28239	24.3289	peak_28806	Distal Intergenic	10	27018660	27019546	887	1	PGSC0003DMG400044342	PGSC0003DMT400094771	39716
10:27069429-27069713	-1.03692	2.52867	11.3015	0.000774425	0.0271505	10	27069430	284	*	285	27069492	49	3.72128	1.68606	2.54493	peak_28807	Distal Intergenic	10	27018660	27019546	887	1	PGSC0003DMG400044342	PGSC0003DMT400094771	50770
10:27260179-27260517	2.04722	1.55378	11.0249	0.00089897	0.0299774	10	27260180	338	*	339	27260334	33	9.62724	3.35024	7.96852	peak_28844	Promoter (2-3kb)	10	27258119	27258494	376	1	PGSC0003DMG400044904	PGSC0003DMT400095333	2061
10:27288524-27291340	0.793097	4.3941	11.7351	0.000613322	0.0230247	10	27288525	2816	*	2817	27289901	42	15.3156	4.23707	13.3578	peak_28852	Promoter (<=1kb)	10	27288568	27289445	878	2	PGSC0003DMG400041415	PGSC0003DMT400091844	0
10:27424335-27424585	-0.888758	3.66725	13.861	0.00019684	0.0106336	10	27424336	250	*	251	27424462	126	15.3184	2.2131	13.3605	peak_28888	Distal Intergenic	10	27386905	27394202	7298	2	PGSC0003DMG400024167	PGSC0003DMT400062098	-30134
10:27427674-27428802	0.977136	3.84023	14.0684	0.000176283	0.00979037	10	27427675	1128	*	1129	27428135	73	29.0054	4.98787	26.6604	peak_28890	Distal Intergenic	10	27386905	27394202	7298	2	PGSC0003DMG400024167	PGSC0003DMT400062098	-33473
10:27565409-27565748	1.613	2.50061	15.6391	7.6652e-05	0.00537824	10	27565410	339	*	340	27565555	77	39.8529	6.77279	37.3381	peak_28926	Distal Intergenic	10	27567355	27569993	2639	2	PGSC0003DMG400038874	PGSC0003DMT400089303	4245
10:27572950-27575585	0.669655	5.15867	9.74383	0.00179926	0.0469856	10	27572951	2635	*	2636	27573794	125	57.4384	6.17303	54.7335	peak_28929	Promoter (1-2kb)	10	27573154	27576675	3522	2	PGSC0003DMG400043362	PGSC0003DMT400093791	1090
10:27639163-27639345	2.99931	0.952469	11.3417	0.000757861	0.026753	10	27639164	182	*	183	27639218	29	6.62311	2.73363	5.18317	peak_28943	Promoter (1-2kb)	10	27640902	27641656	755	1	PGSC0003DMG400024172	PGSC0003DMT400062109	-1557
10:27663732-27665017	0.676582	5.38941	10.4704	0.001213	0.0364432	10	27663733	1285	*	1286	27664037	389	226.099	8.96136	222.705	peak_28948	Distal Intergenic	10	27650220	27651526	1307	1	PGSC0003DMG400024171	PGSC0003DMT400062105	13513
10:27729479-27729763	-1.02431	2.51492	10.1808	0.0014191	0.0405335	10	27729480	284	*	285	27729563	48	5.73142	2.03245	4.36696	peak_28970	Distal Intergenic	10	27696672	27697969	1298	1	PGSC0003DMG400005500	PGSC0003DMT400014029	32808
10:28019099-28019684	2.2259	2.94435	34.2293	4.89849e-09	2.97929e-06	10	28019100	585	*	586	28019501	60	26.3105	5.39677	24.0214	peak_29067	Distal Intergenic	10	28044850	28047343	2494	1	PGSC0003DMG400038520	PGSC0003DMT400088949	-25166
10:28021191-28022691	1.50263	3.94686	25.6597	4.07252e-07	9.82147e-05	10	28021192	1500	*	1501	28022077	56	25.7096	5.61658	23.4329	peak_29070	Distal Intergenic	10	28044850	28047343	2494	1	PGSC0003DMG400038520	PGSC0003DMT400088949	-22159
10:28034537-28035713	1.09026	3.81474	17.1908	3.38068e-05	0.00298218	10	28034538	1176	*	1177	28035267	60	26.9197	5.53353	24.6175	peak_29076	Distal Intergenic	10	28044850	28047343	2494	1	PGSC0003DMG400038520	PGSC0003DMT400088949	-9137
10:28161611-28162060	-0.917505	5.0462	19.9591	7.91178e-06	0.00101175	10	28161612	449	*	450	28161930	312	38.4358	2.30223	35.9399	peak_29105	Distal Intergenic	10	28169645	28170355	711	2	PGSC0003DMG400034663	PGSC0003DMT400085092	8295
10:28374213-28374624	-1.43586	4.60032	52.4579	4.39572e-13	1.24561e-09	10	28374214	411	*	412	28374517	189	32.1281	2.70169	29.7276	peak_29178	Distal Intergenic	10	28361279	28363161	1883	2	PGSC0003DMG400040752	PGSC0003DMT400091181	-11053
10:28489082-28489637	1.15969	3.2703	14.74	0.0001234	0.00763938	10	28489083	555	*	556	28489187	108	75.3077	10.7405	72.4678	peak_29218	Distal Intergenic	10	28474618	28478138	3521	2	PGSC0003DMG400017689	PGSC0003DMT400045604	-10945
10:28619759-28621150	1.86129	3.52788	36.1584	1.81908e-09	1.39145e-06	10	28619760	1391	*	1392	28620931	70	37.588	6.99609	35.1032	peak_29249	Distal Intergenic	10	28657146	28658265	1120	1	PGSC0003DMG400042403	PGSC0003DMT400092832	-35996
10:28723585-28723764	-1.2653	4.14014	29.4003	5.88697e-08	2.30094e-05	10	28723586	179	*	180	28723651	231	29.4428	2.32219	27.0907	peak_29285	Distal Intergenic	10	28699254	28699816	563	1	PGSC0003DMG400046118	PGSC0003DMT400096547	24332
10:28780712-28781984	0.834164	4.42703	13.2329	0.000275083	0.0133455	10	28780713	1272	*	1273	28781072	143	84.2538	8.61554	81.3572	peak_29301	Promoter (<=1kb)	10	28776803	28781053	4251	2	PGSC0003DMG400040206	PGSC0003DMT400090635	0
10:29005637-29006077	1.49062	2.11437	10.9674	0.000927279	0.0305456	10	29005638	440	*	441	29005818	46	18.111	4.63121	16.0453	peak_29381	Distal Intergenic	10	28960997	28963618	2622	2	PGSC0003DMG400045803	PGSC0003DMT400096232	-42020
10:29257827-29258016	-0.867572	5.52838	13.0122	0.000309474	0.0145224	10	29257828	189	*	190	29257910	629	108.455	2.80382	105.432	peak_29480	Distal Intergenic	10	29310066	29310425	360	1	PGSC0003DMG400044913	PGSC0003DMT400095342	-52050
10:29484766-29484943	-0.812747	3.1399	9.81613	0.00172988	0.0459099	10	29484767	177	*	178	29484854	135	32.1715	3.33766	29.7704	peak_29560	Distal Intergenic	10	29490710	29491648	939	1	PGSC0003DMG400016665	PGSC0003DMT400042972	-5767
10:29493721-29495063	0.811726	3.7077	9.63898	0.00190491	0.0485777	10	29493722	1342	*	1343	29494136	50	18.4344	4.40323	16.36	peak_29563	Distal Intergenic	10	29490710	29491648	939	1	PGSC0003DMG400016665	PGSC0003DMT400042972	3012
10:29731425-29731626	-1.17955	2.48582	14.6838	0.000127135	0.00781438	10	29731426	201	*	202	29731469	61	4.90939	1.76131	3.62072	peak_29654	Distal Intergenic	10	29699189	29699869	681	1	PGSC0003DMG400036054	PGSC0003DMT400086483	32237
10:29879400-29879732	1.04609	2.83965	9.59547	0.00195058	0.0493512	10	29879401	332	*	333	29879610	72	22.6435	3.98479	20.4408	peak_29695	Distal Intergenic	10	29849781	29850397	617	2	PGSC0003DMG400016677	PGSC0003DMT400043005	-29004
10:29922446-29923693	0.889661	4.78086	14.6383	0.000130239	0.00794835	10	29922447	1247	*	1248	29922629	178	104.866	8.76962	101.86	peak_29708	Distal Intergenic	10	29849781	29850397	617	2	PGSC0003DMG400016677	PGSC0003DMT400043005	-72050
10:29925190-29925390	-0.859286	4.58807	14.9994	0.000107547	0.00694417	10	29925191	200	*	201	29925288	310	57.5612	2.8984	54.8552	peak_29710	Distal Intergenic	10	29849781	29850397	617	2	PGSC0003DMG400016677	PGSC0003DMT400043005	-74794
10:30139845-30142501	1.04212	4.96878	22.3051	2.32585e-06	0.000397793	10	30139846	2656	*	2657	30141424	70	34.2906	6.25421	31.8548	peak_29752	Distal Intergenic	10	30151968	30154694	2727	2	PGSC0003DMG400043371	PGSC0003DMT400093800	12193
10:30147589-30148092	1.15901	3.82088	16.9773	3.78294e-05	0.00324838	10	30147590	503	*	504	30147816	240	156.187	10.3949	152.983	peak_29756	Distal Intergenic	10	30151968	30154694	2727	2	PGSC0003DMG400043371	PGSC0003DMT400093800	6602
10:30150433-30150715	-1.10306	4.49401	30.3474	3.61195e-08	1.51631e-05	10	30150434	282	*	283	30150574	230	28.0102	2.27017	25.6858	peak_29757	Distal Intergenic	10	30151968	30154694	2727	2	PGSC0003DMG400043371	PGSC0003DMT400093800	3979
10:30166800-30167016	-1.26837	2.94854	21.6403	3.28871e-06	0.000515129	10	30166801	216	*	217	30166870	74	6.0354	1.79979	4.64297	peak_29766	Distal Intergenic	10	30170572	30170925	354	2	PGSC0003DMG400041131	PGSC0003DMT400091560	3909
10:30186031-30186722	-0.751833	5.10758	13.9951	0.000183292	0.0100782	10	30186032	691	*	692	30186414	225	26.2201	2.22104	23.9327	peak_29775	Distal Intergenic	10	30170572	30170925	354	2	PGSC0003DMG400041131	PGSC0003DMT400091560	-15107
10:30227936-30228133	-0.754671	4.83987	13.5229	0.000235673	0.0120724	10	30227937	197	*	198	30228043	398	89.3423	3.31833	86.4165	peak_29780	Distal Intergenic	10	30205069	30209868	4800	2	PGSC0003DMG400004497	PGSC0003DMT400011461	-18069
10:30526620-30526906	-0.929772	2.9041	9.63794	0.00190599	0.0485777	10	30526621	286	*	287	30526780	74	8.46235	2.0761	6.88874	peak_29866	Distal Intergenic	10	30511400	30512658	1259	1	PGSC0003DMG400029019	PGSC0003DMT400074636	15221
10:30545483-30546161	1.98787	3.63744	40.8031	1.68364e-10	1.72065e-07	10	30545484	678	*	679	30545965	69	35.4354	6.60597	32.9821	peak_29878	Distal Intergenic	10	30511400	30512658	1259	1	PGSC0003DMG400029019	PGSC0003DMT400074636	34084
10:30554037-30554845	-1.04007	4.21427	24.2001	8.68286e-07	0.000179109	10	30554038	808	*	809	30554106	68	7.38205	2.01303	5.88688	peak_29880	Distal Intergenic	10	30511400	30512658	1259	1	PGSC0003DMG400029019	PGSC0003DMT400074636	42638
10:30617419-30617595	-0.882198	3.46785	10.1902	0.0014119	0.0404225	10	30617420	176	*	177	30617510	133	16.8131	2.26221	14.7968	peak_29902	Distal Intergenic	10	30708819	30716970	8152	1	PGSC0003DMG400029016	PGSC0003DMT400074629	-91224
10:30648473-30651208	0.698214	5.14989	10.3863	0.00126954	0.0376252	10	30648474	2735	*	2736	30649101	151	69.7886	6.30475	66.9865	peak_29913	Distal Intergenic	10	30708819	30716970	8152	1	PGSC0003DMG400029016	PGSC0003DMT400074629	-57611
10:31019584-31019786	-1.09945	3.34089	19.3808	1.07077e-05	0.0012788	10	31019585	202	*	203	31019645	109	13.8291	2.24186	11.9417	peak_29996	Distal Intergenic	10	31013509	31014315	807	1	PGSC0003DMG400045150	PGSC0003DMT400095579	6076
10:31079705-31079923	1.15753	4.92874	21.3318	3.86264e-06	0.000585179	10	31079706	218	*	219	31079826	581	391.476	11.4308	387.793	peak_30019	Distal Intergenic	10	31087064	31092161	5098	2	PGSC0003DMG400004393	PGSC0003DMT400011218	12238
10:31325752-31326204	0.794883	7.31071	11.3864	0.00073982	0.0262948	10	31325753	452	*	453	31326083	2491	1466.06	9.42368	1461.55	peak_30048	Distal Intergenic	10	31260847	31266565	5719	2	PGSC0003DMG400026782	PGSC0003DMT400068865	-59188
10:31337866-31338134	0.940249	4.75265	15.6949	7.44245e-05	0.00526053	10	31337867	268	*	269	31337985	495	282.313	8.78481	278.802	peak_30052	Distal Intergenic	10	31260847	31266565	5719	2	PGSC0003DMG400026782	PGSC0003DMT400068865	-71302
10:31348109-31348292	1.50624	3.44295	24.6479	6.88191e-07	0.000147685	10	31348110	183	*	184	31348166	134	94.1327	11.1642	91.1802	peak_30054	Distal Intergenic	10	31260847	31266565	5719	2	PGSC0003DMG400026782	PGSC0003DMT400068865	-81545
10:31352165-31352396	1.33668	2.42664	11.1797	0.000826991	0.0283519	10	31352166	231	*	232	31352280	82	48.7271	8.17852	46.106	peak_30056	Distal Intergenic	10	31260847	31266565	5719	2	PGSC0003DMG400026782	PGSC0003DMT400068865	-85601
10:31383121-31383326	1.28156	2.65505	11.096	0.00086512	0.0291602	10	31383122	205	*	206	31383228	104	71.0261	10.3463	68.2152	peak_30065	Distal Intergenic	10	31483340	31483719	380	2	PGSC0003DMG400045779	PGSC0003DMT400096208	100393
10:31413980-31414273	1.19321	2.58098	10.1016	0.00148144	0.0417081	10	31413981	293	*	294	31414126	106	72.7197	10.4456	69.897	peak_30071	Distal Intergenic	10	31483340	31483719	380	2	PGSC0003DMG400045779	PGSC0003DMT400096208	69446
10:31420816-31421013	0.822149	3.76021	9.72465	0.00181813	0.0472871	10	31420817	197	*	198	31420912	272	149.919	8.18534	146.736	peak_30073	Distal Intergenic	10	31483340	31483719	380	2	PGSC0003DMG400045779	PGSC0003DMT400096208	62706
10:31422240-31422640	0.81682	5.43856	14.4578	0.000143335	0.00847469	10	31422241	400	*	401	31422551	709	354.296	7.37983	350.665	peak_30074	Distal Intergenic	10	31483340	31483719	380	2	PGSC0003DMG400045779	PGSC0003DMT400096208	61079
10:31431997-31432244	1.10766	3.72712	16.7529	4.25763e-05	0.0035249	10	31431998	247	*	248	31432116	268	190.475	12.0844	187.169	peak_30077	Distal Intergenic	10	31483340	31483719	380	2	PGSC0003DMG400045779	PGSC0003DMT400096208	51475
10:31440616-31440847	1.38031	4.07896	28.1579	1.1181e-07	3.79857e-05	10	31440617	231	*	232	31440763	332	237.692	12.3875	234.272	peak_30081	Distal Intergenic	10	31483340	31483719	380	2	PGSC0003DMG400045779	PGSC0003DMT400096208	42872
10:31460927-31461145	1.13017	2.81029	9.81777	0.00172834	0.0458887	10	31460928	218	*	219	31461064	139	87.2358	9.41792	84.3216	peak_30087	Distal Intergenic	10	31483340	31483719	380	2	PGSC0003DMG400045779	PGSC0003DMT400096208	22574
10:31466833-31467028	-1.43463	3.89245	43.9566	3.35744e-11	4.42444e-08	10	31466834	195	*	196	31466916	145	8.33394	1.66119	6.76802	peak_30089	Distal Intergenic	10	31483340	31483719	380	2	PGSC0003DMG400045779	PGSC0003DMT400096208	16691
10:31619350-31619537	-0.603643	5.16079	9.7772	0.00176689	0.0464716	10	31619351	187	*	188	31619445	454	110.675	3.53919	107.641	peak_30104	Distal Intergenic	10	31641326	31642229	904	1	PGSC0003DMG400036568	PGSC0003DMT400086997	-21789
10:31630333-31630763	1.70917	2.40194	15.8133	6.9908e-05	0.00502379	10	31630334	430	*	431	31630663	54	16.8472	3.82585	14.8291	peak_30106	Distal Intergenic	10	31641326	31642229	904	1	PGSC0003DMG400036568	PGSC0003DMT400086997	-10563
10:31716618-31716946	-0.874202	3.83441	15.254	9.39778e-05	0.00628613	10	31716619	328	*	329	31716868	87	4.23013	1.53349	3.00426	peak_30112	Distal Intergenic	10	31720419	31721150	732	2	PGSC0003DMG400002286	PGSC0003DMT400005873	4204
10:31787660-31788025	-0.88342	4.24561	17.8651	2.37135e-05	0.0022844	10	31787661	365	*	366	31787763	162	21.6593	2.34863	19.486	peak_30124	Distal Intergenic	10	31763047	31764193	1147	1	PGSC0003DMG401002283	PGSC0003DMT400005867	24614
10:31861546-31861724	-1.26254	3.62698	29.5103	5.56217e-08	2.2016e-05	10	31861547	178	*	179	31861630	148	19.143	2.30008	17.0451	peak_30145	Distal Intergenic	10	31866950	31869813	2864	1	PGSC0003DMG400044025	PGSC0003DMT400094454	-5226
10:31861546-31861724	-1.26254	3.62698	29.5103	5.56217e-08	2.2016e-05	4	31861528	197	*	198	31861629	34	9.46682	3.24759	7.82427	peak_75695	Distal Intergenic	4	31867656	31872760	5105	1	PGSC0003DMG400024389	PGSC0003DMT400062668	-5932
10:31862939-31863217	-0.745397	4.87953	10.2989	0.00133109	0.0389402	10	31862940	278	*	279	31863088	341	56.1859	2.69904	53.4921	peak_30146	Distal Intergenic	10	31866950	31869813	2864	1	PGSC0003DMG400044025	PGSC0003DMT400094454	-3733
10:32008993-32009431	1.33898	2.70315	12.3292	0.000445916	0.0187072	10	32008994	438	*	439	32009165	53	17.56	4.023	15.5147	peak_30198	Promoter (<=1kb)	10	32009076	32009607	532	2	PGSC0003DMG400002282	PGSC0003DMT400005865	176
10:32074042-32074682	-1.27124	3.40583	24.2347	8.52797e-07	0.000177214	10	32074043	640	*	641	32074231	40	7.87176	2.61305	6.34005	peak_30214	Distal Intergenic	10	32078964	32080510	1547	1	PGSC0003DMG400007482	PGSC0003DMT400019344	-4282
10:32076804-32077205	-1.07883	4.01028	16.0998	6.00904e-05	0.00451117	10	32076805	401	*	402	32077124	130	12.0952	1.96611	10.2915	peak_30216	Promoter (1-2kb)	10	32078964	32080510	1547	1	PGSC0003DMG400007482	PGSC0003DMT400019344	-1759
10:32099208-32099600	1.18153	3.64965	17.9078	2.31875e-05	0.00224972	10	32099209	392	*	393	32099487	227	139.217	9.45713	136.07	peak_30221	Exon (PGSC0003DMT400086134/PGSC0003DMG400035705, exon 2 of 2)	10	32099308	32102800	3493	2	PGSC0003DMG400035705	PGSC0003DMT400086134	3200
10:32102423-32102734	0.748517	4.1666	9.99591	0.00156888	0.0431147	10	32102424	311	*	312	32102588	295	107.989	5.03044	104.968	peak_30222	Promoter (<=1kb)	10	32099308	32102800	3493	2	PGSC0003DMG400035705	PGSC0003DMT400086134	66
10:32103048-32103391	0.982693	5.2182	18.5592	1.64705e-05	0.00174475	10	32103049	343	*	344	32103241	755	530.997	12.3766	527.139	peak_30223	Promoter (<=1kb)	10	32099308	32102800	3493	2	PGSC0003DMG400035705	PGSC0003DMT400086134	-249
10:32245233-32245545	1.47482	2.29519	12.2895	0.000455506	0.0189856	10	32245234	312	*	313	32245367	46	17.3528	4.44233	15.3191	peak_30284	Distal Intergenic	10	32236948	32238118	1171	2	PGSC0003DMG400041973	PGSC0003DMT400092402	-7116
10:32446900-32447161	2.32004	1.80032	14.813	0.000118713	0.00741708	10	32446901	261	*	262	32447007	54	20.4643	4.57339	18.3245	peak_30338	Distal Intergenic	10	32479435	32481531	2097	1	PGSC0003DMG400040793	PGSC0003DMT400091222	-32274
10:32610477-32610798	-1.26311	4.27743	33.2589	8.06684e-09	4.49013e-06	10	32610478	321	*	322	32610754	148	8.46771	1.66039	6.89388	peak_30399	Distal Intergenic	10	32606614	32607252	639	2	PGSC0003DMG400039650	PGSC0003DMT400090079	-3226
10:32613324-32613634	-0.874906	4.3057	15.2439	9.44835e-05	0.00631318	10	32613325	310	*	311	32613474	203	30.1397	2.50557	27.7746	peak_30400	Promoter (2-3kb)	10	32615889	32617077	1189	1	PGSC0003DMG400046004	PGSC0003DMT400096433	-2255
10:32689136-32691429	0.722195	5.19163	10.1465	0.00144577	0.0409964	10	32689137	2293	*	2294	32689899	197	110.252	8.21277	107.22	peak_30425	Distal Intergenic	10	32724908	32725405	498	2	PGSC0003DMG400046195	PGSC0003DMT400096624	33976
10:32742284-32742475	-1.42969	2.8747	27.6036	1.48904e-07	4.69065e-05	10	32742285	191	*	192	32742287	61	3.18667	1.52158	2.07767	peak_30442	Distal Intergenic	10	32724908	32725405	498	2	PGSC0003DMG400046195	PGSC0003DMT400096624	-16880
10:32769333-32769537	0.949341	3.27442	10.1063	0.00147759	0.0416432	10	32769334	204	*	205	32769457	130	66.452	7.05717	63.6743	peak_30444	Promoter (<=1kb)	10	32769612	32770099	488	1	PGSC0003DMG400028088	PGSC0003DMT400072183	-75
10:32805917-32806110	-0.970264	5.31018	26.2461	3.0056e-07	7.85628e-05	10	32805918	193	*	194	32805998	482	67.2724	2.47548	64.4886	peak_30447	Distal Intergenic	10	32806920	32810651	3732	2	PGSC0003DMG400037452	PGSC0003DMT400087881	4541
10:32806897-32807112	-1.51113	4.72332	60.5055	7.3373e-15	4.15831e-11	10	32806898	215	*	216	32806963	254	13.6261	1.66104	11.7485	peak_30448	Exon (PGSC0003DMT400087881/PGSC0003DMG400037452, exon 3 of 3)	10	32806920	32810651	3732	2	PGSC0003DMG400037452	PGSC0003DMT400087881	3539
10:32840597-32843222	0.665052	5.5291	10.4148	0.00125009	0.0372199	10	32840598	2625	*	2626	32842705	195	81.7381	5.71818	78.8566	peak_30462	Promoter (<=1kb)	10	32840624	32841810	1187	2	PGSC0003DMG400041841	PGSC0003DMT400092270	0
10:32856148-32856332	-1.55692	5.3826	66.2507	3.97073e-16	3.38453e-12	10	32856149	184	*	185	32856242	470	46.3599	2.09619	43.7648	peak_30468	Distal Intergenic	10	32849757	32850314	558	2	PGSC0003DMG400038054	PGSC0003DMT400088483	-5835
10:32939718-32940423	0.919395	7.64442	14.989	0.00010814	0.00696444	10	32939719	705	*	706	32940248	2673	1780.38	11.4758	1775.74	peak_30494	Distal Intergenic	10	32960404	32961030	627	1	PGSC0003DMG400015948	PGSC0003DMT400041206	-19981
10:32944133-32944436	1.43364	6.21231	40.5189	1.94728e-10	1.92691e-07	10	32944134	303	*	304	32944286	1303	892.524	11.947	888.372	peak_30495	Distal Intergenic	10	32960404	32961030	627	1	PGSC0003DMG400015948	PGSC0003DMT400041206	-15968
10:33053402-33053659	-0.968909	3.4877	12.6689	0.00037178	0.0164725	10	33053403	257	*	258	33053521	120	16.3049	2.33413	14.3079	peak_30524	Distal Intergenic	10	33073707	33076135	2429	2	PGSC0003DMG400045008	PGSC0003DMT400095437	22476
10:33115338-33115636	1.25829	2.50479	10.6831	0.0010812	0.03371	10	33115339	298	*	299	33115493	98	60.0523	8.74598	57.325	peak_30545	Distal Intergenic	10	33145456	33146699	1244	1	PGSC0003DMG400035472	PGSC0003DMT400085901	-29820
10:33191029-33191762	0.877031	6.41081	14.8685	0.000115274	0.00729204	10	33191030	733	*	734	33191560	1377	919.827	11.4603	915.655	peak_30580	Distal Intergenic	10	33166400	33166912	513	1	PGSC0003DMG400044934	PGSC0003DMT400095363	24630
10:33200474-33201076	1.22339	4.80897	24.1337	8.98744e-07	0.000184305	10	33200475	602	*	603	33200836	271	189.164	11.732	185.862	peak_30585	Distal Intergenic	10	33166400	33166912	513	1	PGSC0003DMG400044934	PGSC0003DMT400095363	34075
10:33338487-33338936	1.96414	2.17067	14.6329	0.000130612	0.00795944	10	33338488	449	*	450	33338787	36	11.4234	3.64585	9.65709	peak_30629	Distal Intergenic	10	33324187	33324594	408	2	PGSC0003DMG400028771	PGSC0003DMT400074020	-13894
10:33682185-33682482	-1.17514	2.40222	13.1181	0.000292463	0.0139618	10	33682186	297	*	298	33682421	44	5.30735	2.02156	3.98138	peak_30730	Distal Intergenic	10	33651479	33660216	8738	1	PGSC0003DMG400041482	PGSC0003DMT400091911	30707
10:33889087-33889412	2.67393	2.10855	25.1904	5.19398e-07	0.000119781	10	33889088	325	*	326	33889284	63	24.3767	4.768	22.131	peak_30800	Promoter (<=1kb)	10	33886122	33889288	3167	2	PGSC0003DMG400035072	PGSC0003DMT400085501	0
10:33932988-33935722	0.75576	5.11458	12.1041	0.000503112	0.020198	10	33932989	2734	*	2735	33933474	74	34.6411	5.97518	32.2002	peak_30816	Promoter (<=1kb)	10	33933069	33935509	2441	1	PGSC0003DMG400038355	PGSC0003DMT400088784	0
10:34147094-34149385	0.941531	4.59288	16.6552	4.48283e-05	0.0036627	10	34147095	2291	*	2292	34147352	81	45.7241	7.62026	43.1359	peak_30881	Distal Intergenic	10	34207739	34210489	2751	1	PGSC0003DMG400038044	PGSC0003DMT400088473	-58354
10:34160719-34162190	1.01693	3.54362	10.8753	0.000974567	0.0316565	10	34160720	1471	*	1472	34161896	47	18.8329	4.72975	16.7419	peak_30887	Distal Intergenic	10	34207739	34210489	2751	1	PGSC0003DMG400038044	PGSC0003DMT400088473	-45549
10:34228073-34230696	0.918024	5.32252	18.4282	1.76429e-05	0.00182099	10	34228074	2623	*	2624	34230363	166	103.432	9.46802	100.433	peak_30912	Promoter (<=1kb)	10	34228090	34230468	2379	1	PGSC0003DMG400042815	PGSC0003DMT400093244	0
10:34319005-34319274	-1.10353	3.0263	17.5825	2.75111e-05	0.00254839	10	34319006	269	*	270	34319035	63	3.36104	1.53582	2.22719	peak_30933	Distal Intergenic	10	34313966	34315810	1845	1	PGSC0003DMG400039916	PGSC0003DMT400090345	5040
10:34326098-34326313	-1.09855	4.18897	27.6211	1.4756e-07	4.66957e-05	10	34326099	215	*	216	34326141	216	26.5865	2.27741	24.2908	peak_30935	Promoter (1-2kb)	10	34326658	34328254	1597	2	PGSC0003DMG400044594	PGSC0003DMT400095023	1941
10:34332155-34332837	1.30742	2.90616	12.6368	0.000378236	0.0166758	10	34332156	682	*	683	34332565	63	26.354	5.16646	24.064	peak_30939	Distal Intergenic	10	34326658	34328254	1597	2	PGSC0003DMG400044594	PGSC0003DMT400095023	-3902
10:34503707-34506726	0.8534	5.65189	14.8486	0.000116495	0.00732862	10	34503708	3019	*	3020	34505064	218	137.469	9.83823	134.328	peak_30993	Exon (PGSC0003DMT400091409/PGSC0003DMG400040980, exon 3 of 4)	10	34499793	34506798	7006	1	PGSC0003DMG400040980	PGSC0003DMT400091409	3915
10:34619209-34619812	1.05273	2.89192	10.0933	0.00148811	0.0418072	10	34619210	603	*	604	34619546	62	29.1271	5.85459	26.7803	peak_31044	Promoter (<=1kb)	10	34619580	34621469	1890	1	PGSC0003DMG400046196	PGSC0003DMT400096625	0
10:34842809-34842988	-0.875064	4.16248	16.9536	3.8304e-05	0.00327335	10	34842810	179	*	180	34842901	225	38.1463	2.71415	35.6538	peak_31149	Promoter (2-3kb)	10	34839297	34839905	609	2	PGSC0003DMG400045660	PGSC0003DMT400096089	-2905
10:34894303-34895034	-0.901468	5.26963	20.6701	5.45602e-06	0.000762632	10	34894304	731	*	732	34894378	219	19.7284	1.98202	17.6108	peak_31168	Distal Intergenic	10	34901480	34903734	2255	1	PGSC0003DMG400040873	PGSC0003DMT400091302	-6446
10:34895625-34895994	-0.630445	5.01289	10.3629	0.0012857	0.0379418	10	34895626	369	*	370	34895756	316	47.5627	2.55771	44.9543	peak_31169	Distal Intergenic	10	34901480	34903734	2255	1	PGSC0003DMG400040873	PGSC0003DMT400091302	-5486
10:34908843-34909169	-1.12252	3.61575	19.2675	1.13624e-05	0.00133903	10	34908844	326	*	327	34909109	88	9.92108	2.08941	8.24743	peak_31174	Distal Intergenic	10	34901480	34903734	2255	1	PGSC0003DMG400040873	PGSC0003DMT400091302	7364
10:34909422-34909685	-0.914668	3.79098	13.7459	0.000209282	0.0110707	10	34909423	263	*	264	34909597	144	22.2635	2.52677	20.0731	peak_31175	Distal Intergenic	10	34901480	34903734	2255	1	PGSC0003DMG400040873	PGSC0003DMT400091302	7943
10:34917108-34918207	1.17242	3.52119	13.9907	0.000183713	0.0100951	10	34917109	1099	*	1100	34917595	52	22.5722	5.22243	20.371	peak_31179	Promoter (<=1kb)	10	34917177	34918552	1376	2	PGSC0003DMG400038941	PGSC0003DMT400089370	345
10:34961020-34961323	1.65954	1.90434	11.1441	0.000842971	0.0286743	10	34961021	303	*	304	34961202	41	8.69223	2.75171	7.09867	peak_31201	Distal Intergenic	10	34945640	34950079	4440	1	PGSC0003DMG400043903	PGSC0003DMT400094332	15381
10:35508485-35508724	-1.04653	3.54255	19.6921	9.09782e-06	0.00112981	10	35508486	239	*	240	35508596	133	19.0448	2.41282	16.9488	peak_31387	Distal Intergenic	10	35496894	35505397	8504	1	PGSC0003DMG400045165	PGSC0003DMT400095594	11592
10:35589327-35591022	0.860208	5.3816	14.7907	0.000120127	0.00748885	10	35589328	1695	*	1696	35590761	350	198.491	8.61411	195.164	peak_31411	Promoter (<=1kb)	10	35589319	35591013	1695	1	PGSC0003DMG400029971	PGSC0003DMT400077061	9
10:35657253-35659781	0.674365	4.88587	9.73098	0.00181187	0.0472096	10	35657254	2528	*	2529	35659162	86	37.5187	5.61533	35.035	peak_31434	Promoter (1-2kb)	10	35656039	35658605	2567	1	PGSC0003DMG400039196	PGSC0003DMT400089625	1215
10:35677530-35677787	-1.41	4.15248	44.9811	1.98949e-11	3.10067e-08	10	35677531	257	*	258	35677639	160	10.7826	1.7579	9.05922	peak_31439	Distal Intergenic	10	35656039	35658605	2567	1	PGSC0003DMG400039196	PGSC0003DMT400089625	21492
10:35683834-35684199	-0.803476	3.20617	9.79258	0.00175217	0.0462065	10	35683835	365	*	366	35683905	66	5.95102	1.85465	4.56388	peak_31440	Distal Intergenic	10	35656039	35658605	2567	1	PGSC0003DMG400039196	PGSC0003DMT400089625	27796
10:35812160-35812998	-1.12439	6.15868	35.6941	2.30861e-09	1.70321e-06	10	35812161	838	*	839	35812799	435	123.194	3.99453	120.107	peak_31481	Distal Intergenic	10	35815659	35816656	998	2	PGSC0003DMG400044306	PGSC0003DMT400094735	3658
10:36158869-36159060	-1.11876	3.53505	16.9101	3.91928e-05	0.00333104	10	36158870	191	*	192	36158949	160	34.9835	3.16213	32.5369	peak_31593	Distal Intergenic	10	36181896	36182267	372	1	PGSC0003DMG400044774	PGSC0003DMT400095203	-22836
10:36194853-36195784	1.12865	2.99939	11.9713	0.000540265	0.0211761	10	36194854	931	*	932	36195639	44	14.715	3.9468	12.784	peak_31606	Distal Intergenic	10	36183477	36185350	1874	1	PGSC0003DMG400043247	PGSC0003DMT400093676	11377
10:36277151-36277567	1.08097	3.31321	12.9174	0.000325544	0.0149998	10	36277152	416	*	417	36277434	131	87.1449	10.2219	84.2313	peak_31632	Distal Intergenic	10	36267326	36273616	6291	2	PGSC0003DMG400037754	PGSC0003DMT400088183	-3536
10:3630102-3630512	-1.08947	3.4521	20.5262	5.88194e-06	0.000808568	10	3630103	410	*	411	3630181	73	10.1341	2.28198	8.45002	peak_22506	Distal Intergenic	10	3614096	3620907	6812	2	PGSC0003DMG400021867	PGSC0003DMT400056273	-9196
10:36342335-36342570	-0.758682	3.60145	10.1884	0.00141323	0.0404325	10	36342336	235	*	236	36342443	158	34.8595	3.1806	32.4154	peak_31653	Promoter (<=1kb)	10	36339930	36341702	1773	2	PGSC0003DMG400010510	PGSC0003DMT400027250	-634
10:36384488-36384745	1.33798	2.42827	10.4109	0.00125274	0.0372777	10	36384489	257	*	258	36384632	100	66.8102	9.95218	64.0294	peak_31666	Promoter (1-2kb)	10	36378497	36382696	4200	2	PGSC0003DMG400034328	PGSC0003DMT400084757	-1793
10:36409212-36409838	1.08082	3.65128	14.1673	0.000167256	0.00943183	10	36409213	626	*	627	36409353	98	58.4329	8.4161	55.7196	peak_31675	Distal Intergenic	10	36394033	36394371	339	2	PGSC0003DMG400036855	PGSC0003DMT400087284	-14842
10:36621300-36621521	-1.15049	4.31603	29.7782	4.84408e-08	1.94829e-05	10	36621301	221	*	222	36621425	254	44.626	2.78425	42.0509	peak_31734	Distal Intergenic	10	36664843	36665567	725	2	PGSC0003DMG400042906	PGSC0003DMT400093335	44046
10:36628723-36629084	-0.926577	5.39204	23.8786	1.02604e-06	0.000205674	10	36628724	361	*	362	36628954	389	38.7678	2.09824	36.2668	peak_31735	Distal Intergenic	10	36664843	36665567	725	2	PGSC0003DMG400042906	PGSC0003DMT400093335	36483
10:36835368-36835587	-0.760526	3.65735	10.2826	0.00134289	0.0391373	10	36835369	219	*	220	36835460	169	40.6717	3.40064	38.1454	peak_31810	Distal Intergenic	10	36787380	36789430	2051	2	PGSC0003DMG400010507	PGSC0003DMT400027242	-45939
10:36873925-36874102	-0.895722	3.04193	11.2034	0.000816456	0.0281597	10	36873926	177	*	178	36874013	100	18.1953	2.72607	16.1268	peak_31825	Distal Intergenic	10	36921408	36921749	342	2	PGSC0003DMG400043023	PGSC0003DMT400093452	47647
10:36895172-36895555	-0.879751	3.99242	16.5235	4.80501e-05	0.00386265	10	36895173	383	*	384	36895284	161	26.827	2.65214	24.5261	peak_31832	Distal Intergenic	10	36921408	36921749	342	2	PGSC0003DMG400043023	PGSC0003DMT400093452	26194
10:36983906-36984103	-0.938142	4.13503	17.971	2.24296e-05	0.00219204	10	36983907	197	*	198	36984018	247	50.7895	3.08097	48.1468	peak_31843	Distal Intergenic	10	36993401	36997140	3740	2	PGSC0003DMG400037179	PGSC0003DMT400087608	13037
10:37014887-37015097	-1.02521	2.53541	11.2144	0.000811668	0.0280567	10	37014888	210	*	211	37015031	62	8.19111	2.19279	6.63293	peak_31857	Distal Intergenic	10	36993401	36997140	3740	2	PGSC0003DMG400037179	PGSC0003DMT400087608	-17748
10:37030077-37030349	2.62544	1.52556	15.0067	0.00010713	0.0069316	10	37030078	272	*	273	37030209	35	7.10116	2.61166	5.62295	peak_31863	Distal Intergenic	10	36993401	36997140	3740	2	PGSC0003DMG400037179	PGSC0003DMT400087608	-32938
10:37083869-37084818	1.07799	5.76423	23.1844	1.47188e-06	0.000278057	10	37083870	949	*	950	37083984	822	533.715	10.8471	529.854	peak_31879	Distal Intergenic	10	36993401	36997140	3740	2	PGSC0003DMG400037179	PGSC0003DMT400087608	-86730
10:37092241-37092554	-0.886604	3.46341	11.3744	0.000744645	0.0264061	10	37092242	313	*	314	37092380	122	20.8667	2.65698	18.7147	peak_31881	Distal Intergenic	10	36993401	36997140	3740	2	PGSC0003DMG400037179	PGSC0003DMT400087608	-95102
10:37163279-37165447	1.52365	4.44271	34.6889	3.86825e-09	2.47745e-06	10	37163280	2168	*	2169	37165285	86	46.1661	7.19471	43.5731	peak_31903	Distal Intergenic	10	37199393	37206254	6862	1	PGSC0003DMG400021922	PGSC0003DMT400056413	-33946
10:3716398-3716946	1.15024	2.92564	10.2673	0.00135408	0.0393359	10	3716399	548	*	549	3716535	82	42.6155	6.86392	40.0644	peak_22510	Distal Intergenic	10	3698713	3699353	641	2	PGSC0003DMG400039921	PGSC0003DMT400090350	-17046
10:37290252-37290609	-1.35819	4.67355	48.3224	3.61602e-12	7.9097e-09	10	37290253	357	*	358	37290499	176	5.56246	1.42812	4.21028	peak_31941	Distal Intergenic	10	37286332	37287228	897	1	PGSC0003DMG400021920	PGSC0003DMT400056406	3921
10:37295636-37295941	1.42567	2.05954	9.98824	0.00157543	0.0432661	10	37295637	305	*	306	37295829	54	17.6766	3.99004	15.6276	peak_31942	Distal Intergenic	10	37286332	37287228	897	1	PGSC0003DMG400021920	PGSC0003DMT400056406	9305
10:37423924-37424800	0.878199	4.47524	14.0258	0.00018032	0.00995249	10	37423925	876	*	877	37424334	204	138.882	11.0437	135.736	peak_32003	Distal Intergenic	10	37433663	37434288	626	2	PGSC0003DMG400042853	PGSC0003DMT400093282	9488
10:37426471-37426794	1.07942	3.04542	11.5938	0.000661706	0.0243299	10	37426472	323	*	324	37426676	119	57.0339	6.46458	54.3322	peak_32004	Distal Intergenic	10	37433663	37434288	626	2	PGSC0003DMG400042853	PGSC0003DMT400093282	7494
10:37572478-37573062	0.935114	3.26261	10.0623	0.00151337	0.0422285	10	37572479	584	*	585	37572909	71	36.1353	6.56072	33.6716	peak_32049	Distal Intergenic	10	37582086	37582430	345	1	PGSC0003DMG400034427	PGSC0003DMT400084856	-9024
10:37650734-37651732	0.895197	3.50061	9.85725	0.00169164	0.0452176	10	37650735	998	*	999	37651509	66	19.864	3.80045	17.7425	peak_32075	Promoter (<=1kb)	10	37649467	37650279	813	2	PGSC0003DMG400044136	PGSC0003DMT400094565	-456
10:37666470-37666848	-1.10449	5.189	33.9691	5.59939e-09	3.37267e-06	10	37666471	378	*	379	37666675	303	32.738	2.16251	30.3274	peak_32080	Distal Intergenic	10	37674343	37678462	4120	2	PGSC0003DMG400043477	PGSC0003DMT400093906	11614
10:37671537-37671902	1.79501	2.56938	18.5764	1.63232e-05	0.00173653	10	37671538	365	*	366	37671645	69	25.4929	4.60602	23.222	peak_32081	Distal Intergenic	10	37674343	37678462	4120	2	PGSC0003DMG400043477	PGSC0003DMT400093906	6560
10:37738514-37739031	1.59852	2.20648	13.1179	0.00029249	0.0139618	10	37738515	517	*	518	37738825	36	10.1872	3.32174	8.49877	peak_32114	Distal Intergenic	10	37748003	37752570	4568	1	PGSC0003DMG400046764	PGSC0003DMT400097193	-8972
10:37879232-37879419	-1.39145	5.24094	50.23	1.36741e-12	3.34296e-09	10	37879233	187	*	188	37879295	437	53.4606	2.31052	50.7916	peak_32163	Distal Intergenic	10	37925738	37926076	339	2	PGSC0003DMG400045541	PGSC0003DMT400095970	46657
10:37879786-37880025	-0.817439	3.75984	12.1839	0.000482035	0.019673	10	37879787	239	*	240	37879904	203	45.3132	3.24162	42.7303	peak_32164	Distal Intergenic	10	37925738	37926076	339	2	PGSC0003DMG400045541	PGSC0003DMT400095970	46051
10:37880358-37880633	1.50008	3.06833	17.4274	2.98492e-05	0.0027225	10	37880359	275	*	276	37880474	182	123.139	10.8348	120.052	peak_32165	Distal Intergenic	10	37925738	37926076	339	2	PGSC0003DMG400045541	PGSC0003DMT400095970	45443
10:37903522-37904125	0.683189	6.46615	10.062	0.0015136	0.0422285	10	37903523	603	*	604	37903667	1234	705.08	8.962	701.066	peak_32171	Distal Intergenic	10	37925738	37926076	339	2	PGSC0003DMG400045541	PGSC0003DMT400095970	21951
10:38300836-38301318	1.85754	2.79338	22.1475	2.52485e-06	0.000424264	10	38300837	482	*	483	38301197	60	25.0834	5.12837	22.821	peak_32235	Distal Intergenic	10	38271668	38272870	1203	2	PGSC0003DMG400046492	PGSC0003DMT400096921	-27967
10:38347021-38347225	-0.987808	2.70111	10.0963	0.00148564	0.0417756	10	38347022	204	*	205	38347127	84	12.6917	2.4147	10.8566	peak_32250	Distal Intergenic	10	38341881	38342634	754	1	PGSC0003DMG400010258	PGSC0003DMT400026565	5141
10:38434674-38434858	1.96156	1.48172	10.6087	0.00112557	0.0347072	10	38434675	184	*	185	38434768	57	24.4475	5.2302	22.2002	peak_32277	Distal Intergenic	10	38438532	38440648	2117	2	PGSC0003DMG400036805	PGSC0003DMT400087234	5790
10:38675319-38675561	1.27097	2.82152	11.9963	0.000533077	0.0210067	10	38675320	242	*	243	38675485	111	78.5606	11.0361	75.6996	peak_32329	Distal Intergenic	10	38676686	38679618	2933	2	PGSC0003DMG400039245	PGSC0003DMT400089674	4057
10:38897789-38898086	-0.856457	4.04837	15.0844	0.00010281	0.00670454	10	38897790	297	*	298	38897973	135	15.0218	2.12979	13.0791	peak_32358	Distal Intergenic	10	38888322	38893097	4776	1	PGSC0003DMG400010270	PGSC0003DMT400026591	9468
10:38898388-38898911	-0.680537	5.14902	10.3236	0.00131341	0.0385314	10	38898389	523	*	524	38898561	278	67.9806	3.50635	65.1915	peak_32359	Distal Intergenic	10	38888322	38893097	4776	1	PGSC0003DMG400010270	PGSC0003DMT400026591	10067
10:38954728-38955238	-1.21185	3.18823	22.9778	1.63883e-06	0.000303614	10	38954729	510	*	511	38954839	46	3.91632	1.74839	2.72467	peak_32372	Distal Intergenic	10	38959534	38962574	3041	2	PGSC0003DMG400039457	PGSC0003DMT400089886	7336
10:38998224-38998594	-0.939004	2.77016	10.7526	0.00104134	0.032953	10	38998225	370	*	371	38998487	52	7.69877	2.28602	6.1773	peak_32377	Distal Intergenic	10	38982504	38983343	840	2	PGSC0003DMG400044693	PGSC0003DMT400095122	-14882
10:39246584-39247323	0.905636	4.29078	12.7909	0.00034831	0.0157348	10	39246585	739	*	740	39247223	204	158.33	13.7905	155.12	peak_32418	Distal Intergenic	10	39233002	39233379	378	1	PGSC0003DMG400046513	PGSC0003DMT400096942	13583
10:39260165-39260689	1.68335	2.1722	12.7275	0.000360322	0.0161055	10	39260166	524	*	525	39260601	49	20.3032	4.92682	18.1671	peak_32424	Distal Intergenic	10	39275010	39279958	4949	2	PGSC0003DMG400014020	PGSC0003DMT400036411	19269
10:39578963-39579156	-1.29174	3.00903	22.1238	2.55615e-06	0.000426077	10	39578964	193	*	194	39579099	76	5.89145	1.76929	4.5087	peak_32496	Distal Intergenic	10	39585918	39588388	2471	2	PGSC0003DMG400037728	PGSC0003DMT400088157	9232
10:39646456-39646936	1.07337	2.76353	9.56297	0.00198542	0.0499286	10	39646457	480	*	481	39646584	70	33.7112	6.12999	31.2851	peak_32532	Distal Intergenic	10	39678548	39680524	1977	1	PGSC0003DMG400040490	PGSC0003DMT400090919	-31612
10:39688690-39688874	-0.862189	3.81383	14.0952	0.000173785	0.00969479	10	39688691	184	*	185	39688778	194	29.5883	2.53917	27.2338	peak_32547	Distal Intergenic	10	39678548	39680524	1977	1	PGSC0003DMG400040490	PGSC0003DMT400090919	10143
10:39718839-39719024	-0.832785	3.8685	14.0781	0.000175378	0.00976181	10	39718840	185	*	186	39718919	215	46.9413	3.19747	44.3398	peak_32555	Distal Intergenic	10	39699052	39700942	1891	2	PGSC0003DMG400012040	PGSC0003DMT400031406	-17898
10:39791480-39791927	-0.686142	4.22902	10.5271	0.00117639	0.0358065	10	39791481	447	*	448	39791823	185	33.2201	2.79158	30.8015	peak_32570	Distal Intergenic	10	39803834	39805858	2025	1	PGSC0003DMG400039736	PGSC0003DMT400090165	-11907
10:39792285-39792480	-0.890785	3.8714	16.1976	5.70669e-05	0.0043359	10	39792286	195	*	196	39792378	205	37.8971	2.85417	35.4081	peak_32571	Distal Intergenic	10	39803834	39805858	2025	1	PGSC0003DMG400039736	PGSC0003DMT400090165	-11354
10:39959009-39960186	0.936121	3.3278	10.2496	0.00136713	0.0396111	10	39959010	1177	*	1178	39960078	55	19.5006	4.30221	17.3904	peak_32614	Distal Intergenic	10	39966951	39968145	1195	1	PGSC0003DMG400043806	PGSC0003DMT400094235	-6765
10:39986581-39989221	0.791619	4.65793	11.8801	0.000567366	0.0218943	10	39986582	2640	*	2641	39987694	59	28.1419	5.91218	25.8141	peak_32624	Distal Intergenic	10	39977335	39978338	1004	2	PGSC0003DMG400017801	PGSC0003DMT400045890	-8244
10:40030019-40030455	-1.34185	6.09451	45.2133	1.76704e-11	2.82459e-08	10	40030020	436	*	437	40030115	539	58.7546	2.19554	56.0378	peak_32639	Promoter (<=1kb)	10	40031289	40035047	3759	1	PGSC0003DMG400045745	PGSC0003DMT400096174	-834
10:40254140-40254317	-0.908538	2.75103	9.68961	0.00185312	0.0478181	10	40254141	177	*	178	40254211	89	16.8797	2.77538	14.8601	peak_32709	Distal Intergenic	10	40176148	40179586	3439	1	PGSC0003DMG400014079	PGSC0003DMT400036536	77993
10:40407749-40407939	-0.757665	4.27633	13.1342	0.000289953	0.0138965	10	40407750	190	*	191	40407872	279	50.0715	2.82882	47.4364	peak_32720	Distal Intergenic	10	40390128	40390976	849	1	PGSC0003DMG400036553	PGSC0003DMT400086982	17622
10:40411125-40412667	0.692212	7.21113	9.70337	0.00183931	0.0475982	10	40411126	1542	*	1543	40411946	1185	590.893	7.41303	586.977	peak_32721	Distal Intergenic	10	40390128	40390976	849	1	PGSC0003DMG400036553	PGSC0003DMT400086982	20998
10:40413730-40414458	0.767229	6.12175	13.2851	0.000267523	0.0131429	10	40413731	728	*	729	40414181	1100	662.23	9.67734	658.251	peak_32722	Distal Intergenic	10	40390128	40390976	849	1	PGSC0003DMG400036553	PGSC0003DMT400086982	23603
10:40437668-40438074	-0.859309	4.2735	16.8262	4.09644e-05	0.00344405	10	40437669	406	*	407	40437759	161	28.9587	2.77826	26.6166	peak_32724	Distal Intergenic	10	40470568	40472606	2039	1	PGSC0003DMG400040382	PGSC0003DMT400090811	-32494
10:40462459-40462735	-0.885364	3.20116	11.4176	0.000727534	0.0259915	10	40462460	276	*	277	40462590	74	9.96424	2.24872	8.2882	peak_32727	Distal Intergenic	10	40470568	40472606	2039	1	PGSC0003DMG400040382	PGSC0003DMT400090811	-7833
10:40538139-40538420	-0.993718	2.73606	11.2275	0.000805942	0.0279166	10	40538140	281	*	282	40538355	51	3.91791	1.7005	2.72621	peak_32748	Promoter (2-3kb)	10	40536020	40536478	459	1	PGSC0003DMG400036818	PGSC0003DMT400087247	2120
10:40543281-40545693	0.986304	4.57542	16.7235	4.32412e-05	0.00356574	10	40543282	2412	*	2413	40544857	72	36.3321	6.50572	33.8653	peak_32750	Promoter (<=1kb)	10	40543515	40544027	513	2	PGSC0003DMG400046031	PGSC0003DMT400096460	0
10:40674255-40674447	-0.965641	4.42994	20.8982	4.84351e-06	0.000695736	10	40674256	192	*	193	40674313	280	51.2873	2.86568	48.6403	peak_32794	Promoter (<=1kb)	10	40673851	40674034	184	1	PGSC0003DMG400009589	PGSC0003DMT400024803	405
10:40761987-40762175	-0.992587	3.8837	19.1207	1.2271e-05	0.00141249	10	40761988	188	*	189	40762059	165	21.1391	2.29996	18.9779	peak_32810	Distal Intergenic	10	40777714	40778019	306	2	PGSC0003DMG400039349	PGSC0003DMT400089778	15844
10:41041370-41041682	-1.18915	2.4587	11.6885	0.000628864	0.0234404	10	41041371	312	*	313	41041482	44	15.0605	4.02942	13.1155	peak_32877	Intron (PGSC0003DMT400056621/PGSC0003DMG400022015, intron 1 of 1)	10	41039022	41045861	6840	2	PGSC0003DMG400022015	PGSC0003DMT400056621	4179
10:41079955-41080290	-0.859651	3.63095	10.8138	0.00100745	0.0322161	10	41079956	335	*	336	41080145	61	9.49403	2.38852	7.85054	peak_32889	Promoter (2-3kb)	10	41077422	41081902	4481	1	PGSC0003DMG400034747	PGSC0003DMT400085176	2534
10:41142311-41142701	-0.729381	4.57642	13.0231	0.000307675	0.0144597	10	41142312	390	*	391	41142523	257	52.3362	3.06444	49.6784	peak_32895	Distal Intergenic	10	41128560	41129373	814	1	PGSC0003DMG400022016	PGSC0003DMT400056623	13752
10:41279301-41279529	-0.943262	3.52571	14.3466	0.000152055	0.00888403	10	41279302	228	*	229	41279416	115	16.084	2.36415	14.0962	peak_32922	Distal Intergenic	10	41288510	41293990	5481	1	PGSC0003DMG402023116	PGSC0003DMT400059498	-8981
10:41282436-41282634	-0.854878	3.54369	10.8962	0.000963621	0.0314115	10	41282437	198	*	199	41282522	160	30.7807	2.89898	28.404	peak_32923	Distal Intergenic	10	41288510	41293990	5481	1	PGSC0003DMG402023116	PGSC0003DMT400059498	-5876
10:41533320-41533634	-1.27988	2.52946	17.819	2.42941e-05	0.00231578	10	41533321	314	*	315	41533582	43	3.13594	1.63679	2.03261	peak_32998	Promoter (2-3kb)	10	41529774	41530366	593	2	PGSC0003DMG400038984	PGSC0003DMT400089413	-2955
10:41550658-41550950	1.28906	5.35107	32.7441	1.05123e-08	5.57742e-06	10	41550659	292	*	293	41550779	858	663.648	14.7317	659.668	peak_33003	Distal Intergenic	10	41541055	41541372	318	1	PGSC0003DMG400023114	PGSC0003DMT400059492	9604
10:41551143-41551489	1.58574	3.19254	22.8373	1.76311e-06	0.000320917	10	41551144	346	*	347	41551335	159	107.947	10.7633	104.926	peak_33004	Distal Intergenic	10	41541055	41541372	318	1	PGSC0003DMG400023114	PGSC0003DMT400059492	10089
10:41653366-41653601	1.42649	3.49269	23.3689	1.33724e-06	0.00025533	10	41653367	235	*	236	41653483	219	150.639	11.2896	147.453	peak_33013	Distal Intergenic	10	41664765	41665082	318	1	PGSC0003DMG400024414	PGSC0003DMT400062735	-11164
10:42054623-42054918	-1.00459	3.10028	14.3363	0.000152885	0.00891164	10	42054624	295	*	296	42054715	70	6.35974	1.8697	4.94453	peak_33102	Promoter (<=1kb)	10	42055848	42056249	402	1	PGSC0003DMG400042565	PGSC0003DMT400092994	-930
10:42161773-42162016	-0.981029	3.74488	17.062	3.61798e-05	0.00314171	10	42161774	243	*	244	42161897	132	19.2432	2.43534	17.1427	peak_33138	Distal Intergenic	10	42191361	42191817	457	2	PGSC0003DMG400044091	PGSC0003DMT400094520	29801
10:42272535-42272946	-0.959991	3.08107	13.4565	0.000244162	0.01237	10	42272536	411	*	412	42272626	66	7.62573	2.06612	6.10736	peak_33167	Distal Intergenic	10	42251274	42252857	1584	1	PGSC0003DMG400006226	PGSC0003DMT400015924	21262
10:42339894-42340305	-1.00242	2.96161	12.3045	0.000451876	0.0189063	10	42339895	411	*	412	42340120	43	3.44792	1.69508	2.30542	peak_33188	Distal Intergenic	10	42357829	42358167	339	2	PGSC0003DMG400006215	PGSC0003DMT400015901	17862
10:42394414-42394608	-0.936685	3.23943	12.9439	0.000320967	0.0148493	10	42394415	194	*	195	42394523	125	23.6821	2.83499	21.4532	peak_33199	Distal Intergenic	10	42368064	42370739	2676	2	PGSC0003DMG400006214	PGSC0003DMT400015900	-23676
10:42623117-42623675	-0.760886	6.22675	14.8685	0.000115269	0.00729204	10	42623118	558	*	559	42623226	570	91.6049	2.68483	88.6663	peak_33260	Distal Intergenic	10	42626007	42626720	714	2	PGSC0003DMG400006209	PGSC0003DMT400015885	3045
10:42631057-42631380	-0.830408	4.28356	16.0359	6.21534e-05	0.00463204	10	42631058	323	*	324	42631237	248	51.2861	3.09339	48.6391	peak_33262	Distal Intergenic	10	42626007	42626720	714	2	PGSC0003DMG400006209	PGSC0003DMT400015885	-4338
10:42897999-42898532	0.766633	5.74218	12.6067	0.000384376	0.0168571	10	42898000	533	*	534	42898303	606	241.663	5.6087	238.235	peak_33325	Distal Intergenic	10	42866203	42873580	7378	1	PGSC0003DMG400044461	PGSC0003DMT400094890	31797
10:43344722-43344917	-1.21076	3.77378	26.3001	2.92268e-07	7.72045e-05	10	43344723	195	*	196	43344805	157	14.6465	1.98568	12.7176	peak_33435	Promoter (<=1kb)	10	43345914	43346353	440	1	PGSC0003DMG400034380	PGSC0003DMT400084809	-997
10:43496082-43496362	-1.23801	3.18702	24.1983	8.69101e-07	0.000179109	10	43496083	280	*	281	43496105	72	5.17447	1.71378	3.85897	peak_33464	Distal Intergenic	10	43505527	43505901	375	1	PGSC0003DMG400047205	PGSC0003DMT400097634	-9165
10:43806990-43807406	1.6171	5.39327	46.776	7.95828e-12	1.50342e-08	10	43806991	416	*	417	43807187	847	704.896	16.9632	700.882	peak_33535	Distal Intergenic	10	43797014	43797715	702	2	PGSC0003DMG402008272	PGSC0003DMT400021345	-9276
10:43842085-43842278	-0.899423	3.4564	13.7849	0.000204982	0.0109314	10	43842086	193	*	194	43842181	144	23.5687	2.61088	21.3424	peak_33542	Distal Intergenic	10	43845884	43846333	450	2	PGSC0003DMG400044601	PGSC0003DMT400095030	4055
10:43909601-43909813	2.10783	2.15203	18.3866	1.80322e-05	0.00185197	10	43909602	212	*	213	43909680	51	8.71411	2.47254	7.11935	peak_33551	Distal Intergenic	10	43923046	43925173	2128	1	PGSC0003DMG400005549	PGSC0003DMT400014142	-13233
10:43992615-43992809	1.69771	1.94074	10.4403	0.00123295	0.0368825	10	43992616	194	*	195	43992713	53	23.3448	5.32097	21.1243	peak_33579	Distal Intergenic	10	43998825	44000679	1855	2	PGSC0003DMG400033907	PGSC0003DMT400084278	7870
10:44088192-44088383	-1.44569	3.99678	34.6312	3.98462e-09	2.52188e-06	10	44088193	191	*	192	44088274	176	19.0098	2.12568	16.9144	peak_33591	Distal Intergenic	10	44075211	44080003	4793	2	PGSC0003DMG400033914	PGSC0003DMT400084287	-8190
10:44224240-44224438	-0.730812	3.71868	10.0845	0.00149519	0.0419197	10	44224241	198	*	199	44224334	181	36.0095	2.97956	33.5473	peak_33629	Distal Intergenic	10	44201932	44203180	1249	1	PGSC0003DMG400033904	PGSC0003DMT400084268	22309
10:44444022-44444202	-1.06371	4.31351	26.6649	2.4198e-07	6.68971e-05	10	44444023	180	*	181	44444115	275	58.7459	3.1737	56.0292	peak_33689	Promoter (1-2kb)	10	44444716	44445331	616	2	PGSC0003DMG400015030	PGSC0003DMT400038882	1129
10:44525392-44525571	-1.23789	3.99186	30.3552	3.59737e-08	1.5153e-05	10	44525393	179	*	180	44525470	205	27.9492	2.39423	25.6259	peak_33714	Distal Intergenic	10	44538184	44539350	1167	1	PGSC0003DMG400015031	PGSC0003DMT400038884	-12613
10:44577932-44579321	0.94654	5.69563	20.0312	7.61894e-06	0.000980335	10	44577933	1389	*	1390	44578138	490	274.439	8.55618	270.944	peak_33728	Promoter (<=1kb)	10	44577947	44578831	885	2	PGSC0003DMG400036886	PGSC0003DMT400087315	0
10:44756689-44756940	-1.05266	4.65351	27.5426	1.53675e-07	4.79011e-05	10	44756690	251	*	252	44756833	302	45.5962	2.55928	43.0097	peak_33764	Distal Intergenic	10	44737370	44744170	6801	2	PGSC0003DMG400041806	PGSC0003DMT400092235	-12520
10:44757924-44758640	-0.688768	4.74276	11.2556	0.000793827	0.027616	10	44757925	716	*	717	44757995	161	18.1781	2.16149	16.1098	peak_33765	Distal Intergenic	10	44737370	44744170	6801	2	PGSC0003DMG400041806	PGSC0003DMT400092235	-13755
10:44903927-44904645	0.730952	6.10182	11.2153	0.000811256	0.0280502	10	44903928	718	*	719	44904115	810	474.042	9.22754	470.25	peak_33777	Distal Intergenic	10	44912887	44919723	6837	1	PGSC0003DMG400037834	PGSC0003DMT400088263	-8242
10:45263701-45263882	-1.37394	3.5778	34.9215	3.43264e-09	2.25308e-06	10	45263702	181	*	182	45263763	137	12.209	1.93682	10.4013	peak_33825	Promoter (2-3kb)	10	45266817	45275297	8481	1	PGSC0003DMG400025731	PGSC0003DMT400066093	-2935
10:45650436-45651560	1.17151	4.53776	20.2919	6.64801e-06	0.000882734	10	45650437	1124	*	1125	45651170	252	149.964	9.09869	146.78	peak_33899	Distal Intergenic	10	45676885	45678069	1185	1	PGSC0003DMG400037423	PGSC0003DMT400087852	-25325
10:45686089-45686574	-0.900142	4.37923	15.9597	6.47047e-05	0.00477946	10	45686090	485	*	486	45686208	144	15.7154	2.11748	13.7429	peak_33906	Distal Intergenic	10	45680284	45680685	402	1	PGSC0003DMG400038170	PGSC0003DMT400088599	5806
10:45687087-45687743	-1.02188	5.32549	25.5521	4.30606e-07	0.00010207	10	45687088	656	*	657	45687412	234	19.0961	1.91034	16.9993	peak_33907	Distal Intergenic	10	45680284	45680685	402	1	PGSC0003DMG400038170	PGSC0003DMT400088599	6804
10:45688679-45688886	-1.01551	3.48298	18.0443	2.15823e-05	0.00213735	10	45688680	207	*	208	45688761	102	12.34	2.18139	10.5268	peak_33908	Distal Intergenic	10	45680284	45680685	402	1	PGSC0003DMG400038170	PGSC0003DMT400088599	8396
10:45743682-45744611	1.19598	3.18285	13.2627	0.000270745	0.0132373	10	45743683	929	*	930	45744311	63	31.4844	6.30633	29.0945	peak_33923	Promoter (1-2kb)	10	45745235	45745687	453	2	PGSC0003DMG400046036	PGSC0003DMT400096465	1076
10:45782059-45782603	-0.62536	4.89105	9.59916	0.00194666	0.049262	10	45782060	544	*	545	45782459	194	27.1472	2.42253	24.8407	peak_33931	Distal Intergenic	10	45745235	45745687	453	2	PGSC0003DMG400046036	PGSC0003DMT400096465	-36373
10:46742843-46743414	1.27247	3.11877	15.8358	6.9083e-05	0.00499618	10	46742844	571	*	572	46743166	85	47.3238	7.53191	44.7177	peak_34026	Promoter (<=1kb)	10	46741538	46743462	1925	2	PGSC0003DMG400023206	PGSC0003DMT400059695	48
10:46760597-46761330	-0.736409	3.78997	9.66379	0.00187936	0.0481945	10	46760598	733	*	734	46760712	75	13.4616	2.64527	11.5892	peak_34031	Distal Intergenic	10	46767017	46769122	2106	2	PGSC0003DMG400023204	PGSC0003DMT400059688	7792
10:46915084-46915350	-0.97499	3.86008	16.5155	4.82551e-05	0.00386816	10	46915085	266	*	267	46915249	168	37.2835	3.20296	34.8035	peak_34051	Distal Intergenic	10	46907685	46908383	699	1	PGSC0003DMG400041909	PGSC0003DMT400092338	7400
10:46916678-46917094	-1.03351	3.48416	18.5659	1.64131e-05	0.00174163	10	46916679	416	*	417	46916776	90	24.4378	3.59402	22.1906	peak_34052	Distal Intergenic	10	46907685	46908383	699	1	PGSC0003DMG400041909	PGSC0003DMT400092338	8994
10:46992270-46992472	-0.769798	4.60582	14.7801	0.000120804	0.00751598	10	46992271	202	*	203	46992380	326	86.5788	3.76015	83.6687	peak_34055	Distal Intergenic	10	46984786	46987197	2412	2	PGSC0003DMG400013216	PGSC0003DMT400034373	-5074
10:47267270-47268457	1.09321	3.66164	15.9102	6.64214e-05	0.00485437	10	47267271	1187	*	1188	47267525	55	24.758	5.48024	22.5041	peak_34100	Distal Intergenic	10	47253999	47254319	321	2	PGSC0003DMG400040108	PGSC0003DMT400090537	-12952
10:4743880-4744348	0.884538	4.03283	11.1291	0.000849853	0.028833	10	4743881	468	*	469	4744192	205	140.628	11.1846	137.476	peak_22592	Distal Intergenic	10	4729334	4732707	3374	1	PGSC0003DMG400022822	PGSC0003DMT400058749	14547
10:47472798-47473049	-1.09378	2.59847	13.3336	0.00026069	0.0129238	10	47472799	251	*	252	47472977	63	6.22678	1.91891	4.82169	peak_34129	Distal Intergenic	10	47484661	47493838	9178	1	PGSC0003DMG400026716	PGSC0003DMT400068704	-11612
10:47495260-47495437	-0.883188	3.06446	11.0463	0.000888654	0.0297367	10	47495261	177	*	178	47495365	81	11.5109	2.32948	9.73968	peak_34133	Distal Intergenic	10	47484661	47493838	9178	1	PGSC0003DMG400026716	PGSC0003DMT400068704	10600
10:47611107-47611378	-0.809433	4.74197	16.885	3.97136e-05	0.00336384	10	47611108	271	*	272	47611233	310	51.6735	2.71153	49.022	peak_34162	Distal Intergenic	10	47602484	47602637	154	2	ENSRNA049458749	ENSRNA049458749-T1	-8471
10:47692372-47692721	-0.773169	3.40651	9.65403	0.00188937	0.048332	10	47692373	349	*	350	47692577	84	7.79235	1.9125	6.26528	peak_34180	Distal Intergenic	10	47680646	47683019	2374	2	PGSC0003DMG400046383	PGSC0003DMT400096812	-9354
10:47717597-47718062	-0.987708	3.10909	14.4385	0.000144813	0.00853285	10	47717598	465	*	466	47717690	58	10.1616	2.54481	8.47491	peak_34182	Distal Intergenic	10	47728085	47730022	1938	1	PGSC0003DMG400010867	PGSC0003DMT400028174	-10023
10:4786762-4786939	-1.25779	4.21755	35.295	2.83352e-09	1.97368e-06	10	4786763	177	*	178	4786888	223	30.8949	2.42134	28.5152	peak_22602	Promoter (1-2kb)	10	4784958	4790176	5219	1	PGSC0003DMG400010827	PGSC0003DMT400028077	1805
10:48222414-48224145	0.781159	4.59108	12.1939	0.000479472	0.0195877	10	48222415	1731	*	1732	48223464	129	52.4715	5.39222	49.8124	peak_34229	Promoter (<=1kb)	10	48222785	48223608	824	2	PGSC0003DMG400037122	PGSC0003DMT400087551	0
10:48277543-48277743	-0.725606	3.74305	9.91403	0.00164023	0.0443809	10	48277544	200	*	201	48277634	204	50.7454	3.5157	48.1033	peak_34240	Distal Intergenic	10	48267633	48268205	573	2	PGSC0003DMG400039379	PGSC0003DMT400089808	-9339
10:48278032-48278300	1.15727	3.23085	10.829	0.000999229	0.0320932	10	48278033	268	*	269	48278160	199	147.298	12.667	144.124	peak_34241	Distal Intergenic	10	48267633	48268205	573	2	PGSC0003DMG400039379	PGSC0003DMT400089808	-9828
10:4831367-4831567	1.29523	2.89542	13.8124	0.000201997	0.0108138	10	4831368	200	*	201	4831481	102	51.9157	6.859	49.2619	peak_22607	Promoter (1-2kb)	10	4833015	4836228	3214	1	PGSC0003DMG402010824	PGSC0003DMT400028071	-1448
10:48388065-48388282	1.89553	1.96991	12.5243	0.000401698	0.0174632	10	48388066	217	*	218	48388228	60	17.5612	3.67233	15.5158	peak_34248	Promoter (1-2kb)	10	48388153	48389929	1777	2	PGSC0003DMG400041640	PGSC0003DMT400092069	1647
10:48401062-48401278	-1.06576	2.98797	12.8565	0.000336308	0.0153576	10	48401063	216	*	217	48401144	88	9.02683	2.0025	7.41509	peak_34254	Distal Intergenic	10	48388153	48389929	1777	2	PGSC0003DMG400041640	PGSC0003DMT400092069	-11134
10:48555025-48555755	0.704226	5.35077	10.042	0.00153011	0.0425311	10	48555026	730	*	731	48555462	363	228.442	10.076	225.043	peak_34286	Distal Intergenic	10	48567633	48569681	2049	2	PGSC0003DMG400042461	PGSC0003DMT400092890	13926
10:48575048-48575443	-0.75254	3.60469	10.1494	0.00144345	0.0409824	10	48575049	395	*	396	48575200	89	14.1108	2.49132	12.2076	peak_34288	Promoter (<=1kb)	10	48574223	48574926	704	1	PGSC0003DMG400027707	PGSC0003DMT400071257	826
10:48613549-48613743	2.92244	0.899425	11.7209	0.000618027	0.023161	10	48613550	194	*	195	48613623	36	11.4177	3.64432	9.65709	peak_34293	Promoter (2-3kb)	10	48616034	48618080	2047	1	PGSC0003DMG400027699	PGSC0003DMT400071244	-2291
10:49003069-49003256	-1.08085	2.94735	15.3445	8.95821e-05	0.00604725	10	49003070	187	*	188	49003169	110	22.9185	2.99597	20.7101	peak_34336	Distal Intergenic	10	49017153	49017226	74	2	ENSRNA049442267	ENSRNA049442267-T1	13970
10:49274894-49275093	-0.892605	4.00269	14.6256	0.00013112	0.00797364	10	49274895	199	*	200	49274980	183	28.2206	2.54936	25.8915	peak_34370	Promoter (1-2kb)	10	49276088	49276420	333	2	PGSC0003DMG400043232	PGSC0003DMT400093661	1327
10:49277846-49278196	1.14333	3.09792	12.0019	0.000531469	0.0209565	10	49277847	350	*	351	49278048	172	137.568	14.3067	134.427	peak_34373	Promoter (1-2kb)	10	49276088	49276420	333	2	PGSC0003DMG400043232	PGSC0003DMT400093661	-1427
10:49294254-49294582	1.16611	4.48619	18.902	1.3761e-05	0.00153604	10	49294255	328	*	329	49294460	484	326.481	11.3861	322.894	peak_34376	Distal Intergenic	10	49276088	49276420	333	2	PGSC0003DMG400043232	PGSC0003DMT400093661	-17835
10:49383452-49383835	-0.889833	3.88191	11.2132	0.000812155	0.0280602	10	49383453	383	*	384	49383640	123	10.4099	1.88723	8.70474	peak_34380	Distal Intergenic	10	49373314	49374037	724	1	PGSC0003DMG400039210	PGSC0003DMT400089639	10139
10:49525679-49526131	-0.847018	3.6691	12.2492	0.000465469	0.0192013	10	49525680	452	*	453	49525998	90	19.8094	3.06863	17.6901	peak_34403	Distal Intergenic	10	49517560	49521491	3932	1	PGSC0003DMG400011861	PGSC0003DMT400030959	8120
10:49546666-49546895	-1.11326	3.06512	18.2309	1.95679e-05	0.00196906	10	49546667	229	*	230	49546807	102	14.4904	2.36672	12.5714	peak_34407	Promoter (2-3kb)	10	49549296	49552925	3630	1	PGSC0003DMG400015887	PGSC0003DMT400041061	-2401
10:49755705-49756536	0.893049	3.62972	9.73999	0.00180302	0.0470498	10	49755706	831	*	832	49756313	119	64.797	7.59993	62.0312	peak_34438	Distal Intergenic	10	49766085	49772820	6736	2	PGSC0003DMG400022067	PGSC0003DMT400056738	16284
10:49884288-49884709	1.78341	2.25718	15.848	6.86377e-05	0.00497841	10	49884289	421	*	422	49884523	56	25.7096	5.61658	23.4329	peak_34451	Distal Intergenic	10	49871695	49874535	2841	2	PGSC0003DMG400019167	PGSC0003DMT400049315	-9754
10:49966704-49967627	-0.676735	5.33988	11.5046	0.000694246	0.0252141	10	49966705	923	*	924	49967112	225	60.5424	3.75688	57.8107	peak_34468	Distal Intergenic	10	49957190	49961182	3993	2	PGSC0003DMG400019170	PGSC0003DMT400049324	-5523
10:50134343-50134810	-0.67502	4.29556	9.88397	0.00166724	0.0447687	10	50134344	467	*	468	50134712	130	16.2439	2.24662	14.2496	peak_34479	Distal Intergenic	10	50152271	50152343	73	1	ENSRNA049442551	ENSRNA049442551-T1	-17461
10:50136999-50137331	-1.16002	2.79999	14.3221	0.000154048	0.00895434	10	50137000	332	*	333	50137266	51	3.31928	1.60355	2.18861	peak_34480	Distal Intergenic	10	50152271	50152343	73	1	ENSRNA049442551	ENSRNA049442551-T1	-14940
10:50335100-50337488	0.752924	4.93751	10.8595	0.0009829	0.0317899	10	50335101	2388	*	2389	50335247	41	14.6409	4.13853	12.7121	peak_34498	Distal Intergenic	10	50324431	50325809	1379	1	PGSC0003DMG400019126	PGSC0003DMT400049203	10670
10:50342848-50344829	0.761683	4.42375	10.8729	0.000975824	0.0316565	10	50342849	1981	*	1982	50343957	44	16.6944	4.43414	14.6822	peak_34502	Distal Intergenic	10	50324431	50325809	1379	1	PGSC0003DMG400019126	PGSC0003DMT400049203	18418
10:50357573-50358276	1.08797	3.65714	14.3352	0.000152977	0.00891283	10	50357574	703	*	704	50357742	63	25.1278	4.91681	22.8642	peak_34509	Distal Intergenic	10	50324431	50325809	1379	1	PGSC0003DMG400019126	PGSC0003DMT400049203	33143
10:50886782-50887115	2.44867	1.91181	17.9692	2.2451e-05	0.00219204	10	50886783	333	*	334	50887076	30	7.94204	3.05463	6.39819	peak_34583	Promoter (<=1kb)	10	50886871	50887404	534	1	PGSC0003DMG400035327	PGSC0003DMT400085756	0
10:50888521-50889222	1.32243	3.32818	18.4691	1.72682e-05	0.00179569	10	50888522	701	*	702	50888742	57	26.513	5.71511	24.2195	peak_34584	Promoter (1-2kb)	10	50886871	50887404	534	1	PGSC0003DMG400035327	PGSC0003DMT400085756	1651
10:50919515-50919718	-0.943202	3.20907	10.0831	0.00149638	0.0419197	10	50919516	203	*	204	50919619	112	19.2648	2.65284	17.1628	peak_34589	Distal Intergenic	10	50925203	50927035	1833	1	PGSC0003DMG400019146	PGSC0003DMT400049246	-5485
10:51055023-51055880	0.976372	3.92708	13.9017	0.00019262	0.0104828	10	51055024	857	*	858	51055131	221	157.342	11.9595	154.135	peak_34603	Distal Intergenic	10	51072893	51073411	519	1	PGSC0003DMG400040471	PGSC0003DMT400090900	-17013
10:51064457-51064846	1.08838	4.21681	13.1489	0.000287686	0.0138065	10	51064458	389	*	390	51064649	307	201.926	10.7203	198.589	peak_34605	Distal Intergenic	10	51072893	51073411	519	1	PGSC0003DMG400040471	PGSC0003DMT400090900	-8047
10:51705186-51707593	0.889639	6.07059	17.5982	2.72843e-05	0.00253115	10	51705187	2407	*	2408	51707379	347	244.863	12.1125	241.427	peak_34665	Distal Intergenic	10	51725169	51725725	557	1	PGSC0003DMG400013966	PGSC0003DMT400036286	-17576
10:52050312-52050602	-1.47659	3.90821	45.5367	1.49804e-11	2.52403e-08	10	52050313	290	*	291	52050510	110	6.39397	1.64315	4.96902	peak_34685	Distal Intergenic	10	52060667	52061765	1099	1	PGSC0003DMG400017585	PGSC0003DMT400045323	-10065
10:52063036-52063554	-0.89376	5.72775	16.584	4.65417e-05	0.00377303	10	52063037	518	*	519	52063455	534	138.726	3.73212	135.581	peak_34686	Promoter (2-3kb)	10	52060667	52061765	1099	1	PGSC0003DMG400017585	PGSC0003DMT400045323	2370
10:52212424-52212891	0.784821	4.16313	10.8999	0.000961677	0.0313802	10	52212425	467	*	468	52212679	225	105.834	6.59341	102.822	peak_34711	Distal Intergenic	10	52204837	52208803	3967	2	PGSC0003DMG400017608	PGSC0003DMT400045381	-3622
10:52348835-52349611	1.06445	3.1144	11.4982	0.000696644	0.0252865	10	52348836	776	*	777	52349405	82	48.7271	8.17852	46.106	peak_34732	Promoter (<=1kb)	10	52348852	52349478	627	1	PGSC0003DMG400040470	PGSC0003DMT400090899	0
10:52441670-52441920	2.91235	0.888433	11.9229	0.000554477	0.0215368	10	52441671	250	*	251	52441842	26	5.8851	2.66048	4.5026	peak_34741	Distal Intergenic	10	52432623	52434505	1883	1	PGSC0003DMG400017603	PGSC0003DMT400045362	9048
10:52561137-52561939	1.09406	3.95753	16.465	4.95558e-05	0.003938	10	52561138	802	*	803	52561824	144	116.455	14.2878	113.396	peak_34754	Distal Intergenic	10	52575434	52575820	387	1	PGSC0003DMG400040735	PGSC0003DMT400091164	-13495
10:5301753-5302088	1.42642	4.31952	32.4267	1.23775e-08	6.43022e-06	10	5301754	335	*	336	5301914	372	283.103	13.8755	279.591	peak_22664	Distal Intergenic	10	5282680	5285639	2960	1	PGSC0003DMG400018879	PGSC0003DMT400048591	19074
10:5306023-5306387	1.33481	6.81085	30.8354	2.80872e-08	1.24183e-05	10	5306024	364	*	365	5306161	2309	1802.97	15.2305	1798.31	peak_22666	Distal Intergenic	10	5327374	5328342	969	1	PGSC0003DMG400041889	PGSC0003DMT400092318	-20987
10:5306741-5307091	0.868541	5.39545	16.4821	4.91109e-05	0.00391593	10	5306742	350	*	351	5306939	578	276.66	6.95351	273.16	peak_22667	Distal Intergenic	10	5327374	5328342	969	1	PGSC0003DMG400041889	PGSC0003DMT400092318	-20283
10:5308693-5309231	0.824517	5.3892	13.1331	0.000290119	0.0138965	10	5308694	538	*	539	5309024	517	278.513	8.11201	275.01	peak_22669	Distal Intergenic	10	5327374	5328342	969	1	PGSC0003DMG400041889	PGSC0003DMT400092318	-18143
10:53291812-53292038	-0.834251	3.20322	9.63802	0.0019059	0.0485777	10	53291813	226	*	227	53291915	101	17.9232	2.68604	15.868	peak_34800	Distal Intergenic	10	53305483	53306461	979	2	PGSC0003DMG401008399	PGSC0003DMT400021646	14423
10:5338176-5338363	-1.1295	2.55622	9.9109	0.00164303	0.0444156	10	5338177	187	*	188	5338323	64	9.49937	2.33761	7.85567	peak_22675	Distal Intergenic	10	5327374	5328342	969	1	PGSC0003DMG400041889	PGSC0003DMT400092318	10803
10:5346071-5346297	-0.902328	3.6802	14.3959	0.000148126	0.00869524	10	5346072	226	*	227	5346206	170	33.9602	2.97985	31.5294	peak_22676	Distal Intergenic	10	5361608	5362417	810	1	PGSC0003DMG400043031	PGSC0003DMT400093460	-15311
10:5347101-5347373	-1.15032	3.74283	26.2306	3.02979e-07	7.90005e-05	10	5347102	272	*	273	5347203	117	7.17981	1.67789	5.697	peak_22677	Distal Intergenic	10	5361608	5362417	810	1	PGSC0003DMG400043031	PGSC0003DMT400093460	-14235
10:53532885-53533377	-0.950397	3.63093	11.5312	0.00068436	0.0249861	10	53532886	492	*	493	53532975	100	13.7204	2.32076	11.8397	peak_34829	Promoter (2-3kb)	10	53530227	53531335	1109	1	PGSC0003DMG400011114	PGSC0003DMT400028879	2659
10:54171377-54171614	-1.30447	3.35544	28.825	7.92202e-08	2.90849e-05	10	54171378	237	*	238	54171470	88	6.0911	1.71684	4.69415	peak_34876	Promoter (<=1kb)	10	54170597	54174166	3570	1	PGSC0003DMG400011084	PGSC0003DMT400028794	781
10:54181566-54181877	-1.01991	3.16355	15.5797	7.90995e-05	0.00549125	10	54181567	311	*	312	54181744	81	8.09067	1.96777	6.53846	peak_34878	Distal Intergenic	10	54190008	54194713	4706	1	PGSC0003DMG400011083	PGSC0003DMT400028792	-8131
10:54553783-54554134	1.63805	1.88711	10.8223	0.00100285	0.032142	10	54553784	351	*	352	54553995	54	24.1253	5.4195	21.8858	peak_34906	Promoter (1-2kb)	10	54551941	54552501	561	2	PGSC0003DMG400010994	PGSC0003DMT400028555	-1283
10:5469700-5469892	-0.975277	2.84059	12.0296	0.000523613	0.0207716	10	5469701	192	*	193	5469773	80	11.8554	2.38033	10.0701	peak_22703	Distal Intergenic	10	5484681	5486214	1534	1	PGSC0003DMG400007690	PGSC0003DMT400019876	-14789
10:54836149-54836485	-1.0503	3.79818	22.13	2.54791e-06	0.000426077	10	54836150	336	*	337	54836286	113	21.1634	2.79774	19.0017	peak_34946	Promoter (1-2kb)	10	54834716	54840432	5717	1	PGSC0003DMG400010481	PGSC0003DMT400027163	1434
10:5499819-5500368	1.29822	3.45812	16.2265	5.62019e-05	0.00428847	10	5499820	549	*	550	5500204	168	138.798	15.1327	135.652	peak_22706	Distal Intergenic	10	5504171	5506072	1902	1	PGSC0003DMG400007691	PGSC0003DMT400019877	-3803
10:55051612-55051866	-0.79483	3.35423	10.0299	0.00154017	0.0426843	10	55051613	254	*	255	55051729	127	30.8068	3.37072	28.4292	peak_34968	Distal Intergenic	10	55059494	55061848	2355	1	PGSC0003DMG400042160	PGSC0003DMT400092589	-7628
10:55122433-55122804	-0.995392	3.97526	19.3987	1.0608e-05	0.00127176	10	55122434	371	*	372	55122564	110	11.3016	2.03251	9.54746	peak_34972	Distal Intergenic	10	55116506	55116889	384	2	PGSC0003DMG400046444	PGSC0003DMT400096873	-5545
10:55462652-55462922	-1.0654	4.25453	24.8696	6.13409e-07	0.000137063	10	55462653	270	*	271	55462826	190	21.8894	2.19629	19.7068	peak_34997	Distal Intergenic	10	55455580	55455725	146	1	ENSRNA049454330	ENSRNA049454330-T1	7073
10:55564152-55564378	-0.841557	3.24194	10.8663	0.000979319	0.0317152	10	55564153	226	*	227	55564287	140	30.1473	3.10786	27.7821	peak_35007	Distal Intergenic	10	55556892	55558663	1772	1	PGSC0003DMG400028264	PGSC0003DMT400072637	7261
10:55891872-55892272	1.49487	2.31128	11.4982	0.00069662	0.0252865	10	55891873	400	*	401	55892044	65	30.3988	5.86471	28.0289	peak_35034	Promoter (<=1kb)	10	55890926	55892317	1392	2	PGSC0003DMG400028160	PGSC0003DMT400072359	45
10:55971453-55971937	1.63404	2.01212	11.4865	0.000701043	0.0253952	10	55971454	484	*	485	55971795	46	17.0752	4.37439	15.0486	peak_35048	Distal Intergenic	10	55963478	55964478	1001	1	PGSC0003DMG402028242	PGSC0003DMT400072577	7976
10:57665314-57665654	-0.603971	5.33087	9.89205	0.00165995	0.0446515	10	57665315	340	*	341	57665441	448	129.899	4.07909	126.786	peak_35169	Promoter (<=1kb)	10	57665932	57666654	723	2	PGSC0003DMG400023720	PGSC0003DMT400060976	1000
10:5778882-5779093	-0.99327	3.54049	17.6808	2.61246e-05	0.00244907	10	5778883	211	*	212	5778980	147	26.2877	2.75667	23.9992	peak_22725	Promoter (2-3kb)	10	5775989	5776141	153	1	ENSRNA049453500	ENSRNA049453500-T1	2894
10:59072934-59073315	-0.638672	5.02582	10.1805	0.00141936	0.0405335	10	59072935	381	*	382	59073022	345	68.6684	3.0412	65.8743	peak_35278	Distal Intergenic	10	59065781	59067116	1336	1	PGSC0003DMG400011426	PGSC0003DMT400029710	7154
10:5946267-5946838	-0.832454	4.84332	18.0157	2.19096e-05	0.00215947	10	5946268	571	*	572	5946399	179	17.7426	2.04804	15.6918	peak_22734	Distal Intergenic	10	5964176	5971757	7582	2	PGSC0003DMG400019397	PGSC0003DMT400049911	24919
10:59549927-59550166	2.08647	2.27431	20.3921	6.30886e-06	0.000854551	10	59549928	239	*	240	59550032	86	52.6118	8.57267	49.9509	peak_35309	Promoter (1-2kb)	10	59551459	59551974	516	1	PGSC0003DMG400037039	PGSC0003DMT400087468	-1293
10:59727550-59727976	0.777555	4.78956	12.4675	0.000414105	0.0178211	10	59727551	426	*	427	59727852	196	70.1019	4.8347	67.2974	peak_35337	Promoter (2-3kb)	10	59725344	59725670	327	1	PGSC0003DMG400007194	PGSC0003DMT400018539	2207
10:59729052-59729476	0.672932	6.32868	9.97656	0.00158546	0.0434386	10	59729053	424	*	425	59729236	672	232.94	4.85121	229.53	peak_35338	Distal Intergenic	10	59725344	59725670	327	1	PGSC0003DMG400007194	PGSC0003DMT400018539	3709
10:59742595-59742917	1.17675	4.2325	15.9224	6.59948e-05	0.00483737	10	59742596	322	*	323	59742846	164	28.6119	2.72869	26.2753	peak_35347	Distal Intergenic	10	59725344	59725670	327	1	PGSC0003DMG400007194	PGSC0003DMT400018539	17252
10:6075173-6075542	-0.765717	3.95495	12.0959	0.000505315	0.0202584	10	6075174	369	*	370	6075270	128	17.6758	2.3621	15.6268	peak_22754	Distal Intergenic	10	6105220	6106298	1079	2	PGSC0003DMG400019400	PGSC0003DMT400049918	30756
10:63211-63479	0.883679	4.79838	15.8154	6.983e-05	0.00502107	10	63212	268	*	269	63406	130	32.4488	3.44972	30.0429	peak_22183	Distal Intergenic	10	65818	66574	757	2	PGSC0003DMG400036512	PGSC0003DMT400086941	3095
10:6405650-6407265	-0.643046	6.23797	10.6587	0.00109552	0.0340968	10	6405651	1615	*	1616	6406761	198	20.3546	2.0885	18.217	peak_22800	Distal Intergenic	10	6432798	6437790	4993	1	PGSC0003DMG400019390	PGSC0003DMT400049901	-25533
10:6425503-6425787	2.16181	1.12369	9.87295	0.00167727	0.0449731	10	6425504	284	*	285	6425655	23	4.50058	2.36487	3.24379	peak_22807	Distal Intergenic	10	6432798	6437790	4993	1	PGSC0003DMG400019390	PGSC0003DMT400049901	-7011
10:64444-65112	0.815425	5.81206	13.2745	0.000269039	0.0131908	10	64445	668	*	669	65047	335	89.5589	3.78321	86.6317	peak_22184	Promoter (1-2kb)	10	65818	66574	757	2	PGSC0003DMG400036512	PGSC0003DMT400086941	1462
10:6647198-6647568	2.29769	1.24982	9.98403	0.00157904	0.043327	10	6647199	370	*	371	6647319	23	4.50058	2.36487	3.24379	peak_22845	Promoter (<=1kb)	10	6647135	6650078	2944	1	PGSC0003DMG400043653	PGSC0003DMT400094082	64
10:6648985-6649211	-1.11348	3.19166	19.2531	1.14487e-05	0.00134792	10	6648986	226	*	227	6649097	101	19.4043	2.8235	17.2967	peak_22847	Promoter (1-2kb)	10	6647135	6650078	2944	1	PGSC0003DMG400043653	PGSC0003DMT400094082	1851
10:66679-66860	2.19641	1.1555	10.2147	0.00139324	0.0401276	10	66680	181	*	182	66758	34	10.2141	3.44877	8.51843	peak_22185	Promoter (<=1kb)	10	65818	66574	757	2	PGSC0003DMG400036512	PGSC0003DMT400086941	-106
10:6723615-6723810	-0.789551	4.12018	12.9377	0.000322029	0.0148763	10	6723616	195	*	196	6723735	252	54.176	3.17959	51.5006	peak_22863	Distal Intergenic	10	6731003	6735863	4861	1	PGSC0003DMG400019395	PGSC0003DMT400049907	-7193
10:6844323-6844537	2.20992	1.70054	14.8758	0.000114825	0.00727468	10	6844324	214	*	215	6844469	43	16.0002	4.3356	14.0146	peak_22878	Distal Intergenic	10	6920455	6920850	396	2	PGSC0003DMG400043787	PGSC0003DMT400094216	76313
10:6869918-6870171	1.21768	3.42596	15.7606	7.18823e-05	0.00513901	10	6869919	253	*	254	6870029	179	120.757	10.7694	117.68	peak_22889	Distal Intergenic	10	6920455	6920850	396	2	PGSC0003DMG400043787	PGSC0003DMT400094216	50679
10:6883708-6883944	1.34556	3.81458	21.535	3.47422e-06	0.000536769	10	6883709	236	*	237	6883791	294	214.631	12.724	211.263	peak_22894	Distal Intergenic	10	6920455	6920850	396	2	PGSC0003DMG400043787	PGSC0003DMT400094216	36906
10:6901361-6901833	1.35111	3.84735	24.039	9.4404e-07	0.000192014	10	6901362	472	*	473	6901709	258	179.525	11.6352	176.251	peak_22897	Distal Intergenic	10	6920455	6920850	396	2	PGSC0003DMG400043787	PGSC0003DMT400094216	19017
10:6902745-6902966	1.18488	6.02224	28.9961	7.25233e-08	2.70729e-05	10	6902746	221	*	222	6902861	1144	702.5	9.98298	698.489	peak_22898	Distal Intergenic	10	6920455	6920850	396	2	PGSC0003DMG400043787	PGSC0003DMT400094216	17884
10:6904157-6904340	1.8397	2.18977	14.4672	0.000142622	0.00844769	10	6904158	183	*	184	6904257	99	65.7668	9.85364	62.9939	peak_22899	Distal Intergenic	10	6920455	6920850	396	2	PGSC0003DMG400043787	PGSC0003DMT400094216	16510
10:7027664-7027966	1.51041	2.23258	11.4032	0.000733194	0.0261413	10	7027665	302	*	303	7027847	67	31.3243	5.88768	28.9382	peak_22920	Distal Intergenic	10	7017254	7021775	4522	1	PGSC0003DMG400042257	PGSC0003DMT400092686	10411
10:7052714-7052931	-0.872609	4.78222	19.3316	1.09875e-05	0.00130595	10	7052715	217	*	218	7052847	373	84.6973	3.34161	81.7982	peak_22925	Distal Intergenic	10	7082346	7082848	503	2	PGSC0003DMG400021850	PGSC0003DMT400056239	29917
10:7132725-7133056	-0.83324	4.66491	17.3497	3.10943e-05	0.00279115	10	7132726	331	*	332	7132966	246	31.2286	2.32195	28.8442	peak_22946	Distal Intergenic	10	7082346	7082848	503	2	PGSC0003DMG400021850	PGSC0003DMT400056239	-49878
10:7431353-7431749	1.00076	2.98112	9.79135	0.00175335	0.046218	10	7431354	396	*	397	7431531	107	68.2825	9.3777	65.4912	peak_23003	Distal Intergenic	10	7437979	7438771	793	1	PGSC0003DMG400042980	PGSC0003DMT400093409	-6230
10:7440594-7440823	2.29483	1.24042	11.4917	0.000699072	0.0253598	10	7440595	229	*	230	7440759	32	9.05272	3.2517	7.43125	peak_23009	Promoter (2-3kb)	10	7437979	7438771	793	1	PGSC0003DMG400042980	PGSC0003DMT400093409	2616
10:7484467-7484961	-0.713633	4.70077	12.5023	0.000406449	0.0175766	10	7484468	494	*	495	7484630	218	34.4429	2.60121	32.0047	peak_23025	Distal Intergenic	10	7494744	7495073	330	2	PGSC0003DMG400038844	PGSC0003DMT400089273	10112
10:7499144-7499489	-0.911598	4.57126	16.2689	5.49576e-05	0.00422195	10	7499145	345	*	346	7499377	216	32.3273	2.52207	29.9238	peak_23027	Distal Intergenic	10	7494744	7495073	330	2	PGSC0003DMG400038844	PGSC0003DMT400089273	-4072
10:7590620-7590885	1.15055	3.40478	15.1283	0.000100446	0.00658452	10	7590621	265	*	266	7590755	223	180.95	15.0687	177.671	peak_23031	Distal Intergenic	10	7550112	7550531	420	2	PGSC0003DMG400046960	PGSC0003DMT400097389	-40090
10:7594364-7594542	1.0805	2.81958	9.95471	0.00160438	0.043791	10	7594365	178	*	179	7594471	135	79.8227	8.61325	76.9533	peak_23033	Distal Intergenic	10	7550112	7550531	420	2	PGSC0003DMG400046960	PGSC0003DMT400097389	-43834
10:8101260-8101477	-0.966351	3.85594	17.3087	3.17727e-05	0.00283166	10	8101261	217	*	218	8101354	196	39.1756	2.99827	36.6695	peak_23081	Distal Intergenic	10	8005348	8009293	3946	1	PGSC0003DMG400041714	PGSC0003DMT400092143	95913
10:8406395-8406611	0.868638	4.03873	11.4585	0.000711661	0.0256165	10	8406396	216	*	217	8406504	341	196.294	8.79213	192.973	peak_23090	Distal Intergenic	10	8410117	8410446	330	2	PGSC0003DMG400043986	PGSC0003DMT400094415	3835
10:8548103-8548498	1.2949	4.828	27.1442	1.88835e-07	5.60579e-05	10	8548104	395	*	396	8548275	581	461.72	15.3262	457.943	peak_23107	Distal Intergenic	10	8426583	8432302	5720	1	PGSC0003DMG400045873	PGSC0003DMT400096302	121521
10:8575596-8575943	-0.638855	5.23721	10.7336	0.00105205	0.033166	10	8575597	347	*	348	8575826	440	86.7463	3.03721	83.835	peak_23114	Distal Intergenic	10	8696786	8697187	402	2	PGSC0003DMG400036715	PGSC0003DMT400087144	121244
10:8703437-8703868	-0.853307	3.08426	9.63308	0.00191104	0.0486568	10	8703438	431	*	432	8703527	58	9.50661	2.44724	7.86249	peak_23138	Distal Intergenic	10	8696786	8697187	402	2	PGSC0003DMG400036715	PGSC0003DMT400087144	-6251
10:8962043-8962240	-1.18215	4.61048	35.1712	3.01953e-09	2.04609e-06	10	8962044	197	*	198	8962145	290	32.1282	2.18498	29.7276	peak_23246	Distal Intergenic	10	8988455	8991067	2613	2	PGSC0003DMG400038769	PGSC0003DMT400089198	28827
10:9189121-9189611	-0.926956	3.61143	15.4579	8.43628e-05	0.00577624	10	9189122	490	*	491	9189233	78	10.9235	2.30477	9.18645	peak_23314	Promoter (2-3kb)	10	9192373	9194355	1983	1	PGSC0003DMG400028024	PGSC0003DMT400072027	-2762
10:9200193-9200387	-0.955155	4.12534	14.0405	0.000178918	0.0099014	10	9200194	194	*	195	9200265	237	40.6235	2.73674	38.0975	peak_23316	Distal Intergenic	10	9195207	9197011	1805	2	PGSC0003DMG400037690	PGSC0003DMT400088119	-3183
10:9204924-9205105	-1.28831	3.33132	22.4079	2.20461e-06	0.000379137	10	9204925	181	*	182	9205016	122	20.1838	2.60496	18.0526	peak_23318	Distal Intergenic	10	9195207	9197011	1805	2	PGSC0003DMG400037690	PGSC0003DMT400088119	-7914
10:9384629-9385360	1.23261	2.89507	12.6905	0.000367521	0.0163505	10	9384630	731	*	732	9385243	65	24.7718	4.71497	22.5177	peak_23397	Distal Intergenic	10	9398610	9399341	732	2	PGSC0003DMG400042977	PGSC0003DMT400093406	13981
10:9398290-9398950	1.11103	2.7423	9.97867	0.00158364	0.0434238	10	9398291	660	*	661	9398812	46	14.3883	3.74936	12.4744	peak_23400	Promoter (<=1kb)	10	9398610	9399341	732	2	PGSC0003DMG400042977	PGSC0003DMT400093406	391
10:9457524-9458992	0.915874	4.6612	15.993	6.35766e-05	0.00472681	10	9457525	1468	*	1469	9457717	272	152.956	8.41866	149.763	peak_23425	Promoter (<=1kb)	10	9457608	9458997	1390	2	PGSC0003DMG400038154	PGSC0003DMT400088583	5
10:9557025-9559566	0.798734	4.61671	12.3218	0.000447701	0.0187631	10	9557026	2541	*	2542	9559290	51	21.3034	5.00035	19.1375	peak_23457	Promoter (<=1kb)	10	9556116	9559283	3168	1	PGSC0003DMG400038283	PGSC0003DMT400088712	910
10:9722763-9722997	-0.857914	4.06376	15.4971	8.26303e-05	0.00567944	10	9722764	234	*	235	9722867	207	40.4089	2.95764	37.8855	peak_23522	Distal Intergenic	10	9711165	9718195	7031	1	PGSC0003DMG400043792	PGSC0003DMT400094221	11599
10:9733144-9733448	-0.896062	3.8317	9.89659	0.00165585	0.0446003	10	9733145	304	*	305	9733354	138	36.9701	3.66039	34.4937	peak_23526	Distal Intergenic	10	9747069	9749744	2676	1	PGSC0003DMG400034970	PGSC0003DMT400085399	-13621
10:9753271-9753487	-0.938864	3.13861	13.282	0.000267962	0.0131535	10	9753272	216	*	217	9753342	86	10.684	2.18468	8.96705	peak_23535	Promoter (2-3kb)	10	9750754	9751119	366	1	PGSC0003DMG400034977	PGSC0003DMT400085406	2518
10:985994-986946	1.5711	3.2301	22.7949	1.80248e-06	0.000327128	10	985995	952	*	953	986531	55	24.9136	5.51804	22.6547	peak_22281	Promoter (1-2kb)	10	988634	990496	1863	1	PGSC0003DMG400014376	PGSC0003DMT400037264	-1688
10:9917446-9919348	0.919912	3.83843	11.0026	0.000909849	0.0301868	10	9917447	1902	*	1903	9917808	45	16.8525	4.3956	14.8344	peak_23608	Distal Intergenic	10	9970926	9971744	819	1	PGSC0003DMG400038514	PGSC0003DMT400088943	-51578
10:9947670-9948086	1.47634	5.82698	41.1056	1.44223e-10	1.4965e-07	10	9947671	416	*	417	9947928	1134	870.333	14.6035	866.197	peak_23619	Distal Intergenic	10	9970926	9971744	819	1	PGSC0003DMG400038514	PGSC0003DMT400088943	-22840
10:9999434-9999788	-0.868315	3.29471	11.8122	0.000588451	0.0224019	10	9999435	354	*	355	9999527	74	14.481	2.78999	12.5624	peak_23646	Distal Intergenic	10	9990961	9995725	4765	2	PGSC0003DMG400035690	PGSC0003DMT400086119	-3710
11:10132788-10132981	-1.09799	3.10356	18.0002	2.20882e-05	0.00217021	11	10132789	193	*	194	10132893	104	19.2773	2.76504	17.1743	peak_36252	Distal Intergenic	11	10118652	10119335	684	2	PGSC0003DMG400029028	PGSC0003DMT400074658	-13454
11:10228668-10229010	-1.13082	2.38275	12.6875	0.000368104	0.0163505	11	10228669	342	*	343	10228988	43	6.23812	2.21137	4.83234	peak_36274	Distal Intergenic	11	10235851	10242351	6501	1	PGSC0003DMG402029032	PGSC0003DMT400074670	-6841
11:10406274-10406722	-1.05959	2.44784	10.6375	0.00110817	0.0343533	11	10406275	448	*	449	10406361	38	4.66823	2.00133	3.39846	peak_36291	Distal Intergenic	11	10390332	10396632	6301	2	PGSC0003DMG400029022	PGSC0003DMT400074645	-9643
11:10540729-10541664	0.918254	4.49337	13.8372	0.000199354	0.010723	11	10540730	935	*	936	10540857	188	134.973	11.9699	131.841	peak_36308	Distal Intergenic	11	10544693	10545133	441	2	PGSC0003DMG400000913	PGSC0003DMT400002379	3469
11:10542481-10543135	0.839701	4.05223	10.6579	0.00109602	0.0341037	11	10542482	654	*	655	10542985	230	128.92	8.3075	125.81	peak_36309	Promoter (1-2kb)	11	10544693	10545133	441	2	PGSC0003DMG400000913	PGSC0003DMT400002379	1998
11:10550909-10551291	-0.823182	3.77668	12.7095	0.000363801	0.0162399	11	10550910	382	*	383	10551011	103	10.3632	2.0062	8.65926	peak_36311	Distal Intergenic	11	10544693	10545133	441	2	PGSC0003DMG400000913	PGSC0003DMT400002379	-5777
11:1055507-1055703	-1.0405	3.58833	19.4183	1.04994e-05	0.00126359	11	1055508	196	*	197	1055632	160	25.0708	2.55833	22.8084	peak_35472	Promoter (2-3kb)	11	1051899	1052552	654	2	PGSC0003DMG400013249	PGSC0003DMT400034475	-2956
11:1056915-1057116	-0.857229	2.99986	9.84813	0.00170004	0.0453595	11	1056916	201	*	202	1057007	114	22.4056	2.88779	20.2104	peak_35473	Distal Intergenic	11	1060176	1061424	1249	2	PGSC0003DMG400013248	PGSC0003DMT400034474	4308
11:10576595-10577671	-0.969277	3.71155	18.0994	2.09663e-05	0.00208795	11	10576596	1076	*	1077	10577510	41	14.6409	4.13853	12.7121	peak_36317	Distal Intergenic	11	10579288	10581903	2616	2	PGSC0003DMG400000915	PGSC0003DMT400002386	4232
11:10592852-10595037	0.904574	3.95222	9.7951	0.00174977	0.0461881	11	10592853	2185	*	2186	10594580	39	13.3219	3.94146	11.4548	peak_36318	Promoter (<=1kb)	11	10594410	10597917	3508	1	PGSC0003DMG400000904	PGSC0003DMT400002362	0
11:10607102-10607414	-0.906667	3.64581	14.9481	0.000110509	0.0070768	11	10607103	312	*	313	10607283	114	12.6175	2.10575	10.7909	peak_36323	Distal Intergenic	11	10616044	10617257	1214	2	PGSC0003DMG402000916	PGSC0003DMT400002390	9843
11:10608675-10609401	-0.789844	4.38352	13.769	0.000206718	0.0109911	11	10608676	726	*	727	10609316	116	15.3466	2.29795	13.388	peak_36324	Distal Intergenic	11	10616044	10617257	1214	2	PGSC0003DMG402000916	PGSC0003DMT400002390	7856
11:10704974-10705163	-1.12924	3.55958	23.181	1.47444e-06	0.000278119	11	10704975	189	*	190	10705085	147	22.238	2.49856	20.0484	peak_36338	Distal Intergenic	11	10711991	10714086	2096	2	PGSC0003DMG400000917	PGSC0003DMT400002401	8923
11:1087258-1087750	0.914243	5.18077	17.6946	2.59365e-05	0.0024351	11	1087259	492	*	493	1087479	487	254.141	7.75445	250.686	peak_35478	Promoter (1-2kb)	11	1088487	1089488	1002	2	PGSC0003DMG400036423	PGSC0003DMT400086852	1738
11:10888517-10888951	1.60668	2.31436	13.4192	0.000249061	0.0125722	11	10888518	434	*	435	10888788	64	32.337	6.40487	29.932	peak_36359	Distal Intergenic	11	10872813	10876267	3455	2	PGSC0003DMG400000919	PGSC0003DMT400002407	-12251
11:10984370-10985292	0.668076	6.97665	9.89891	0.00165377	0.0445743	11	10984371	922	*	923	10984422	1193	476.716	5.67189	472.92	peak_36380	Distal Intergenic	11	10998587	11005697	7111	2	PGSC0003DMG400000886	PGSC0003DMT400002316	20405
11:110651-111155	0.922543	6.04565	16.8279	4.09274e-05	0.00344326	11	110652	504	*	505	111017	307	146.256	6.78879	143.085	peak_35392	Distal Intergenic	11	141725	149184	7460	2	PGSC0003DMG400013305	PGSC0003DMT400034623	38029
11:11405351-11405527	1.55978	1.94829	10.5224	0.00117934	0.0358292	11	11405352	176	*	177	11405433	81	47.7687	8.07999	45.158	peak_36419	Distal Intergenic	11	11417229	11425870	8642	1	PGSC0003DMG400014034	PGSC0003DMT400036446	-11702
11:11413744-11413996	-1.08041	2.36695	11.2424	0.000799485	0.027751	11	11413745	252	*	253	11413844	45	4.35852	1.83756	3.12251	peak_36420	Distal Intergenic	11	11417229	11425870	8642	1	PGSC0003DMG400014034	PGSC0003DMT400036446	-3233
11:114285-114522	0.746684	5.00515	10.076	0.00150211	0.0420301	11	114286	237	*	238	114397	388	170.012	6.18132	166.765	peak_35395	Distal Intergenic	11	141725	149184	7460	2	PGSC0003DMG400013305	PGSC0003DMT400034623	34662
11:11458546-11458933	-0.75252	4.07645	11.9824	0.000537054	0.0211034	11	11458547	387	*	388	11458836	177	41.0612	3.31545	38.5302	peak_36426	Distal Intergenic	11	11466081	11467893	1813	1	PGSC0003DMG400014038	PGSC0003DMT400036453	-7148
11:117346-117930	0.766386	6.56405	10.5984	0.00113185	0.0348355	11	117347	584	*	585	117458	520	182.78	4.89772	179.497	peak_35398	Distal Intergenic	11	141725	149184	7460	2	PGSC0003DMG400013305	PGSC0003DMT400034623	31254
11:11770222-11772453	0.823876	5.95354	14.4766	0.000141912	0.00841363	11	11770223	2231	*	2232	11770326	354	215.741	9.58172	212.37	peak_36456	Distal Intergenic	11	11741793	11750203	8411	2	PGSC0003DMG400014110	PGSC0003DMT400036596	-20020
11:11982506-11982696	2.9518	0.926462	11.8255	0.000584258	0.0223104	11	11982507	190	*	191	11982639	30	7.94204	3.05463	6.39819	peak_36473	Distal Intergenic	11	11967112	11967712	601	2	PGSC0003DMG400041525	PGSC0003DMT400091954	-14795
11:12000512-12000831	-1.09572	3.73714	18.0017	2.20707e-05	0.0021702	11	12000513	319	*	320	12000624	126	15.3184	2.2131	13.3605	peak_36477	Distal Intergenic	11	11967112	11967712	601	2	PGSC0003DMG400041525	PGSC0003DMT400091954	-32801
11:1249014-1249332	-0.819928	3.98547	12.2476	0.000465857	0.0192013	11	1249015	318	*	319	1249147	160	33.2363	3.05134	30.817	peak_35500	Distal Intergenic	11	1257777	1262017	4241	2	PGSC0003DMG400013237	PGSC0003DMT400034430	12685
11:12565898-12566150	-0.832685	3.3958	10.4613	0.00121901	0.0365639	11	12565899	252	*	253	12566003	118	25.1853	3.05925	22.9212	peak_36506	Distal Intergenic	11	12572501	12581219	8719	1	PGSC0003DMG400027609	PGSC0003DMT400070983	-6351
11:1322034-1322244	2.29222	1.23185	10.2979	0.00133183	0.0389434	11	1322035	210	*	211	1322122	42	12.4349	3.53213	10.6178	peak_35504	Distal Intergenic	11	1327527	1330386	2860	1	PGSC0003DMG400016977	PGSC0003DMT400043708	-5283
11:13235774-13236073	1.56482	2.27851	12.7745	0.000351384	0.0158507	11	13235775	299	*	300	13235941	76	43.0569	7.5873	40.4999	peak_36657	Distal Intergenic	11	13239794	13240526	733	1	PGSC0003DMG400013938	PGSC0003DMT400036212	-3721
11:13525389-13525590	-1.06047	2.77164	11.1566	0.000837312	0.0285515	11	13525390	201	*	202	13525500	73	6.11166	1.81608	4.71334	peak_36720	Distal Intergenic	11	13520868	13521662	795	1	PGSC0003DMG400039633	PGSC0003DMT400090062	4522
11:13769251-13769462	0.867518	5.00915	16.1185	5.94987e-05	0.00448153	11	13769252	211	*	212	13769336	489	225.682	6.61949	222.289	peak_36758	Distal Intergenic	11	13771268	13772826	1559	2	PGSC0003DMG400009276	PGSC0003DMT400023981	3364
11:13813044-13813447	-0.986584	2.86955	12.0756	0.000510849	0.0204277	11	13813045	403	*	404	13813353	48	6.57732	2.17523	5.14066	peak_36762	Promoter (<=1kb)	11	13813055	13813640	586	1	PGSC0003DMG400009287	PGSC0003DMT400024008	0
11:13893888-13894281	-0.885479	5.16246	15.6883	7.4683e-05	0.00527272	11	13893889	393	*	394	13894105	249	19.2996	1.87713	17.1961	peak_36779	Promoter (<=1kb)	11	13894116	13894657	542	1	PGSC0003DMG400040631	PGSC0003DMT400091060	0
11:1391726-1392048	-1.03162	3.93171	20.9202	4.78815e-06	0.000694176	11	1391727	322	*	323	1391892	144	14.3683	2.03507	12.4565	peak_35509	Promoter (1-2kb)	11	1390274	1390807	534	1	PGSC0003DMG401016981	PGSC0003DMT400043731	1453
11:1396146-1396421	-1.14844	3.64091	23.2751	1.40404e-06	0.000266451	11	1396147	275	*	276	1396308	119	10.0075	1.87923	8.32944	peak_35510	Distal Intergenic	11	1390274	1390807	534	1	PGSC0003DMG401016981	PGSC0003DMT400043731	5873
11:13962400-13962625	2.55685	2.21219	22.7806	1.81594e-06	0.000328424	11	13962401	225	*	226	13962505	103	44.7919	5.6974	42.215	peak_36793	Distal Intergenic	11	13951320	13956190	4871	1	PGSC0003DMG400034588	PGSC0003DMT400085017	11081
11:140273-140468	-0.814516	3.57957	10.1439	0.00144777	0.0410253	11	140274	195	*	196	140389	138	21.0551	2.50285	18.8971	peak_35405	Distal Intergenic	11	141725	149184	7460	2	PGSC0003DMG400013305	PGSC0003DMT400034623	8716
11:14169486-14169955	1.20704	2.87425	12.4565	0.000416536	0.0178715	11	14169487	469	*	470	14169857	87	51.2679	8.15294	48.621	peak_36857	Distal Intergenic	11	14188338	14189675	1338	1	PGSC0003DMG400009262	PGSC0003DMT400023950	-18383
11:14522342-14522809	1.29845	2.66888	12.2766	0.000458681	0.019049	11	14522343	467	*	468	14522660	81	38.0763	6.07183	35.5851	peak_36911	Distal Intergenic	11	14499186	14504597	5412	2	PGSC0003DMG400009284	PGSC0003DMT400024004	-17746
11:15148437-15148699	-0.710346	5.16753	13.3356	0.000260418	0.0129191	11	15148438	262	*	263	15148559	481	102.888	3.21718	99.8908	peak_37000	Distal Intergenic	11	15151992	15152981	990	1	PGSC0003DMG400046295	PGSC0003DMT400096724	-3293
11:15172646-15172843	-0.924606	4.08075	18.8332	1.42661e-05	0.00157132	11	15172647	197	*	198	15172742	238	44.0363	2.87027	41.468	peak_37002	Distal Intergenic	11	15182999	15183355	357	2	PGSC0003DMG400015071	PGSC0003DMT400038962	10512
11:15490633-15491087	1.35946	5.56124	37.9871	7.12152e-10	6.12363e-07	11	15490634	454	*	455	15490783	899	638.318	12.6314	634.359	peak_37039	Distal Intergenic	11	15480784	15481840	1057	1	PGSC0003DMG400016101	PGSC0003DMT400041540	9850
11:15548862-15549342	1.28525	2.3055	9.82533	0.00172125	0.0457401	11	15548863	480	*	481	15549062	45	13.4153	3.58959	11.5444	peak_37057	Distal Intergenic	11	15513321	15514440	1120	2	PGSC0003DMG400043159	PGSC0003DMT400093588	-34423
11:15558904-15559291	-0.762793	4.386	12.547	0.00039684	0.0172882	11	15558905	387	*	388	15559123	212	33.2253	2.58674	30.8064	peak_37060	Distal Intergenic	11	15513321	15514440	1120	2	PGSC0003DMG400043159	PGSC0003DMT400093588	-44465
11:15561475-15561733	-1.19927	4.82326	37.5463	8.92673e-10	7.42002e-07	11	15561476	258	*	259	15561624	299	29.579	2.07937	27.2248	peak_37061	Distal Intergenic	11	15513321	15514440	1120	2	PGSC0003DMG400043159	PGSC0003DMT400093588	-47036
11:15672555-15672818	-0.936523	2.9174	10.1592	0.00143584	0.0408568	11	15672556	263	*	264	15672727	65	12.5806	2.73759	10.7554	peak_37088	Distal Intergenic	11	15676369	15677628	1260	1	PGSC0003DMG400025644	PGSC0003DMT400065883	-3551
11:15683454-15683679	0.806298	3.98942	10.6768	0.00108487	0.0338074	11	15683455	225	*	226	15683563	311	180.506	8.86338	177.228	peak_37099	Distal Intergenic	11	15689343	15698269	8927	1	PGSC0003DMG400025645	PGSC0003DMT400065885	-5664
11:15801857-15802538	1.1446	2.66024	9.79409	0.00175073	0.0461881	11	15801858	681	*	682	15802048	38	12.3483	3.75619	10.5349	peak_37127	Intron (PGSC0003DMT400096497/PGSC0003DMG400046068, intron 1 of 1)	11	15798140	15803311	5172	1	PGSC0003DMG400046068	PGSC0003DMT400096497	3718
11:15803900-15804178	-1.01267	3.01947	12.8816	0.000331836	0.0151902	11	15803901	278	*	279	15804073	83	10.122	2.15947	8.43872	peak_37128	Distal Intergenic	11	15798140	15803311	5172	1	PGSC0003DMG400046068	PGSC0003DMT400096497	5761
11:15824883-15825489	-1.04055	3.89958	19.0385	1.28107e-05	0.00145471	11	15824884	606	*	607	15825005	93	5.2601	1.61208	3.93894	peak_37132	Distal Intergenic	11	15834622	15835095	474	2	PGSC0003DMG400039205	PGSC0003DMT400089634	9606
11:15826140-15826728	-0.698204	4.29729	11.0703	0.000877233	0.0294494	11	15826141	588	*	589	15826561	180	49.0175	3.75972	46.3931	peak_37133	Distal Intergenic	11	15834622	15835095	474	2	PGSC0003DMG400039205	PGSC0003DMT400089634	8367
11:1595784-1596171	-0.851251	3.8004	14.2898	0.000156713	0.00906274	11	1595785	387	*	388	1595844	112	13.8783	2.21939	11.9882	peak_35525	Promoter (<=1kb)	11	1595056	1596571	1516	2	PGSC0003DMG400015677	PGSC0003DMT400040519	400
11:1600537-1600772	-1.00518	3.71938	16.486	4.90114e-05	0.00391593	11	1600538	235	*	236	1600628	133	12.1994	1.95684	10.3918	peak_35526	Distal Intergenic	11	1595080	1597203	2124	2	PGSC0003DMG400015677	PGSC0003DMT400040518	-3335
11:16049967-16050389	1.07369	3.04084	11.509	0.000692601	0.0251837	11	16049968	422	*	423	16050211	124	87.7504	11.1928	84.8332	peak_37191	Distal Intergenic	11	16040585	16040983	399	1	PGSC0003DMG400044340	PGSC0003DMT400094769	9383
11:16063000-16063656	-0.759768	5.25129	15.8162	6.98017e-05	0.00502107	11	16063001	656	*	657	16063141	250	54.9577	3.22949	52.2755	peak_37195	Distal Intergenic	11	16075563	16077571	2009	1	PGSC0003DMG400025523	PGSC0003DMT400065609	-11907
11:16347315-16347902	0.788087	8.02889	12.6136	0.000382942	0.0168238	11	16347316	587	*	588	16347601	3488	1642.79	6.93744	1638.2	peak_37258	Distal Intergenic	11	16361590	16362507	918	1	PGSC0003DMG400037815	PGSC0003DMT400088244	-13688
11:16354713-16355330	0.912214	4.83207	12.7931	0.0003479	0.0157277	11	16354714	617	*	618	16354945	467	265.229	8.71702	261.751	peak_37262	Distal Intergenic	11	16361590	16362507	918	1	PGSC0003DMG400037815	PGSC0003DMT400088244	-6260
11:16355807-16356489	0.768141	5.85675	14.069	0.000176229	0.00979037	11	16355808	682	*	683	16355951	594	273.563	6.63043	270.069	peak_37263	Distal Intergenic	11	16361590	16362507	918	1	PGSC0003DMG400037815	PGSC0003DMT400088244	-5101
11:16827522-16827839	-1.29498	4.87833	44.4305	2.63555e-11	3.86595e-08	11	16827523	317	*	318	16827731	333	39.7766	2.27137	37.2623	peak_37381	Distal Intergenic	11	16785399	16788954	3556	2	PGSC0003DMG400012064	PGSC0003DMT400031460	-38569
11:16857205-16857407	-1.18125	4.52926	31.0924	2.46032e-08	1.10743e-05	11	16857206	202	*	203	16857315	253	25.3194	2.08043	23.0533	peak_37390	Distal Intergenic	11	16865186	16868584	3399	2	PGSC0003DMG400046610	PGSC0003DMT400097039	11177
11:16857869-16858148	-1.12754	2.95154	17.4287	2.98283e-05	0.0027225	11	16857870	279	*	280	16858050	59	3.78664	1.61945	2.60726	peak_37391	Distal Intergenic	11	16865186	16868584	3399	2	PGSC0003DMG400046610	PGSC0003DMT400097039	10436
11:16947690-16948025	0.96355	4.30542	12.5849	0.000388874	0.0169827	11	16947691	335	*	336	16947867	398	282.389	12.3042	278.878	peak_37409	Distal Intergenic	11	16931184	16936323	5140	2	PGSC0003DMG400012063	PGSC0003DMT400031457	-11368
11:17088978-17089288	-0.949261	3.76304	16.636	4.52833e-05	0.00368865	11	17088979	310	*	311	17089191	111	9.20412	1.86175	7.57451	peak_37442	Distal Intergenic	11	17094339	17098862	4524	1	PGSC0003DMG400046435	PGSC0003DMT400096864	-5051
11:17100567-17100773	7.94955	0.747855	19.4967	1.00771e-05	0.00122103	11	17100568	206	*	207	17100596	24	4.946	2.46341	3.64628	peak_37445	Promoter (1-2kb)	11	17100489	17101883	1395	2	PGSC0003DMG400034397	PGSC0003DMT400084826	1110
11:17423341-17423540	0.892012	3.57833	10.7365	0.00105046	0.0331325	11	17423342	199	*	200	17423447	179	109.249	9.23691	106.222	peak_37537	Distal Intergenic	11	17400333	17401171	839	2	PGSC0003DMG401018777	PGSC0003DMT400048325	-22171
11:18132582-18133055	2.74368	1.63683	17.9855	2.22598e-05	0.00218192	11	18132583	473	*	474	18132693	29	7.40663	2.95609	5.90267	peak_37701	Distal Intergenic	11	18119830	18120243	414	1	PGSC0003DMG400041763	PGSC0003DMT400092192	12753
11:18217935-18218117	-1.23698	3.14722	19.5625	9.73606e-06	0.00119245	11	18217936	182	*	183	18218016	98	14.0889	2.37573	12.1864	peak_37729	Promoter (1-2kb)	11	18216181	18216513	333	2	PGSC0003DMG400042986	PGSC0003DMT400093415	-1423
11:18219106-18220028	1.35175	3.04507	17.0399	3.66019e-05	0.00317137	11	18219107	922	*	923	18219563	46	18.111	4.63121	16.0453	peak_37730	Promoter (2-3kb)	11	18216181	18216513	333	2	PGSC0003DMG400042986	PGSC0003DMT400093415	-2594
11:18546295-18546498	-1.09795	2.40298	11.7011	0.000624648	0.0233475	11	18546296	203	*	204	18546455	54	5.91551	1.97798	4.52984	peak_37824	Promoter (2-3kb)	11	18548842	18550819	1978	1	PGSC0003DMG400036776	PGSC0003DMT400087205	-2344
11:18861749-18862615	1.33902	3.03427	16.6681	4.4523e-05	0.00364731	11	18861750	866	*	867	18861885	97	53.3185	7.52886	50.6508	peak_37885	Promoter (<=1kb)	11	18861242	18862832	1591	2	PGSC0003DMG400047020	PGSC0003DMT400097449	217
11:18941027-18941331	-0.926283	2.68016	9.74327	0.0017998	0.0469856	11	18941028	304	*	305	18941067	56	6.12558	1.98395	4.72672	peak_37914	Distal Intergenic	11	18921453	18922659	1207	1	PGSC0003DMG400002185	PGSC0003DMT400005585	19575
11:18942922-18943101	-0.985243	2.8163	12.2111	0.000475051	0.0194645	11	18942923	179	*	180	18943039	96	18.6084	2.82991	16.5296	peak_37916	Distal Intergenic	11	18921453	18922659	1207	1	PGSC0003DMG400002185	PGSC0003DMT400005585	21470
11:19070902-19071090	-1.04721	4.10978	23.9725	9.77229e-07	0.000197797	11	19070903	188	*	189	19070988	227	38.3243	2.70811	35.8293	peak_37946	Distal Intergenic	11	19065889	19067021	1133	2	PGSC0003DMG400037985	PGSC0003DMT400088414	-3882
11:19110009-19110449	-1.10694	5.9838	31.5518	1.94191e-08	9.06819e-06	11	19110010	440	*	441	19110281	416	18.4819	1.59363	16.4055	peak_37962	Distal Intergenic	11	19073176	19075687	2512	2	PGSC0003DMG400041910	PGSC0003DMT400092339	-34323
11:19143868-19144063	-1.08105	2.99295	15.9393	6.54059e-05	0.00481402	11	19143869	195	*	196	19144014	96	11.7194	2.1825	9.93978	peak_37965	Distal Intergenic	11	19185557	19186769	1213	2	PGSC0003DMG400040941	PGSC0003DMT400091370	42706
11:19504236-19504412	-0.836865	3.15646	10.0048	0.00156132	0.0430397	11	19504237	176	*	177	19504329	121	26.7026	3.13637	24.4041	peak_38022	Distal Intergenic	11	19521961	19528815	6855	2	PGSC0003DMG400037708	PGSC0003DMT400088137	24403
11:19558945-19559294	-0.770223	3.52209	9.9757	0.00158619	0.0434468	11	19558946	349	*	350	19559193	85	11.365	2.2647	9.60607	peak_38041	Distal Intergenic	11	19565636	19566155	520	2	PGSC0003DMG400038610	PGSC0003DMT400089039	6861
11:19702829-19704677	1.24379	4.03564	22.6663	1.9272e-06	0.000343268	11	19702830	1848	*	1849	19703346	89	55.5775	8.86828	52.8892	peak_38080	Promoter (1-2kb)	11	19702572	19706094	3523	2	PGSC0003DMG400040248	PGSC0003DMT400090677	1417
11:19767448-19767658	-0.85226	3.19086	10.9627	0.000929654	0.0305915	11	19767449	210	*	211	19767532	84	13.3092	2.47982	11.4475	peak_38098	Distal Intergenic	11	19792252	19795006	2755	1	PGSC0003DMG400036792	PGSC0003DMT400087221	-24594
11:19854728-19854915	-0.882575	3.59531	12.3533	0.000440219	0.0185368	11	19854729	187	*	188	19854795	179	35.0469	2.94682	32.5991	peak_38123	Distal Intergenic	11	19834375	19836213	1839	2	PGSC0003DMG400047115	PGSC0003DMT400097544	-18516
11:19856075-19856400	-1.00796	4.12548	21.1553	4.23535e-06	0.00063318	11	19856076	325	*	326	19856300	176	21.9905	2.27737	19.8059	peak_38124	Distal Intergenic	11	19834375	19836213	1839	2	PGSC0003DMG400047115	PGSC0003DMT400097544	-19863
11:19954646-19955114	-0.99334	3.9184	20.5728	5.74073e-06	0.000793532	11	19954647	468	*	469	19954741	100	19.7134	2.86924	17.5958	peak_38163	Distal Intergenic	11	19974339	19979424	5086	1	PGSC0003DMG400037478	PGSC0003DMT400087907	-19225
11:20164521-20164882	-1.14438	3.17463	15.628	7.71057e-05	0.00539792	11	20164522	361	*	362	20164754	62	7.20638	2.06022	5.72244	peak_38237	Promoter (<=1kb)	11	20163156	20165011	1856	2	PGSC0003DMG400015911	PGSC0003DMT400041106	129
11:20311985-20312188	-1.09476	2.61742	13.4775	0.000241436	0.0122815	11	20311986	203	*	204	20312052	68	8.31247	2.12779	6.74726	peak_38287	Distal Intergenic	11	20331292	20332006	715	1	PGSC0003DMG400039007	PGSC0003DMT400089436	-19104
11:20338472-20338683	-1.0142	3.50705	16.7654	4.22983e-05	0.00350887	11	20338473	211	*	212	20338585	136	19.0514	2.38736	16.9553	peak_38298	Distal Intergenic	11	20334414	20335424	1011	1	PGSC0003DMG400034646	PGSC0003DMT400085075	4059
11:20413222-20413805	0.817517	3.73444	9.60959	0.00193563	0.0490526	11	20413223	583	*	584	20413358	156	108.091	11.0987	105.069	peak_38315	Exon (PGSC0003DMT400090179/PGSC0003DMG400039750, exon 3 of 3)	11	20408968	20413518	4551	1	PGSC0003DMG400039750	PGSC0003DMT400090179	4255
11:20575020-20575395	1.81632	1.8998	12.2129	0.000474598	0.0194645	11	20575021	375	*	376	20575241	47	18.8329	4.72975	16.7419	peak_38341	Distal Intergenic	11	20584130	20589150	5021	1	PGSC0003DMG400019765	PGSC0003DMT400050887	-8735
11:21125600-21126486	1.35116	2.64956	12.4501	0.000417962	0.017908	11	21125601	886	*	887	21125799	44	16.6944	4.43414	14.6822	peak_38471	Distal Intergenic	11	21095447	21101589	6143	2	PGSC0003DMG400006732	PGSC0003DMT400017275	-24012
11:21129721-21130431	1.51737	2.0292	10.7614	0.00103639	0.0328718	11	21129722	710	*	711	21129833	29	7.40663	2.95609	5.90267	peak_38474	Distal Intergenic	11	21095447	21101589	6143	2	PGSC0003DMG400006732	PGSC0003DMT400017275	-28133
11:21246763-21246954	3.00496	0.961866	12.2973	0.000453615	0.0189512	11	21246764	191	*	192	21246892	29	7.40663	2.95609	5.90267	peak_38489	Distal Intergenic	11	21222746	21227191	4446	1	PGSC0003DMG400040230	PGSC0003DMT400090659	24018
11:2144019-2144401	-0.992544	2.67901	11.3181	0.000767569	0.0270116	11	2144020	382	*	383	2144254	51	4.60297	1.80992	3.33957	peak_35558	Promoter (<=1kb)	11	2143776	2145342	1567	1	PGSC0003DMG400016121	PGSC0003DMT400041593	244
11:21964093-21964305	-1.29739	3.90086	35.7411	2.25363e-09	1.68256e-06	11	21964094	212	*	213	21964225	169	22.0883	2.3256	19.9012	peak_38520	Distal Intergenic	11	21999838	22000170	333	1	PGSC0003DMG400040692	PGSC0003DMT400091121	-35533
11:22063315-22064004	1.09185	2.77877	9.90262	0.00165044	0.0445122	11	22063316	689	*	690	22063688	45	11.5947	3.1998	9.82054	peak_38539	Distal Intergenic	11	22087679	22088439	761	1	PGSC0003DMG400045055	PGSC0003DMT400095484	-23675
11:22065055-22065237	-1.15065	2.14843	11.4585	0.000711695	0.0256165	11	22065056	182	*	183	22065084	48	8.53871	2.51449	6.95294	peak_38540	Distal Intergenic	11	22087679	22088439	761	1	PGSC0003DMG400045055	PGSC0003DMT400095484	-22442
11:22085284-22085460	-1.00854	3.60804	17.4567	2.93925e-05	0.00268871	11	22085285	176	*	177	22085393	173	32.217	2.84859	29.8155	peak_38544	Promoter (2-3kb)	11	22087679	22088439	761	1	PGSC0003DMG400045055	PGSC0003DMT400095484	-2219
11:22087179-22087515	1.86347	2.08166	14.268	0.000158537	0.00911325	11	22087180	336	*	337	22087364	51	16.8485	3.99126	14.8305	peak_38545	Promoter (<=1kb)	11	22087679	22088439	761	1	PGSC0003DMG400045055	PGSC0003DMT400095484	-164
11:22124128-22124718	1.4716	3.04421	16.7066	4.36297e-05	0.00359302	11	22124129	590	*	591	22124462	70	22.2856	4.01611	20.0948	peak_38564	Distal Intergenic	11	22110630	22111220	591	1	PGSC0003DMG400043179	PGSC0003DMT400093608	13499
11:22252310-22252487	-0.875934	3.29084	12.2033	0.000477055	0.0195228	11	22252311	177	*	178	22252358	112	17.9226	2.5425	15.8675	peak_38624	Distal Intergenic	11	22264957	22268256	3300	1	PGSC0003DMG400045699	PGSC0003DMT400096128	-12470
11:22266453-22266812	0.899647	3.90723	12.0627	0.000514411	0.0205175	11	22266454	359	*	360	22266622	166	77.6137	6.43359	74.7586	peak_38628	Promoter (1-2kb)	11	22264957	22268256	3300	1	PGSC0003DMG400045699	PGSC0003DMT400096128	1497
11:22320268-22320930	-1.05195	4.78873	29.0192	7.16645e-08	2.68327e-05	11	22320269	662	*	663	22320750	164	11.4897	1.78358	9.71963	peak_38638	Distal Intergenic	11	22264957	22268256	3300	1	PGSC0003DMG400045699	PGSC0003DMT400096128	55312
11:22327132-22328007	1.10455	2.73725	9.88762	0.00166394	0.0447023	11	22327133	875	*	876	22327624	44	16.6944	4.43414	14.6822	peak_38640	Distal Intergenic	11	22264957	22268256	3300	1	PGSC0003DMG400045699	PGSC0003DMT400096128	62176
11:22738336-22738563	1.12856	2.75678	10.2712	0.00135124	0.03929	11	22738337	227	*	228	22738459	135	86.9132	9.75545	84.0009	peak_38670	Distal Intergenic	11	22746114	22748757	2644	2	PGSC0003DMG400039404	PGSC0003DMT400089833	10194
11:22792316-22792536	-1.14312	3.84471	25.4438	4.5545e-07	0.000107144	11	22792317	220	*	221	22792419	172	21.5833	2.28014	19.4118	peak_38683	Distal Intergenic	11	22773260	22776091	2832	1	PGSC0003DMG400041959	PGSC0003DMT400092388	19057
11:22869070-22869367	-1.51269	4.92074	62.7329	2.36723e-15	1.63973e-11	11	22869071	297	*	298	22869130	227	9.65568	1.55052	7.99603	peak_38700	Distal Intergenic	11	22858385	22859027	643	2	PGSC0003DMG400046975	PGSC0003DMT400097404	-10044
11:22994359-22995026	1.40075	3.13461	19.0133	1.29813e-05	0.00146873	11	22994360	667	*	668	22994882	65	33.1962	6.5034	30.7781	peak_38745	Distal Intergenic	11	23000317	23008717	8401	1	PGSC0003DMG400034926	PGSC0003DMT400085355	-5291
11:23166308-23166593	-1.05181	4.60207	28.2895	1.04458e-07	3.60778e-05	11	23166309	285	*	286	23166390	299	39.0348	2.36758	36.5304	peak_38765	Distal Intergenic	11	23110323	23111755	1433	2	PGSC0003DMG400043096	PGSC0003DMT400093525	-54554
11:23244562-23244850	-0.706788	5.20172	13.4424	0.000246004	0.0124296	11	23244563	288	*	289	23244682	522	130.807	3.62503	127.691	peak_38767	Distal Intergenic	11	23255790	23257597	1808	2	PGSC0003DMG400045960	PGSC0003DMT400096389	12747
11:23725695-23726306	1.64389	2.89762	20.5598	5.77981e-06	0.000797167	11	23725696	611	*	612	23725838	75	42.131	7.48877	39.5859	peak_38799	Distal Intergenic	11	23736579	23741702	5124	1	PGSC0003DMG400045460	PGSC0003DMT400095889	-10273
11:23759282-23759477	-1.07834	4.26069	25.5522	4.30576e-07	0.00010207	11	23759283	195	*	196	23759366	272	59.9184	3.2426	57.1918	peak_38805	Distal Intergenic	11	23741778	23742215	438	1	PGSC0003DMG400043654	PGSC0003DMT400094083	17505
11:23797877-23798168	-0.827339	5.42107	18.2119	1.97641e-05	0.00198089	11	23797878	291	*	292	23798007	494	67.263	2.44434	64.4792	peak_38810	Distal Intergenic	11	23821361	23821966	606	2	PGSC0003DMG400036355	PGSC0003DMT400086784	23798
11:24063023-24063363	-0.946482	2.72778	10.1681	0.00142889	0.0407401	11	24063024	340	*	341	24063054	56	7.56576	2.1959	6.05212	peak_38853	Distal Intergenic	11	24075486	24076460	975	2	PGSC0003DMG400036863	PGSC0003DMT400087292	13097
11:24073829-24074042	-1.04726	2.83209	13.8786	0.000195008	0.0105713	11	24073830	213	*	214	24073886	83	16.3831	2.83258	14.3833	peak_38855	Promoter (2-3kb)	11	24075486	24076460	975	2	PGSC0003DMG400036863	PGSC0003DMT400087292	2418
11:24268326-24268683	0.88833	5.75512	16.1345	5.89992e-05	0.00444749	11	24268327	357	*	358	24268531	979	545.457	8.6138	541.585	peak_38901	Distal Intergenic	11	24259630	24265025	5396	2	PGSC0003DMG400042059	PGSC0003DMT400092488	-3302
11:24477822-24478066	3.05917	1.01686	13.8244	0.000200714	0.010759	11	24477823	244	*	245	24477893	28	6.88505	2.85756	5.42082	peak_38961	Distal Intergenic	11	24463968	24464456	489	2	PGSC0003DMG400046721	PGSC0003DMT400097150	-13367
11:24481398-24481773	-0.865469	4.09149	10.3883	0.00126817	0.0376023	11	24481399	375	*	376	24481677	151	23.2521	2.52666	21.0353	peak_38962	Distal Intergenic	11	24463968	24464456	489	2	PGSC0003DMG400046721	PGSC0003DMT400097150	-16943
11:24745480-24746138	1.33349	2.75949	13.6434	0.000221022	0.0114967	11	24745481	658	*	659	24746029	85	51.633	8.47413	48.9819	peak_38978	Distal Intergenic	11	24727729	24736681	8953	1	PGSC0003DMG400042195	PGSC0003DMT400092624	17752
11:24775795-24777113	1.02002	3.22814	10.5266	0.00117671	0.0358065	11	24775796	1318	*	1319	24776778	40	13.9762	4.03999	12.0779	peak_38983	Distal Intergenic	11	24771510	24771872	363	2	PGSC0003DMG400038157	PGSC0003DMT400088586	-3924
11:24823709-24825887	0.786545	4.3888	10.9886	0.000916718	0.0303321	11	24823710	2178	*	2179	24825201	82	40.3075	6.4111	37.7854	peak_38996	Promoter (<=1kb)	11	24823726	24825431	1706	2	PGSC0003DMG400027807	PGSC0003DMT400071468	0
11:24918503-24918761	1.04491	2.88512	9.64051	0.00190333	0.0485777	11	24918504	258	*	259	24918591	91	35.6435	5.03095	33.1875	peak_39028	Promoter (<=1kb)	11	24913867	24918972	5106	2	PGSC0003DMG400035003	PGSC0003DMT400085432	211
11:24938623-24938849	1.26118	2.91918	14.0059	0.000182238	0.0100361	11	24938624	226	*	227	24938759	95	61.6368	9.4595	58.8963	peak_39030	Promoter (2-3kb)	11	24936546	24939079	2534	1	PGSC0003DMG400035773	PGSC0003DMT400086202	2078
11:25026215-25026670	2.42494	2.57209	28.0697	1.17024e-07	3.94345e-05	11	25026216	455	*	456	25026343	66	34.062	6.60194	31.6294	peak_39037	Distal Intergenic	11	25047289	25051970	4682	2	PGSC0003DMG400043629	PGSC0003DMT400094058	25300
11:25386101-25386296	-1.18523	2.56385	10.97	0.000925984	0.0305271	11	25386102	195	*	196	25386193	71	10.499	2.35454	8.78992	peak_39111	Distal Intergenic	11	25367277	25367795	519	1	PGSC0003DMG400045645	PGSC0003DMT400096074	18825
11:25749179-25749435	-1.1594	3.53346	23.002	1.61835e-06	0.000300529	11	25749180	256	*	257	25749330	115	12.0382	2.05451	10.2427	peak_39138	Distal Intergenic	11	25754309	25756566	2258	2	PGSC0003DMG400036515	PGSC0003DMT400086944	7131
11:25875789-25876152	-0.809291	3.7866	10.6453	0.00110353	0.0342775	11	25875790	363	*	364	25876057	94	12.0251	2.23027	10.2302	peak_39158	Distal Intergenic	11	25915250	25915611	362	2	PGSC0003DMG400008770	PGSC0003DMT400022624	39459
11:26016359-26016760	1.60387	1.85792	10.2827	0.00134282	0.0391373	11	26016360	401	*	402	26016704	34	6.12176	2.4153	4.72315	peak_39180	Distal Intergenic	11	26038499	26039691	1193	2	PGSC0003DMG400042012	PGSC0003DMT400092441	22931
11:26050476-26052770	0.891331	4.00037	12.6205	0.000381531	0.0167855	11	26050477	2294	*	2295	26050922	40	13.9762	4.03999	12.0779	peak_39195	Distal Intergenic	11	26046244	26047228	985	2	PGSC0003DMG400040172	PGSC0003DMT400090601	-3249
11:26058307-26058729	1.7554	1.68852	10.855	0.000985274	0.0318183	11	26058308	422	*	423	26058387	24	4.946	2.46341	3.64628	peak_39199	Distal Intergenic	11	26046244	26047228	985	2	PGSC0003DMG400040172	PGSC0003DMT400090601	-11080
11:26185665-26185866	-1.07156	3.96515	18.4053	1.78557e-05	0.00183991	11	26185666	201	*	202	26185741	187	23.3742	2.28313	21.1532	peak_39220	Distal Intergenic	11	26179098	26180630	1533	2	PGSC0003DMG400017129	PGSC0003DMT400044133	-5036
11:26186743-26187680	1.12514	5.77734	22.9367	1.67428e-06	0.000308805	11	26186744	937	*	938	26187531	845	574.808	11.7215	570.907	peak_39221	Distal Intergenic	11	26179098	26180630	1533	2	PGSC0003DMG400017129	PGSC0003DMT400044133	-6114
11:26243774-26244228	-0.646167	4.4005	9.63703	0.00190693	0.0485878	11	26243775	454	*	455	26244126	193	33.9072	2.75857	31.4776	peak_39249	Distal Intergenic	11	26266550	26268032	1483	2	PGSC0003DMG400038536	PGSC0003DMT400088965	23804
11:26329129-26329602	-1.22701	4.78336	38.846	4.58599e-10	4.20434e-07	11	26329130	473	*	474	26329545	230	25.0246	2.15283	22.7637	peak_39275	Distal Intergenic	11	26296114	26299579	3466	2	PGSC0003DMG400035597	PGSC0003DMT400086026	-29551
11:26331574-26331990	1.3768	2.53423	12.6261	0.00038039	0.016753	11	26331575	416	*	417	26331874	42	11	3.20742	9.25902	peak_39277	Distal Intergenic	11	26296114	26299579	3466	2	PGSC0003DMG400035597	PGSC0003DMT400086026	-31996
11:26409356-26409760	2.14485	1.84906	15.2268	9.53427e-05	0.00633325	11	26409357	404	*	405	26409597	42	15.3156	4.23707	13.3578	peak_39296	Distal Intergenic	11	26433639	26434112	474	2	PGSC0003DMG400038253	PGSC0003DMT400088682	24352
11:26521558-26521884	1.34898	2.27652	10.4973	0.00119551	0.0361354	11	26521559	326	*	327	26521779	66	34.062	6.60194	31.6294	peak_39337	Distal Intergenic	11	26492324	26494341	2018	1	PGSC0003DMG400035952	PGSC0003DMT400086381	29235
11:26646216-26646655	1.82179	2.17278	15.7137	7.36875e-05	0.00521721	11	26646217	439	*	440	26646495	37	12.0452	3.74438	10.244	peak_39360	Distal Intergenic	11	26658240	26659613	1374	2	PGSC0003DMG400042106	PGSC0003DMT400092535	12958
11:26692924-26693431	1.72195	2.59396	18.4343	1.75866e-05	0.00181818	11	26692925	507	*	508	26693028	58	27.3238	5.81365	25.0123	peak_39374	Distal Intergenic	11	26710825	26716539	5715	2	PGSC0003DMG400040643	PGSC0003DMT400091072	23108
11:26744732-26745010	-0.954273	2.93911	11.8866	0.000565404	0.0218456	11	26744733	278	*	279	26744882	73	11.2971	2.41994	9.54319	peak_39398	Distal Intergenic	11	26718168	26721238	3071	1	PGSC0003DMG400037825	PGSC0003DMT400088254	26565
11:26971108-26971307	-1.10442	4.63121	28.7532	8.22145e-08	2.9812e-05	11	26971109	199	*	200	26971204	295	30.064	2.10561	27.7002	peak_39475	Distal Intergenic	11	26981917	26983949	2033	1	PGSC0003DMG400045555	PGSC0003DMT400095984	-10610
11:26972753-26973284	-0.675577	5.34733	12.4669	0.000414219	0.0178211	11	26972754	531	*	532	26973132	245	21.9591	1.98485	19.7749	peak_39477	Distal Intergenic	11	26981917	26983949	2033	1	PGSC0003DMG400045555	PGSC0003DMT400095984	-8633
11:26983177-26984108	0.951355	3.546	11.4909	0.000699389	0.0253639	11	26983178	931	*	932	26983659	62	26.2304	5.21723	23.9428	peak_39480	Promoter (1-2kb)	11	26981917	26983949	2033	1	PGSC0003DMG400045555	PGSC0003DMT400095984	1261
11:27406795-27407408	1.65109	2.25146	14.2195	0.000162672	0.00924864	11	27406796	613	*	614	27406952	39	13.3219	3.94146	11.4548	peak_39586	Intron (PGSC0003DMT400094260/PGSC0003DMG400043831, intron 4 of 4)	11	27402230	27403078	849	2	PGSC0003DMG400001002	PGSC0003DMT400002607	-3718
11:27491881-27492154	-0.9826	2.56113	10.2415	0.00137314	0.0397137	11	27491882	273	*	274	27491979	56	9.31088	2.45855	7.67603	peak_39604	Distal Intergenic	11	27421107	27423562	2456	2	PGSC0003DMG400035843	PGSC0003DMT400086272	-68320
11:27809290-27811546	0.69658	4.4763	9.64251	0.00190125	0.0485562	11	27809291	2256	*	2257	27809809	55	23.1297	5.09515	20.916	peak_39665	Promoter (<=1kb)	11	27809305	27811114	1810	2	PGSC0003DMG400044732	PGSC0003DMT400095161	0
11:28198742-28200729	0.743156	4.17805	9.87068	0.00167933	0.0449898	11	28198743	1987	*	1988	28199599	69	33.9212	6.26798	31.4913	peak_39746	Distal Intergenic	11	28179002	28181241	2240	2	PGSC0003DMG400020976	PGSC0003DMT400054084	-17502
11:28468900-28469146	-0.837723	3.2302	10.2725	0.0013503	0.039281	11	28468901	246	*	247	28468975	89	11.7756	2.26001	9.99348	peak_39814	Distal Intergenic	11	28535492	28536104	613	1	PGSC0003DMG402008784	PGSC0003DMT400022656	-66346
11:28765956-28766399	-0.845396	3.53681	12.6076	0.000384178	0.0168544	11	28765957	443	*	444	28766295	98	14.6825	2.42962	12.7525	peak_39872	Distal Intergenic	11	28737245	28743298	6054	1	PGSC0003DMG400009584	PGSC0003DMT400024794	28712
11:28784288-28784849	0.954261	6.59199	16.2591	5.52448e-05	0.00423618	11	28784289	561	*	562	28784717	1522	1027.45	11.6786	1023.21	peak_39877	Distal Intergenic	11	28806068	28807356	1289	2	PGSC0003DMG400009580	PGSC0003DMT400024782	22507
11:28860709-28861044	-0.93548	2.77273	10.5844	0.00114045	0.0350232	11	28860710	335	*	336	28860802	53	5.18933	1.87953	3.87301	peak_39896	Distal Intergenic	11	28850811	28855507	4697	2	PGSC0003DMG400009579	PGSC0003DMT400024781	-5203
11:28983831-28985753	0.689205	4.64556	9.63148	0.00191271	0.0486695	11	28983832	1922	*	1923	28984564	81	41.7406	6.78122	39.2007	peak_39917	Distal Intergenic	11	29000310	29005858	5549	2	PGSC0003DMG400009576	PGSC0003DMT400024773	20105
11:29116180-29116368	2.99082	0.964352	11.545	0.000679334	0.0248523	11	29116181	188	*	189	29116267	34	10.2141	3.44877	8.51843	peak_39949	Promoter (<=1kb)	11	29116594	29118294	1701	1	PGSC0003DMG400043314	PGSC0003DMT400093743	-226
11:29213642-29213823	-1.12773	2.163	10.7132	0.00106373	0.0333573	11	29213643	181	*	182	29213721	59	9.88253	2.48246	8.21103	peak_39962	Distal Intergenic	11	29206437	29207119	683	1	PGSC0003DMG400018725	PGSC0003DMT400048205	7206
11:29598149-29598390	-1.07971	2.29426	11.003	0.000909623	0.0301868	11	29598150	241	*	242	29598222	40	3.65573	1.76843	2.49009	peak_40051	Distal Intergenic	11	29608012	29608446	435	2	PGSC0003DMG400039711	PGSC0003DMT400090140	10056
11:29680021-29680513	1.67273	2.78588	20.1391	7.20084e-06	0.000938156	11	29680022	492	*	493	29680321	95	58.388	8.74762	55.675	peak_40072	Distal Intergenic	11	29667245	29667565	321	2	PGSC0003DMG400045164	PGSC0003DMT400095593	-12457
11:29682299-29682726	-0.689033	4.50719	10.0485	0.00152471	0.0424149	11	29682300	427	*	428	29682590	205	65.3321	4.33653	62.5626	peak_40073	Distal Intergenic	11	29695122	29696001	880	2	PGSC0003DMG400018731	PGSC0003DMT400048219	13275
11:29895722-29896017	1.3341	2.49858	10.9998	0.000911225	0.0302083	11	29895723	295	*	296	29895888	73	31.1997	5.38768	28.8154	peak_40137	Distal Intergenic	11	29903420	29906205	2786	2	PGSC0003DMG400007590	PGSC0003DMT400019639	10188
11:29969644-29969959	-0.85535	4.64704	17.6881	2.60255e-05	0.00244162	11	29969645	315	*	316	29969779	288	46.2518	2.64775	43.6579	peak_40148	Distal Intergenic	11	29931587	29936469	4883	1	PGSC0003DMG400037221	PGSC0003DMT400087650	38058
11:29999251-30004110	0.750662	5.47893	12.2969	0.000453709	0.0189512	11	29999252	4859	*	4860	30000736	97	63.2942	9.56703	60.5404	peak_40153	Distal Intergenic	11	30011980	30012450	471	1	PGSC0003DMG400041928	PGSC0003DMT400092357	-7870
11:30151181-30151636	-0.904211	2.86508	10.1923	0.00141031	0.0404136	11	30151182	455	*	456	30151239	55	7.72986	2.23703	6.20652	peak_40173	Promoter (<=1kb)	11	30150580	30151302	723	2	PGSC0003DMG400023135	PGSC0003DMT400059555	0
11:30170309-30170573	1.68573	1.62756	9.63265	0.00191148	0.0486582	11	30170310	264	*	265	30170489	33	9.62724	3.35024	7.96852	peak_40178	Promoter (1-2kb)	11	30168434	30169082	649	2	PGSC0003DMG400023137	PGSC0003DMT400059557	-1228
11:30221581-30223848	0.8254	4.67297	12.6165	0.00038235	0.0168037	11	30221582	2267	*	2268	30223535	82	46.9238	7.77253	44.3224	peak_40190	Promoter (<=1kb)	11	30222574	30223384	811	2	PGSC0003DMG400041246	PGSC0003DMT400091675	0
11:30265335-30265574	-1.16782	2.45041	13.7669	0.000206955	0.0109934	11	30265336	239	*	240	30265529	47	4.56628	1.84918	3.3048	peak_40212	Distal Intergenic	11	30282425	30285505	3081	1	PGSC0003DMG400023130	PGSC0003DMT400059538	-16851
11:30792772-30793013	-0.95982	3.0034	11.3326	0.000761564	0.0268382	11	30792773	241	*	242	30792904	84	12.1011	2.35292	10.2972	peak_40316	Promoter (<=1kb)	11	30792597	30793262	666	2	PGSC0003DMG400041497	PGSC0003DMT400091926	249
11:30896700-30897288	0.931097	3.50189	10.4587	0.00122073	0.0365961	11	30896701	588	*	589	30897158	93	52.5681	7.77359	49.9078	peak_40357	Promoter (2-3kb)	11	30892418	30894596	2179	2	PGSC0003DMG400044668	PGSC0003DMT400095097	-2105
11:30944065-30945031	1.18007	2.74552	10.9811	0.000920464	0.0304022	11	30944066	966	*	967	30944330	35	10.1151	3.36087	8.432	peak_40363	Distal Intergenic	11	30915020	30920555	5536	2	PGSC0003DMG400022929	PGSC0003DMT400059031	-23511
11:31220865-31221041	-1.0077	4.03394	21.7888	3.04377e-06	0.000487168	11	31220866	176	*	177	31220942	210	41.0407	2.96137	38.5101	peak_40429	Distal Intergenic	11	31228391	31237587	9197	1	PGSC0003DMG400022933	PGSC0003DMT400059046	-7350
11:31386920-31387423	-0.880084	3.52861	12.0115	0.000528739	0.0209084	11	31386921	503	*	504	31386990	97	11.091	2.11694	9.34632	peak_40465	Promoter (2-3kb)	11	31389651	31399575	9925	1	PGSC0003DMG401019059	PGSC0003DMT400049037	-2228
11:31657393-31657687	-0.750041	3.73968	10.4505	0.00122616	0.0367235	11	31657394	294	*	295	31657527	134	20.0462	2.47197	17.919	peak_40505	Distal Intergenic	11	31643118	31647336	4219	2	PGSC0003DMG400022869	PGSC0003DMT400058866	-10058
11:31702737-31702954	-1.40835	4.43493	35.2174	2.94881e-09	2.03101e-06	11	31702738	217	*	218	31702810	202	13.207	1.75576	11.3497	peak_40516	Exon (PGSC0003DMT400058871/PGSC0003DMG400022871, exon 4 of 5)	11	31701035	31706776	5742	2	PGSC0003DMG400022871	PGSC0003DMT400058871	3822
11:31855719-31856120	-1.33395	3.1741	24.2096	8.63991e-07	0.000178944	11	31855720	401	*	402	31855902	49	15.5969	3.84126	13.6295	peak_40549	Promoter (2-3kb)	11	31858880	31861628	2749	1	PGSC0003DMG400022864	PGSC0003DMT400058850	-2760
11:31931882-31932150	1.4422	3.77725	23.5053	1.24568e-06	0.000244204	11	31931883	268	*	269	31932038	279	189.955	11.2781	186.651	peak_40554	Distal Intergenic	11	31918249	31919681	1433	2	PGSC0003DMG400022881	PGSC0003DMT400058885	-12202
11:32105274-32105564	-1.17676	4.53601	35.1787	3.00789e-09	2.04609e-06	11	32105275	290	*	291	32105433	207	18.917	1.98991	16.8244	peak_40580	Promoter (1-2kb)	11	32104151	32104811	661	1	PGSC0003DMG400042182	PGSC0003DMT400092611	1124
11:32206761-32207037	0.764282	6.40251	12.9158	0.000325819	0.0150014	11	32206762	276	*	277	32206906	1751	1046.26	9.61724	1042.01	peak_40589	Distal Intergenic	11	32225482	32226102	621	2	PGSC0003DMG400036934	PGSC0003DMT400087363	19065
11:32289157-32289387	-0.674105	4.21246	10.1578	0.00143693	0.0408758	11	32289158	230	*	231	32289284	233	40.9972	2.77937	38.4668	peak_40606	Distal Intergenic	11	32277343	32282644	5302	2	PGSC0003DMG400040548	PGSC0003DMT400090977	-6514
11:32361990-32362376	-0.723311	3.78746	9.77128	0.00177259	0.0465775	11	32361991	386	*	387	32362152	138	24.4161	2.73004	22.1693	peak_40626	Promoter (2-3kb)	11	32359562	32360314	753	1	PGSC0003DMG400038849	PGSC0003DMT400089278	2429
11:32607498-32607889	-0.903351	3.11447	11.8745	0.000569082	0.0219401	11	32607499	391	*	392	32607766	63	13.2019	2.8751	11.3449	peak_40671	Distal Intergenic	11	32639126	32640289	1164	1	PGSC0003DMG400013138	PGSC0003DMT400034185	-31237
11:32924708-32925253	-0.85426	4.32598	15.3779	8.80111e-05	0.00598005	11	32924709	545	*	546	32925073	164	30.3327	2.82971	27.9641	peak_40769	Intron (PGSC0003DMT400022319/PGSC0003DMG403008663, intron 9 of 16)	11	32910268	32916502	6235	1	PGSC0003DMG402008663	PGSC0003DMT400022317	14441
11:33018098-33018705	0.978225	3.79502	12.1337	0.000495185	0.0199937	11	33018099	607	*	608	33018239	121	69.649	8.20705	66.8477	peak_40797	Distal Intergenic	11	33023467	33024444	978	2	PGSC0003DMG402008665	PGSC0003DMT400022328	5739
11:33052322-33053015	1.01058	4.93263	21.0432	4.49037e-06	0.000664927	11	33052323	693	*	694	33052723	463	326.001	12.2189	322.415	peak_40810	Distal Intergenic	11	33070835	33071329	495	1	PGSC0003DMG400043456	PGSC0003DMT400093885	-17820
11:33109797-33110010	-1.10017	2.88579	15.8365	6.90561e-05	0.00499618	11	33109798	213	*	214	33109879	84	12.6917	2.4147	10.8566	peak_40829	Distal Intergenic	11	33100850	33104368	3519	1	PGSC0003DMG400046271	PGSC0003DMT400096700	8948
11:33117857-33120554	0.868309	5.25955	12.5928	0.000387228	0.0169345	11	33117858	2697	*	2698	33119640	258	145.976	8.46979	142.806	peak_40836	Distal Intergenic	11	33128243	33128689	447	2	PGSC0003DMG400040195	PGSC0003DMT400090624	8135
11:33145624-33146806	0.816976	5.39039	14.9251	0.000111864	0.00713425	11	33145625	1182	*	1183	33146602	534	454.928	17.4955	451.16	peak_40844	Distal Intergenic	11	33128243	33128689	447	2	PGSC0003DMG400040195	PGSC0003DMT400090624	-16936
11:33299780-33300315	1.22258	6.56265	26.401	2.774e-07	7.40616e-05	11	33299781	535	*	536	33299924	1291	858.095	11.3562	853.967	peak_40864	Distal Intergenic	11	33287070	33288295	1226	2	PGSC0003DMG400037471	PGSC0003DMT400087900	-11486
11:33300564-33301108	1.27029	6.78153	29.4668	5.68838e-08	2.24443e-05	11	33300565	544	*	545	33300880	1537	940.196	9.95841	936.01	peak_40865	Distal Intergenic	11	33287070	33288295	1226	2	PGSC0003DMG400037471	PGSC0003DMT400087900	-12270
11:33302658-33303082	0.735233	8.19722	9.61143	0.0019337	0.049033	11	33302659	424	*	425	33302856	4696	2312.21	7.35282	2307.37	peak_40867	Distal Intergenic	11	33287070	33288295	1226	2	PGSC0003DMG400037471	PGSC0003DMT400087900	-14364
11:33303776-33304837	0.837797	8.15687	11.955	0.000545019	0.0212755	11	33303777	1061	*	1062	33304055	3790	2319.07	10.0255	2314.22	peak_40868	Distal Intergenic	11	33287070	33288295	1226	2	PGSC0003DMG400037471	PGSC0003DMT400087900	-15482
11:33395216-33395610	-1.04758	4.57212	26.9339	2.10538e-07	6.03456e-05	11	33395217	394	*	395	33395553	203	17.7094	1.95164	15.6597	peak_40891	Distal Intergenic	11	33382937	33384443	1507	2	PGSC0003DMG400039372	PGSC0003DMT400089801	-10774
11:33473101-33473484	1.51742	2.79011	16.4828	4.90946e-05	0.00391593	11	33473102	383	*	384	33473239	67	28.3496	5.27255	26.0186	peak_40913	Distal Intergenic	11	33486434	33486792	359	1	PGSC0003DMG400008656	PGSC0003DMT400022294	-12950
11:33818762-33819029	0.970464	5.93485	16.4793	4.91839e-05	0.00391593	11	33818763	267	*	268	33818904	988	600.669	9.80859	596.744	peak_40983	Distal Intergenic	11	33823321	33827680	4360	2	PGSC0003DMG400015136	PGSC0003DMT400039139	8651
11:33880134-33880352	-0.998281	4.80845	25.5834	4.23663e-07	0.000101	11	33880135	218	*	219	33880270	379	72.8252	2.97721	70.0018	peak_40995	Distal Intergenic	11	33876118	33877652	1535	1	PGSC0003DMG400037770	PGSC0003DMT400088199	4017
11:33888010-33888222	-1.06397	4.50417	26.8511	2.19748e-07	6.19878e-05	11	33888011	212	*	213	33888121	258	38.8677	2.54535	36.3652	peak_40996	Distal Intergenic	11	33876118	33877652	1535	1	PGSC0003DMG400037770	PGSC0003DMT400088199	11893
11:34094063-34094340	-1.06655	2.5109	11.6624	0.000637773	0.0236875	11	34094064	277	*	278	34094072	40	3.65573	1.76843	2.49009	peak_41017	Distal Intergenic	11	34084907	34087890	2984	1	PGSC0003DMG400013589	PGSC0003DMT400035366	9157
11:34320056-34320285	-0.890715	2.91043	10.0211	0.00154755	0.0427925	11	34320057	229	*	230	34320168	89	10.2602	2.11288	8.56226	peak_41039	Promoter (<=1kb)	11	34318142	34320034	1893	2	PGSC0003DMG400034497	PGSC0003DMT400084926	-23
11:34749929-34750322	0.862917	5.31714	15.5949	7.84651e-05	0.00545632	11	34749930	393	*	394	34750104	578	302.624	7.82181	299.078	peak_41107	Promoter (2-3kb)	11	34752251	34752679	429	2	PGSC0003DMG400038233	PGSC0003DMT400088662	2357
11:34956705-34956899	-0.922449	4.12135	15.9946	6.35222e-05	0.00472558	11	34956706	194	*	195	34956804	236	46.2474	2.97851	43.6535	peak_41121	Distal Intergenic	11	34944955	34945375	421	2	PGSC0003DMG400013625	PGSC0003DMT400035451	-11331
11:35264-35478	1.0101	3.77338	12.9248	0.000324249	0.0149512	11	35265	214	*	215	35392	183	109.728	9.01458	106.698	peak_35360	Distal Intergenic	11	141725	149184	7460	2	PGSC0003DMG400013305	PGSC0003DMT400034623	113706
11:35479668-35479864	-1.09824	3.20038	18.799	1.45247e-05	0.00158996	11	35479669	196	*	197	35479744	100	10.2684	2.02038	8.57018	peak_41183	Distal Intergenic	11	35492669	35499979	7311	1	PGSC0003DMG400032500	PGSC0003DMT400082365	-12805
11:35771515-35772137	1.30431	3.00616	12.1114	0.000501135	0.0201437	11	35771516	622	*	623	35771893	62	27.4085	5.47033	25.0948	peak_41212	Promoter (2-3kb)	11	35774102	35774404	303	2	PGSC0003DMG400042536	PGSC0003DMT400092965	2267
11:36872841-36873020	-1.04452	2.54549	9.7943	0.00175054	0.0461881	11	36872842	179	*	180	36872941	74	14.481	2.78999	12.5624	peak_41425	Distal Intergenic	11	36861323	36866273	4951	1	PGSC0003DMG400029987	PGSC0003DMT400077098	11519
11:37249252-37249596	-0.985078	2.6836	11.1962	0.000819654	0.0282154	11	37249253	344	*	345	37249514	46	7.08303	2.30264	5.60683	peak_41456	Distal Intergenic	11	37256323	37265649	9327	2	PGSC0003DMG400032528	PGSC0003DMT400082409	16053
11:37617367-37617840	-0.789192	4.90083	14.5466	0.000136735	0.00823552	11	37617368	473	*	474	37617618	201	14.9242	1.83514	12.9873	peak_41499	Distal Intergenic	11	37627495	37630994	3500	1	PGSC0003DMG400033337	PGSC0003DMT400083476	-9655
11:37688206-37688397	-0.901631	3.08565	11.7347	0.000613466	0.0230247	11	37688207	191	*	192	37688296	123	25.9604	3.04316	23.6785	peak_41506	Distal Intergenic	11	37703249	37709138	5890	2	PGSC0003DMG400033335	PGSC0003DMT400083474	20741
11:37892081-37892516	-0.864161	4.26407	17.3308	3.14053e-05	0.00280936	11	37892082	435	*	436	37892382	145	33.7127	3.28967	31.2866	peak_41523	Distal Intergenic	11	37875752	37884882	9131	2	PGSC0003DMG400007351	PGSC0003DMT400018961	-7200
11:37932338-37932735	2.23402	1.72221	14.9841	0.000108418	0.006978	11	37932339	397	*	398	37932625	33	9.29493	3.25916	7.66072	peak_41527	Distal Intergenic	11	37936481	37941558	5078	1	PGSC0003DMG400007340	PGSC0003DMT400018927	-3746
11:38313003-38313246	-0.881217	3.49245	10.1683	0.0014288	0.0407401	11	38313004	243	*	244	38313087	131	26.5378	2.96999	24.244	peak_41578	Distal Intergenic	11	38303231	38305678	2448	1	PGSC0003DMG400007349	PGSC0003DMT400018957	9773
11:38316596-38316977	1.29934	3.96236	20.3228	6.54172e-06	0.00087327	11	38316597	381	*	382	38316810	317	235.639	13.1902	232.223	peak_41581	Distal Intergenic	11	38321398	38324170	2773	2	PGSC0003DMG400022083	PGSC0003DMT400056789	7193
11:38432264-38432501	-1.03896	3.01927	14.7227	0.000124536	0.00769208	11	38432265	237	*	238	38432354	75	9.80195	2.21725	8.13356	peak_41588	Distal Intergenic	11	38443003	38443497	495	1	PGSC0003DMG400042407	PGSC0003DMT400092836	-10502
11:4041333-4041999	1.00344	5.39855	19.1774	1.19115e-05	0.00137933	11	4041334	666	*	667	4041502	490	304.874	10.0069	301.324	peak_35686	Exon (PGSC0003DMT400079783/PGSC0003DMG401031070, exon 4 of 4)	11	4032157	4041640	9484	1	PGSC0003DMG401031070	PGSC0003DMT400079783	9177
11:4042396-4042829	1.03836	4.01919	15.1774	9.78683e-05	0.00644762	11	4042397	433	*	434	4042517	280	199.033	12.1202	195.704	peak_35687	Distal Intergenic	11	4032157	4041640	9484	1	PGSC0003DMG401031070	PGSC0003DMT400079783	10240
11:40501808-40502325	1.80465	3.88786	36.131	1.84491e-09	1.40261e-06	11	40501809	517	*	518	40501885	140	78.2737	7.99395	75.4144	peak_41789	Distal Intergenic	11	40495790	40498320	2531	2	PGSC0003DMG400026332	PGSC0003DMT400067707	-3489
11:40738354-40739170	1.14577	2.82314	11.1634	0.000834275	0.0285062	11	40738355	816	*	817	40738574	49	19.6989	4.77783	17.5816	peak_41809	Promoter (<=1kb)	11	40734373	40739266	4894	2	PGSC0003DMG400019632	PGSC0003DMT400050521	96
11:41252584-41252803	-1.01186	3.29041	16.2028	5.69092e-05	0.00432919	11	41252585	219	*	220	41252697	107	12.1277	2.12118	10.3225	peak_41847	Promoter (1-2kb)	11	41254141	41254671	531	2	PGSC0003DMG400040825	PGSC0003DMT400091254	1868
11:41331176-41331381	-0.890768	3.29445	9.90856	0.00164511	0.0444455	11	41331177	205	*	206	41331258	128	18.2538	2.40277	16.1841	peak_41859	Promoter (<=1kb)	11	41330628	41333718	3091	1	PGSC0003DMG400008099	PGSC0003DMT400020917	549
11:41763817-41764505	0.966152	3.1842	9.79973	0.00174538	0.0461836	11	41763818	688	*	689	41764326	72	29.4732	5.13666	27.1209	peak_41891	Distal Intergenic	11	41767865	41768500	636	1	PGSC0003DMG400043978	PGSC0003DMT400094407	-3360
11:41786691-41786971	-0.994888	2.7745	10.5683	0.00115042	0.0352023	11	41786692	280	*	281	41786857	64	6.13057	1.89633	4.73158	peak_41900	Distal Intergenic	11	41782161	41782582	422	1	PGSC0003DMG400042843	PGSC0003DMT400093272	4531
11:42125547-42126711	1.07638	4.93099	21.0957	4.36915e-06	0.00065162	11	42125548	1164	*	1165	42126091	275	146.847	7.84068	143.674	peak_41932	Distal Intergenic	11	42113799	42114929	1131	2	PGSC0003DMG400042452	PGSC0003DMT400092881	-10619
11:42131566-42132140	0.725457	7.46469	10.4226	0.00124482	0.0371262	11	42131567	574	*	575	42131728	2703	1598.28	9.49518	1593.71	peak_41934	Distal Intergenic	11	42113799	42114929	1131	2	PGSC0003DMG400042452	PGSC0003DMT400092881	-16638
11:42141375-42141652	1.67407	3.50208	29.8739	4.61088e-08	1.87262e-05	11	42141376	277	*	278	42141588	152	101.931	10.5107	98.9383	peak_41941	Distal Intergenic	11	42113799	42114929	1131	2	PGSC0003DMG400042452	PGSC0003DMT400092881	-26447
11:42240071-42240516	-1.07675	2.98069	16.2832	5.45457e-05	0.00420326	11	42240072	445	*	446	42240135	45	7.91659	2.47809	6.3811	peak_41944	Promoter (<=1kb)	11	42240423	42242738	2316	1	PGSC0003DMG403019668	PGSC0003DMT400050639	0
11:42334050-42334347	-0.856177	3.86494	13.5018	0.000238333	0.0121637	11	42334051	297	*	298	42334192	130	15.7297	2.21156	13.7563	peak_41952	Distal Intergenic	11	42352865	42353482	618	1	PGSC0003DMG400025522	PGSC0003DMT400065607	-18518
11:42740291-42740554	-0.978782	3.3101	11.8776	0.000568128	0.0219101	11	42740292	263	*	264	42740338	88	9.02683	2.0025	7.41509	peak_41989	Promoter (1-2kb)	11	42739033	42739607	575	1	PGSC0003DMG400018575	PGSC0003DMT400047785	1259
11:42745657-42746323	-0.986197	4.59592	21.0601	4.45097e-06	0.000660662	11	42745658	666	*	667	42745766	130	15.2298	2.17758	13.2785	peak_41990	Promoter (<=1kb)	11	42745641	42749429	3789	1	PGSC0003DMG401018576	PGSC0003DMT400047787	17
11:42759759-42760002	-1.20683	1.68715	9.73945	0.00180355	0.0470539	11	42759760	243	*	244	42759787	25	3.50297	1.99745	2.35591	peak_41992	Promoter (1-2kb)	11	42757939	42759365	1427	1	PGSC0003DMG400018577	PGSC0003DMT400047794	1821
11:42787061-42787660	0.9835	3.62572	12.2658	0.000461335	0.0191224	11	42787062	599	*	600	42787373	66	31.0573	5.91899	28.6755	peak_41995	Promoter (<=1kb)	11	42786978	42787806	829	1	PGSC0003DMG400018710	PGSC0003DMT400048172	84
11:42993967-42994168	-0.965089	2.77371	11.1168	0.000855506	0.0289303	11	42993968	201	*	202	42994066	88	21.555	3.31078	19.3843	peak_42010	Promoter (<=1kb)	11	42991461	42994141	2681	2	PGSC0003DMG400018718	PGSC0003DMT400048191	0
11:43584469-43584740	-1.18215	2.77022	11.2085	0.000814255	0.0280932	11	43584470	271	*	272	43584668	59	4.71017	1.75046	3.43742	peak_42076	Distal Intergenic	11	43598730	43600070	1341	2	PGSC0003DMG402027402	PGSC0003DMT400070481	15330
11:4414769-4415005	0.908476	6.19089	16.2141	5.65726e-05	0.00430622	11	4414770	236	*	237	4414897	1501	886.986	9.44273	882.838	peak_35713	Distal Intergenic	11	4420035	4421739	1705	1	PGSC0003DMG400027358	PGSC0003DMT400070365	-5030
11:4416393-4416748	-0.931222	4.24037	19.2427	1.15108e-05	0.00135364	11	4416394	355	*	356	4416488	176	18.0961	2.07951	16.0338	peak_35715	Distal Intergenic	11	4420035	4421739	1705	1	PGSC0003DMG400027358	PGSC0003DMT400070365	-3287
11:44175291-44175493	-1.00969	3.66882	18.9203	1.36291e-05	0.00152268	11	44175292	202	*	203	44175428	143	16.8157	2.19163	14.7994	peak_42130	Promoter (<=1kb)	11	44173448	44176240	2793	2	PGSC0003DMG402030236	PGSC0003DMT400077723	747
11:4425022-4425441	1.32044	3.20325	14.3275	0.000153601	0.00893666	11	4425023	419	*	420	4425275	167	137.577	15.0432	134.436	peak_35716	Distal Intergenic	11	4420035	4421739	1705	1	PGSC0003DMG400027358	PGSC0003DMT400070365	4988
11:4426093-4427055	1.12513	3.66027	13.6653	0.000218456	0.0113964	11	4426094	962	*	963	4426437	107	69.7146	9.6706	66.913	peak_35717	Distal Intergenic	11	4432444	4433904	1461	1	PGSC0003DMG400027357	PGSC0003DMT400070363	-5389
11:44810364-44810931	1.03371	5.84843	20.4345	6.17087e-06	0.000839125	11	44810365	567	*	568	44810730	883	561.356	10.4999	557.468	peak_42162	Promoter (2-3kb)	11	44806814	44808324	1511	2	PGSC0003DMG400025355	PGSC0003DMT400065238	-2041
11:44818903-44819654	1.17585	4.6602	25.8288	3.73087e-07	9.21134e-05	11	44818904	751	*	752	44819067	194	126.862	10.3203	123.76	peak_42163	Distal Intergenic	11	44827133	44829892	2760	1	PGSC0003DMG400025360	PGSC0003DMT400065249	-7479
11:44820212-44820847	1.00709	3.97303	14.7437	0.000123161	0.0076325	11	44820213	635	*	636	44820342	165	94.73	8.40537	91.7744	peak_42164	Distal Intergenic	11	44827133	44829892	2760	1	PGSC0003DMG400025360	PGSC0003DMT400065249	-6286
11:44822014-44822330	0.93561	6.00805	17.5041	2.86688e-05	0.00263217	11	44822015	316	*	317	44822151	1040	606.882	9.22492	602.952	peak_42166	Distal Intergenic	11	44827133	44829892	2760	1	PGSC0003DMG400025360	PGSC0003DMT400065249	-4803
11:44823307-44823704	0.839213	5.67613	14.1788	0.000166237	0.00938288	11	44823308	397	*	398	44823561	681	291.661	6.09352	288.134	peak_42167	Distal Intergenic	11	44827133	44829892	2760	1	PGSC0003DMG400025360	PGSC0003DMT400065249	-3429
11:45189634-45189996	-1.02112	2.68233	11.2571	0.000793193	0.0276017	11	45189635	362	*	363	45189699	53	7.52248	2.23985	6.011	peak_42190	Distal Intergenic	11	45193634	45195537	1904	2	PGSC0003DMG400015554	PGSC0003DMT400040200	5541
11:45443462-45443672	1.07481	4.34584	18.5165	1.6844e-05	0.00176482	11	45443463	210	*	211	45443567	265	120.628	6.38326	117.552	peak_42215	Distal Intergenic	11	45414379	45415722	1344	2	PGSC0003DMG400034715	PGSC0003DMT400085144	-27741
11:45456453-45456638	1.00975	5.94523	18.5251	1.67679e-05	0.00176002	11	45456454	185	*	186	45456560	538	216.648	5.65678	213.276	peak_42227	Distal Intergenic	11	45414379	45415722	1344	2	PGSC0003DMG400034715	PGSC0003DMT400085144	-40732
11:45472126-45472389	0.722001	6.04069	10.5749	0.00114633	0.0351342	11	45472127	263	*	264	45472241	859	408.234	6.93891	404.527	peak_42237	Distal Intergenic	11	45414379	45415722	1344	2	PGSC0003DMG400034715	PGSC0003DMT400085144	-56405
11:45473436-45473831	0.881849	5.51672	15.6591	7.58481e-05	0.00533384	11	45473437	395	*	396	45473584	488	272.56	8.52132	269.068	peak_42238	Distal Intergenic	11	45414379	45415722	1344	2	PGSC0003DMG400034715	PGSC0003DMT400085144	-57715
11:45608-45802	0.713154	4.50147	10.1601	0.00143517	0.0408568	11	45609	194	*	195	45702	313	139.823	6.28118	136.674	peak_35363	Distal Intergenic	11	141725	149184	7460	2	PGSC0003DMG400013305	PGSC0003DMT400034623	103382
11:4866807-4867069	-0.885832	3.06316	11.2797	0.00078361	0.0274002	11	4866808	262	*	263	4866928	96	14.485	2.43579	12.5663	peak_35757	Promoter (<=1kb)	11	4866713	4867915	1203	1	PGSC0003DMG400027338	PGSC0003DMT400070311	95
11:4872795-4873121	-0.966445	3.03132	11.221	0.000808752	0.0279791	11	4872796	326	*	327	4873038	57	5.60447	1.89671	4.2498	peak_35758	Promoter (<=1kb)	11	4872671	4873861	1191	1	PGSC0003DMG400042343	PGSC0003DMT400092772	125
11:5252792-5253445	-0.911256	3.67504	14.269	0.000158449	0.00911245	11	5252793	653	*	654	5253079	86	21.4621	3.35163	19.293	peak_35797	Distal Intergenic	11	5258451	5263262	4812	1	PGSC0003DMG401023992	PGSC0003DMT400061639	-5006
11:5627221-5627659	-1.17571	4.19376	29.0423	7.08164e-08	2.66009e-05	11	5627222	438	*	439	5627561	100	10.5914	2.04822	8.87757	peak_35823	Distal Intergenic	11	5630514	5630939	426	2	PGSC0003DMG400001280	PGSC0003DMT400003236	3280
11:5628038-5628230	-1.03248	4.48118	26.4208	2.7457e-07	7.36214e-05	11	5628039	192	*	193	5628132	267	33.6195	2.31795	31.1945	peak_35824	Promoter (2-3kb)	11	5630514	5630939	426	2	PGSC0003DMG400001280	PGSC0003DMT400003236	2709
11:5772761-5772997	-0.892698	2.90777	10.0765	0.00150168	0.0420276	11	5772762	236	*	237	5772878	76	14.6482	2.76917	12.7191	peak_35833	Promoter (2-3kb)	11	5774170	5775654	1485	2	PGSC0003DMG400007606	PGSC0003DMT400019683	2657
11:5872484-5872668	-0.998108	4.0696	21.8446	2.95653e-06	0.000478489	11	5872485	184	*	185	5872582	175	26.1915	2.50262	23.9051	peak_35836	Distal Intergenic	11	5866472	5868498	2027	2	PGSC0003DMG400002003	PGSC0003DMT400005071	-3987
11:6371443-6371645	-1.15422	3.18161	20.8041	5.08729e-06	0.000725736	11	6371444	202	*	203	6371554	92	7.13373	1.794	5.65369	peak_35866	Distal Intergenic	11	6372939	6375928	2990	2	PGSC0003DMG400000997	PGSC0003DMT400002599	4283
11:6404064-6404412	-1.19852	3.63163	26.8682	2.17812e-07	6.1581e-05	11	6404065	348	*	349	6404340	98	6.7386	1.72518	5.29172	peak_35868	Distal Intergenic	11	6411755	6415976	4222	1	PGSC0003DMG400000988	PGSC0003DMT400002573	-7343
11:7013067-7013416	-0.856276	3.09811	10.2105	0.00139641	0.0401816	11	7013068	349	*	350	7013173	70	7.5909	2.01699	6.07613	peak_35932	Distal Intergenic	11	7027468	7030037	2570	2	PGSC0003DMG400025559	PGSC0003DMT400065696	16621
11:7243601-7243959	-1.09663	2.88908	15.5308	8.11709e-05	0.00559824	11	7243602	358	*	359	7243928	54	4.37984	1.74583	3.14227	peak_35961	Promoter (<=1kb)	11	7242296	7244863	2568	2	PGSC0003DMG402003983	PGSC0003DMT400010170	904
11:7499902-7500085	-1.44543	2.83672	26.2694	2.96951e-07	7.7811e-05	11	7499903	183	*	184	7500033	74	7.57521	1.97503	6.06109	peak_35983	Distal Intergenic	11	7504589	7507512	2924	1	PGSC0003DMG400003992	PGSC0003DMT400010193	-4504
11:8006462-8006654	-1.45544	4.46938	52.6033	4.08198e-13	1.1836e-09	11	8006463	192	*	193	8006565	271	31.9272	2.24486	29.5304	peak_36028	Distal Intergenic	11	7999404	8000998	1595	1	PGSC0003DMG400006062	PGSC0003DMT400015531	7059
11:8007681-8007882	-1.06435	3.78961	20.8876	4.87038e-06	0.000697987	11	8007682	201	*	202	8007797	132	15.4359	2.17737	13.4749	peak_36029	Distal Intergenic	11	7999404	8000998	1595	1	PGSC0003DMG400006062	PGSC0003DMT400015531	8278
11:80687-81230	1.23893	2.8485	12.1226	0.000498135	0.0200868	11	80688	543	*	544	80922	43	16.0002	4.3356	14.0146	peak_35377	Distal Intergenic	11	141725	149184	7460	2	PGSC0003DMG400013305	PGSC0003DMT400034623	67954
11:8777848-8778253	2.42726	1.89244	17.935	2.28579e-05	0.00222653	11	8777849	405	*	406	8778084	47	18.8329	4.72975	16.7419	peak_36103	Distal Intergenic	11	8773181	8776588	3408	1	PGSC0003DMG400009239	PGSC0003DMT400023895	4668
11:8820150-8820495	-1.18504	2.75182	17.3368	3.13071e-05	0.00280419	11	8820151	345	*	346	8820397	55	11.7675	2.87371	9.9856	peak_36105	Intron (PGSC0003DMT400023831/PGSC0003DMG400009219, intron 3 of 5)	11	8815827	8824079	8253	2	PGSC0003DMG400009219	PGSC0003DMT400023831	3584
11:9074354-9074592	-0.995041	4.81009	25.8346	3.7196e-07	9.20173e-05	11	9074355	238	*	239	9074476	368	74.9237	3.0926	72.0864	peak_36143	Distal Intergenic	11	9052433	9057333	4901	2	PGSC0003DMG400009213	PGSC0003DMT400023804	-17022
11:9502427-9503086	1.06055	3.26129	12.1764	0.000483991	0.0197141	11	9502428	659	*	660	9502949	140	96.2096	10.8323	93.2462	peak_36184	Distal Intergenic	11	9515426	9519182	3757	2	PGSC0003DMG400027796	PGSC0003DMT400071442	16096
11:9584565-9584755	-1.11989	2.87531	12.4457	0.000418959	0.0179237	11	9584566	190	*	191	9584664	86	12.3029	2.3482	10.4907	peak_36195	Distal Intergenic	11	9593128	9593955	828	1	PGSC0003DMG400043110	PGSC0003DMT400093539	-8373
11:98792-99401	0.738048	6.05737	10.194	0.00140896	0.0404136	11	98793	609	*	610	99249	580	243.052	5.92513	239.62	peak_35384	Distal Intergenic	11	141725	149184	7460	2	PGSC0003DMG400013305	PGSC0003DMT400034623	49783
11:9999159-9999345	-1.00253	3.14358	13.6514	0.000220082	0.0114621	11	9999160	186	*	187	9999256	107	19.9056	2.77646	17.7821	peak_36245	Distal Intergenic	11	9983009	9984344	1336	2	PGSC0003DMG400006547	PGSC0003DMT400016753	-14816
12:10245404-10246472	0.893858	4.11339	12.0911	0.000506633	0.0202982	12	10245405	1068	*	1069	10245922	85	45.2709	7.11201	42.6884	peak_43297	Distal Intergenic	12	10239244	10244348	5105	1	PGSC0003DMG400045878	PGSC0003DMT400096307	6161
12:10250224-10250413	-0.83907	3.82734	13.706	0.000213769	0.0112271	12	10250225	189	*	190	10250320	191	33.0132	2.73013	30.5984	peak_43300	Distal Intergenic	12	10256375	10262498	6124	1	PGSC0003DMG402029805	PGSC0003DMT400076649	-5962
12:10490358-10490939	0.949484	3.36981	10.3878	0.00126854	0.0376043	12	10490359	581	*	582	10490630	74	41.2108	7.39023	38.6768	peak_43340	Distal Intergenic	12	10473059	10473718	660	2	PGSC0003DMG400045649	PGSC0003DMT400096078	-16641
12:10541751-10541940	-0.913157	3.70483	14.3896	0.000148624	0.00871623	12	10541752	189	*	190	10541849	174	33.4628	2.90898	31.0402	peak_43354	Distal Intergenic	12	10556821	10557182	362	1	PGSC0003DMG400018897	PGSC0003DMT400048642	-14881
12:10596440-10596666	-0.961329	2.65786	10.3959	0.00126298	0.0374829	12	10596441	226	*	227	10596584	59	6.22463	1.96211	4.81978	peak_43363	Distal Intergenic	12	10592460	10593287	828	2	PGSC0003DMG400018901	PGSC0003DMT400048658	-3154
12:10778394-10779183	-0.895462	3.9671	15.1355	0.000100063	0.00656981	12	10778395	789	*	790	10778480	81	7.68261	1.92507	6.16222	peak_43389	Distal Intergenic	12	10768916	10771252	2337	2	PGSC0003DMG400002307	PGSC0003DMT400005944	-7143
12:10928083-10928386	-1.00303	3.69189	19.236	1.15517e-05	0.00135366	12	10928084	303	*	304	10928300	132	14.0178	2.08281	12.1177	peak_43413	Distal Intergenic	12	10921218	10925349	4132	1	PGSC0003DMG400009656	PGSC0003DMT400024996	6866
12:11007536-11007805	0.892155	6.068	16.2144	5.65618e-05	0.00430622	12	11007537	269	*	270	11007668	1270	626.248	7.31074	622.3	peak_43421	Distal Intergenic	12	11000869	11001582	714	1	PGSC0003DMG400009660	PGSC0003DMT400025007	6668
12:11135352-11135551	-1.16226	3.36535	21.88	2.90242e-06	0.000472886	12	11135353	199	*	200	11135445	112	11.508	2.03469	9.73711	peak_43442	Distal Intergenic	12	11121480	11122861	1382	2	PGSC0003DMG400006461	PGSC0003DMT400016545	-12492
12:11176502-11177083	1.08041	3.59518	14.5299	0.000137954	0.00827337	12	11176503	581	*	582	11176883	188	111.229	8.85838	108.193	peak_43446	Promoter (1-2kb)	12	11176968	11178458	1491	2	PGSC0003DMG400041616	PGSC0003DMT400092045	1375
12:11390223-11390606	-1.13909	4.63275	33.0312	9.06908e-09	4.93778e-06	12	11390224	383	*	384	11390513	219	57.6614	3.68736	54.9544	peak_43472	Distal Intergenic	12	11405749	11409092	3344	2	PGSC0003DMG402002240	PGSC0003DMT400005728	18486
12:11395447-11395695	2.32216	1.26114	11.4432	0.000717552	0.0257456	12	11395448	248	*	249	11395558	34	9.73253	3.31842	8.06826	peak_43474	Distal Intergenic	12	11405749	11409092	3344	2	PGSC0003DMG402002240	PGSC0003DMT400005728	13397
12:11460760-11460953	-0.889854	3.34919	12.9457	0.000320659	0.0148493	12	11460761	193	*	194	11460857	127	20.3218	2.56048	18.1853	peak_43484	Promoter (1-2kb)	12	11462187	11462794	608	2	PGSC0003DMG400047320	PGSC0003DMT400097749	1841
12:1151736-1152463	1.27321	2.82343	13.2875	0.000267186	0.0131361	12	1151737	727	*	728	1151941	51	20.9499	4.91492	18.7966	peak_42433	Distal Intergenic	12	1140375	1148012	7638	2	PGSC0003DMG402007845	PGSC0003DMT400020293	-3725
12:11656317-11657958	0.819363	4.0002	11.0625	0.000880925	0.0295366	12	11656318	1641	*	1642	11657493	52	20.4762	4.72333	18.3356	peak_43515	Distal Intergenic	12	11658652	11661971	3320	2	PGSC0003DMG400020387	PGSC0003DMT400052542	4013
12:11693036-11695162	0.79336	4.79163	13.2366	0.000274535	0.0133361	12	11693037	2126	*	2127	11693479	102	47.5318	6.16251	44.9236	peak_43527	Distal Intergenic	12	11684694	11685839	1146	1	PGSC0003DMG400047256	PGSC0003DMT400097685	8343
12:117014-117446	0.737921	5.03324	10.1093	0.00147525	0.0415864	12	117015	432	*	433	117124	215	80.2587	5.07092	77.3867	peak_42306	Distal Intergenic	12	146082	149507	3426	1	PGSC0003DMG400015392	PGSC0003DMT400039823	-28636
12:11734495-11734692	1.00533	3.02598	10.0958	0.0014861	0.0417791	12	11734496	197	*	198	11734582	121	73.3625	8.82957	70.5357	peak_43543	Distal Intergenic	12	11740112	11748755	8644	2	PGSC0003DMG400020386	PGSC0003DMT400052541	14063
12:11734923-11735319	-0.765183	3.70801	10.716	0.00106214	0.033324	12	11734924	396	*	397	11735214	107	11.2114	2.04686	9.46167	peak_43544	Distal Intergenic	12	11740112	11748755	8644	2	PGSC0003DMG400020386	PGSC0003DMT400052541	13436
12:11794918-11795268	-0.7806	4.44666	10.346	0.00129756	0.0381922	12	11794919	350	*	351	11795168	235	38.3556	2.65726	35.8604	peak_43549	Distal Intergenic	12	11740112	11748755	8644	2	PGSC0003DMG400020386	PGSC0003DMT400052541	-46164
12:12095416-12095610	-1.06537	2.93964	15.5675	7.96115e-05	0.00552371	12	12095417	194	*	195	12095527	99	14.4825	2.39972	12.5639	peak_43586	Promoter (<=1kb)	12	12093469	12094434	966	2	PGSC0003DMG400020379	PGSC0003DMT400052522	-983
12:121871-122123	1.04393	4.27007	19.0211	1.29284e-05	0.00146407	12	121872	252	*	253	121939	216	100.539	6.49613	97.5537	peak_42311	Distal Intergenic	12	146082	149507	3426	1	PGSC0003DMG400015392	PGSC0003DMT400039823	-23959
12:12328000-12328480	-0.957689	4.50561	19.7071	9.02676e-06	0.00112323	12	12328001	480	*	481	12328403	145	12.6295	1.92428	10.8021	peak_43623	Distal Intergenic	12	12337802	12339474	1673	2	PGSC0003DMG400020373	PGSC0003DMT400052493	10994
12:12418725-12418992	-0.872416	3.02328	10.7113	0.00106481	0.0333764	12	12418726	267	*	268	12418849	64	8.93377	2.2624	7.32666	peak_43643	Distal Intergenic	12	12407913	12410143	2231	1	PGSC0003DMG400020395	PGSC0003DMT400052561	10813
12:12814588-12816926	0.819166	4.65639	11.508	0.000692991	0.0251905	12	12814589	2338	*	2339	12815896	68	25.3664	4.64169	23.0984	peak_43739	Exon (PGSC0003DMT400092687/PGSC0003DMG400042258, exon 4 of 5)	12	12810068	12814935	4868	1	PGSC0003DMG400042258	PGSC0003DMT400092687	4521
12:12846077-12846317	-1.10715	3.312	19.0495	1.27369e-05	0.00144764	12	12846078	240	*	241	12846219	113	14.7698	2.28043	12.8372	peak_43752	Distal Intergenic	12	12839320	12842882	3563	2	PGSC0003DMG400020370	PGSC0003DMT400052483	-3196
12:12921606-12922615	1.36618	3.36537	20.2501	6.79496e-06	0.000896568	12	12921607	1009	*	1010	12921820	43	16.0002	4.3356	14.0146	peak_43783	Distal Intergenic	12	12954240	12957322	3083	1	PGSC0003DMG400036902	PGSC0003DMT400087331	-31625
12:12945115-12945309	-0.918298	3.09017	12.197	0.000478664	0.0195675	12	12945116	194	*	195	12945180	105	13.9534	2.28975	12.0602	peak_43789	Distal Intergenic	12	12954240	12957322	3083	1	PGSC0003DMG400036902	PGSC0003DMT400087331	-8931
12:12954034-12954432	0.969096	3.74025	11.2514	0.000795618	0.0276475	12	12954035	398	*	399	12954270	193	129.356	10.7244	126.244	peak_43791	Promoter (<=1kb)	12	12954240	12957322	3083	1	PGSC0003DMG400036902	PGSC0003DMT400087331	0
12:13130276-13130792	1.35959	2.1978	10.0549	0.00151943	0.0423227	12	13130277	516	*	517	13130376	48	16.7378	4.15394	14.7246	peak_43816	Promoter (1-2kb)	12	13132723	13134181	1459	1	PGSC0003DMG400035179	PGSC0003DMT400085608	-1931
12:13202095-13202520	-1.28476	5.04997	43.9486	3.37115e-11	4.42444e-08	12	13202096	425	*	426	13202191	230	33.6788	2.497	31.2531	peak_43834	Distal Intergenic	12	13206582	13207635	1054	2	PGSC0003DMG400005369	PGSC0003DMT400013725	5115
12:13234259-13234454	-1.05555	4.45206	22.006	2.71799e-06	0.000448259	12	13234260	195	*	196	13234405	221	12.7324	1.69035	10.8952	peak_43843	Distal Intergenic	12	13224062	13224577	516	2	PGSC0003DMG400040890	PGSC0003DMT400091319	-9683
12:13235886-13236080	-0.790749	3.93966	12.949	0.000320101	0.0148437	12	13235887	194	*	195	13235935	221	35.0525	2.6082	32.6046	peak_43844	Distal Intergenic	12	13224062	13224577	516	2	PGSC0003DMG400040890	PGSC0003DMT400091319	-11310
12:13298797-13299251	-1.0668	5.58677	32.5269	1.17555e-08	6.18438e-06	12	13298798	454	*	455	13299092	350	28.4163	1.92674	26.0837	peak_43849	Promoter (<=1kb)	12	13298235	13300353	2119	1	PGSC0003DMG400036146	PGSC0003DMT400086575	563
12:13302176-13302770	1.30454	2.84938	13.3398	0.000259833	0.0128987	12	13302177	594	*	595	13302288	67	27.9483	5.19315	25.625	peak_43850	Promoter (<=1kb)	12	13301950	13302983	1034	2	PGSC0003DMG400037555	PGSC0003DMT400087984	213
12:13303128-13303367	2.49692	1.41639	14.5166	0.000138932	0.00829612	12	13303129	239	*	240	13303233	40	10.3672	3.15891	8.6632	peak_43851	Promoter (<=1kb)	12	13301950	13302983	1034	2	PGSC0003DMG400037555	PGSC0003DMT400087984	-146
12:13545863-13547588	0.82551	3.92873	10.9465	0.000937827	0.0307792	12	13545864	1725	*	1726	13547377	59	27.9132	5.85736	25.5905	peak_43898	Distal Intergenic	12	13583332	13584039	708	1	PGSC0003DMG400035362	PGSC0003DMT400085791	-35744
12:13583058-13584404	0.833493	3.85441	10.4297	0.00124007	0.037017	12	13583059	1346	*	1347	13583836	59	23.027	4.76766	20.8154	peak_43909	Promoter (<=1kb)	12	13583332	13584039	708	1	PGSC0003DMG400035362	PGSC0003DMT400085791	0
12:136046-136354	-0.824229	3.81631	13.491	0.000239708	0.0122088	12	136047	308	*	309	136199	159	34.4737	3.14249	32.0351	peak_42325	Distal Intergenic	12	146082	149507	3426	1	PGSC0003DMG400015392	PGSC0003DMT400039823	-9728
12:13720867-13721351	0.758071	4.69922	11.4759	0.000705058	0.0254994	12	13720868	484	*	485	13721222	329	189.766	8.80476	186.462	peak_43925	Distal Intergenic	12	13711866	13712489	624	2	PGSC0003DMG400038842	PGSC0003DMT400089271	-8379
12:13726421-13726659	1.91884	1.98831	14.0333	0.000179601	0.00992752	12	13726422	238	*	239	13726598	58	13.7512	3.10635	11.8684	peak_43927	Distal Intergenic	12	13711866	13712489	624	2	PGSC0003DMG400038842	PGSC0003DMT400089271	-13933
12:13727075-13728019	1.30888	3.696	21.3277	3.87106e-06	0.000585742	12	13727076	944	*	945	13727655	110	77.4724	10.9375	74.6182	peak_43928	Distal Intergenic	12	13711866	13712489	624	2	PGSC0003DMG400038842	PGSC0003DMT400089271	-14587
12:13741698-13742056	-1.46742	5.32318	52.8876	3.53199e-13	1.04916e-09	12	13741699	358	*	359	13741803	346	24.4329	1.83048	22.1858	peak_43932	Distal Intergenic	12	13761236	13762980	1745	2	PGSC0003DMG400040947	PGSC0003DMT400091376	20924
12:13805349-13805650	-0.757307	3.61327	10.3328	0.00130687	0.0383675	12	13805350	301	*	302	13805440	131	20.0651	2.50172	17.9371	peak_43952	Distal Intergenic	12	13811415	13812466	1052	2	PGSC0003DMG400036469	PGSC0003DMT400086898	6816
12:13824871-13825153	-1.02977	3.92255	18.6299	1.58711e-05	0.00170149	12	13824872	282	*	283	13824976	173	29.2958	2.686	26.9457	peak_43959	Promoter (2-3kb)	12	13823029	13827170	4142	2	PGSC0003DMG400041639	PGSC0003DMT400092068	2017
12:13829501-13829945	1.17866	2.94876	12.6475	0.000376059	0.0165916	12	13829502	444	*	445	13829844	67	21.5058	4.02604	19.3358	peak_43961	Promoter (2-3kb)	12	13823029	13827170	4142	2	PGSC0003DMG400041639	PGSC0003DMT400092068	-2332
12:1390685-1391402	0.970743	7.14008	17.7698	2.49304e-05	0.00236256	12	1390686	717	*	718	1390869	2417	1580.9	11.1276	1576.34	peak_42448	Distal Intergenic	12	1380915	1382255	1341	1	PGSC0003DMG400007800	PGSC0003DMT400020175	9771
12:13965537-13965996	2.31949	2.00092	19.5544	9.77742e-06	0.00119517	12	13965538	459	*	460	13965872	53	23.3448	5.32097	21.1243	peak_44011	Distal Intergenic	12	13952120	13955592	3473	2	PGSC0003DMG400038609	PGSC0003DMT400089038	-9946
12:14010300-14010735	1.43883	2.26432	11.0849	0.00087032	0.0292793	12	14010301	435	*	436	14010580	64	32.2821	6.39183	29.8792	peak_44029	Distal Intergenic	12	14013754	14014361	608	2	PGSC0003DMG400037241	PGSC0003DMT400087670	3626
12:1403099-1403550	-1.32006	5.75829	48.4663	3.36015e-12	7.61727e-09	12	1403100	451	*	452	1403177	335	15.6452	1.60782	13.675	peak_42452	Distal Intergenic	12	1380915	1382255	1341	1	PGSC0003DMG400007800	PGSC0003DMT400020175	22185
12:140503-141299	0.84578	6.1666	13.9443	0.00018831	0.0103023	12	140504	796	*	797	140839	355	107.848	4.22845	104.828	peak_42329	Distal Intergenic	12	146082	149507	3426	1	PGSC0003DMG400015392	PGSC0003DMT400039823	-4783
12:14166293-14168634	0.791636	4.5504	12.2287	0.000470598	0.0193456	12	14166294	2341	*	2342	14167369	67	26.3111	4.87773	24.0216	peak_44064	Promoter (<=1kb)	12	14166967	14168211	1245	2	PGSC0003DMG400034462	PGSC0003DMT400084891	0
12:14292748-14292952	-1.0633	3.68821	20.7014	5.36779e-06	0.000756234	12	14292749	204	*	205	14292875	158	22.4076	2.41992	20.2123	peak_44094	Distal Intergenic	12	14322604	14324311	1708	2	PGSC0003DMG400039529	PGSC0003DMT400089958	31359
12:14300629-14301149	-0.886528	4.12657	13.0097	0.000309888	0.0145363	12	14300630	520	*	521	14301047	117	20.0659	2.65499	17.9379	peak_44098	Distal Intergenic	12	14322604	14324311	1708	2	PGSC0003DMG400039529	PGSC0003DMT400089958	23162
12:14355525-14358068	0.7531	4.9	11.2236	0.000807659	0.0279568	12	14355526	2543	*	2544	14356284	68	31.4771	5.83317	29.0882	peak_44111	Promoter (<=1kb)	12	14355872	14356195	324	2	PGSC0003DMG400037266	PGSC0003DMT400087695	0
12:14448781-14450062	0.86054	5.18861	14.699	0.000126112	0.00777643	12	14448782	1281	*	1282	14449250	360	192.775	7.957	189.463	peak_44124	Distal Intergenic	12	14456120	14458819	2700	2	PGSC0003DMG400042209	PGSC0003DMT400092638	8757
12:14491893-14492187	1.93889	1.84931	12.4602	0.000415722	0.017855	12	14491894	294	*	295	14492029	58	27.3238	5.81365	25.0123	peak_44133	Promoter (<=1kb)	12	14489008	14491006	1999	2	PGSC0003DMG400044975	PGSC0003DMT400095404	-888
12:14514303-14514594	2.15063	1.11656	9.56358	0.00198476	0.049922	12	14514304	291	*	292	14514472	27	6.37772	2.75902	4.95356	peak_44137	Distal Intergenic	12	14527646	14528354	709	1	PGSC0003DMG400044085	PGSC0003DMT400094514	-13052
12:14724875-14725246	-0.996857	3.16279	14.9928	0.000107922	0.00695754	12	14724876	371	*	372	14725122	69	7.26841	1.98858	5.78087	peak_44190	Distal Intergenic	12	14689181	14694554	5374	2	PGSC0003DMG400005293	PGSC0003DMT400013554	-30322
12:14802529-14803333	1.09217	3.17656	12.7001	0.00036563	0.0162929	12	14802530	804	*	805	14802726	54	23.1739	5.19041	20.9587	peak_44225	Distal Intergenic	12	14793248	14793658	411	2	PGSC0003DMG400046671	PGSC0003DMT400097100	-8872
12:14831517-14831762	2.39399	1.32511	12.6606	0.00037345	0.0165115	12	14831518	245	*	246	14831643	31	8.49087	3.15317	6.90881	peak_44239	Distal Intergenic	12	14793248	14793658	411	2	PGSC0003DMG400046671	PGSC0003DMT400097100	-37860
12:14958488-14958823	1.13411	2.86403	9.57876	0.00196841	0.0496511	12	14958489	335	*	336	14958600	101	45.0428	5.8512	42.4626	peak_44280	Promoter (2-3kb)	12	14958540	14961652	3113	2	PGSC0003DMG400042719	PGSC0003DMT400093148	2829
12:15001384-15001658	-0.962336	4.18597	19.5448	9.82681e-06	0.00119885	12	15001385	274	*	275	15001581	169	13.5373	1.87509	11.6627	peak_44296	Distal Intergenic	12	15032616	15033227	612	2	PGSC0003DMG400005298	PGSC0003DMT400013565	31569
12:15040386-15043003	0.764222	4.62484	11.1687	0.000831908	0.0284332	12	15040387	2617	*	2618	15040665	54	24.1253	5.4195	21.8858	peak_44308	Promoter (1-2kb)	12	15042328	15044470	2143	2	PGSC0003DMG400034449	PGSC0003DMT400084878	1467
12:15121749-15121951	-1.07789	3.62904	21.3185	3.8895e-06	0.000587108	12	15121750	202	*	203	15121860	171	29.8253	2.73313	27.465	peak_44344	Distal Intergenic	12	15173707	15174234	528	1	PGSC0003DMG400039006	PGSC0003DMT400089435	-51756
12:15408139-15410462	0.932726	4.18043	14.9384	0.000111079	0.00710177	12	15408140	2323	*	2324	15409836	44	16.6944	4.43414	14.6822	peak_44428	Distal Intergenic	12	15426647	15427012	366	2	PGSC0003DMG400035137	PGSC0003DMT400085566	16550
12:15518244-15518488	1.96809	2.9668	27.9355	1.25429e-07	4.14819e-05	12	15518245	244	*	245	15518368	178	152.433	16.2863	149.242	peak_44445	Distal Intergenic	12	15535050	15540779	5730	2	PGSC0003DMG400044688	PGSC0003DMT400095117	22291
12:1614632-1614820	-0.981099	2.99059	11.4765	0.000704823	0.0254994	12	1614633	188	*	189	1614743	118	20.5056	2.67749	18.3636	peak_42469	Distal Intergenic	12	1620189	1620497	309	2	PGSC0003DMG400007925	PGSC0003DMT400020492	5677
12:16199107-16199473	-0.697063	4.76488	12.0617	0.00051468	0.0205217	12	16199108	366	*	367	16199364	203	19.3409	2.02321	17.236	peak_44636	Distal Intergenic	12	16185170	16188867	3698	2	PGSC0003DMG400025652	PGSC0003DMT400065899	-10241
12:16253280-16253524	-0.956099	3.08321	13.396	0.000252163	0.0126775	12	16253281	244	*	245	16253310	81	6.55988	1.80741	5.12402	peak_44652	Exon (PGSC0003DMT400090262/PGSC0003DMG400039833, exon 2 of 5)	12	16252295	16257792	5498	2	PGSC0003DMG400039833	PGSC0003DMT400090262	4268
12:16371882-16372228	-1.01801	2.35692	10.0093	0.00155749	0.0429596	12	16371883	346	*	347	16372220	37	3.17527	1.70709	2.06688	peak_44676	Distal Intergenic	12	16361496	16361861	366	2	PGSC0003DMG400046000	PGSC0003DMT400096429	-10022
12:16409364-16410432	1.24242	2.6832	10.8087	0.00101024	0.032264	12	16409365	1068	*	1069	16409710	38	12.5089	3.79827	10.6892	peak_44684	Promoter (<=1kb)	12	16408908	16410654	1747	1	PGSC0003DMG400044510	PGSC0003DMT400094939	457
12:16661722-16662196	1.764	1.85198	11.5063	0.000693612	0.0252001	12	16661723	474	*	475	16662046	35	10.8129	3.54731	9.08103	peak_44766	Distal Intergenic	12	16645358	16646987	1630	1	PGSC0003DMG400046445	PGSC0003DMT400096874	16365
12:16688699-16689007	1.89224	1.80997	11.3167	0.000768119	0.0270233	12	16688700	308	*	309	16688902	30	7.94204	3.05463	6.39819	peak_44770	Distal Intergenic	12	16727674	16728186	513	1	PGSC0003DMG400037996	PGSC0003DMT400088425	-38667
12:16867643-16868039	-0.692036	5.30862	12.8589	0.000335884	0.0153458	12	16867644	396	*	397	16867856	486	82.0327	2.75723	79.1495	peak_44816	Distal Intergenic	12	16862950	16863703	754	1	PGSC0003DMG400043392	PGSC0003DMT400093821	4694
12:16885880-16886127	3.14355	1.08448	13.919	0.000190863	0.01041	12	16885881	247	*	248	16885957	25	5.40769	2.56195	4.06683	peak_44821	Distal Intergenic	12	16894373	16894735	363	1	PGSC0003DMG400037019	PGSC0003DMT400087448	-8246
12:16952933-16953394	1.79749	2.3774	17.3637	3.08658e-05	0.00278668	12	16952934	461	*	462	16953023	51	21.8076	5.12389	19.6269	peak_44840	Promoter (<=1kb)	12	16950679	16953576	2898	2	PGSC0003DMG400040822	PGSC0003DMT400091251	182
12:16968996-16969497	1.27948	2.45269	10.0829	0.00149654	0.0419197	12	16968997	501	*	502	16969234	46	18.111	4.63121	16.0453	peak_44849	Promoter (2-3kb)	12	16962073	16966985	4913	2	PGSC0003DMG400043606	PGSC0003DMT400094035	-2012
12:16982654-16982917	2.65965	1.19027	12.253	0.000464502	0.0191872	12	16982655	263	*	264	16982768	34	10.2141	3.44877	8.51843	peak_44854	Promoter (1-2kb)	12	16980968	16981413	446	2	PGSC0003DMG400044991	PGSC0003DMT400095420	-1242
12:17038805-17038989	-1.04913	3.87962	17.0757	3.59194e-05	0.00312964	12	17038806	184	*	185	17038907	204	37.4345	2.84032	34.9526	peak_44871	Distal Intergenic	12	17053338	17053848	511	2	PGSC0003DMG400019594	PGSC0003DMT400050408	14859
12:17090291-17090808	0.836385	4.9654	13.3803	0.000254282	0.0127429	12	17090292	517	*	518	17090417	480	340.063	12.3655	336.454	peak_44876	Distal Intergenic	12	17107846	17110400	2555	1	PGSC0003DMG400039758	PGSC0003DMT400090187	-17038
12:17092564-17092802	-0.807776	4.21041	12.599	0.000385958	0.0169027	12	17092565	238	*	239	17092694	232	45.1355	2.96266	42.5544	peak_44877	Distal Intergenic	12	17107846	17110400	2555	1	PGSC0003DMG400039758	PGSC0003DMT400090187	-15044
12:17093270-17093761	-0.655232	4.60325	10.0391	0.0015325	0.0425316	12	17093271	491	*	492	17093606	235	56.5776	3.44638	53.8803	peak_44878	Distal Intergenic	12	17107846	17110400	2555	1	PGSC0003DMG400039758	PGSC0003DMT400090187	-14085
12:17332521-17332915	0.796953	7.47656	12.4089	0.000427291	0.0181271	12	17332522	394	*	395	17332681	3420	2188.06	10.7561	2183.26	peak_44926	Distal Intergenic	12	17314890	17315201	312	2	PGSC0003DMG400040183	PGSC0003DMT400090612	-17321
12:17511200-17511534	2.40376	1.34009	11.7853	0.000596995	0.022597	12	17511201	334	*	335	17511469	32	9.05272	3.2517	7.43125	peak_44966	Distal Intergenic	12	17522205	17522720	516	1	PGSC0003DMG400044062	PGSC0003DMT400094491	-10671
12:17640372-17640688	-1.09296	2.38282	10.2693	0.00135261	0.0393116	12	17640373	316	*	317	17640473	50	7.49333	2.2911	5.98303	peak_44993	Distal Intergenic	12	17645359	17647689	2331	2	PGSC0003DMG400017008	PGSC0003DMT400043828	7001
12:17812217-17812726	-0.711702	4.04939	10.8732	0.000975662	0.0316565	12	17812218	509	*	510	17812376	137	24.6929	2.76052	22.441	peak_45004	Distal Intergenic	12	17793446	17793751	306	1	PGSC0003DMG400047310	PGSC0003DMT400097739	18772
12:17815988-17816261	1.11889	3.70963	16.4974	4.87165e-05	0.00389864	12	17815989	273	*	274	17816136	257	147.839	8.67036	144.662	peak_45006	Distal Intergenic	12	17833354	17835241	1888	1	PGSC0003DMG400041412	PGSC0003DMT400091841	-17093
12:17837099-17839622	0.675466	5.1245	9.6688	0.00187424	0.0481579	12	17837100	2523	*	2524	17838849	127	61.3889	6.56847	58.6501	peak_45008	Distal Intergenic	12	17833354	17835241	1888	1	PGSC0003DMG400041412	PGSC0003DMT400091841	3746
12:1784106-1784453	-0.986112	2.72298	10.0008	0.00156474	0.0430816	12	1784107	347	*	348	1784315	71	11.7318	2.50604	9.9511	peak_42483	Distal Intergenic	12	1789232	1790501	1270	2	PGSC0003DMG400007873	PGSC0003DMT400020361	6048
12:17967992-17968833	1.25104	3.00884	13.7809	0.000205418	0.01095	12	17967993	841	*	842	17968697	50	21.0512	5.02536	18.8939	peak_45031	Promoter (<=1kb)	12	17966999	17969223	2225	1	PGSC0003DMG400043461	PGSC0003DMT400093890	994
12:18012805-18013184	1.45472	1.97601	9.72621	0.00181659	0.0472654	12	18012806	379	*	380	18012891	45	17.3981	4.53267	15.3598	peak_45034	Promoter (<=1kb)	12	18013490	18013858	369	2	PGSC0003DMG400035728	PGSC0003DMT400086157	674
12:18016378-18016833	1.39743	2.47782	12.4453	0.000419047	0.0179237	12	18016379	455	*	456	18016478	61	29.7993	6.10926	27.4394	peak_45036	Promoter (2-3kb)	12	18013490	18013858	369	2	PGSC0003DMG400035728	PGSC0003DMT400086157	-2521
12:1833539-1833744	-1.0172	3.42429	16.8385	4.06987e-05	0.00342865	12	1833540	205	*	206	1833624	138	23.0147	2.63439	20.8032	peak_42487	Distal Intergenic	12	1835549	1836908	1360	2	PGSC0003DMG400007878	PGSC0003DMT400020378	3164
12:18538388-18538595	-0.960817	3.15567	13.4802	0.000241091	0.0122693	12	18538389	207	*	208	18538482	107	15.8737	2.43	13.8954	peak_45197	Promoter (<=1kb)	12	18537916	18539013	1098	2	PGSC0003DMG400043689	PGSC0003DMT400094118	418
12:18627127-18627402	1.87883	2.09473	14.7482	0.000122864	0.00762515	12	18627128	275	*	276	18627272	70	24.3865	4.36063	22.1406	peak_45235	Promoter (<=1kb)	12	18627773	18628285	513	2	PGSC0003DMG400043817	PGSC0003DMT400094246	883
12:18688438-18688938	2.05041	2.10067	17.1271	3.49605e-05	0.00305676	12	18688439	500	*	501	18688848	46	18.111	4.63121	16.0453	peak_45257	Distal Intergenic	12	18694764	18700518	5755	2	PGSC0003DMG400036372	PGSC0003DMT400086801	11580
12:18694791-18695607	1.05354	2.9818	10.7037	0.00106924	0.0334543	12	18694792	816	*	817	18695358	49	20.3032	4.92682	18.1671	peak_45259	Exon (PGSC0003DMT400086801/PGSC0003DMG400036372, exon 5 of 6)	12	18694764	18700518	5755	2	PGSC0003DMG400036372	PGSC0003DMT400086801	4911
12:18804396-18804856	1.00576	5.91521	19.385	1.06845e-05	0.00127725	12	18804397	460	*	461	18804751	857	423.885	7.3041	420.157	peak_45285	Distal Intergenic	12	18798272	18798895	624	1	PGSC0003DMG400046572	PGSC0003DMT400097001	6125
12:18805892-18806178	-1.00943	2.83802	12.6831	0.00036897	0.0163831	12	18805893	286	*	287	18805990	71	7.91926	2.0454	6.38367	peak_45286	Distal Intergenic	12	18798272	18798895	624	1	PGSC0003DMG400046572	PGSC0003DMT400097001	7621
12:18809835-18810098	1.35209	3.92939	24.7206	6.62708e-07	0.000143202	12	18809836	263	*	264	18809981	305	217.253	12.2238	213.879	peak_45289	Distal Intergenic	12	18819706	18820469	764	1	PGSC0003DMG400041884	PGSC0003DMT400092313	-9608
12:18908983-18909232	1.2201	2.66489	9.96067	0.0015992	0.0436975	12	18908984	249	*	250	18909113	104	49.5172	6.33376	46.8882	peak_45322	Distal Intergenic	12	18918776	18920882	2107	1	PGSC0003DMG401019374	PGSC0003DMT400049863	-9544
12:18929328-18929744	1.87162	1.61152	11.1102	0.000858525	0.029001	12	18929329	416	*	417	18929441	31	8.13279	3.05301	6.57721	peak_45328	Promoter (1-2kb)	12	18931724	18935679	3956	1	PGSC0003DMG402019374	PGSC0003DMT400049864	-1980
12:18959484-18959695	-0.903858	3.36762	10.8689	0.00097792	0.0317028	12	18959485	211	*	212	18959599	133	19.6431	2.45366	17.5276	peak_45331	Distal Intergenic	12	18953603	18954133	531	1	PGSC0003DMG400019373	PGSC0003DMT400049861	5882
12:18990139-18990630	1.2026	2.96864	13.2695	0.000269759	0.0132109	12	18990140	491	*	492	18990309	71	38.4848	7.09462	35.9873	peak_45337	Distal Intergenic	12	19021852	19029630	7779	1	PGSC0003DMG400037829	PGSC0003DMT400088258	-31222
12:19051757-19052668	0.820484	3.94418	10.8891	0.000967313	0.0314899	12	19051758	911	*	912	19051946	99	57.6683	8.15918	54.9613	peak_45350	Distal Intergenic	12	19021852	19029630	7779	1	PGSC0003DMG400037829	PGSC0003DMT400088258	29906
12:19118300-19118995	1.21498	3.07082	13.6968	0.000214817	0.0112562	12	19118301	695	*	696	19118924	46	15.845	4.08104	13.8672	peak_45374	Exon (PGSC0003DMT400085243/PGSC0003DMG400034814, exon 2 of 2)	12	19113226	19118872	5647	1	PGSC0003DMG400034814	PGSC0003DMT400085243	5075
12:19425136-19426204	0.684287	5.37557	9.57235	0.00197529	0.0497643	12	19425137	1068	*	1069	19426037	328	204.179	9.86438	200.837	peak_45464	Distal Intergenic	12	19407363	19409948	2586	2	PGSC0003DMG400045786	PGSC0003DMT400096215	-15189
12:19582373-19582731	-0.841725	3.91793	14.2072	0.00016374	0.00927975	12	19582374	358	*	359	19582631	147	21.6228	2.46017	19.4501	peak_45486	Promoter (1-2kb)	12	19581093	19582560	1468	1	PGSC0003DMG400035788	PGSC0003DMT400086217	1281
12:19661578-19662073	1.59523	2.48684	13.2425	0.000273666	0.0133078	12	19661579	495	*	496	19661814	61	29.7993	6.10926	27.4394	peak_45498	Intron (PGSC0003DMT400087978/PGSC0003DMG400037549, intron 3 of 4)	12	19653863	19662875	9013	1	PGSC0003DMG400037549	PGSC0003DMT400087978	7716
12:19827623-19828178	1.41139	2.32939	11.2884	0.00077991	0.0272918	12	19827624	555	*	556	19827933	40	13.9762	4.03999	12.0779	peak_45539	Promoter (<=1kb)	12	19828384	19831053	2670	1	PGSC0003DMG400045867	PGSC0003DMT400096296	-206
12:20102487-20102766	2.86278	1.36512	16.3021	5.40053e-05	0.0041797	12	20102488	279	*	280	20102608	36	11.4234	3.64585	9.65709	peak_45612	Distal Intergenic	12	20075338	20079313	3976	2	PGSC0003DMG400045000	PGSC0003DMT400095429	-23175
12:20233005-20233459	-0.929974	3.41503	13.4687	0.000242573	0.0123145	12	20233006	454	*	455	20233027	62	5.5427	1.83799	4.1913	peak_45655	Promoter (<=1kb)	12	20231314	20234080	2767	2	PGSC0003DMG400003421	PGSC0003DMT400008810	621
12:20372108-20373082	0.898224	4.00587	10.7179	0.00106105	0.0333067	12	20372109	974	*	975	20372784	107	53.4587	6.73503	50.7897	peak_45686	Promoter (<=1kb)	12	20372338	20373932	1595	2	PGSC0003DMG400044640	PGSC0003DMT400095069	850
12:20373323-20373632	1.05453	5.56561	19.9395	7.99317e-06	0.00101902	12	20373324	309	*	310	20373471	940	585.315	10.1718	581.404	peak_45687	Promoter (<=1kb)	12	20372338	20373932	1595	2	PGSC0003DMG400044640	PGSC0003DMT400095069	300
12:20639206-20639714	-0.871376	4.19552	16.2604	5.52071e-05	0.00423589	12	20639207	508	*	509	20639378	153	19.3834	2.27968	17.2776	peak_45758	Promoter (<=1kb)	12	20639981	20640622	642	2	PGSC0003DMG400037749	PGSC0003DMT400088178	908
12:20640116-20642525	0.853224	4.88004	13.5363	0.000233992	0.0120167	12	20640117	2409	*	2410	20641846	143	95.2009	10.3293	92.2428	peak_45759	Promoter (<=1kb)	12	20639981	20640622	642	2	PGSC0003DMG400037749	PGSC0003DMT400088178	0
12:20685347-20687661	0.716491	4.76248	10.3205	0.00131559	0.0385864	12	20685348	2314	*	2315	20687090	107	63.3231	8.41694	60.5691	peak_45766	Promoter (<=1kb)	12	20686794	20687159	366	1	PGSC0003DMG400039155	PGSC0003DMT400089584	0
12:20724788-20725078	2.0733	2.26284	20.0706	7.46351e-06	0.000967324	12	20724789	290	*	291	20724932	67	12.0407	2.621	10.244	peak_45771	Promoter (<=1kb)	12	20718527	20725259	6733	2	PGSC0003DMG400021960	PGSC0003DMT400056509	181
12:20852797-20853255	-0.914242	3.29403	13.0007	0.000311367	0.0145782	12	20852798	458	*	459	20853092	72	8.73024	2.12973	7.1339	peak_45792	Distal Intergenic	12	20837065	20839202	2138	1	PGSC0003DMG400046684	PGSC0003DMT400097113	15733
12:20917897-20918957	0.848881	5.15437	14.8261	0.00011789	0.0073904	12	20917898	1060	*	1061	20918405	221	85.7005	5.28382	82.7954	peak_45809	Distal Intergenic	12	20908559	20912984	4426	1	PGSC0003DMG400039002	PGSC0003DMT400089431	9339
12:20922929-20923535	1.15413	5.67466	25.6215	4.15379e-07	9.95988e-05	12	20922930	606	*	607	20923233	613	384.702	10.2064	381.028	peak_45812	Distal Intergenic	12	20908559	20912984	4426	1	PGSC0003DMG400039002	PGSC0003DMT400089431	14371
12:20924360-20924707	1.56409	4.92668	42.5081	7.03917e-11	8.20241e-08	12	20924361	347	*	348	20924570	629	540.162	17.8972	536.295	peak_45813	Distal Intergenic	12	20908559	20912984	4426	1	PGSC0003DMG400039002	PGSC0003DMT400089431	15802
12:21216247-21217040	0.833713	4.79127	12.3187	0.000448448	0.0187881	12	21216248	793	*	794	21216779	371	222.041	9.34139	218.656	peak_45889	Distal Intergenic	12	21224275	21229876	5602	1	PGSC0003DMG400040421	PGSC0003DMT400090850	-7235
12:21671180-21671428	-1.07836	3.68766	18.8765	1.39458e-05	0.0015511	12	21671181	248	*	249	21671295	105	10.149	1.97437	8.464	peak_45988	Distal Intergenic	12	21707365	21708589	1225	2	PGSC0003DMG400008774	PGSC0003DMT400022635	37161
12:21769871-21770345	0.76385	5.87289	12.3892	0.00043182	0.0182525	12	21769872	474	*	475	21770060	722	311.628	6.15485	308.066	peak_46010	Promoter (<=1kb)	12	21770275	21770691	417	1	PGSC0003DMG400008775	PGSC0003DMT400022636	0
12:21810463-21810794	-1.16672	3.38556	23.1379	1.50789e-06	0.00028303	12	21810464	331	*	332	21810562	67	11.8919	2.60123	10.1053	peak_46026	Distal Intergenic	12	21803333	21805343	2011	2	PGSC0003DMG400034709	PGSC0003DMT400085138	-5121
12:21817178-21817569	1.31762	2.41046	10.5133	0.00118521	0.0359391	12	21817179	391	*	392	21817439	55	24.9136	5.51804	22.6547	peak_46028	Distal Intergenic	12	21822361	21823558	1198	2	PGSC0003DMG400036445	PGSC0003DMT400086874	5989
12:22168928-22169196	-0.834561	3.11156	9.56545	0.00198273	0.0499013	12	22168929	268	*	269	22169005	77	9.01081	2.10528	7.39972	peak_46125	Distal Intergenic	12	22173126	22179695	6570	1	PGSC0003DMG400043420	PGSC0003DMT400093849	-3930
12:22191118-22192564	0.825322	4.09445	11.6989	0.000625369	0.0233538	12	22191119	1446	*	1447	22191971	86	48.4571	7.66361	45.839	peak_46134	Distal Intergenic	12	22173126	22179695	6570	1	PGSC0003DMG400043420	PGSC0003DMT400093849	17993
12:22244632-22244820	-1.15156	2.83877	14.8403	0.000117009	0.00735253	12	22244633	188	*	189	22244723	89	15.4351	2.62569	13.4741	peak_46153	Distal Intergenic	12	22248204	22251617	3414	1	PGSC0003DMG400012941	PGSC0003DMT400033689	-3384
12:22470600-22470888	1.44903	2.91482	17.1748	3.40929e-05	0.00300195	12	22470601	288	*	289	22470755	157	125.513	14.1477	122.417	peak_46221	Promoter (1-2kb)	12	22472656	22474921	2266	1	PGSC0003DMG400043979	PGSC0003DMT400094408	-1768
12:22564877-22565114	2.50563	1.05498	10.5943	0.0011344	0.0348801	12	22564878	237	*	238	22565064	31	7.91209	2.99203	6.37718	peak_46263	Distal Intergenic	12	22584683	22585378	696	1	PGSC0003DMG400039382	PGSC0003DMT400089811	-19569
12:22582590-22583330	-0.716782	3.84219	9.87369	0.00167659	0.0449645	12	22582591	740	*	741	22582670	81	14.0105	2.60288	12.1106	peak_46270	Promoter (1-2kb)	12	22584683	22585378	696	1	PGSC0003DMG400039382	PGSC0003DMT400089811	-1353
12:22591725-22592100	1.75389	1.84535	11.6061	0.000657345	0.0242448	12	22591726	375	*	376	22591864	43	15.3535	4.17173	13.3948	peak_46272	Distal Intergenic	12	22586967	22587440	474	1	PGSC0003DMG400045108	PGSC0003DMT400095537	4759
12:22837056-22837341	1.33984	2.26887	10.2504	0.00136656	0.0396062	12	22837057	285	*	286	22837224	58	25.6378	5.41669	23.3636	peak_46330	Distal Intergenic	12	22898573	22906635	8063	1	PGSC0003DMG400018824	PGSC0003DMT400048463	-61232
12:23068195-23068665	-1.04843	4.06399	22.4379	2.17043e-06	0.000375331	12	23068196	470	*	471	23068286	121	7.85074	1.71226	6.31995	peak_46371	Distal Intergenic	12	23108949	23109278	330	2	PGSC0003DMG400034388	PGSC0003DMT400084817	40613
12:23103939-23104377	1.70491	2.39961	14.057	0.000177353	0.00982351	12	23103940	438	*	439	23104047	40	13.9762	4.03999	12.0779	peak_46376	Distal Intergenic	12	23108949	23109278	330	2	PGSC0003DMG400034388	PGSC0003DMT400084817	4901
12:23125052-23125253	-1.18904	2.65912	16.0623	6.12922e-05	0.00457333	12	23125053	201	*	202	23125114	71	12.399	2.58935	10.5838	peak_46380	Distal Intergenic	12	23108949	23109278	330	2	PGSC0003DMG400034388	PGSC0003DMT400084817	-15775
12:23148487-23150978	0.792694	4.73734	12.5003	0.000406891	0.017583	12	23148488	2491	*	2492	23150308	115	74.0825	9.59294	71.2509	peak_46389	Distal Intergenic	12	23175323	23176275	953	2	PGSC0003DMG400035552	PGSC0003DMT400085981	25297
12:23194001-23194190	-0.863945	4.85008	16.9623	3.8129e-05	0.00326287	12	23194002	189	*	190	23194076	389	88.3918	3.34638	85.4713	peak_46397	Distal Intergenic	12	23175323	23176275	953	2	PGSC0003DMG400035552	PGSC0003DMT400085981	-17727
12:23258702-23258883	-1.31244	3.74523	34.4726	4.323e-09	2.68159e-06	12	23258703	181	*	182	23258784	173	25.9982	2.50713	23.7156	peak_46423	Distal Intergenic	12	23265177	23265485	309	1	PGSC0003DMG400018822	PGSC0003DMT400048460	-6294
12:23306558-23306857	1.7126	1.65222	10.0842	0.00149548	0.0419197	12	23306559	299	*	300	23306767	30	7.94204	3.05463	6.39819	peak_46446	Promoter (<=1kb)	12	23304994	23306737	1744	2	PGSC0003DMG400046178	PGSC0003DMT400096607	0
12:23436588-23436780	-0.944015	3.87782	15.716	7.35973e-05	0.00521721	12	23436589	192	*	193	23436696	194	35.096	2.80972	32.6476	peak_46459	Distal Intergenic	12	23446246	23446566	321	2	PGSC0003DMG400047184	PGSC0003DMT400097613	9786
12:23527781-23527966	4.40388	1.34324	23.5865	1.19421e-06	0.000235597	12	23527782	185	*	186	23527872	50	15.159	3.69545	13.2108	peak_46473	Distal Intergenic	12	23597653	23598339	687	2	PGSC0003DMG400016753	PGSC0003DMT400043176	70373
12:23529121-23529324	-0.813685	4.07368	11.5885	0.000663609	0.0243783	12	23529122	203	*	204	23529220	235	41.1693	2.77269	38.6362	peak_46474	Distal Intergenic	12	23597653	23598339	687	2	PGSC0003DMG400016753	PGSC0003DMT400043176	69015
12:23556911-23557938	0.97129	3.29145	9.93094	0.00162523	0.0441488	12	23556912	1027	*	1028	23557159	52	22.5722	5.22243	20.371	peak_46481	Distal Intergenic	12	23597653	23598339	687	2	PGSC0003DMG400016753	PGSC0003DMT400043176	40401
12:23566664-23567155	-0.741089	3.55258	9.61356	0.00193146	0.0490165	12	23566665	491	*	492	23567031	95	22.3986	3.23724	20.2039	peak_46486	Distal Intergenic	12	23597653	23598339	687	2	PGSC0003DMG400016753	PGSC0003DMT400043176	31184
12:23691381-23691901	0.754976	5.19435	12.8085	0.000345045	0.015644	12	23691382	520	*	521	23691495	496	270.944	8.26181	267.455	peak_46520	Distal Intergenic	12	23664796	23671702	6907	2	PGSC0003DMG400037244	PGSC0003DMT400087673	-19680
12:23693027-23693212	-1.05586	2.53762	11.1004	0.0008631	0.0291003	12	23693028	185	*	186	23693117	74	13.879	2.71539	11.9889	peak_46522	Distal Intergenic	12	23664796	23671702	6907	2	PGSC0003DMG400037244	PGSC0003DMT400087673	-21326
12:23859377-23859804	-1.11327	3.30784	20.3154	6.56703e-06	0.000874813	12	23859378	427	*	428	23859453	67	7.96603	2.09696	6.4199	peak_46554	Distal Intergenic	12	23922522	23928883	6362	2	PGSC0003DMG400016755	PGSC0003DMT400043179	69079
12:23898858-23899134	1.64952	3.92205	30.3654	3.57846e-08	1.51244e-05	12	23898859	276	*	277	23898975	322	241.353	13.3976	237.925	peak_46564	Distal Intergenic	12	23922522	23928883	6362	2	PGSC0003DMG400016755	PGSC0003DMT400043179	29749
12:23903868-23904085	-0.699557	4.35331	10.9578	0.000932092	0.0306474	12	23903869	217	*	218	23903975	297	65.5129	3.25376	62.7421	peak_46568	Distal Intergenic	12	23922522	23928883	6362	2	PGSC0003DMG400016755	PGSC0003DMT400043179	24798
12:23940074-23940357	-1.21671	2.71518	17.7568	2.51017e-05	0.00237281	12	23940075	283	*	284	23940285	48	4.64905	1.85115	3.38068	peak_46585	Distal Intergenic	12	23947203	23948944	1742	2	PGSC0003DMG400035945	PGSC0003DMT400086374	8587
12:23999012-23999562	-1.02714	4.9552	20.3769	6.35942e-06	0.000858123	12	23999013	550	*	551	23999443	184	26.7598	2.46837	24.4603	peak_46597	Promoter (2-3kb)	12	24001807	24002355	549	1	PGSC0003DMG400041212	PGSC0003DMT400091641	-2245
12:24035968-24036364	-0.916749	3.37218	13.8211	0.000201068	0.0107733	12	24035969	396	*	397	24036051	99	21.7263	3.08376	19.5506	peak_46602	Distal Intergenic	12	24001807	24002355	549	1	PGSC0003DMG400041212	PGSC0003DMT400091641	34162
12:24189050-24189284	1.25395	2.43114	9.86601	0.0016836	0.0450365	12	24189051	234	*	235	24189163	80	43.536	7.25295	40.9737	peak_46619	Distal Intergenic	12	24210605	24220333	9729	1	PGSC0003DMG400040464	PGSC0003DMT400090893	-21321
12:24261459-24261646	1.13395	3.21081	13.7122	0.000213066	0.0111996	12	24261460	187	*	188	24261542	170	80.8516	6.57856	77.9757	peak_46627	Distal Intergenic	12	24248300	24257120	8821	1	PGSC0003DMG400039816	PGSC0003DMT400090245	13160
12:24264827-24265067	-0.875049	4.51648	18.6602	1.56212e-05	0.00168193	12	24264828	240	*	241	24264958	332	80.3297	3.49482	77.4572	peak_46628	Distal Intergenic	12	24248300	24257120	8821	1	PGSC0003DMG400039816	PGSC0003DMT400090245	16528
12:24419042-24419292	1.14737	2.82455	11.211	0.000813136	0.028076	12	24419043	250	*	251	24419141	144	116.455	14.2878	113.396	peak_46654	Promoter (2-3kb)	12	24412917	24416348	3432	2	PGSC0003DMG400037145	PGSC0003DMT400087574	-2695
12:24511954-24512133	2.01244	1.73402	12.9488	0.000320133	0.0148437	12	24511955	179	*	180	24512080	69	36.6972	6.89755	34.2249	peak_46673	Distal Intergenic	12	24518488	24522079	3592	2	PGSC0003DMG400041574	PGSC0003DMT400092003	9946
12:24603543-24603798	-1.29191	1.89532	12.2692	0.000460496	0.0190991	12	24603544	255	*	256	24603564	31	3.69188	1.91456	2.51949	peak_46705	Distal Intergenic	12	24621737	24623592	1856	2	PGSC0003DMG400025608	PGSC0003DMT400065783	19794
12:24764543-24764809	-0.738209	3.76692	10.3674	0.00128262	0.0378776	12	24764544	266	*	267	24764690	167	35.0043	3.07622	32.5573	peak_46729	Distal Intergenic	12	24821329	24822241	913	1	PGSC0003DMG400036340	PGSC0003DMT400086769	-56520
12:24970945-24971354	-0.877479	3.2897	12.2741	0.000459285	0.0190628	12	24970946	409	*	410	24971228	81	14.7123	2.68156	12.7815	peak_46765	Distal Intergenic	12	24945899	24950283	4385	1	PGSC0003DMG400044204	PGSC0003DMT400094633	25047
12:25012719-25013079	0.978983	3.04465	9.74735	0.00179581	0.0469305	12	25012720	360	*	361	25012847	144	110.242	12.9837	107.21	peak_46782	Exon (PGSC0003DMT400086689/PGSC0003DMG400036260, exon 4 of 4)	12	25012505	25020810	8306	2	PGSC0003DMG400036260	PGSC0003DMT400086689	7731
12:25162013-25162426	2.28026	1.76246	15.9254	6.58882e-05	0.00483435	12	25162014	413	*	414	25162281	31	8.49087	3.15317	6.90881	peak_46826	Distal Intergenic	12	25132528	25138175	5648	1	PGSC0003DMG400046836	PGSC0003DMT400097265	29486
12:25558154-25558620	-0.867839	3.31011	10.1902	0.00141191	0.0404225	12	25558155	466	*	467	25558522	92	17.5105	2.78841	15.4672	peak_46936	Distal Intergenic	12	25541179	25541640	462	1	PGSC0003DMG400037974	PGSC0003DMT400088403	16976
12:25665344-25665595	0.827032	4.61513	13.5529	0.000231928	0.0119443	12	25665345	251	*	252	25665470	506	296.138	9.12909	292.602	peak_46963	Distal Intergenic	12	25650701	25651171	471	1	PGSC0003DMG400035950	PGSC0003DMT400086379	14644
12:25665788-25666019	1.03961	3.58999	13.2619	0.000270857	0.0132373	12	25665789	231	*	232	25665884	239	144.616	9.29772	141.451	peak_46964	Distal Intergenic	12	25650701	25651171	471	1	PGSC0003DMG400035950	PGSC0003DMT400086379	15088
12:25737691-25738038	-0.84318	3.29608	10.9173	0.000952684	0.0311536	12	25737692	347	*	348	25737892	118	22.7253	2.85567	20.5216	peak_46989	Distal Intergenic	12	25730497	25731667	1171	2	PGSC0003DMG400047224	PGSC0003DMT400097653	-6025
12:25861591-25862025	1.48117	3.46184	24.298	8.25249e-07	0.000171776	12	25861592	434	*	435	25861786	135	99.0667	11.9973	96.0889	peak_47018	Intron (PGSC0003DMT400087690/PGSC0003DMG400037261, intron 1 of 2)	12	25856985	25866765	9781	1	PGSC0003DMG400037261	PGSC0003DMT400087690	4607
12:26086954-26087202	1.7432	3.37743	26.975	2.06107e-07	5.94859e-05	12	26086955	248	*	249	26087079	228	216.269	20.5053	212.897	peak_47058	Distal Intergenic	12	26146286	26146815	530	2	PGSC0003DMG400014999	PGSC0003DMT400038813	59613
12:26170267-26170492	1.12591	2.75464	10.3348	0.00130544	0.0383606	12	26170268	225	*	226	26170393	48	16.5109	4.10251	14.5072	peak_47061	Promoter (2-3kb)	12	26172510	26172914	405	1	PGSC0003DMG400038673	PGSC0003DMT400089102	-2018
12:26173884-26174332	-0.857201	3.78783	12.6597	0.000373618	0.0165131	12	26173885	448	*	449	26174225	100	19.7134	2.86924	17.5958	peak_47062	Promoter (1-2kb)	12	26172510	26172914	405	1	PGSC0003DMG400038673	PGSC0003DMT400089102	1375
12:26194953-26195191	-0.788914	3.65001	11.1602	0.000835709	0.0285161	12	26194954	238	*	239	26195091	135	21.7317	2.57753	19.5558	peak_47070	Distal Intergenic	12	26207363	26210203	2841	1	PGSC0003DMG400014998	PGSC0003DMT400038812	-12172
12:26202872-26203146	1.50559	2.56944	14.5216	0.000138561	0.0082832	12	26202873	274	*	275	26203023	107	65.1075	8.75324	62.3395	peak_47072	Distal Intergenic	12	26207363	26210203	2841	1	PGSC0003DMG400014998	PGSC0003DMT400038812	-4217
12:26385948-26386312	-1.03468	4.1536	24.3379	8.08344e-07	0.000169104	12	26385949	364	*	365	26386042	162	14.5483	1.95755	12.6269	peak_47127	Distal Intergenic	12	26390998	26391399	402	1	PGSC0003DMG400043178	PGSC0003DMT400093607	-4686
12:26389595-26391446	0.802121	4.63125	12.5194	0.000402758	0.0174798	12	26389596	1851	*	1852	26391054	83	36.5429	5.65075	34.073	peak_47128	Promoter (<=1kb)	12	26390998	26391399	402	1	PGSC0003DMG400043178	PGSC0003DMT400093607	0
12:26450504-26450690	3.13982	1.0866	15.0133	0.000106754	0.00691442	12	26450505	186	*	187	26450580	40	13.9762	4.03999	12.0779	peak_47141	Promoter (<=1kb)	12	26449824	26451170	1347	1	PGSC0003DMG400043605	PGSC0003DMT400094034	681
12:26580738-26580948	2.93569	0.907084	12.3606	0.000438488	0.0184764	12	26580739	210	*	211	26580796	26	5.8851	2.66048	4.5026	peak_47173	Exon (PGSC0003DMT400090890/PGSC0003DMG400040461, exon 3 of 3)	12	26577607	26580803	3197	1	PGSC0003DMG400040461	PGSC0003DMT400090890	3132
12:26911162-26911426	2.94475	1.44352	15.4031	8.68479e-05	0.00591714	12	26911163	264	*	265	26911252	35	10.8129	3.54731	9.08103	peak_47212	Distal Intergenic	12	26921579	26925337	3759	1	PGSC0003DMG400044632	PGSC0003DMT400095061	-10153
12:27944121-27944532	1.58325	1.8408	9.74504	0.00179808	0.0469798	12	27944122	411	*	412	27944214	36	11.4234	3.64585	9.65709	peak_47437	Distal Intergenic	12	27961308	27963467	2160	2	PGSC0003DMG400044905	PGSC0003DMT400095334	18935
12:27954481-27954685	-1.14389	2.2561	11.2362	0.000802188	0.0278275	12	27954482	204	*	205	27954608	58	8.31591	2.27295	6.75053	peak_47439	Distal Intergenic	12	27961308	27963467	2160	2	PGSC0003DMG400044905	PGSC0003DMT400095334	8782
12:28098220-28098585	1.7554	1.68852	10.8549	0.000985355	0.0318183	12	28098221	365	*	366	28098414	28	6.88505	2.85756	5.42082	peak_47473	Promoter (2-3kb)	12	28093495	28095236	1742	2	PGSC0003DMG400037243	PGSC0003DMT400087672	-2985
12:28136271-28137210	1.17991	2.94975	11.867	0.000571361	0.021994	12	28136272	939	*	940	28136439	39	12.2115	3.65579	10.4035	peak_47485	Distal Intergenic	12	28170435	28173400	2966	2	PGSC0003DMG400045597	PGSC0003DMT400096026	36190
12:28254730-28256256	0.75426	4.18731	9.90518	0.00164814	0.0444911	12	28254731	1526	*	1527	28255890	86	38.9234	5.85257	36.4202	peak_47519	Promoter (<=1kb)	12	28254815	28255872	1058	2	PGSC0003DMG400043346	PGSC0003DMT400093775	0
12:28263494-28263676	-0.890063	3.69795	12.8432	0.00033871	0.0154241	12	28263495	182	*	183	28263590	186	38.4571	3.06142	35.9604	peak_47528	Promoter (1-2kb)	12	28256232	28262189	5958	2	PGSC0003DMG400044213	PGSC0003DMT400094642	-1306
12:28300030-28300231	-1.07804	2.86636	14.9515	0.000110311	0.00706774	12	28300031	201	*	202	28300122	89	14.1108	2.49132	12.2076	peak_47540	Promoter (2-3kb)	12	28302014	28302454	441	2	PGSC0003DMG400046980	PGSC0003DMT400097409	2223
12:28693404-28693682	-1.13976	4.41804	31.91	1.61482e-08	7.98965e-06	12	28693405	278	*	279	28693500	196	16.047	1.90149	14.0603	peak_47614	Distal Intergenic	12	28670975	28671400	426	2	PGSC0003DMG400039064	PGSC0003DMT400089493	-22005
12:28876476-28876763	-0.986198	2.49377	9.92614	0.00162948	0.0441954	12	28876477	287	*	288	28876739	45	3.3302	1.65431	2.19798	peak_47683	Distal Intergenic	12	28861466	28864090	2625	2	PGSC0003DMG400034347	PGSC0003DMT400084776	-12387
12:28895592-28895853	1.34777	2.77141	12.9742	0.000315815	0.0147103	12	28895593	261	*	262	28895726	142	114.03	14.0848	110.982	peak_47690	Distal Intergenic	12	28911497	28911612	116	1	ENSRNA049461922	ENSRNA049461922-T1	-15644
12:28973009-28973367	-0.963022	3.84801	18.8378	1.42315e-05	0.00157132	12	28973010	358	*	359	28973123	122	11.6866	1.98364	9.90807	peak_47712	Distal Intergenic	12	28968549	28971922	3374	1	PGSC0003DMG400037343	PGSC0003DMT400087772	4461
12:28988843-28989216	1.43466	2.34888	12.0721	0.000511815	0.0204467	12	28988844	373	*	374	28989012	56	21.0423	4.55905	18.8875	peak_47721	Distal Intergenic	12	28997142	29001392	4251	1	PGSC0003DMG400043292	PGSC0003DMT400093721	-7926
12:29357545-29359451	0.793737	4.46217	11.3075	0.000771959	0.027082	12	29357546	1906	*	1907	29358372	141	73.5042	7.2869	70.6765	peak_47794	Promoter (<=1kb)	12	29357547	29358614	1068	2	PGSC0003DMG400042024	PGSC0003DMT400092453	0
12:29367031-29367223	-1.11359	2.73875	13.1013	0.000295086	0.0140427	12	29367032	192	*	193	29367113	82	11.8994	2.35789	10.1126	peak_47800	Distal Intergenic	12	29357547	29358614	1068	2	PGSC0003DMG400042024	PGSC0003DMT400092453	-8418
12:29476686-29477253	1.24448	2.74324	12.2479	0.000465787	0.0192013	12	29476687	567	*	568	29477097	61	26.0428	5.25601	23.7592	peak_47827	Distal Intergenic	12	29452906	29459287	6382	1	PGSC0003DMG400013940	PGSC0003DMT400036215	23781
12:29527978-29528329	0.759164	4.49963	10.3725	0.00127907	0.0378176	12	29527979	351	*	352	29528176	401	237.736	9.23709	234.316	peak_47848	Distal Intergenic	12	29516348	29519493	3146	1	PGSC0003DMG400035697	PGSC0003DMT400086126	11631
12:29679852-29680039	-0.82207	3.0704	9.70114	0.00184154	0.0476262	12	29679853	187	*	188	29679948	117	23.8483	2.96313	21.6162	peak_47879	Distal Intergenic	12	29734203	29735048	846	1	PGSC0003DMG400039234	PGSC0003DMT400089663	-54164
12:29850102-29850585	1.36378	2.52383	11.1926	0.000821263	0.0282474	12	29850103	483	*	484	29850223	57	26.513	5.71511	24.2195	peak_47918	Intron (PGSC0003DMT400013785/PGSC0003DMG400005396, intron 2 of 3)	12	29846892	29851110	4219	1	PGSC0003DMG400005396	PGSC0003DMT400013785	3211
12:29851934-29852486	1.28917	2.46059	10.6231	0.00111681	0.0345198	12	29851935	552	*	553	29852079	42	14.1698	3.94776	12.2651	peak_47919	Distal Intergenic	12	29846892	29851110	4219	1	PGSC0003DMG400005396	PGSC0003DMT400013785	5043
12:2998805-2999080	-1.43615	3.9209	43.7125	3.80327e-11	4.88865e-08	12	2998806	275	*	276	2998847	100	11.1673	2.09796	9.41924	peak_42580	Promoter (2-3kb)	12	2993569	2996306	2738	2	PGSC0003DMG402002919	PGSC0003DMT400007566	-2500
12:30134309-30134707	1.07297	5.49289	20.4343	6.17152e-06	0.000839125	12	30134310	398	*	399	30134545	895	611.102	11.8093	607.167	peak_47967	Promoter (1-2kb)	12	30134863	30136536	1674	2	PGSC0003DMG400047187	PGSC0003DMT400097616	1829
12:30135032-30135702	0.908675	3.6914	10.3587	0.00128865	0.0380107	12	30135033	670	*	671	30135163	176	131.271	12.6894	128.153	peak_47968	Promoter (<=1kb)	12	30134863	30136536	1674	2	PGSC0003DMG400047187	PGSC0003DMT400097616	834
12:30211520-30211714	-0.924747	4.0402	18.1693	2.02113e-05	0.0020176	12	30211521	194	*	195	30211621	202	48.627	3.42708	46.0072	peak_47987	Distal Intergenic	12	30179916	30182781	2866	2	PGSC0003DMG400045292	PGSC0003DMT400095721	-28740
12:30374421-30374636	-1.07681	3.76502	23.0003	1.61976e-06	0.000300529	12	30374422	215	*	216	30374549	144	14.8061	2.06182	12.8726	peak_48003	Distal Intergenic	12	30527021	30527817	797	1	PGSC0003DMG400039096	PGSC0003DMT400089525	-152385
12:30378578-30378803	-1.18689	3.785	27.7259	1.39779e-07	4.51501e-05	12	30378579	225	*	226	30378733	139	10.9156	1.8452	9.17865	peak_48006	Distal Intergenic	12	30527021	30527817	797	1	PGSC0003DMG400039096	PGSC0003DMT400089525	-148218
12:30380037-30380387	-0.947266	5.24104	24.4526	7.61592e-07	0.000161491	12	30380038	350	*	351	30380280	437	71.0301	2.69105	68.2192	peak_48007	Distal Intergenic	12	30527021	30527817	797	1	PGSC0003DMG400039096	PGSC0003DMT400089525	-146634
12:30415124-30415596	1.69086	3.28241	27.1019	1.93009e-07	5.66229e-05	12	30415125	472	*	473	30415456	174	153.764	17.2439	150.569	peak_48012	Distal Intergenic	12	30527021	30527817	797	1	PGSC0003DMG400039096	PGSC0003DMT400089525	-111425
12:30559396-30559668	2.10864	1.6131	12.8347	0.000340255	0.0154662	12	30559397	272	*	273	30559535	54	24.1253	5.4195	21.8858	peak_48044	Distal Intergenic	12	30527021	30527817	797	1	PGSC0003DMG400039096	PGSC0003DMT400089525	32376
12:30635279-30635547	1.15803	3.76843	15.8373	6.90273e-05	0.00499618	12	30635280	268	*	269	30635413	277	200.467	12.4887	197.135	peak_48057	Distal Intergenic	12	30619364	30619690	327	1	PGSC0003DMG400046067	PGSC0003DMT400096496	15916
12:30739366-30739606	-1.08524	3.53138	21.164	4.21621e-06	0.000631833	12	30739367	240	*	241	30739491	147	24.1826	2.62127	21.9411	peak_48086	Distal Intergenic	12	30668867	30669632	766	1	PGSC0003DMG400042892	PGSC0003DMT400093321	70500
12:30772631-30772844	-1.13912	5.27037	29.8561	4.65338e-08	1.88374e-05	12	30772632	213	*	214	30772732	471	96.0905	3.11203	93.1278	peak_48094	Distal Intergenic	12	30826967	30827344	378	2	PGSC0003DMG400047023	PGSC0003DMT400097452	54500
12:30783143-30784362	0.952029	4.26315	14.4959	0.000140464	0.00835957	12	30783144	1219	*	1220	30783841	167	108.209	10.0515	105.186	peak_48098	Distal Intergenic	12	30826967	30827344	378	2	PGSC0003DMG400047023	PGSC0003DMT400097452	42982
12:30956142-30956540	1.60709	1.85832	9.782	0.00176229	0.0463947	12	30956143	398	*	399	30956403	37	12.0452	3.74438	10.244	peak_48116	Promoter (2-3kb)	12	30954016	30956513	2498	1	PGSC0003DMG400039809	PGSC0003DMT400090238	2127
12:30979003-30979218	2.44733	1.37332	13.7174	0.000212475	0.0111825	12	30979004	215	*	216	30979107	47	18.7642	4.71251	16.6787	peak_48121	Distal Intergenic	12	30988037	30989694	1658	2	PGSC0003DMG400044489	PGSC0003DMT400094918	10476
12:31020686-31021215	-1.04539	5.73157	30.8411	2.80044e-08	1.24183e-05	12	31020687	529	*	530	31021017	441	91.4859	3.14418	88.5479	peak_48125	Promoter (2-3kb)	12	31023373	31023693	321	1	PGSC0003DMG400035826	PGSC0003DMT400086255	-2158
12:31264443-31265581	1.04926	3.45138	13.5334	0.000234361	0.0120299	12	31264444	1138	*	1139	31265106	59	28.1419	5.91218	25.8141	peak_48165	Distal Intergenic	12	31212046	31214364	2319	2	PGSC0003DMG400047291	PGSC0003DMT400097720	-50080
12:31269970-31270334	2.07223	1.78415	14.6263	0.00013107	0.00797364	12	31269971	364	*	365	31270199	47	18.8329	4.72975	16.7419	peak_48168	Distal Intergenic	12	31212046	31214364	2319	2	PGSC0003DMG400047291	PGSC0003DMT400097720	-55607
12:31414950-31415134	-0.878498	3.21889	11.9101	0.000558296	0.021638	12	31414951	184	*	185	31415012	127	18.4503	2.42591	16.3748	peak_48209	Distal Intergenic	12	31407842	31408459	618	1	PGSC0003DMG400030281	PGSC0003DMT400077842	7109
12:31451333-31451796	-0.969286	2.69407	10.527	0.00117644	0.0358065	12	31451334	463	*	464	31451728	43	7.28822	2.41044	5.799	peak_48219	Distal Intergenic	12	31441742	31442593	852	2	PGSC0003DMG400030282	PGSC0003DMT400077845	-8741
12:31506028-31508224	0.783562	4.6516	11.7527	0.00060755	0.0228715	12	31506029	2196	*	2197	31506482	104	66.6469	9.40197	63.8671	peak_48234	Distal Intergenic	12	31546610	31547305	696	1	PGSC0003DMG400004434	PGSC0003DMT400011333	-38386
12:31512830-31513015	-1.14228	2.75941	15.6304	7.70078e-05	0.00539409	12	31512831	185	*	186	31512875	75	5.62723	1.74632	4.27185	peak_48237	Distal Intergenic	12	31546610	31547305	696	1	PGSC0003DMG400004434	PGSC0003DMT400011333	-33595
12:31634364-31634692	-0.996034	2.94834	13.5164	0.000236482	0.0121039	12	31634365	328	*	329	31634501	80	11.1275	2.30107	9.38097	peak_48254	Distal Intergenic	12	31620605	31622225	1621	2	PGSC0003DMG400006711	PGSC0003DMT400017202	-12140
12:31654486-31656225	0.909483	4.01496	13.2797	0.00026829	0.0131645	12	31654487	1739	*	1740	31655153	54	22.0352	4.92484	19.8492	peak_48259	Distal Intergenic	12	31647103	31647553	451	2	PGSC0003DMG400006710	PGSC0003DMT400017200	-6934
12:31731079-31731353	-0.881713	4.06527	16.9398	3.85831e-05	0.00329124	12	31731080	274	*	275	31731227	192	34.1859	2.7809	31.7517	peak_48290	Distal Intergenic	12	31684745	31685749	1005	1	PGSC0003DMG400038621	PGSC0003DMT400089050	46335
12:31932927-31933140	-1.21186	3.79896	19.2878	1.12422e-05	0.00132737	12	31932928	213	*	214	31933040	137	16.7033	2.22555	14.6909	peak_48314	Distal Intergenic	12	31948919	31951109	2191	1	PGSC0003DMG400026801	PGSC0003DMT400068907	-15779
12:31992265-31992476	-0.891917	4.36435	17.1435	3.46585e-05	0.00303674	12	31992266	211	*	212	31992336	216	17.3006	1.89197	15.268	peak_48321	Distal Intergenic	12	32000766	32002750	1985	2	PGSC0003DMG400038833	PGSC0003DMT400089262	10274
12:31992847-31993025	-1.15222	3.51655	19.6178	9.45837e-06	0.00116761	12	31992848	178	*	179	31992935	118	12.5723	2.0737	10.7483	peak_48322	Distal Intergenic	12	32000766	32002750	1985	2	PGSC0003DMG400038833	PGSC0003DMT400089262	9725
12:32006992-32007217	-1.43997	3.10389	32.0506	1.50212e-08	7.55193e-06	12	32006993	225	*	226	32006997	58	3.83505	1.6332	2.64994	peak_48329	Distal Intergenic	12	32000766	32002750	1985	2	PGSC0003DMG400038833	PGSC0003DMT400089262	-4243
12:32101907-32102120	2.65651	1.55759	17.3539	3.10261e-05	0.00278996	12	32101908	213	*	214	32101986	39	13.3219	3.94146	11.4548	peak_48341	Distal Intergenic	12	32139942	32140523	582	2	PGSC0003DMG400042187	PGSC0003DMT400092616	38403
12:32118425-32118661	-1.20209	2.38575	14.431	0.000145388	0.00856063	12	32118426	236	*	237	32118604	47	3.84745	1.72623	2.66193	peak_48345	Distal Intergenic	12	32139942	32140523	582	2	PGSC0003DMG400042187	PGSC0003DMT400092616	21862
12:32149088-32149394	1.68406	1.78533	10.6093	0.00112518	0.0347072	12	32149089	306	*	307	32149246	36	11.4234	3.64585	9.65709	peak_48353	Distal Intergenic	12	32151238	32153845	2608	2	PGSC0003DMG400037119	PGSC0003DMT400087548	4451
12:32212339-32212657	-1.18791	4.60778	33.1369	8.58933e-09	4.71778e-06	12	32212340	318	*	319	32212576	205	12.4211	1.71322	10.6045	peak_48373	Distal Intergenic	12	32247267	32247653	387	1	PGSC0003DMG400036706	PGSC0003DMT400087135	-34610
12:32292225-32292863	1.20047	2.70661	10.3788	0.00127471	0.0377514	12	32292226	638	*	639	32292274	41	14.6409	4.13853	12.7121	peak_48391	Distal Intergenic	12	32321711	32323922	2212	2	PGSC0003DMG400043750	PGSC0003DMT400094179	31059
12:32366543-32366722	-1.02142	3.78647	13.7763	0.000205918	0.0109551	12	32366544	179	*	180	32366617	163	27.0098	2.64485	24.7059	peak_48400	Distal Intergenic	12	32363201	32364779	1579	1	PGSC0003DMG400045166	PGSC0003DMT400095595	3343
12:32485183-32485826	1.52012	2.03186	10.6312	0.00111196	0.0344194	12	32485184	643	*	644	32485554	29	7.40663	2.95609	5.90267	peak_48430	Distal Intergenic	12	32470013	32479052	9040	1	PGSC0003DMG400040768	PGSC0003DMT400091197	15171
12:32499251-32500314	1.01999	3.9627	16.1693	5.79266e-05	0.00438785	12	32499252	1063	*	1064	32500194	183	109.728	9.01458	106.698	peak_48439	Distal Intergenic	12	32519859	32524974	5116	1	PGSC0003DMG400003393	PGSC0003DMT400008743	-19545
12:3250076-3250461	-1.01828	2.45093	10.6063	0.00112701	0.0347301	12	3250077	385	*	386	3250210	48	11.7284	3.1033	9.9479	peak_42604	Distal Intergenic	12	3257503	3258027	525	1	PGSC0003DMG400002905	PGSC0003DMT400007521	-7042
12:32661665-32662008	2.26784	1.2205	10.4205	0.00124625	0.0371379	12	32661666	343	*	344	32661711	25	5.40769	2.56195	4.06683	peak_48489	Promoter (2-3kb)	12	32660999	32664483	3485	2	PGSC0003DMG400045324	PGSC0003DMT400095753	2475
12:32674965-32675434	-0.892392	2.8909	10.4073	0.00125516	0.0373141	12	32674966	469	*	470	32675317	52	11.9796	3.00482	10.1869	peak_48490	Distal Intergenic	12	32660999	32664483	3485	2	PGSC0003DMG400045324	PGSC0003DMT400095753	-10483
12:32904727-32904992	-1.52803	5.60615	41.1031	1.44406e-10	1.4965e-07	12	32904728	265	*	266	32904879	433	20.055	1.61301	17.9271	peak_48535	Distal Intergenic	12	32912711	32913028	318	1	PGSC0003DMG400045552	PGSC0003DMT400095981	-7719
12:33005411-33005668	-0.877521	5.23685	16.4435	5.01207e-05	0.0039652	12	33005412	257	*	258	33005555	449	70.769	2.64463	67.9601	peak_48549	Distal Intergenic	12	33020966	33024028	3063	1	PGSC0003DMG400039249	PGSC0003DMT400089678	-15298
12:33088293-33088611	-0.986299	2.95484	11.8537	0.000575473	0.0221045	12	33088294	318	*	319	33088436	82	8.84123	2.03695	7.23937	peak_48556	Distal Intergenic	12	33096997	33097572	576	1	PGSC0003DMG400035129	PGSC0003DMT400085558	-8386
12:33098205-33099192	-1.09475	6.49308	22.76	1.83542e-06	0.000330699	12	33098206	987	*	988	33099097	315	11.8976	1.51883	10.1109	peak_48560	Promoter (1-2kb)	12	33096997	33097572	576	1	PGSC0003DMG400035129	PGSC0003DMT400085558	1209
12:33165025-33165205	-1.03907	2.67016	10.6206	0.00111835	0.0345572	12	33165026	180	*	181	33165125	94	19.2469	2.92957	17.1454	peak_48581	Distal Intergenic	12	33186363	33187394	1032	2	PGSC0003DMG400042785	PGSC0003DMT400093214	22189
12:33305660-33306022	1.09584	2.92702	10.4016	0.00125906	0.0374122	12	33305661	362	*	363	33305822	132	91.9647	10.9988	89.0243	peak_48631	Distal Intergenic	12	33294338	33297937	3600	1	PGSC0003DMG400037645	PGSC0003DMT400088074	11323
12:33342087-33342825	0.737394	6.84851	10.1015	0.0014815	0.0417081	12	33342088	738	*	739	33342576	940	394.833	5.98542	391.145	peak_48637	Promoter (2-3kb)	12	33344927	33351302	6376	1	PGSC0003DMG400038105	PGSC0003DMT400088534	-2102
12:33351818-33352072	-0.881746	5.81544	20.9707	4.66359e-06	0.000683273	12	33351819	254	*	255	33351948	798	205.352	3.7245	202.007	peak_48639	Distal Intergenic	12	33344927	33351302	6376	1	PGSC0003DMG400038105	PGSC0003DMT400088534	6892
12:33413691-33413885	-1.40691	5.39398	53.7499	2.27706e-13	7.47127e-10	12	33413692	194	*	195	33413772	504	56.9104	2.22917	54.2097	peak_48652	Distal Intergenic	12	33404927	33405855	929	1	PGSC0003DMG400047006	PGSC0003DMT400097435	8765
12:33511045-33511304	1.49587	2.48327	13.9155	0.000191214	0.0104246	12	33511046	259	*	260	33511185	107	74.2313	10.6419	71.3986	peak_48656	Distal Intergenic	12	33550041	33550415	375	1	PGSC0003DMG400039629	PGSC0003DMT400090058	-38737
12:33613876-33614134	1.07457	3.70016	15.8182	6.97283e-05	0.00502107	12	33613877	258	*	259	33614093	99	28.966	3.85245	26.6237	peak_48677	Distal Intergenic	12	33601330	33603369	2040	1	PGSC0003DMG400044692	PGSC0003DMT400095121	12547
12:33622771-33622994	1.06968	3.11869	10.8753	0.000974564	0.0316565	12	33622772	223	*	224	33622858	85	40.3057	6.16889	37.7836	peak_48678	Distal Intergenic	12	33601330	33603369	2040	1	PGSC0003DMG400044692	PGSC0003DMT400095121	21442
12:33662137-33662591	-1.02877	4.70155	23.5436	1.22118e-06	0.000240156	12	33662138	454	*	455	33662212	194	19.0623	2.04652	16.966	peak_48683	Distal Intergenic	12	33601330	33603369	2040	1	PGSC0003DMG400044692	PGSC0003DMT400095121	60808
12:33734397-33734969	-0.802797	3.63122	11.7582	0.000605752	0.0228453	12	33734398	572	*	573	33734854	114	27.7257	3.35505	25.4079	peak_48695	Distal Intergenic	12	33851715	33855263	3549	1	PGSC0003DMG400003357	PGSC0003DMT400008661	-116746
12:34050177-34050816	1.22466	2.66873	9.99895	0.0015663	0.0430816	12	34050178	639	*	640	34050758	57	15.4335	3.42731	13.4725	peak_48755	Distal Intergenic	12	34039085	34039444	360	1	PGSC0003DMG400042793	PGSC0003DMT400093222	11093
12:34348768-34349419	1.16744	2.67897	10.2492	0.00136746	0.0396111	12	34348769	651	*	652	34349012	53	23.3448	5.32097	21.1243	peak_48813	Distal Intergenic	12	34418351	34418729	379	1	PGSC0003DMG400033656	PGSC0003DMT400083920	-68932
12:34694937-34695246	-0.694782	4.59149	11.7431	0.000610703	0.0229418	12	34694938	309	*	310	34695093	275	44.7246	2.66401	42.1482	peak_48870	Promoter (1-2kb)	12	34692248	34693210	963	2	PGSC0003DMG400047176	PGSC0003DMT400097605	-1728
12:34737781-34738867	0.99186	3.27486	11.1795	0.000827062	0.0283519	12	34737782	1086	*	1087	34737926	39	13.3219	3.94146	11.4548	peak_48897	Distal Intergenic	12	34710149	34715076	4928	1	PGSC0003DMG400041563	PGSC0003DMT400091992	27633
12:34918522-34919199	-0.804151	6.16644	17.9184	2.30579e-05	0.00224057	12	34918523	677	*	678	34918999	528	70.0389	2.4139	67.2349	peak_48911	Distal Intergenic	12	34931451	34932026	576	1	PGSC0003DMG400020534	PGSC0003DMT400052927	-12252
12:35054056-35054250	2.01411	2.34067	18.2528	1.93443e-05	0.00195611	12	35054057	194	*	195	35054152	66	29.4681	5.57885	27.1158	peak_48944	Distal Intergenic	12	34948001	34948396	396	1	PGSC0003DMG400035671	PGSC0003DMT400086100	106056
12:35177811-35178038	1.52824	2.66255	15.2595	9.37051e-05	0.00627125	12	35177812	227	*	228	35177937	102	65.7331	9.45626	62.9606	peak_48968	Distal Intergenic	12	35209694	35210269	576	2	PGSC0003DMG400046754	PGSC0003DMT400097183	32231
12:35181976-35182415	2.7525	1.93635	23.1266	1.51674e-06	0.00028395	12	35181977	439	*	440	35182286	42	15.3156	4.23707	13.3578	peak_48970	Distal Intergenic	12	35209694	35210269	576	2	PGSC0003DMG400046754	PGSC0003DMT400097183	27854
12:35231746-35232324	1.11811	2.85032	10.8276	0.000999996	0.0321013	12	35231747	578	*	579	35232093	65	22.9634	4.38071	20.7537	peak_48998	Distal Intergenic	12	35211437	35213293	1857	2	PGSC0003DMG400043115	PGSC0003DMT400093544	-18454
12:35260635-35261212	1.30641	2.61192	12.1956	0.000479024	0.0195758	12	35260636	577	*	578	35260966	54	24.1253	5.4195	21.8858	peak_49005	Distal Intergenic	12	35283606	35284333	728	2	PGSC0003DMG400020528	PGSC0003DMT400052917	23121
12:35401292-35401471	2.04221	1.31063	9.95704	0.00160236	0.0437549	12	35401293	179	*	180	35401358	42	15.3156	4.23707	13.3578	peak_49038	Distal Intergenic	12	35409711	35410490	780	2	PGSC0003DMG400044573	PGSC0003DMT400095002	9019
12:35472170-35472668	-0.880192	3.89684	13.6463	0.00022068	0.0114884	12	35472171	498	*	499	35472573	106	17.3542	2.5677	15.3204	peak_49053	Promoter (2-3kb)	12	35474700	35477299	2600	1	PGSC0003DMG400038032	PGSC0003DMT400088461	-2032
12:35503810-35504193	-0.874541	3.22119	11.8037	0.00059112	0.0224496	12	35503811	383	*	384	35503856	61	6.43367	1.96803	5.00708	peak_49059	Distal Intergenic	12	35474700	35477299	2600	1	PGSC0003DMG400038032	PGSC0003DMT400088461	29111
12:35823253-35824292	1.14682	3.01436	11.825	0.000584414	0.0223104	12	35823254	1039	*	1040	35824154	39	13.3219	3.94146	11.4548	peak_49145	Promoter (<=1kb)	12	35824168	35824692	525	1	PGSC0003DMG400046789	PGSC0003DMT400097218	0
12:35938163-35938362	-1.08649	3.00507	15.7682	7.15948e-05	0.00512728	12	35938164	199	*	200	35938242	102	15.6885	2.47171	13.7168	peak_49186	Distal Intergenic	12	35987164	35988740	1577	1	PGSC0003DMG400044622	PGSC0003DMT400095051	-48802
12:35984399-35985053	1.21771	2.60165	9.99949	0.00156583	0.0430816	12	35984400	654	*	655	35984523	42	14.0024	3.90651	12.1027	peak_49198	Promoter (2-3kb)	12	35987164	35988740	1577	1	PGSC0003DMG400044622	PGSC0003DMT400095051	-2111
12:36109673-36109860	-1.05166	3.59332	20.1926	7.00217e-06	0.000918994	12	36109674	187	*	188	36109778	143	14.483	2.0476	12.5644	peak_49240	Distal Intergenic	12	36086843	36087318	476	2	PGSC0003DMG400040695	PGSC0003DMT400091124	-22356
12:36392675-36393150	1.42842	2.50403	12.9703	0.000316472	0.0147288	12	36392676	475	*	476	36392941	37	12.0452	3.74438	10.244	peak_49323	Promoter (<=1kb)	12	36392840	36393270	431	1	PGSC0003DMG400040979	PGSC0003DMT400091408	0
12:36416100-36416509	-0.786459	4.26624	14.2405	0.00016087	0.00920189	12	36416101	409	*	410	36416207	144	31.2908	3.13221	28.9053	peak_49331	Distal Intergenic	12	36436324	36436865	542	1	PGSC0003DMG400029096	PGSC0003DMT400074824	-19815
12:36439903-36440107	-0.987061	3.30509	15.2339	9.49843e-05	0.00632292	12	36439904	204	*	205	36439985	137	21.2745	2.5269	19.1097	peak_49335	Promoter (<=1kb)	12	36439931	36440335	405	2	PGSC0003DMG400029095	PGSC0003DMT400074822	228
12:3666950-3667132	0	0	0	0	0	12	3666951	182	*	183	3667101	26	5.8851	2.66048	4.5026	peak_42626	Promoter (2-3kb)	12	3664888	3673904	9017	1	PGSC0003DMG400000278	PGSC0003DMT400000758	2063
12:36678324-36678505	-1.36176	3.9523	35.1293	3.0852e-09	2.07929e-06	12	36678325	181	*	182	36678416	180	20.8638	2.19812	18.7123	peak_49378	Promoter (<=1kb)	12	36679428	36680624	1197	1	PGSC0003DMG400043912	PGSC0003DMT400094341	-923
12:36699937-36700251	1.22235	3.39471	15.5076	8.21757e-05	0.00566043	12	36699938	314	*	315	36700056	198	128.476	10.2119	125.368	peak_49384	Promoter (1-2kb)	12	36698706	36700313	1608	1	PGSC0003DMG400037679	PGSC0003DMT400088108	1232
12:36700824-36701177	-0.974947	2.54499	9.92494	0.00163054	0.0442147	12	36700825	353	*	354	36701100	42	5.09475	2.0154	3.7835	peak_49385	Promoter (2-3kb)	12	36698706	36700313	1608	1	PGSC0003DMG400037679	PGSC0003DMT400088108	2119
12:36702710-36702945	-1.22824	3.89761	31.8031	1.70624e-08	8.31005e-06	12	36702711	235	*	236	36702807	158	16.6968	2.09562	14.6845	peak_49386	Distal Intergenic	12	36698706	36700313	1608	1	PGSC0003DMG400037679	PGSC0003DMT400088108	4005
12:36825844-36827266	0.855609	3.78682	9.77701	0.00176707	0.0464716	12	36825845	1422	*	1423	36826574	67	26.3111	4.87773	24.0216	peak_49415	Distal Intergenic	12	36876912	36878521	1610	1	PGSC0003DMG400039165	PGSC0003DMT400089594	-49646
12:36878241-36878694	1.53937	2.2565	12.7919	0.000348122	0.015732	12	36878242	453	*	454	36878335	50	21.0512	5.02536	18.8939	peak_49437	Promoter (1-2kb)	12	36876912	36878521	1610	1	PGSC0003DMG400039165	PGSC0003DMT400089594	1330
12:36879209-36879880	1.66086	2.62403	18.0198	2.18616e-05	0.00215947	12	36879210	671	*	672	36879391	34	10.2141	3.44877	8.51843	peak_49438	Promoter (2-3kb)	12	36881652	36882068	417	2	PGSC0003DMG400041487	PGSC0003DMT400091916	2188
12:36948670-36949979	0.847934	3.69032	10.1351	0.00145476	0.0411671	12	36948671	1309	*	1310	36949829	62	26.196	5.20996	23.909	peak_49464	Distal Intergenic	12	36919077	36919409	333	1	PGSC0003DMG400015725	PGSC0003DMT400040668	29594
12:37123963-37124301	-0.97432	3.23244	14.2927	0.000156474	0.00905313	12	37123964	338	*	339	37124069	82	11.3316	2.29755	9.57528	peak_49514	Distal Intergenic	12	37120892	37123572	2681	1	PGSC0003DMG400015726	PGSC0003DMT400040670	3072
12:37194391-37194620	-0.940383	2.94848	12.0117	0.000528667	0.0209084	12	37194392	229	*	230	37194512	90	13.895	2.45616	12.0044	peak_49535	Distal Intergenic	12	37200511	37202150	1640	1	PGSC0003DMG400046088	PGSC0003DMT400096517	-5891
12:37243989-37244515	1.68684	2.64624	18.2214	1.96653e-05	0.00197257	12	37243990	526	*	527	37244342	71	38.4848	7.09462	35.9873	peak_49557	Promoter (<=1kb)	12	37242994	37244400	1407	1	PGSC0003DMG400035585	PGSC0003DMT400086014	996
12:37280382-37280684	-1.13954	2.42216	12.4909	0.000408932	0.0176424	12	37280383	302	*	303	37280477	54	9.11608	2.47079	7.49163	peak_49569	Distal Intergenic	12	37270431	37272352	1922	1	PGSC0003DMG400040810	PGSC0003DMT400091239	9952
12:37332625-37332822	-1.13009	2.57736	12.6343	0.000378728	0.0166916	12	37332626	197	*	198	37332725	62	10.5415	2.51666	8.82981	peak_49584	Distal Intergenic	12	37305581	37307932	2352	2	PGSC0003DMG400043379	PGSC0003DMT400093808	-24694
12:37340283-37340484	-0.896644	3.0873	10.2315	0.00138065	0.0398478	12	37340284	201	*	202	37340382	122	24.6334	2.95166	22.3834	peak_49586	Distal Intergenic	12	37305581	37307932	2352	2	PGSC0003DMG400043379	PGSC0003DMT400093808	-32352
12:37344207-37344961	1.05711	5.27822	19.4691	1.02242e-05	0.00123644	12	37344208	754	*	755	37344828	398	218.934	8.28799	215.556	peak_49588	Distal Intergenic	12	37305581	37307932	2352	2	PGSC0003DMG400043379	PGSC0003DMT400093808	-36276
12:37350920-37351175	0.897504	4.3615	14.3137	0.000154738	0.00897055	12	37350921	255	*	256	37351052	411	266.14	10.5917	262.661	peak_49592	Distal Intergenic	12	37305581	37307932	2352	2	PGSC0003DMG400043379	PGSC0003DMT400093808	-42989
12:37412111-37412984	1.26138	2.86757	13.3469	0.000258856	0.0128793	12	37412112	873	*	874	37412485	42	15.3156	4.23707	13.3578	peak_49611	Distal Intergenic	12	37439114	37441132	2019	1	PGSC0003DMG400036248	PGSC0003DMT400086677	-26130
12:37439416-37441050	1.07708	6.54547	22.5413	2.05674e-06	0.000360673	12	37439417	1634	*	1635	37439916	698	515.952	13.484	512.11	peak_49621	Promoter (<=1kb)	12	37439114	37441132	2019	1	PGSC0003DMG400036248	PGSC0003DMT400086677	303
12:37445171-37445405	2.16831	1.12777	9.7246	0.00181818	0.0472871	12	37445172	234	*	235	37445249	28	4.04056	2.0693	2.83789	peak_49624	Distal Intergenic	12	37439114	37441132	2019	1	PGSC0003DMG400036248	PGSC0003DMT400086677	6058
12:3764306-3765675	0.873331	6.2494	15.2349	9.49315e-05	0.00632292	12	3764307	1369	*	1370	3765529	694	317.311	6.59069	313.739	peak_42632	Promoter (<=1kb)	12	3764221	3765170	950	2	PGSC0003DMG400000388	PGSC0003DMT400001036	0
12:37663573-37663772	2.82737	0.813489	11.0167	0.000902931	0.0300452	12	37663574	199	*	200	37663714	25	5.40769	2.56195	4.06683	peak_49692	Distal Intergenic	12	37682578	37684697	2120	1	PGSC0003DMG400045463	PGSC0003DMT400095892	-18806
12:3779985-3780237	-1.13159	2.76585	14.6919	0.000126592	0.00779398	12	3779986	252	*	253	3780116	57	4.85385	1.78858	3.57055	peak_42639	Distal Intergenic	12	3764221	3765170	950	2	PGSC0003DMG400000388	PGSC0003DMT400001036	-14816
12:37826081-37826542	-0.743963	4.62102	13.8735	0.00019554	0.0105817	12	37826082	461	*	462	37826337	142	15.5092	2.11685	13.5461	peak_49733	Promoter (1-2kb)	12	37815749	37824497	8749	2	PGSC0003DMG400017069	PGSC0003DMT400043979	-1585
12:37999287-37999649	-1.06173	3.12504	16.3376	5.30012e-05	0.00413018	12	37999288	362	*	363	37999398	77	9.01081	2.10528	7.39972	peak_49768	Distal Intergenic	12	38017027	38018296	1270	1	PGSC0003DMG400004237	PGSC0003DMT400010833	-17378
12:38089415-38089631	-0.850069	3.05351	10.2475	0.00136869	0.0396219	12	38089416	216	*	217	38089551	83	10.122	2.15947	8.43872	peak_49787	Distal Intergenic	12	38092418	38092726	309	2	PGSC0003DMG400036999	PGSC0003DMT400087428	3095
12:38137272-38138295	0.800194	3.92767	9.9106	0.00164329	0.0444156	12	38137273	1023	*	1024	38137529	96	55.3815	8.02169	52.6947	peak_49798	Distal Intergenic	12	38141588	38141989	402	1	PGSC0003DMG400004236	PGSC0003DMT400010831	-3293
12:38475387-38475730	-1.26094	3.70187	30.7975	2.86412e-08	1.26185e-05	12	38475388	343	*	344	38475665	89	6.34488	1.73613	4.93048	peak_49886	Distal Intergenic	12	38451626	38452000	375	1	PGSC0003DMG400043801	PGSC0003DMT400094230	23762
12:38477298-38477620	-1.0604	5.01339	29.4283	5.80254e-08	2.27872e-05	12	38477299	322	*	323	38477455	336	40.8651	2.29178	38.3362	peak_49887	Distal Intergenic	12	38451626	38452000	375	1	PGSC0003DMG400043801	PGSC0003DMT400094230	25673
12:38684651-38686264	0.865074	4.09066	9.63898	0.00190491	0.0485777	12	38684652	1613	*	1614	38685541	65	33.1962	6.5034	30.7781	peak_49953	Distal Intergenic	12	38661658	38662080	423	2	PGSC0003DMG400045742	PGSC0003DMT400096171	-22572
12:38816237-38816502	-0.846415	3.37635	10.0408	0.00153112	0.0425311	12	38816238	265	*	266	38816359	132	26.2062	2.93152	23.9191	peak_49998	Distal Intergenic	12	38804238	38804846	609	2	PGSC0003DMG400036250	PGSC0003DMT400086679	-11392
12:38984057-38984411	-0.88852	2.89253	9.71092	0.00183176	0.0474662	12	38984058	354	*	355	38984288	68	11.1194	2.48146	9.3735	peak_50044	Distal Intergenic	12	38975052	38975420	369	2	PGSC0003DMG400045109	PGSC0003DMT400095538	-8638
12:39063072-39063265	-0.884427	3.60375	13.8741	0.000195479	0.0105817	12	39063073	193	*	194	39063151	164	36.1323	3.18291	33.6685	peak_50066	Distal Intergenic	12	39008484	39008807	324	2	PGSC0003DMG400040040	PGSC0003DMT400090469	-54266
12:39216154-39216574	1.46263	4.43118	32.3072	1.31626e-08	6.75366e-06	12	39216155	420	*	421	39216340	362	235.15	10.5903	231.735	peak_50103	Distal Intergenic	12	39008484	39008807	324	2	PGSC0003DMG400040040	PGSC0003DMT400090469	-207348
12:39277669-39278049	-0.812368	9.54568	12.1897	0.00048055	0.0196188	12	39277670	380	*	381	39277952	7312	1184.02	2.73557	1179.69	peak_50124	Distal Intergenic	12	39008484	39008807	324	2	PGSC0003DMG400040040	PGSC0003DMT400090469	-268863
12:39297467-39297698	-0.859843	2.99677	9.67113	0.00187186	0.0481212	12	39297468	231	*	232	39297578	100	18.9392	2.79582	16.8459	peak_50127	Distal Intergenic	12	39008484	39008807	324	2	PGSC0003DMG400040040	PGSC0003DMT400090469	-288661
12:39503452-39503961	1.28872	3.08714	15.9479	6.5109e-05	0.00480067	12	39503453	509	*	510	39503585	86	49.0574	7.79021	46.4325	peak_50184	Distal Intergenic	12	39669863	39670908	1046	2	PGSC0003DMG400034107	PGSC0003DMT400084512	166947
12:39783401-39783847	-0.772982	3.92372	11.0132	0.000904643	0.03007	12	39783402	446	*	447	39783735	149	37.8247	3.52147	35.3365	peak_50218	Distal Intergenic	12	39791478	39791821	344	1	PGSC0003DMG400002453	PGSC0003DMT400006282	-7631
12:39980252-39980455	1.17971	3.52697	16.5948	4.62768e-05	0.00375644	12	39980253	203	*	204	39980361	179	109.249	9.23691	106.222	peak_50255	Distal Intergenic	12	39968524	39975014	6491	2	PGSC0003DMG400045087	PGSC0003DMT400095516	-5239
12:40416904-40417127	-1.00568	4.21192	23.3476	1.35209e-06	0.00025777	12	40416905	223	*	224	40417034	196	24.5542	2.28962	22.3051	peak_50333	Distal Intergenic	12	40428885	40430635	1751	1	PGSC0003DMG400015828	PGSC0003DMT400040921	-11758
12:40440321-40440592	1.12467	2.95133	9.90748	0.00164608	0.0444536	12	40440322	271	*	272	40440474	153	90.6157	8.73098	87.6827	peak_50334	Distal Intergenic	12	40428885	40430635	1751	1	PGSC0003DMG400015828	PGSC0003DMT400040921	11437
12:40520624-40520946	-1.25863	3.65783	26.5378	2.58433e-07	7.00477e-05	12	40520625	322	*	323	40520679	85	4.80547	1.60185	3.52674	peak_50352	Distal Intergenic	12	40523269	40524198	930	2	PGSC0003DMG400046173	PGSC0003DMT400096602	3252
12:40970242-40970641	-0.850932	3.70031	12.1828	0.00048233	0.0196786	12	40970243	399	*	400	40970339	109	17.9677	2.58241	15.9112	peak_50437	Promoter (1-2kb)	12	40968517	40969706	1190	1	PGSC0003DMG400037915	PGSC0003DMT400088344	1726
12:40973414-40973765	1.54559	3.95461	32.7922	1.02555e-08	5.51153e-06	12	40973415	351	*	352	40973569	316	269.882	17.0773	266.395	peak_50439	Distal Intergenic	12	40968517	40969706	1190	1	PGSC0003DMG400037915	PGSC0003DMT400088344	4898
12:40984857-40985100	-1.1588	3.66443	22.9089	1.6986e-06	0.000311907	12	40984858	243	*	244	40985013	146	20.6298	2.40657	18.4837	peak_50441	Distal Intergenic	12	40968517	40969706	1190	1	PGSC0003DMG400037915	PGSC0003DMT400088344	16341
12:41012696-41012888	-0.814962	3.49445	9.92234	0.00163285	0.0442677	12	41012697	192	*	193	41012793	166	39.0553	3.34063	36.5507	peak_50446	Distal Intergenic	12	41029687	41037084	7398	2	PGSC0003DMG400043120	PGSC0003DMT400093549	24196
12:41096588-41096974	-0.822778	3.29548	10.744	0.00104616	0.0330305	12	41096589	386	*	387	41096718	72	14.3163	2.81229	12.4068	peak_50469	Distal Intergenic	12	41100587	41100985	399	2	PGSC0003DMG400040149	PGSC0003DMT400090578	4011
12:41427104-41427371	2.2564	1.50374	12.1023	0.000503605	0.0202029	12	41427105	267	*	268	41427276	40	13.9762	4.03999	12.0779	peak_50532	Distal Intergenic	12	41431405	41432176	772	2	PGSC0003DMG400045085	PGSC0003DMT400095514	4805
12:41922466-41922832	-0.908207	3.06516	11.8157	0.000587343	0.0223811	12	41922467	366	*	367	41922539	57	9.09509	2.40576	7.47149	peak_50638	Distal Intergenic	12	41851833	41852162	330	2	PGSC0003DMG400038963	PGSC0003DMT400089392	-70305
12:41935163-41935423	-1.30983	4.41562	33.1492	8.53505e-09	4.7087e-06	12	41935164	260	*	261	41935278	205	18.3091	1.97078	16.2369	peak_50639	Distal Intergenic	12	41994586	41996980	2395	2	PGSC0003DMG400043609	PGSC0003DMT400094038	61557
12:41995413-41995590	-0.689751	3.90757	9.58451	0.00196226	0.0495761	12	41995414	177	*	178	41995480	218	37.1725	2.72069	34.6939	peak_50653	Promoter (1-2kb)	12	41994586	41996980	2395	2	PGSC0003DMG400043609	PGSC0003DMT400094038	1390
12:4210531-4210726	-1.06926	3.48654	19.3228	1.10379e-05	0.00130944	12	4210532	195	*	196	4210605	111	15.1147	2.32645	13.1678	peak_42670	Distal Intergenic	12	4205756	4206910	1155	2	PGSC0003DMG400000363	PGSC0003DMT400000984	-3622
12:42397531-42397729	-1.21189	3.37124	24.4573	7.5976e-07	0.000161377	12	42397532	198	*	199	42397568	95	8.33478	1.8855	6.76883	peak_50689	Promoter (<=1kb)	12	42396673	42399218	2546	1	PGSC0003DMG400043944	PGSC0003DMT400094373	859
12:42398386-42398611	-1.16378	3.76378	21.5779	3.39747e-06	0.000527526	12	42398387	225	*	226	42398454	128	11.1035	1.9096	9.35842	peak_50690	Promoter (1-2kb)	12	42396673	42399218	2546	1	PGSC0003DMG400043944	PGSC0003DMT400094373	1714
12:42399031-42399221	-1.01112	3.50841	17.816	2.43323e-05	0.00231765	12	42399032	190	*	191	42399150	162	30.9397	2.88694	28.5595	peak_50691	Promoter (2-3kb)	12	42396673	42399218	2546	1	PGSC0003DMG400043944	PGSC0003DMT400094373	2359
12:4255440-4255753	2.17823	1.43286	11.923	0.000554453	0.0215368	12	4255441	313	*	314	4255556	32	7.99275	2.96263	6.44514	peak_42674	Promoter (<=1kb)	12	4255222	4256136	915	2	PGSC0003DMG400000365	PGSC0003DMT400000986	383
12:42711793-42712148	0.958697	3.55188	11.193	0.000821058	0.0282474	12	42711794	355	*	356	42711972	143	81.0776	8.16404	78.2002	peak_50775	Distal Intergenic	12	42730291	42732834	2544	1	PGSC0003DMG400000650	PGSC0003DMT400001736	-18143
12:42723802-42724266	-0.65443	7.31429	10.2236	0.00138653	0.0399778	12	42723803	464	*	465	42724125	1984	436.576	3.32896	432.831	peak_50776	Distal Intergenic	12	42730291	42732834	2544	1	PGSC0003DMG400000650	PGSC0003DMT400001736	-6025
12:42743546-42743819	-1.57752	4.18905	58.6826	1.85273e-14	9.2401e-11	12	42743547	273	*	274	42743627	164	9.36603	1.66698	7.72869	peak_50777	Distal Intergenic	12	42730291	42732834	2544	1	PGSC0003DMG400000650	PGSC0003DMT400001736	13256
12:42838983-42839194	2.22761	1.18187	10.6403	0.0011065	0.034327	12	42838984	211	*	212	42839071	34	10.2141	3.44877	8.51843	peak_50790	Distal Intergenic	12	42841704	42843186	1483	2	PGSC0003DMG400036907	PGSC0003DMT400087336	3992
12:42852553-42852938	2.00164	1.72346	13.3745	0.000255072	0.0127722	12	42852554	385	*	386	42852885	34	10.2141	3.44877	8.51843	peak_50794	Distal Intergenic	12	42843890	42844690	801	2	PGSC0003DMG400042877	PGSC0003DMT400093306	-7864
12:42919929-42920249	1.6725	1.91946	9.92621	0.00162942	0.0441954	12	42919930	320	*	321	42920070	46	18.111	4.63121	16.0453	peak_50802	Distal Intergenic	12	42953514	42957841	4328	2	PGSC0003DMG400043202	PGSC0003DMT400093631	37592
12:43183586-43183777	-0.930771	3.42693	12.912	0.00032649	0.0150181	12	43183587	191	*	192	43183682	151	28.117	2.83117	25.7907	peak_50848	Distal Intergenic	12	43127310	43129804	2495	2	PGSC0003DMG400039566	PGSC0003DMT400089995	-53783
12:43241354-43241746	-0.941378	3.23771	13.8499	0.000198009	0.0106782	12	43241355	392	*	393	43241666	70	20.4014	3.72204	18.2629	peak_50861	Distal Intergenic	12	43127310	43129804	2495	2	PGSC0003DMG400039566	PGSC0003DMT400089995	-111551
12:43355805-43356688	-0.766621	4.01601	12.4178	0.000425255	0.0180714	12	43355806	883	*	884	43355959	69	12.9268	2.69672	11.0824	peak_50884	Distal Intergenic	12	43491973	43492812	840	1	PGSC0003DMG400035473	PGSC0003DMT400085902	-135285
12:43584320-43584694	-0.631615	5.24179	10.7959	0.00101726	0.0324631	12	43584321	374	*	375	43584478	506	113.081	3.32255	110.037	peak_50948	Distal Intergenic	12	43548544	43555762	7219	2	PGSC0003DMG400023069	PGSC0003DMT400059378	-28559
12:44161690-44161884	-0.782227	3.42755	10.2233	0.00138676	0.0399778	12	44161691	194	*	195	44161792	149	31.1899	3.05709	28.8057	peak_51069	Distal Intergenic	12	44149058	44149387	330	2	PGSC0003DMG400034393	PGSC0003DMT400084822	-12304
12:44461205-44461557	0.885437	3.93661	11.9931	0.000533986	0.0210159	12	44461206	352	*	353	44461368	143	57.4281	5.35677	54.7234	peak_51111	Distal Intergenic	12	44511244	44514094	2851	1	PGSC0003DMG400030131	PGSC0003DMT400077475	-49687
12:44520760-44520957	-1.60893	4.73164	42.1572	8.4225e-11	9.72347e-08	12	44520761	197	*	198	44520891	242	21.8581	1.99033	19.6763	peak_51123	Distal Intergenic	12	44511244	44514094	2851	1	PGSC0003DMG400030131	PGSC0003DMT400077475	9517
12:44614393-44614684	-0.803476	3.20617	9.79341	0.00175138	0.0461954	12	44614394	291	*	292	44614450	75	8.33689	2.0513	6.7709	peak_51154	Distal Intergenic	12	44618741	44619043	303	1	PGSC0003DMG400040567	PGSC0003DMT400090996	-4057
12:44741050-44741302	-0.902459	2.88494	10.5799	0.00114327	0.0350663	12	44741051	252	*	253	44741209	76	10.7196	2.30869	8.99933	peak_51186	Distal Intergenic	12	44724641	44724948	308	1	PGSC0003DMG400039350	PGSC0003DMT400089779	16410
12:4482279-4482832	1.58647	2.48127	11.4269	0.000723897	0.0259195	12	4482280	553	*	554	4482626	51	20.2972	4.75967	18.1636	peak_42683	Promoter (<=1kb)	12	4478847	4483021	4175	2	PGSC0003DMG400000379	PGSC0003DMT400001024	189
12:44890943-44891132	-0.896604	3.38479	12.1113	0.000501161	0.0201437	12	44890944	189	*	190	44891044	155	39.0829	3.50999	36.5779	peak_51206	Distal Intergenic	12	44858114	44858569	456	1	PGSC0003DMG400042603	PGSC0003DMT400093032	32830
12:44902353-44902860	0.698429	4.81905	10.5087	0.00118816	0.0359568	12	44902354	507	*	508	44902725	478	260.235	8.21474	256.767	peak_51213	Distal Intergenic	12	44924134	44926160	2027	1	PGSC0003DMG400015930	PGSC0003DMT400041167	-21274
12:45073103-45073355	-0.908326	5.09201	20.7103	5.34281e-06	0.000753565	12	45073104	252	*	253	45073202	450	90.808	3.08644	87.8738	peak_51240	Distal Intergenic	12	45076924	45077400	477	1	PGSC0003DMG400012786	PGSC0003DMT400033294	-3569
12:45186749-45186991	-0.999464	3.6122	18.4079	1.78314e-05	0.00183892	12	45186750	242	*	243	45186860	143	26.6944	2.82824	24.396	peak_51271	Distal Intergenic	12	45175516	45183336	7821	1	PGSC0003DMG400035751	PGSC0003DMT400086180	11234
12:45287744-45288230	1.36101	2.95055	15.8217	6.96e-05	0.00501611	12	45287745	486	*	487	45287851	90	56.5757	8.96681	53.8784	peak_51303	Distal Intergenic	12	45271563	45272468	906	2	PGSC0003DMG400037220	PGSC0003DMT400087649	-15277
12:45559682-45559873	-1.06048	2.90943	15.052	0.000104589	0.00680959	12	45559683	191	*	192	45559793	80	14.2667	2.64885	12.3591	peak_51392	Distal Intergenic	12	45570267	45570581	315	1	PGSC0003DMG400046018	PGSC0003DMT400096447	-10394
12:45749859-45750116	-0.97636	3.9015	17.7058	2.57833e-05	0.0024262	12	45749860	257	*	258	45749982	206	45.0349	3.19542	42.4547	peak_51426	Distal Intergenic	12	45763218	45766900	3683	1	PGSC0003DMG400044501	PGSC0003DMT400094930	-13102
12:45885374-45885603	-0.972558	5.13742	23.7107	1.11959e-06	0.000222171	12	45885375	229	*	230	45885510	441	88.9099	3.08336	85.9863	peak_51467	Distal Intergenic	12	45876149	45876493	345	2	PGSC0003DMG400042463	PGSC0003DMT400092892	-8882
12:4602016-4602247	-1.11674	6.24728	35.0837	3.15831e-09	2.11712e-06	12	4602017	231	*	232	4602127	844	113.946	2.45028	110.898	peak_42688	Promoter (2-3kb)	12	4593106	4599833	6728	2	PGSC0003DMG400040395	PGSC0003DMT400090824	-2184
12:4602955-4603193	-1.47638	5.68204	53.8514	2.16242e-13	7.42335e-10	12	4602956	238	*	239	4603058	423	14.6874	1.49862	12.7572	peak_42689	Distal Intergenic	12	4593106	4599833	6728	2	PGSC0003DMG400040395	PGSC0003DMT400090824	-3123
12:46102566-46103195	1.27187	2.5162	10.9652	0.000928376	0.0305656	12	46102567	629	*	630	46103106	48	19.5637	4.82828	17.4495	peak_51500	Distal Intergenic	12	46130438	46132142	1705	1	PGSC0003DMG400040363	PGSC0003DMT400090792	-27243
12:46158803-46159424	-0.935313	4.17323	19.6859	9.12724e-06	0.00113122	12	46158804	621	*	622	46159369	127	12.3722	2.00201	10.5582	peak_51511	Distal Intergenic	12	46130438	46132142	1705	1	PGSC0003DMG400040363	PGSC0003DMT400090792	28366
12:46613501-46614344	1.03306	2.8756	9.66302	0.00188014	0.0482001	12	46613502	843	*	844	46613778	41	12.4195	3.58549	10.6029	peak_51567	Distal Intergenic	12	46655978	46661141	5164	2	PGSC0003DMG403013914	PGSC0003DMT400036126	46797
12:46622071-46622541	1.10135	3.74789	15.8998	6.67874e-05	0.00487255	12	46622072	470	*	471	46622200	195	114.687	8.805	111.636	peak_51570	Distal Intergenic	12	46655978	46661141	5164	2	PGSC0003DMG403013914	PGSC0003DMT400036126	38600
12:46705865-46707047	0.959378	5.13752	18.5542	1.65144e-05	0.00174644	12	46705866	1182	*	1183	46706344	233	120.204	7.42772	117.13	peak_51599	Distal Intergenic	12	46689646	46696745	7100	1	PGSC0003DMG400045937	PGSC0003DMT400096366	16220
12:46827446-46827627	2.22711	1.47284	12.9117	0.000326543	0.0150181	12	46827447	181	*	182	46827540	54	19.7377	4.41649	17.6196	peak_51644	Distal Intergenic	12	46894938	46898652	3715	2	PGSC0003DMG400034819	PGSC0003DMT400085248	71025
12:46828835-46829971	0.71516	4.79204	10.5021	0.00119238	0.0360495	12	46828836	1136	*	1137	46829363	253	158.024	9.78523	154.814	peak_51645	Distal Intergenic	12	46894938	46898652	3715	2	PGSC0003DMG400034819	PGSC0003DMT400085248	68681
12:46837036-46837581	-1.2958	5.43867	44.005	3.27535e-11	4.42444e-08	12	46837037	545	*	546	46837114	338	33.3401	2.0828	30.9191	peak_51647	Distal Intergenic	12	46894938	46898652	3715	2	PGSC0003DMG400034819	PGSC0003DMT400085248	61071
12:46842340-46842519	-0.85377	3.4729	11.2258	0.000806698	0.0279313	12	46842341	179	*	180	46842466	149	20.0706	2.34904	17.9423	peak_51648	Distal Intergenic	12	46894938	46898652	3715	2	PGSC0003DMG400034819	PGSC0003DMT400085248	56133
12:47270389-47270760	-0.857418	3.0655	10.216	0.00139228	0.0401184	12	47270390	371	*	372	47270502	72	18.9813	3.44149	16.8866	peak_51737	Distal Intergenic	12	47274135	47275109	975	1	PGSC0003DMG400034925	PGSC0003DMT400085354	-3375
12:47386664-47389330	0.726463	4.98946	11.1853	0.000824484	0.0283113	12	47386665	2666	*	2667	47388863	94	32.458	4.45262	30.0519	peak_51763	Distal Intergenic	12	47382348	47382902	555	1	PGSC0003DMG400035056	PGSC0003DMT400085485	4317
12:47471049-47471493	-0.87168	3.7988	11.8608	0.000573269	0.0220266	12	47471050	444	*	445	47471333	110	18.3962	2.60589	16.3226	peak_51780	Distal Intergenic	12	47481636	47481840	205	2	PGSC0003DMG400014088	PGSC0003DMT400036556	10347
12:47815523-47816551	0.993774	3.52474	10.4944	0.00119735	0.0361648	12	47815524	1028	*	1029	47816026	93	52.5681	7.77359	49.9078	peak_51872	Distal Intergenic	12	47796307	47797528	1222	2	PGSC0003DMG400039253	PGSC0003DMT400089682	-17996
12:47986436-47986888	-0.850165	4.36152	16.9027	3.93451e-05	0.0033417	12	47986437	452	*	453	47986748	156	27.4331	2.73588	25.1192	peak_51901	Distal Intergenic	12	47901814	47902245	432	1	PGSC0003DMG400041469	PGSC0003DMT400091898	84623
12:48934048-48934291	-1.12878	2.86882	16.0122	6.29365e-05	0.0046848	12	48934049	243	*	244	48934161	87	13.2924	2.43596	11.431	peak_52077	Distal Intergenic	12	48920928	48925553	4626	2	PGSC0003DMG400014449	PGSC0003DMT400037438	-8496
12:49226987-49227268	-1.04625	4.25854	21.6439	3.28254e-06	0.00051481	12	49226988	281	*	282	49227162	184	24.9956	2.3803	22.735	peak_52129	Distal Intergenic	12	49257350	49258387	1038	1	PGSC0003DMG400038471	PGSC0003DMT400088900	-30082
12:49771677-49772336	0.868544	3.70667	10.2425	0.00137243	0.0397089	12	49771678	659	*	660	49772080	93	38.3946	5.3293	35.8989	peak_52204	Promoter (<=1kb)	12	49769399	49772305	2907	2	PGSC0003DMG400035669	PGSC0003DMT400086098	0
12:49975696-49976458	1.2848	4.15878	20.4695	6.05904e-06	0.000827441	12	49975697	762	*	763	49976318	261	187.451	12.2799	184.154	peak_52245	Distal Intergenic	12	49991016	49994732	3717	1	PGSC0003DMG400028641	PGSC0003DMT400073724	-14558
12:49977542-49977721	1.53175	2.04148	11.019	0.000901836	0.0300408	12	49977543	179	*	180	49977634	68	35.8125	6.79901	33.3528	peak_52247	Distal Intergenic	12	49991016	49994732	3717	1	PGSC0003DMG400028641	PGSC0003DMT400073724	-13295
12:50084978-50085459	-0.73787	3.83872	10.7835	0.00102411	0.0325817	12	50084979	481	*	482	50085065	97	18.309	2.78401	16.2368	peak_52268	Promoter (1-2kb)	12	50083239	50084024	786	1	PGSC0003DMG400028638	PGSC0003DMT400073719	1740
12:50096901-50097359	-0.928037	3.7453	16.7783	4.20103e-05	0.00350129	12	50096902	458	*	459	50097026	104	15.8839	2.46503	13.9053	peak_52273	Distal Intergenic	12	50107859	50110978	3120	1	PGSC0003DMG400028637	PGSC0003DMT400073718	-10500
12:50269824-50270315	-0.698252	4.46382	11.5877	0.00066388	0.0243811	12	50269825	491	*	492	50269958	186	45.936	3.48308	43.3456	peak_52296	Distal Intergenic	12	50258756	50260027	1272	2	PGSC0003DMG400028614	PGSC0003DMT400073665	-9798
12:50492927-50493188	-1.02392	3.97736	19.9135	8.10262e-06	0.00102772	12	50492928	261	*	262	50493026	162	18.5235	2.17484	16.4465	peak_52335	Promoter (1-2kb)	12	50494507	50494989	483	2	PGSC0003DMG400039852	PGSC0003DMT400090281	1801
12:50558679-50558893	-1.07356	3.65297	20.3153	6.56731e-06	0.000874813	12	50558680	214	*	215	50558792	138	15.0967	2.11553	13.1506	peak_52340	Promoter (<=1kb)	12	50556860	50557784	925	2	PGSC0003DMG402007575	PGSC0003DMT400019602	-896
12:50789996-50790338	-0.762424	3.52815	9.76921	0.00177459	0.0465844	12	50789997	342	*	343	50790095	104	12.5467	2.18105	10.7234	peak_52357	Distal Intergenic	12	50797110	50797522	413	1	PGSC0003DMG400026467	PGSC0003DMT400068054	-6772
12:50889245-50889572	-1.02615	3.53278	18.8031	1.44932e-05	0.00158791	12	50889246	327	*	328	50889348	112	12.4105	2.10475	10.5945	peak_52368	Distal Intergenic	12	50895780	50904769	8990	1	PGSC0003DMG400026460	PGSC0003DMT400068037	-6208
12:50986505-50987068	-0.689385	3.88816	9.57306	0.00197453	0.0497643	12	50986506	563	*	564	50986944	94	19.2469	2.92957	17.1454	peak_52380	Distal Intergenic	12	50981631	50982152	522	2	PGSC0003DMG400026448	PGSC0003DMT400068004	-4354
12:5104956-5105396	1.36166	2.36986	10.9478	0.000937156	0.0307734	12	5104957	440	*	441	5105259	62	29.6014	5.96387	27.2468	peak_42731	Exon (PGSC0003DMT400078136/PGSC0003DMG400030389, exon 4 of 4)	12	5101581	5105593	4013	1	PGSC0003DMG400030389	PGSC0003DMT400078136	3376
12:51388863-51389081	-1.04845	2.38612	10.8089	0.00101015	0.032264	12	51388864	218	*	219	51388919	54	5.49397	1.91434	4.14671	peak_52415	Promoter (1-2kb)	12	51391077	51392764	1688	1	PGSC0003DMG400026838	PGSC0003DMT400069001	-1996
12:51539426-51540370	0.869086	4.09383	12.69	0.000367614	0.0163505	12	51539427	944	*	945	51539553	127	95.9411	12.4957	92.9792	peak_52432	Distal Intergenic	12	51535335	51536186	852	1	PGSC0003DMG400042486	PGSC0003DMT400092915	4092
12:51622496-51622829	-0.955483	3.38716	10.484	0.00120412	0.0362713	12	51622497	333	*	334	51622689	93	11.1598	2.15992	9.41186	peak_52448	Promoter (1-2kb)	12	51617598	51620818	3221	2	PGSC0003DMG400006493	PGSC0003DMT400016615	-1679
12:5217600-5217828	-0.918636	3.09061	12.3422	0.000442841	0.0186095	12	5217601	228	*	229	5217738	89	18.1691	2.91198	16.1009	peak_42739	Promoter (1-2kb)	12	5213684	5219061	5378	2	PGSC0003DMG400020675	PGSC0003DMT400053264	1233
12:5218531-5218977	-0.795828	4.29697	14.625	0.000131165	0.00797364	12	5218532	446	*	447	5218795	131	15.5809	2.1942	13.6163	peak_42740	Promoter (<=1kb)	12	5213684	5219061	5378	2	PGSC0003DMG400020675	PGSC0003DMT400053264	84
12:52223023-52223392	-1.02185	2.44916	10.482	0.00120544	0.036286	12	52223024	369	*	370	52223293	42	7.29639	2.43787	5.80644	peak_52484	Distal Intergenic	12	52230893	52232047	1155	2	PGSC0003DMG400041652	PGSC0003DMT400092081	8655
12:52260561-52260914	1.3202	3.97987	25.5751	4.25495e-07	0.000101243	12	52260562	353	*	354	52260769	264	165.435	9.85795	162.202	peak_52490	Distal Intergenic	12	52243658	52245368	1711	1	PGSC0003DMG400011615	PGSC0003DMT400030357	16904
12:52684482-52684715	2.29902	2.16238	20.0437	7.56907e-06	0.000976943	12	52684483	233	*	234	52684620	80	46.8156	7.98145	44.2152	peak_52553	Distal Intergenic	12	52670915	52674965	4051	2	PGSC0003DMG400004371	PGSC0003DMT400011167	-9518
12:53128134-53128503	-1.1795	3.0283	15.6157	7.76078e-05	0.00541786	12	53128135	369	*	370	53128209	52	9.60309	2.59659	7.95163	peak_52598	Promoter (<=1kb)	12	53127900	53128823	924	2	PGSC0003DMG400028859	PGSC0003DMT400074265	320
12:53148232-53148970	-0.704599	4.97837	12.8459	0.000338225	0.0154076	12	53148233	738	*	739	53148879	251	38.5218	2.56994	36.0237	peak_52601	Distal Intergenic	12	53138051	53138831	781	2	PGSC0003DMG400028863	PGSC0003DMT400074273	-9402
12:53633879-53634317	1.17904	3.2485	11.8949	0.000562865	0.0217677	12	53633880	438	*	439	53634062	93	49.3227	7.15184	46.6955	peak_52632	Distal Intergenic	12	53630183	53630619	437	2	PGSC0003DMG400004996	PGSC0003DMT400012826	-3261
12:5389991-5390287	-0.977527	3.20276	11.0008	0.000910709	0.0302005	12	5389992	296	*	297	5390189	92	12.3534	2.28237	10.5399	peak_42756	Distal Intergenic	12	5378685	5383169	4485	2	PGSC0003DMG400018964	PGSC0003DMT400048813	-6823
12:54671672-54671853	-1.26041	4.41682	36.2781	1.71079e-09	1.3167e-06	12	54671673	181	*	182	54671744	200	13.0171	1.75247	11.1696	peak_52708	Distal Intergenic	12	54664300	54664860	561	1	PGSC0003DMG400018801	PGSC0003DMT400048398	7373
12:5472387-5472606	-0.85789	3.84524	12.284	0.000456847	0.0190079	12	5472388	219	*	220	5472503	199	52.193	3.66217	49.5365	peak_42758	Distal Intergenic	12	5477758	5478975	1218	2	PGSC0003DMG400018961	PGSC0003DMT400048787	6369
12:5482450-5482934	-0.981087	4.31335	22.8746	1.72923e-06	0.000315673	12	5482451	484	*	485	5482547	152	28.5815	2.8498	26.2454	peak_42760	Promoter (<=1kb)	12	5481640	5482254	615	1	PGSC0003DMG400018967	PGSC0003DMT400048820	811
12:55023934-55024195	-0.925124	3.614	13.6059	0.000225475	0.0116892	12	55023935	261	*	262	55024047	97	9.74395	1.9973	8.07934	peak_52742	Promoter (<=1kb)	12	55023499	55025006	1508	1	PGSC0003DMG400016964	PGSC0003DMT400043685	436
12:55030235-55030460	2.79071	0.781599	10.6154	0.00112148	0.0346452	12	55030236	225	*	226	55030250	21	3.6609	2.1678	2.49009	peak_52744	Distal Intergenic	12	55023499	55025006	1508	1	PGSC0003DMG400016964	PGSC0003DMT400043685	6737
12:5503275-5503742	-0.846264	6.20993	19.9284	8.0397e-06	0.00102206	12	5503276	467	*	468	5503651	845	185.54	3.30313	182.248	peak_42763	Promoter (<=1kb)	12	5503255	5513238	9984	1	PGSC0003DMG400030302	PGSC0003DMT400077905	21
12:55047047-55047439	-1.07752	3.89797	20.3244	6.53601e-06	0.00087327	12	55047048	392	*	393	55047125	102	9.63662	1.9521	7.97762	peak_52747	Distal Intergenic	12	55035832	55037916	2085	2	PGSC0003DMG400016950	PGSC0003DMT400043646	-9132
12:55119759-55120323	2.00704	2.55897	22.7412	1.85354e-06	0.000332524	12	55119760	564	*	565	55120041	64	32.1517	6.361	29.751	peak_52755	Distal Intergenic	12	55123801	55126995	3195	2	PGSC0003DMG400008547	PGSC0003DMT400022043	6672
12:55389255-55389437	-0.954496	4.31462	20.8924	4.85813e-06	0.000697032	12	55389256	182	*	183	55389344	173	15.0707	1.93898	13.1252	peak_52777	Distal Intergenic	12	55367629	55371917	4289	1	PGSC0003DMG400017751	PGSC0003DMT400045772	21627
12:55514385-55514582	-1.01078	2.6081	9.88918	0.00166254	0.0446839	12	55514386	197	*	198	55514580	55	3.99475	1.67904	2.79759	peak_52792	Distal Intergenic	12	55492383	55493047	665	1	PGSC0003DMG400017759	PGSC0003DMT400045797	22003
12:55659290-55659501	1.38859	3.70088	23.559	1.21143e-06	0.000238615	12	55659291	211	*	212	55659392	225	177.438	14.3132	174.169	peak_52801	Distal Intergenic	12	55662587	55663081	495	2	PGSC0003DMG400034718	PGSC0003DMT400085147	3580
12:55677991-55678313	1.5686	1.82707	9.9332	0.00162324	0.0441126	12	55677992	322	*	323	55678095	47	18.3754	4.6157	16.302	peak_52807	Distal Intergenic	12	55662587	55663081	495	2	PGSC0003DMG400034718	PGSC0003DMT400085147	-14911
12:55691622-55691805	-1.3018	3.3458	28.7043	8.43162e-08	3.0296e-05	12	55691623	183	*	184	55691723	110	7.89637	1.76382	6.36318	peak_52809	Distal Intergenic	12	55662587	55663081	495	2	PGSC0003DMG400034718	PGSC0003DMT400085147	-28542
12:5591073-5591372	1.67883	2.16798	12.949	0.000320087	0.0148437	12	5591074	299	*	300	5591128	38	12.6782	3.84292	10.8434	peak_42765	Distal Intergenic	12	5624709	5631450	6742	2	PGSC0003DMG400020034	PGSC0003DMT400051584	40078
12:55945854-55946521	-0.771952	4.33948	12.9718	0.000316214	0.0147223	12	55945855	667	*	668	55946281	117	22.2572	2.83167	20.0668	peak_52825	Distal Intergenic	12	55941318	55942578	1261	1	PGSC0003DMG400002040	PGSC0003DMT400005162	4537
12:55946917-55947265	-1.01854	3.43559	15.3628	8.8716e-05	0.00601697	12	55946918	348	*	349	55946954	70	5.0093	1.70723	3.70625	peak_52826	Distal Intergenic	12	55941318	55942578	1261	1	PGSC0003DMG400002040	PGSC0003DMT400005162	5600
12:55950354-55950564	-1.17277	3.0469	18.3612	1.82737e-05	0.00187215	12	55950355	210	*	211	55950442	85	9.37869	2.06376	7.74057	peak_52828	Distal Intergenic	12	55953722	55957734	4013	1	PGSC0003DMG400002041	PGSC0003DMT400005163	-3158
12:56332588-56332982	-0.784236	3.46542	9.8444	0.0017035	0.045442	12	56332589	394	*	395	56332894	81	11.5109	2.32948	9.73968	peak_52860	Promoter (<=1kb)	12	56332398	56333936	1539	1	PGSC0003DMG400015402	PGSC0003DMT400039833	191
12:56503211-56503396	-1.37912	2.81051	21.4465	3.63835e-06	0.000555928	12	56503212	185	*	186	56503330	76	5.89145	1.76929	4.5087	peak_52890	Distal Intergenic	12	56514890	56515800	911	2	PGSC0003DMG400015436	PGSC0003DMT400039911	12404
12:5654415-5654827	0.943467	3.23558	10.0546	0.0015197	0.0423227	12	5654416	412	*	413	5654641	85	36.8455	5.5685	34.3715	peak_42774	Exon (PGSC0003DMT400062379/PGSC0003DMG400024277, exon 2 of 2)	12	5645035	5649467	4433	2	PGSC0003DMG400024276	PGSC0003DMT400062376	-4949
12:56935355-56935770	0.784836	4.06212	10.4021	0.00125872	0.0374112	12	56935356	415	*	416	56935510	294	167.484	8.60644	164.245	peak_52928	Promoter (1-2kb)	12	56932185	56934154	1970	2	PGSC0003DMG400015463	PGSC0003DMT400039978	-1202
12:56998689-56998966	-0.921939	2.68259	9.75952	0.00178397	0.0467188	12	56998690	277	*	278	56998830	56	6.57578	2.0499	5.13918	peak_52939	Distal Intergenic	12	57005758	57005830	73	1	ENSRNA049439928	ENSRNA049439928-T1	-6792
12:5743971-5744950	-0.74624	4.07218	9.61107	0.00193408	0.049033	12	5743972	979	*	980	5744441	81	7.68261	1.92507	6.16222	peak_42790	Distal Intergenic	12	5725389	5728124	2736	1	PGSC0003DMG400024271	PGSC0003DMT400062359	18583
12:5745179-5745549	-1.01809	2.7418	11.0754	0.000874793	0.0293754	12	5745180	370	*	371	5745442	63	12.4113	2.76047	10.595	peak_42791	Distal Intergenic	12	5725389	5728124	2736	1	PGSC0003DMG400024271	PGSC0003DMT400062359	19791
12:58413966-58414208	3.09459	1.04683	14.3681	0.000150331	0.00881221	12	58413967	242	*	243	58414068	32	9.05272	3.2517	7.43125	peak_53046	Distal Intergenic	12	58408099	58410351	2253	2	PGSC0003DMG402029257	PGSC0003DMT400075214	-3616
12:58463330-58464254	-0.712348	4.50107	9.91469	0.00163965	0.0443778	12	58463331	924	*	925	58463426	83	12.8447	2.44487	11.0034	peak_53049	Promoter (<=1kb)	12	58463065	58464426	1362	2	PGSC0003DMG400029255	PGSC0003DMT400075205	172
12:58667997-58668690	0.921653	4.46839	11.5288	0.000685264	0.0249898	12	58667998	693	*	694	58668100	186	64.5557	4.68149	61.7925	peak_53064	Distal Intergenic	12	58646952	58647254	303	2	PGSC0003DMG400045101	PGSC0003DMT400095530	-20744
12:58668892-58669348	1.12652	3.82004	18.0737	2.12512e-05	0.00210959	12	58668893	456	*	457	58669156	225	157.134	11.5975	153.928	peak_53065	Distal Intergenic	12	58646952	58647254	303	2	PGSC0003DMG400045101	PGSC0003DMT400095530	-21639
12:58669535-58669992	1.17945	5.1329	27.4608	1.6031e-07	4.95973e-05	12	58669536	457	*	458	58669760	468	245.388	7.79607	241.952	peak_53066	Distal Intergenic	12	58646952	58647254	303	2	PGSC0003DMG400045101	PGSC0003DMT400095530	-22282
12:58844640-58844836	-1.27163	4.7214	39.3814	3.48596e-10	3.26795e-07	12	58844641	196	*	197	58844738	303	41.1394	2.41677	38.6065	peak_53071	Distal Intergenic	12	58825314	58829624	4311	2	PGSC0003DMG400008622	PGSC0003DMT400022221	-15017
12:58943637-58944090	1.30999	3.05808	15.8609	6.8173e-05	0.00495451	12	58943638	453	*	454	58943946	98	64.7277	9.75511	61.9625	peak_53078	Promoter (<=1kb)	12	58942274	58943512	1239	2	PGSC0003DMG400016866	PGSC0003DMT400043446	-126
12:59392-59928	0.779942	5.04874	12.6293	0.000379747	0.0167306	12	59393	536	*	537	59772	217	132.825	9.40286	129.701	peak_42267	Distal Intergenic	12	146082	149507	3426	1	PGSC0003DMG400015392	PGSC0003DMT400039823	-86154
12:59612208-59612488	1.38208	2.4655	11.1061	0.000860445	0.0290422	12	59612209	280	*	281	59612347	65	33.1962	6.5034	30.7781	peak_53145	Distal Intergenic	12	59618049	59621290	3242	1	PGSC0003DMG400004593	PGSC0003DMT400011693	-5561
12:59900760-59901043	-0.869972	3.43853	11.4526	0.000713944	0.0256456	12	59900761	283	*	284	59900896	115	16.084	2.36415	14.0962	peak_53163	Promoter (<=1kb)	12	59899922	59900386	465	2	PGSC0003DMG400044525	PGSC0003DMT400094954	-375
12:60523115-60523359	-1.07578	4.46388	16.7982	4.15727e-05	0.00348111	12	60523116	244	*	245	60523282	194	13.0786	1.77154	11.2291	peak_53228	Promoter (2-3kb)	12	60520926	60524512	3587	1	PGSC0003DMG400004655	PGSC0003DMT400011861	2190
12:60523857-60524238	-0.741027	4.46485	9.97064	0.00159057	0.0435092	12	60523858	381	*	382	60523966	198	29.4724	2.50686	27.1201	peak_53229	Promoter (1-2kb)	12	60524765	60525850	1086	2	PGSC0003DMG400004727	PGSC0003DMT400012061	1612
12:60531148-60531375	-1.1825	3.78012	25.9898	3.43217e-07	8.61026e-05	12	60531149	227	*	228	60531197	120	8.54027	1.767	6.95446	peak_53230	Promoter (1-2kb)	12	60530899	60533263	2365	2	PGSC0003DMG400005542	PGSC0003DMT400014127	1888
12:6232270-6232528	1.64828	2.14235	11.9807	0.00053755	0.0211095	12	6232271	258	*	259	6232436	66	29.541	5.59416	27.1877	peak_42843	Distal Intergenic	12	6227083	6228689	1607	1	PGSC0003DMG400037485	PGSC0003DMT400087914	5188
12:6285836-6286242	-1.01786	3.58126	18.3976	1.79284e-05	0.00184434	12	6285837	406	*	407	6286171	121	20.4308	2.63537	18.2919	peak_42850	Distal Intergenic	12	6293399	6294681	1283	2	PGSC0003DMG400035770	PGSC0003DMT400086199	8439
12:6294675-6295066	-0.937723	3.26762	13.7401	0.000209926	0.0110907	12	6294676	391	*	392	6294967	81	10.9545	2.26987	9.21624	peak_42854	Promoter (<=1kb)	12	6293399	6294681	1283	2	PGSC0003DMG400035770	PGSC0003DMT400086199	0
12:6551058-6551248	-1.29882	3.86135	31.703	1.79642e-08	8.54892e-06	12	6551059	190	*	191	6551085	166	6.80114	1.51717	5.34931	peak_42869	Distal Intergenic	12	6559193	6566673	7481	1	PGSC0003DMG400008739	PGSC0003DMT400022545	-7945
12:6760810-6761150	-0.854271	3.06723	10.3521	0.0012933	0.038094	12	6760811	340	*	341	6761062	87	15.2524	2.6385	13.3006	peak_42896	Distal Intergenic	12	6769684	6770585	902	1	PGSC0003DMG400013176	PGSC0003DMT400034271	-8534
12:6776396-6776699	-1.07586	2.2201	10.2676	0.00135387	0.0393359	12	6776397	303	*	304	6776684	33	3.9069	1.92762	2.71588	peak_42900	Distal Intergenic	12	6782329	6782658	330	1	PGSC0003DMG400013175	PGSC0003DMT400034269	-5630
12:7355771-7356163	0.920745	4.09885	13.2523	0.000272247	0.0132699	12	7355772	392	*	393	7355899	316	185.328	9.00542	182.037	peak_42947	Distal Intergenic	12	7341694	7343137	1444	1	PGSC0003DMG400013999	PGSC0003DMT400036374	14078
12:7398545-7398959	-1.2389	4.8111	39.4824	3.31037e-10	3.12685e-07	12	7398546	414	*	415	7398626	198	10.5126	1.64238	8.80255	peak_42951	Promoter (2-3kb)	12	7396399	7396778	380	1	PGSC0003DMG400014006	PGSC0003DMT400036386	2147
12:7466681-7466982	-0.961208	3.92048	18.234	1.95361e-05	0.00196906	12	7466682	301	*	302	7466762	176	25.3726	2.45237	23.1042	peak_42957	Promoter (<=1kb)	12	7467356	7468306	951	1	PGSC0003DMG400017981	PGSC0003DMT400046320	-374
12:7506158-7506512	-0.913666	5.08876	22.6841	1.90944e-06	0.000340945	12	7506159	354	*	355	7506275	274	25.9445	2.03657	23.6629	peak_42960	Distal Intergenic	12	7498195	7498740	546	1	PGSC0003DMG400017982	PGSC0003DMT400046322	7964
12:7544961-7545555	0.655228	5.9894	10.1902	0.00141188	0.0404225	12	7544962	594	*	595	7545468	444	150.706	4.716	147.52	peak_42965	Distal Intergenic	12	7539139	7540672	1534	2	PGSC0003DMG400017985	PGSC0003DMT400046332	-4290
12:7547406-7547619	-0.964742	6.56482	18.3023	1.88479e-05	0.00191993	12	7547407	213	*	214	7547507	947	107.184	2.24868	104.166	peak_42967	Distal Intergenic	12	7539139	7540672	1534	2	PGSC0003DMG400017985	PGSC0003DMT400046332	-6735
12:7565674-7565978	-1.05704	3.63217	15.9597	6.47064e-05	0.00477946	12	7565675	304	*	305	7565836	115	9.60555	1.87075	7.95408	peak_42970	Distal Intergenic	12	7539139	7540672	1534	2	PGSC0003DMG400017985	PGSC0003DMT400046332	-25003
12:7571357-7571540	-1.0683	2.65308	13.0823	0.000298093	0.014148	12	7571358	183	*	184	7571423	86	16.2493	2.76159	14.2549	peak_42972	Distal Intergenic	12	7539139	7540672	1534	2	PGSC0003DMG400017985	PGSC0003DMT400046332	-30686
12:7591836-7592193	-1.03845	2.29507	9.94174	0.00161573	0.0439748	12	7591837	357	*	358	7592147	33	6.08687	2.43886	4.69029	peak_42973	Distal Intergenic	12	7603151	7604517	1367	1	PGSC0003DMG400017983	PGSC0003DMT400046325	-10958
12:7758009-7758190	-1.09977	2.90228	15.6105	7.78213e-05	0.00542565	12	7758010	181	*	182	7758111	96	13.8885	2.38054	11.9982	peak_42982	Distal Intergenic	12	7752442	7753383	942	2	PGSC0003DMG400013169	PGSC0003DMT400034258	-4627
12:789408-789624	0.972079	3.6683	11.337	0.00075977	0.0267901	12	789409	216	*	217	789533	179	109.249	9.23691	106.222	peak_42395	Distal Intergenic	12	783995	785380	1386	1	PGSC0003DMG400015345	PGSC0003DMT400039679	5414
12:7912079-7912495	-0.898861	2.92309	9.83941	0.00170812	0.0454971	12	7912080	416	*	417	7912464	52	6.63437	2.11719	5.19383	peak_42993	Distal Intergenic	12	7900539	7901834	1296	2	PGSC0003DMG400019022	PGSC0003DMT400048954	-10246
12:7969924-7970310	-1.04764	3.2417	16.0794	6.07426e-05	0.00453776	12	7969925	386	*	387	7970005	79	9.21933	2.1067	7.58923	peak_42996	Distal Intergenic	12	7978336	7980707	2372	1	PGSC0003DMG400021801	PGSC0003DMT400056119	-8026
12:8346409-8347949	0.694915	6.36574	10.2435	0.00137168	0.0396992	12	8346410	1540	*	1541	8347428	481	228.367	6.85376	224.968	peak_43034	Distal Intergenic	12	8332132	8338957	6826	2	PGSC0003DMG400025622	PGSC0003DMT400065828	-7453
12:8350096-8351147	0.96844	6.2386	19.7838	8.67155e-06	0.00108444	12	8350097	1051	*	1052	8350330	780	461.709	9.37943	457.932	peak_43035	Distal Intergenic	12	8332132	8338957	6826	2	PGSC0003DMG400025622	PGSC0003DMT400065828	-11140
12:8379844-8380224	1.24287	5.8287	25.8352	3.71847e-07	9.20173e-05	12	8379845	380	*	381	8380007	1196	873.185	13.3389	869.047	peak_43049	Distal Intergenic	12	8402380	8403583	1204	1	PGSC0003DMG400033355	PGSC0003DMT400083499	-22156
12:8380636-8381048	1.26226	4.8009	27.2854	1.75532e-07	5.28641e-05	12	8380637	412	*	413	8380881	464	318.049	11.6767	314.476	peak_43050	Distal Intergenic	12	8402380	8403583	1204	1	PGSC0003DMG400033355	PGSC0003DMT400083499	-21332
12:8430839-8432438	0.85479	7.19693	13.0788	0.000298659	0.0141695	12	8430840	1599	*	1600	8432167	936	499.668	8.10416	495.844	peak_43064	Distal Intergenic	12	8402380	8403583	1204	1	PGSC0003DMG400033355	PGSC0003DMT400083499	28460
12:8437208-8437437	1.68932	2.05912	12.7505	0.000355919	0.0159934	12	8437209	229	*	230	8437269	62	23.634	4.68776	21.4064	peak_43067	Distal Intergenic	12	8402380	8403583	1204	1	PGSC0003DMG400033355	PGSC0003DMT400083499	34829
12:8440868-8441059	1.12906	2.8092	10.204	0.00140135	0.0402494	12	8440869	191	*	192	8440958	143	81.0776	8.16404	78.2002	peak_43071	Distal Intergenic	12	8402380	8403583	1204	1	PGSC0003DMG400033355	PGSC0003DMT400083499	38489
12:8444402-8444865	1.28103	4.71814	28.8171	7.9546e-08	2.90849e-05	12	8444403	463	*	464	8444525	302	223.675	13.0691	220.286	peak_43074	Distal Intergenic	12	8402380	8403583	1204	1	PGSC0003DMG400033355	PGSC0003DMT400083499	42023
12:8701193-8701378	-1.02747	3.05489	13.2897	0.000266873	0.0131284	12	8701194	185	*	186	8701269	105	13.9534	2.28975	12.0602	peak_43092	Distal Intergenic	12	8714156	8717530	3375	1	PGSC0003DMG400044540	PGSC0003DMT400094969	-12778
12:8721380-8721623	-1.15225	2.77054	16.5451	4.7507e-05	0.00383978	12	8721381	243	*	244	8721581	55	4.31301	1.7269	3.08007	peak_43100	Distal Intergenic	12	8728555	8735217	6663	1	PGSC0003DMG400039790	PGSC0003DMT400090219	-6932
12:8768080-8768275	-1.11572	2.97431	16.7885	4.17852e-05	0.00348953	12	8768081	195	*	196	8768185	96	11.7194	2.1825	9.93978	peak_43106	Distal Intergenic	12	8782146	8783067	922	1	PGSC0003DMG400042992	PGSC0003DMT400093421	-13871
12:8977411-8978334	0.817893	4.08807	10.1523	0.00144119	0.0409505	12	8977412	923	*	924	8978212	186	103.026	8.06575	100.028	peak_43135	Distal Intergenic	12	8970976	8972156	1181	2	PGSC0003DMG400027872	PGSC0003DMT400071649	-5256
12:9215343-9215733	-0.912638	2.72782	9.69408	0.00184863	0.0477602	12	9215344	390	*	391	9215400	46	5.51957	2.02722	4.16902	peak_43167	Distal Intergenic	12	9202791	9202864	74	1	ENSRNA049455194	ENSRNA049455194-T1	12553
12:9274183-9274485	-1.02506	3.96748	22.429	2.1806e-06	0.000376567	12	9274184	302	*	303	9274314	144	21.6366	2.48672	19.4636	peak_43168	Distal Intergenic	12	9202791	9202864	74	1	ENSRNA049455194	ENSRNA049455194-T1	71393
12:9789748-9790357	1.0083	4.38912	17.3938	3.03814e-05	0.00275693	12	9789749	609	*	610	9789896	354	252.589	12.3562	249.136	peak_43224	Distal Intergenic	12	9783684	9784751	1068	1	PGSC0003DMG400029811	PGSC0003DMT400076660	6065
1:10010722-10011040	-0.893178	4.05962	16.3281	5.32668e-05	0.00414829	1	10010723	318	*	319	10010833	161	18.1781	2.16149	16.1098	peak_10679	Distal Intergenic	1	10040295	10042750	2456	1	PGSC0003DMG400039920	PGSC0003DMT400090349	-29255
1:10227377-10227684	-1.02168	3.5671	18.3982	1.7923e-05	0.00184434	1	10227378	307	*	308	10227546	139	22.1089	2.56352	19.9213	peak_10697	Distal Intergenic	1	10223654	10224681	1028	1	PGSC0003DMG400044788	PGSC0003DMT400095217	3724
1:10227377-10227684	-1.02168	3.5671	18.3982	1.7923e-05	0.00184434	2	10227492	193	*	194	10227624	51	15.5839	3.73003	13.6185	peak_54581	Distal Intergenic	2	10222371	10223280	910	1	PGSC0003DMG400041078	PGSC0003DMT400091507	5121
1:10686218-10686845	-0.661322	5.53496	10.1906	0.00141159	0.0404225	1	10686219	627	*	628	10686632	353	55.2534	2.62162	52.5678	peak_10759	Distal Intergenic	1	10663783	10672104	8322	1	PGSC0003DMG400037762	PGSC0003DMT400088191	22436
1:10876932-10877338	1.55419	4.56682	34.9211	3.43342e-09	2.25308e-06	1	10876933	406	*	407	10877157	416	323.505	14.5142	319.923	peak_10802	Distal Intergenic	1	10863375	10864031	657	2	PGSC0003DMG400039452	PGSC0003DMT400089881	-12902
1:11044767-11045095	1.24556	2.49432	9.95935	0.00160034	0.0437095	1	11044768	328	*	329	11044925	79	40.7745	6.77251	38.2467	peak_10835	Distal Intergenic	1	11073397	11073861	465	2	PGSC0003DMG400039967	PGSC0003DMT400090396	28766
1:11084515-11084700	-0.908742	3.2439	12.436	0.000421131	0.0179679	1	11084516	185	*	186	11084588	137	27.8074	2.981	25.4868	peak_10848	Distal Intergenic	1	11090931	11091862	932	1	PGSC0003DMG400006235	PGSC0003DMT400015936	-6231
1:11550151-11550381	-0.830622	3.9614	13.7273	0.000211354	0.0111469	1	11550152	230	*	231	11550311	210	52.0037	3.5074	49.3491	peak_10931	Distal Intergenic	1	11532377	11534992	2616	1	PGSC0003DMG400035766	PGSC0003DMT400086195	17775
1:11660736-11660969	1.12252	3.2393	11.9935	0.000533871	0.0210159	1	11660737	233	*	234	11660880	199	118.568	8.98469	115.501	peak_10959	Distal Intergenic	1	11685856	11691777	5922	1	PGSC0003DMG400046501	PGSC0003DMT400096930	-24887
1:11662904-11663113	-0.949487	2.74502	10.7431	0.00104671	0.0330393	1	11662905	209	*	210	11663095	64	4.40462	1.67102	3.16582	peak_10960	Distal Intergenic	1	11685856	11691777	5922	1	PGSC0003DMG400046501	PGSC0003DMT400096930	-22743
1:12035486-12036549	0.841851	4.61453	13.0257	0.000307251	0.0144452	1	12035487	1063	*	1064	12035924	270	183.67	11.2407	180.384	peak_11016	Promoter (<=1kb)	1	12034748	12037220	2473	2	PGSC0003DMG400042702	PGSC0003DMT400093131	671
1:12521013-12521688	1.26772	4.50438	26.4727	2.67285e-07	7.19777e-05	1	12521014	675	*	676	12521256	392	262.551	11.1645	259.079	peak_11071	Distal Intergenic	1	12529884	12531164	1281	2	PGSC0003DMG400035723	PGSC0003DMT400086152	9476
1:12558535-12558721	-1.10975	2.72435	12.9136	0.00032621	0.0150139	1	12558536	186	*	187	12558680	55	3.99475	1.67904	2.79759	peak_11082	Distal Intergenic	1	12529884	12531164	1281	2	PGSC0003DMG400035723	PGSC0003DMT400086152	-27372
1:13108487-13109195	1.08213	3.16871	11.9342	0.000551137	0.0214405	1	13108488	708	*	709	13108770	84	46.3042	7.42297	43.7097	peak_11166	Distal Intergenic	1	13092595	13094400	1806	1	PGSC0003DMG400046030	PGSC0003DMT400096459	15893
1:13191064-13191378	1.17024	3.75182	16.757	4.24855e-05	0.00351972	1	13191065	314	*	315	13191208	269	201.446	13.2279	198.111	peak_11181	Distal Intergenic	1	13256498	13257033	536	2	PGSC0003DMG400000878	PGSC0003DMT400002291	65655
1:13191747-13192095	1.82654	1.7493	11.9563	0.000544618	0.0212732	1	13191748	348	*	349	13191866	44	14.7871	3.96393	12.8539	peak_11182	Distal Intergenic	1	13256498	13257033	536	2	PGSC0003DMG400000878	PGSC0003DMT400002291	64938
1:13261091-13261342	0.660804	5.29679	9.68981	0.00185292	0.0478181	1	13261092	251	*	252	13261210	810	484.264	9.52817	480.459	peak_11188	Distal Intergenic	1	13265054	13271696	6643	1	PGSC0003DMG400000875	PGSC0003DMT400002287	-3712
1:13365989-13366204	-1.11179	2.50448	13.0849	0.000297688	0.0141342	1	13365990	215	*	216	13366048	57	5.60447	1.89671	4.2498	peak_11199	Distal Intergenic	1	13362025	13363487	1463	1	PGSC0003DMG400000873	PGSC0003DMT400002282	3965
1:13680751-13680951	-1.0468	4.74992	21.7071	3.17611e-06	0.000502265	1	13680752	200	*	201	13680836	360	77.019	3.19903	74.1679	peak_11230	Promoter (<=1kb)	1	13680788	13681846	1059	1	PGSC0003DMG400037106	PGSC0003DMT400087535	0
1:13846317-13846662	1.31256	2.40636	10.7491	0.00104329	0.0329816	1	13846318	345	*	346	13846420	58	27.3238	5.81365	25.0123	peak_11243	Distal Intergenic	1	13841525	13842118	594	1	PGSC0003DMG400034765	PGSC0003DMT400085194	4793
1:14085890-14086394	0.98188	3.23223	10.4914	0.00119934	0.0361771	1	14085891	504	*	505	14086258	60	22.9644	4.68633	20.7542	peak_11271	Distal Intergenic	1	14126692	14129018	2327	1	PGSC0003DMG400040568	PGSC0003DMT400090997	-40298
1:14146386-14147073	1.34385	5.89262	34.6649	3.91629e-09	2.49128e-06	1	14146387	687	*	688	14146623	1142	933.072	16.4693	928.892	peak_11277	Distal Intergenic	1	14162737	14169387	6651	1	PGSC0003DMG400020870	PGSC0003DMT400053795	-15664
1:14238489-14238724	-0.922609	4.16502	18.8179	1.43813e-05	0.00158022	1	14238490	235	*	236	14238633	226	41.5266	2.85284	38.9893	peak_11285	Distal Intergenic	1	14217879	14218487	609	2	PGSC0003DMG400020875	PGSC0003DMT400053816	-20003
1:14348882-14350101	-0.683369	5.84512	10.3582	0.00128899	0.0380117	1	14348883	1219	*	1220	14349577	379	73.6343	2.99893	70.8057	peak_11288	Promoter (1-2kb)	1	14347358	14353892	6535	1	PGSC0003DMG400020871	PGSC0003DMT400053798	1525
1:14473945-14474491	-0.828952	4.77173	17.8206	2.42741e-05	0.00231566	1	14473946	546	*	547	14474391	198	24.231	2.26422	21.9883	peak_11293	Distal Intergenic	1	14477979	14482442	4464	2	PGSC0003DMG400035787	PGSC0003DMT400086216	7951
1:14474897-14475118	1.88258	2.2253	17.0885	3.56777e-05	0.00311293	1	14474898	221	*	222	14475010	95	54.7153	7.99357	52.0349	peak_11294	Distal Intergenic	1	14477979	14482442	4464	2	PGSC0003DMG400035787	PGSC0003DMT400086216	7324
1:14765549-14765815	2.06592	1.95678	16.1438	5.87095e-05	0.00443369	1	14765550	266	*	267	14765732	42	15.3156	4.23707	13.3578	peak_11322	Promoter (<=1kb)	1	14765612	14766885	1274	1	PGSC0003DMG400044961	PGSC0003DMT400095390	0
1:14827597-14827866	-1.06885	2.67265	13.1521	0.0002872	0.0137991	1	14827598	269	*	270	14827718	74	13.7315	2.69724	11.8503	peak_11333	Distal Intergenic	1	14835789	14838453	2665	2	PGSC0003DMG400037137	PGSC0003DMT400087566	10587
1:15030545-15031085	-0.802345	3.89608	13.1474	0.000287919	0.0138124	1	15030546	540	*	541	15030793	95	25.455	3.57118	23.1845	peak_11357	Distal Intergenic	1	14998169	14998471	303	1	PGSC0003DMG400024132	PGSC0003DMT400062007	32377
1:15319130-15319408	1.3605	3.23629	18.7337	1.50302e-05	0.00162814	1	15319131	278	*	279	15319267	188	150.819	14.52	147.633	peak_11408	Distal Intergenic	1	15307524	15309001	1478	2	PGSC0003DMG400024125	PGSC0003DMT400061991	-10130
1:15337369-15337923	1.75175	1.84383	11.4063	0.000731965	0.0261199	1	15337370	554	*	555	15337650	25	4.47252	2.28037	3.22599	peak_11416	Promoter (2-3kb)	1	15334633	15335103	471	2	PGSC0003DMG400044651	PGSC0003DMT400095080	-2267
1:15338125-15339047	-0.781495	4.3472	14.3366	0.000152866	0.00891164	1	15338126	922	*	923	15338963	73	19.4034	3.46836	17.2959	peak_11417	Distal Intergenic	1	15334633	15335103	471	2	PGSC0003DMG400044651	PGSC0003DMT400095080	-3023
1:15339319-15339596	2.82845	1.71019	20.6881	5.40503e-06	0.000758054	1	15339320	277	*	278	15339458	53	20.8065	4.72254	18.6568	peak_11418	Distal Intergenic	1	15334633	15335103	471	2	PGSC0003DMG400044651	PGSC0003DMT400095080	-4217
1:15409048-15409750	1.03459	3.69335	13.434	0.000247098	0.0124782	1	15409049	702	*	703	15409347	112	71.0343	9.34485	68.2233	peak_11428	Distal Intergenic	1	15451603	15452730	1128	2	PGSC0003DMG400039899	PGSC0003DMT400090328	42980
1:15465357-15465831	-0.775809	3.50697	10.4352	0.00123634	0.0369397	1	15465358	474	*	475	15465487	109	16.0715	2.42457	14.0841	peak_11445	Distal Intergenic	1	15456566	15457401	836	2	PGSC0003DMG400035164	PGSC0003DMT400085593	-7957
1:15493769-15494025	1.89731	1.96855	14.5025	0.000139975	0.00833842	1	15493770	256	*	257	15493897	55	24.9136	5.51804	22.6547	peak_11449	Distal Intergenic	1	15456566	15457401	836	2	PGSC0003DMG400035164	PGSC0003DMT400085593	-36369
1:15595222-15595505	2.62259	1.15279	12.8814	0.00033187	0.0151902	1	15595223	283	*	284	15595357	29	7.40663	2.95609	5.90267	peak_11461	Distal Intergenic	1	15591497	15591913	417	1	PGSC0003DMG400042534	PGSC0003DMT400092963	3726
1:15645200-15645490	2.07678	1.34374	10.6927	0.0010756	0.0335709	1	15645201	290	*	291	15645382	30	7.94204	3.05463	6.39819	peak_11467	Distal Intergenic	1	15591497	15591913	417	1	PGSC0003DMG400042534	PGSC0003DMT400092963	53704
1:15816713-15817091	1.06668	3.55531	14.3119	0.000154885	0.00897371	1	15816714	378	*	379	15817003	105	54.9763	7.13071	52.2938	peak_11490	Distal Intergenic	1	15824954	15825310	357	2	PGSC0003DMG400040435	PGSC0003DMT400090864	8219
1:15824317-15824523	-1.10286	2.4449	12.4484	0.000418352	0.0179186	1	15824318	206	*	207	15824409	66	11.5918	2.58114	9.81763	peak_11496	Promoter (<=1kb)	1	15824954	15825310	357	2	PGSC0003DMG400040435	PGSC0003DMT400090864	787
1:16031752-16032179	-0.979628	3.09954	14.2208	0.00016256	0.0092465	1	16031753	427	*	428	16032133	51	3.31928	1.60355	2.18861	peak_11545	Promoter (<=1kb)	1	16030642	16031823	1182	2	PGSC0003DMG400047234	PGSC0003DMT400097663	0
1:16156151-16156666	-0.984473	4.60221	17.5117	2.85541e-05	0.00262744	1	16156152	515	*	516	16156332	148	15.2177	2.06442	13.2669	peak_11579	Promoter (<=1kb)	1	16155361	16158138	2778	1	PGSC0003DMG400038346	PGSC0003DMT400088775	791
1:16157861-16158124	-1.24764	4.4686	33.5672	6.88448e-09	3.9195e-06	1	16157862	263	*	264	16157998	187	6.67432	1.47294	5.23205	peak_11580	Promoter (2-3kb)	1	16155361	16158138	2778	1	PGSC0003DMG400038346	PGSC0003DMT400088775	2501
1:16320597-16321086	-0.895313	3.62073	12.553	0.000395565	0.0172387	1	16320598	489	*	490	16320632	77	6.16105	1.79227	4.75897	peak_11599	Distal Intergenic	1	16280647	16282603	1957	2	PGSC0003DMG400015061	PGSC0003DMT400038937	-37995
1:16413157-16413776	1.08012	3.75616	15.5841	7.89156e-05	0.00548154	1	16413158	619	*	620	16413301	163	112.224	11.0324	109.184	peak_11621	Distal Intergenic	1	16397198	16400306	3109	1	PGSC0003DMG400015058	PGSC0003DMT400038933	15960
1:16498946-16499141	4.08578	1.07169	14.7421	0.000123265	0.00763485	1	16498947	195	*	196	16499036	45	17.3981	4.53267	15.3598	peak_11635	Distal Intergenic	1	16465682	16470056	4375	2	PGSC0003DMG400015062	PGSC0003DMT400038938	-28891
1:16524610-16525046	1.56536	1.95265	10.7641	0.0010349	0.0328329	1	16524611	436	*	437	16524930	35	10.8129	3.54731	9.08103	peak_11636	Distal Intergenic	1	16556268	16556636	369	2	PGSC0003DMG400041353	PGSC0003DMT400091782	31590
1:16729963-16730564	-0.972517	5.00509	19.8465	8.39148e-06	0.00105364	1	16729964	601	*	602	16730115	159	13.6575	1.92152	11.779	peak_11657	Promoter (<=1kb)	1	16726608	16730510	3903	2	PGSC0003DMG400037877	PGSC0003DMT400088306	0
1:16753027-16753320	-1.02431	4.05599	21.97	2.76944e-06	0.000455539	1	16753028	293	*	294	16753132	173	16.2789	2.00081	14.2832	peak_11664	Distal Intergenic	1	16761547	16762332	786	1	PGSC0003DMG400040250	PGSC0003DMT400090679	-8227
1:16853868-16854211	1.89486	1.62993	11.6001	0.000659494	0.0242868	1	16853869	343	*	344	16853887	29	4.66162	2.2053	3.39228	peak_11675	Distal Intergenic	1	16865654	16865968	315	2	PGSC0003DMG400039388	PGSC0003DMT400089817	11757
1:16862570-16862899	1.91881	1.65516	10.6231	0.00111686	0.0345198	1	16862571	329	*	330	16862732	40	12.5414	3.67543	10.7192	peak_11681	Distal Intergenic	1	16865654	16865968	315	2	PGSC0003DMG400039388	PGSC0003DMT400089817	3069
1:16863691-16863989	2.18618	1.43828	12.3884	0.000432003	0.0182525	1	16863692	298	*	299	16863859	35	10.8129	3.54731	9.08103	peak_11682	Promoter (1-2kb)	1	16865654	16865968	315	2	PGSC0003DMG400039388	PGSC0003DMT400089817	1979
1:16948426-16948752	1.61339	1.99535	10.6044	0.00112819	0.0347565	1	16948427	326	*	327	16948586	59	26.0627	5.42664	23.7789	peak_11697	Promoter (1-2kb)	1	16943671	16950658	6988	2	PGSC0003DMG400015860	PGSC0003DMT400040998	1906
1:17033423-17033826	-0.892307	2.92615	10.598	0.00113211	0.0348355	1	17033424	403	*	404	17033738	69	13.6812	2.79629	11.8017	peak_11722	Distal Intergenic	1	16990301	16992447	2147	1	PGSC0003DMG400040537	PGSC0003DMT400090966	43123
1:17127009-17128092	0.810746	4.23101	10.5682	0.00115052	0.0352023	1	17127010	1083	*	1084	17127951	223	108.933	6.90762	105.907	peak_11750	Promoter (<=1kb)	1	17126656	17127204	549	1	PGSC0003DMG400043615	PGSC0003DMT400094044	354
1:17274119-17274323	-0.82348	3.95606	14.1595	0.000167944	0.0094578	1	17274120	204	*	205	17274210	199	40.6424	3.04393	38.1163	peak_11795	Promoter (<=1kb)	1	17273782	17274316	535	2	PGSC0003DMG400043380	PGSC0003DMT400093809	0
1:17422633-17422880	1.86277	1.93897	13.6446	0.00022088	0.0114941	1	17422634	247	*	248	17422755	50	16.6124	4.00028	14.6055	peak_11833	Intron (PGSC0003DMT400085452/PGSC0003DMG400035023, intron 1 of 1)	1	17420683	17430301	9619	2	PGSC0003DMG400035023	PGSC0003DMT400085452	7421
1:17456894-17457290	-0.793854	4.87939	15.5613	7.98727e-05	0.00552932	1	17456895	396	*	397	17457152	273	70.4585	3.65586	67.6515	peak_11839	Promoter (1-2kb)	1	17455760	17456077	318	1	PGSC0003DMG400034355	PGSC0003DMT400084784	1135
1:17460591-17460838	1.57323	2.28532	13.5604	0.000231012	0.0119119	1	17460592	247	*	248	17460723	72	23.5896	4.13308	21.363	peak_11840	Distal Intergenic	1	17455760	17456077	318	1	PGSC0003DMG400034355	PGSC0003DMT400084784	4832
1:17718375-17718672	-0.736197	4.05115	10.9832	0.000919395	0.0303902	1	17718376	297	*	298	17718506	198	36.1809	2.82966	33.7166	peak_11909	Distal Intergenic	1	17689329	17696100	6772	2	PGSC0003DMG400014761	PGSC0003DMT400038258	-22276
1:17790567-17790898	-1.09039	2.40673	11.7649	0.000603573	0.0227906	1	17790568	331	*	332	17790599	34	4.42863	2.02687	3.18702	peak_11925	Promoter (<=1kb)	1	17790161	17790756	596	2	PGSC0003DMG400003258	PGSC0003DMT400008434	0
1:17806732-17807119	1.64687	2.34991	12.9776	0.000315233	0.014693	1	17806733	387	*	388	17807033	59	19.1431	4.0043	17.0452	peak_11928	Distal Intergenic	1	17817175	17818261	1087	1	PGSC0003DMG400003264	PGSC0003DMT400008442	-10056
1:18021627-18022172	0.931546	3.47412	9.7352	0.00180773	0.0471233	1	18021628	545	*	546	18021803	98	48.876	6.65982	46.2533	peak_11975	Distal Intergenic	1	18029365	18031005	1641	1	PGSC0003DMG400003259	PGSC0003DMT400008435	-7193
1:18096714-18098801	0.958151	4.03473	14.7805	0.000120777	0.00751598	1	18096715	2087	*	2088	18097127	44	16.6944	4.43414	14.6822	peak_11999	Promoter (<=1kb)	1	18098440	18098859	420	1	PGSC0003DMG400043003	PGSC0003DMT400093432	0
1:18173699-18174373	-0.858054	6.14674	20.6883	5.40456e-06	0.000758054	1	18173700	674	*	675	18174193	545	63.3513	2.26245	60.5971	peak_12016	Distal Intergenic	1	18098440	18098859	420	1	PGSC0003DMG400043003	PGSC0003DMT400093432	75260
1:18220999-18221248	-1.09088	3.68277	18.8991	1.37817e-05	0.00153697	1	18221000	249	*	250	18221120	141	15.6407	2.1312	13.6707	peak_12033	Distal Intergenic	1	18098440	18098859	420	1	PGSC0003DMG400043003	PGSC0003DMT400093432	122560
1:18262080-18262523	-0.973705	3.79586	10.5461	0.00116431	0.0355718	1	18262081	443	*	444	18262376	93	10.6758	2.115	8.95942	peak_12041	Distal Intergenic	1	18359599	18363130	3532	2	PGSC0003DMG400024012	PGSC0003DMT400061702	100607
1:18474280-18474507	2.23606	1.7225	15.6728	7.5298e-05	0.00530113	1	18474281	227	*	228	18474413	49	20.3032	4.92682	18.1671	peak_12064	Distal Intergenic	1	18470901	18471224	324	1	PGSC0003DMG400038789	PGSC0003DMT400089218	3380
1:18629328-18629651	1.3568	2.28379	9.85617	0.00169263	0.0452231	1	18629329	323	*	324	18629461	28	6.88505	2.85756	5.42082	peak_12075	Distal Intergenic	1	18664452	18665555	1104	2	PGSC0003DMG400044871	PGSC0003DMT400095300	35904
1:18703782-18703988	3.29268	1.22196	17.19	3.38205e-05	0.00298218	1	18703783	206	*	207	18703906	49	20.3032	4.92682	18.1671	peak_12086	Distal Intergenic	1	18736541	18737272	732	1	PGSC0003DMG400047134	PGSC0003DMT400097563	-32553
1:18890697-18890979	-0.8042	3.52558	11.0464	0.000888619	0.0297367	1	18890698	282	*	283	18890830	141	33.4416	3.33366	31.0193	peak_12115	Promoter (2-3kb)	1	18885221	18887748	2528	2	PGSC0003DMG400039218	PGSC0003DMT400089647	-2950
1:1890551-1890869	-1.05336	6.61498	26.9647	2.07208e-07	5.96653e-05	1	1890552	318	*	319	1890647	911	94.2868	2.15856	91.3335	peak_9846	Distal Intergenic	1	1895208	1918478	23271	2	PGSC0003DMG400032202	PGSC0003DMT400082011	27609
1:18935419-18935606	-1.05646	2.94573	14.1007	0.000173279	0.00967521	1	18935420	187	*	188	18935499	108	21.9419	2.94199	19.7579	peak_12127	Promoter (1-2kb)	1	18933670	18934835	1166	1	PGSC0003DMG400041464	PGSC0003DMT400091893	1750
1:18973738-18974799	-0.700978	4.40901	11.1245	0.000851936	0.028888	1	18973739	1061	*	1062	18974200	78	14.2628	2.68453	12.3554	peak_12136	Distal Intergenic	1	18933670	18934835	1166	1	PGSC0003DMG400041464	PGSC0003DMT400091893	40069
1:19012904-19013162	-1.25073	3.24258	24.8216	6.28898e-07	0.000139276	1	19012905	258	*	259	19013050	86	7.99718	1.91761	6.44933	peak_12144	Distal Intergenic	1	19055385	19056021	637	2	PGSC0003DMG400024422	PGSC0003DMT400062749	42859
1:19168851-19169144	1.95372	2.15866	17.2236	3.32285e-05	0.00293621	1	19168852	293	*	294	19169012	57	24.7219	5.29295	22.4693	peak_12179	Distal Intergenic	1	19195567	19199004	3438	1	PGSC0003DMG400035659	PGSC0003DMT400086088	-26423
1:19180702-19180895	3.67445	0.692748	13.1495	0.0002876	0.0138065	1	19180703	193	*	194	19180739	22	4.072	2.26634	2.85801	peak_12181	Distal Intergenic	1	19195567	19199004	3438	1	PGSC0003DMG400035659	PGSC0003DMT400086088	-14672
1:19199348-19199582	-0.845922	3.05526	10.0596	0.00151558	0.0422646	1	19199349	234	*	235	19199419	101	15.9055	2.50324	13.9265	peak_12182	Promoter (1-2kb)	1	19199985	19200897	913	2	PGSC0003DMG400041769	PGSC0003DMT400092198	1315
1:19261839-19262063	1.20861	3.06553	13.6799	0.000216764	0.0113177	1	19261840	224	*	225	19261932	176	117.586	10.5899	114.523	peak_12183	Distal Intergenic	1	19305452	19305760	309	1	PGSC0003DMG400043639	PGSC0003DMT400094068	-43389
1:19305181-19305474	-1.01769	6.25904	28.9807	7.31027e-08	2.71268e-05	1	19305182	293	*	294	19305328	793	112.267	2.51104	109.227	peak_12196	Promoter (<=1kb)	1	19305452	19305760	309	1	PGSC0003DMG400043639	PGSC0003DMT400094068	0
1:19308272-19308471	0.712609	4.57328	10.3485	0.00129582	0.0381502	1	19308273	199	*	200	19308369	417	186.883	6.36181	183.588	peak_12198	Promoter (<=1kb)	1	19308235	19308546	312	1	PGSC0003DMG400045611	PGSC0003DMT400096040	38
1:19309142-19309685	0.735943	5.61859	11.9053	0.000559736	0.0216736	1	19309143	543	*	544	19309548	619	331.294	8.07325	327.699	peak_12199	Promoter (<=1kb)	1	19309215	19309526	312	1	PGSC0003DMG400034327	PGSC0003DMT400084756	0
1:19311521-19311949	-0.92719	6.58862	20.2831	6.67867e-06	0.000885862	1	19311522	428	*	429	19311670	1093	197.935	2.90736	194.609	peak_12200	Promoter (2-3kb)	1	19309215	19309526	312	1	PGSC0003DMG400034327	PGSC0003DMT400084756	2307
1:19327366-19327795	-0.998209	3.6346	18.0157	2.1909e-05	0.00215947	1	19327367	429	*	430	19327716	98	14.9957	2.45821	13.055	peak_12202	Distal Intergenic	1	19315771	19316073	303	1	PGSC0003DMG400042575	PGSC0003DMT400093004	11596
1:19454038-19454216	-1.04644	3.80975	22.124	2.55596e-06	0.000426077	1	19454039	178	*	179	19454105	188	31.689	2.68747	29.2954	peak_12214	Distal Intergenic	1	19465903	19466637	735	2	PGSC0003DMG400035407	PGSC0003DMT400085836	12421
1:19456482-19456876	-1.03348	2.61385	9.78528	0.00175914	0.0463316	1	19456483	394	*	395	19456567	39	4.54854	1.95969	3.28799	peak_12215	Distal Intergenic	1	19465903	19466637	735	2	PGSC0003DMG400035407	PGSC0003DMT400085836	9761
1:19505504-19505761	-0.809025	3.78564	12.7856	0.000349299	0.0157623	1	19505505	257	*	258	19505631	176	41.4938	3.35458	38.9568	peak_12231	Promoter (2-3kb)	1	19503191	19503550	360	1	PGSC0003DMG400044758	PGSC0003DMT400095187	2314
1:19534097-19534368	-1.19357	3.15845	21.1608	4.22312e-06	0.00063211	1	19534098	271	*	272	19534250	86	8.81968	1.99907	7.21865	peak_12240	Distal Intergenic	1	19503191	19503550	360	1	PGSC0003DMG400044758	PGSC0003DMT400095187	30907
1:19657684-19658222	-0.93769	4.70613	20.9158	4.79924e-06	0.000694176	1	19657685	538	*	539	19657787	237	48.3928	3.06223	45.7752	peak_12267	Distal Intergenic	1	19663748	19667579	3832	1	PGSC0003DMG400010913	PGSC0003DMT400028308	-5526
1:19803295-19803477	-0.91184	3.18496	12.3663	0.000437143	0.0184322	1	19803296	182	*	183	19803372	114	15.6988	2.34377	13.7269	peak_12299	Distal Intergenic	1	19765048	19768116	3069	2	PGSC0003DMG400044055	PGSC0003DMT400094484	-35180
1:19824019-19824308	-1.47104	4.95358	46.254	1.03877e-11	1.79883e-08	1	19824020	289	*	290	19824202	316	22.5401	1.83312	20.3417	peak_12305	Distal Intergenic	1	19765048	19768116	3069	2	PGSC0003DMG400044055	PGSC0003DMT400094484	-55904
1:19907717-19907946	7.93946	0.743286	18.4816	1.71553e-05	0.00178732	1	19907718	229	*	230	19907838	26	5.8851	2.66048	4.5026	peak_12313	Distal Intergenic	1	19976453	19978157	1705	2	PGSC0003DMG400020858	PGSC0003DMT400053766	70211
1:19918133-19918317	2.54476	1.07782	10.7014	0.00107053	0.033473	1	19918134	184	*	185	19918214	31	8.49087	3.15317	6.90881	peak_12315	Distal Intergenic	1	19976453	19978157	1705	2	PGSC0003DMG400020858	PGSC0003DMT400053766	59840
1:19972917-19973243	1.98952	1.26796	9.6406	0.00190323	0.0485777	1	19972918	326	*	327	19973061	26	5.8851	2.66048	4.5026	peak_12320	Distal Intergenic	1	19976453	19978157	1705	2	PGSC0003DMG400020858	PGSC0003DMT400053766	4914
1:20395787-20396310	-0.804214	3.54947	11.2526	0.000795127	0.0276382	1	20395788	523	*	524	20396190	89	14.1108	2.49132	12.2076	peak_12395	Distal Intergenic	1	20382808	20383879	1072	1	PGSC0003DMG400045050	PGSC0003DMT400095479	12980
1:20435856-20436596	-0.736768	5.26488	13.2695	0.000269766	0.0132109	1	20435857	740	*	741	20436100	222	22.8159	2.09634	20.6099	peak_12403	Distal Intergenic	1	20471344	20474389	3046	1	PGSC0003DMG400017910	PGSC0003DMT400046138	-34748
1:20492752-20493144	2.37965	1.60883	15.1571	9.89263e-05	0.00650202	1	20492753	392	*	393	20493066	32	9.05272	3.2517	7.43125	peak_12420	Promoter (1-2kb)	1	20494757	20498047	3291	1	PGSC0003DMG400043086	PGSC0003DMT400093515	-1613
1:20678959-20679363	1.88547	4.21699	47.3495	5.9392e-12	1.15705e-08	1	20678960	404	*	405	20679132	327	276.886	16.8317	273.386	peak_12454	Distal Intergenic	1	20668207	20669048	842	1	PGSC0003DMG400042928	PGSC0003DMT400093357	10753
1:20897205-20898140	1.13932	3.75299	17.3592	3.09392e-05	0.00278768	1	20897206	935	*	936	20897633	116	64.9605	7.87069	62.1936	peak_12503	Distal Intergenic	1	20909523	20910840	1318	1	PGSC0003DMG400037337	PGSC0003DMT400087766	-11383
1:21043103-21043309	-1.04343	3.28549	14.8546	0.000116126	0.00732862	1	21043104	206	*	207	21043231	126	21.2313	2.63803	19.068	peak_12546	Distal Intergenic	1	21068016	21071983	3968	2	PGSC0003DMG400043161	PGSC0003DMT400093590	28674
1:21297965-21298152	-1.09157	3.9956	17.5041	2.86688e-05	0.00263217	1	21297966	187	*	188	21298055	193	32.4864	2.68791	30.0797	peak_12581	Distal Intergenic	1	21284539	21286352	1814	2	PGSC0003DMG400007775	PGSC0003DMT400020083	-11614
1:21304906-21305116	-0.847547	3.23811	11.0832	0.000871147	0.0292924	1	21304907	210	*	211	21304992	137	28.646	3.04173	26.309	peak_12584	Distal Intergenic	1	21313877	21314430	554	1	PGSC0003DMG400045871	PGSC0003DMT400096300	-8761
1:21325099-21325557	1.16462	4.01554	20.5434	5.82943e-06	0.000802235	1	21325100	458	*	459	21325152	77	35.9784	5.99236	33.5167	peak_12587	Promoter (<=1kb)	1	21325247	21325365	119	1	ENSRNA049462057	ENSRNA049462057-T1	0
1:21384378-21384603	3.30792	1.23504	17.3668	3.08163e-05	0.00278423	1	21384379	225	*	226	21384461	47	18.8329	4.72975	16.7419	peak_12596	Promoter (<=1kb)	1	21384383	21384703	321	2	PGSC0003DMG400047281	PGSC0003DMT400097710	100
1:21404426-21405559	0.880997	4.33334	10.7215	0.001059	0.0332842	1	21404427	1133	*	1134	21404588	202	145.757	12.1455	142.587	peak_12606	Distal Intergenic	1	21401346	21401711	366	1	PGSC0003DMG400046922	PGSC0003DMT400097351	3081
1:21598637-21599452	1.74484	2.98419	23.1358	1.50956e-06	0.00028303	1	21598638	815	*	816	21598730	62	30.3963	6.15023	28.0265	peak_12631	Distal Intergenic	1	21590374	21592145	1772	2	PGSC0003DMG400038340	PGSC0003DMT400088769	-6493
1:21710568-21710802	-1.32004	3.5382	31.2356	2.28538e-08	1.03995e-05	1	21710569	234	*	235	21710642	116	7.83683	1.73196	6.30731	peak_12640	Distal Intergenic	1	21732212	21732901	690	2	PGSC0003DMG400024384	PGSC0003DMT400062657	22099
1:21741451-21741631	-1.2067	2.21803	13.3691	0.0002558	0.0127961	1	21741452	180	*	181	21741611	43	3.13594	1.63679	2.03261	peak_12642	Promoter (<=1kb)	1	21741485	21742457	973	1	PGSC0003DMG400024386	PGSC0003DMT400062662	0
1:21783029-21783635	-0.653247	4.85935	9.95323	0.00160568	0.0438168	1	21783030	606	*	607	21783538	244	67.1126	3.83676	64.3296	peak_12652	Distal Intergenic	1	21775897	21778356	2460	2	PGSC0003DMG400038817	PGSC0003DMT400089246	-4674
1:21784002-21784330	1.22523	4.46922	25.0029	5.72439e-07	0.000129533	1	21784003	328	*	329	21784183	445	301.987	11.4658	298.442	peak_12653	Distal Intergenic	1	21775897	21778356	2460	2	PGSC0003DMG400038817	PGSC0003DMT400089246	-5647
1:21962006-21962192	-0.892393	3.02624	9.76092	0.00178261	0.0467127	1	21962007	186	*	187	21962124	115	28.2695	3.38423	25.9394	peak_12670	Distal Intergenic	1	21937041	21944026	6986	2	PGSC0003DMG400015997	PGSC0003DMT400041318	-17981
1:22008411-22008893	1.00863	3.06943	9.86961	0.00168031	0.0450001	1	22008412	482	*	483	22008682	95	51.066	7.29488	48.4204	peak_12684	Distal Intergenic	1	22015654	22018080	2427	1	PGSC0003DMG400037222	PGSC0003DMT400087651	-6761
1:22119164-22119640	1.32041	3.32653	18.5677	1.63976e-05	0.00174147	1	22119165	476	*	477	22119458	166	111.177	10.5766	108.142	peak_12708	Distal Intergenic	1	22164069	22167817	3749	1	PGSC0003DMG400047312	PGSC0003DMT400097741	-44429
1:22433866-22434885	0.859414	7.22087	14.765	0.000121777	0.00756521	1	22433867	1019	*	1020	22434003	1444	806.23	8.68082	802.14	peak_12757	Distal Intergenic	1	22349886	22351927	2042	2	PGSC0003DMG400045047	PGSC0003DMT400095476	-81940
1:22436802-22436991	0.831355	5.61053	11.6822	0.000631013	0.0234994	1	22436803	189	*	190	22436883	791	377.247	6.96136	373.583	peak_12759	Distal Intergenic	1	22349886	22351927	2042	2	PGSC0003DMG400045047	PGSC0003DMT400095476	-84876
1:22439840-22440563	0.697693	5.94336	11.0383	0.000892474	0.0298202	1	22439841	723	*	724	22439996	609	274.6	6.46464	271.104	peak_12762	Distal Intergenic	1	22349886	22351927	2042	2	PGSC0003DMG400045047	PGSC0003DMT400095476	-87914
1:22851834-22852238	1.06817	3.58527	12.6499	0.000375585	0.0165832	1	22851835	404	*	405	22851945	233	165.902	12.008	162.668	peak_12823	Distal Intergenic	1	22865604	22868722	3119	2	PGSC0003DMG400042902	PGSC0003DMT400093331	16484
1:22942809-22943261	-0.806939	4.30513	13.0937	0.000296289	0.0140892	1	22942810	452	*	453	22943017	169	24.3849	2.4495	22.1391	peak_12844	Distal Intergenic	1	22947389	22955986	8598	2	PGSC0003DMG400036721	PGSC0003DMT400087150	12725
1:23136069-23136303	2.7344	2.16317	25.9189	3.56072e-07	8.89695e-05	1	23136070	234	*	235	23136210	87	47.2665	7.31743	44.6609	peak_12854	Distal Intergenic	1	23113220	23116900	3681	2	PGSC0003DMG400038431	PGSC0003DMT400088860	-19170
1:23245948-23246182	-1.33347	3.05404	25.2914	4.92903e-07	0.000114871	1	23245949	234	*	235	23246078	92	12.3534	2.28237	10.5399	peak_12867	Distal Intergenic	1	23209956	23212255	2300	2	PGSC0003DMG400046815	PGSC0003DMT400097244	-33694
1:23350518-23351248	1.17114	5.04142	25.804	3.77907e-07	9.28275e-05	1	23350519	730	*	731	23350636	397	247.963	9.99428	244.521	peak_12876	Distal Intergenic	1	23359083	23362826	3744	2	PGSC0003DMG400041289	PGSC0003DMT400091718	11578
1:23351908-23352121	-1.05428	4.3801	26.2164	3.05218e-07	7.92816e-05	1	23351909	213	*	214	23352003	207	22.9037	2.16198	20.6955	peak_12877	Distal Intergenic	1	23359083	23362826	3744	2	PGSC0003DMG400041289	PGSC0003DMT400091718	10705
1:23444726-23445074	1.99922	1.51973	10.6258	0.00111519	0.0344938	1	23444727	348	*	349	23444915	34	10.2141	3.44877	8.51843	peak_12911	Distal Intergenic	1	23461138	23461443	306	1	PGSC0003DMG400045760	PGSC0003DMT400096189	-16064
1:23509403-23509743	-0.978382	3.22826	13.1298	0.000290631	0.0138997	1	23509404	340	*	341	23509518	77	6.51444	1.83117	5.08179	peak_12924	Distal Intergenic	1	23525340	23525654	315	1	PGSC0003DMG400041538	PGSC0003DMT400091967	-15597
1:23665683-23668270	0.839981	4.98719	13.9006	0.00019274	0.0104848	1	23665684	2587	*	2588	23666293	127	63.8424	6.89556	61.0844	peak_12969	Promoter (<=1kb)	1	23664789	23667542	2754	1	PGSC0003DMG400034430	PGSC0003DMT400084859	895
1:23673334-23674135	0.772885	4.6547	10.0413	0.0015307	0.0425311	1	23673335	801	*	802	23673996	337	209.57	9.86094	206.214	peak_12971	Promoter (<=1kb)	1	23672859	23673683	825	2	PGSC0003DMG400046015	PGSC0003DMT400096444	0
1:23749302-23749885	0.840172	4.43119	12.5156	0.000403572	0.0174898	1	23749303	583	*	584	23749598	211	126.9	9.14406	123.798	peak_12991	Promoter (<=1kb)	1	23748453	23749476	1024	1	PGSC0003DMG400039137	PGSC0003DMT400089566	850
1:23766014-23766920	1.20037	3.26608	15.5306	8.11794e-05	0.00559824	1	23766015	906	*	907	23766147	76	43.0569	7.5873	40.4999	peak_12994	Promoter (1-2kb)	1	23766343	23768086	1744	2	PGSC0003DMG400043786	PGSC0003DMT400094215	1166
1:23767136-23768213	1.49745	3.21608	21.8756	2.90903e-06	0.000472886	1	23767137	1077	*	1078	23767465	82	48.3955	8.10268	45.7778	peak_12995	Promoter (<=1kb)	1	23766343	23768086	1744	2	PGSC0003DMG400043786	PGSC0003DMT400094215	0
1:24262707-24263067	1.83671	1.76283	10.2556	0.00136269	0.0395306	1	24262708	360	*	361	24262923	37	12.0452	3.74438	10.244	peak_13090	Distal Intergenic	1	24267476	24268619	1144	2	PGSC0003DMG400047064	PGSC0003DMT400097493	5552
1:24326987-24327204	1.23303	3.74938	20.6337	5.561e-06	0.000772935	1	24326988	217	*	218	24327073	203	109.876	7.859	106.846	peak_13099	Promoter (<=1kb)	1	24326408	24330701	4294	1	PGSC0003DMG400006598	PGSC0003DMT400016865	580
1:24368604-24368922	-0.818119	3.16679	9.9217	0.00163341	0.0442733	1	24368605	318	*	319	24368735	70	10.6953	2.39421	8.97665	peak_13104	Distal Intergenic	1	24356027	24360407	4381	2	PGSC0003DMG400006597	PGSC0003DMT400016863	-8198
1:24461992-24462229	1.13258	2.95748	10.726	0.0010564	0.0332359	1	24461993	237	*	238	24462096	157	110.161	11.3335	107.13	peak_13119	Distal Intergenic	1	24470034	24471644	1611	2	PGSC0003DMG400040694	PGSC0003DMT400091123	9415
1:24571111-24571477	1.5033	1.90016	9.64304	0.0019007	0.0485562	1	24571112	366	*	367	24571358	57	26.513	5.71511	24.2195	peak_13144	Promoter (1-2kb)	1	24571890	24572677	788	2	PGSC0003DMG400046748	PGSC0003DMT400097177	1200
1:24664713-24665242	-0.857354	3.03175	10.1536	0.00144016	0.0409398	1	24664714	529	*	530	24665160	50	5.94295	2.0373	4.55609	peak_13153	Distal Intergenic	1	24646136	24647799	1664	1	PGSC0003DMG400028873	PGSC0003DMT400074290	18578
1:24794470-24794705	1.10462	3.26148	12.037	0.000521559	0.0207297	1	24794471	235	*	236	24794613	176	109.834	9.53526	106.804	peak_13190	Distal Intergenic	1	24762457	24763224	768	1	PGSC0003DMG400036483	PGSC0003DMT400086912	32014
1:24904163-24904447	-0.72975	3.85356	10.6075	0.00112633	0.0347175	1	24904164	284	*	285	24904286	159	32.7422	3.03239	30.3316	peak_13214	Promoter (2-3kb)	1	24901434	24902075	642	1	PGSC0003DMG400043668	PGSC0003DMT400094097	2730
1:25023838-25024207	-1.03909	2.54778	10.9556	0.000933187	0.0306753	1	25023839	369	*	370	25024147	45	6.15099	2.15601	4.75116	peak_13261	Distal Intergenic	1	25034825	25042395	7571	2	PGSC0003DMG400028869	PGSC0003DMT400074279	18188
1:25075351-25075572	-1.11123	2.22514	11.1215	0.000853315	0.0289033	1	25075352	221	*	222	25075404	45	3.98953	1.77213	2.79298	peak_13279	Distal Intergenic	1	25034825	25042395	7571	2	PGSC0003DMG400028869	PGSC0003DMT400074280	-32957
1:25089007-25089192	-1.2319	4.01926	27.1826	1.85114e-07	5.52163e-05	1	25089008	185	*	186	25089130	191	15.3626	1.8869	13.4036	peak_13287	Distal Intergenic	1	25034825	25042395	7571	2	PGSC0003DMG400028869	PGSC0003DMT400074280	-46613
1:25320339-25321674	1.30363	3.59795	20.6671	5.4646e-06	0.000762976	1	25320340	1335	*	1336	25321328	66	31.4232	5.99935	29.0353	peak_13366	Distal Intergenic	1	25278280	25278882	603	2	PGSC0003DMG400045561	PGSC0003DMT400095990	-41458
1:25357605-25357816	-0.941232	2.93159	11.2955	0.000776972	0.0272196	1	25357606	211	*	212	25357692	99	20.8631	2.99829	18.7119	peak_13372	Distal Intergenic	1	25278280	25278882	603	2	PGSC0003DMG400045561	PGSC0003DMT400095990	-78724
1:25473415-25473709	1.63976	2.13537	11.6302	0.000648881	0.0240284	1	25473416	294	*	295	25473468	56	11.6313	2.82277	9.85493	peak_13381	Distal Intergenic	1	25484113	25487015	2903	1	PGSC0003DMG400041954	PGSC0003DMT400092383	-10404
1:25510280-25510492	-1.04384	2.21387	9.80809	0.00173746	0.0460424	1	25510281	212	*	213	25510396	48	6.21261	2.11349	4.80832	peak_13386	Distal Intergenic	1	25505007	25505728	722	1	PGSC0003DMG400040478	PGSC0003DMT400090907	5274
1:25548097-25548347	0.946414	3.20371	9.9821	0.00158069	0.0433532	1	25548098	250	*	251	25548210	164	94.6788	8.46717	91.7235	peak_13391	Distal Intergenic	1	25529576	25533488	3913	2	PGSC0003DMG400036850	PGSC0003DMT400087279	-14610
1:25709044-25709237	2.38561	1.31944	12.7341	0.000359052	0.0160802	1	25709045	193	*	194	25709093	30	7.94204	3.05463	6.39819	peak_13414	Distal Intergenic	1	25680475	25681107	633	1	PGSC0003DMG400037267	PGSC0003DMT400087696	28570
1:25874-26064	1.02273	5.42195	16.094	6.02743e-05	0.0045163	1	25875	190	*	191	25969	550	253.216	6.61724	249.762	peak_9693	Distal Intergenic	1	152322	153489	1168	2	PGSC0003DMG400015133	PGSC0003DMT400039136	127425
1:25961451-25961677	-1.14494	3.42048	22.613	1.98136e-06	0.000350412	1	25961452	226	*	227	25961583	130	20.9324	2.57292	18.7794	peak_13500	Distal Intergenic	1	25965240	25968278	3039	1	PGSC0003DMG400046466	PGSC0003DMT400096895	-3563
1:26058903-26059561	1.30491	5.16283	26.7274	2.34272e-07	6.51997e-05	1	26058904	658	*	659	26059037	362	235.15	10.5903	231.735	peak_13512	Distal Intergenic	1	26113049	26115146	2098	2	PGSC0003DMG400040411	PGSC0003DMT400090840	55585
1:26059871-26060164	1.60599	4.93239	40.7023	1.77279e-10	1.78254e-07	1	26059872	293	*	294	26060019	535	402.101	13.7795	398.402	peak_13513	Distal Intergenic	1	26113049	26115146	2098	2	PGSC0003DMG400040411	PGSC0003DMT400090840	54982
1:26064985-26065598	0.889175	5.74441	16.3792	5.18522e-05	0.0040584	1	26064986	613	*	614	26065389	654	373.076	8.84851	369.419	peak_13515	Distal Intergenic	1	26113049	26115146	2098	2	PGSC0003DMG400040411	PGSC0003DMT400090840	49548
1:26069734-26070144	1.6608	5.80819	53.0305	3.28408e-13	1.02366e-09	1	26069735	410	*	411	26069878	750	435.914	9.12039	432.17	peak_13518	Distal Intergenic	1	26113049	26115146	2098	2	PGSC0003DMG400040411	PGSC0003DMT400090840	45002
1:26078591-26079065	1.40645	6.26608	33.3868	7.55359e-09	4.24233e-06	1	26078592	474	*	475	26078842	1259	820.306	10.9856	816.205	peak_13525	Distal Intergenic	1	26113049	26115146	2098	2	PGSC0003DMG400040411	PGSC0003DMT400090840	36081
1:26079793-26080559	0.920921	5.16892	18.4469	1.74702e-05	0.00181217	1	26079794	766	*	767	26080449	440	194.593	6.27076	191.276	peak_13526	Distal Intergenic	1	26113049	26115146	2098	2	PGSC0003DMG400040411	PGSC0003DMT400090840	34587
1:26204091-26204480	-1.03607	2.74886	13.0864	0.000297442	0.0141332	1	26204092	389	*	390	26204138	55	5.39693	1.88839	4.06529	peak_13533	Distal Intergenic	1	26177451	26178188	738	1	PGSC0003DMG400008762	PGSC0003DMT400022602	26641
1:26372554-26372976	-0.98389	5.06616	26.4441	2.71273e-07	7.28941e-05	1	26372555	422	*	423	26372668	279	35.9192	2.34669	33.4581	peak_13542	Distal Intergenic	1	26400924	26403430	2507	2	PGSC0003DMG400039543	PGSC0003DMT400089972	30454
1:26798863-26799141	-0.873036	4.95321	19.5909	9.59237e-06	0.00117948	1	26798864	278	*	279	26799014	365	63.9972	2.80655	61.2378	peak_13554	Distal Intergenic	1	26792712	26796230	3519	1	PGSC0003DMG400047158	PGSC0003DMT400097587	6152
1:26824888-26825068	-1.0703	4.47746	28.2793	1.05013e-07	3.61691e-05	1	26824889	180	*	181	26824962	245	41.331	2.71337	38.7958	peak_13558	Distal Intergenic	1	26846171	26847775	1605	1	PGSC0003DMG400009446	PGSC0003DMT400024421	-21103
1:26987811-26988002	2.18574	1.686	11.5565	0.000675144	0.0247147	1	26987812	191	*	192	26987845	32	9.05272	3.2517	7.43125	peak_13567	Distal Intergenic	1	26973295	26973704	410	2	PGSC0003DMG400044893	PGSC0003DMT400095322	-14108
1:27188990-27189208	-1.111	2.24991	10.7228	0.00105824	0.0332707	1	27188991	218	*	219	27188990	45	3.64741	1.71119	2.48794	peak_13578	Distal Intergenic	1	27184412	27186296	1885	1	PGSC0003DMG400039887	PGSC0003DMT400090316	4579
1:27485050-27485280	-1.05451	2.79341	13.1111	0.000293555	0.0139859	1	27485051	230	*	231	27485137	94	20.9573	3.10668	18.8038	peak_13593	Distal Intergenic	1	27501730	27506595	4866	2	PGSC0003DMG400037458	PGSC0003DMT400087887	21315
1:27597893-27598075	1.95929	1.48425	10.39	0.00126696	0.0375755	1	27597894	182	*	183	27597993	58	27.3238	5.81365	25.0123	peak_13602	Distal Intergenic	1	27612621	27620863	8243	1	PGSC0003DMG400046712	PGSC0003DMT400097141	-14546
1:27623-27835	0.895017	6.09743	16.6376	4.52447e-05	0.00368865	1	27624	212	*	213	27724	927	436.837	6.8725	433.091	peak_9695	Distal Intergenic	1	152322	153489	1168	2	PGSC0003DMG400015133	PGSC0003DMT400039136	125654
1:27709900-27710126	-0.669005	6.02095	10.746	0.00104503	0.0330115	1	27709901	226	*	227	27709993	940	267.286	4.0545	263.804	peak_13608	Promoter (2-3kb)	1	27712634	27717300	4667	1	PGSC0003DMG400044459	PGSC0003DMT400094888	-2508
1:27782482-27782670	2.2185	1.70563	14.6112	0.000132124	0.00800851	1	27782483	188	*	189	27782562	60	28.9671	6.01072	26.6237	peak_13610	Distal Intergenic	1	27758338	27760199	1862	2	PGSC0003DMG400036583	PGSC0003DMT400087012	-22284
1:27859026-27859251	1.02667	5.19163	21.5743	3.40379e-06	0.00052785	1	27859027	225	*	226	27859134	751	476.081	10.4191	472.286	peak_13612	Distal Intergenic	1	27851987	27852740	754	2	PGSC0003DMG400040331	PGSC0003DMT400090760	-6287
1:27974355-27974628	-1.09232	5.55272	31.8322	1.68084e-08	8.21843e-06	1	27974356	273	*	274	27974499	498	63.6689	2.36686	60.9123	peak_13618	Distal Intergenic	1	27960600	27962269	1670	1	PGSC0003DMG400044865	PGSC0003DMT400095294	13756
1:28084494-28084791	-1.37733	3.293	28.5733	9.02177e-08	3.20471e-05	1	28084495	297	*	298	28084642	76	3.64719	1.51232	2.48794	peak_13627	Promoter (2-3kb)	1	28087035	28089296	2262	1	PGSC0003DMG400026607	PGSC0003DMT400068421	-2244
1:28199582-28199783	-0.866528	3.16794	11.3012	0.000774564	0.0271505	1	28199583	201	*	202	28199750	107	13.108	2.2011	11.2577	peak_13638	Distal Intergenic	1	28230552	28233185	2634	1	PGSC0003DMG400043941	PGSC0003DMT400094370	-30769
1:28248312-28248493	-1.08884	2.94174	16.3218	5.34448e-05	0.00415956	1	28248313	181	*	182	28248436	95	14.6944	2.46797	12.7639	peak_13643	Distal Intergenic	1	28230552	28233185	2634	1	PGSC0003DMG400043941	PGSC0003DMT400094370	17761
1:28256020-28256196	1.98368	1.70929	12.3917	0.000431237	0.0182386	1	28256021	176	*	177	28256146	36	11.4234	3.64585	9.65709	peak_13648	Distal Intergenic	1	28230552	28233185	2634	1	PGSC0003DMG400043941	PGSC0003DMT400094370	25469
1:28263378-28263759	-1.10791	4.8438	32.1311	1.44109e-08	7.304e-06	1	28263379	381	*	382	28263650	191	20.7859	2.13957	18.6364	peak_13652	Distal Intergenic	1	28286451	28287275	825	2	PGSC0003DMG400037070	PGSC0003DMT400087499	23516
1:28697628-28697885	1.00212	3.50251	12.138	0.000494054	0.0199937	1	28697629	257	*	258	28697753	231	156.209	11.0227	153.005	peak_13686	Distal Intergenic	1	28661990	28662322	333	2	PGSC0003DMG400038910	PGSC0003DMT400089339	-35307
1:28783021-28783325	-0.746104	4.30391	11.4864	0.000701067	0.0253952	1	28783022	304	*	305	28783182	211	42.3423	3.01452	39.7943	peak_13693	Distal Intergenic	1	28792736	28793098	363	2	PGSC0003DMG400037863	PGSC0003DMT400088292	9773
1:28790136-28790376	-0.914011	4.81144	16.5865	4.64803e-05	0.0037705	1	28790137	240	*	241	28790254	370	72.5576	3.01591	69.7365	peak_13694	Promoter (2-3kb)	1	28792736	28793098	363	2	PGSC0003DMG400037863	PGSC0003DMT400088292	2722
1:28802087-28802294	-0.843835	4.32522	14.5404	0.000137187	0.00824323	1	28802088	207	*	208	28802183	291	58.9526	3.06453	56.2342	peak_13696	Distal Intergenic	1	28792736	28793098	363	2	PGSC0003DMG400037863	PGSC0003DMT400088292	-8990
1:29045790-29046242	1.0537	2.84561	9.70852	0.00183415	0.0474748	1	29045791	452	*	453	29046066	85	51.288	8.39555	48.6409	peak_13737	Promoter (<=1kb)	1	29046817	29047284	468	1	PGSC0003DMG400040984	PGSC0003DMT400091413	-575
1:29080784-29081181	-0.995991	2.99771	12.883	0.000331583	0.0151883	1	29080785	397	*	398	29081088	66	9.13982	2.25932	7.51454	peak_13742	Distal Intergenic	1	29071264	29075260	3997	2	PGSC0003DMG400031460	PGSC0003DMT400080772	-5525
1:29486419-29486632	0.97486	4.65833	15.838	6.90027e-05	0.00499618	1	29486420	213	*	214	29486538	519	305.409	9.20988	301.858	peak_13783	Distal Intergenic	1	29501710	29508880	7171	1	PGSC0003DMG400031459	PGSC0003DMT400080769	-15078
1:29625757-29626354	-0.891786	4.98671	19.5303	9.9019e-06	0.00120448	1	29625758	597	*	598	29626241	174	50.2406	3.9431	47.6037	peak_13809	Distal Intergenic	1	29659584	29661220	1637	2	PGSC0003DMG400007702	PGSC0003DMT400019908	34866
1:29630288-29630472	-1.20704	3.64606	27.0795	1.9526e-07	5.71489e-05	1	29630289	184	*	185	29630356	151	13.6306	1.95571	11.7529	peak_13810	Distal Intergenic	1	29659584	29661220	1637	2	PGSC0003DMG400007702	PGSC0003DMT400019908	30748
1:29661111-29661302	7.91338	0.7088	19.7935	8.62767e-06	0.00108221	1	29661112	191	*	192	29661164	25	5.40769	2.56195	4.06683	peak_13821	Promoter (<=1kb)	1	29659584	29661220	1637	2	PGSC0003DMG400007702	PGSC0003DMT400019908	0
1:29697200-29697737	1.88485	2.89482	26.1194	3.20947e-07	8.20006e-05	1	29697201	537	*	538	29697598	113	80.7486	11.2332	77.8732	peak_13829	Distal Intergenic	1	29676238	29682617	6380	2	PGSC0003DMG400005593	PGSC0003DMT400014258	-14584
1:29756831-29757310	1.85286	2.0714	15.0805	0.00010302	0.00671448	1	29756832	479	*	480	29757221	40	13.9762	4.03999	12.0779	peak_13833	Distal Intergenic	1	29817752	29824945	7194	1	PGSC0003DMG400046859	PGSC0003DMT400097288	-60442
1:29859426-29859979	-0.812056	3.89985	13.3667	0.000256126	0.012799	1	29859427	553	*	554	29859855	93	17.688	2.78929	15.6387	peak_13858	Distal Intergenic	1	29873622	29874502	881	1	PGSC0003DMG400041798	PGSC0003DMT400092227	-13643
1:30009017-30009394	-1.00336	2.85906	12.8883	0.000330642	0.015173	1	30009018	377	*	378	30009114	56	14.0848	3.2316	12.1826	peak_13901	Distal Intergenic	1	30023515	30026384	2870	1	PGSC0003DMG400040074	PGSC0003DMT400090503	-14121
1:30062143-30062716	1.34872	2.43686	11.199	0.000818411	0.0281888	1	30062144	573	*	574	30062569	44	16.6944	4.43414	14.6822	peak_13918	Promoter (<=1kb)	1	30061992	30063246	1255	2	PGSC0003DMG400035384	PGSC0003DMT400085813	530
1:30075363-30075583	-1.0823	2.36567	11.405	0.000732457	0.02613	1	30075364	220	*	221	30075513	50	5.49468	1.96475	4.14733	peak_13924	Distal Intergenic	1	30061992	30063246	1255	2	PGSC0003DMG400035384	PGSC0003DMT400085813	-12118
1:30176657-30176856	-1.00572	2.59037	10.7164	0.00106192	0.033324	1	30176658	199	*	200	30176762	88	16.4203	2.74455	14.419	peak_13946	Distal Intergenic	1	30195704	30196632	929	1	PGSC0003DMG400029043	PGSC0003DMT400074691	-18848
1:30196127-30196532	-0.891711	4.11592	14.8395	0.000117056	0.00735253	1	30196128	405	*	406	30196445	133	14.3493	2.09847	12.4388	peak_13951	Promoter (<=1kb)	1	30195704	30196632	929	1	PGSC0003DMG400029043	PGSC0003DMT400074691	424
1:30724594-30724817	-0.848857	4.30859	12.6459	0.000376389	0.0166003	1	30724595	223	*	224	30724687	272	53.0163	2.98079	50.3517	peak_14039	Distal Intergenic	1	30736428	30737248	821	1	PGSC0003DMG400046073	PGSC0003DMT400096502	-11611
1:30750330-30752317	0.873512	4.00581	12.4626	0.000415173	0.0178401	1	30750331	1987	*	1988	30751109	54	22.0597	4.93045	19.8734	peak_14049	Distal Intergenic	1	30739703	30743344	3642	1	PGSC0003DMG400046997	PGSC0003DMT400097426	10628
1:30777486-30777665	-0.937763	3.95095	17.8746	2.35946e-05	0.00227519	1	30777487	179	*	180	30777585	204	42.2659	3.07674	39.7193	peak_14057	Distal Intergenic	1	30769291	30769695	405	2	PGSC0003DMG400046430	PGSC0003DMT400096859	-7792
1:30947618-30948050	-0.988577	3.70939	17.2723	3.23873e-05	0.0028741	1	30947619	432	*	433	30947683	90	12.7072	2.33943	10.8716	peak_14103	Promoter (2-3kb)	1	30945074	30945415	342	2	PGSC0003DMG400036148	PGSC0003DMT400086577	-2204
1:31120905-31121092	-1.21003	1.75422	9.71584	0.00182687	0.0474241	1	31120906	187	*	188	31120934	36	4.45422	1.99325	3.20978	peak_14134	Promoter (1-2kb)	1	31122041	31122828	788	2	PGSC0003DMG400036244	PGSC0003DMT400086673	1736
1:31242353-31243413	1.03658	3.24181	10.383	0.00127179	0.0376829	1	31242354	1060	*	1061	31243121	51	21.8076	5.12389	19.6269	peak_14154	Promoter (2-3kb)	1	31245227	31245744	518	2	PGSC0003DMG400021490	PGSC0003DMT400055350	2331
1:31273428-31273667	1.85575	1.59716	11.1173	0.00085524	0.0289292	1	31273429	239	*	240	31273542	51	21.8076	5.12389	19.6269	peak_14163	Distal Intergenic	1	31245227	31245744	518	2	PGSC0003DMG400021490	PGSC0003DMT400055350	-27685
1:31607093-31607296	-0.895187	3.47059	13.2309	0.000275378	0.0133546	1	31607094	203	*	204	31607208	137	26.9938	2.92264	24.6902	peak_14196	Distal Intergenic	1	31655298	31656869	1572	2	PGSC0003DMG400043835	PGSC0003DMT400094264	49573
1:31645281-31645578	1.09546	3.01583	11.198	0.000818869	0.0281961	1	31645282	297	*	298	31645409	79	33.4407	5.38167	31.0185	peak_14207	Distal Intergenic	1	31655298	31656869	1572	2	PGSC0003DMG400043835	PGSC0003DMT400094264	11291
1:31683038-31683377	0.906615	3.9735	12.673	0.00037097	0.0164544	1	31683039	339	*	340	31683160	280	167.124	9.18924	163.886	peak_14211	Distal Intergenic	1	31663057	31665651	2595	1	PGSC0003DMG400019076	PGSC0003DMT400049074	19982
1:31806920-31807138	0.925424	3.63054	11.0634	0.000880507	0.0295355	1	31806921	218	*	219	31807034	255	156.401	9.52315	153.197	peak_14220	Distal Intergenic	1	31864038	31866713	2676	1	PGSC0003DMG401033888	PGSC0003DMT400084231	-56900
1:31830924-31831357	-1.05357	3.88476	23.0996	1.53823e-06	0.00028754	1	31830925	433	*	434	31830934	102	5.15765	1.56762	3.84313	peak_14230	Distal Intergenic	1	31864038	31866713	2676	1	PGSC0003DMG401033888	PGSC0003DMT400084231	-32681
1:31987779-31989017	1.13714	4.1605	20.3914	6.31115e-06	0.000854551	1	31987780	1238	*	1239	31988858	132	80.2701	8.94703	77.398	peak_14266	Distal Intergenic	1	32007830	32008216	387	2	PGSC0003DMG400039767	PGSC0003DMT400090196	19199
1:32391411-32391712	1.1538	4.85376	26.0168	3.38466e-07	8.52537e-05	1	32391412	301	*	302	32391567	615	432.781	12.3223	429.041	peak_14369	Distal Intergenic	1	32462150	32463144	995	1	PGSC0003DMG401013065	PGSC0003DMT400033984	-70438
1:32407045-32407258	-0.965232	3.33069	15.015	0.00010666	0.00691197	1	32407046	213	*	214	32407157	128	25.095	2.90249	22.8325	peak_14373	Distal Intergenic	1	32462150	32463144	995	1	PGSC0003DMG401013065	PGSC0003DMT400033984	-54892
1:32523291-32523505	-1.08115	3.79126	19.58	9.64724e-06	0.00118506	1	32523292	214	*	215	32523386	165	21.6842	2.3298	19.5101	peak_14393	Distal Intergenic	1	32503906	32506271	2366	2	PGSC0003DMG400013068	PGSC0003DMT400033994	-17021
1:32530593-32531476	1.24166	2.55775	10.7145	0.00106297	0.0333418	1	32530594	883	*	884	32530955	39	13.3219	3.94146	11.4548	peak_14395	Distal Intergenic	1	32503906	32506271	2366	2	PGSC0003DMG400013068	PGSC0003DMT400033994	-24323
1:3253478-3253811	3.40055	1.32639	16.4417	5.01681e-05	0.00396643	1	3253479	333	*	334	3253774	34	10.2141	3.44877	8.51843	peak_9970	Distal Intergenic	1	3241142	3246196	5055	2	PGSC0003DMG400016389	PGSC0003DMT400042227	-7283
1:32577993-32578602	-0.831764	4.24022	15.5613	7.98731e-05	0.00552932	1	32577994	609	*	610	32578280	103	11.7133	2.11958	9.93372	peak_14413	Distal Intergenic	1	32587262	32587753	492	2	PGSC0003DMG400035471	PGSC0003DMT400085900	9151
1:32647350-32648478	0.997961	3.21093	10.51	0.0011873	0.0359465	1	32647351	1128	*	1129	32648056	59	27.9132	5.85736	25.5905	peak_14424	Distal Intergenic	1	32651367	32651984	618	2	PGSC0003DMG400044404	PGSC0003DMT400094833	3506
1:32650259-32650735	1.13038	3.87164	18.1861	2.00336e-05	0.00200468	1	32650260	476	*	477	32650426	254	166.757	10.5771	163.52	peak_14427	Promoter (1-2kb)	1	32651367	32651984	618	2	PGSC0003DMG400044404	PGSC0003DMT400094833	1249
1:32711591-32712179	1.33585	3.21551	17.0115	3.71536e-05	0.00320874	1	32711592	588	*	589	32711938	137	85.2298	9.28338	82.3274	peak_14438	Distal Intergenic	1	32721769	32722535	767	2	PGSC0003DMG400040278	PGSC0003DMT400090707	10356
1:33050208-33050489	-1.14811	5.48341	37.5332	8.98693e-10	7.42059e-07	1	33050209	281	*	282	33050369	406	52.8059	2.37899	50.1432	peak_14518	Distal Intergenic	1	33042145	33046907	4763	1	PGSC0003DMG400041320	PGSC0003DMT400091749	8064
1:33093981-33094280	1.16636	3.03077	13.1761	0.000283541	0.0136549	1	33093982	299	*	300	33094136	131	100.541	12.8862	97.5556	peak_14522	Distal Intergenic	1	33078390	33078752	363	2	PGSC0003DMG400043128	PGSC0003DMT400093557	-15230
1:33189901-33190314	-0.864488	3.0603	10.6987	0.00107214	0.0335028	1	33189902	413	*	414	33189977	53	7.52248	2.23985	6.011	peak_14540	Distal Intergenic	1	33194564	33196795	2232	2	PGSC0003DMG400026702	PGSC0003DMT400068674	6481
1:33467878-33469343	0.841496	4.33179	12.4012	0.000429053	0.0181833	1	33467879	1465	*	1466	33468545	129	98.7767	12.8097	95.8003	peak_14604	Distal Intergenic	1	33480029	33481675	1647	2	PGSC0003DMG400041247	PGSC0003DMT400091676	12332
1:33469672-33470043	1.96376	1.86832	14.2532	0.000159793	0.00916203	1	33469673	371	*	372	33469903	57	26.513	5.71511	24.2195	peak_14605	Distal Intergenic	1	33480029	33481675	1647	2	PGSC0003DMG400041247	PGSC0003DMT400091676	11632
1:33566413-33566681	1.53076	4.2301	25.6646	4.06219e-07	9.81554e-05	1	33566414	268	*	269	33566517	381	346.202	19.6028	342.584	peak_14643	Distal Intergenic	1	33546917	33547858	942	2	PGSC0003DMG400037812	PGSC0003DMT400088241	-18556
1:33568335-33568524	-1.10676	3.32384	20.2045	6.95895e-06	0.000914688	1	33568336	189	*	190	33568428	138	25.1475	2.78052	22.8838	peak_14644	Distal Intergenic	1	33546917	33547858	942	2	PGSC0003DMG400037812	PGSC0003DMT400088241	-20478
1:33599373-33599854	1.03877	5.02852	18.8864	1.38741e-05	0.00154589	1	33599374	481	*	482	33599690	382	219.385	8.80052	216.005	peak_14653	Distal Intergenic	1	33589447	33590904	1458	2	PGSC0003DMG400045895	PGSC0003DMT400096324	-8470
1:33702223-33702812	-0.768234	4.72952	11.8087	0.000589554	0.0224276	1	33702224	589	*	590	33702573	176	24.7785	2.42136	22.5243	peak_14680	Distal Intergenic	1	33714193	33715621	1429	2	PGSC0003DMG400045258	PGSC0003DMT400095687	12809
1:33750702-33750977	1.59542	2.39838	13.7519	0.000208606	0.0110511	1	33750703	275	*	276	33750835	59	28.1419	5.91218	25.8141	peak_14698	Distal Intergenic	1	33739901	33747624	7724	1	PGSC0003DMG400035219	PGSC0003DMT400085648	10802
1:33767549-33767926	1.63415	2.01153	11.9668	0.000541572	0.0212007	1	33767550	377	*	378	33767819	37	12.0452	3.74438	10.244	peak_14699	Distal Intergenic	1	33739901	33747624	7724	1	PGSC0003DMG400035219	PGSC0003DMT400085648	27649
1:33796765-33797935	1.15422	3.89113	17.7755	2.48565e-05	0.00236036	1	33796766	1170	*	1171	33797738	74	29.6844	5.04531	27.3272	peak_14702	Promoter (<=1kb)	1	33796234	33797706	1473	1	PGSC0003DMG400047290	PGSC0003DMT400097719	532
1:33945164-33945581	1.79905	2.15645	12.4407	0.000420072	0.0179491	1	33945165	417	*	418	33945464	50	21.0512	5.02536	18.8939	peak_14730	Distal Intergenic	1	33950042	33950386	345	2	PGSC0003DMG400039022	PGSC0003DMT400089451	4805
1:34232279-34232473	1.02698	3.40205	10.0295	0.00154051	0.0426843	1	34232280	194	*	195	34232349	167	112.233	10.6399	109.193	peak_14791	Distal Intergenic	1	34263073	34267002	3930	1	PGSC0003DMG400041921	PGSC0003DMT400092350	-30600
1:34439451-34440294	1.21268	2.87897	11.038	0.000892646	0.0298202	1	34439452	843	*	844	34439548	43	12.8236	3.56613	10.9829	peak_14882	Distal Intergenic	1	34429891	34430464	574	2	PGSC0003DMG400041606	PGSC0003DMT400092035	-8988
1:34557081-34557582	1.28587	3.58365	20.332	6.5104e-06	0.00087189	1	34557082	501	*	502	34557476	186	148.428	14.3663	145.25	peak_14930	Distal Intergenic	1	34520977	34523579	2603	2	PGSC0003DMG400046763	PGSC0003DMT400097192	-33503
1:34627283-34627469	-0.979406	3.82086	18.764	1.47933e-05	0.00161229	1	34627284	186	*	187	34627391	207	47.4088	3.30518	44.8018	peak_14941	Distal Intergenic	1	34603703	34604354	652	1	PGSC0003DMG400046543	PGSC0003DMT400096972	23581
1:34819414-34819768	-1.13009	2.90221	16.8706	4.00171e-05	0.00338052	1	34819415	354	*	355	34819726	67	7.50103	2.03884	5.9905	peak_14968	Distal Intergenic	1	34796634	34796972	339	1	PGSC0003DMG400044216	PGSC0003DMT400094645	22781
1:34865083-34865383	1.58093	2.08354	11.8023	0.000591578	0.0224601	1	34865084	300	*	301	34865303	49	16.7938	4.10159	14.779	peak_14983	Distal Intergenic	1	34878194	34884209	6016	2	PGSC0003DMG400036169	PGSC0003DMT400086598	18826
1:34887473-34887675	1.833	2.05462	14.3149	0.000154638	0.00897055	1	34887474	202	*	203	34887570	61	29.7993	6.10926	27.4394	peak_14994	Distal Intergenic	1	34878194	34884209	6016	2	PGSC0003DMG400036169	PGSC0003DMT400086598	-3265
1:35003347-35003637	0.80221	4.35898	11.4839	0.000702018	0.0254149	1	35003348	290	*	291	35003476	408	271.117	11.0392	267.627	peak_15020	Distal Intergenic	1	34968651	34971315	2665	1	PGSC0003DMG400020014	PGSC0003DMT400051516	34697
1:35315917-35316096	1.8964	1.63396	11.0288	0.000897071	0.0299541	1	35315918	179	*	180	35315994	61	29.7993	6.10926	27.4394	peak_15067	Promoter (1-2kb)	1	35314443	35314802	360	2	PGSC0003DMG400043073	PGSC0003DMT400093502	-1116
1:35512871-35513164	-0.868304	3.38861	12.2222	0.000472241	0.0193939	1	35512872	293	*	294	35512981	110	14.1955	2.26225	12.2895	peak_15107	Distal Intergenic	1	35525086	35525465	380	1	PGSC0003DMG400041845	PGSC0003DMT400092274	-11922
1:35532941-35533118	1.86108	1.7793	12.5802	0.000389851	0.0170194	1	35532942	177	*	178	35533011	38	12.6782	3.84292	10.8434	peak_15116	Distal Intergenic	1	35537143	35541442	4300	1	PGSC0003DMG400035646	PGSC0003DMT400086075	-4025
1:3566589-3566839	-4.48001	4.47765	228.085	1.55926e-51	9.72061e-47	1	3566590	250	*	251	3566685	27	6.22534	2.71394	4.82041	peak_9987	Promoter (<=1kb)	1	3563812	3567617	3806	2	PGSC0003DMG400016374	PGSC0003DMT400042203	778
1:35727431-35728247	1.3783	4.52791	29.0834	6.93281e-08	2.61938e-05	1	35727432	816	*	817	35727818	269	170.512	10.044	167.263	peak_15140	Distal Intergenic	1	35738876	35740438	1563	1	PGSC0003DMG400042453	PGSC0003DMT400092882	-10629
1:35791910-35792197	-0.971463	4.45092	19.9888	7.78981e-06	0.000999227	1	35791911	287	*	288	35792039	188	21.1946	2.1733	19.0318	peak_15159	Promoter (<=1kb)	1	35791715	35791903	189	2	PGSC0003DMG400003456	PGSC0003DMT400008893	-8
1:35952031-35952421	-1.04491	3.09084	11.0536	0.000885154	0.0296355	1	35952032	390	*	391	35952109	60	16.7479	3.53255	14.7342	peak_15202	Distal Intergenic	1	35954839	35961284	6446	2	PGSC0003DMG400035437	PGSC0003DMT400085866	8863
1:36169810-36169992	-0.914868	3.38511	13.686	0.000216058	0.0112902	1	36169811	182	*	183	36169892	143	27.4661	2.88054	25.152	peak_15261	Distal Intergenic	1	36176885	36177972	1088	2	PGSC0003DMG400037490	PGSC0003DMT400087919	7980
1:36333453-36335562	0.83076	4.36737	12.761	0.000353925	0.0159307	1	36333454	2109	*	2110	36334051	58	27.3238	5.81365	25.0123	peak_15301	Promoter (<=1kb)	1	36335076	36335634	559	2	PGSC0003DMG400046077	PGSC0003DMT400096506	72
1:36375494-36375776	-0.872313	4.30791	17.864	2.37267e-05	0.0022844	1	36375495	282	*	283	36375673	206	30.1226	2.48597	27.758	peak_15318	Distal Intergenic	1	36412167	36413918	1752	2	PGSC0003DMG400008761	PGSC0003DMT400022600	38142
1:36379425-36379601	-1.11882	4.57711	31.6659	1.83111e-08	8.64795e-06	1	36379426	176	*	177	36379505	296	36.2858	2.2937	33.8199	peak_15321	Distal Intergenic	1	36412167	36413918	1752	2	PGSC0003DMG400008761	PGSC0003DMT400022600	34317
1:36380797-36380988	-0.664563	5.46475	11.4479	0.000715749	0.0256883	1	36380798	191	*	192	36380880	607	130.403	3.23888	127.288	peak_15323	Distal Intergenic	1	36412167	36413918	1752	2	PGSC0003DMG400008761	PGSC0003DMT400022600	32930
1:36602768-36603358	1.20888	4.79706	27.6764	1.43403e-07	4.57282e-05	1	36602769	590	*	591	36602950	469	310.574	11.0339	307.014	peak_15390	Distal Intergenic	1	36641464	36641920	457	1	PGSC0003DMG400043885	PGSC0003DMT400094314	-38106
1:36653682-36654245	1.6084	7.05964	46.4138	9.57393e-12	1.68126e-08	1	36653683	563	*	564	36654169	470	145.007	4.3152	141.84	peak_15403	Promoter (1-2kb)	1	36651860	36652065	206	2	ENSRNA049462798	ENSRNA049462798-T1	-1618
1:36688740-36689014	2.04124	1.3126	10.2733	0.0013497	0.0392726	1	36688741	274	*	275	36688925	36	11.4234	3.64585	9.65709	peak_15404	Distal Intergenic	1	36707873	36717444	9572	1	PGSC0003DMG400041726	PGSC0003DMT400092155	-18859
1:36833413-36833984	1.16262	2.61657	9.68957	0.00185317	0.0478181	1	36833414	571	*	572	36833828	55	24.9136	5.51804	22.6547	peak_15429	Distal Intergenic	1	36803428	36805591	2164	2	PGSC0003DMG400036788	PGSC0003DMT400087217	-27823
1:36870622-36870828	-0.999927	3.67383	18.9828	1.31905e-05	0.00148904	1	36870623	206	*	207	36870706	152	26.3656	2.70983	24.0754	peak_15442	Distal Intergenic	1	36889050	36890285	1236	2	PGSC0003DMG400038299	PGSC0003DMT400088728	19457
1:36915253-36915695	1.33181	2.97794	15.1868	9.73835e-05	0.00642772	1	36915254	442	*	443	36915578	104	71.0261	10.3463	68.2152	peak_15455	Promoter (<=1kb)	1	36914357	36915823	1467	2	PGSC0003DMG400046259	PGSC0003DMT400096688	128
1:37006973-37007375	2.44062	2.1076	22.5663	2.03013e-06	0.00035701	1	37006974	402	*	403	37007165	46	18.111	4.63121	16.0453	peak_15470	Distal Intergenic	1	37030531	37031205	675	2	PGSC0003DMG400039340	PGSC0003DMT400089769	23830
1:37289101-37290056	1.09542	3.13982	12.1351	0.000494806	0.0199937	1	37289102	955	*	956	37289291	52	22.5289	5.2118	20.3306	peak_15529	Distal Intergenic	1	37276271	37277150	880	2	PGSC0003DMG400013085	PGSC0003DMT400034044	-11952
1:37296842-37297289	-0.792942	4.83265	14.2184	0.000162769	0.00924996	1	37296843	447	*	448	37297202	217	31.4982	2.4804	29.1082	peak_15533	Distal Intergenic	1	37313493	37318169	4677	1	PGSC0003DMG400007770	PGSC0003DMT400020072	-16204
1:37299716-37300342	0.961976	4.72246	16.043	6.19197e-05	0.00461739	1	37299717	626	*	627	37300218	469	298.602	10.3595	295.063	peak_15535	Distal Intergenic	1	37313493	37318169	4677	1	PGSC0003DMG400007770	PGSC0003DMT400020072	-13151
1:37696205-37696560	-1.18592	3.47469	24.3276	8.12651e-07	0.00016972	1	37696206	355	*	356	37696467	86	4.76377	1.59304	3.48775	peak_15656	Distal Intergenic	1	37680220	37685394	5175	1	PGSC0003DMG400029059	PGSC0003DMT400074733	15986
1:37745162-37745654	-2.01511	3.31353	69.7001	6.90434e-17	8.60847e-13	1	37745163	492	*	493	37745566	37	10.7297	3.40262	9.00798	peak_15672	Distal Intergenic	1	37752402	37754243	1842	2	PGSC0003DMG400037893	PGSC0003DMT400088322	8589
1:38135311-38135489	2.06287	1.3353	9.6646	0.00187852	0.048193	1	38135312	178	*	179	38135401	39	13.3219	3.94146	11.4548	peak_15739	Distal Intergenic	1	38185754	38188695	2942	1	PGSC0003DMG400036972	PGSC0003DMT400087401	-50265
1:38294960-38295244	1.68961	1.63169	9.91673	0.00163783	0.0443546	1	38294961	284	*	285	38295063	37	12.0452	3.74438	10.244	peak_15765	Distal Intergenic	1	38291295	38292050	756	1	PGSC0003DMG400005555	PGSC0003DMT400014162	3666
1:38383985-38384905	1.24757	3.37964	17.0646	3.61286e-05	0.00314127	1	38383986	920	*	921	38384612	115	70.4478	8.91172	67.6408	peak_15777	Distal Intergenic	1	38402302	38404029	1728	1	PGSC0003DMG400040789	PGSC0003DMT400091218	-17397
1:38458188-38458578	1.83734	2.6933	21.7575	3.09376e-06	0.000492011	1	38458189	390	*	391	38458311	83	49.6906	8.27706	47.0594	peak_15805	Distal Intergenic	1	38440750	38442802	2053	2	PGSC0003DMG400025659	PGSC0003DMT400065918	-15387
1:38486878-38487192	0.884575	3.87451	11.9612	0.000543188	0.0212439	1	38486879	314	*	315	38487098	178	104.866	8.76962	101.86	peak_15813	Distal Intergenic	1	38476921	38479228	2308	2	PGSC0003DMG400003491	PGSC0003DMT400008960	-7651
1:39085400-39085815	1.86643	1.78548	11.989	0.000535166	0.0210491	1	39085401	415	*	416	39085698	35	10.8129	3.54731	9.08103	peak_15931	Distal Intergenic	1	39109874	39112656	2783	1	PGSC0003DMG400045336	PGSC0003DMT400095765	-24059
1:39106726-39106995	1.52387	3.08807	20.5991	5.66238e-06	0.000784441	1	39106727	269	*	270	39106860	171	140.878	15.0855	137.726	peak_15934	Promoter (2-3kb)	1	39109874	39112656	2783	1	PGSC0003DMG400045336	PGSC0003DMT400095765	-2879
1:39375035-39375507	0.977142	3.86257	12.0055	0.000530452	0.0209324	1	39375036	472	*	473	39375202	203	137.815	10.9898	134.673	peak_15970	Distal Intergenic	1	39324700	39327610	2911	2	PGSC0003DMG400018060	PGSC0003DMT400046528	-47426
1:39605326-39605516	3.69492	0.710392	13.4087	0.000250466	0.0126176	1	39605327	190	*	191	39605458	30	7.94204	3.05463	6.39819	peak_16041	Distal Intergenic	1	39635366	39637632	2267	1	PGSC0003DMG400039617	PGSC0003DMT400090046	-29850
1:39838980-39839219	1.8663	2.08369	14.6724	0.000127909	0.00785612	1	39838981	239	*	240	39839071	71	38.4848	7.09462	35.9873	peak_16101	Distal Intergenic	1	39840221	39842998	2778	2	PGSC0003DMG400047177	PGSC0003DMT400097606	3779
1:39883026-39883449	1.52458	2.03536	10.8986	0.000962376	0.0313866	1	39883027	423	*	424	39883180	37	11.3171	3.55304	9.56117	peak_16112	Promoter (2-3kb)	1	39883069	39885944	2876	2	PGSC0003DMG400043329	PGSC0003DMT400093758	2495
1:39919830-39920428	0.735396	7.02184	11.2217	0.000808452	0.0279765	1	39919831	598	*	599	39919963	1140	747.008	11.0729	742.959	peak_16122	Distal Intergenic	1	39886026	39891124	5099	2	PGSC0003DMG400037465	PGSC0003DMT400087894	-28707
1:39988078-39988371	-1.15355	2.34548	12.305	0.000451746	0.0189063	1	39988079	293	*	294	39988322	42	5.57774	2.10667	4.22431	peak_16136	Distal Intergenic	1	39984070	39984890	821	2	PGSC0003DMG400035234	PGSC0003DMT400085663	-3189
1:40052189-40052669	-0.832144	3.26239	10.0889	0.00149166	0.0418515	1	40052190	480	*	481	40052520	57	11.3798	2.75568	9.62049	peak_16156	Distal Intergenic	1	40046988	40050470	3483	1	PGSC0003DMG400015954	PGSC0003DMT400041218	5202
1:40066164-40066405	-1.26857	5.78264	44.8487	2.12863e-11	3.23646e-08	1	40066165	241	*	242	40066279	661	136.472	3.15383	133.335	peak_16164	Promoter (2-3kb)	1	40055577	40063372	7796	2	PGSC0003DMG400044852	PGSC0003DMT400095281	-2793
1:40166408-40166772	2.35103	1.58348	14.7658	0.000121726	0.00756521	1	40166409	364	*	365	40166520	37	12.0452	3.74438	10.244	peak_16189	Distal Intergenic	1	40134858	40136687	1830	1	PGSC0003DMG400045544	PGSC0003DMT400095973	31551
1:40186705-40186882	-1.07116	3.4727	19.3872	1.06722e-05	0.001277	1	40186706	177	*	178	40186825	121	14.5512	2.19674	12.6295	peak_16196	Distal Intergenic	1	40134858	40136687	1830	1	PGSC0003DMG400045544	PGSC0003DMT400095973	51848
1:40245906-40246513	0.837458	3.68206	9.99754	0.0015675	0.0430956	1	40245907	607	*	608	40246294	98	56.5524	8.04523	53.8554	peak_16212	Distal Intergenic	1	40134858	40136687	1830	1	PGSC0003DMG400045544	PGSC0003DMT400095973	111049
1:40459090-40459440	1.8959	2.10862	16.0199	6.26786e-05	0.00466839	1	40459091	350	*	351	40459249	49	20.3032	4.92682	18.1671	peak_16264	Distal Intergenic	1	40588691	40589101	411	1	PGSC0003DMG400042270	PGSC0003DMT400092699	-129251
1:40574469-40574741	-0.980451	3.3976	14.877	0.000114753	0.0072738	1	40574470	272	*	273	40574589	101	10.5906	2.04038	8.87681	peak_16285	Distal Intergenic	1	40588691	40589101	411	1	PGSC0003DMG400042270	PGSC0003DMT400092699	-13950
1:40582850-40583757	1.48111	3.15377	19.3459	1.09055e-05	0.0013011	1	40582851	907	*	908	40583259	64	32.337	6.40487	29.932	peak_16288	Distal Intergenic	1	40588691	40589101	411	1	PGSC0003DMG400042270	PGSC0003DMT400092699	-4934
1:40643525-40643759	-1.02372	5.01352	28.0464	1.18441e-07	3.95911e-05	1	40643526	234	*	235	40643621	426	90.9682	3.20613	88.033	peak_16302	Distal Intergenic	1	40649200	40650668	1469	1	PGSC0003DMG400035510	PGSC0003DMT400085939	-5441
1:4082810-4083096	-1.0803	2.21823	9.94304	0.00161459	0.0439733	1	4082811	286	*	287	4082917	50	8.08883	2.39036	6.53684	peak_10053	Distal Intergenic	1	4078236	4079885	1650	1	PGSC0003DMG400016392	PGSC0003DMT400042232	4575
1:40954252-40954451	-1.02559	3.629	19.4161	1.05118e-05	0.00126387	1	40954253	199	*	200	40954341	149	25.0472	2.6567	22.7857	peak_16370	Distal Intergenic	1	40922077	40929649	7573	1	PGSC0003DMG402016926	PGSC0003DMT400043586	32176
1:41046854-41047086	-1.07601	4.04111	23.0177	1.60513e-06	0.000298703	1	41046855	232	*	233	41046976	184	26.7598	2.46837	24.4603	peak_16386	Promoter (2-3kb)	1	41044157	41052696	8540	1	PGSC0003DMG400041274	PGSC0003DMT400091703	2698
1:41179372-41179570	-1.15392	2.22425	12.1191	0.000499086	0.0201148	1	41179373	198	*	199	41179530	43	4.54602	1.89782	3.28572	peak_16407	Promoter (2-3kb)	1	41181869	41185376	3508	1	PGSC0003DMG400017831	PGSC0003DMT400045961	-2299
1:41273116-41273470	-0.685942	4.88972	11.8995	0.000561478	0.0217282	1	41273117	354	*	355	41273321	326	57.3728	2.80581	54.6687	peak_16418	Distal Intergenic	1	41263554	41266086	2533	1	PGSC0003DMG400044504	PGSC0003DMT400094933	9563
1:41277574-41277942	-0.768952	3.48614	10.0509	0.00152277	0.0423892	1	41277575	368	*	369	41277621	83	7.88816	1.93014	6.3555	peak_16422	Distal Intergenic	1	41263554	41266086	2533	1	PGSC0003DMG400044504	PGSC0003DMT400094933	14021
1:41648205-41648381	-0.917967	2.89339	10.9172	0.000952735	0.0311536	1	41648206	176	*	177	41648258	101	17.9232	2.68604	15.868	peak_16440	Distal Intergenic	1	41607191	41607679	489	1	PGSC0003DMG400006617	PGSC0003DMT400016927	41015
1:41713572-41713804	1.38001	2.38531	11.3236	0.000765271	0.0269383	1	41713573	232	*	233	41713707	98	36.188	4.77071	33.7237	peak_16441	Promoter (1-2kb)	1	41712335	41714856	2522	2	PGSC0003DMG400035881	PGSC0003DMT400086310	1052
1:42158946-42159180	1.74133	1.83323	11.5566	0.000675094	0.0247147	1	42158947	234	*	235	42159059	45	17.3981	4.53267	15.3598	peak_16464	Distal Intergenic	1	42145952	42148711	2760	1	PGSC0003DMG400018929	PGSC0003DMT400048710	12995
1:42437054-42437517	1.48814	2.21407	10.6999	0.00107141	0.0334883	1	42437055	463	*	464	42437392	51	19.8773	4.66152	17.7551	peak_16531	Distal Intergenic	1	42378999	42379643	645	1	PGSC0003DMG400040575	PGSC0003DMT400091004	58056
1:42662525-42662847	2.14135	1.63968	13.9683	0.000185921	0.0101983	1	42662526	322	*	323	42662649	40	13.9762	4.03999	12.0779	peak_16567	Distal Intergenic	1	42669719	42674819	5101	1	PGSC0003DMG400039706	PGSC0003DMT400090135	-6872
1:43974304-43974493	-1.06054	2.67808	11.9382	0.000549932	0.0214137	1	43974305	189	*	190	43974425	76	9.14745	2.13147	7.52074	peak_16734	Promoter (1-2kb)	1	43975196	43975606	411	2	PGSC0003DMG400038185	PGSC0003DMT400088614	1113
1:44073067-44073294	-1.08051	3.09901	17.4717	2.91621e-05	0.00267027	1	44073068	227	*	228	44073192	102	15.0784	2.41808	13.1327	peak_16749	Distal Intergenic	1	44036997	44039414	2418	1	PGSC0003DMG400042193	PGSC0003DMT400092622	36071
1:44507439-44508035	-0.638407	4.8055	10.4405	0.00123279	0.0368825	1	44507440	596	*	597	44507925	236	44.6514	2.91088	42.076	peak_16819	Distal Intergenic	1	44534802	44535137	336	1	PGSC0003DMG400046005	PGSC0003DMT400096434	-26767
1:44640173-44640420	-0.968474	2.69461	10.4122	0.00125184	0.0372599	1	44640174	247	*	248	44640400	53	5.18933	1.87953	3.87301	peak_16842	Distal Intergenic	1	44645525	44650036	4512	1	PGSC0003DMG400007556	PGSC0003DMT400019544	-5105
1:44681900-44682139	0.97788	3.15771	10.0981	0.00148418	0.0417534	1	44681901	239	*	240	44682041	158	111.25	11.4053	108.214	peak_16847	Distal Intergenic	1	44699969	44702597	2629	2	PGSC0003DMG400026695	PGSC0003DMT400068658	20458
1:44691743-44692024	-1.07093	2.85389	12.7984	0.000346916	0.0157003	1	44691744	281	*	282	44691927	64	6.96391	2.00444	5.49425	peak_16851	Distal Intergenic	1	44699969	44702597	2629	2	PGSC0003DMG400026695	PGSC0003DMT400068658	10573
1:44825731-44826171	-1.22678	5.64557	41.8515	9.84762e-11	1.10614e-07	1	44825732	440	*	441	44825876	353	32.5023	2.02543	30.0955	peak_16887	Distal Intergenic	1	44857154	44860006	2853	1	PGSC0003DMG400026692	PGSC0003DMT400068648	-30983
1:44939367-44941492	0.885036	4.38119	13.4546	0.000244401	0.0123771	1	44939368	2125	*	2126	44939503	67	30.0746	5.62345	27.7104	peak_16912	Distal Intergenic	1	44951654	44953810	2157	2	PGSC0003DMG400046879	PGSC0003DMT400097308	12318
1:44959672-44959999	0.994276	4.51251	13.5362	0.000234008	0.0120167	1	44959673	327	*	328	44959847	476	313.819	10.9604	310.253	peak_16919	Distal Intergenic	1	44951654	44953810	2157	2	PGSC0003DMG400046879	PGSC0003DMT400097308	-5863
1:45287793-45288079	-0.95209	6.23796	24.9097	6.00808e-07	0.000134973	1	45287794	286	*	287	45287926	1033	239.199	3.44105	235.776	peak_16967	Distal Intergenic	1	45317650	45317988	339	1	PGSC0003DMG400037461	PGSC0003DMT400087890	-29571
1:45380156-45380604	-0.98477	4.47746	20.2721	6.7172e-06	0.00088986	1	45380157	448	*	449	45380507	170	38.3211	3.24086	35.8262	peak_17000	Distal Intergenic	1	45392231	45392981	751	1	PGSC0003DMG402021841	PGSC0003DMT400056219	-11627
1:45440556-45441464	0.713498	7.04768	10.5326	0.00117284	0.0357536	1	45440557	908	*	909	45441261	1845	831.434	6.54603	827.325	peak_17014	Promoter (2-3kb)	1	45435103	45437646	2544	2	PGSC0003DMG400021839	PGSC0003DMT400056204	-2911
1:45600348-45600602	-1.17847	2.07794	11.6791	0.000632055	0.0235235	1	45600349	254	*	255	45600566	37	3.17527	1.70709	2.06688	peak_17048	Distal Intergenic	1	45613018	45613332	315	2	PGSC0003DMG400024022	PGSC0003DMT400061722	12730
1:45791200-45791474	1.16611	2.83983	11.234	0.000803121	0.0278421	1	45791201	274	*	275	45791337	128	87.668	10.668	84.7514	peak_17097	Promoter (1-2kb)	1	45792605	45793105	501	2	PGSC0003DMG400041833	PGSC0003DMT400092262	1631
1:45855260-45855519	1.90424	1.81946	11.8904	0.000564235	0.021814	1	45855261	259	*	260	45855385	44	16.6944	4.43414	14.6822	peak_17112	Distal Intergenic	1	45860391	45860889	499	2	PGSC0003DMG400024025	PGSC0003DMT400061728	5370
1:46046559-46047656	0.909271	4.44399	13.5254	0.000235356	0.0120611	1	46046560	1097	*	1098	46046890	233	134.904	8.70476	131.773	peak_17137	Distal Intergenic	1	46068377	46069105	729	2	PGSC0003DMG400039928	PGSC0003DMT400090357	21449
1:46068581-46069124	1.34013	2.57342	12.1753	0.000484259	0.0197144	1	46068582	543	*	544	46068726	59	28.1419	5.91218	25.8141	peak_17141	Promoter (<=1kb)	1	46068377	46069105	729	2	PGSC0003DMG400039928	PGSC0003DMT400090357	0
1:46145367-46145574	1.71143	1.95305	10.3704	0.00128051	0.0378512	1	46145368	207	*	208	46145412	65	33.1962	6.5034	30.7781	peak_17160	Distal Intergenic	1	46129171	46130879	1709	1	PGSC0003DMG400036684	PGSC0003DMT400087113	16197
1:46294203-46294557	1.1472	3.10111	12.1339	0.000495138	0.0199937	1	46294204	354	*	355	46294330	153	105.83	11.0466	102.818	peak_17188	Distal Intergenic	1	46300998	46309808	8811	2	PGSC0003DMG400043646	PGSC0003DMT400094075	15251
1:46311973-46312277	1.78991	1.87534	12.491	0.000408909	0.0176424	1	46311974	304	*	305	46312114	66	33.1641	6.39225	30.7469	peak_17198	Promoter (2-3kb)	1	46300998	46309808	8811	2	PGSC0003DMG400043646	PGSC0003DMT400094075	-2166
1:46599238-46599509	1.15945	3.06864	12.7996	0.000346694	0.0157003	1	46599239	271	*	272	46599417	147	95.3814	9.95609	92.4225	peak_17251	Promoter (2-3kb)	1	46595363	46596975	1613	2	PGSC0003DMG400042487	PGSC0003DMT400092916	-2264
1:46608045-46608232	2.37795	1.31182	12.5881	0.000388207	0.0169654	1	46608046	187	*	188	46608108	38	12.6782	3.84292	10.8434	peak_17255	Distal Intergenic	1	46595363	46596975	1613	2	PGSC0003DMG400042487	PGSC0003DMT400092916	-11071
1:46677810-46678051	-1.21499	3.42725	24.8897	6.07071e-07	0.000136028	1	46677811	241	*	242	46677957	102	8.48374	1.85463	6.90881	peak_17270	Distal Intergenic	1	46709327	46713453	4127	1	PGSC0003DMG400036236	PGSC0003DMT400086665	-31276
1:4668423-4668878	-0.941996	4.10946	19.7228	8.95281e-06	0.00111514	1	4668424	455	*	456	4668754	137	21.92	2.5704	19.7371	peak_10083	Promoter (1-2kb)	1	4666796	4667210	415	1	PGSC0003DMG400010494	PGSC0003DMT400027207	1628
1:46853329-46853646	1.21551	2.66104	9.90743	0.00164613	0.0444536	1	46853330	317	*	318	46853459	107	74.2313	10.6419	71.3986	peak_17296	Distal Intergenic	1	46864063	46864368	306	2	PGSC0003DMG400011460	PGSC0003DMT400029823	10722
1:46922270-46922976	0.790075	3.86116	9.80059	0.00174456	0.0461718	1	46922271	706	*	707	46922447	91	36.8932	5.21591	34.4179	peak_17306	Promoter (<=1kb)	1	46921318	46921785	468	2	PGSC0003DMG400036070	PGSC0003DMT400086499	-486
1:47017831-47018245	-1.09082	3.78534	23.3994	1.31623e-06	0.000252866	1	47017832	414	*	415	47018133	127	33.9491	3.63626	31.5186	peak_17337	Distal Intergenic	1	47000064	47005449	5386	1	PGSC0003DMG400045807	PGSC0003DMT400096236	17768
1:47159139-47159322	-1.23169	3.50412	26.5824	2.52537e-07	6.8899e-05	1	47159140	183	*	184	47159247	138	17.5885	2.2756	15.5423	peak_17371	Distal Intergenic	1	47162557	47171349	8793	1	PGSC0003DMG400042252	PGSC0003DMT400092681	-3235
1:47442532-47444223	1.177	5.11021	23.2424	1.42813e-06	0.000270611	1	47442533	1691	*	1692	47443683	362	300.577	16.3072	297.034	peak_17419	Promoter (1-2kb)	1	47441161	47444421	3261	1	PGSC0003DMG400040015	PGSC0003DMT400090444	1372
1:47447060-47447481	-1.18448	4.77303	26.3535	2.84297e-07	7.57408e-05	1	47447061	421	*	422	47447147	255	27.8244	2.1623	25.5032	peak_17421	Distal Intergenic	1	47441161	47444421	3261	1	PGSC0003DMG400040015	PGSC0003DMT400090444	5900
1:47451802-47452034	0.898822	3.7769	11.0185	0.00090208	0.0300409	1	47451803	232	*	233	47451903	174	124.199	11.7724	121.108	peak_17422	Distal Intergenic	1	47441161	47444421	3261	1	PGSC0003DMG400040015	PGSC0003DMT400090444	10642
1:47471585-47471779	-0.737883	4.08517	11.6141	0.000654524	0.0241622	1	47471586	194	*	195	47471670	235	49.1116	3.11048	46.4862	peak_17427	Distal Intergenic	1	47476200	47476541	342	2	PGSC0003DMG400018980	PGSC0003DMT400048849	4762
1:47639250-47639705	1.72316	1.66117	10.29	0.00133751	0.0390454	1	47639251	455	*	456	47639369	28	6.88505	2.85756	5.42082	peak_17454	Distal Intergenic	1	47587474	47589256	1783	1	PGSC0003DMG400045029	PGSC0003DMT400095458	51777
1:47682472-47683254	1.03087	3.46673	12.9789	0.000315014	0.0146907	1	47682473	782	*	783	47683039	71	38.2024	7.02884	35.7093	peak_17470	Distal Intergenic	1	47718975	47720146	1172	1	PGSC0003DMG400002436	PGSC0003DMT400006250	-35721
1:47939010-47939229	2.84532	1.72428	20.9419	4.7342e-06	0.000689567	1	47939011	219	*	220	47939131	64	32.337	6.40487	29.932	peak_17491	Distal Intergenic	1	48068474	48069414	941	2	PGSC0003DMG400043192	PGSC0003DMT400093621	130185
1:47949377-47949662	0.850991	4.85773	14.2557	0.000159576	0.00916032	1	47949378	285	*	286	47949553	536	299.131	8.53308	295.59	peak_17492	Distal Intergenic	1	48068474	48069414	941	2	PGSC0003DMG400043192	PGSC0003DMT400093621	119752
1:47964859-47965205	0.754105	4.9569	10.8731	0.000975735	0.0316565	1	47964860	346	*	347	47965042	562	337.251	9.50465	333.647	peak_17498	Distal Intergenic	1	48068474	48069414	941	2	PGSC0003DMG400043192	PGSC0003DMT400093621	104209
1:47966982-47968483	0.68799	6.53051	9.75549	0.00178788	0.0467722	1	47966983	1501	*	1502	47967131	657	366.49	8.56806	362.841	peak_17501	Distal Intergenic	1	48068474	48069414	941	2	PGSC0003DMG400043192	PGSC0003DMT400093621	100931
1:47968714-47969109	1.1298	3.16814	12.4132	0.0004263	0.0180973	1	47968715	395	*	396	47969022	98	42.0344	5.58436	39.4904	peak_17502	Distal Intergenic	1	48068474	48069414	941	2	PGSC0003DMG400043192	PGSC0003DMT400093621	100305
1:47980397-47981240	0.875968	5.08019	16.4801	4.91641e-05	0.00391593	1	47980398	843	*	844	47980522	318	174.645	8.20085	171.384	peak_17505	Distal Intergenic	1	48068474	48069414	941	2	PGSC0003DMG400043192	PGSC0003DMT400093621	88174
1:47984827-47985300	1.0296	4.94796	16.196	5.71136e-05	0.00433681	1	47984828	473	*	474	47985151	372	254.053	11.5024	250.597	peak_17509	Distal Intergenic	1	48068474	48069414	941	2	PGSC0003DMG400043192	PGSC0003DMT400093621	84114
1:48005966-48006602	1.2275	3.79929	17.2639	3.25306e-05	0.00288477	1	48005967	636	*	637	48006091	179	125.097	11.3999	122.002	peak_17515	Distal Intergenic	1	48068474	48069414	941	2	PGSC0003DMG400043192	PGSC0003DMT400093621	62812
1:48007008-48007324	1.35654	2.71779	13.8769	0.000195182	0.0105761	1	48007009	316	*	317	48007133	122	82.7164	10.4418	79.829	peak_17516	Distal Intergenic	1	48068474	48069414	941	2	PGSC0003DMG400043192	PGSC0003DMT400093621	62090
1:48013722-48013904	1.38699	3.9587	26.8727	2.17308e-07	6.15782e-05	1	48013723	182	*	183	48013817	208	103.529	7.04774	100.529	peak_17522	Distal Intergenic	1	48068474	48069414	941	2	PGSC0003DMG400043192	PGSC0003DMT400093621	55510
1:48019103-48019340	0.718446	4.6006	9.75494	0.00178841	0.0467763	1	48019104	237	*	238	48019232	403	239.691	9.28305	236.267	peak_17523	Distal Intergenic	1	48068474	48069414	941	2	PGSC0003DMG400043192	PGSC0003DMT400093621	50074
1:48022438-48023498	0.778557	5.98338	13.4995	0.000238626	0.0121637	1	48022439	1060	*	1061	48022532	663	329.703	7.3239	326.11	peak_17526	Distal Intergenic	1	48068474	48069414	941	2	PGSC0003DMG400043192	PGSC0003DMT400093621	45916
1:48024419-48024767	0.969863	6.44464	19.9767	7.83933e-06	0.00100351	1	48024420	348	*	349	48024555	1730	1018.79	9.4065	1014.56	peak_17527	Distal Intergenic	1	48068474	48069414	941	2	PGSC0003DMG400043192	PGSC0003DMT400093621	44647
1:48025028-48025262	1.07807	6.43286	24.7066	6.67552e-07	0.000143999	1	48025029	234	*	235	48025152	1388	863.681	10.2166	859.549	peak_17528	Distal Intergenic	1	48068474	48069414	941	2	PGSC0003DMG400043192	PGSC0003DMT400093621	44152
1:48027014-48027208	1.18555	4.18039	19.0553	1.26988e-05	0.00144756	1	48027015	194	*	195	48027093	349	197.545	8.58956	194.22	peak_17529	Distal Intergenic	1	48068474	48069414	941	2	PGSC0003DMG400043192	PGSC0003DMT400093621	42206
1:48027434-48027625	1.01471	4.21075	16.9712	3.79505e-05	0.0032543	1	48027435	191	*	192	48027519	358	172.531	6.92524	169.277	peak_17530	Distal Intergenic	1	48068474	48069414	941	2	PGSC0003DMG400043192	PGSC0003DMT400093621	41789
1:48032972-48033606	1.4744	7.40161	37.007	1.17707e-09	9.34771e-07	1	48032973	634	*	635	48033357	1594	982.828	10.086	978.615	peak_17534	Distal Intergenic	1	48068474	48069414	941	2	PGSC0003DMG400043192	PGSC0003DMT400093621	35808
1:48040353-48040551	1.20975	5.13713	29.1448	6.71672e-08	2.56102e-05	1	48040354	198	*	199	48040446	437	198.749	6.48377	195.421	peak_17537	Distal Intergenic	1	48068474	48069414	941	2	PGSC0003DMG400043192	PGSC0003DMT400093621	28863
1:48041441-48041804	0.651713	5.31721	9.85454	0.00169413	0.0452381	1	48041442	363	*	364	48041569	328	112.8	4.7405	109.758	peak_17539	Distal Intergenic	1	48068474	48069414	941	2	PGSC0003DMG400043192	PGSC0003DMT400093621	27610
1:48597020-48597253	-1.08149	3.22201	15.7463	7.24282e-05	0.00516069	1	48597021	233	*	234	48597138	124	23.9888	2.87223	21.7536	peak_17593	Distal Intergenic	1	48588780	48588857	78	1	ENSRNA049454688	ENSRNA049454688-T1	8241
1:48859864-48860137	1.45434	2.66975	14.7485	0.000122844	0.00762515	1	48859865	273	*	274	48860002	87	36.8551	5.44318	34.3809	peak_17642	Distal Intergenic	1	48867474	48869488	2015	2	PGSC0003DMG400031868	PGSC0003DMT400081473	9351
1:48996518-48996871	-0.9688	3.92458	19.0865	1.24928e-05	0.00143164	1	48996519	353	*	354	48996617	145	18.5688	2.2864	16.4906	peak_17670	Distal Intergenic	1	48867474	48870424	2951	2	PGSC0003DMG400031868	PGSC0003DMT400081474	-126095
1:49086087-49086686	1.3843	2.12497	9.94097	0.00161641	0.0439748	1	49086088	599	*	600	49086597	34	9.48551	3.25255	7.84247	peak_17698	Distal Intergenic	1	49199488	49201087	1600	1	PGSC0003DMG400031866	PGSC0003DMT400081470	-112802
1:49288092-49288285	-1.0411	4.71873	28.3577	1.00846e-07	3.49269e-05	1	49288093	193	*	194	49288185	330	57.7134	2.79578	55.0059	peak_17750	Distal Intergenic	1	49309664	49313226	3563	1	PGSC0003DMG400031867	PGSC0003DMT400081472	-21379
1:49506644-49507418	1.02609	5.67783	20.9003	4.83817e-06	0.000695736	1	49506645	774	*	775	49507063	389	210.624	8.10104	207.266	peak_17779	Promoter (<=1kb)	1	49506889	49509628	2740	1	PGSC0003DMG401019930	PGSC0003DMT400051310	0
1:49575560-49575949	2.425	1.89096	17.5192	2.84424e-05	0.00262103	1	49575561	389	*	390	49575773	47	18.8329	4.72975	16.7419	peak_17799	Promoter (<=1kb)	1	49574789	49577911	3123	1	PGSC0003DMG400046658	PGSC0003DMT400097087	772
1:49841971-49842664	0.83452	7.41309	12.4427	0.000419627	0.0179362	1	49841972	693	*	694	49842426	1648	1123.58	11.8865	1119.28	peak_17851	Distal Intergenic	1	49848236	49853822	5587	1	PGSC0003DMG400017979	PGSC0003DMT400046315	-5572
1:49842848-49843380	0.730137	5.98624	10.2517	0.00136558	0.0395868	1	49842849	532	*	533	49843026	758	400.605	7.96567	396.908	peak_17852	Distal Intergenic	1	49848236	49853822	5587	1	PGSC0003DMG400017979	PGSC0003DMT400046315	-4856
1:49885226-49887279	1.12418	7.74203	22.4103	2.20186e-06	0.000379137	1	49885227	2053	*	2054	49886986	1855	1420.59	14.6474	1416.11	peak_17860	Distal Intergenic	1	49911138	49911942	805	1	PGSC0003DMG400038171	PGSC0003DMT400088600	-23859
1:49890530-49891155	0.928564	7.54524	15.6221	7.73456e-05	0.00540258	1	49890531	625	*	626	49890922	2795	1565.7	8.76552	1561.14	peak_17861	Distal Intergenic	1	49911138	49911942	805	1	PGSC0003DMG400038171	PGSC0003DMT400088600	-19983
1:49897570-49897746	-0.945754	3.08874	12.7453	0.000356902	0.0160069	1	49897571	176	*	177	49897636	111	27.0906	3.35809	24.7852	peak_17864	Distal Intergenic	1	49911138	49911942	805	1	PGSC0003DMG400038171	PGSC0003DMT400088600	-13392
1:50201343-50201819	-0.761154	4.25216	13.2064	0.000278998	0.0134858	1	50201344	476	*	477	50201430	158	30.6232	2.91143	28.2493	peak_17908	Distal Intergenic	1	50211218	50213691	2474	1	PGSC0003DMG400045022	PGSC0003DMT400095451	-9399
1:50211721-50211915	-1.06269	3.45475	14.4045	0.000147452	0.00865974	1	50211722	194	*	195	50211818	138	22.3432	2.58903	20.1498	peak_17909	Promoter (<=1kb)	1	50211218	50213691	2474	1	PGSC0003DMG400045022	PGSC0003DMT400095451	504
1:50213475-50213738	1.04877	5.29724	19.3946	1.06309e-05	0.00127328	1	50213476	263	*	264	50213634	808	600.269	13.6577	596.344	peak_17910	Promoter (2-3kb)	1	50211218	50213691	2474	1	PGSC0003DMG400045022	PGSC0003DMT400095451	2258
1:50215674-50215948	-0.762183	4.39989	11.6941	0.000626997	0.0233917	1	50215675	274	*	275	50215790	223	44.8758	3.02605	42.2976	peak_17913	Distal Intergenic	1	50211218	50213691	2474	1	PGSC0003DMG400045022	PGSC0003DMT400095451	4457
1:50452308-50452653	-0.766493	3.98046	11.5658	0.000671743	0.0246242	1	50452309	345	*	346	50452337	88	6.40847	1.74801	4.98309	peak_17962	Distal Intergenic	1	50404958	50405272	315	2	PGSC0003DMG400035963	PGSC0003DMT400086392	-47037
1:5054089-5054576	1.7292	2.51328	16.0888	6.04417e-05	0.00452612	1	5054090	487	*	488	5054347	58	25.0776	5.28903	22.8152	peak_10103	Distal Intergenic	1	5043689	5046497	2809	1	PGSC0003DMG400022718	PGSC0003DMT400058500	10401
1:50662446-50662844	1.61594	1.99615	11.5252	0.000686585	0.0250233	1	50662447	398	*	399	50662613	43	16.0002	4.3356	14.0146	peak_17993	Distal Intergenic	1	50641209	50642745	1537	1	PGSC0003DMG400005308	PGSC0003DMT400013590	21238
1:50708280-50708644	-1.07655	4.48585	28.7413	8.27218e-08	2.98954e-05	1	50708281	364	*	365	50708373	189	19.2076	2.07454	17.1079	peak_18012	Distal Intergenic	1	50713913	50718751	4839	1	PGSC0003DMG400034499	PGSC0003DMT400084928	-5269
1:50890619-50890802	-1.03191	2.73348	11.3447	0.000756646	0.0267253	1	50890620	183	*	184	50890681	67	5.86711	1.83537	4.49362	peak_18042	Distal Intergenic	1	50904536	50907075	2540	1	PGSC0003DMG400005303	PGSC0003DMT400013578	-13734
1:50894693-50894884	2.22366	1.17625	10.4224	0.00124496	0.0371262	1	50894694	191	*	192	50894797	38	10.1596	3.20789	8.47304	peak_18044	Distal Intergenic	1	50904536	50907075	2540	1	PGSC0003DMG400005303	PGSC0003DMT400013578	-9652
1:50948136-50948508	-1.11432	5.65965	35.5769	2.45173e-09	1.77725e-06	1	50948137	372	*	373	50948363	408	29.0909	1.84301	26.7445	peak_18048	Distal Intergenic	1	50944487	50945282	796	1	PGSC0003DMG400002471	PGSC0003DMT400006324	3650
1:51120839-51121097	1.55401	1.94319	10.5381	0.00116937	0.0356653	1	51120840	258	*	259	51120970	51	21.8076	5.12389	19.6269	peak_18073	Distal Intergenic	1	51126376	51128051	1676	1	PGSC0003DMG400004188	PGSC0003DMT400010727	-5279
1:51125950-51126137	3.06355	1.54282	20.123	7.26165e-06	0.000944976	1	51125951	187	*	188	51126065	30	7.94204	3.05463	6.39819	peak_18074	Promoter (<=1kb)	1	51126376	51128051	1676	1	PGSC0003DMG400004188	PGSC0003DMT400010727	-239
1:51311948-51312135	-1.04915	3.6247	19.5599	9.74943e-06	0.00119291	1	51311949	187	*	188	51312018	149	16.4653	2.13291	14.4629	peak_18115	Distal Intergenic	1	51269981	51270688	708	2	PGSC0003DMG400036809	PGSC0003DMT400087238	-41261
1:51345387-51345613	-1.15422	3.30898	21.9434	2.80817e-06	0.000461301	1	51345388	226	*	227	51345565	92	11.3055	2.18331	9.55125	peak_18120	Distal Intergenic	1	51353528	51354905	1378	1	PGSC0003DMG400004201	PGSC0003DMT400010755	-7915
1:515387-515571	-0.755362	3.62625	10.3365	0.00130425	0.038335	1	515388	184	*	185	515478	161	28.2306	2.73491	25.901	peak_9754	Distal Intergenic	1	519406	521567	2162	1	PGSC0003DMG400022785	PGSC0003DMT400058647	-3835
1:51582473-51582662	-1.00019	2.63501	9.63937	0.0019045	0.0485777	1	51582474	189	*	190	51582574	81	15.4489	2.76514	13.4874	peak_18171	Promoter (<=1kb)	1	51579728	51581797	2070	2	PGSC0003DMG400004195	PGSC0003DMT400010749	-677
1:52224955-52225803	1.37039	2.95848	16.2769	5.47283e-05	0.0042114	1	52224956	848	*	849	52225100	53	23.3448	5.32097	21.1243	peak_18262	Distal Intergenic	1	52206436	52206870	435	2	PGSC0003DMG400016109	PGSC0003DMT400041554	-18086
1:52423258-52423660	1.5033	1.90016	9.64261	0.00190114	0.0485562	1	52423259	402	*	403	52423354	38	12.6252	3.82891	10.7979	peak_18304	Distal Intergenic	1	52481978	52487892	5915	2	PGSC0003DMG400024300	PGSC0003DMT400062438	64232
1:52599308-52600755	1.00176	9.48454	16.1054	5.99125e-05	0.00450272	1	52599309	1447	*	1448	52600070	2783	1311.89	6.93842	1307.48	peak_18326	Promoter (<=1kb)	1	52599582	52599694	113	1	ENSRNA049457058	ENSRNA049457058-T1	0
1:52601106-52601934	0.793323	9.24364	10.4076	0.00125501	0.0373141	1	52601107	828	*	829	52601467	3603	1380.57	5.45245	1376.11	peak_18327	Promoter (<=1kb)	1	52601199	52601317	119	1	ENSRNA049457650	ENSRNA049457650-T1	0
1:52603666-52605327	0.931266	10.239	12.6737	0.000370838	0.0164544	1	52603667	1661	*	1662	52603925	3436	1462.66	6.13495	1458.16	peak_18330	Promoter (<=1kb)	1	52603671	52603789	119	1	ENSRNA049457590	ENSRNA049457590-T1	0
1:52605772-52606513	0.966387	9.10743	15.0016	0.000107418	0.00693946	1	52605773	741	*	742	52606088	3383	1505.52	6.46716	1500.99	peak_18331	Promoter (<=1kb)	1	52605820	52605938	119	1	ENSRNA049457549	ENSRNA049457549-T1	0
1:52606807-52607420	1.06123	8.81046	18.5503	1.65483e-05	0.00174854	1	52606808	613	*	614	52607032	3344	1559.86	6.85264	1555.31	peak_18332	Promoter (<=1kb)	1	52607084	52607202	119	1	ENSRNA049457507	ENSRNA049457507-T1	0
1:52645749-52646080	1.40501	2.81933	15.0961	0.000102172	0.00667313	1	52645750	331	*	332	52645904	120	76.2314	9.44218	73.3853	peak_18345	Distal Intergenic	1	52618314	52624622	6309	2	PGSC0003DMG400039895	PGSC0003DMT400090324	-21128
1:52752769-52753442	1.12053	3.07905	11.8458	0.000577908	0.0221638	1	52752770	673	*	674	52753021	57	23.9444	5.11648	21.7107	peak_18357	Distal Intergenic	1	52764350	52770819	6470	1	PGSC0003DMG400038116	PGSC0003DMT400088545	-10908
1:52752769-52753442	1.12053	3.07905	11.8458	0.000577908	0.0221638	6	52753120	323	*	324	52753302	37	10.627	3.37665	8.91198	peak_101811	Distal Intergenic	6	52743668	52744384	717	1	PGSC0003DMG400038246	PGSC0003DMT400088675	9452
1:5288190-5288514	-0.87507	3.06921	10.6085	0.00112571	0.0347072	1	5288191	324	*	325	5288276	65	6.04783	1.87611	4.65467	peak_10135	Distal Intergenic	1	5291576	5293296	1721	2	PGSC0003DMG400022695	PGSC0003DMT400058444	4782
1:52897414-52897593	-1.08096	3.31448	18.1838	2.00578e-05	0.00200549	1	52897415	179	*	180	52897535	111	18.1554	2.57352	16.0882	peak_18377	Distal Intergenic	1	52879706	52880094	389	2	PGSC0003DMG400013124	PGSC0003DMT400034158	-17321
1:53052451-53053094	1.60562	2.10604	11.1687	0.00083191	0.0284332	1	53052452	643	*	644	53052532	36	11.4234	3.64585	9.65709	peak_18407	Promoter (<=1kb)	1	53052779	53053507	729	1	PGSC0003DMG400040357	PGSC0003DMT400090786	0
1:53054287-53054504	-1.14008	2.50948	11.8363	0.000580867	0.0222432	1	53054288	217	*	218	53054411	49	4.04797	1.74031	2.84499	peak_18408	Promoter (1-2kb)	1	53052779	53053507	729	1	PGSC0003DMG400040357	PGSC0003DMT400090786	1509
1:53108826-53110611	0.801841	4.46854	11.1791	0.000827258	0.0283519	1	53108827	1785	*	1786	53109223	79	41.7536	6.97631	39.2134	peak_18419	Distal Intergenic	1	53093074	53094183	1110	1	PGSC0003DMG400023276	PGSC0003DMT400059840	15753
1:53177504-53177756	-0.954334	3.35041	13.7792	0.000205602	0.0109518	1	53177505	252	*	253	53177596	119	17.6611	2.44567	15.6125	peak_18426	Distal Intergenic	1	53181135	53181593	459	2	PGSC0003DMG400004213	PGSC0003DMT400010781	3837
1:53238148-53238713	1.40963	2.04602	9.6782	0.00186467	0.0480255	1	53238149	565	*	566	53238205	34	9.71327	3.31326	8.04958	peak_18441	Distal Intergenic	1	53188456	53189369	914	1	PGSC0003DMG400004204	PGSC0003DMT400010760	49693
1:5331285-5331468	-1.06368	2.98854	15.9414	6.53323e-05	0.00481197	1	5331286	183	*	184	5331396	110	20.5344	2.78735	18.3919	peak_10138	Promoter (<=1kb)	1	5331296	5333768	2473	1	PGSC0003DMG402022708	PGSC0003DMT400058473	0
1:53379117-53379299	-1.13323	1.93019	9.72677	0.00181603	0.0472607	1	53379118	182	*	183	53379262	38	4.66823	2.00133	3.39846	peak_18476	Distal Intergenic	1	53386728	53391422	4695	1	PGSC0003DMG400004205	PGSC0003DMT400010761	-7429
1:53536820-53537125	-1.06942	2.81865	14.157	0.000168174	0.00946276	1	53536821	305	*	306	53537117	64	5.03919	1.7544	3.73486	peak_18504	Distal Intergenic	1	53552715	53555372	2658	2	PGSC0003DMG400037193	PGSC0003DMT400087622	18247
1:53542838-53543061	1.45552	2.08483	10.4925	0.00119861	0.0361717	1	53542839	223	*	224	53542945	79	35.6108	5.7693	33.1554	peak_18505	Distal Intergenic	1	53552715	53555372	2658	2	PGSC0003DMG400037193	PGSC0003DMT400087622	12311
1:53544689-53544905	-1.16162	3.69011	26.045	3.33545e-07	8.43552e-05	1	53544690	216	*	217	53544789	161	23	2.43137	20.789	peak_18507	Distal Intergenic	1	53552715	53555372	2658	2	PGSC0003DMG400037193	PGSC0003DMT400087622	10467
1:54050386-54050737	1.03642	6.26321	20.3505	6.44748e-06	0.00086719	1	54050387	351	*	352	54050611	1314	715.29	8.36432	711.268	peak_18567	Distal Intergenic	1	54042599	54048690	6092	1	PGSC0003DMG400044400	PGSC0003DMT400094829	7788
1:54144827-54145529	1.27907	2.5877	9.6145	0.00193047	0.0490013	1	54144828	702	*	703	54145083	49	20.3032	4.92682	18.1671	peak_18585	Distal Intergenic	1	54164419	54170713	6295	2	PGSC0003DMG400046716	PGSC0003DMT400097145	25184
1:54193984-54194234	-0.986498	2.68332	11.1378	0.000845881	0.0287295	1	54193985	250	*	251	54194088	85	13.0954	2.44311	11.2455	peak_18601	Distal Intergenic	1	54190075	54190468	394	1	PGSC0003DMG400021059	PGSC0003DMT400054286	3910
1:54300642-54301003	1.55364	2.06205	10.1426	0.00144882	0.0410363	1	54300643	361	*	362	54300877	57	26.513	5.71511	24.2195	peak_18628	Distal Intergenic	1	54283978	54284334	357	1	PGSC0003DMG400039008	PGSC0003DMT400089437	16665
1:54412894-54413076	-0.755477	4.53112	14.0422	0.000178753	0.00989664	1	54412895	182	*	183	54412956	255	40.8655	2.63557	38.3366	peak_18668	Distal Intergenic	1	54394606	54397863	3258	1	PGSC0003DMG400040398	PGSC0003DMT400090827	18289
1:54497159-54497471	-0.920514	3.3035	12.8872	0.000330845	0.0151768	1	54497160	312	*	313	54497295	86	12.3029	2.3482	10.4907	peak_18681	Promoter (<=1kb)	1	54498377	54505841	7465	1	PGSC0003DMG400038132	PGSC0003DMT400088561	-906
1:54633591-54635547	0.80045	4.05695	10.7277	0.00105541	0.0332268	1	54633592	1956	*	1957	54634373	50	20.6223	4.91973	18.4765	peak_18713	Distal Intergenic	1	54646475	54649268	2794	1	PGSC0003DMG400034602	PGSC0003DMT400085031	-10928
1:54677281-54677608	-1.11657	3.45924	21.7605	3.08899e-06	0.000492011	1	54677282	327	*	328	54677546	72	4.29667	1.60903	3.06508	peak_18727	Distal Intergenic	1	54680964	54681744	781	1	PGSC0003DMG400029910	PGSC0003DMT400076895	-3356
1:54714454-54714859	-0.633851	5.63965	10.2973	0.00133222	0.0389459	1	54714455	405	*	406	54714697	509	87.9885	2.79954	85.07	peak_18733	Distal Intergenic	1	54731677	54732017	341	1	PGSC0003DMG400036946	PGSC0003DMT400087375	-16818
1:54720281-54721009	-0.704312	4.97321	11.3289	0.000763091	0.0268818	1	54720282	728	*	729	54720382	178	21.6716	2.24959	19.4981	peak_18735	Distal Intergenic	1	54731677	54732017	341	1	PGSC0003DMG400036946	PGSC0003DMT400087375	-10668
1:54762930-54763130	-0.807364	4.21766	14.5641	0.000135471	0.00818354	1	54762931	200	*	201	54763006	267	54.7318	3.08171	52.0514	peak_18738	Exon (PGSC0003DMT400090406/PGSC0003DMG400039977, exon 5 of 5)	1	54759867	54763342	3476	1	PGSC0003DMG400039977	PGSC0003DMT400090406	3064
1:54947347-54948766	1.11592	3.0327	11.3761	0.00074396	0.026398	1	54947348	1419	*	1420	54948118	39	13.3219	3.94146	11.4548	peak_18754	Promoter (1-2kb)	1	54946198	54948783	2586	1	PGSC0003DMG400036532	PGSC0003DMT400086961	1150
1:55142455-55142692	-0.664885	4.30238	10.1761	0.00142274	0.040602	1	55142456	237	*	238	55142572	278	73.329	3.72257	70.5025	peak_18783	Distal Intergenic	1	55137743	55138769	1027	2	PGSC0003DMG400024058	PGSC0003DMT400061838	-3687
1:55188610-55188800	-1.18357	4.12853	29.1283	6.77403e-08	2.575e-05	1	55188611	190	*	191	55188728	174	17.448	2.05602	15.4073	peak_18791	Distal Intergenic	1	55197969	55200210	2242	1	PGSC0003DMG400045009	PGSC0003DMT400095438	-9169
1:55230285-55230572	-0.966336	2.75276	9.73418	0.00180872	0.0471395	1	55230286	287	*	288	55230332	51	3.60848	1.6506	2.45176	peak_18802	Distal Intergenic	1	55232008	55234563	2556	2	PGSC0003DMG400041537	PGSC0003DMT400091966	3991
1:55356613-55358247	1.47662	4.0857	29.8159	4.75071e-08	1.91692e-05	1	55356614	1634	*	1635	55357057	179	160.21	17.7366	156.994	peak_18851	Distal Intergenic	1	55329629	55338533	8905	1	PGSC0003DMG400039417	PGSC0003DMT400089846	26985
1:55807431-55807917	1.26561	2.70255	11.8134	0.00058806	0.0223948	1	55807432	486	*	487	55807669	61	29.7473	6.09682	27.3892	peak_18952	Distal Intergenic	1	55779006	55786055	7050	1	PGSC0003DMG400035432	PGSC0003DMT400085861	28426
1:56161685-56161978	-0.968689	3.76038	18.3082	1.87902e-05	0.00191561	1	56161686	293	*	294	56161827	150	23.4761	2.5492	21.2532	peak_19029	Distal Intergenic	1	56118584	56120758	2175	2	PGSC0003DMG400035525	PGSC0003DMT400085954	-40928
1:56482316-56482842	-0.854747	3.23396	11.0875	0.000869109	0.0292476	1	56482317	526	*	527	56482356	53	3.23155	1.57542	2.11886	peak_19050	Distal Intergenic	1	56422505	56423695	1191	1	PGSC0003DMG400036015	PGSC0003DMT400086444	59812
1:56696287-56696553	-0.829947	3.08138	9.8576	0.00169132	0.0452176	1	56696288	266	*	267	56696440	108	23.6416	3.0965	21.4139	peak_19097	Distal Intergenic	1	56710757	56712873	2117	2	PGSC0003DMG400037750	PGSC0003DMT400088179	16320
1:56715059-56716288	1.08389	3.20739	12.2928	0.000454703	0.0189673	1	56715060	1229	*	1230	56716022	44	16.6944	4.43414	14.6822	peak_19103	Promoter (<=1kb)	1	56714404	56724394	9991	1	PGSC0003DMG400030221	PGSC0003DMT400077675	656
1:56892094-56892461	-0.909708	2.93379	10.1098	0.00147486	0.0415849	1	56892095	367	*	368	56892177	53	5.59657	1.94201	4.24232	peak_19117	Distal Intergenic	1	56874310	56880238	5929	2	PGSC0003DMG400027837	PGSC0003DMT400071563	-11857
1:5697165-5697364	-1.18045	3.55216	25.4525	4.53417e-07	0.00010707	1	5697166	199	*	200	5697262	132	19.8512	2.47727	17.7311	peak_10169	Distal Intergenic	1	5767436	5770198	2763	1	PGSC0003DMG400017141	PGSC0003DMT400044156	-70072
1:57153769-57153972	3.83845	0.832577	14.8313	0.000117571	0.00737742	1	57153770	203	*	204	57153850	29	7.40663	2.95609	5.90267	peak_19162	Distal Intergenic	1	57158286	57159311	1026	1	PGSC0003DMG400027832	PGSC0003DMT400071542	-4314
1:57321438-57321625	-0.787568	3.3988	9.94695	0.00161116	0.0439184	1	57321439	187	*	188	57321506	141	28.9312	3.00735	26.5898	peak_19208	Intron (PGSC0003DMT400029413/PGSC0003DMG400011307, intron 1 of 1)	1	57314837	57322927	8091	1	PGSC0003DMG400011307	PGSC0003DMT400029413	6602
1:57545300-57545525	-1.19821	4.24078	32.2988	1.32198e-08	6.75519e-06	1	57545301	225	*	226	57545389	208	21.8348	2.11151	19.6533	peak_19231	Distal Intergenic	1	57538056	57541362	3307	2	PGSC0003DMG400046906	PGSC0003DMT400097335	-3939
1:5755432-5755789	0.829771	5.00713	14.062	0.000176884	0.0098019	1	5755433	357	*	358	5755641	561	329.439	9.20062	325.847	peak_10179	Distal Intergenic	1	5767436	5770198	2763	1	PGSC0003DMG400017141	PGSC0003DMT400044156	-11647
1:57566008-57566435	-0.821727	4.98273	17.1702	3.41757e-05	0.00300607	1	57566009	427	*	428	57566219	225	28.2963	2.30478	25.9657	peak_19234	Distal Intergenic	1	57553106	57560115	7010	2	PGSC0003DMG400011332	PGSC0003DMT400029468	-5894
1:57616996-57617189	-0.700376	4.02042	9.71671	0.001826	0.0474114	1	57616997	193	*	194	57617101	227	42.7633	2.89908	40.2104	peak_19236	Distal Intergenic	1	57638634	57639836	1203	1	PGSC0003DMG400035598	PGSC0003DMT400086027	-21445
1:58003489-58003754	2.96715	0.935128	12.7495	0.000356102	0.0159934	1	58003490	265	*	266	58003522	21	3.6609	2.1678	2.49009	peak_19294	Distal Intergenic	1	57992408	57992878	471	2	PGSC0003DMG400044996	PGSC0003DMT400095425	-10612
1:58123675-58123962	1.42668	2.50257	13.0434	0.000304357	0.0143579	1	58123676	287	*	288	58123869	69	32.4064	5.94248	30.0009	peak_19326	Distal Intergenic	1	58102727	58105016	2290	1	PGSC0003DMG400011325	PGSC0003DMT400029453	20949
1:58156802-58157005	-0.858956	3.2739	11.3503	0.00075436	0.0266672	1	58156803	203	*	204	58156872	116	25.0499	3.08105	22.7883	peak_19333	Distal Intergenic	1	58149287	58149947	661	2	PGSC0003DMG400011345	PGSC0003DMT400029505	-6856
1:58249943-58250157	-1.078	4.94773	26.583	2.52452e-07	6.8899e-05	1	58249944	214	*	215	58250050	338	56.2655	2.71497	53.571	peak_19342	Distal Intergenic	1	58235733	58238534	2802	2	PGSC0003DMG400022663	PGSC0003DMT400058347	-11410
1:58907692-58908412	-0.776568	3.79621	9.65969	0.00188355	0.0482525	1	58907693	720	*	721	58907776	88	16.4203	2.74455	14.419	peak_19413	Distal Intergenic	1	58902824	58905487	2664	1	PGSC0003DMG400022670	PGSC0003DMT400058363	4869
1:59005679-59005952	-0.7473	3.78197	10.5818	0.00114204	0.0350373	1	59005680	273	*	274	59005799	158	32.2509	3.01344	29.8485	peak_19428	Distal Intergenic	1	58984553	58992279	7727	2	PGSC0003DMG400022651	PGSC0003DMT400058323	-13401
1:5901197-5901571	-0.745245	4.12961	12.1778	0.000483609	0.0197115	1	5901198	374	*	375	5901450	120	9.21112	1.81603	7.5811	peak_10188	Distal Intergenic	1	5908377	5910799	2423	1	PGSC0003DMG400044033	PGSC0003DMT400094462	-6806
1:59231597-59232671	0.9235	3.34923	10.2546	0.00136346	0.0395437	1	59231598	1074	*	1075	59232107	44	16.6944	4.43414	14.6822	peak_19467	Promoter (<=1kb)	1	59231936	59233286	1351	1	PGSC0003DMG400039784	PGSC0003DMT400090213	0
1:59248976-59249217	-1.14697	3.9947	24.6601	6.83843e-07	0.000147005	1	59248977	241	*	242	59249095	161	20.1985	2.27366	18.0667	peak_19470	Distal Intergenic	1	59231936	59233286	1351	1	PGSC0003DMG400039784	PGSC0003DMT400090213	17041
1:59313060-59313279	2.15453	1.41023	11.9335	0.000551339	0.0214417	1	59313061	219	*	220	59313147	49	20.3032	4.92682	18.1671	peak_19476	Distal Intergenic	1	59335614	59340759	5146	1	PGSC0003DMG400010665	PGSC0003DMT400027661	-22335
1:59330509-59330740	2.58269	1.12086	11.8202	0.000585921	0.0223511	1	59330510	231	*	232	59330576	33	9.62724	3.35024	7.96852	peak_19483	Distal Intergenic	1	59335614	59340759	5146	1	PGSC0003DMG400010665	PGSC0003DMT400027661	-4874
1:593526-593997	-1.00535	5.63203	28.164	1.1146e-07	3.797e-05	1	593527	471	*	472	593620	346	41.3558	2.27401	38.8202	peak_9761	Distal Intergenic	1	604550	607058	2509	2	PGSC0003DMG400038942	PGSC0003DMT400089371	13061
1:596898-597209	-1.03051	2.89456	10.7592	0.0010376	0.0328719	1	596899	311	*	312	596940	57	6.27485	1.99318	4.86729	peak_9762	Distal Intergenic	1	604550	607058	2509	2	PGSC0003DMG400038942	PGSC0003DMT400089371	9849
1:59714227-59714597	-0.945943	3.51125	15.5593	7.99583e-05	0.00552932	1	59714228	370	*	371	59714527	93	13.2967	2.36046	11.4352	peak_19519	Distal Intergenic	1	59684358	59687509	3152	1	PGSC0003DMG400042239	PGSC0003DMT400092668	29870
1:5984899-5985143	-0.8508	3.05351	9.83993	0.00170764	0.0454939	1	5984900	244	*	245	5985034	84	12.0762	2.35033	10.2732	peak_10209	Distal Intergenic	1	6006823	6007158	336	1	PGSC0003DMG400041005	PGSC0003DMT400091434	-21680
1:59887689-59887866	1.54181	2.43981	14.149	0.000168891	0.00948969	1	59887690	177	*	178	59887768	65	27.8763	5.32791	25.5543	peak_19543	Promoter (2-3kb)	1	59885567	59885980	414	1	PGSC0003DMG400022847	PGSC0003DMT400058797	2123
1:6015028-6015601	-0.892396	4.05969	17.233	3.30647e-05	0.00292589	1	6015029	573	*	574	6015090	72	7.02835	1.93079	5.55538	peak_10218	Distal Intergenic	1	6006823	6007158	336	1	PGSC0003DMG400041005	PGSC0003DMT400091434	8206
1:6021238-6021603	1.05925	3.26019	11.9812	0.000537389	0.0211095	1	6021239	365	*	366	6021412	126	59.1479	6.33573	56.4283	peak_10219	Distal Intergenic	1	6006823	6007158	336	1	PGSC0003DMG400041005	PGSC0003DMT400091434	14416
1:60388726-60389049	-0.743925	3.86445	11.0888	0.000868515	0.0292476	1	60388727	323	*	324	60388848	177	50.7606	3.92339	48.1183	peak_19630	Distal Intergenic	1	60396591	60400655	4065	1	PGSC0003DMG400006279	PGSC0003DMT400016059	-7542
1:60390958-60391262	-0.878287	5.31647	21.4396	3.65144e-06	0.000557244	1	60390959	304	*	305	60391107	397	55.0886	2.45926	52.4048	peak_19631	Distal Intergenic	1	60396591	60400655	4065	1	PGSC0003DMG400006279	PGSC0003DMT400016059	-5329
1:60684952-60685412	-0.844423	3.59565	11.7471	0.000609372	0.0229125	1	60684953	460	*	461	60685313	105	16.9317	2.54371	14.9104	peak_19650	Distal Intergenic	1	60694367	60696706	2340	1	PGSC0003DMG400032094	PGSC0003DMT400081727	-8955
1:61079001-61079228	-0.767833	4.30644	13.5096	0.000237344	0.0121231	1	61079002	227	*	228	61079127	263	68.0205	3.65777	65.2311	peak_19686	Distal Intergenic	1	61092520	61098311	5792	1	PGSC0003DMG400012764	PGSC0003DMT400033237	-13292
1:61479736-61479934	1.58622	1.84211	10.2085	0.00139792	0.0402048	1	61479737	198	*	199	61479855	74	41.2108	7.39023	38.6768	peak_19741	Distal Intergenic	1	61464272	61466854	2583	1	PGSC0003DMG400033109	PGSC0003DMT400083191	15465
1:61485992-61486356	-0.766284	4.97911	13.5272	0.000235132	0.0120563	1	61485993	364	*	365	61486124	317	58.5105	2.88898	55.7966	peak_19743	Distal Intergenic	1	61498502	61499382	881	1	PGSC0003DMG400033121	PGSC0003DMT400083213	-12146
1:62400598-62400858	-0.861537	4.24506	14.7216	0.000124612	0.00769208	1	62400599	260	*	261	62400720	208	39.2975	2.89574	36.7894	peak_19844	Distal Intergenic	1	62393544	62394486	943	1	PGSC0003DMG400009003	PGSC0003DMT400023248	7055
1:62434945-62435291	-0.991185	3.37897	15.3334	9.01083e-05	0.00606337	1	62434946	346	*	347	62435081	89	8.91769	1.98374	7.31137	peak_19847	Distal Intergenic	1	62441415	62448611	7197	1	PGSC0003DMG400009004	PGSC0003DMT400023249	-6124
1:63092914-63093133	-0.797776	3.98849	13.1339	0.000290007	0.0138965	1	63092915	219	*	220	63093033	208	50.8996	3.47416	48.2558	peak_19926	Distal Intergenic	1	63084973	63087511	2539	2	PGSC0003DMG400046631	PGSC0003DMT400097060	-5404
1:63113462-63113655	2.85725	1.73558	21.3935	3.74038e-06	0.000568036	1	63113463	193	*	194	63113515	43	14.6239	3.9914	12.7004	peak_19927	Distal Intergenic	1	63118526	63120143	1618	2	PGSC0003DMG400005219	PGSC0003DMT400013381	6488
1:63165236-63165669	-0.764081	3.58621	10.42	0.00124655	0.0371379	1	63165237	433	*	434	63165549	86	16.2493	2.76159	14.2549	peak_19933	Distal Intergenic	1	63178774	63183944	5171	1	PGSC0003DMG400005213	PGSC0003DMT400013368	-13105
1:63332943-63333119	-0.910129	2.89865	9.79477	0.00175009	0.0461881	1	63332944	176	*	177	63333059	86	10.684	2.18468	8.96705	peak_19952	Distal Intergenic	1	63326823	63327309	487	1	PGSC0003DMG400005207	PGSC0003DMT400013353	6121
1:63385419-63387238	0.806625	4.70389	11.6473	0.00064295	0.0238584	1	63385420	1819	*	1820	63386064	63	30.8814	6.16401	28.5018	peak_19964	Distal Intergenic	1	63378542	63379828	1287	2	PGSC0003DMG400046605	PGSC0003DMT400097034	-5592
1:64874313-64874559	1.0033	3.50383	10.2968	0.00133264	0.0389465	1	64874314	246	*	247	64874452	234	146.578	9.78284	143.406	peak_20108	Distal Intergenic	1	64862089	64862887	799	1	PGSC0003DMG400006773	PGSC0003DMT400017426	12225
1:64897390-64897573	-0.906196	4.16065	17.3397	3.12581e-05	0.00280182	1	64897391	183	*	184	64897471	257	45.9874	2.81701	43.3966	peak_20114	Distal Intergenic	1	64890759	64896039	5281	1	PGSC0003DMG400006774	PGSC0003DMT400017433	6632
1:64905762-64905976	-1.13571	3.60805	23.1617	1.48931e-06	0.000280498	1	64905763	214	*	215	64905854	150	24.7972	2.63133	22.5422	peak_20116	Distal Intergenic	1	64916632	64919015	2384	1	PGSC0003DMG400006775	PGSC0003DMT400017441	-10656
1:65043215-65043410	-1.0798	4.11512	24.2121	8.62863e-07	0.000178944	1	65043216	195	*	196	65043320	201	31.8667	2.59903	29.4711	peak_20138	Distal Intergenic	1	65039464	65040659	1196	1	PGSC0003DMG400006780	PGSC0003DMT400017450	3752
1:65215933-65218437	0.777619	4.79999	12.4149	0.000425932	0.0180879	1	65215934	2504	*	2505	65218021	86	46.1661	7.19471	43.5731	peak_20170	Distal Intergenic	1	65236070	65236393	324	2	PGSC0003DMG400039666	PGSC0003DMT400090095	17956
1:65257670-65257939	-1.32709	2.67167	19.2888	1.12364e-05	0.00132737	1	65257671	269	*	270	65257721	44	3.71426	1.7336	2.53953	peak_20186	Intron (PGSC0003DMT400017461/PGSC0003DMG400006785, intron 1 of 1)	1	65253347	65260522	7176	1	PGSC0003DMG400006785	PGSC0003DMT400017461	4324
1:65656756-65656978	1.73728	2.32558	15.9246	6.59148e-05	0.00483435	1	65656757	222	*	223	65656852	83	46.6801	7.6086	44.0816	peak_20234	Intron (PGSC0003DMT400017509/PGSC0003DMG400006795, intron 5 of 11)	1	65653022	65661533	8512	1	PGSC0003DMG400006795	PGSC0003DMT400017509	3735
1:6680030-6680389	-1.80597	3.25764	53.8194	2.19793e-13	7.42335e-10	1	6680031	359	*	360	6680180	61	29.7993	6.10926	27.4394	peak_10292	Promoter (2-3kb)	1	6676307	6677131	825	2	PGSC0003DMG400035702	PGSC0003DMT400086131	-2900
1:66828333-66828850	0.857004	7.33711	15.1051	0.00010169	0.00664902	1	66828334	517	*	518	66828485	2359	1405.32	9.59532	1400.85	peak_20350	Promoter (1-2kb)	1	66826868	66827533	666	1	PGSC0003DMG400006320	PGSC0003DMT400016174	1466
1:66830652-66831159	0.914854	7.06816	16.3112	5.37456e-05	0.00417319	1	66830653	507	*	508	66831025	1491	977.743	11.1255	973.533	peak_20351	Distal Intergenic	1	66826868	66827533	666	1	PGSC0003DMG400006320	PGSC0003DMT400016174	3785
1:67238699-67239099	1.38632	2.39062	11.4847	0.000701714	0.0254113	1	67238700	400	*	401	67238822	63	31.4844	6.30633	29.0945	peak_20395	Distal Intergenic	1	67227146	67233452	6307	2	PGSC0003DMG400031112	PGSC0003DMT400079885	-5248
1:67472763-67472973	2.80252	0.788442	10.6926	0.00107566	0.0335709	1	67472764	210	*	211	67472849	25	5.40769	2.56195	4.06683	peak_20413	Promoter (<=1kb)	1	67471987	67473129	1143	1	PGSC0003DMG400001781	PGSC0003DMT400004466	777
1:67985689-67986030	-1.12868	2.96594	17.8759	2.35789e-05	0.00227519	1	67985690	341	*	342	67985886	60	4.32471	1.68856	3.09133	peak_20453	Distal Intergenic	1	67991306	67994726	3421	1	PGSC0003DMG400001671	PGSC0003DMT400004192	-5276
1:67988196-67988389	-1.20453	3.78531	28.8655	7.7582e-08	2.86186e-05	1	67988197	193	*	194	67988249	165	23.9923	2.45732	21.7571	peak_20454	Promoter (2-3kb)	1	67991306	67994726	3421	1	PGSC0003DMG400001671	PGSC0003DMT400004192	-2917
1:68484948-68485399	-1.26885	3.85986	33.6581	6.57014e-09	3.84591e-06	1	68484949	451	*	452	68485357	92	4.30296	1.52252	3.07069	peak_20481	Distal Intergenic	1	68472784	68477551	4768	2	PGSC0003DMG402001720	PGSC0003DMT400004336	-7398
1:68720879-68721142	-0.832701	4.09492	13.7026	0.000214156	0.011238	1	68720880	263	*	264	68721008	218	37.1725	2.72069	34.6939	peak_20500	Promoter (1-2kb)	1	68719375	68720361	987	1	PGSC0003DMG400001699	PGSC0003DMT400004276	1505
1:68722620-68723041	-0.969061	7.17713	24.146	8.93018e-07	0.000183432	1	68722621	421	*	422	68722931	1465	172.458	2.29824	169.204	peak_20502	Distal Intergenic	1	68719375	68720361	987	1	PGSC0003DMG400001699	PGSC0003DMT400004276	3246
1:68859232-68859557	0.825637	3.90922	10.8736	0.000975422	0.0316565	1	68859233	325	*	326	68859360	221	104.366	6.61976	101.362	peak_20508	Distal Intergenic	1	68833118	68835163	2046	1	PGSC0003DMG400031159	PGSC0003DMT400080024	26115
1:68864133-68865546	1.14263	5.65829	24.7305	6.59314e-07	0.000142964	1	68864134	1413	*	1414	68864584	465	388.878	16.7589	385.199	peak_20511	Distal Intergenic	1	68890085	68891710	1626	2	PGSC0003DMG400031180	PGSC0003DMT400080077	26164
1:69308845-69309119	-1.18488	2.75245	14.4143	0.000146688	0.00862703	1	69308846	274	*	275	69309028	56	4.93124	1.80932	3.64134	peak_20540	Promoter (<=1kb)	1	69309338	69309841	504	1	PGSC0003DMG400026053	PGSC0003DMT400067035	-219
[truncated: 3,249 more rows]
