# Supplementary material for: CHIP-seq and transcriptomics reveal a new role of circadian-regulated StBBX24 protein in potato reproduction
Source: BMC Plant Biol. 2025 Dec 2;25:1702. doi: 10.1186/s12870-025-07811-0 (PMC12701598; doi:10.1186/s12870-025-07811-0)
Supplement: Supplementary file 3 — Supplementary Material 3. [file 12870_2025_7811_MOESM3_ESM.xlsx]

## Sheet: identifiers_map
Additional Data Set 3: Mapping of gene identifiers incorporating DM8.1, DM6 and DM3 annotations, as transferred to DM8.1 assembly by Liftoff.
ID (final assembly)	DM8 IDs (Yang et al. 2023)	DM6 IDs (Pham et al. 2020)	DM3 IDs (PGSC 2011)	Annotation
DM8sca01G00010	DM8sca01G00010	NA	NA	NA
DM8sca01G00020	DM8sca01G00020	NA	NA	NA
DM8sca01G00030	DM8sca01G00030	NA	NA	NA
DM8sca10G00010	DM8sca10G00010	NA	NA	NA
DM8sca10G00020	DM8sca10G00020	NA	PGSC0003DMG400031315	Gene of unknown function
DM8sca10G00030	DM8sca10G00030	NA	NA	NA
DM8sca10G00040	DM8sca10G00040	NA	NA	NA
DM8sca10G00050	DM8sca10G00050	Soltu.DM.S000850	NA	NA
DM8sca10G00060	DM8sca10G00060	NA	NA	NA
DM8sca10G00070	DM8sca10G00070	NA	NA	NA
DM8sca100G00010	DM8sca100G00010	NA	NA	NA
DM8sca100G00020	DM8sca100G00020	Soltu.DM.05G013780	NA	NA
PGSC0003DMG400041316	NA	NA	PGSC0003DMG400041316	Retrotransposon gag protein
DM8sca100G00030	DM8sca100G00030	NA	NA	NA
DM8sca101G00010	DM8sca101G00010	NA	NA	NA
DM8sca101G00020	DM8sca101G00020	NA	NA	NA
DM8sca101G00030	DM8sca101G00030	NA	NA	NA
DM8sca101G00040	DM8sca101G00040	Soltu.DM.07G021790	NA	NA
DM8sca101G00050	DM8sca101G00050	NA	NA	NA
DM8sca101G00060	DM8sca101G00060	NA	NA	NA
DM8sca101G00070	DM8sca101G00070	NA	PGSC0003DMG400017291	LRR receptor-like serine/threonine-protein kinase
DM8sca101G00080	DM8sca101G00080	NA	PGSC0003DMG400017337	Serine/threonine-protein kinase bri1
DM8sca101G00090	DM8sca101G00090	NA	PGSC0003DMG400017292	Protein pof4
DM8sca101G00100	DM8sca101G00100	NA	PGSC0003DMG400017292	Protein pof4
DM8sca101G00110	DM8sca101G00110	Soltu.DM.07G021850	PGSC0003DMG400017338	Citrate synthase
DM8sca101G00120	DM8sca101G00120	Soltu.DM.07G021860	NA	NA
DM8sca101G00130	DM8sca101G00130	NA	NA	NA
DM8sca101G00140	DM8sca101G00140	NA	NA	NA
DM8sca101G00150	DM8sca101G00150	NA	NA	NA
DM8sca101G00160	DM8sca101G00160	NA	NA	NA
DM8sca101G00170	DM8sca101G00170	NA	NA	NA
DM8sca101G00180	DM8sca101G00180	NA	NA	NA
DM8sca101G00190	DM8sca101G00190	NA	NA	NA
DM8sca101G00200	DM8sca101G00200	NA	NA	NA
DM8sca101G00210	DM8sca101G00210	NA	NA	NA
DM8sca101G00220	DM8sca101G00220	NA	NA	NA
DM8sca102G00010	DM8sca102G00010	NA	NA	NA
DM8sca102G00020	DM8sca102G00020	NA	NA	NA
DM8sca102G00030	DM8sca102G00030	NA	NA	NA
DM8sca102G00040	DM8sca102G00040	NA	NA	NA
DM8sca102G00050	DM8sca102G00050	NA	NA	NA
DM8sca102G00060	DM8sca102G00060	Soltu.DM.05G002350	NA	NA
DM8sca102G00070	DM8sca102G00070	NA	NA	NA
DM8sca102G00080	DM8sca102G00080	NA	NA	NA
DM8sca102G00090	DM8sca102G00090	NA	NA	NA
DM8sca102G00100	DM8sca102G00100	NA	NA	NA
DM8sca102G00110	DM8sca102G00110	NA	NA	NA
DM8sca102G00120	DM8sca102G00120	NA	NA	NA
DM8sca102G00130	DM8sca102G00130	NA	NA	NA
DM8sca102G00140	DM8sca102G00140	NA	NA	NA
DM8sca102G00150	DM8sca102G00150	NA	NA	NA
DM8sca102G00160	DM8sca102G00160	NA	NA	NA
DM8sca102G00170	DM8sca102G00170	NA	NA	NA
DM8sca102G00180	DM8sca102G00180	NA	NA	NA
DM8sca102G00190	DM8sca102G00190	NA	NA	NA
DM8sca102G00200	DM8sca102G00200	NA	NA	NA
DM8sca102G00210	DM8sca102G00210	NA	NA	NA
DM8sca102G00220	DM8sca102G00220	NA	NA	NA
DM8sca102G00230	DM8sca102G00230	NA	NA	NA
DM8sca102G00240	DM8sca102G00240	NA	NA	NA
Soltu.DM.10G028730	NA	Soltu.DM.10G028730	NA	NA
DM8sca105G00010	DM8sca105G00010	NA	NA	NA
DM8sca105G00020	DM8sca105G00020	NA	NA	NA
DM8sca105G00030	DM8sca105G00030	Soltu.DM.10G028860	NA	NA
DM8sca105G00040	DM8sca105G00040	Soltu.DM.10G028850	NA	NA
DM8sca105G00050	DM8sca105G00050	Soltu.DM.10G028840	NA	NA
DM8sca105G00060	DM8sca105G00060	Soltu.DM.10G028830	NA	NA
DM8sca105G00070	DM8sca105G00070	NA	NA	NA
DM8sca105G00080	DM8sca105G00080	NA	NA	NA
DM8sca105G00090	DM8sca105G00090	NA	NA	NA
DM8sca105G00100	DM8sca105G00100	Soltu.DM.10G028800	PGSC0003DMG400010953/PGSC0003DMG400046580	Disease resistance protein RPS5/Cc-nbs-lrr resistance protein
DM8sca105G00110	DM8sca105G00110	Soltu.DM.10G028790/Soltu.DM.10G028760/Soltu.DM.10G028750/Soltu.DM.10G028880	NA	NA
DM8sca105G00120	DM8sca105G00120	NA	NA	NA
DM8sca106G00010	DM8sca106G00010	NA	NA	NA
DM8sca106G00020	DM8sca106G00020	NA	NA	NA
DM8sca106G00030	DM8sca106G00030	NA	NA	NA
DM8sca106G00040	DM8sca106G00040	NA	NA	NA
DM8sca106G00050	DM8sca106G00050	NA	NA	NA
DM8sca106G00060	DM8sca106G00060	NA	NA	NA
DM8sca106G00070	DM8sca106G00070	NA	NA	NA
DM8sca106G00080	DM8sca106G00080	NA	NA	NA
DM8sca106G00090	DM8sca106G00090	NA	NA	NA
DM8sca106G00100	DM8sca106G00100	NA	NA	NA
DM8sca106G00110	DM8sca106G00110	NA	NA	NA
DM8sca106G00120	DM8sca106G00120	NA	NA	NA
DM8sca109G00010	DM8sca109G00010	NA	PGSC0003DMG400016069	Ribosomal protein L27a
DM8sca109G00020	DM8sca109G00020	NA	NA	NA
DM8sca109G00030	DM8sca109G00030	NA	NA	NA
DM8sca109G00040	DM8sca109G00040	NA	NA	NA
DM8sca109G00050	DM8sca109G00050	Soltu.DM.09G007760	NA	NA
DM8sca109G00060	DM8sca109G00060	NA	NA	NA
PGSC0003DMG400045280	NA	NA	PGSC0003DMG400045280	Gene of unknown function
DM8sca109G00070	DM8sca109G00070	NA	NA	NA
DM8sca11G00010	DM8sca11G00010	NA	NA	NA
DM8sca110G00010	DM8sca110G00010	NA	NA	NA
DM8sca110G00020	DM8sca110G00020	NA	NA	NA
DM8sca110G00030	DM8sca110G00030	NA	NA	NA
DM8sca110G00040	DM8sca110G00040	NA	NA	NA
DM8sca110G00050	DM8sca110G00050	NA	NA	NA
DM8sca110G00060	DM8sca110G00060	NA	NA	NA
DM8sca110G00070	DM8sca110G00070	NA	NA	NA
DM8sca110G00080	DM8sca110G00080	NA	NA	NA
DM8sca110G00090	DM8sca110G00090	NA	NA	NA
DM8sca110G00100	DM8sca110G00100	NA	NA	NA
DM8sca110G00110	DM8sca110G00110	NA	NA	NA
DM8sca110G00120	DM8sca110G00120	NA	NA	NA
DM8sca110G00130	DM8sca110G00130	NA	NA	NA
DM8sca110G00140	DM8sca110G00140	NA	NA	NA
DM8sca110G00150	DM8sca110G00150	NA	NA	NA
DM8sca110G00160	DM8sca110G00160	NA	NA	NA
DM8sca110G00170	DM8sca110G00170	NA	NA	NA
DM8sca110G00180	DM8sca110G00180	NA	NA	NA
DM8sca110G00190	DM8sca110G00190	NA	NA	NA
DM8sca110G00200	DM8sca110G00200	NA	NA	NA
DM8sca111G00010	DM8sca111G00010	NA	NA	NA
DM8sca111G00020	DM8sca111G00020	NA	NA	NA
DM8sca111G00030	DM8sca111G00030	NA	NA	NA
DM8sca111G00040	DM8sca111G00040	NA	NA	NA
DM8sca112G00010	DM8sca112G00010	NA	NA	NA
DM8sca112G00020	DM8sca112G00020	NA	NA	NA
DM8sca112G00030	DM8sca112G00030	NA	NA	NA
DM8sca112G00040	DM8sca112G00040	NA	NA	NA
DM8sca112G00050	DM8sca112G00050	NA	NA	NA
DM8sca112G00060	DM8sca112G00060	NA	NA	NA
DM8sca114G00010	DM8sca114G00010	NA	NA	NA
DM8sca114G00020	DM8sca114G00020	Soltu.DM.09G031180	PGSC0003DMG402006579	Aldo/keto reductase AKR
DM8sca114G00030	DM8sca114G00030	Soltu.DM.09G031170	NA	NA
DM8sca114G00040	DM8sca114G00040	Soltu.DM.09G031160	PGSC0003DMG400006572	Tospovirus resistance protein B
DM8sca114G00050	DM8sca114G00050	NA	NA	NA
DM8sca114G00060	DM8sca114G00060	NA	NA	NA
DM8sca114G00070	DM8sca114G00070	NA	NA	NA
DM8sca114G00080	DM8sca114G00080	NA	NA	NA
DM8sca114G00090	DM8sca114G00090	NA	NA	NA
DM8sca114G00100	DM8sca114G00100	NA	NA	NA
DM8sca114G00110	DM8sca114G00110	Soltu.DM.09G031100	PGSC0003DMG400016599	Tospovirus resistance protein C
DM8sca114G00120	DM8sca114G00120	Soltu.DM.09G031090	NA	NA
DM8sca114G00130	DM8sca114G00130	Soltu.DM.09G031090	NA	NA
DM8sca114G00140	DM8sca114G00140	Soltu.DM.09G031080	NA	NA
DM8sca114G00150	DM8sca114G00150	NA	NA	NA
DM8sca114G00160	DM8sca114G00160	NA	NA	NA
DM8sca114G00170	DM8sca114G00170	NA	NA	NA
DM8sca114G00180	DM8sca114G00180	NA	NA	NA
DM8sca114G00190	DM8sca114G00190	NA	NA	NA
DM8sca114G00200	DM8sca114G00200	NA	NA	NA
DM8sca114G00210	DM8sca114G00210	NA	NA	NA
Soltu.DM.09G031040	NA	Soltu.DM.09G031040	NA	NA
DM8sca114G00220	DM8sca114G00220	NA	NA	NA
DM8sca114G00230	DM8sca114G00230	NA	NA	NA
DM8sca114G00240	DM8sca114G00240	NA	NA	NA
DM8sca114G00250	DM8sca114G00250	NA	NA	NA
DM8sca114G00260	DM8sca114G00260	NA	NA	NA
DM8sca115G00010	DM8sca115G00010	NA	NA	NA
DM8sca115G00020	DM8sca115G00020	NA	NA	NA
DM8sca115G00030	DM8sca115G00030	NA	NA	NA
DM8sca115G00040	DM8sca115G00040	NA	NA	NA
DM8sca115G00050	DM8sca115G00050	NA	NA	NA
DM8sca115G00060	DM8sca115G00060	NA	NA	NA
DM8sca115G00070	DM8sca115G00070	NA	NA	NA
DM8sca115G00080	DM8sca115G00080	NA	NA	NA
DM8sca115G00090	DM8sca115G00090	Soltu.DM.06G031210/Soltu.DM.06G031200	PGSC0003DMG401030312	ZPT2-12
DM8sca115G00100	DM8sca115G00100	NA	NA	NA
DM8sca115G00110	DM8sca115G00110	NA	NA	NA
DM8sca115G00120	DM8sca115G00120	Soltu.DM.06G031150	PGSC0003DMG400040747	Gene of unknown function
PGSC0003DMG400041447	NA	Soltu.DM.06G031150	PGSC0003DMG400041447	Gene of unknown function
DM8sca115G00130	DM8sca115G00130	Soltu.DM.06G031140	PGSC0003DMG400030309	Auxin-regulated protein
DM8sca115G00140	DM8sca115G00140	NA	NA	NA
DM8sca115G00150	DM8sca115G00150	Soltu.DM.06G031120	PGSC0003DMG400030308	Nodulin-26
DM8sca115G00160	DM8sca115G00160	Soltu.DM.06G031110	PGSC0003DMG400030307	Male sterility MS5
DM8sca115G00170	DM8sca115G00170	NA	NA	NA
DM8sca115G00180	DM8sca115G00180	NA	NA	NA
DM8sca115G00190	DM8sca115G00190	NA	NA	NA
DM8sca115G00200	DM8sca115G00200	NA	NA	NA
DM8sca115G00210	DM8sca115G00210	NA	NA	NA
DM8sca116G00010	DM8sca116G00010	NA	NA	NA
DM8sca116G00020	DM8sca116G00020	NA	NA	NA
DM8sca116G00030	DM8sca116G00030	NA	NA	NA
DM8sca116G00040	DM8sca116G00040	NA	NA	NA
DM8sca116G00050	DM8sca116G00050	NA	NA	NA
DM8sca116G00060	DM8sca116G00060	NA	NA	NA
DM8sca116G00070	DM8sca116G00070	NA	NA	NA
DM8sca116G00080	DM8sca116G00080	NA	NA	NA
DM8sca116G00090	DM8sca116G00090	Soltu.DM.03G023890	PGSC0003DMG400015212	Serine/threonine-protein phosphatase
DM8sca116G00100	DM8sca116G00100	Soltu.DM.03G023880	PGSC0003DMG400015213	Conserved gene of unknown function
DM8sca116G00110	DM8sca116G00110	Soltu.DM.03G023870	PGSC0003DMG400015214	Conserved gene of unknown function
DM8sca116G00120	DM8sca116G00120	Soltu.DM.03G023860	PGSC0003DMG400015280/PGSC0003DMG400015306	Conserved gene of unknown function/Gene of unknown function
DM8sca116G00130	DM8sca116G00130	Soltu.DM.03G023850	PGSC0003DMG400015215	Asparaginyl-tRNA synthetase, chloroplastic/mitochondrial
DM8sca116G00140	DM8sca116G00140	Soltu.DM.03G023840	NA	NA
DM8sca116G00150	DM8sca116G00150	NA	NA	NA
DM8sca116G00160	DM8sca116G00160	NA	NA	NA
DM8sca116G00170	DM8sca116G00170	NA	NA	NA
DM8sca116G00180	DM8sca116G00180	NA	NA	NA
DM8sca116G00190	DM8sca116G00190	NA	NA	NA
DM8sca116G00200	DM8sca116G00200	NA	NA	NA
DM8sca116G00210	DM8sca116G00210	NA	NA	NA
DM8sca116G00220	DM8sca116G00220	Soltu.DM.03G023740	PGSC0003DMG400015219	Miraculin
DM8sca116G00230	DM8sca116G00230	NA	NA	NA
DM8sca116G00240	DM8sca116G00240	NA	NA	NA
DM8sca117G00010	DM8sca117G00010	NA	NA	NA
DM8sca117G00020	DM8sca117G00020	NA	NA	NA
DM8sca117G00030	DM8sca117G00030	NA	NA	NA
DM8sca117G00040	DM8sca117G00040	NA	NA	NA
DM8sca117G00050	DM8sca117G00050	NA	NA	NA
DM8sca117G00060	DM8sca117G00060	NA	NA	NA
DM8sca117G00070	DM8sca117G00070	NA	NA	NA
PGSC0003DMG400010421	NA	NA	PGSC0003DMG400010421	Integrase
PGSC0003DMG400010420	NA	NA	PGSC0003DMG400010420	RNase H family protein
PGSC0003DMG400010419	NA	NA	PGSC0003DMG400010419	Retrotransposon gag protein
DM8sca117G00080	DM8sca117G00080	Soltu.DM.02G007130	PGSC0003DMG400010415	Sterol-C5(6)-desaturase homolog
DM8sca117G00090	DM8sca117G00090	Soltu.DM.02G007140	PGSC0003DMG400010414	Peptide methionine sulfoxide reductase msrA
DM8sca117G00100	DM8sca117G00100	Soltu.DM.02G007150	NA	NA
DM8sca117G00110	DM8sca117G00110	Soltu.DM.02G007160	PGSC0003DMG400010397	TRANSPARENT TESTA 12 protein
DM8sca119G00010	DM8sca119G00010	NA	NA	NA
DM8sca119G00020	DM8sca119G00020	Soltu.DM.11G000020	PGSC0003DMG400021957	Conserved gene of unknown function
DM8sca119G00030	DM8sca119G00030	NA	NA	NA
DM8sca119G00040	DM8sca119G00040	NA	NA	NA
Soltu.DM.06G004700	NA	Soltu.DM.06G004700	NA	NA
Soltu.DM.06G004710	NA	Soltu.DM.06G004710	NA	NA
DM8sca121G00010	DM8sca121G00010	NA	NA	NA
DM8sca122G00010	DM8sca122G00010	NA	NA	NA
DM8sca122G00020	DM8sca122G00020	NA	NA	NA
DM8sca122G00030	DM8sca122G00030	NA	NA	NA
PGSC0003DMG400047148	NA	NA	PGSC0003DMG400047148	Integrase core domain containing protein
PGSC0003DMG400036159	NA	NA	PGSC0003DMG400036159	Gene of unknown function
DM8sca123G00010	DM8sca123G00010	NA	NA	NA
DM8sca123G00020	DM8sca123G00020	NA	NA	NA
DM8sca123G00030	DM8sca123G00030	NA	NA	NA
DM8sca123G00040	DM8sca123G00040	Soltu.DM.06G012120	NA	NA
DM8sca123G00050	DM8sca123G00050	NA	NA	NA
DM8sca123G00060	DM8sca123G00060	NA	NA	NA
DM8sca123G00070	DM8sca123G00070	NA	NA	NA
DM8sca124G00010	DM8sca124G00010	NA	NA	NA
DM8sca124G00020	DM8sca124G00020	NA	NA	NA
DM8sca124G00030	DM8sca124G00030	Soltu.DM.09G006050	PGSC0003DMG400045343	RING-H2 finger protein RHG1a
DM8sca124G00040	DM8sca124G00040	Soltu.DM.09G006040	PGSC0003DMG400001752	P58IPK
DM8sca124G00050	DM8sca124G00050	NA	PGSC0003DMG400001753	Vitellogenic carboxypeptidase
DM8sca124G00060	DM8sca124G00060	NA	PGSC0003DMG400001754	Arabinogalactan protein 3
DM8sca124G00070	DM8sca124G00070	NA	NA	NA
DM8sca124G00080	DM8sca124G00080	NA	NA	NA
DM8sca124G00090	DM8sca124G00090	NA	NA	NA
DM8sca124G00100	DM8sca124G00100	NA	NA	NA
DM8sca125G00010	DM8sca125G00010	NA	NA	NA
DM8sca125G00020	DM8sca125G00020	NA	NA	NA
DM8sca125G00030	DM8sca125G00030	NA	NA	NA
DM8sca125G00040	DM8sca125G00040	NA	NA	NA
DM8sca125G00050	DM8sca125G00050	NA	NA	NA
DM8sca125G00060	DM8sca125G00060	NA	NA	NA
DM8sca125G00070	DM8sca125G00070	NA	NA	NA
Soltu.DM.11G020280	NA	Soltu.DM.11G020280	NA	NA
DM8sca125G00080	DM8sca125G00080	NA	NA	NA
DM8sca125G00090	DM8sca125G00090	NA	NA	NA
DM8sca125G00100	DM8sca125G00100	NA	NA	NA
DM8sca126G00010	DM8sca126G00010	NA	NA	NA
DM8sca126G00020	DM8sca126G00020	NA	NA	NA
DM8sca126G00030	DM8sca126G00030	NA	NA	NA
Soltu.DM.04G014370	NA	Soltu.DM.04G014370	NA	NA
Soltu.DM.04G014360	NA	Soltu.DM.04G014360	NA	NA
PGSC0003DMG400042984	NA	NA	PGSC0003DMG400042984	Gene of unknown function
DM8sca129G00010	DM8sca129G00010	NA	NA	NA
DM8sca129G00020	DM8sca129G00020	NA	NA	NA
DM8sca13G00010	DM8sca13G00010	NA	NA	NA
DM8sca13G00020	DM8sca13G00020	NA	NA	NA
DM8sca13G00030	DM8sca13G00030	Soltu.DM.11G012720	PGSC0003DMG400015070	Mitochondrial transcription termination factor
DM8sca13G00040	DM8sca13G00040	NA	NA	NA
DM8sca13G00050	DM8sca13G00050	NA	NA	NA
DM8sca13G00060	DM8sca13G00060	NA	NA	NA
DM8sca13G00070	DM8sca13G00070	NA	PGSC0003DMG400034516	Myb family transcription factor
PGSC0003DMG400045546	NA	NA	PGSC0003DMG400045546	Gene of unknown function
DM8sca130G00010	DM8sca130G00010	Soltu.DM.06G006690	PGSC0003DMG400031489	Gene of unknown function
DM8sca130G00020	DM8sca130G00020	NA	NA	NA
DM8sca130G00030	DM8sca130G00030	NA	NA	NA
DM8sca131G00010	DM8sca131G00010	NA	NA	NA
DM8sca131G00020	DM8sca131G00020	Soltu.DM.10G002730	NA	NA
DM8sca131G00030	DM8sca131G00030	NA	NA	NA
DM8sca131G00040	DM8sca131G00040	Soltu.DM.10G002750	PGSC0003DMG400021304	Small glutamine-rich tetratricopeptide repeat-containing protein A
DM8sca131G00050	DM8sca131G00050	Soltu.DM.10G002760	PGSC0003DMG400021269	Small glutamine-rich tetratricopeptide repeat-containing protein A
PGSC0003DMG400044031	NA	NA	PGSC0003DMG400044031	Gene of unknown function
DM8sca131G00060	DM8sca131G00060	Soltu.DM.10G002770	PGSC0003DMG400021268	Small glutamine-rich tetratricopeptide repeat-containing protein A
DM8sca131G00070	DM8sca131G00070	NA	NA	NA
DM8sca131G00080	DM8sca131G00080	NA	NA	NA
DM8sca131G00090	DM8sca131G00090	NA	NA	NA
DM8sca131G00100	DM8sca131G00100	NA	NA	NA
DM8sca131G00110	DM8sca131G00110	NA	NA	NA
DM8sca131G00120	DM8sca131G00120	NA	NA	NA
DM8sca131G00130	DM8sca131G00130	NA	NA	NA
DM8sca131G00140	DM8sca131G00140	NA	NA	NA
DM8sca131G00150	DM8sca131G00150	NA	NA	NA
DM8sca132G00010	DM8sca132G00010	NA	NA	NA
DM8sca132G00020	DM8sca132G00020	NA	NA	NA
DM8sca133G00010	DM8sca133G00010	NA	NA	NA
DM8sca133G00020	DM8sca133G00020	NA	NA	NA
DM8sca133G00030	DM8sca133G00030	NA	NA	NA
DM8sca134G00010	DM8sca134G00010	NA	NA	NA
DM8sca134G00020	DM8sca134G00020	Soltu.DM.S000540	NA	NA
DM8sca134G00030	DM8sca134G00030	Soltu.DM.S000540/Soltu.DM.S000530	PGSC0003DMG400043914	LINE-type retrotransposon LIb DNA, complete sequence, Insertion at the S14 site
DM8sca135G00010	DM8sca135G00010	NA	NA	NA
DM8sca135G00020	DM8sca135G00020	NA	NA	NA
DM8sca135G00030	DM8sca135G00030	NA	NA	NA
DM8sca135G00040	DM8sca135G00040	NA	NA	NA
DM8sca135G00050	DM8sca135G00050	NA	NA	NA
DM8sca135G00060	DM8sca135G00060	NA	NA	NA
DM8sca135G00070	DM8sca135G00070	Soltu.DM.09G001940	PGSC0003DMG400008900	Zeamatin
DM8sca135G00080	DM8sca135G00080	NA	NA	NA
DM8sca135G00090	DM8sca135G00090	NA	NA	NA
DM8sca135G00100	DM8sca135G00100	NA	NA	NA
DM8sca135G00110	DM8sca135G00110	Soltu.DM.09G001950	PGSC0003DMG400008825	Conserved gene of unknown function
DM8sca135G00120	DM8sca135G00120	Soltu.DM.09G001960	PGSC0003DMG400008901	One helix protein
DM8sca135G00130	DM8sca135G00130	Soltu.DM.09G001970	PGSC0003DMG400008902	Gene of unknown function
DM8sca135G00140	DM8sca135G00140	Soltu.DM.09G001980	PGSC0003DMG400008826	Laccase
DM8sca135G00150	DM8sca135G00150	Soltu.DM.09G001990/Soltu.DM.09G002000	PGSC0003DMG401008903/PGSC0003DMG402008903	Conserved gene of unknown function/Conserved gene of unknown function
DM8sca135G00160	DM8sca135G00160	Soltu.DM.09G002010	PGSC0003DMG400008827	Carbonic anhydrase
DM8sca135G00170	DM8sca135G00170	NA	NA	NA
DM8sca135G00180	DM8sca135G00180	NA	NA	NA
DM8sca135G00190	DM8sca135G00190	NA	NA	NA
DM8sca136G00010	DM8sca136G00010	NA	NA	NA
DM8sca136G00020	DM8sca136G00020	NA	NA	NA
DM8sca136G00030	DM8sca136G00030	NA	NA	NA
DM8sca136G00040	DM8sca136G00040	NA	NA	NA
DM8sca136G00050	DM8sca136G00050	NA	NA	NA
DM8sca136G00060	DM8sca136G00060	NA	NA	NA
DM8sca136G00070	DM8sca136G00070	NA	NA	NA
DM8sca137G00010	DM8sca137G00010	NA	NA	NA
DM8sca137G00020	DM8sca137G00020	NA	NA	NA
DM8sca138G00010	DM8sca138G00010	NA	NA	NA
DM8sca138G00020	DM8sca138G00020	NA	NA	NA
DM8sca138G00030	DM8sca138G00030	Soltu.DM.01G016520	NA	NA
DM8sca138G00040	DM8sca138G00040	Soltu.DM.01G016570	NA	NA
DM8sca139G00010	DM8sca139G00010	NA	NA	NA
DM8sca14G00010	DM8sca14G00010	NA	NA	NA
DM8sca14G00020	DM8sca14G00020	NA	NA	NA
DM8sca14G00030	DM8sca14G00030	NA	NA	NA
DM8sca14G00040	DM8sca14G00040	NA	NA	NA
DM8sca14G00050	DM8sca14G00050	NA	NA	NA
DM8sca14G00060	DM8sca14G00060	NA	NA	NA
DM8sca140G00010	DM8sca140G00010	NA	NA	NA
DM8sca141G00010	DM8sca141G00010	NA	NA	NA
DM8sca141G00020	DM8sca141G00020	NA	NA	NA
DM8sca141G00030	DM8sca141G00030	NA	NA	NA
DM8sca141G00040	DM8sca141G00040	NA	NA	NA
PGSC0003DMG400040672	NA	NA	PGSC0003DMG400040672	Gene of unknown function
PGSC0003DMG400045960	NA	NA	PGSC0003DMG400045960	Gene of unknown function
DM8sca142G00010	DM8sca142G00010	NA	NA	NA
DM8sca16G00010	DM8sca16G00010	NA	NA	NA
DM8sca16G00020	DM8sca16G00020	NA	NA	NA
DM8sca17G00010	DM8sca17G00010	NA	NA	NA
DM8sca17G00020	DM8sca17G00020	NA	NA	NA
DM8sca02G00010	DM8sca02G00010	NA	NA	NA
DM8sca02G00020	DM8sca02G00020	NA	NA	NA
Soltu.DM.S000050	NA	Soltu.DM.S000050	NA	NA
DM8sca02G00030	DM8sca02G00030	NA	NA	NA
DM8sca02G00040	DM8sca02G00040	NA	NA	NA
Soltu.DM.09G011970	NA	Soltu.DM.09G011970	NA	NA
PGSC0003DMG400043919	NA	NA	PGSC0003DMG400043919	Gene of unknown function
Soltu.DM.09G012360	NA	Soltu.DM.09G012360	NA	NA
DM8sca21G00010	DM8sca21G00010	NA	NA	NA
DM8sca21G00020	DM8sca21G00020	NA	NA	NA
DM8sca21G00030	DM8sca21G00030	NA	NA	NA
DM8sca21G00040	DM8sca21G00040	NA	NA	NA
DM8sca21G00050	DM8sca21G00050	Soltu.DM.06G007070	NA	NA
DM8sca22G00010	DM8sca22G00010	NA	NA	NA
DM8sca22G00020	DM8sca22G00020	NA	NA	NA
PGSC0003DMG400005230	NA	NA	PGSC0003DMG400005230	Gene of unknown function
PGSC0003DMG400045321	NA	NA	PGSC0003DMG400045321	Gene of unknown function
PGSC0003DMG400005241	NA	NA	PGSC0003DMG400005241	Gene of unknown function
PGSC0003DMG400005231	NA	Soltu.DM.01G007700	PGSC0003DMG400005231	Ribosomal RNA methyltransferase
PGSC0003DMG400040713	NA	NA	PGSC0003DMG400040713	Conserved gene of unknown function
PGSC0003DMG400045758	NA	NA	PGSC0003DMG400045758	Gene of unknown function
PGSC0003DMG400005221	NA	NA	PGSC0003DMG400005221	Cc-nbs-lrr resistance protein
DM8sca23G00010	DM8sca23G00010	Soltu.DM.01G007690	PGSC0003DMG400005232	Peptidyl-prolyl cis-trans isomerase
DM8sca23G00020	DM8sca23G00020	NA	PGSC0003DMG400005222	Aminocarboxymuconate-semialdehyde decarboxylase
DM8sca23G00030	DM8sca23G00030	NA	NA	NA
DM8sca23G00040	DM8sca23G00040	NA	NA	NA
DM8sca25G00010	DM8sca25G00010	Soltu.DM.S000020	NA	NA
DM8sca27G00010	DM8sca27G00010	NA	NA	NA
DM8sca28G00010	DM8sca28G00010	NA	NA	NA
DM8sca29G00010	DM8sca29G00010	NA	NA	NA
DM8sca29G00020	DM8sca29G00020	NA	NA	NA
DM8sca29G00030	DM8sca29G00030	NA	NA	NA
PGSC0003DMG400043696	NA	NA	PGSC0003DMG400043696	Gene of unknown function
DM8sca03G00010	DM8sca03G00010	NA	NA	NA
DM8sca03G00020	DM8sca03G00020	NA	NA	NA
DM8sca03G00030	DM8sca03G00030	NA	NA	NA
DM8sca03G00040	DM8sca03G00040	NA	NA	NA
DM8sca03G00050	DM8sca03G00050	NA	NA	NA
DM8sca03G00060	DM8sca03G00060	NA	NA	NA
DM8sca03G00070	DM8sca03G00070	NA	NA	NA
DM8sca30G00010	DM8sca30G00010	NA	NA	NA
DM8sca30G00020	DM8sca30G00020	NA	NA	NA
DM8sca30G00030	DM8sca30G00030	NA	NA	NA
DM8sca30G00040	DM8sca30G00040	NA	NA	NA
DM8sca30G00050	DM8sca30G00050	NA	NA	NA
DM8sca30G00060	DM8sca30G00060	NA	NA	NA
DM8sca30G00070	DM8sca30G00070	NA	NA	NA
DM8sca30G00080	DM8sca30G00080	NA	NA	NA
DM8sca30G00090	DM8sca30G00090	NA	NA	NA
PGSC0003DMG400036583	NA	NA	PGSC0003DMG400036583	Gene of unknown function
DM8sca31G00010	DM8sca31G00010	Soltu.DM.01G016510	PGSC0003DMG400042796	Conserved gene of unknown function
DM8sca31G00020	DM8sca31G00020	NA	NA	NA
DM8sca31G00030	DM8sca31G00030	Soltu.DM.01G016550	NA	NA
DM8sca31G00040	DM8sca31G00040	Soltu.DM.01G016560	NA	NA
DM8sca31G00050	DM8sca31G00050	NA	PGSC0003DMG400034893	Transposon protein, CACTA, En/Spm sub-class
PGSC0003DMG400044369	NA	NA	PGSC0003DMG400044369	Gene of unknown function
PGSC0003DMG400044865	NA	NA	PGSC0003DMG400044865	Gene of unknown function
DM8sca31G00060	DM8sca31G00060	Soltu.DM.01G016580	NA	NA
DM8sca32G00010	DM8sca32G00010	NA	NA	NA
DM8sca32G00020	DM8sca32G00020	NA	NA	NA
DM8sca33G00010	DM8sca33G00010	NA	NA	NA
DM8sca34G00010	DM8sca34G00010	NA	NA	NA
DM8sca34G00020	DM8sca34G00020	NA	NA	NA
DM8sca34G00030	DM8sca34G00030	NA	NA	NA
DM8sca34G00040	DM8sca34G00040	Soltu.DM.08G016520	NA	NA
DM8sca34G00050	DM8sca34G00050	Soltu.DM.08G016510	NA	NA
DM8sca34G00060	DM8sca34G00060	Soltu.DM.08G016480	NA	NA
Soltu.DM.08G016490	NA	Soltu.DM.08G016490	NA	NA
DM8sca34G00070	DM8sca34G00070	Soltu.DM.08G016500	NA	NA
DM8sca34G00080	DM8sca34G00080	Soltu.DM.08G016470	NA	NA
DM8sca34G00090	DM8sca34G00090	Soltu.DM.08G016460	NA	NA
DM8sca34G00100	DM8sca34G00100	NA	PGSC0003DMG400001265	Gene of unknown function
DM8sca34G00110	DM8sca34G00110	NA	NA	NA
DM8sca34G00120	DM8sca34G00120	NA	NA	NA
DM8sca34G00130	DM8sca34G00130	Soltu.DM.08G016430	NA	NA
DM8sca34G00140	DM8sca34G00140	NA	NA	NA
DM8sca34G00150	DM8sca34G00150	NA	PGSC0003DMG400029714	Gene of unknown function
DM8sca35G00010	DM8sca35G00010	NA	NA	NA
DM8sca36G00010	DM8sca36G00010	NA	NA	NA
DM8sca36G00020	DM8sca36G00020	NA	NA	NA
DM8sca36G00030	DM8sca36G00030	Soltu.DM.07G016430	PGSC0003DMG401000668	Glycosyl hydrolase family 9
DM8sca36G00040	DM8sca36G00040	Soltu.DM.07G016430	PGSC0003DMG401000668	Glycosyl hydrolase family 9
DM8sca36G00050	DM8sca36G00050	Soltu.DM.07G016420	PGSC0003DMG402000668	Nitrate transporter NRT1.1
DM8sca36G00060	DM8sca36G00060	Soltu.DM.07G016410	PGSC0003DMG401000669	Pyrophosphate-dependent phosphofructokinase beta subunit
DM8sca36G00070	DM8sca36G00070	Soltu.DM.07G016400	PGSC0003DMG402000669	Glycine-rich RNA-binding protein
DM8sca36G00080	DM8sca36G00080	Soltu.DM.07G016390	PGSC0003DMG400000670	Phosphatase Psc923
DM8sca36G00090	DM8sca36G00090	NA	NA	NA
DM8sca36G00100	DM8sca36G00100	Soltu.DM.07G016370	PGSC0003DMG400000693	Peroxidase
DM8sca36G00110	DM8sca36G00110	Soltu.DM.07G016360	PGSC0003DMG400000694	Peroxidase
DM8sca36G00120	DM8sca36G00120	NA	NA	NA
DM8sca36G00130	DM8sca36G00130	Soltu.DM.07G016340	NA	NA
DM8sca36G00140	DM8sca36G00140	NA	NA	NA
DM8sca36G00150	DM8sca36G00150	NA	NA	NA
DM8sca36G00160	DM8sca36G00160	Soltu.DM.07G016320	PGSC0003DMG400000695	Protein phosphatase 2a, regulatory subunit
DM8sca36G00170	DM8sca36G00170	Soltu.DM.07G016310	PGSC0003DMG400000673	Phd finger transcription factor
DM8sca36G00180	DM8sca36G00180	NA	NA	NA
PGSC0003DMG400000697	NA	NA	PGSC0003DMG400000697	Gene of unknown function
DM8sca36G00190	DM8sca36G00190	Soltu.DM.07G016290/Soltu.DM.07G016280	PGSC0003DMG401000674/PGSC0003DMG402000674	LYK2/Receptor protein kinase
DM8sca36G00200	DM8sca36G00200	Soltu.DM.07G016270	NA	NA
DM8sca36G00210	DM8sca36G00210	Soltu.DM.07G016260	NA	NA
DM8sca36G00220	DM8sca36G00220	Soltu.DM.07G016260	NA	NA
DM8sca36G00230	DM8sca36G00230	NA	NA	NA
DM8sca36G00240	DM8sca36G00240	Soltu.DM.07G016230	PGSC0003DMG400000676	Ribonuclease 3 3
DM8sca37G00010	DM8sca37G00010	NA	NA	NA
DM8sca04G00010	DM8sca04G00010	NA	NA	NA
DM8sca04G00020	DM8sca04G00020	NA	NA	NA
DM8sca04G00030	DM8sca04G00030	Soltu.DM.01G009580	NA	NA
DM8sca04G00040	DM8sca04G00040	Soltu.DM.01G009580	NA	NA
DM8sca04G00050	DM8sca04G00050	Soltu.DM.01G009570	NA	NA
DM8sca04G00060	DM8sca04G00060	Soltu.DM.01G009570/Soltu.DM.01G009540/Soltu.DM.S002040	PGSC0003DMG400046095	Isopentenyltransferase
DM8sca04G00070	DM8sca04G00070	Soltu.DM.S002030/Soltu.DM.01G009510	PGSC0003DMG400047106	Adenylate isopentenyltransferase 7, mitochondrial
DM8sca04G00080	DM8sca04G00080	Soltu.DM.01G009510/Soltu.DM.01G009520	PGSC0003DMG400038422	Adenylate isopentenyltransferase 5, chloroplastic
DM8sca04G00090	DM8sca04G00090	Soltu.DM.S002020	NA	NA
DM8sca04G00100	DM8sca04G00100	Soltu.DM.01G009480	PGSC0003DMG400037106	Isopentenyltransferase
DM8sca04G00110	DM8sca04G00110	Soltu.DM.01G009480	PGSC0003DMG400039977	Adenylate isopentenyltransferase 5, chloroplastic
DM8sca04G00120	DM8sca04G00120	Soltu.DM.01G009480	NA	NA
Soltu.DM.01G009470	NA	Soltu.DM.01G009470	NA	NA
DM8sca04G00130	DM8sca04G00130	NA	NA	NA
Soltu.DM.01G009450	NA	Soltu.DM.01G009450	NA	NA
Soltu.DM.01G009440	NA	Soltu.DM.01G009440	NA	NA
DM8sca04G00140	DM8sca04G00140	Soltu.DM.01G009430	NA	NA
DM8sca04G00150	DM8sca04G00150	Soltu.DM.01G009410	PGSC0003DMG400000856	Serine/threonine protein kinase
DM8sca04G00160	DM8sca04G00160	Soltu.DM.01G009400	PGSC0003DMG400000857	Hypersensitive-induced response protein
DM8sca04G00170	DM8sca04G00170	Soltu.DM.01G009390	PGSC0003DMG400000864	Mitochondrial outer membrane protein porin of 36 kDa
DM8sca04G00180	DM8sca04G00180	Soltu.DM.01G009380	PGSC0003DMG400000865	Conserved gene of unknown function
DM8sca04G00190	DM8sca04G00190	Soltu.DM.01G009370	PGSC0003DMG400000866	22 kDa peroxisomal membrane protein
DM8sca04G00200	DM8sca04G00200	Soltu.DM.01G009360/Soltu.DM.01G009350	NA	NA
DM8sca04G00210	DM8sca04G00210	Soltu.DM.01G009340	PGSC0003DMG401000859	Hydroxyproline-rich glycoprotein family protein
DM8sca04G00220	DM8sca04G00220	Soltu.DM.01G009330	PGSC0003DMG402000859	Pectate lyase
DM8sca04G00230	DM8sca04G00230	Soltu.DM.01G009320	PGSC0003DMG400000867	Cytochrome P450
DM8sca04G00240	DM8sca04G00240	Soltu.DM.01G009310	PGSC0003DMG401000860	Serine carboxypeptidase-like enzyme
DM8sca04G00250	DM8sca04G00250	Soltu.DM.01G009300/Soltu.DM.01G009290	PGSC0003DMG401000860/PGSC0003DMG402000860	Serine carboxypeptidase-like enzyme/Serine carboxypeptidase-like enzyme
DM8sca04G00260	DM8sca04G00260	Soltu.DM.01G009270	NA	NA
DM8sca04G00270	DM8sca04G00270	Soltu.DM.01G009270	NA	NA
DM8sca04G00280	DM8sca04G00280	Soltu.DM.01G009260/Soltu.DM.01G009250	NA	NA
Soltu.DM.01G009240	NA	Soltu.DM.01G009240	NA	NA
DM8sca04G00290	DM8sca04G00290	Soltu.DM.01G009230	PGSC0003DMG400000869	Quinonprotein alcohol dehydrogenase
DM8sca04G00300	DM8sca04G00300	NA	NA	NA
DM8sca04G00310	DM8sca04G00310	Soltu.DM.01G009220	PGSC0003DMG400000871	Quinonprotein alcohol dehydrogenase
DM8sca04G00320	DM8sca04G00320	NA	NA	NA
DM8sca04G00330	DM8sca04G00330	NA	NA	NA
DM8sca04G00340	DM8sca04G00340	NA	NA	NA
DM8sca04G00350	DM8sca04G00350	Soltu.DM.01G009210	PGSC0003DMG400000872	Protein kinase APK1B, chloroplast
DM8sca04G00360	DM8sca04G00360	Soltu.DM.01G009200	PGSC0003DMG400000862	UDP-galactose transporter
DM8sca04G00370	DM8sca04G00370	Soltu.DM.01G009190	NA	NA
DM8sca04G00380	DM8sca04G00380	Soltu.DM.01G009180	PGSC0003DMG400000873	Ulp1 protease family, C-terminal catalytic domain containing protein
DM8sca04G00390	DM8sca04G00390	Soltu.DM.01G009180	PGSC0003DMG400000873	Ulp1 protease family, C-terminal catalytic domain containing protein
DM8sca04G00400	DM8sca04G00400	Soltu.DM.01G009170	PGSC0003DMG400000874	Conserved gene of unknown function
DM8sca04G00410	DM8sca04G00410	Soltu.DM.01G009150	PGSC0003DMG400000863	DNA-binding protein
DM8sca04G00420	DM8sca04G00420	Soltu.DM.01G009140	PGSC0003DMG400000875	Peptidyl-prolyl cis-trans isomerase cyclophilin-type family protein
DM8sca04G00430	DM8sca04G00430	Soltu.DM.01G009130	NA	NA
Soltu.DM.01G009120	NA	Soltu.DM.01G009120	NA	NA
DM8sca04G00440	DM8sca04G00440	Soltu.DM.01G009110	NA	NA
DM8sca41G00010	DM8sca41G00010	NA	NA	NA
DM8sca41G00020	DM8sca41G00020	NA	NA	NA
DM8sca41G00030	DM8sca41G00030	NA	NA	NA
DM8sca41G00040	DM8sca41G00040	Soltu.DM.07G025930	PGSC0003DMG400013918	Trichohyalin
DM8sca41G00050	DM8sca41G00050	NA	NA	NA
DM8sca41G00060	DM8sca41G00060	Soltu.DM.07G025920	NA	NA
DM8sca41G00070	DM8sca41G00070	Soltu.DM.07G025910	PGSC0003DMG402013919	DNA polymerase
DM8sca41G00080	DM8sca41G00080	NA	NA	NA
DM8sca41G00090	DM8sca41G00090	NA	PGSC0003DMG401013921	Protein phosphatase 2c
DM8sca41G00100	DM8sca41G00100	NA	PGSC0003DMG400013922	Gene of unknown function
DM8sca41G00110	DM8sca41G00110	NA	PGSC0003DMG400013924	Septum-promoting GTP-binding protein 1 (GTPase spg1)
DM8sca41G00120	DM8sca41G00120	Soltu.DM.07G025860	PGSC0003DMG402013921	Protein phosphatase 2c
DM8sca41G00130	DM8sca41G00130	Soltu.DM.07G025860	PGSC0003DMG402013921	Protein phosphatase 2c
DM8sca41G00140	DM8sca41G00140	NA	NA	NA
DM8sca41G00150	DM8sca41G00150	NA	PGSC0003DMG400013925	Conserved gene of unknown function
DM8sca41G00160	DM8sca41G00160	NA	NA	NA
DM8sca41G00170	DM8sca41G00170	NA	NA	NA
DM8sca41G00180	DM8sca41G00180	NA	PGSC0003DMG400005602	Glucose-6-phosphate/phosphate translocator 1, chloroplast
DM8sca41G00190	DM8sca41G00190	NA	NA	NA
DM8sca41G00200	DM8sca41G00200	NA	NA	NA
DM8sca41G00210	DM8sca41G00210	NA	NA	NA
DM8sca42G00010	DM8sca42G00010	NA	NA	NA
DM8sca42G00020	DM8sca42G00020	NA	PGSC0003DMG400026679	Protein kinase
DM8sca42G00030	DM8sca42G00030	NA	PGSC0003DMG402026678	Gene of unknown function
DM8sca42G00040	DM8sca42G00040	Soltu.DM.02G007800	PGSC0003DMG400026685	Cyclin D3.2 protein
DM8sca42G00050	DM8sca42G00050	Soltu.DM.02G007790/Soltu.DM.02G007780	PGSC0003DMG400026684	Cytochrome p450
DM8sca42G00060	DM8sca42G00060	NA	NA	NA
DM8sca42G00070	DM8sca42G00070	Soltu.DM.02G007770	PGSC0003DMG400026683	Indole-3-acetic acid-amido synthetase GH3.3
DM8sca42G00080	DM8sca42G00080	Soltu.DM.02G007760	PGSC0003DMG400026682	GH3 family protein
DM8sca42G00090	DM8sca42G00090	Soltu.DM.02G007750	PGSC0003DMG400026677	Nucleotide binding protein
PGSC0003DMG400026681	NA	Soltu.DM.02G007740	PGSC0003DMG400026681	Cyclin A1
PGSC0003DMG400013024	NA	Soltu.DM.02G007740	PGSC0003DMG400013024	Indole-3-acetic acid amido synthetase
DM8sca42G00100	DM8sca42G00100	Soltu.DM.02G007730	PGSC0003DMG400013016	Nucleotide binding protein
Soltu.DM.02G007720	NA	Soltu.DM.02G007720	NA	NA
DM8sca42G00110	DM8sca42G00110	Soltu.DM.02G007710	NA	NA
DM8sca42G00120	DM8sca42G00120	NA	NA	NA
DM8sca42G00130	DM8sca42G00130	Soltu.DM.02G007700	PGSC0003DMG400013017	Sigma factor sigb regulation protein rsbq
DM8sca42G00140	DM8sca42G00140	Soltu.DM.02G007690	PGSC0003DMG400013018	Sigma factor sigb regulation protein rsbq
DM8sca42G00150	DM8sca42G00150	Soltu.DM.02G007680	PGSC0003DMG400013019	Prolyl 4-hydroxylase
DM8sca42G00160	DM8sca42G00160	NA	NA	NA
DM8sca42G00170	DM8sca42G00170	Soltu.DM.02G007660	PGSC0003DMG401013020	Gene of unknown function
DM8sca42G00180	DM8sca42G00180	Soltu.DM.02G007650	PGSC0003DMG402013020	Heat shock protein binding protein
DM8sca42G00190	DM8sca42G00190	NA	NA	NA
DM8sca42G00200	DM8sca42G00200	NA	NA	NA
DM8sca42G00210	DM8sca42G00210	NA	NA	NA
DM8sca42G00220	DM8sca42G00220	NA	NA	NA
DM8sca43G00010	DM8sca43G00010	NA	NA	NA
DM8sca43G00020	DM8sca43G00020	NA	NA	NA
DM8sca43G00030	DM8sca43G00030	Soltu.DM.03G005340	NA	NA
Soltu.DM.03G005330	NA	Soltu.DM.03G005330	NA	NA
DM8sca43G00040	DM8sca43G00040	Soltu.DM.03G005320	PGSC0003DMG400009088	Galactomannan galactosyl transferase
DM8sca43G00050	DM8sca43G00050	NA	NA	NA
DM8sca43G00060	DM8sca43G00060	NA	NA	NA
DM8sca43G00070	DM8sca43G00070	Soltu.DM.03G005300	NA	NA
DM8sca43G00080	DM8sca43G00080	NA	NA	NA
DM8sca44G00010	DM8sca44G00010	NA	NA	NA
DM8sca44G00020	DM8sca44G00020	NA	NA	NA
DM8sca44G00030	DM8sca44G00030	NA	NA	NA
DM8sca44G00040	DM8sca44G00040	Soltu.DM.11G019590	NA	NA
DM8sca44G00050	DM8sca44G00050	NA	NA	NA
DM8sca44G00060	DM8sca44G00060	Soltu.DM.11G019600	NA	NA
DM8sca44G00070	DM8sca44G00070	Soltu.DM.11G019610	NA	NA
DM8sca44G00080	DM8sca44G00080	Soltu.DM.11G019620	PGSC0003DMG400032528	Conserved gene of unknown function
DM8sca44G00090	DM8sca44G00090	Soltu.DM.11G019630	PGSC0003DMG400032529	Phospholipase A1-Igamma3, chloroplastic
DM8sca44G00100	DM8sca44G00100	NA	NA	NA
PGSC0003DMG400010916	NA	NA	PGSC0003DMG400010916	Gene of unknown function
DM8sca44G00110	DM8sca44G00110	Soltu.DM.11G019650	PGSC0003DMG401010918	Conserved gene of unknown function
DM8sca44G00120	DM8sca44G00120	Soltu.DM.11G019660	PGSC0003DMG402010918	Xyloglucan endotransglycosylase
DM8sca44G00130	DM8sca44G00130	NA	NA	NA
PGSC0003DMG400010917	NA	NA	PGSC0003DMG400010917	Conserved gene of unknown function
DM8sca44G00140	DM8sca44G00140	NA	NA	NA
DM8sca44G00150	DM8sca44G00150	NA	NA	NA
DM8sca45G00010	DM8sca45G00010	NA	NA	NA
DM8sca45G00020	DM8sca45G00020	NA	NA	NA
DM8sca45G00030	DM8sca45G00030	NA	NA	NA
DM8sca45G00040	DM8sca45G00040	Soltu.DM.01G008330	PGSC0003DMG400007715	PEThy; ZPT4-2
DM8sca45G00050	DM8sca45G00050	Soltu.DM.01G008340	PGSC0003DMG400007714	Glutathione S-transferase 1
DM8sca45G00060	DM8sca45G00060	Soltu.DM.01G008360	PGSC0003DMG400007713	Conserved gene of unknown function
DM8sca45G00070	DM8sca45G00070	NA	NA	NA
DM8sca45G00080	DM8sca45G00080	NA	NA	NA
DM8sca45G00090	DM8sca45G00090	Soltu.DM.01G008380	NA	NA
DM8sca45G00100	DM8sca45G00100	Soltu.DM.01G008390	NA	NA
DM8sca45G00110	DM8sca45G00110	NA	NA	NA
DM8sca46G00010	DM8sca46G00010	NA	NA	NA
Soltu.DM.04G014130	NA	Soltu.DM.04G014130	NA	NA
Soltu.DM.04G014140	NA	Soltu.DM.04G014140	NA	NA
DM8sca47G00010	DM8sca47G00010	NA	NA	NA
DM8sca47G00020	DM8sca47G00020	Soltu.DM.12G014620/Soltu.DM.03G016580	NA	NA
DM8sca47G00030	DM8sca47G00030	NA	NA	NA
DM8sca48G00010	DM8sca48G00010	NA	NA	NA
DM8sca48G00020	DM8sca48G00020	NA	NA	NA
DM8sca48G00030	DM8sca48G00030	NA	NA	NA
DM8sca49G00010	DM8sca49G00010	NA	NA	NA
DM8sca49G00020	DM8sca49G00020	NA	NA	NA
DM8sca49G00030	DM8sca49G00030	NA	NA	NA
DM8sca49G00040	DM8sca49G00040	NA	NA	NA
DM8sca49G00050	DM8sca49G00050	NA	NA	NA
DM8sca49G00060	DM8sca49G00060	NA	NA	NA
DM8sca49G00070	DM8sca49G00070	NA	NA	NA
DM8sca49G00080	DM8sca49G00080	Soltu.DM.05G003970	NA	NA
DM8sca49G00090	DM8sca49G00090	Soltu.DM.05G003970	NA	NA
DM8sca49G00100	DM8sca49G00100	Soltu.DM.05G003980/Soltu.DM.05G003990	PGSC0003DMG400030568	GABA-specific permease
DM8sca49G00110	DM8sca49G00110	Soltu.DM.05G004000	PGSC0003DMG400030526	Pentatricopeptide repeat-containing protein
DM8sca49G00120	DM8sca49G00120	Soltu.DM.05G004010	NA	NA
Soltu.DM.05G004020	NA	Soltu.DM.05G004020	NA	NA
DM8sca49G00130	DM8sca49G00130	Soltu.DM.05G004030/Soltu.DM.05G004040	NA	NA
Soltu.DM.05G004050	NA	Soltu.DM.05G004050	NA	NA
Soltu.DM.05G004060	NA	Soltu.DM.05G004060	NA	NA
Soltu.DM.05G004070	NA	Soltu.DM.05G004070	NA	NA
Soltu.DM.05G004080	NA	Soltu.DM.05G004080	NA	NA
PGSC0003DMG400030525	NA	Soltu.DM.05G004090	PGSC0003DMG400030525	EIN3-binding F-box protein 1
Soltu.DM.05G004100	NA	Soltu.DM.05G004100	NA	NA
PGSC0003DMG400045717	NA	Soltu.DM.05G004110	PGSC0003DMG400045717	Glycine-rich protein 2
DM8sca49G00140	DM8sca49G00140	Soltu.DM.05G004130/Soltu.DM.05G004140/Soltu.DM.05G004150/Soltu.DM.05G004170	PGSC0003DMG400030523/PGSC0003DMG400045836/PGSC0003DMG400041500	EIN3-binding F-box protein 1/FAD-dependent oxidoreductase domain containing 2/Conserved gene of unknown function
DM8sca49G00150	DM8sca49G00150	Soltu.DM.05G004180	NA	NA
DM8sca49G00160	DM8sca49G00160	Soltu.DM.05G004230	NA	NA
Soltu.DM.05G004240	NA	Soltu.DM.05G004240	NA	NA
DM8sca49G00170	DM8sca49G00170	Soltu.DM.05G004250	NA	NA
DM8sca49G00180	DM8sca49G00180	Soltu.DM.05G004260	NA	NA
DM8sca49G00190	DM8sca49G00190	NA	NA	NA
DM8sca49G00200	DM8sca49G00200	NA	NA	NA
DM8sca49G00210	DM8sca49G00210	NA	NA	NA
DM8sca49G00220	DM8sca49G00220	NA	NA	NA
DM8sca49G00230	DM8sca49G00230	NA	NA	NA
DM8sca49G00240	DM8sca49G00240	NA	NA	NA
DM8sca49G00250	DM8sca49G00250	NA	NA	NA
DM8sca49G00260	DM8sca49G00260	NA	NA	NA
DM8sca49G00270	DM8sca49G00270	NA	NA	NA
DM8sca49G00280	DM8sca49G00280	NA	NA	NA
DM8sca49G00290	DM8sca49G00290	NA	NA	NA
DM8sca49G00300	DM8sca49G00300	NA	NA	NA
DM8sca05G00010	DM8sca05G00010	NA	NA	NA
DM8sca50G00010	DM8sca50G00010	NA	ENSRNA049464138	Eukaryotic large subunit ribosomal RN
DM8sca50G00020	DM8sca50G00020	NA	NA	NA
DM8sca50G00030	DM8sca50G00030	NA	NA	NA
DM8sca50G00040	DM8sca50G00040	NA	NA	NA
DM8sca50G00050	DM8sca50G00050	NA	NA	NA
DM8sca50G00060	DM8sca50G00060	NA	ENSRNA049458070/ENSRNA049458139	Eukaryotic large subunit ribosomal RN/Eukaryotic large subunit ribosomal RN
DM8sca50G00070	DM8sca50G00070	NA	NA	NA
DM8sca50G00080	DM8sca50G00080	NA	NA	NA
DM8sca50G00090	DM8sca50G00090	NA	NA	NA
DM8sca50G00100	DM8sca50G00100	NA	NA	NA
DM8sca50G00110	DM8sca50G00110	NA	NA	NA
DM8sca50G00120	DM8sca50G00120	NA	NA	NA
DM8sca50G00130	DM8sca50G00130	NA	NA	NA
DM8sca50G00140	DM8sca50G00140	NA	NA	NA
DM8sca51G00010	DM8sca51G00010	NA	NA	NA
DM8sca51G00020	DM8sca51G00020	NA	NA	NA
DM8sca51G00030	DM8sca51G00030	NA	NA	NA
DM8sca51G00040	DM8sca51G00040	NA	NA	NA
DM8sca51G00050	DM8sca51G00050	NA	NA	NA
DM8sca51G00060	DM8sca51G00060	NA	NA	NA
DM8sca51G00070	DM8sca51G00070	NA	NA	NA
DM8sca51G00080	DM8sca51G00080	NA	NA	NA
DM8sca51G00090	DM8sca51G00090	NA	NA	NA
DM8sca51G00100	DM8sca51G00100	Soltu.DM.06G020520	PGSC0003DMG402031322	Endomembrane protein emp70
DM8sca51G00110	DM8sca51G00110	NA	NA	NA
PGSC0003DMG400031331	NA	NA	PGSC0003DMG400031331	Gene of unknown function
DM8sca51G00120	DM8sca51G00120	NA	NA	NA
DM8sca51G00130	DM8sca51G00130	NA	NA	NA
DM8sca51G00140	DM8sca51G00140	NA	NA	NA
DM8sca51G00150	DM8sca51G00150	NA	NA	NA
DM8sca51G00160	DM8sca51G00160	NA	NA	NA
DM8sca51G00170	DM8sca51G00170	NA	NA	NA
DM8sca52G00010	DM8sca52G00010	NA	NA	NA
DM8sca52G00020	DM8sca52G00020	NA	NA	NA
DM8sca52G00030	DM8sca52G00030	NA	NA	NA
DM8sca52G00040	DM8sca52G00040	Soltu.DM.11G026440	PGSC0003DMG400015528	Gene of unknown function
DM8sca52G00050	DM8sca52G00050	Soltu.DM.11G026420	NA	NA
DM8sca52G00060	DM8sca52G00060	Soltu.DM.11G026410	PGSC0003DMG400015552	Beta-ketoacyl-coa synthase family protein
DM8sca52G00070	DM8sca52G00070	Soltu.DM.11G026400	PGSC0003DMG400015551	Nudix hydrolase
DM8sca52G00080	DM8sca52G00080	Soltu.DM.11G026390	PGSC0003DMG400015550	Ankyrin repeat-containing protein
DM8sca52G00090	DM8sca52G00090	Soltu.DM.11G026380	PGSC0003DMG400015549	E3 UFM1-protein ligase 1 homolog
DM8sca52G00100	DM8sca52G00100	Soltu.DM.11G026370	PGSC0003DMG402015527	VIP2
DM8sca52G00110	DM8sca52G00110	Soltu.DM.11G026360	PGSC0003DMG401015527	Serine-threonine protein kinase, plant-type
DM8sca52G00120	DM8sca52G00120	Soltu.DM.11G026350	PGSC0003DMG400015548	Peroxidase 15
DM8sca52G00130	DM8sca52G00130	Soltu.DM.11G026340	PGSC0003DMG400015547	Protein kinase
DM8sca52G00140	DM8sca52G00140	Soltu.DM.11G026330	PGSC0003DMG400015526	An Arabidopsis thialiana chromosome BAC genomic sequence
DM8sca52G00150	DM8sca52G00150	Soltu.DM.11G026320	PGSC0003DMG400015546	Endoplasmic reticulum [ER]-type calcium ATPase
DM8sca52G00160	DM8sca52G00160	Soltu.DM.11G026310	PGSC0003DMG400046602	Conserved gene of unknown function
DM8sca52G00170	DM8sca52G00170	Soltu.DM.11G026300	PGSC0003DMG400015525	Histone H4
DM8sca52G00180	DM8sca52G00180	Soltu.DM.11G026290	PGSC0003DMG400015524	CCT
DM8sca52G00190	DM8sca52G00190	Soltu.DM.11G026280	PGSC0003DMG400015545	Histone H4
DM8sca52G00200	DM8sca52G00200	NA	NA	NA
DM8sca52G00210	DM8sca52G00210	NA	NA	NA
DM8sca52G00220	DM8sca52G00220	NA	NA	NA
DM8sca52G00230	DM8sca52G00230	NA	NA	NA
DM8sca52G00240	DM8sca52G00240	NA	NA	NA
DM8sca52G00250	DM8sca52G00250	NA	NA	NA
DM8sca52G00260	DM8sca52G00260	NA	NA	NA
DM8sca52G00270	DM8sca52G00270	NA	NA	NA
DM8sca52G00280	DM8sca52G00280	NA	NA	NA
DM8sca52G00290	DM8sca52G00290	NA	NA	NA
DM8sca53G00010	DM8sca53G00010	NA	NA	NA
DM8sca53G00020	DM8sca53G00020	NA	NA	NA
DM8sca53G00030	DM8sca53G00030	NA	NA	NA
DM8sca53G00040	DM8sca53G00040	NA	NA	NA
DM8sca53G00050	DM8sca53G00050	Soltu.DM.07G004270	PGSC0003DMG400022990	EIX receptor 1
Soltu.DM.07G004280	NA	Soltu.DM.07G004280	NA	NA
DM8sca53G00060	DM8sca53G00060	Soltu.DM.07G004290	PGSC0003DMG400022980	Hydrolase
DM8sca53G00070	DM8sca53G00070	Soltu.DM.07G004300/Soltu.DM.07G004320	PGSC0003DMG400022979/PGSC0003DMG400022978	Inactive purple acid phosphatase 27/EIX receptor 1
Soltu.DM.07G004330	NA	Soltu.DM.07G004330	NA	NA
DM8sca53G00080	DM8sca53G00080	Soltu.DM.07G004340	PGSC0003DMG400022987	ATP-dependent transporter
Soltu.DM.07G004350	NA	Soltu.DM.07G004350	NA	NA
DM8sca53G00090	DM8sca53G00090	NA	NA	NA
DM8sca53G00100	DM8sca53G00100	NA	NA	NA
DM8sca53G00110	DM8sca53G00110	NA	NA	NA
DM8sca53G00120	DM8sca53G00120	Soltu.DM.07G004360	PGSC0003DMG400022977	EIX receptor 1
DM8sca53G00130	DM8sca53G00130	Soltu.DM.07G004360	PGSC0003DMG400022977	EIX receptor 1
DM8sca53G00140	DM8sca53G00140	NA	NA	NA
DM8sca53G00150	DM8sca53G00150	NA	NA	NA
DM8sca53G00160	DM8sca53G00160	NA	NA	NA
DM8sca53G00170	DM8sca53G00170	NA	NA	NA
DM8sca53G00180	DM8sca53G00180	NA	NA	NA
DM8sca53G00190	DM8sca53G00190	NA	NA	NA
DM8sca54G00010	DM8sca54G00010	NA	NA	NA
DM8sca54G00020	DM8sca54G00020	NA	NA	NA
DM8sca55G00010	DM8sca55G00010	NA	NA	NA
Soltu.DM.07G009590	NA	Soltu.DM.07G009590	NA	NA
PGSC0003DMG400035609	NA	NA	PGSC0003DMG400035609	Gene of unknown function
PGSC0003DMG400036599	NA	NA	PGSC0003DMG400036599	Gene of unknown function
DM8sca55G00020	DM8sca55G00020	NA	NA	NA
DM8sca56G00010	DM8sca56G00010	NA	NA	NA
DM8sca56G00020	DM8sca56G00020	NA	NA	NA
DM8sca56G00030	DM8sca56G00030	NA	NA	NA
Soltu.DM.03G026850	NA	Soltu.DM.03G026850	NA	NA
DM8sca56G00040	DM8sca56G00040	Soltu.DM.03G026860	PGSC0003DMG400018145	Enzyme inhibitor
DM8sca56G00050	DM8sca56G00050	NA	NA	NA
DM8sca56G00060	DM8sca56G00060	NA	NA	NA
DM8sca56G00070	DM8sca56G00070	Soltu.DM.03G026880	PGSC0003DMG400018088	F-box family protein
DM8sca56G00080	DM8sca56G00080	NA	NA	NA
DM8sca56G00090	DM8sca56G00090	NA	NA	NA
DM8sca56G00100	DM8sca56G00100	Soltu.DM.03G026910	PGSC0003DMG400018085	F-box domain containing protein
DM8sca56G00110	DM8sca56G00110	Soltu.DM.03G026920	PGSC0003DMG400018144	Vacuolar protein sorting
DM8sca56G00120	DM8sca56G00120	Soltu.DM.03G026930	PGSC0003DMG400018084	Aldose-1-epimerase
DM8sca56G00130	DM8sca56G00130	NA	NA	NA
DM8sca56G00140	DM8sca56G00140	NA	NA	NA
DM8sca56G00150	DM8sca56G00150	NA	NA	NA
DM8sca56G00160	DM8sca56G00160	Soltu.DM.03G026950	NA	NA
DM8sca56G00170	DM8sca56G00170	Soltu.DM.03G026960/Soltu.DM.03G026970	PGSC0003DMG402018143	ABC transporter A family member 2
DM8sca56G00180	DM8sca56G00180	Soltu.DM.03G026980	PGSC0003DMG401018143	Conserved gene of unknown function
DM8sca56G00190	DM8sca56G00190	Soltu.DM.03G026990	PGSC0003DMG400018082	Ubiquitin carrier protein
DM8sca56G00200	DM8sca56G00200	Soltu.DM.03G027000	PGSC0003DMG400018081	WRKY72
DM8sca56G00210	DM8sca56G00210	Soltu.DM.03G027010	PGSC0003DMG400018080	Conserved gene of unknown function
DM8sca56G00220	DM8sca56G00220	Soltu.DM.03G027020	PGSC0003DMG400018079	Nuclear ribonuclease Z
DM8sca56G00230	DM8sca56G00230	Soltu.DM.03G027030	PGSC0003DMG400018142	Pectate lyase
DM8sca56G00240	DM8sca56G00240	Soltu.DM.03G027040	PGSC0003DMG400018078	Ubiquitin-protein ligase
DM8sca56G00250	DM8sca56G00250	NA	PGSC0003DMG400018077	Conserved gene of unknown function
DM8sca57G00010	DM8sca57G00010	NA	NA	NA
PGSC0003DMG400043642	NA	NA	PGSC0003DMG400043642	Gene of unknown function
DM8sca57G00020	DM8sca57G00020	NA	NA	NA
DM8sca57G00030	DM8sca57G00030	NA	NA	NA
DM8sca57G00040	DM8sca57G00040	NA	NA	NA
DM8sca57G00050	DM8sca57G00050	NA	NA	NA
DM8sca58G00010	DM8sca58G00010	NA	NA	NA
DM8sca58G00020	DM8sca58G00020	NA	NA	NA
DM8sca58G00030	DM8sca58G00030	NA	PGSC0003DMG400019036	PAE
DM8sca58G00040	DM8sca58G00040	NA	NA	NA
DM8sca58G00050	DM8sca58G00050	Soltu.DM.08G006950	NA	NA
DM8sca59G00010	DM8sca59G00010	NA	NA	NA
DM8sca59G00020	DM8sca59G00020	NA	NA	NA
DM8sca06G00010	DM8sca06G00010	Soltu.DM.03G007060	NA	NA
DM8sca06G00020	DM8sca06G00020	NA	NA	NA
DM8sca06G00030	DM8sca06G00030	NA	NA	NA
DM8sca60G00010	DM8sca60G00010	NA	NA	NA
DM8sca60G00020	DM8sca60G00020	NA	NA	NA
DM8sca60G00030	DM8sca60G00030	NA	NA	NA
DM8sca60G00040	DM8sca60G00040	NA	NA	NA
DM8sca60G00050	DM8sca60G00050	NA	NA	NA
DM8sca60G00060	DM8sca60G00060	NA	NA	NA
DM8sca60G00070	DM8sca60G00070	NA	NA	NA
DM8sca61G00010	DM8sca61G00010	NA	NA	NA
DM8sca61G00020	DM8sca61G00020	NA	NA	NA
DM8sca61G00030	DM8sca61G00030	Soltu.DM.04G025460	NA	NA
DM8sca61G00040	DM8sca61G00040	Soltu.DM.04G025460/Soltu.DM.04G025470	PGSC0003DMG400024855	Protein phosphatase 2c
DM8sca61G00050	DM8sca61G00050	Soltu.DM.04G025480	NA	NA
DM8sca61G00060	DM8sca61G00060	Soltu.DM.04G025490	PGSC0003DMG400024823	Protein phosphatase 2c
DM8sca61G00070	DM8sca61G00070	Soltu.DM.04G025500	PGSC0003DMG400040533	Gene of unknown function
DM8sca61G00080	DM8sca61G00080	Soltu.DM.04G025510	NA	NA
DM8sca61G00090	DM8sca61G00090	Soltu.DM.04G025520	PGSC0003DMG400035478	Conserved gene of unknown function
DM8sca61G00100	DM8sca61G00100	Soltu.DM.04G025530	PGSC0003DMG400024822	R2r3-myb transcription factor
DM8sca61G00110	DM8sca61G00110	NA	NA	NA
DM8sca61G00120	DM8sca61G00120	Soltu.DM.04G025550	NA	NA
DM8sca61G00130	DM8sca61G00130	Soltu.DM.04G025560	NA	NA
DM8sca61G00140	DM8sca61G00140	Soltu.DM.04G025560	NA	NA
Soltu.DM.04G025570	NA	Soltu.DM.04G025570	NA	NA
DM8sca61G00150	DM8sca61G00150	NA	NA	NA
DM8sca61G00160	DM8sca61G00160	NA	NA	NA
DM8sca61G00170	DM8sca61G00170	NA	NA	NA
DM8sca62G00010	DM8sca62G00010	Soltu.DM.02G000440	NA	NA
PGSC0003DMG400041263	NA	NA	PGSC0003DMG400041263	Gene of unknown function
PGSC0003DMG400038450	NA	NA	PGSC0003DMG400038450	Integrase core domain containing protein
DM8sca63G00010	DM8sca63G00010	NA	NA	NA
DM8sca63G00020	DM8sca63G00020	NA	NA	NA
DM8sca63G00030	DM8sca63G00030	NA	NA	NA
DM8sca63G00040	DM8sca63G00040	NA	NA	NA
DM8sca63G00050	DM8sca63G00050	NA	PGSC0003DMG400040177	Gene of unknown function
DM8sca63G00060	DM8sca63G00060	Soltu.DM.05G001440	PGSC0003DMG400019655	Ubiquitin-protein ligase
DM8sca63G00070	DM8sca63G00070	Soltu.DM.05G001440	NA	NA
DM8sca63G00080	DM8sca63G00080	NA	NA	NA
DM8sca63G00090	DM8sca63G00090	NA	PGSC0003DMG400019660	Conserved gene of unknown function
DM8sca63G00100	DM8sca63G00100	NA	NA	NA
DM8sca63G00110	DM8sca63G00110	Soltu.DM.05G001400	NA	NA
DM8sca63G00120	DM8sca63G00120	Soltu.DM.05G001390	PGSC0003DMG400005584	Flavonol 4'-sulfotransferase
DM8sca63G00130	DM8sca63G00130	NA	NA	NA
DM8sca63G00140	DM8sca63G00140	NA	NA	NA
DM8sca63G00150	DM8sca63G00150	Soltu.DM.05G001370	NA	NA
DM8sca63G00160	DM8sca63G00160	Soltu.DM.05G001360	PGSC0003DMG400034336	Gene of unknown function
DM8sca63G00170	DM8sca63G00170	Soltu.DM.05G001350	PGSC0003DMG400028349	Flavonol 4'-sulfotransferase
DM8sca63G00180	DM8sca63G00180	Soltu.DM.05G001340	PGSC0003DMG400046427	Flavonol 4'-sulfotransferase
DM8sca63G00190	DM8sca63G00190	NA	PGSC0003DMG400028350	Flavonol 4'-sulfotransferase
DM8sca63G00200	DM8sca63G00200	Soltu.DM.05G001310	PGSC0003DMG402028300	Catalytic/ hydrolase
DM8sca63G00210	DM8sca63G00210	Soltu.DM.05G001300	NA	NA
DM8sca63G00220	DM8sca63G00220	NA	NA	NA
DM8sca63G00230	DM8sca63G00230	NA	NA	NA
DM8sca63G00240	DM8sca63G00240	NA	NA	NA
DM8sca63G00250	DM8sca63G00250	NA	NA	NA
DM8sca63G00260	DM8sca63G00260	NA	NA	NA
DM8sca63G00270	DM8sca63G00270	NA	NA	NA
DM8sca63G00280	DM8sca63G00280	NA	NA	NA
DM8sca63G00290	DM8sca63G00290	NA	NA	NA
DM8sca63G00300	DM8sca63G00300	NA	NA	NA
DM8sca63G00310	DM8sca63G00310	NA	NA	NA
DM8sca63G00320	DM8sca63G00320	NA	NA	NA
DM8sca63G00330	DM8sca63G00330	NA	NA	NA
DM8sca64G00010	DM8sca64G00010	Soltu.DM.02G002490/Soltu.DM.02G002480/Soltu.DM.02G002470/Soltu.DM.02G002450	NA	NA
DM8sca64G00020	DM8sca64G00020	NA	NA	NA
DM8sca64G00030	DM8sca64G00030	Soltu.DM.02G002440	PGSC0003DMG400031336	Conserved gene of unknown function
DM8sca64G00040	DM8sca64G00040	NA	NA	NA
DM8sca64G00050	DM8sca64G00050	NA	NA	NA
DM8sca65G00010	DM8sca65G00010	NA	NA	NA
DM8sca66G00010	DM8sca66G00010	NA	NA	NA
DM8sca66G00020	DM8sca66G00020	NA	NA	NA
DM8sca66G00030	DM8sca66G00030	NA	NA	NA
DM8sca66G00040	DM8sca66G00040	NA	NA	NA
DM8sca66G00050	DM8sca66G00050	NA	NA	NA
DM8sca66G00060	DM8sca66G00060	NA	NA	NA
DM8sca66G00070	DM8sca66G00070	NA	NA	NA
DM8sca66G00080	DM8sca66G00080	NA	PGSC0003DMG402012327	Gene of unknown function
DM8sca66G00090	DM8sca66G00090	NA	NA	NA
DM8sca66G00100	DM8sca66G00100	NA	NA	NA
DM8sca66G00110	DM8sca66G00110	NA	NA	NA
DM8sca66G00120	DM8sca66G00120	NA	PGSC0003DMG400012325	SP1L
DM8sca66G00130	DM8sca66G00130	Soltu.DM.08G028230	PGSC0003DMG402012324	Polygalacturonase
DM8sca66G00140	DM8sca66G00140	Soltu.DM.08G028240	PGSC0003DMG400012188	Mitogen-activated protein kinase
DM8sca66G00150	DM8sca66G00150	NA	NA	NA
DM8sca66G00160	DM8sca66G00160	NA	NA	NA
DM8sca66G00170	DM8sca66G00170	Soltu.DM.08G028270	PGSC0003DMG400012323	Conserved gene of unknown function
DM8sca66G00180	DM8sca66G00180	NA	NA	NA
DM8sca66G00190	DM8sca66G00190	NA	PGSC0003DMG400012186	1-amino-cyclopropane-1-carboxylate synthase
DM8sca66G00200	DM8sca66G00200	NA	NA	NA
DM8sca66G00210	DM8sca66G00210	NA	NA	NA
DM8sca66G00220	DM8sca66G00220	NA	NA	NA
DM8sca66G00230	DM8sca66G00230	NA	NA	NA
DM8sca66G00240	DM8sca66G00240	NA	NA	NA
DM8sca66G00250	DM8sca66G00250	NA	NA	NA
DM8sca66G00260	DM8sca66G00260	NA	NA	NA
DM8sca66G00270	DM8sca66G00270	NA	NA	NA
DM8sca67G00010	DM8sca67G00010	NA	NA	NA
DM8sca67G00020	DM8sca67G00020	NA	NA	NA
DM8sca67G00030	DM8sca67G00030	NA	NA	NA
DM8sca67G00040	DM8sca67G00040	NA	NA	NA
DM8sca67G00050	DM8sca67G00050	NA	NA	NA
DM8sca67G00060	DM8sca67G00060	NA	NA	NA
DM8sca67G00070	DM8sca67G00070	NA	NA	NA
DM8sca67G00080	DM8sca67G00080	NA	NA	NA
DM8sca67G00090	DM8sca67G00090	NA	NA	NA
DM8sca67G00100	DM8sca67G00100	NA	NA	NA
DM8sca67G00110	DM8sca67G00110	Soltu.DM.12G005040	NA	NA
DM8sca67G00120	DM8sca67G00120	Soltu.DM.12G005030	PGSC0003DMG400029417	Mechanosensitive ion channel domain-containing protein
DM8sca67G00130	DM8sca67G00130	NA	NA	NA
DM8sca67G00140	DM8sca67G00140	Soltu.DM.12G005010	PGSC0003DMG400029327	Transcription factor
DM8sca67G00150	DM8sca67G00150	NA	PGSC0003DMG400029326	Estradiol 17 beta-dehydrogenase
DM8sca67G00160	DM8sca67G00160	Soltu.DM.12G004990	PGSC0003DMG400029325	PS60 protein
DM8sca67G00170	DM8sca67G00170	NA	PGSC0003DMG400029415	Nematode resistance protein
DM8sca67G00180	DM8sca67G00180	NA	PGSC0003DMG400029414	PS60 protein
DM8sca67G00190	DM8sca67G00190	Soltu.DM.12G004970	PGSC0003DMG400029324	Conserved gene of unknown function
DM8sca67G00200	DM8sca67G00200	Soltu.DM.12G004960	PGSC0003DMG400029413	Conserved gene of unknown function
DM8sca67G00210	DM8sca67G00210	NA	NA	NA
DM8sca67G00220	DM8sca67G00220	NA	NA	NA
DM8sca67G00230	DM8sca67G00230	NA	NA	NA
DM8sca69G00010	DM8sca69G00010	NA	NA	NA
DM8sca69G00020	DM8sca69G00020	NA	NA	NA
DM8sca69G00030	DM8sca69G00030	Soltu.DM.04G029240	PGSC0003DMG402009490	Gene of unknown function
DM8sca69G00040	DM8sca69G00040	Soltu.DM.04G029270	PGSC0003DMG400017715	Heat shock protein binding protein
DM8sca69G00050	DM8sca69G00050	Soltu.DM.04G029270	PGSC0003DMG400017715	Heat shock protein binding protein
DM8sca69G00060	DM8sca69G00060	Soltu.DM.04G029280	PGSC0003DMG400017724	Conserved gene of unknown function
DM8sca69G00070	DM8sca69G00070	Soltu.DM.04G029290	PGSC0003DMG400017723/PGSC0003DMG400017726	Carbohydrate transporter/Gene of unknown function
DM8sca69G00080	DM8sca69G00080	Soltu.DM.04G029300	PGSC0003DMG400017722	Conserved gene of unknown function
DM8sca69G00090	DM8sca69G00090	Soltu.DM.04G029310	PGSC0003DMG400017721	APUM7 (Arabidopsis Pumilio 7); RNA binding / binding
DM8sca69G00100	DM8sca69G00100	NA	NA	NA
DM8sca69G00110	DM8sca69G00110	Soltu.DM.04G029330	NA	NA
DM8sca69G00120	DM8sca69G00120	Soltu.DM.04G029330	NA	NA
DM8sca69G00130	DM8sca69G00130	NA	NA	NA
DM8sca69G00140	DM8sca69G00140	NA	NA	NA
DM8sca07G00010	DM8sca07G00010	NA	NA	NA
DM8sca07G00020	DM8sca07G00020	Soltu.DM.S000260	NA	NA
DM8sca70G00010	DM8sca70G00010	NA	NA	NA
DM8sca70G00020	DM8sca70G00020	NA	NA	NA
DM8sca70G00030	DM8sca70G00030	Soltu.DM.11G017140/Soltu.DM.11G017150	NA	NA
DM8sca70G00040	DM8sca70G00040	Soltu.DM.11G017160	PGSC0003DMG400006668	Conserved gene of unknown function
DM8sca70G00050	DM8sca70G00050	NA	PGSC0003DMG400006669/PGSC0003DMG401006664	Conserved gene of unknown function/Glycerophosphoryl diester phosphodiesterase
DM8sca70G00060	DM8sca70G00060	NA	NA	NA
DM8sca70G00070	DM8sca70G00070	NA	NA	NA
DM8sca70G00080	DM8sca70G00080	Soltu.DM.11G017180	PGSC0003DMG401019059	Conserved gene of unknown function
DM8sca70G00090	DM8sca70G00090	NA	PGSC0003DMG402019060/PGSC0003DMG401019060	Sucrose-phosphate synthase isoform C/Sucrose-phosphate synthase isoform C
DM8sca70G00100	DM8sca70G00100	NA	NA	NA
DM8sca70G00110	DM8sca70G00110	NA	NA	NA
DM8sca70G00120	DM8sca70G00120	NA	NA	NA
DM8sca71G00010	DM8sca71G00010	NA	NA	NA
DM8sca72G00010	DM8sca72G00010	NA	NA	NA
DM8sca72G00020	DM8sca72G00020	NA	NA	NA
DM8sca72G00030	DM8sca72G00030	Soltu.DM.11G015880	NA	NA
DM8sca72G00040	DM8sca72G00040	NA	NA	NA
DM8sca73G00010	DM8sca73G00010	NA	NA	NA
DM8sca74G00010	DM8sca74G00010	NA	NA	NA
DM8sca74G00020	DM8sca74G00020	NA	NA	NA
DM8sca74G00030	DM8sca74G00030	NA	NA	NA
DM8sca74G00040	DM8sca74G00040	NA	NA	NA
DM8sca74G00050	DM8sca74G00050	NA	NA	NA
DM8sca74G00060	DM8sca74G00060	Soltu.DM.11G014660	NA	NA
DM8sca74G00070	DM8sca74G00070	NA	NA	NA
DM8sca75G00010	DM8sca75G00010	NA	NA	NA
DM8sca75G00020	DM8sca75G00020	NA	NA	NA
DM8sca75G00030	DM8sca75G00030	NA	NA	NA
DM8sca75G00040	DM8sca75G00040	NA	NA	NA
DM8sca75G00050	DM8sca75G00050	NA	NA	NA
Soltu.DM.09G012880	NA	Soltu.DM.09G012880	NA	NA
DM8sca75G00060	DM8sca75G00060	Soltu.DM.09G012890	NA	NA
DM8sca75G00070	DM8sca75G00070	Soltu.DM.09G012900	NA	NA
DM8sca75G00080	DM8sca75G00080	NA	NA	NA
DM8sca76G00010	DM8sca76G00010	NA	NA	NA
DM8sca76G00020	DM8sca76G00020	NA	NA	NA
DM8sca76G00030	DM8sca76G00030	NA	NA	NA
DM8sca76G00040	DM8sca76G00040	NA	NA	NA
DM8sca76G00050	DM8sca76G00050	NA	NA	NA
DM8sca76G00060	DM8sca76G00060	NA	NA	NA
DM8sca76G00070	DM8sca76G00070	NA	NA	NA
DM8sca76G00080	DM8sca76G00080	NA	NA	NA
DM8sca76G00090	DM8sca76G00090	NA	NA	NA
DM8sca77G00010	DM8sca77G00010	NA	NA	NA
DM8sca77G00020	DM8sca77G00020	Soltu.DM.01G004330/Soltu.DM.01G004290/Soltu.DM.01G004280/Soltu.DM.01G004430	NA	NA
DM8sca77G00030	DM8sca77G00030	Soltu.DM.01G004420/Soltu.DM.01G004400/Soltu.DM.01G004210/Soltu.DM.01G004350	NA	NA
PGSC0003DMG400037200	NA	NA	PGSC0003DMG400037200	Gene of unknown function
DM8sca80G00010	DM8sca80G00010	NA	PGSC0003DMG400044990	Conserved gene of unknown function
DM8sca80G00020	DM8sca80G00020	NA	NA	NA
DM8sca80G00030	DM8sca80G00030	Soltu.DM.07G004080	NA	NA
DM8sca80G00040	DM8sca80G00040	NA	NA	NA
DM8sca80G00050	DM8sca80G00050	NA	NA	NA
DM8sca80G00060	DM8sca80G00060	NA	NA	NA
DM8sca80G00070	DM8sca80G00070	NA	NA	NA
DM8sca80G00080	DM8sca80G00080	NA	NA	NA
DM8sca80G00090	DM8sca80G00090	NA	NA	NA
DM8sca80G00100	DM8sca80G00100	Soltu.DM.07G004010	NA	NA
DM8sca81G00010	DM8sca81G00010	NA	NA	NA
DM8sca81G00020	DM8sca81G00020	NA	NA	NA
DM8sca81G00030	DM8sca81G00030	NA	NA	NA
DM8sca81G00040	DM8sca81G00040	NA	NA	NA
DM8sca81G00050	DM8sca81G00050	NA	NA	NA
DM8sca81G00060	DM8sca81G00060	NA	NA	NA
DM8sca81G00070	DM8sca81G00070	NA	NA	NA
DM8sca81G00080	DM8sca81G00080	NA	NA	NA
DM8sca81G00090	DM8sca81G00090	NA	NA	NA
DM8sca81G00100	DM8sca81G00100	NA	NA	NA
DM8sca81G00110	DM8sca81G00110	Soltu.DM.01G012920	NA	NA
DM8sca81G00120	DM8sca81G00120	Soltu.DM.01G012920	NA	NA
DM8sca81G00130	DM8sca81G00130	NA	NA	NA
DM8sca81G00140	DM8sca81G00140	NA	NA	NA
DM8sca81G00150	DM8sca81G00150	NA	NA	NA
DM8sca81G00160	DM8sca81G00160	NA	NA	NA
DM8sca81G00170	DM8sca81G00170	NA	NA	NA
DM8sca81G00180	DM8sca81G00180	NA	NA	NA
DM8sca81G00190	DM8sca81G00190	NA	NA	NA
DM8sca81G00200	DM8sca81G00200	NA	NA	NA
DM8sca81G00210	DM8sca81G00210	NA	NA	NA
DM8sca81G00220	DM8sca81G00220	NA	NA	NA
DM8sca81G00230	DM8sca81G00230	NA	NA	NA
DM8sca81G00240	DM8sca81G00240	NA	NA	NA
Soltu.DM.S001560	NA	Soltu.DM.S001560	NA	NA
DM8sca82G00010	DM8sca82G00010	Soltu.DM.11G019550	NA	NA
DM8sca82G00020	DM8sca82G00020	Soltu.DM.11G019530	PGSC0003DMG400033563	Ubiquitin-protein ligase
DM8sca82G00030	DM8sca82G00030	NA	NA	NA
DM8sca84G00010	DM8sca84G00010	NA	NA	NA
DM8sca84G00020	DM8sca84G00020	Soltu.DM.08G011820	PGSC0003DMG400012993	Conserved gene of unknown function
DM8sca84G00030	DM8sca84G00030	NA	PGSC0003DMG400046587	Gene of unknown function
DM8sca84G00040	DM8sca84G00040	Soltu.DM.08G011810	PGSC0003DMG400012992	Receptor protein kinase
DM8sca84G00050	DM8sca84G00050	Soltu.DM.08G011810	NA	NA
DM8sca84G00060	DM8sca84G00060	Soltu.DM.08G011800	PGSC0003DMG400012991	Pentatricopeptide repeat-containing protein
DM8sca84G00070	DM8sca84G00070	NA	NA	NA
DM8sca84G00080	DM8sca84G00080	Soltu.DM.08G011790	PGSC0003DMG400012990	Conserved gene of unknown function
Soltu.DM.08G011780	NA	Soltu.DM.08G011780	NA	NA
PGSC0003DMG400039223	NA	NA	PGSC0003DMG400039223	Gag-pol protein
DM8sca84G00090	DM8sca84G00090	Soltu.DM.08G011770	PGSC0003DMG400020787	Conserved gene of unknown function
DM8sca84G00100	DM8sca84G00100	Soltu.DM.08G011770	PGSC0003DMG400020786	Conserved gene of unknown function
Soltu.DM.08G011760	NA	Soltu.DM.08G011760	NA	NA
Soltu.DM.08G011750	NA	Soltu.DM.08G011750	NA	NA
DM8sca84G00110	DM8sca84G00110	Soltu.DM.08G011740	PGSC0003DMG400020785	Conserved gene of unknown function
DM8sca84G00120	DM8sca84G00120	Soltu.DM.08G011730	PGSC0003DMG401020784	Transcription factor HY5
DM8sca85G00010	DM8sca85G00010	Soltu.DM.11G011860	PGSC0003DMG401027620/PGSC0003DMG402027620	Conserved gene of unknown function/Conserved gene of unknown function
DM8sca85G00020	DM8sca85G00020	Soltu.DM.11G011870	PGSC0003DMG400027621	Conserved gene of unknown function
DM8sca85G00030	DM8sca85G00030	Soltu.DM.11G011880	PGSC0003DMG400037845	Gene of unknown function
DM8sca85G00040	DM8sca85G00040	Soltu.DM.11G011890	NA	NA
DM8sca85G00050	DM8sca85G00050	NA	NA	NA
DM8sca85G00060	DM8sca85G00060	Soltu.DM.11G011900	PGSC0003DMG400027622	Phosphoribosylformylglycinamidine cyclo-ligase
DM8sca85G00070	DM8sca85G00070	Soltu.DM.11G011910	PGSC0003DMG400027610	Two-component response regulator ARR20
DM8sca85G00080	DM8sca85G00080	Soltu.DM.11G011920/Soltu.DM.11G011930	NA	NA
DM8sca85G00090	DM8sca85G00090	Soltu.DM.11G011940	PGSC0003DMG400034528	N-acetyltransferase
DM8sca85G00100	DM8sca85G00100	Soltu.DM.11G011950	NA	NA
PGSC0003DMG400040664	NA	NA	PGSC0003DMG400040664	Gene of unknown function
DM8sca85G00110	DM8sca85G00110	Soltu.DM.11G011960	PGSC0003DMG400027611	Heat shock protein 70
DM8sca85G00120	DM8sca85G00120	Soltu.DM.11G011970	PGSC0003DMG400027623	Gene of unknown function
DM8sca85G00130	DM8sca85G00130	Soltu.DM.11G011980	PGSC0003DMG400027624	Phosphoglycerate dehydrogenase
DM8sca85G00140	DM8sca85G00140	Soltu.DM.11G011990	NA	NA
DM8sca85G00150	DM8sca85G00150	Soltu.DM.11G012000	PGSC0003DMG400027627	Pre-mRNA splicing factor
DM8sca85G00160	DM8sca85G00160	Soltu.DM.11G012010	NA	NA
DM8sca86G00010	DM8sca86G00010	NA	PGSC0003DMG400013224	Class II ethylene responsive element binding factor
DM8sca87G00010	DM8sca87G00010	Soltu.DM.05G022340	PGSC0003DMG400011640	Peroxidase
DM8sca87G00020	DM8sca87G00020	NA	NA	NA
DM8sca87G00030	DM8sca87G00030	NA	NA	NA
DM8sca87G00040	DM8sca87G00040	NA	NA	NA
DM8sca87G00050	DM8sca87G00050	NA	NA	NA
DM8sca87G00060	DM8sca87G00060	NA	NA	NA
DM8sca87G00070	DM8sca87G00070	NA	NA	NA
PGSC0003DMG400041985	NA	NA	PGSC0003DMG400041985	Conserved gene of unknown function
DM8sca87G00080	DM8sca87G00080	Soltu.DM.05G022400	PGSC0003DMG400027168	Laccase 90a
DM8sca87G00090	DM8sca87G00090	Soltu.DM.05G022410	PGSC0003DMG400027115	Leucine Rich Repeat family protein
DM8sca87G00100	DM8sca87G00100	NA	NA	NA
DM8sca87G00110	DM8sca87G00110	Soltu.DM.05G022440	NA	NA
DM8sca87G00120	DM8sca87G00120	NA	NA	NA
DM8sca87G00130	DM8sca87G00130	NA	NA	NA
DM8sca87G00140	DM8sca87G00140	NA	NA	NA
DM8sca88G00010	DM8sca88G00010	NA	NA	NA
PGSC0003DMG400036686	NA	NA	PGSC0003DMG400036686	Gene of unknown function
DM8sca09G00010	DM8sca09G00010	Soltu.DM.S000040	NA	NA
DM8sca90G00010	DM8sca90G00010	NA	NA	NA
PGSC0003DMG400047000	NA	NA	PGSC0003DMG400047000	Retrotransposon protein, Ty3-gypsy sub-class
Soltu.DM.11G014670	NA	Soltu.DM.11G014670	NA	NA
DM8sca90G00020	DM8sca90G00020	NA	NA	NA
DM8sca90G00030	DM8sca90G00030	NA	NA	NA
DM8sca90G00040	DM8sca90G00040	NA	NA	NA
DM8sca90G00050	DM8sca90G00050	NA	NA	NA
DM8sca90G00060	DM8sca90G00060	NA	NA	NA
Soltu.DM.11G014650	NA	Soltu.DM.11G014650	NA	NA
DM8sca91G00010	DM8sca91G00010	NA	NA	NA
DM8sca91G00020	DM8sca91G00020	NA	NA	NA
DM8sca91G00030	DM8sca91G00030	NA	NA	NA
Soltu.DM.10G006210	NA	Soltu.DM.10G006210	NA	NA
DM8sca91G00040	DM8sca91G00040	NA	NA	NA
DM8sca91G00050	DM8sca91G00050	NA	NA	NA
DM8sca91G00060	DM8sca91G00060	NA	NA	NA
DM8sca91G00070	DM8sca91G00070	Soltu.DM.10G006250	NA	NA
DM8sca91G00080	DM8sca91G00080	NA	NA	NA
DM8sca92G00010	DM8sca92G00010	NA	NA	NA
DM8sca92G00020	DM8sca92G00020	Soltu.DM.01G013760	PGSC0003DMG400020870	RNase H family protein
DM8sca92G00030	DM8sca92G00030	NA	PGSC0003DMG400020870	RNase H family protein
DM8sca92G00040	DM8sca92G00040	Soltu.DM.01G013770	NA	NA
DM8sca92G00050	DM8sca92G00050	NA	PGSC0003DMG400020872	Tospovirus resistance protein C
DM8sca92G00060	DM8sca92G00060	NA	PGSC0003DMG402020874	Tospovirus resistance protein E
PGSC0003DMG401020874	NA	Soltu.DM.01G013780	PGSC0003DMG401020874	Tospovirus resistance protein B
PGSC0003DMG400020875	NA	NA	PGSC0003DMG400020875	E1-E2 type truncated ATPase
DM8sca93G00010	DM8sca93G00010	NA	NA	NA
DM8sca93G00020	DM8sca93G00020	NA	NA	NA
DM8sca93G00030	DM8sca93G00030	NA	NA	NA
DM8sca93G00040	DM8sca93G00040	NA	NA	NA
Soltu.DM.06G004580	NA	Soltu.DM.06G004580	NA	NA
DM8sca93G00050	DM8sca93G00050	NA	NA	NA
PGSC0003DMG400041744	NA	NA	PGSC0003DMG400041744	Gag-pol polyprotein
DM8sca93G00060	DM8sca93G00060	NA	NA	NA
DM8sca93G00070	DM8sca93G00070	NA	NA	NA
DM8sca93G00080	DM8sca93G00080	NA	NA	NA
DM8sca94G00010	DM8sca94G00010	NA	NA	NA
DM8sca94G00020	DM8sca94G00020	NA	NA	NA
DM8sca94G00030	DM8sca94G00030	NA	NA	NA
DM8sca94G00040	DM8sca94G00040	Soltu.DM.12G022580	PGSC0003DMG400017984	Ribosomal protein L24
Soltu.DM.12G022570	NA	Soltu.DM.12G022570	NA	NA
DM8sca94G00050	DM8sca94G00050	Soltu.DM.12G022560	PGSC0003DMG400044929	Anthocyanin acyltransferase
DM8sca94G00060	DM8sca94G00060	Soltu.DM.12G022550	PGSC0003DMG400017982	Anthocyanin acyltransferase
DM8sca94G00070	DM8sca94G00070	Soltu.DM.12G022540	NA	NA
DM8sca94G00080	DM8sca94G00080	Soltu.DM.12G022530	PGSC0003DMG400017985	Anthocyanin acyltransferase
DM8sca95G00010	DM8sca95G00010	NA	NA	NA
DM8sca95G00020	DM8sca95G00020	NA	NA	NA
DM8sca95G00030	DM8sca95G00030	NA	NA	NA
DM8sca95G00040	DM8sca95G00040	NA	NA	NA
DM8sca96G00010	DM8sca96G00010	NA	NA	NA
DM8sca96G00020	DM8sca96G00020	NA	PGSC0003DMG402002368	BSD domain containing protein
DM8sca96G00030	DM8sca96G00030	Soltu.DM.12G014420	PGSC0003DMG400002367	Conserved gene of unknown function
DM8sca96G00040	DM8sca96G00040	NA	NA	NA
DM8sca96G00050	DM8sca96G00050	NA	NA	NA
DM8sca96G00060	DM8sca96G00060	NA	NA	NA
DM8sca96G00070	DM8sca96G00070	NA	NA	NA
DM8sca96G00080	DM8sca96G00080	NA	NA	NA
DM8sca96G00090	DM8sca96G00090	NA	NA	NA
DM8sca97G00010	DM8sca97G00010	Soltu.DM.03G007200	NA	NA
DM8sca97G00020	DM8sca97G00020	Soltu.DM.03G007200	NA	NA
DM8sca97G00030	DM8sca97G00030	Soltu.DM.03G007200	NA	NA
DM8sca97G00040	DM8sca97G00040	Soltu.DM.03G007200	NA	NA
DM8sca98G00010	DM8sca98G00010	NA	NA	NA
DM8sca99G00010	DM8sca99G00010	NA	NA	NA
DM8sca99G00020	DM8sca99G00020	NA	NA	NA
DM8sca99G00030	DM8sca99G00030	NA	NA	NA
DM8C01G00010	DM8C01G00010	Soltu.DM.01G000010	PGSC0003DMG400015133	Defensin
DM8C01G00020	DM8C01G00020	Soltu.DM.01G000020	PGSC0003DMG400015132	Defensin J1-2
DM8C01G00030	DM8C01G00030	Soltu.DM.01G000030	PGSC0003DMG400022764	Glutamate decarboxylase isoform3
DM8C01G00040	DM8C01G00040	Soltu.DM.01G000040	NA	NA
PGSC0003DMG400022799	NA	NA	PGSC0003DMG400022799	Gene of unknown function
DM8C01G00050	DM8C01G00050	Soltu.DM.01G000050	PGSC0003DMG400022786	Plasmalemma Na+/H+ antiporter
DM8C01G00060	DM8C01G00060	Soltu.DM.01G000060	PGSC0003DMG400022766	Protein kinase
DM8C01G00070	DM8C01G00070	Soltu.DM.01G000070	PGSC0003DMG400022767	Transmembrane transporter
DM8C01G00080	DM8C01G00080	Soltu.DM.01G000070	NA	NA
DM8C01G00090	DM8C01G00090	Soltu.DM.01G000080	PGSC0003DMG400022768	UPF0497 membrane protein PIMP1
DM8C01G00100	DM8C01G00100	Soltu.DM.01G000090	NA	NA
DM8C01G00110	DM8C01G00110	Soltu.DM.01G000100	PGSC0003DMG400022787	Conserved gene of unknown function
DM8C01G00120	DM8C01G00120	Soltu.DM.01G000110	PGSC0003DMG400022769	Clathrin assembly protein
DM8C01G00130	DM8C01G00130	Soltu.DM.01G000120	PGSC0003DMG400022788	PLE
DM8C01G00140	DM8C01G00140	Soltu.DM.01G000130	PGSC0003DMG400022789	Type I inositol polyphosphate 5-phosphatase
DM8C01G00150	DM8C01G00150	Soltu.DM.01G000140	PGSC0003DMG400022790	Oxidoreductase
DM8C01G00160	DM8C01G00160	Soltu.DM.01G000150	PGSC0003DMG400022770/PGSC0003DMG400022771	Dolichol-phosphate mannosyltransferase/UDP-glucose flavonoid 3-O-glucosyltransferase
DM8C01G00170	DM8C01G00170	Soltu.DM.01G000160	PGSC0003DMG400022791	Xyloglucan endotransglucosylase/hydrolase 13
DM8C01G00180	DM8C01G00180	Soltu.DM.01G000170	PGSC0003DMG400022772	ZFP4 (ZINC FINGER PROTEIN 4)
DM8C01G00190	DM8C01G00190	Soltu.DM.01G000180	NA	NA
DM8C01G00200	DM8C01G00200	Soltu.DM.01G000190/Soltu.DM.01G000200	PGSC0003DMG400022773	Protein OBERON 3
DM8C01G00210	DM8C01G00210	Soltu.DM.01G000200/Soltu.DM.01G000210	PGSC0003DMG400022773/PGSC0003DMG400022774	Protein OBERON 3/CONSTANS interacting protein 6
DM8C01G00220	DM8C01G00220	Soltu.DM.01G000220	PGSC0003DMG400022792	Cytochrome B561
DM8C01G00230	DM8C01G00230	Soltu.DM.01G000230	PGSC0003DMG400022793/PGSC0003DMG400022800	Cytochrome/Cytochrome B561
DM8C01G00240	DM8C01G00240	Soltu.DM.01G000240	PGSC0003DMG400022775	CMPG1b
DM8C01G00250	DM8C01G00250	Soltu.DM.01G000250	PGSC0003DMG400041999	Clathrin assembly protein
DM8C01G00260	DM8C01G00260	NA	PGSC0003DMG400022794	Conserved gene of unknown function
DM8C01G00270	DM8C01G00270	NA	NA	NA
Soltu.DM.01G000260	NA	Soltu.DM.01G000260	NA	NA
DM8C01G00280	DM8C01G00280	Soltu.DM.01G000270	PGSC0003DMG400022776	Zinc finger protein
DM8C01G00290	DM8C01G00290	Soltu.DM.01G000280	PGSC0003DMG400022777	Conserved gene of unknown function
DM8C01G00300	DM8C01G00300	Soltu.DM.01G000290	PGSC0003DMG400022778	Alpha,alpha-trehalose-phosphate synthase [UDP-forming] 6
DM8C01G00310	DM8C01G00310	Soltu.DM.01G000300	PGSC0003DMG400022779	Conserved gene of unknown function
DM8C01G00320	DM8C01G00320	Soltu.DM.01G000310	PGSC0003DMG401022780/PGSC0003DMG402022780	Conserved gene of unknown function/Conserved gene of unknown function
DM8C01G00330	DM8C01G00330	Soltu.DM.01G000320	PGSC0003DMG400022781	Conserved gene of unknown function
DM8C01G00340	DM8C01G00340	Soltu.DM.01G000330	PGSC0003DMG400022795	Loganic acid methyltransferase
DM8C01G00350	DM8C01G00350	Soltu.DM.01G000340/Soltu.DM.01G000350	PGSC0003DMG400022782	Aspartokinase
DM8C01G00360	DM8C01G00360	Soltu.DM.01G000350	PGSC0003DMG400022782	Aspartokinase
DM8C01G00370	DM8C01G00370	Soltu.DM.01G000360	PGSC0003DMG400022796	Aspartate-semialdehyde dehydrogenase
DM8C01G00380	DM8C01G00380	Soltu.DM.01G000370	PGSC0003DMG400022783	SEC14 cytosolic factor / phosphoglyceride transfer family protein
DM8C01G00390	DM8C01G00390	Soltu.DM.01G000380/Soltu.DM.01G000390	PGSC0003DMG403022797/PGSC0003DMG401022797/PGSC0003DMG402022797	Aspartate semialdehyde dehydrogenase/SEC14 cytosolic factor / phosphoglyceride transfer family protein/SEC14 cytosolic factor / phosphoglyceride transfer family protein
DM8C01G00400	DM8C01G00400	Soltu.DM.01G000400	PGSC0003DMG401022797	SEC14 cytosolic factor / phosphoglyceride transfer family protein
DM8C01G00410	DM8C01G00410	Soltu.DM.01G000410	PGSC0003DMG401022784	Resistance protein PSH-RGH6
DM8C01G00420	DM8C01G00420	Soltu.DM.01G000420	PGSC0003DMG402022784	Disease resistance protein
DM8C01G00430	DM8C01G00430	Soltu.DM.01G000430/Soltu.DM.01G000440	PGSC0003DMG400022785	Resistance protein PSH-RGH6
DM8C01G00440	DM8C01G00440	Soltu.DM.01G000450	PGSC0003DMG401009819/PGSC0003DMG402009819	Resistance protein PSH-RGH6/Disease resistance protein
DM8C01G00450	DM8C01G00450	Soltu.DM.01G000460	PGSC0003DMG401009818	Disease resistance protein BS2
DM8C01G00460	DM8C01G00460	Soltu.DM.01G000470	PGSC0003DMG402009818	RGC1
DM8C01G00470	DM8C01G00470	Soltu.DM.01G000480	PGSC0003DMG400019970	RGC1
DM8C01G00480	DM8C01G00480	Soltu.DM.01G000490	PGSC0003DMG400019971	Circadian clock-associated FKF1
DM8C01G00490	DM8C01G00490	Soltu.DM.01G000500	PGSC0003DMG400019972	Dynamin
DM8C01G00500	DM8C01G00500	Soltu.DM.01G000500	PGSC0003DMG400019973	Oxidoreductase
DM8C01G00510	DM8C01G00510	Soltu.DM.01G000510	PGSC0003DMG400019974	Myosin heavy chain, clone
DM8C01G00520	DM8C01G00520	Soltu.DM.01G000520	PGSC0003DMG400019975	Ankyrin repeat-containing protein
DM8C01G00530	DM8C01G00530	Soltu.DM.01G000530	NA	NA
DM8C01G00540	DM8C01G00540	Soltu.DM.01G000540	NA	NA
DM8C01G00550	DM8C01G00550	NA	NA	NA
DM8C01G00560	DM8C01G00560	NA	NA	NA
DM8C01G00570	DM8C01G00570	Soltu.DM.01G000560	PGSC0003DMG400029231	Conserved gene of unknown function
DM8C01G00580	DM8C01G00580	Soltu.DM.01G000560	NA	NA
PGSC0003DMG400038942	NA	NA	PGSC0003DMG400038942	Gene of unknown function
DM8C01G00590	DM8C01G00590	Soltu.DM.01G000570	PGSC0003DMG401030252	Conserved gene of unknown function
DM8C01G00600	DM8C01G00600	Soltu.DM.01G000580	PGSC0003DMG402030252	Conserved gene of unknown function
DM8C01G00610	DM8C01G00610	Soltu.DM.01G000590	PGSC0003DMG400030251	Conserved gene of unknown function
DM8C01G00620	DM8C01G00620	Soltu.DM.01G000590	PGSC0003DMG400030251	Conserved gene of unknown function
DM8C01G00630	DM8C01G00630	Soltu.DM.01G000600	NA	NA
DM8C01G00640	DM8C01G00640	Soltu.DM.01G000610	PGSC0003DMG400031501	Loganic acid methyltransferase
PGSC0003DMG400009733	NA	NA	PGSC0003DMG400009733	Conserved gene of unknown function
DM8C01G00650	DM8C01G00650	NA	NA	NA
Soltu.DM.01G000620	NA	Soltu.DM.01G000620	NA	NA
DM8C01G00660	DM8C01G00660	Soltu.DM.01G000630	PGSC0003DMG400009726	Conserved gene of unknown function
DM8C01G00670	DM8C01G00670	Soltu.DM.01G000640	PGSC0003DMG400009732	Conserved gene of unknown function
DM8C01G00680	DM8C01G00680	Soltu.DM.01G000650	PGSC0003DMG400009731	Conserved gene of unknown function
DM8C01G00690	DM8C01G00690	Soltu.DM.01G000660	PGSC0003DMG400009730	Calcium-binding pollen allergen
DM8C01G00700	DM8C01G00700	Soltu.DM.01G000670	PGSC0003DMG400009729	SET domain containing protein
DM8C01G00710	DM8C01G00710	Soltu.DM.01G000680	NA	NA
DM8C01G00720	DM8C01G00720	Soltu.DM.01G000690	PGSC0003DMG400009728	Nudix hydrolase 17, mitochondrial
DM8C01G00730	DM8C01G00730	Soltu.DM.01G000700	PGSC0003DMG401009727	Calcium ion binding protein
DM8C01G00740	DM8C01G00740	Soltu.DM.01G000710	PGSC0003DMG402009727	Calcium ion binding protein
DM8C01G00750	DM8C01G00750	NA	PGSC0003DMG400009734	Conserved gene of unknown function
Soltu.DM.01G000720	NA	Soltu.DM.01G000720	NA	NA
PGSC0003DMG400031508	NA	NA	PGSC0003DMG400031508	NB-ARC domain containing protein
PGSC0003DMG400031547	NA	NA	PGSC0003DMG400031547	Gene of unknown function
DM8C01G00760	DM8C01G00760	Soltu.DM.01G000730	PGSC0003DMG400031548	Conserved gene of unknown function
DM8C01G00770	DM8C01G00770	Soltu.DM.01G000740	NA	NA
DM8C01G00780	DM8C01G00780	Soltu.DM.01G000750	PGSC0003DMG400032118	CDC48-interacting UBX-domain protein
DM8C01G00790	DM8C01G00790	Soltu.DM.01G000760	PGSC0003DMG400032119	Jasmonate ZIM-domain protein 3
DM8C01G00800	DM8C01G00800	Soltu.DM.01G000770	PGSC0003DMG402032158	F-box protein family
DM8C01G00810	DM8C01G00810	Soltu.DM.01G000780	PGSC0003DMG400032159	Dynein light chain type 1 family protein
DM8C01G00820	DM8C01G00820	Soltu.DM.01G000790	PGSC0003DMG400032160	Conserved gene of unknown function
DM8C01G00830	DM8C01G00830	Soltu.DM.01G000800	PGSC0003DMG400032120	Isoform 2 of UPF0496 protein
DM8C01G00840	DM8C01G00840	Soltu.DM.01G000810	PGSC0003DMG402032161	Iaa-amino acid hydrolase 4
DM8C01G00850	DM8C01G00850	Soltu.DM.01G000820/Soltu.DM.01G000830	PGSC0003DMG402032161/PGSC0003DMG401032161/PGSC0003DMG400032162	Iaa-amino acid hydrolase 4/Iaa-amino acid hydrolase 4/Short chain alcohol dehydrogenase
DM8C01G00860	DM8C01G00860	Soltu.DM.01G000840/Soltu.DM.01G000850	PGSC0003DMG400032163/PGSC0003DMG400032164	Short chain alcohol dehydrogenase/Short chain alcohol dehydrogenase
DM8C01G00870	DM8C01G00870	Soltu.DM.01G000860	PGSC0003DMG400032121	Short chain alcohol dehydrogenase
DM8C01G00880	DM8C01G00880	Soltu.DM.01G000870	PGSC0003DMG400032210	Ntp201
DM8C01G00890	DM8C01G00890	Soltu.DM.01G000880	PGSC0003DMG400032122	Binding protein
Soltu.DM.01G000890	NA	Soltu.DM.01G000890	NA	NA
DM8C01G00900	DM8C01G00900	Soltu.DM.01G000900	PGSC0003DMG402032165	Conserved gene of unknown function
DM8C01G00910	DM8C01G00910	Soltu.DM.01G000910	PGSC0003DMG400032166	Lysyl-tRNA synthetase
DM8C01G00920	DM8C01G00920	NA	NA	NA
DM8C01G00930	DM8C01G00930	Soltu.DM.01G000930	PGSC0003DMG400032123	Conserved gene of unknown function
DM8C01G00940	DM8C01G00940	Soltu.DM.01G000940	PGSC0003DMG400032124	Isocitrate dehydrogenase [NADP]
DM8C01G00950	DM8C01G00950	Soltu.DM.01G000950	PGSC0003DMG400032167	Conserved gene of unknown function
DM8C01G00960	DM8C01G00960	Soltu.DM.01G000950/Soltu.DM.01G000960	PGSC0003DMG400032167	Conserved gene of unknown function
PGSC0003DMG400032211	NA	NA	PGSC0003DMG400032211	Conserved gene of unknown function
DM8C01G00970	DM8C01G00970	Soltu.DM.01G000970	PGSC0003DMG400032168	5'-adenylylsulfate reductase-like 5
DM8C01G00980	DM8C01G00980	Soltu.DM.01G000980	NA	NA
DM8C01G00990	DM8C01G00990	Soltu.DM.01G000990	PGSC0003DMG400032169	Oxoglutarate malate translocator
DM8C01G01000	DM8C01G01000	Soltu.DM.01G001000	NA	NA
DM8C01G01010	DM8C01G01010	Soltu.DM.01G001010	NA	NA
DM8C01G01020	DM8C01G01020	Soltu.DM.01G001020	NA	NA
DM8C01G01030	DM8C01G01030	Soltu.DM.01G001030	PGSC0003DMG400033831	Gene of unknown function
DM8C01G01040	DM8C01G01040	Soltu.DM.01G001040	NA	NA
DM8C01G01050	DM8C01G01050	Soltu.DM.01G001050	NA	NA
DM8C01G01060	DM8C01G01060	Soltu.DM.01G001060	NA	NA
DM8C01G01070	DM8C01G01070	Soltu.DM.01G001070/Soltu.DM.01G001080	NA	NA
DM8C01G01080	DM8C01G01080	Soltu.DM.01G001090	NA	NA
DM8C01G01090	DM8C01G01090	Soltu.DM.01G001100	PGSC0003DMG400032127	Conserved gene of unknown function
DM8C01G01100	DM8C01G01100	Soltu.DM.01G001110/Soltu.DM.01G001120	NA	NA
DM8C01G01110	DM8C01G01110	Soltu.DM.01G001130	NA	NA
DM8C01G01120	DM8C01G01120	Soltu.DM.01G001140	NA	NA
Soltu.DM.01G001150	NA	Soltu.DM.01G001150	NA	NA
DM8C01G01130	DM8C01G01130	Soltu.DM.01G001160	PGSC0003DMG400032172/PGSC0003DMG400032173/PGSC0003DMG400032215	HEAT repeat family protein/Importin beta-3/HEAT
DM8C01G01140	DM8C01G01140	Soltu.DM.01G001170	PGSC0003DMG400032215	HEAT
DM8C01G01150	DM8C01G01150	Soltu.DM.01G001180	NA	NA
DM8C01G01160	DM8C01G01160	Soltu.DM.01G001190	NA	NA
DM8C01G01170	DM8C01G01170	Soltu.DM.01G001200	PGSC0003DMG400032128	Conserved gene of unknown function
DM8C01G01180	DM8C01G01180	Soltu.DM.01G001210	PGSC0003DMG400032129	Carboxy-lyase
DM8C01G01190	DM8C01G01190	Soltu.DM.01G001220	PGSC0003DMG400032216	Conserved gene of unknown function
Soltu.DM.01G001230	NA	Soltu.DM.01G001230	NA	NA
DM8C01G01200	DM8C01G01200	NA	NA	NA
DM8C01G01210	DM8C01G01210	Soltu.DM.01G001240	NA	NA
PGSC0003DMG400032217	NA	NA	PGSC0003DMG400032217	Late blight resistance protein
DM8C01G01220	DM8C01G01220	NA	NA	NA
DM8C01G01230	DM8C01G01230	Soltu.DM.01G001250	NA	NA
DM8C01G01240	DM8C01G01240	NA	NA	NA
DM8C01G01250	DM8C01G01250	Soltu.DM.01G001260	NA	NA
DM8C01G01260	DM8C01G01260	Soltu.DM.01G001260	NA	NA
DM8C01G01270	DM8C01G01270	NA	NA	NA
DM8C01G01280	DM8C01G01280	Soltu.DM.01G001280	NA	NA
Soltu.DM.01G001290	NA	Soltu.DM.01G001290	NA	NA
DM8C01G01290	DM8C01G01290	NA	NA	NA
DM8C01G01300	DM8C01G01300	Soltu.DM.01G001300	NA	NA
Soltu.DM.01G001310	NA	Soltu.DM.01G001310	NA	NA
DM8C01G01310	DM8C01G01310	NA	NA	NA
DM8C01G01320	DM8C01G01320	Soltu.DM.01G001320	PGSC0003DMG400032130	NL0E
DM8C01G01330	DM8C01G01330	Soltu.DM.01G001330	PGSC0003DMG400032177	Pentatricopeptide repeat-containing protein
DM8C01G01340	DM8C01G01340	Soltu.DM.01G001330	NA	NA
DM8C01G01350	DM8C01G01350	Soltu.DM.01G001340	PGSC0003DMG400032131	Maintenance of killer 16 (Mak16) protein
DM8C01G01360	DM8C01G01360	Soltu.DM.01G001350	PGSC0003DMG400032132	Serine/arginine-rich protein
DM8C01G01370	DM8C01G01370	Soltu.DM.01G001360	PGSC0003DMG400032133	Glucan endo-1,3-beta-glucosidase 4
DM8C01G01380	DM8C01G01380	Soltu.DM.01G001370	NA	NA
DM8C01G01390	DM8C01G01390	Soltu.DM.01G001380/Soltu.DM.01G001390/Soltu.DM.01G001400/Soltu.DM.01G001410/Soltu.DM.01G001420	PGSC0003DMG400032222/PGSC0003DMG400032223	Extensin Dif10/Extensin Dif54
DM8C01G01400	DM8C01G01400	Soltu.DM.01G001430	NA	NA
DM8C01G01410	DM8C01G01410	Soltu.DM.01G001440	NA	NA
DM8C01G01420	DM8C01G01420	Soltu.DM.01G001450	PGSC0003DMG400032226	Neutral amino acid transport protein
DM8C01G01430	DM8C01G01430	Soltu.DM.01G001460	PGSC0003DMG400032135	Uncharacterized BCR, COG1963 family protein
DM8C01G01440	DM8C01G01440	Soltu.DM.01G001470	PGSC0003DMG400032227	Amino acid transporter
DM8C01G01450	DM8C01G01450	Soltu.DM.01G001480	PGSC0003DMG400032136	Conserved gene of unknown function
DM8C01G01460	DM8C01G01460	Soltu.DM.01G001490	NA	NA
DM8C01G01470	DM8C01G01470	Soltu.DM.01G001500	PGSC0003DMG400032180	Serine/threonine-protein phosphatase
Soltu.DM.01G001510	NA	Soltu.DM.01G001510	NA	NA
DM8C01G01480	DM8C01G01480	Soltu.DM.01G001520	PGSC0003DMG400032137	Dead box ATP-dependent RNA helicase
DM8C01G01490	DM8C01G01490	Soltu.DM.01G001530	PGSC0003DMG400032138	Protein AFR
DM8C01G01500	DM8C01G01500	Soltu.DM.01G001540	PGSC0003DMG400032181	Conserved gene of unknown function
DM8C01G01510	DM8C01G01510	Soltu.DM.01G001550	PGSC0003DMG400032182	Non-specific lipid-transfer protein
DM8C01G01520	DM8C01G01520	Soltu.DM.01G001560	PGSC0003DMG400032139	Conserved gene of unknown function
DM8C01G01530	DM8C01G01530	Soltu.DM.01G001570	PGSC0003DMG400032140	KH domain protein
DM8C01G01540	DM8C01G01540	Soltu.DM.01G001580	PGSC0003DMG400032183	Conserved gene of unknown function
DM8C01G01550	DM8C01G01550	Soltu.DM.01G001590	NA	NA
DM8C01G01560	DM8C01G01560	Soltu.DM.01G001600	PGSC0003DMG400032228	Conserved gene of unknown function
DM8C01G01570	DM8C01G01570	Soltu.DM.01G001610	PGSC0003DMG400032229	Dirigent 2
DM8C01G01580	DM8C01G01580	NA	NA	NA
DM8C01G01590	DM8C01G01590	Soltu.DM.01G001620	PGSC0003DMG400032141	RRNA-processing protein EBP2
DM8C01G01600	DM8C01G01600	Soltu.DM.01G001630	NA	NA
DM8C01G01610	DM8C01G01610	Soltu.DM.01G001640	PGSC0003DMG400032187	Tap46
DM8C01G01620	DM8C01G01620	Soltu.DM.01G001650	PGSC0003DMG400032142/ENSRNA049462251	Casein kinase/Plant small nucleolar RNA U
DM8C01G01630	DM8C01G01630	Soltu.DM.01G001660	PGSC0003DMG401032143	Conserved gene of unknown function
DM8C01G01640	DM8C01G01640	Soltu.DM.01G001670	NA	NA
DM8C01G01650	DM8C01G01650	Soltu.DM.01G001680	PGSC0003DMG400032189	Metal tolerance protein
DM8C01G01660	DM8C01G01660	Soltu.DM.01G001690	PGSC0003DMG400032190	Acidic ribosomal protein P1a
DM8C01G01670	DM8C01G01670	Soltu.DM.01G001700	NA	NA
DM8C01G01680	DM8C01G01680	NA	NA	NA
DM8C01G01690	DM8C01G01690	Soltu.DM.01G001710	PGSC0003DMG400032191	Transcription or splicing factor
DM8C01G01700	DM8C01G01700	Soltu.DM.01G001720	PGSC0003DMG400032191	Transcription or splicing factor
DM8C01G01710	DM8C01G01710	Soltu.DM.01G001720	PGSC0003DMG400032191	Transcription or splicing factor
DM8C01G01720	DM8C01G01720	Soltu.DM.01G001720	PGSC0003DMG400032192	RRNA-processing protein EBP2
DM8C01G01730	DM8C01G01730	Soltu.DM.01G001730	PGSC0003DMG400032193	GTP-binding protein
DM8C01G01740	DM8C01G01740	Soltu.DM.01G001740	PGSC0003DMG401032194/PGSC0003DMG402032194	Ubiquitin ligase SINAT2/Ubiquitin ligase SINAT2
DM8C01G01750	DM8C01G01750	Soltu.DM.01G001750	PGSC0003DMG401032194/PGSC0003DMG402032194	Ubiquitin ligase SINAT2/Ubiquitin ligase SINAT2
DM8C01G01760	DM8C01G01760	Soltu.DM.01G001760	PGSC0003DMG400032195	Nse1 non-SMC component of SMC5-6 complex family protein
DM8C01G01770	DM8C01G01770	Soltu.DM.01G001770	NA	NA
DM8C01G01780	DM8C01G01780	Soltu.DM.01G001790	PGSC0003DMG400032144	Cysteine protease ATG4B
DM8C01G01790	DM8C01G01790	Soltu.DM.01G001800	PGSC0003DMG400032197	Restricted tev movement 1
DM8C01G01800	DM8C01G01800	Soltu.DM.01G001800	PGSC0003DMG400032197	Restricted tev movement 1
DM8C01G01810	DM8C01G01810	Soltu.DM.01G001810	PGSC0003DMG400032198	Conserved gene of unknown function
DM8C01G01820	DM8C01G01820	Soltu.DM.01G001820	PGSC0003DMG400032145	Lipoate-protein ligase B
DM8C01G01830	DM8C01G01830	Soltu.DM.01G001830	PGSC0003DMG400032146	10-formyltetrahydrofolate synthetase
DM8C01G01840	DM8C01G01840	Soltu.DM.01G001840	PGSC0003DMG400032147	Peroxidase
DM8C01G01850	DM8C01G01850	Soltu.DM.01G001850	PGSC0003DMG400032199	Peroxidase
DM8C01G01860	DM8C01G01860	Soltu.DM.01G001860/Soltu.DM.01G001870	PGSC0003DMG400032148	NDR1
DM8C01G01870	DM8C01G01870	Soltu.DM.01G001880	PGSC0003DMG400032231	NDR1
DM8C01G01880	DM8C01G01880	Soltu.DM.01G001890	PGSC0003DMG400032149	Structural molecule
DM8C01G01890	DM8C01G01890	Soltu.DM.01G001900	PGSC0003DMG400032150	DEAD/DEAH box helicase family protein
DM8C01G01900	DM8C01G01900	NA	NA	NA
DM8C01G01910	DM8C01G01910	NA	NA	NA
DM8C01G01920	DM8C01G01920	Soltu.DM.01G001910	PGSC0003DMG400032200	1,3-beta-glucan synthase
DM8C01G01930	DM8C01G01930	Soltu.DM.01G001920	PGSC0003DMG400032202	Callose synthase 3
DM8C01G01940	DM8C01G01940	Soltu.DM.01G001930	PGSC0003DMG400032232/PGSC0003DMG400032151	U-box domain-containing protein/U box
DM8C01G01950	DM8C01G01950	Soltu.DM.01G001940	PGSC0003DMG401032203	Extensin
DM8C01G01960	DM8C01G01960	Soltu.DM.01G001950	PGSC0003DMG401032203	Extensin
PGSC0003DMG400032233	NA	NA	PGSC0003DMG400032233	Cysteine-rich extensin-2
DM8C01G01970	DM8C01G01970	Soltu.DM.01G001970	PGSC0003DMG402032203	Extensin
DM8C01G01980	DM8C01G01980	Soltu.DM.01G001980	NA	NA
DM8C01G01990	DM8C01G01990	Soltu.DM.01G001990	PGSC0003DMG400032204	D12 oleate desaturase
DM8C01G02000	DM8C01G02000	Soltu.DM.01G002000	NA	NA
DM8C01G02010	DM8C01G02010	Soltu.DM.01G002010	PGSC0003DMG400032152	Enoyl-acyl-carrier-protein reductase
DM8C01G02020	DM8C01G02020	Soltu.DM.01G002020	PGSC0003DMG400032236	COG5125
DM8C01G02030	DM8C01G02030	Soltu.DM.01G002030	NA	NA
DM8C01G02040	DM8C01G02040	NA	NA	NA
DM8C01G02050	DM8C01G02050	Soltu.DM.01G002040	NA	NA
DM8C01G02060	DM8C01G02060	Soltu.DM.01G002050	PGSC0003DMG400032153	Conserved gene of unknown function
DM8C01G02070	DM8C01G02070	Soltu.DM.01G002060	PGSC0003DMG400032205	Selenoprotein O
DM8C01G02080	DM8C01G02080	Soltu.DM.01G002070	PGSC0003DMG400032206	Pentatricopeptide repeat-containing protein, chloroplastic
DM8C01G02090	DM8C01G02090	Soltu.DM.01G002080/Soltu.DM.01G002090	PGSC0003DMG400032154	Alcohol dehydrogenase
DM8C01G02100	DM8C01G02100	Soltu.DM.01G002100/Soltu.DM.01G002110	NA	NA
DM8C01G02110	DM8C01G02110	Soltu.DM.01G002120/Soltu.DM.01G002130/Soltu.DM.01G002140	PGSC0003DMG400032155	Lipoxygenase
DM8C01G02120	DM8C01G02120	NA	NA	NA
DM8C01G02130	DM8C01G02130	Soltu.DM.01G002150/Soltu.DM.01G002160	PGSC0003DMG400032207	Lipoxygenase
DM8C01G02140	DM8C01G02140	NA	NA	NA
DM8C01G02150	DM8C01G02150	NA	NA	NA
DM8C01G02160	DM8C01G02160	NA	NA	NA
DM8C01G02170	DM8C01G02170	NA	NA	NA
DM8C01G02180	DM8C01G02180	Soltu.DM.01G002170	PGSC0003DMG400032156	Oxidoreductase, 2OG-Fe(II) oxygenase family protein
DM8C01G02190	DM8C01G02190	NA	NA	NA
DM8C01G02200	DM8C01G02200	Soltu.DM.01G002180	PGSC0003DMG400032208	Oxidoreductase, 2OG-Fe(II) oxygenase family protein
DM8C01G02210	DM8C01G02210	Soltu.DM.01G002190	PGSC0003DMG400032157	Oxidoreductase, 2OG-Fe(II) oxygenase family protein
DM8C01G02220	DM8C01G02220	Soltu.DM.01G002200	NA	NA
DM8C01G02230	DM8C01G02230	Soltu.DM.01G002210	NA	NA
DM8C01G02240	DM8C01G02240	Soltu.DM.01G002220	PGSC0003DMG400003478	Oxidoreductase, 2OG-Fe(II) oxygenase family protein
DM8C01G02250	DM8C01G02250	NA	NA	NA
PGSC0003DMG401003479	NA	NA	PGSC0003DMG401003479	Gene of unknown function
DM8C01G02260	DM8C01G02260	Soltu.DM.01G002240	PGSC0003DMG402003479	Oxidoreductase, 2OG-Fe(II) oxygenase family protein
DM8C01G02270	DM8C01G02270	Soltu.DM.01G002250/Soltu.DM.01G002260	NA	NA
DM8C01G02280	DM8C01G02280	Soltu.DM.01G002270	PGSC0003DMG400021383	Oxidoreductase, 2OG-Fe(II) oxygenase family protein
DM8C01G02290	DM8C01G02290	Soltu.DM.01G002280	PGSC0003DMG400021350	C2 domain-containing protein
DM8C01G02300	DM8C01G02300	Soltu.DM.01G002290	PGSC0003DMG400031563	Gene of unknown function
DM8C01G02310	DM8C01G02310	Soltu.DM.01G002300	PGSC0003DMG400021382	Conserved gene of unknown function
DM8C01G02320	DM8C01G02320	Soltu.DM.01G002310	PGSC0003DMG400021381	EIL1
DM8C01G02330	DM8C01G02330	Soltu.DM.01G002320/Soltu.DM.01G002330	PGSC0003DMG400021348	Subtilisin-type protease
DM8C01G02340	DM8C01G02340	Soltu.DM.01G002340	PGSC0003DMG400021379	Conserved gene of unknown function
DM8C01G02350	DM8C01G02350	Soltu.DM.01G002350/Soltu.DM.01G002360	PGSC0003DMG400021347/PGSC0003DMG400021346	UDP-glucosyltransferase/Transcription factor
DM8C01G02360	DM8C01G02360	Soltu.DM.01G002370	PGSC0003DMG400021345	Conserved gene of unknown function
DM8C01G02370	DM8C01G02370	Soltu.DM.01G002380	PGSC0003DMG400021344	Conserved gene of unknown function
DM8C01G02380	DM8C01G02380	Soltu.DM.01G002390	PGSC0003DMG400021378/ENSRNA049462347	ATP-dependent RNA helicase/Plant small nucleolar RNA U
DM8C01G02390	DM8C01G02390	Soltu.DM.01G002400	PGSC0003DMG400021343	White-brown-complex ABC transporter family
DM8C01G02400	DM8C01G02400	Soltu.DM.01G002410	PGSC0003DMG400021342	Calcium-dependent protein kinase 20
DM8C01G02410	DM8C01G02410	Soltu.DM.01G002420	PGSC0003DMG400021377	PGPS/D7
DM8C01G02420	DM8C01G02420	Soltu.DM.01G002430/Soltu.DM.01G002440	PGSC0003DMG400021341	Sucrose-phosphatase 1
DM8C01G02430	DM8C01G02430	Soltu.DM.01G002450	PGSC0003DMG400021384	PGPS/D7
DM8C01G02440	DM8C01G02440	NA	PGSC0003DMG400021340	Conserved gene of unknown function
DM8C01G02450	DM8C01G02450	Soltu.DM.01G002460	PGSC0003DMG400043597	Fringe
DM8C01G02460	DM8C01G02460	Soltu.DM.01G002470	PGSC0003DMG400021376	Exonuclease
DM8C01G02470	DM8C01G02470	Soltu.DM.01G002480	PGSC0003DMG400021375	Conserved gene of unknown function
DM8C01G02480	DM8C01G02480	Soltu.DM.01G002490	PGSC0003DMG400021374	Methionine aminopeptidase
DM8C01G02490	DM8C01G02490	Soltu.DM.01G002500	PGSC0003DMG400021373	Zinc finger, RING-type
DM8C01G02500	DM8C01G02500	Soltu.DM.01G002510	PGSC0003DMG400021372	Fasciclin-like arabinogalactan protein 14
DM8C01G02510	DM8C01G02510	Soltu.DM.01G002520	PGSC0003DMG400021339	Lymphoid organ expressed yellow head virus receptor protein
DM8C01G02520	DM8C01G02520	Soltu.DM.01G002530	PGSC0003DMG400021338	Calcium-dependent protein kinase
DM8C01G02530	DM8C01G02530	Soltu.DM.01G002540	PGSC0003DMG400021371	Pentatricopeptide repeat-containing protein
DM8C01G02540	DM8C01G02540	Soltu.DM.01G002550	PGSC0003DMG400021337	Co-chaperone protein HscB, mitochondrial
DM8C01G02550	DM8C01G02550	Soltu.DM.01G002560	PGSC0003DMG400021336	Conserved gene of unknown function
Soltu.DM.01G002570	NA	Soltu.DM.01G002570	NA	NA
DM8C01G02560	DM8C01G02560	Soltu.DM.01G002580	NA	NA
PGSC0003DMG400021370	NA	NA	PGSC0003DMG400021370	Gene of unknown function
DM8C01G02570	DM8C01G02570	Soltu.DM.01G002590	PGSC0003DMG400021369	Conserved gene of unknown function
DM8C01G02580	DM8C01G02580	Soltu.DM.01G002600	PGSC0003DMG402021334	Electron transporter
DM8C01G02590	DM8C01G02590	Soltu.DM.01G002610	PGSC0003DMG401021334	ML domain protein
PGSC0003DMG400021368	NA	NA	PGSC0003DMG400021368	Gene of unknown function
DM8C01G02600	DM8C01G02600	Soltu.DM.01G002620	PGSC0003DMG400021333	Ring finger protein
DM8C01G02610	DM8C01G02610	Soltu.DM.01G002630	PGSC0003DMG400021332	Gene of unknown function
DM8C01G02620	DM8C01G02620	Soltu.DM.01G002640	PGSC0003DMG400021367	Pentatricopeptide repeat-containing protein
DM8C01G02630	DM8C01G02630	Soltu.DM.01G002650	PGSC0003DMG400021365	YA1
DM8C01G02640	DM8C01G02640	Soltu.DM.01G002660	PGSC0003DMG400021364	33 kDa ribonucleoprotein, chloroplastic
DM8C01G02650	DM8C01G02650	Soltu.DM.01G002670	PGSC0003DMG400021331	PEN1
DM8C01G02660	DM8C01G02660	Soltu.DM.01G002680	NA	NA
DM8C01G02670	DM8C01G02670	Soltu.DM.01G002690	PGSC0003DMG400021363	Helicase domain-containing protein
DM8C01G02680	DM8C01G02680	Soltu.DM.01G002710	PGSC0003DMG400021362	Acyl-carrier-protein S-malonyltransferase/ transferase
DM8C01G02690	DM8C01G02690	Soltu.DM.01G002720	PGSC0003DMG400021329	Helix-loop-helix DNA-binding domain containing protein
DM8C01G02700	DM8C01G02700	Soltu.DM.01G002730	PGSC0003DMG400021328	Gene of unknown function
DM8C01G02710	DM8C01G02710	Soltu.DM.01G002740	PGSC0003DMG400021361	Dof zinc finger protein DOF3.5
DM8C01G02720	DM8C01G02720	Soltu.DM.01G002750	PGSC0003DMG400021360	U-box protein
DM8C01G02730	DM8C01G02730	Soltu.DM.01G002760	PGSC0003DMG400021359	U-box protein
PGSC0003DMG400039591	NA	NA	PGSC0003DMG400039591	Gene of unknown function
DM8C01G02740	DM8C01G02740	Soltu.DM.01G002770	PGSC0003DMG400021358	U-box protein
DM8C01G02750	DM8C01G02750	Soltu.DM.01G002780	PGSC0003DMG401021357	U-box protein
DM8C01G02760	DM8C01G02760	Soltu.DM.01G002790	PGSC0003DMG400021356	U-box protein
DM8C01G02770	DM8C01G02770	Soltu.DM.01G002800	PGSC0003DMG400021327	U-box protein
DM8C01G02780	DM8C01G02780	Soltu.DM.01G002810	PGSC0003DMG400021326	U-box protein
DM8C01G02790	DM8C01G02790	Soltu.DM.01G002820	PGSC0003DMG400021325	U-box protein
DM8C01G02800	DM8C01G02800	Soltu.DM.01G002830	PGSC0003DMG400021324	Spotted leaf protein
DM8C01G02810	DM8C01G02810	NA	NA	NA
DM8C01G02820	DM8C01G02820	Soltu.DM.01G002840	PGSC0003DMG400021355	Conserved gene of unknown function
DM8C01G02830	DM8C01G02830	Soltu.DM.01G002850	PGSC0003DMG400021323	BEL29 protein
DM8C01G02840	DM8C01G02840	Soltu.DM.01G002860	PGSC0003DMG400039398	Aluminum-activated malate transporter
DM8C01G02850	DM8C01G02850	Soltu.DM.01G002870	PGSC0003DMG400036570	Aluminum-activated malate transporter
DM8C01G02860	DM8C01G02860	Soltu.DM.01G002880	PGSC0003DMG400035191	Aluminum-activated malate transporter
DM8C01G02870	DM8C01G02870	Soltu.DM.01G002890	PGSC0003DMG400037538	Aluminum-activated malate transporter
DM8C01G02880	DM8C01G02880	Soltu.DM.01G002900	PGSC0003DMG400021322	Digalactosyldiacylglycerol synthase 1
DM8C01G02890	DM8C01G02890	Soltu.DM.01G002910	PGSC0003DMG400021354	NC domain-containing protein
DM8C01G02900	DM8C01G02900	Soltu.DM.01G002920	PGSC0003DMG400021321	Serine/threonine-protein kinase rio2
DM8C01G02910	DM8C01G02910	Soltu.DM.01G002930	PGSC0003DMG400021353	Serine/threonine-protein kinase PBS1
DM8C01G02920	DM8C01G02920	Soltu.DM.01G002940	NA	NA
DM8C01G02930	DM8C01G02930	Soltu.DM.01G002950	PGSC0003DMG402021320/PGSC0003DMG401021320	Coatomer subunit beta-1/Coatomer subunit beta-1
DM8C01G02940	DM8C01G02940	Soltu.DM.01G002960	PGSC0003DMG400044507	Conserved gene of unknown function
DM8C01G02950	DM8C01G02950	Soltu.DM.01G002970	PGSC0003DMG400021351	Cohesion establishment factor 7
DM8C01G02960	DM8C01G02960	Soltu.DM.01G002980	PGSC0003DMG400021319	C2 domain-containing protein
DM8C01G02970	DM8C01G02970	Soltu.DM.01G002990	PGSC0003DMG400021318	Conserved gene of unknown function
DM8C01G02980	DM8C01G02980	Soltu.DM.01G003000	PGSC0003DMG400016423	Conserved gene of unknown function
DM8C01G02990	DM8C01G02990	Soltu.DM.01G003010	PGSC0003DMG400016422	Conserved gene of unknown function
DM8C01G03000	DM8C01G03000	Soltu.DM.01G003020	PGSC0003DMG400016421	Conserved gene of unknown function
DM8C01G03010	DM8C01G03010	Soltu.DM.01G003030	PGSC0003DMG400016432	Conserved gene of unknown function
DM8C01G03020	DM8C01G03020	Soltu.DM.01G003040	PGSC0003DMG400016420	VAMP protein SEC22
DM8C01G03030	DM8C01G03030	Soltu.DM.01G003050	PGSC0003DMG400016390	Hin1
DM8C01G03040	DM8C01G03040	Soltu.DM.01G003060	PGSC0003DMG400039594	Hin1
DM8C01G03050	DM8C01G03050	Soltu.DM.01G003070/Soltu.DM.01G003080	PGSC0003DMG400016389	U3 small nucleolar ribonucleoprotein protein imp4
DM8C01G03060	DM8C01G03060	Soltu.DM.01G003090	PGSC0003DMG400016388	Conserved gene of unknown function
DM8C01G03070	DM8C01G03070	Soltu.DM.01G003100	PGSC0003DMG400016419	Cytokinin riboside 5'-monophosphate phosphoribohydrolase LOG7
DM8C01G03080	DM8C01G03080	Soltu.DM.01G003110	PGSC0003DMG400034554	Pentatricopeptide repeat-containing protein
DM8C01G03090	DM8C01G03090	Soltu.DM.01G003120	PGSC0003DMG400016387	Thioredoxin peroxidase
DM8C01G03100	DM8C01G03100	NA	NA	NA
DM8C01G03110	DM8C01G03110	Soltu.DM.01G003130	PGSC0003DMG400035474	Conserved gene of unknown function
DM8C01G03120	DM8C01G03120	Soltu.DM.01G003140	PGSC0003DMG400016418	E2F4,5
DM8C01G03130	DM8C01G03130	Soltu.DM.01G003150	PGSC0003DMG400016417	Conserved gene of unknown function
DM8C01G03140	DM8C01G03140	Soltu.DM.01G003160	PGSC0003DMG400016386	HVA22 i
DM8C01G03150	DM8C01G03150	Soltu.DM.01G003180	PGSC0003DMG400016416	Conserved gene of unknown function
DM8C01G03160	DM8C01G03160	Soltu.DM.01G003190	PGSC0003DMG400016415	Conserved gene of unknown function
DM8C01G03170	DM8C01G03170	Soltu.DM.01G003200	PGSC0003DMG400016385	Conserved gene of unknown function
DM8C01G03180	DM8C01G03180	NA	PGSC0003DMG400016384	Gene of unknown function
DM8C01G03190	DM8C01G03190	Soltu.DM.01G003210	NA	NA
DM8C01G03200	DM8C01G03200	Soltu.DM.01G003220	PGSC0003DMG400016383	Ccr4-associated factor
DM8C01G03210	DM8C01G03210	Soltu.DM.01G003230	PGSC0003DMG402016414	Pentatricopeptide repeat-containing protein
DM8C01G03220	DM8C01G03220	Soltu.DM.01G003240	PGSC0003DMG402016414	Pentatricopeptide repeat-containing protein
DM8C01G03230	DM8C01G03230	Soltu.DM.01G003250	PGSC0003DMG400016382	Ubiquitin-conjugating enzyme family protein
DM8C01G03240	DM8C01G03240	Soltu.DM.01G003260	PGSC0003DMG400016381	Conserved gene of unknown function
DM8C01G03250	DM8C01G03250	Soltu.DM.01G003270	NA	NA
DM8C01G03260	DM8C01G03260	Soltu.DM.01G003280	PGSC0003DMG400016379	Zinc finger protein
DM8C01G03270	DM8C01G03270	Soltu.DM.01G003290	PGSC0003DMG400016377	BHLH transcription factor
DM8C01G03280	DM8C01G03280	Soltu.DM.01G003300	PGSC0003DMG400016376	Tobamovirus multiplication 3
DM8C01G03290	DM8C01G03290	NA	PGSC0003DMG400016430	Conserved gene of unknown function
DM8C01G03300	DM8C01G03300	Soltu.DM.01G003310	PGSC0003DMG400016413	Conserved gene of unknown function
DM8C01G03310	DM8C01G03310	Soltu.DM.01G003320	PGSC0003DMG400016412	Succinyl-CoA ligase alpha 1 subunit
DM8C01G03320	DM8C01G03320	Soltu.DM.01G003330	PGSC0003DMG400016411	Isochorismatase
DM8C01G03330	DM8C01G03330	Soltu.DM.01G003340	PGSC0003DMG400016375	Anthranilate N-benzoyltransferase protein
DM8C01G03340	DM8C01G03340	Soltu.DM.01G003350	PGSC0003DMG400016374	F-box protein
DM8C01G03350	DM8C01G03350	Soltu.DM.01G003360/Soltu.DM.01G003390	PGSC0003DMG400016373	Alanine-2-oxoglutarate aminotransferase 1
DM8C01G03360	DM8C01G03360	Soltu.DM.01G003400	PGSC0003DMG400016372	Resistance protein PSH-RGH7
DM8C01G03370	DM8C01G03370	Soltu.DM.01G003410	PGSC0003DMG400016371	Peroxidase 44
DM8C01G03380	DM8C01G03380	Soltu.DM.01G003420	PGSC0003DMG401016370	Lipase
DM8C01G03390	DM8C01G03390	Soltu.DM.01G003430	PGSC0003DMG400016429	Kinase
DM8C01G03400	DM8C01G03400	Soltu.DM.01G003440	NA	NA
DM8C01G03410	DM8C01G03410	Soltu.DM.01G003450	NA	NA
DM8C01G03420	DM8C01G03420	Soltu.DM.01G003460	NA	NA
DM8C01G03430	DM8C01G03430	NA	NA	NA
DM8C01G03440	DM8C01G03440	Soltu.DM.01G003470/Soltu.DM.01G003480	NA	NA
DM8C01G03450	DM8C01G03450	Soltu.DM.01G003490	PGSC0003DMG400016409	Protein kinase family protein
DM8C01G03460	DM8C01G03460	Soltu.DM.01G003500	NA	NA
DM8C01G03470	DM8C01G03470	Soltu.DM.01G003510/Soltu.DM.01G003520	PGSC0003DMG402016407	ADP-ribosylation factor
DM8C01G03480	DM8C01G03480	Soltu.DM.01G003530	NA	NA
DM8C01G03490	DM8C01G03490	Soltu.DM.01G003540	PGSC0003DMG401016407	OBP32pep
DM8C01G03500	DM8C01G03500	Soltu.DM.01G003550	PGSC0003DMG400016369	Nucleoside transporter
DM8C01G03510	DM8C01G03510	Soltu.DM.01G003570/Soltu.DM.01G003580	PGSC0003DMG400016406/PGSC0003DMG400016405/PGSC0003DMG402016404	Gene of unknown function/Leaf senescence protein/RNase H domain-containing protein
DM8C01G03520	DM8C01G03520	Soltu.DM.01G003590	PGSC0003DMG401016404	Conserved gene of unknown function
DM8C01G03530	DM8C01G03530	Soltu.DM.01G003600	PGSC0003DMG400016367	Ribosomal protein S27
DM8C01G03540	DM8C01G03540	Soltu.DM.01G003610	PGSC0003DMG400016367	Ribosomal protein S27
DM8C01G03550	DM8C01G03550	Soltu.DM.01G003620/Soltu.DM.01G003630	PGSC0003DMG400016403/PGSC0003DMG400016402	Transferase, transferring glycosyl groups/Obtusifoliol 14alpha-demethylase
DM8C01G03560	DM8C01G03560	Soltu.DM.01G003640/Soltu.DM.01G003650	NA	NA
DM8C01G03570	DM8C01G03570	Soltu.DM.01G003660	PGSC0003DMG400016401	Electron transporter
DM8C01G03580	DM8C01G03580	Soltu.DM.01G003670	PGSC0003DMG400016365	Phytosulfokine receptor
Soltu.DM.01G003680	NA	Soltu.DM.01G003680	NA	NA
DM8C01G03590	DM8C01G03590	Soltu.DM.01G003690	PGSC0003DMG400036477	Tetratricopeptide repeat-containing protein
Soltu.DM.01G003700	NA	Soltu.DM.01G003700	NA	NA
DM8C01G03600	DM8C01G03600	Soltu.DM.01G003710	PGSC0003DMG400016400	Zinc finger CCCH domain-containing protein 32
DM8C01G03610	DM8C01G03610	Soltu.DM.01G003720/Soltu.DM.01G003730	NA	NA
DM8C01G03620	DM8C01G03620	Soltu.DM.01G003740	NA	NA
DM8C01G03630	DM8C01G03630	Soltu.DM.01G003750	NA	NA
DM8C01G03640	DM8C01G03640	Soltu.DM.01G003760	NA	NA
DM8C01G03650	DM8C01G03650	Soltu.DM.01G003770	NA	NA
DM8C01G03660	DM8C01G03660	Soltu.DM.01G003780	PGSC0003DMG401016399/PGSC0003DMG402016399	Conserved gene of unknown function/Conserved gene of unknown function
DM8C01G03670	DM8C01G03670	Soltu.DM.01G003790	PGSC0003DMG400035528	Gene of unknown function
DM8C01G03680	DM8C01G03680	Soltu.DM.01G003800	PGSC0003DMG400016363	Transcription factor TCP7
DM8C01G03690	DM8C01G03690	Soltu.DM.01G003810	PGSC0003DMG400016363	Transcription factor TCP7
DM8C01G03700	DM8C01G03700	Soltu.DM.01G003820	PGSC0003DMG400016362	Monosaccharide transporter 1
DM8C01G03710	DM8C01G03710	Soltu.DM.01G003830	PGSC0003DMG400016361	Thioredoxin x
DM8C01G03720	DM8C01G03720	Soltu.DM.01G003840	PGSC0003DMG400016398	Conserved gene of unknown function
DM8C01G03730	DM8C01G03730	Soltu.DM.01G003850	PGSC0003DMG400016397	Prefoldin subunit 5
DM8C01G03740	DM8C01G03740	Soltu.DM.01G003860	PGSC0003DMG402016396	Phosphotyrosyl phosphatase activator protein
DM8C01G03750	DM8C01G03750	Soltu.DM.01G003870	PGSC0003DMG401016396	Dihydroorotate dehydrogenase
DM8C01G03760	DM8C01G03760	Soltu.DM.01G003880	PGSC0003DMG400016360	3'-N-debenzoyl-2'-deoxytaxol N-benzoyltransferase
DM8C01G03770	DM8C01G03770	Soltu.DM.01G003890/Soltu.DM.01G003900	NA	NA
DM8C01G03780	DM8C01G03780	Soltu.DM.01G003910	NA	NA
DM8C01G03790	DM8C01G03790	Soltu.DM.01G003910/Soltu.DM.01G003920	PGSC0003DMG400016395	Acetyl co-enzyme A carboxylase biotin carboxylase subunit
DM8C01G03800	DM8C01G03800	Soltu.DM.01G003930	PGSC0003DMG400016394	L19 ribosomal protein
DM8C01G03810	DM8C01G03810	Soltu.DM.01G003940/Soltu.DM.01G003950	PGSC0003DMG400016394	L19 ribosomal protein
DM8C01G03820	DM8C01G03820	Soltu.DM.01G003960	PGSC0003DMG400016393	Pre-mRNA branch site protein p14
DM8C01G03830	DM8C01G03830	Soltu.DM.01G003970	PGSC0003DMG400016358	26S proteasome regulatory particle non-ATPase subunit 8
DM8C01G03840	DM8C01G03840	Soltu.DM.01G003980	PGSC0003DMG400016392	Pentatricopeptide repeat-containing protein
DM8C01G03850	DM8C01G03850	Soltu.DM.01G003990	NA	NA
DM8C01G03860	DM8C01G03860	Soltu.DM.01G004000	NA	NA
Soltu.DM.01G004010	NA	Soltu.DM.01G004010	NA	NA
Soltu.DM.01G004020	NA	Soltu.DM.01G004020	NA	NA
Soltu.DM.01G004030	NA	Soltu.DM.01G004030	NA	NA
DM8C01G03870	DM8C01G03870	Soltu.DM.01G004040/Soltu.DM.01G004060/Soltu.DM.01G004080/Soltu.DM.01G004100/Soltu.DM.01G004110/Soltu.DM.01G004300/Soltu.DM.01G004140/Soltu.DM.01G004150/Soltu.DM.01G004170/Soltu.DM.01G004190	PGSC0003DMG400016357/PGSC0003DMG400016424	Hcr9-OR2C/Hcr9-OR2A
DM8C01G03880	DM8C01G03880	Soltu.DM.01G004220/Soltu.DM.01G004410/Soltu.DM.01G004260/Soltu.DM.01G004090/Soltu.DM.01G004450	NA	NA
PGSC0003DMG400036835	NA	Soltu.DM.01G004450	PGSC0003DMG400036835	Hcr9-OR2C
Soltu.DM.01G004460	NA	Soltu.DM.01G004460	NA	NA
DM8C01G03890	DM8C01G03890	Soltu.DM.01G004470	PGSC0003DMG402021049	Hcr9-OR2A
Soltu.DM.01G004480	NA	Soltu.DM.01G004480	NA	NA
DM8C01G03900	DM8C01G03900	Soltu.DM.01G004490/Soltu.DM.01G004500	PGSC0003DMG401021049	Hcr9-OR2C
DM8C01G03910	DM8C01G03910	Soltu.DM.01G004510	PGSC0003DMG400021051	Hcr9-9D
DM8C01G03920	DM8C01G03920	NA	NA	NA
Soltu.DM.01G004520	NA	Soltu.DM.01G004520	NA	NA
DM8C01G03930	DM8C01G03930	Soltu.DM.01G004530	NA	NA
PGSC0003DMG400033937	NA	NA	PGSC0003DMG400033937	Gene of unknown function
DM8C01G03940	DM8C01G03940	Soltu.DM.01G004540	PGSC0003DMG400010706	Aluminum-activated citrate transporter
DM8C01G03950	DM8C01G03950	Soltu.DM.01G004550	PGSC0003DMG400045844	Gene of unknown function
DM8C01G03960	DM8C01G03960	Soltu.DM.01G004560	PGSC0003DMG400010705	Ubiquitin-protein ligase
DM8C01G03970	DM8C01G03970	NA	PGSC0003DMG400010705	Ubiquitin-protein ligase
DM8C01G03980	DM8C01G03980	Soltu.DM.01G004570	PGSC0003DMG400010704	Calcium-dependent protein kinase 8
DM8C01G03990	DM8C01G03990	Soltu.DM.01G004580	NA	NA
DM8C01G04000	DM8C01G04000	Soltu.DM.01G004590	PGSC0003DMG400010699	Gene of unknown function
DM8C01G04010	DM8C01G04010	Soltu.DM.01G004600	PGSC0003DMG400010699	Gene of unknown function
DM8C01G04020	DM8C01G04020	Soltu.DM.01G004610	PGSC0003DMG400038570	Gene of unknown function
DM8C01G04030	DM8C01G04030	Soltu.DM.01G004620	PGSC0003DMG400010698	Adrenodoxin
DM8C01G04040	DM8C01G04040	Soltu.DM.01G004630	PGSC0003DMG400010703	Translocation protein sec62
DM8C01G04050	DM8C01G04050	Soltu.DM.01G004630	NA	NA
DM8C01G04060	DM8C01G04060	Soltu.DM.01G004640	NA	NA
DM8C01G04070	DM8C01G04070	Soltu.DM.01G004650	PGSC0003DMG400010697	YA4
DM8C01G04080	DM8C01G04080	NA	NA	NA
PGSC0003DMG400038851	NA	Soltu.DM.01G004660	PGSC0003DMG400038851	Gene of unknown function
DM8C01G04090	DM8C01G04090	Soltu.DM.01G004670	PGSC0003DMG400010702	Gene of unknown function
DM8C01G04100	DM8C01G04100	Soltu.DM.01G004680	PGSC0003DMG400010696	Conserved gene of unknown function
DM8C01G04110	DM8C01G04110	Soltu.DM.01G004690	PGSC0003DMG400010701	Kinase
Soltu.DM.01G004700	NA	Soltu.DM.01G004700	NA	NA
DM8C01G04120	DM8C01G04120	Soltu.DM.01G004710	NA	NA
DM8C01G04130	DM8C01G04130	Soltu.DM.01G004720	NA	NA
DM8C01G04140	DM8C01G04140	Soltu.DM.01G004730	PGSC0003DMG400020016	Conserved gene of unknown function
DM8C01G04150	DM8C01G04150	Soltu.DM.01G004740	NA	NA
DM8C01G04160	DM8C01G04160	Soltu.DM.01G004750/Soltu.DM.01G004760	PGSC0003DMG401031484	DNA repair protein XRCC2 homolog
DM8C01G04170	DM8C01G04170	Soltu.DM.01G004780	NA	NA
DM8C01G04180	DM8C01G04180	Soltu.DM.01G004790	PGSC0003DMG400033718	Conserved gene of unknown function
DM8C01G04190	DM8C01G04190	Soltu.DM.01G004800	NA	NA
DM8C01G04200	DM8C01G04200	Soltu.DM.01G004810	PGSC0003DMG402031484	Gene of unknown function
DM8C01G04210	DM8C01G04210	Soltu.DM.01G004820	PGSC0003DMG400031486	Conserved gene of unknown function
DM8C01G04220	DM8C01G04220	Soltu.DM.01G004830	PGSC0003DMG400031485	Kinase
PGSC0003DMG400019099	NA	NA	PGSC0003DMG400019099	Gene of unknown function
PGSC0003DMG400019098	NA	NA	PGSC0003DMG400019098	Photosystem II 5 kDa protein, chloroplast
DM8C01G04230	DM8C01G04230	Soltu.DM.01G004840	PGSC0003DMG400019097	DNA repair protein XRCC2 homolog
DM8C01G04240	DM8C01G04240	Soltu.DM.01G004850	PGSC0003DMG400030292	Conserved gene of unknown function
DM8C01G04250	DM8C01G04250	Soltu.DM.01G004860	PGSC0003DMG400030291	Kinase
DM8C01G04260	DM8C01G04260	Soltu.DM.01G004870	NA	NA
DM8C01G04270	DM8C01G04270	NA	NA	NA
DM8C01G04280	DM8C01G04280	NA	NA	NA
PGSC0003DMG400010506	NA	NA	PGSC0003DMG400010506	Gene of unknown function
DM8C01G04290	DM8C01G04290	Soltu.DM.01G004880	PGSC0003DMG401010496/PGSC0003DMG402010496	X-ray repair cross complementing protein 2, xrcc2/Gene of unknown function
Soltu.DM.01G004890	NA	Soltu.DM.01G004890	NA	NA
DM8C01G04300	DM8C01G04300	Soltu.DM.01G004900	PGSC0003DMG400010489	Receptor serine/threonine kinase
PGSC0003DMG400010488	NA	Soltu.DM.01G004910	PGSC0003DMG400010488	Conserved gene of unknown function
DM8C01G04310	DM8C01G04310	Soltu.DM.01G004920	NA	NA
PGSC0003DMG400010503	NA	Soltu.DM.01G004930	PGSC0003DMG400010503	Ubiquitin-protein ligase
PGSC0003DMG400010499	NA	Soltu.DM.01G004940	PGSC0003DMG400010499	Stress-induced receptor-like kinase
DM8C01G04320	DM8C01G04320	Soltu.DM.01G004940	NA	NA
DM8C01G04330	DM8C01G04330	NA	PGSC0003DMG400010502	Gene of unknown function
DM8C01G04340	DM8C01G04340	Soltu.DM.01G004950	NA	NA
PGSC0003DMG400010501	NA	Soltu.DM.S001800	PGSC0003DMG400010501	Gene of unknown function
DM8C01G04350	DM8C01G04350	Soltu.DM.01G004960	NA	NA
DM8C01G04360	DM8C01G04360	Soltu.DM.01G004970	NA	NA
DM8C01G04370	DM8C01G04370	Soltu.DM.01G004980	PGSC0003DMG400010498	Photosystem II 5 kDa protein, chloroplast
PGSC0003DMG400010497	NA	Soltu.DM.01G004990	PGSC0003DMG400010497	Isoform 2 of DNA repair protein XRCC2 homolog
DM8C01G04380	DM8C01G04380	Soltu.DM.01G005000/Soltu.DM.01G005010	NA	NA
DM8C01G04390	DM8C01G04390	Soltu.DM.01G005020	NA	NA
DM8C01G04400	DM8C01G04400	Soltu.DM.01G005030	NA	NA
DM8C01G04410	DM8C01G04410	Soltu.DM.01G005040	NA	NA
DM8C01G04420	DM8C01G04420	Soltu.DM.01G005050	NA	NA
DM8C01G04430	DM8C01G04430	Soltu.DM.01G005060	PGSC0003DMG400010485	Poly(P)/ATP NAD kinase
DM8C01G04440	DM8C01G04440	Soltu.DM.01G005070	PGSC0003DMG400010484	BRASSINOSTEROID INSENSITIVE 1-associated receptor kinase 1
DM8C01G04450	DM8C01G04450	Soltu.DM.01G005080	PGSC0003DMG400010495	Conserved gene of unknown function
PGSC0003DMG400035453	NA	Soltu.DM.01G005090	PGSC0003DMG400035453	Gene of unknown function
DM8C01G04460	DM8C01G04460	Soltu.DM.01G005100	NA	NA
DM8C01G04470	DM8C01G04470	Soltu.DM.01G005110	NA	NA
DM8C01G04480	DM8C01G04480	Soltu.DM.01G005120	NA	NA
DM8C01G04490	DM8C01G04490	Soltu.DM.01G005130	PGSC0003DMG400036144	ZIP transporter
DM8C01G04500	DM8C01G04500	Soltu.DM.01G005140	PGSC0003DMG400010493	Nucleic acid binding protein
DM8C01G04510	DM8C01G04510	Soltu.DM.01G005150	PGSC0003DMG400043075	ZIP transporter
DM8C01G04520	DM8C01G04520	Soltu.DM.01G005160	PGSC0003DMG400010483	Glucan endo-1,3-beta-glucosidase
DM8C01G04530	DM8C01G04530	Soltu.DM.01G005170	PGSC0003DMG401010492	Acidic class II 1,3-beta-glucanase
DM8C01G04540	DM8C01G04540	Soltu.DM.01G005180	PGSC0003DMG401010492/PGSC0003DMG402010492	Acidic class II 1,3-beta-glucanase/Acidic class II 1,3-beta-glucanase
DM8C01G04550	DM8C01G04550	Soltu.DM.01G005190	PGSC0003DMG400010491	Glucan endo-1,3-beta-D-glucosidase
DM8C01G04560	DM8C01G04560	NA	PGSC0003DMG400010500	Gene of unknown function
DM8C01G04570	DM8C01G04570	Soltu.DM.01G005200	PGSC0003DMG400010490	Acidic class II 1,3-beta-glucanase
PGSC0003DMG400002346	NA	NA	PGSC0003DMG400002346	Gene of unknown function
DM8C01G04580	DM8C01G04580	Soltu.DM.01G005210	NA	NA
DM8C01G04590	DM8C01G04590	Soltu.DM.01G005220	PGSC0003DMG400002342	Glucan endo-1,3-beta-glucosidase
DM8C01G04600	DM8C01G04600	Soltu.DM.01G005240	NA	NA
DM8C01G04610	DM8C01G04610	Soltu.DM.01G005230	NA	NA
DM8C01G04620	DM8C01G04620	NA	PGSC0003DMG400002347	1,3-beta-glucan glucanohydrolase
DM8C01G04630	DM8C01G04630	Soltu.DM.S002200	NA	NA
DM8C01G04640	DM8C01G04640	Soltu.DM.01G005250	NA	NA
DM8C01G04650	DM8C01G04650	Soltu.DM.S002220	NA	NA
PGSC0003DMG400002344	NA	NA	PGSC0003DMG400002344	Conserved gene of unknown function
DM8C01G04660	DM8C01G04660	Soltu.DM.01G005270	PGSC0003DMG400002340	Elicitor-inducible cytochrome P450
DM8C01G04670	DM8C01G04670	Soltu.DM.01G005280	PGSC0003DMG400002341	Cytochrome P450
DM8C01G04680	DM8C01G04680	Soltu.DM.01G005290	PGSC0003DMG400002345	Cytochrome P450 hydroxylase
DM8C01G04690	DM8C01G04690	Soltu.DM.01G005300	PGSC0003DMG400009790	Cytochrome P450 hydroxylase
DM8C01G04700	DM8C01G04700	Soltu.DM.01G005310/Soltu.DM.01G005320	PGSC0003DMG400009792/PGSC0003DMG400009788	Cytochrome P450 71D7/Cytochrome P450
DM8C01G04710	DM8C01G04710	Soltu.DM.01G005330	PGSC0003DMG402009791	Cytochrome P450 hydroxylase
DM8C01G04720	DM8C01G04720	Soltu.DM.01G005340/Soltu.DM.01G005350	PGSC0003DMG401009791	Cytochrome P450 hydroxylase
DM8C01G04730	DM8C01G04730	Soltu.DM.01G005360	PGSC0003DMG400017999	Cytochrome P450 hydroxylase
DM8C01G04740	DM8C01G04740	Soltu.DM.01G005370	PGSC0003DMG400018000	Gene of unknown function
DM8C01G04750	DM8C01G04750	Soltu.DM.01G005380	PGSC0003DMG400017998	F-box family protein
DM8C01G04760	DM8C01G04760	Soltu.DM.01G005390	PGSC0003DMG400017997	Cytochrome P450
DM8C01G04770	DM8C01G04770	NA	NA	NA
DM8C01G04780	DM8C01G04780	Soltu.DM.01G005400	PGSC0003DMG400026871	Cytochrome P450
DM8C01G04790	DM8C01G04790	NA	PGSC0003DMG400026872	Splicing factor 3B subunit
Soltu.DM.01G005420	NA	Soltu.DM.01G005420	NA	NA
DM8C01G04800	DM8C01G04800	Soltu.DM.01G005430	NA	NA
DM8C01G04810	DM8C01G04810	NA	NA	NA
DM8C01G04820	DM8C01G04820	NA	NA	NA
DM8C01G04830	DM8C01G04830	Soltu.DM.12G016160	NA	NA
DM8C01G04840	DM8C01G04840	Soltu.DM.12G016160	NA	NA
DM8C01G04850	DM8C01G04850	NA	PGSC0003DMG400009812	Cytochrome P450
DM8C01G04860	DM8C01G04860	Soltu.DM.01G005450/Soltu.DM.01G005460/Soltu.DM.01G005470	PGSC0003DMG400009814/PGSC0003DMG400009811/PGSC0003DMG400009810	Cytochrome P450/Cytochrome P450/Cytochrome P450 hydroxylase
DM8C01G04870	DM8C01G04870	Soltu.DM.01G005480	PGSC0003DMG400004429	S2 self-incompatibility locus-linked pollen 3.2 protein
DM8C01G04880	DM8C01G04880	Soltu.DM.01G005480	PGSC0003DMG400004430	GDP-mannose transporter
DM8C01G04890	DM8C01G04890	Soltu.DM.01G005490	PGSC0003DMG400004431	Conserved gene of unknown function
DM8C01G04900	DM8C01G04900	Soltu.DM.01G005500	PGSC0003DMG400039819	Mannan endo-1,4-beta-mannosidase 4
DM8C01G04910	DM8C01G04910	Soltu.DM.01G005510	PGSC0003DMG400044667	Mannan endo-1,4-beta-mannosidase 4
DM8C01G04920	DM8C01G04920	Soltu.DM.01G005520	PGSC0003DMG400004435	Ubiquitin-conjugating enzyme variant
DM8C01G04930	DM8C01G04930	Soltu.DM.01G005530/Soltu.DM.01G005540	NA	NA
DM8C01G04940	DM8C01G04940	Soltu.DM.01G005550	PGSC0003DMG400004428	Gene of unknown function
DM8C01G04950	DM8C01G04950	Soltu.DM.01G005560	PGSC0003DMG400022718	Conserved gene of unknown function
DM8C01G04960	DM8C01G04960	Soltu.DM.01G005570	NA	NA
DM8C01G04970	DM8C01G04970	Soltu.DM.01G005580	PGSC0003DMG400022716	Phospholipase A22
DM8C01G04980	DM8C01G04980	Soltu.DM.01G005590	PGSC0003DMG400022715	Phosphoesterase family protein
DM8C01G04990	DM8C01G04990	NA	PGSC0003DMG400022699	Resistance gene
DM8C01G05000	DM8C01G05000	Soltu.DM.01G005600	PGSC0003DMG400022698	RING finger
DM8C01G05010	DM8C01G05010	Soltu.DM.01G005610	NA	NA
DM8C01G05020	DM8C01G05020	Soltu.DM.01G005620	NA	NA
DM8C01G05030	DM8C01G05030	Soltu.DM.01G005630	PGSC0003DMG400022714	Minor histocompatibility antigen H13
DM8C01G05040	DM8C01G05040	Soltu.DM.01G005640	PGSC0003DMG400022713	L-ascorbate oxidase
DM8C01G05050	DM8C01G05050	Soltu.DM.01G005650	PGSC0003DMG400022712	Cop9 signalosome complex subunit
DM8C01G05060	DM8C01G05060	Soltu.DM.01G005660	PGSC0003DMG400022711	CBL-interacting serine/threonine-protein kinase
DM8C01G05070	DM8C01G05070	Soltu.DM.01G005670	PGSC0003DMG400045481	Protein kinase
DM8C01G05080	DM8C01G05080	Soltu.DM.01G005680	PGSC0003DMG400022696	Protein kinase APK1A, chloroplast
DM8C01G05090	DM8C01G05090	NA	PGSC0003DMG400047149	Ethylene-responsive transcription factor CRF4
DM8C01G05100	DM8C01G05100	NA	PGSC0003DMG400038949	AP2 domain class transcription factor
DM8C01G05110	DM8C01G05110	Soltu.DM.01G005690	PGSC0003DMG400038949	AP2 domain class transcription factor
DM8C01G05120	DM8C01G05120	NA	NA	NA
PGSC0003DMG400046911	NA	NA	PGSC0003DMG400046911	AP2/ERF domain-containing transcription factor
DM8C01G05130	DM8C01G05130	NA	NA	NA
DM8C01G05140	DM8C01G05140	Soltu.DM.01G005700	NA	NA
Soltu.DM.01G005710	NA	Soltu.DM.01G005710	NA	NA
Soltu.DM.01G005720	NA	Soltu.DM.01G005720	NA	NA
DM8C01G05150	DM8C01G05150	NA	NA	NA
DM8C01G05160	DM8C01G05160	NA	PGSC0003DMG400040856	AP2 domain class transcription factor
Soltu.DM.01G005730	NA	Soltu.DM.01G005730	NA	NA
DM8C01G05170	DM8C01G05170	NA	PGSC0003DMG400034583	AP2 domain class transcription factor
DM8C01G05180	DM8C01G05180	NA	NA	NA
DM8C01G05190	DM8C01G05190	NA	NA	NA
DM8C01G05200	DM8C01G05200	Soltu.DM.01G005740	NA	NA
DM8C01G05210	DM8C01G05210	NA	PGSC0003DMG400036561	Ethylene-responsive transcription factor
DM8C01G05220	DM8C01G05220	Soltu.DM.01G005750	NA	NA
DM8C01G05230	DM8C01G05230	NA	NA	NA
DM8C01G05240	DM8C01G05240	Soltu.DM.01G005760	PGSC0003DMG400022695	Ethylene-responsive transcription factor
DM8C01G05250	DM8C01G05250	Soltu.DM.01G005770	PGSC0003DMG400022710	Trytophan synthase alpha subunit
DM8C01G05260	DM8C01G05260	Soltu.DM.01G005780	PGSC0003DMG400022709	GRAS family transcription factor
DM8C01G05270	DM8C01G05270	Soltu.DM.01G005790/Soltu.DM.01G005800	PGSC0003DMG401022708/PGSC0003DMG402022708	Gene of unknown function/NAD dependent epimerase/dehydratase family protein
DM8C01G05280	DM8C01G05280	Soltu.DM.01G005810	PGSC0003DMG401022694	Phytochromobilin synthase
DM8C01G05290	DM8C01G05290	Soltu.DM.01G005820	PGSC0003DMG400046726	F-box family protein
DM8C01G05300	DM8C01G05300	Soltu.DM.01G005830	NA	NA
DM8C01G05310	DM8C01G05310	Soltu.DM.01G005840	PGSC0003DMG400022693	Calmodulin 5/6/7/8-like protein
DM8C01G05320	DM8C01G05320	Soltu.DM.01G005850	PGSC0003DMG400022707	AGO4-2
DM8C01G05330	DM8C01G05330	Soltu.DM.01G005860	PGSC0003DMG400022692	RNA-binding protein AKIP1
DM8C01G05340	DM8C01G05340	Soltu.DM.01G005870	PGSC0003DMG400022706	BZIP domain class transcription factor
DM8C01G05350	DM8C01G05350	Soltu.DM.01G005880/Soltu.DM.01G005890	PGSC0003DMG400022705/PGSC0003DMG400022704	Ngg1 interacting factor 3 like 1 binding protein 1 isoform 1/Conserved gene of unknown function
DM8C01G05360	DM8C01G05360	Soltu.DM.01G005900	PGSC0003DMG400022703	4-diphosphocytidyl-2-C-methyl-D-erythritol kinase, chloroplastic/chromoplastic
PGSC0003DMG400022721	NA	NA	PGSC0003DMG400022721	Gene of unknown function
DM8C01G05370	DM8C01G05370	Soltu.DM.01G005910	PGSC0003DMG400022691	Cysteine proteinase inhibitor
DM8C01G05380	DM8C01G05380	Soltu.DM.01G005920	PGSC0003DMG403022702	Conserved gene of unknown function
PGSC0003DMG402022702	NA	NA	PGSC0003DMG402022702	Gene of unknown function
DM8C01G05390	DM8C01G05390	Soltu.DM.01G005930	PGSC0003DMG401022702	Cyclin B1
DM8C01G05400	DM8C01G05400	Soltu.DM.01G005940	NA	NA
DM8C01G05410	DM8C01G05410	Soltu.DM.01G005950	PGSC0003DMG400022701	BTB-POZ and MATH domain protein
DM8C01G05420	DM8C01G05420	Soltu.DM.01G005960	PGSC0003DMG400022689	GAMyb-like1
DM8C01G05430	DM8C01G05430	Soltu.DM.01G005970	PGSC0003DMG400022700	Forkhead-associated domain-containing protein
DM8C01G05440	DM8C01G05440	Soltu.DM.01G005980	NA	NA
Soltu.DM.01G006000	NA	Soltu.DM.01G006000	NA	NA
DM8C01G05450	DM8C01G05450	Soltu.DM.01G006010	NA	NA
DM8C01G05460	DM8C01G05460	NA	NA	NA
DM8C01G05470	DM8C01G05470	NA	PGSC0003DMG400017141	Transposon protein, CACTA, En/Spm sub-class
DM8C01G05480	DM8C01G05480	NA	NA	NA
DM8C01G05490	DM8C01G05490	Soltu.DM.04G013810	PGSC0003DMG400003494	TNP2-like transposon protein
DM8C01G05500	DM8C01G05500	NA	PGSC0003DMG400003494	TNP2-like transposon protein
DM8C01G05510	DM8C01G05510	NA	NA	NA
DM8C01G05520	DM8C01G05520	Soltu.DM.01G006030	NA	NA
DM8C01G05530	DM8C01G05530	Soltu.DM.01G006040	NA	NA
DM8C01G05540	DM8C01G05540	Soltu.DM.01G006050	NA	NA
DM8C01G05550	DM8C01G05550	Soltu.DM.01G006060	PGSC0003DMG400045511	Bromodomain protein
DM8C01G05560	DM8C01G05560	Soltu.DM.01G006060	PGSC0003DMG400045511	Bromodomain protein
DM8C01G05570	DM8C01G05570	NA	NA	NA
DM8C01G05580	DM8C01G05580	Soltu.DM.01G006070	PGSC0003DMG400044033	Bromodomain protein
DM8C01G05590	DM8C01G05590	Soltu.DM.01G006080	NA	NA
DM8C01G05600	DM8C01G05600	NA	NA	NA
DM8C01G05610	DM8C01G05610	Soltu.DM.01G006090	PGSC0003DMG401005535	Histone deacetylase
PGSC0003DMG400005537	NA	NA	PGSC0003DMG400005537	Gene of unknown function
DM8C01G05620	DM8C01G05620	Soltu.DM.01G006100	NA	NA
DM8C01G05630	DM8C01G05630	NA	NA	NA
DM8C01G05640	DM8C01G05640	NA	NA	NA
DM8C01G05650	DM8C01G05650	Soltu.DM.01G006130	NA	NA
Soltu.DM.01G006140	NA	Soltu.DM.01G006140	NA	NA
DM8C01G05660	DM8C01G05660	Soltu.DM.01G006150	PGSC0003DMG400041005	Gene of unknown function
DM8C01G05670	DM8C01G05670	NA	NA	NA
DM8C01G05680	DM8C01G05680	Soltu.DM.01G006160	NA	NA
DM8C01G05690	DM8C01G05690	Soltu.DM.01G006170	NA	NA
DM8C01G05700	DM8C01G05700	Soltu.DM.01G006180	NA	NA
DM8C01G05710	DM8C01G05710	Soltu.DM.01G006190	PGSC0003DMG400008707	Conserved gene of unknown function
DM8C01G05720	DM8C01G05720	Soltu.DM.01G006200	PGSC0003DMG400008711	Avr9/Cf-9 rapidly elicited protein 76
DM8C01G05730	DM8C01G05730	Soltu.DM.01G006210	PGSC0003DMG400008712	EIL2
DM8C01G05740	DM8C01G05740	NA	NA	NA
DM8C01G05750	DM8C01G05750	Soltu.DM.01G006220	PGSC0003DMG400008708	Methionine synthase
DM8C01G05760	DM8C01G05760	Soltu.DM.01G006230	PGSC0003DMG400008709	DsRNA-binding protein ODB1
DM8C01G05770	DM8C01G05770	Soltu.DM.01G006240	PGSC0003DMG400008713	Hsp20/alpha crystallin family protein
DM8C01G05780	DM8C01G05780	Soltu.DM.01G006250	PGSC0003DMG400008714	Hsp20/alpha crystallin family protein
DM8C01G05790	DM8C01G05790	Soltu.DM.01G006260	PGSC0003DMG400008715	Hsp20/alpha crystallin family protein
DM8C01G05800	DM8C01G05800	Soltu.DM.01G006270	PGSC0003DMG400008710	Aldehyde oxidase
DM8C01G05810	DM8C01G05810	NA	PGSC0003DMG400040721	Conserved gene of unknown function
PGSC0003DMG400013137	NA	NA	PGSC0003DMG400013137	Reverse transcriptase
PGSC0003DMG402013133	NA	NA	PGSC0003DMG402013133	Gene of unknown function
PGSC0003DMG401013133	NA	NA	PGSC0003DMG401013133	Polypepetide with reverse transcriptase and RNaseH domains
Soltu.DM.01G006280	NA	Soltu.DM.01G006280	NA	NA
DM8C01G05820	DM8C01G05820	Soltu.DM.01G006290/Soltu.DM.01G006300	PGSC0003DMG400013135	Beta-D-glucan exohydrolase
DM8C01G05830	DM8C01G05830	Soltu.DM.01G006310	PGSC0003DMG400013132	Conserved gene of unknown function
DM8C01G05840	DM8C01G05840	Soltu.DM.01G006320	PGSC0003DMG400013131	Conserved gene of unknown function
DM8C01G05850	DM8C01G05850	Soltu.DM.01G006330	PGSC0003DMG400013134	Conserved gene of unknown function
DM8C01G05860	DM8C01G05860	Soltu.DM.01G006340	PGSC0003DMG400013130	Conserved gene of unknown function
DM8C01G05870	DM8C01G05870	Soltu.DM.01G006350/Soltu.DM.01G006360	PGSC0003DMG400013129/PGSC0003DMG400030283	Serine/threonine-protein phosphatase/Serine/threonine-protein phosphatase
Soltu.DM.01G006370	NA	Soltu.DM.01G006370	NA	NA
DM8C01G05880	DM8C01G05880	Soltu.DM.01G006380	PGSC0003DMG400030284	Cleavage/polyadenylation factor ia subunit clp1p
DM8C01G05890	DM8C01G05890	NA	NA	NA
DM8C01G05900	DM8C01G05900	NA	NA	NA
DM8C01G05910	DM8C01G05910	NA	NA	NA
DM8C01G05920	DM8C01G05920	Soltu.DM.01G006390	PGSC0003DMG400014730	ATP binding protein
PGSC0003DMG400035193	NA	NA	PGSC0003DMG400035193	Gene of unknown function
DM8C01G05930	DM8C01G05930	Soltu.DM.01G006400	PGSC0003DMG400014722	Sterol delta-7 reductase DWF5
DM8C01G05940	DM8C01G05940	Soltu.DM.01G006410	PGSC0003DMG400014732	Spotted leaf protein
DM8C01G05950	DM8C01G05950	Soltu.DM.01G006420	PGSC0003DMG400014733	U box
DM8C01G05960	DM8C01G05960	Soltu.DM.01G006430	NA	NA
DM8C01G05970	DM8C01G05970	Soltu.DM.01G006440	PGSC0003DMG400014723	Calmodulin binding protein
DM8C01G05980	DM8C01G05980	Soltu.DM.01G006450	PGSC0003DMG400039559	Ccr4-associated factor
DM8C01G05990	DM8C01G05990	Soltu.DM.01G006460	PGSC0003DMG400044432	Ccr4-associated factor
DM8C01G06000	DM8C01G06000	Soltu.DM.01G006460	PGSC0003DMG400035702	Ccr4-associated factor
DM8C01G06010	DM8C01G06010	Soltu.DM.01G006470	PGSC0003DMG400046401	Ccr4-associated factor
PGSC0003DMG400014746	NA	NA	PGSC0003DMG400014746	Gene of unknown function
DM8C01G06020	DM8C01G06020	Soltu.DM.01G006480	NA	NA
DM8C01G06030	DM8C01G06030	Soltu.DM.01G006490/Soltu.DM.01G006500	PGSC0003DMG400032482/PGSC0003DMG402014734	P-coumaroyl quinate/shikimate 3'-hydroxylase/P-coumaroyl quinate/shikimate 3'-hydroxylase
DM8C01G06040	DM8C01G06040	Soltu.DM.01G006510/Soltu.DM.01G006520/Soltu.DM.01G006530	NA	NA
DM8C01G06050	DM8C01G06050	Soltu.DM.01G006540	PGSC0003DMG400014735	MRNA-decapping enzyme
DM8C01G06060	DM8C01G06060	Soltu.DM.01G006550	PGSC0003DMG400014725	Peroxidase
DM8C01G06070	DM8C01G06070	Soltu.DM.01G006560	PGSC0003DMG400014726	Cationic peroxidase
DM8C01G06080	DM8C01G06080	NA	NA	NA
DM8C01G06090	DM8C01G06090	Soltu.DM.01G006570	PGSC0003DMG400014736	Serine-threonine protein kinase, plant-type
PGSC0003DMG400014737	NA	Soltu.DM.01G006580	PGSC0003DMG400014737	Gene of unknown function
PGSC0003DMG400014727	NA	Soltu.DM.01G006590	PGSC0003DMG400014727	Secretory peroxidase
Soltu.DM.01G006600	NA	Soltu.DM.01G006600	NA	NA
DM8C01G06100	DM8C01G06100	Soltu.DM.01G006610/Soltu.DM.01G006620	PGSC0003DMG400034764/PGSC0003DMG400014738	Gene of unknown function/Conserved gene of unknown function
PGSC0003DMG400014728	NA	Soltu.DM.01G006630	PGSC0003DMG400014728	Peroxidase 60
DM8C01G06110	DM8C01G06110	Soltu.DM.01G006640	PGSC0003DMG400014739	M18S-3Ap
DM8C01G06120	DM8C01G06120	NA	NA	NA
DM8C01G06130	DM8C01G06130	Soltu.DM.01G006650	NA	NA
Soltu.DM.01G006660	NA	Soltu.DM.01G006660	NA	NA
DM8C01G06140	DM8C01G06140	Soltu.DM.01G006670	PGSC0003DMG400014740	Serine/threonine-protein kinase bri1
DM8C01G06150	DM8C01G06150	NA	NA	NA
PGSC0003DMG400014741	NA	NA	PGSC0003DMG400014741	Gene of unknown function
Soltu.DM.01G006680	NA	Soltu.DM.01G006680	NA	NA
DM8C01G06160	DM8C01G06160	Soltu.DM.01G006690	PGSC0003DMG400043810	Conserved gene of unknown function
PGSC0003DMG400014742	NA	Soltu.DM.01G006700	PGSC0003DMG400014742	Serine-threonine protein kinase, plant-type
PGSC0003DMG400014751	NA	NA	PGSC0003DMG400014751	RNase H family protein
DM8C01G06170	DM8C01G06170	Soltu.DM.01G006720	NA	NA
Soltu.DM.01G006730	NA	Soltu.DM.01G006730	NA	NA
DM8C01G06180	DM8C01G06180	Soltu.DM.01G006740	PGSC0003DMG400014753	M18S-3Ap
Soltu.DM.01G006750	NA	Soltu.DM.01G006750	NA	NA
DM8C01G06190	DM8C01G06190	NA	NA	NA
DM8C01G06200	DM8C01G06200	Soltu.DM.01G006760	PGSC0003DMG400019072	M18S-3Ap
PGSC0003DMG400019073	NA	NA	PGSC0003DMG400019073	Gene of unknown function
PGSC0003DMG400019074	NA	NA	PGSC0003DMG400019074	'chromo' domain containing protein
DM8C01G06210	DM8C01G06210	Soltu.DM.01G006770	PGSC0003DMG400019071	M18S-3Ap
DM8C01G06220	DM8C01G06220	Soltu.DM.01G006780	PGSC0003DMG400028069	UDP-apiose/xylose synthase
DM8C01G06230	DM8C01G06230	Soltu.DM.01G006790	PGSC0003DMG400041923	Conserved gene of unknown function
DM8C01G06240	DM8C01G06240	Soltu.DM.01G006800	PGSC0003DMG400028068	Conserved gene of unknown function
DM8C01G06250	DM8C01G06250	Soltu.DM.01G006810	PGSC0003DMG400038366	CBF1
DM8C01G06260	DM8C01G06260	Soltu.DM.01G006820	PGSC0003DMG400011703	Ku70-binding family protein
DM8C01G06270	DM8C01G06270	Soltu.DM.01G006830	PGSC0003DMG400011702	60S acidic ribosomal protein
DM8C01G06280	DM8C01G06280	Soltu.DM.01G006840	NA	NA
DM8C01G06290	DM8C01G06290	Soltu.DM.01G006850	PGSC0003DMG400011701	Conserved gene of unknown function
DM8C01G06300	DM8C01G06300	Soltu.DM.01G006860	NA	NA
DM8C01G06310	DM8C01G06310	Soltu.DM.01G006870	PGSC0003DMG400011700	Conserved gene of unknown function
DM8C01G06320	DM8C01G06320	Soltu.DM.01G006880	PGSC0003DMG400011716	Sn-1 protein
PGSC0003DMG400011715	NA	NA	PGSC0003DMG400011715	Sn-2 protein
DM8C01G06330	DM8C01G06330	NA	NA	NA
DM8C01G06340	DM8C01G06340	Soltu.DM.01G006890	NA	NA
DM8C01G06350	DM8C01G06350	Soltu.DM.01G006900	PGSC0003DMG400011718	Protein phosphatase 2c
Soltu.DM.01G006910	NA	Soltu.DM.01G006910	NA	NA
DM8C01G06360	DM8C01G06360	Soltu.DM.01G006920	PGSC0003DMG400011713	Conserved gene of unknown function
DM8C01G06370	DM8C01G06370	Soltu.DM.01G006930	NA	NA
DM8C01G06380	DM8C01G06380	Soltu.DM.01G006940	PGSC0003DMG400011712	Ribosomal protein L10a
DM8C01G06390	DM8C01G06390	Soltu.DM.01G006950	PGSC0003DMG400011712	Ribosomal protein L10a
DM8C01G06400	DM8C01G06400	Soltu.DM.01G006960	PGSC0003DMG400011711	Conserved gene of unknown function
DM8C01G06410	DM8C01G06410	Soltu.DM.01G006970	NA	NA
DM8C01G06420	DM8C01G06420	Soltu.DM.01G006980	PGSC0003DMG400011710	Conserved gene of unknown function
DM8C01G06430	DM8C01G06430	Soltu.DM.01G006990	NA	NA
PGSC0003DMG400011709	NA	Soltu.DM.01G007000	PGSC0003DMG400011709	CEN 1
Soltu.DM.01G007010	NA	Soltu.DM.01G007010	NA	NA
DM8C01G06440	DM8C01G06440	Soltu.DM.01G007020	PGSC0003DMG400011708	Conserved gene of unknown function
DM8C01G06450	DM8C01G06450	Soltu.DM.01G007030	PGSC0003DMG400011707	CEN 1
DM8C01G06460	DM8C01G06460	Soltu.DM.01G007040	NA	NA
DM8C01G06470	DM8C01G06470	Soltu.DM.01G007050	PGSC0003DMG400011697	ATP binding protein
DM8C01G06480	DM8C01G06480	Soltu.DM.01G007060	PGSC0003DMG400032999	Gene of unknown function
DM8C01G06490	DM8C01G06490	Soltu.DM.01G007060	NA	NA
DM8C01G06500	DM8C01G06500	Soltu.DM.01G007070	PGSC0003DMG400010855	Protein phosphatase inhibitor 2 containing protein
PGSC0003DMG400046938	NA	NA	PGSC0003DMG400046938	Gene of unknown function
DM8C01G06510	DM8C01G06510	Soltu.DM.01G007080	NA	NA
DM8C01G06520	DM8C01G06520	Soltu.DM.01G007090	NA	NA
DM8C01G06530	DM8C01G06530	Soltu.DM.01G007100	NA	NA
DM8C01G06540	DM8C01G06540	Soltu.DM.01G007110	PGSC0003DMG400044500	Glycoside hydrolase family 28 protein / polygalacturonase (pectinase) family protein
DM8C01G06550	DM8C01G06550	Soltu.DM.01G007120	NA	NA
Soltu.DM.01G007130	NA	Soltu.DM.01G007130	NA	NA
DM8C01G06560	DM8C01G06560	Soltu.DM.01G007140	PGSC0003DMG400030012	Conserved gene of unknown function
DM8C01G06570	DM8C01G06570	Soltu.DM.01G007150	PGSC0003DMG400030008	Low-temperature-induced 65 kDa protein
DM8C01G06580	DM8C01G06580	Soltu.DM.01G007160	PGSC0003DMG400030007	Gene of unknown function
DM8C01G06590	DM8C01G06590	Soltu.DM.01G007170	PGSC0003DMG400030006	PAR-1b protein
DM8C01G06600	DM8C01G06600	Soltu.DM.01G007180	PGSC0003DMG400030005	Poly(A) polymerase
DM8C01G06610	DM8C01G06610	Soltu.DM.01G007190	PGSC0003DMG400030004	Conserved gene of unknown function
DM8C01G06620	DM8C01G06620	Soltu.DM.01G007200	NA	NA
DM8C01G06630	DM8C01G06630	Soltu.DM.01G007210	NA	NA
PGSC0003DMG400039280	NA	NA	PGSC0003DMG400039280	Gene of unknown function
DM8C01G06640	DM8C01G06640	NA	NA	NA
DM8C01G06650	DM8C01G06650	Soltu.DM.01G007220	NA	NA
DM8C01G06660	DM8C01G06660	Soltu.DM.01G007230	PGSC0003DMG400030001	LRX1
DM8C01G06670	DM8C01G06670	Soltu.DM.01G007240	PGSC0003DMG400030011	GEM 5
DM8C01G06680	DM8C01G06680	Soltu.DM.01G007250	PGSC0003DMG400030000	Major ampullate spidroin 2-2
PGSC0003DMG400045888	NA	NA	PGSC0003DMG400045888	Conserved gene of unknown function
DM8C01G06690	DM8C01G06690	Soltu.DM.01G007260	PGSC0003DMG400030010	Conserved gene of unknown function
DM8C01G06700	DM8C01G06700	NA	NA	NA
PGSC0003DMG400037399	NA	NA	PGSC0003DMG400037399	Gene of unknown function
DM8C01G06710	DM8C01G06710	Soltu.DM.01G007270	PGSC0003DMG400030009	Leucine-rich repeat protein
DM8C01G06720	DM8C01G06720	Soltu.DM.01G007280	PGSC0003DMG400029999	Conserved gene of unknown function
PGSC0003DMG400038588	NA	NA	PGSC0003DMG400038588	Gene of unknown function
DM8C01G06730	DM8C01G06730	Soltu.DM.01G007290	PGSC0003DMG400040467	Bifunctional endo-1,4-beta-xylanase xylA
Soltu.DM.01G007300	NA	Soltu.DM.01G007300	NA	NA
DM8C01G06740	DM8C01G06740	NA	NA	NA
DM8C01G06750	DM8C01G06750	Soltu.DM.01G007310	PGSC0003DMG400045348	Gene of unknown function
Soltu.DM.01G007320	NA	Soltu.DM.01G007320	NA	NA
Soltu.DM.01G007330	NA	Soltu.DM.01G007330	NA	NA
DM8C01G06760	DM8C01G06760	Soltu.DM.01G007340	NA	NA
DM8C01G06770	DM8C01G06770	Soltu.DM.01G007350	PGSC0003DMG400011884	Pentatricopeptide repeat-containing protein
DM8C01G06780	DM8C01G06780	Soltu.DM.01G007360	NA	NA
DM8C01G06790	DM8C01G06790	Soltu.DM.01G007370	PGSC0003DMG400045666	Peroxisomal biogenesis factor
Soltu.DM.01G007380	NA	Soltu.DM.01G007380	NA	NA
DM8C01G06800	DM8C01G06800	Soltu.DM.01G007390	NA	NA
DM8C01G06810	DM8C01G06810	Soltu.DM.01G007400	NA	NA
DM8C01G06820	DM8C01G06820	Soltu.DM.01G007410	PGSC0003DMG400011890	Conserved gene of unknown function
DM8C01G06830	DM8C01G06830	Soltu.DM.01G007420	NA	NA
DM8C01G06840	DM8C01G06840	Soltu.DM.01G007420	PGSC0003DMG400041837	Pentatricopeptide repeat-containing protein, mitochondrial
PGSC0003DMG400011885	NA	Soltu.DM.01G007420	PGSC0003DMG400011885	Pentatricopeptide repeat-containing protein
DM8C01G06850	DM8C01G06850	Soltu.DM.01G007430	NA	NA
Soltu.DM.01G007440	NA	Soltu.DM.01G007440	NA	NA
DM8C01G06860	DM8C01G06860	NA	NA	NA
DM8C01G06870	DM8C01G06870	NA	NA	NA
DM8C01G06880	DM8C01G06880	NA	NA	NA
DM8C01G06890	DM8C01G06890	Soltu.DM.01G007450	NA	NA
DM8C01G06900	DM8C01G06900	Soltu.DM.01G007450/Soltu.DM.01G007460	NA	NA
DM8C01G06910	DM8C01G06910	Soltu.DM.01G007470	NA	NA
DM8C01G06920	DM8C01G06920	Soltu.DM.01G007480	PGSC0003DMG400011887	Ulp1 protease family, C-terminal catalytic domain containing protein
DM8C01G06930	DM8C01G06930	Soltu.DM.01G007490	PGSC0003DMG400011888	Conserved gene of unknown function
DM8C01G06940	DM8C01G06940	Soltu.DM.01G007500	PGSC0003DMG400011891	NAC domain protein
DM8C01G06950	DM8C01G06950	Soltu.DM.01G007510	PGSC0003DMG400005229	GRAS10
DM8C01G06960	DM8C01G06960	Soltu.DM.01G007520	PGSC0003DMG400005228	Glycerophosphodiester phosphodiesterase
DM8C01G06970	DM8C01G06970	Soltu.DM.01G007530	PGSC0003DMG400005240	ATEXO70C1
PGSC0003DMG400005227	NA	Soltu.DM.01G007540	PGSC0003DMG400005227	Transposon MuDR mudrA
DM8C01G06980	DM8C01G06980	Soltu.DM.01G007540	NA	NA
DM8C01G06990	DM8C01G06990	Soltu.DM.01G007550	PGSC0003DMG400005239	Glutaredoxin
DM8C01G07000	DM8C01G07000	Soltu.DM.01G007560	PGSC0003DMG400005238	Gene of unknown function
DM8C01G07010	DM8C01G07010	Soltu.DM.01G007570	PGSC0003DMG400005244	Glutaredoxin
DM8C01G07020	DM8C01G07020	Soltu.DM.01G007580	PGSC0003DMG400005237	Glutaredoxin
DM8C01G07030	DM8C01G07030	Soltu.DM.01G007590	PGSC0003DMG400038165	Zinc finger protein
DM8C01G07040	DM8C01G07040	Soltu.DM.01G007600	PGSC0003DMG400005226	Hcr9-OR3A
DM8C01G07050	DM8C01G07050	Soltu.DM.01G007610	PGSC0003DMG400005236	SAUR family protein
DM8C01G07060	DM8C01G07060	Soltu.DM.01G007620	NA	NA
DM8C01G07070	DM8C01G07070	Soltu.DM.01G007630/Soltu.DM.01G007640	NA	NA
DM8C01G07080	DM8C01G07080	NA	NA	NA
DM8C01G07090	DM8C01G07090	NA	NA	NA
PGSC0003DMG400005243	NA	NA	PGSC0003DMG400005243	Gene of unknown function
PGSC0003DMG400005234	NA	NA	PGSC0003DMG400005234	Conserved gene of unknown function
Soltu.DM.01G007650	NA	Soltu.DM.01G007650	NA	NA
DM8C01G07100	DM8C01G07100	Soltu.DM.01G007660	PGSC0003DMG400005223	Acyl-[acyl-carrier-protein] desaturase
Soltu.DM.01G007670	NA	Soltu.DM.01G007670	NA	NA
DM8C01G07110	DM8C01G07110	Soltu.DM.01G007680	NA	NA
DM8C01G07120	DM8C01G07120	NA	NA	NA
PGSC0003DMG400031554	NA	NA	PGSC0003DMG400031554	'chromo' domain containing protein
DM8C01G07130	DM8C01G07130	Soltu.DM.01G007730	PGSC0003DMG400031553	Ribosomal RNA methyltransferase
DM8C01G07140	DM8C01G07140	Soltu.DM.01G007740	NA	NA
PGSC0003DMG400031555	NA	NA	PGSC0003DMG400031555	Polyprotein
DM8C01G07150	DM8C01G07150	Soltu.DM.01G007750	PGSC0003DMG400016010	Amino acid binding protein
PGSC0003DMG400046556	NA	NA	PGSC0003DMG400046556	Gene of unknown function
DM8C01G07160	DM8C01G07160	Soltu.DM.01G007760	PGSC0003DMG400016011	Calmodulin
DM8C01G07170	DM8C01G07170	Soltu.DM.01G007770	PGSC0003DMG400016012	ATP binding protein
DM8C01G07180	DM8C01G07180	Soltu.DM.01G007780	PGSC0003DMG400016009	S-adenosylmethionine decarboxylase proenzyme
DM8C01G07190	DM8C01G07190	Soltu.DM.01G007790	PGSC0003DMG400016009	S-adenosylmethionine decarboxylase proenzyme
DM8C01G07200	DM8C01G07200	Soltu.DM.01G007800	NA	NA
PGSC0003DMG400036530	NA	NA	PGSC0003DMG400036530	Adenylate isopentenyltransferase 7, mitochondrial
Soltu.DM.01G007920	NA	Soltu.DM.01G007920	NA	NA
Soltu.DM.01G007930	NA	Soltu.DM.01G007930	NA	NA
DM8C01G07210	DM8C01G07210	Soltu.DM.01G007940	PGSC0003DMG400025678	Potassium channel NtKC1
Soltu.DM.01G007950	NA	Soltu.DM.01G007950	NA	NA
Soltu.DM.01G007960	NA	Soltu.DM.01G007960	NA	NA
PGSC0003DMG400025676	NA	Soltu.DM.01G007970	PGSC0003DMG400025676	F-box protein
PGSC0003DMG400025675	NA	Soltu.DM.01G007980	PGSC0003DMG400025675	F-box protein
Soltu.DM.01G007990	NA	Soltu.DM.01G007990	NA	NA
Soltu.DM.01G008000	NA	Soltu.DM.01G008000	NA	NA
Soltu.DM.01G008010	NA	Soltu.DM.01G008010	NA	NA
DM8C01G07220	DM8C01G07220	Soltu.DM.01G008020	PGSC0003DMG400008805	DNA binding protein
DM8C01G07230	DM8C01G07230	Soltu.DM.01G008030	NA	NA
PGSC0003DMG400036678	NA	NA	PGSC0003DMG400036678	Gene of unknown function
PGSC0003DMG400034491	NA	NA	PGSC0003DMG400034491	Gene of unknown function
DM8C01G07240	DM8C01G07240	Soltu.DM.01G008040	PGSC0003DMG400025692	Amino acid binding protein
DM8C01G07250	DM8C01G07250	Soltu.DM.01G008050	NA	NA
DM8C01G07260	DM8C01G07260	Soltu.DM.01G008060	PGSC0003DMG400021882	Gene of unknown function
DM8C01G07270	DM8C01G07270	Soltu.DM.01G008070	PGSC0003DMG400021883	Reverse transcriptase
DM8C01G07280	DM8C01G07280	Soltu.DM.01G008080	PGSC0003DMG400021884	Conserved gene of unknown function
Soltu.DM.01G008090	NA	Soltu.DM.01G008090	NA	NA
DM8C01G07290	DM8C01G07290	Soltu.DM.01G008100	NA	NA
DM8C01G07300	DM8C01G07300	NA	NA	NA
DM8C01G07310	DM8C01G07310	NA	NA	NA
Soltu.DM.01G008110	NA	Soltu.DM.01G008110	NA	NA
Soltu.DM.01G008120	NA	Soltu.DM.01G008120	NA	NA
DM8C01G07320	DM8C01G07320	Soltu.DM.01G008130	PGSC0003DMG400021886	Conserved gene of unknown function
DM8C01G07330	DM8C01G07330	Soltu.DM.01G008140	PGSC0003DMG400046387	Gene of unknown function
DM8C01G07340	DM8C01G07340	Soltu.DM.01G008150	PGSC0003DMG400021889	Conserved gene of unknown function
DM8C01G07350	DM8C01G07350	NA	NA	NA
DM8C01G07360	DM8C01G07360	Soltu.DM.01G008160	PGSC0003DMG400021890	6-phosphogluconolactonase
DM8C01G07370	DM8C01G07370	Soltu.DM.01G008170	PGSC0003DMG400041100	Cytochrome P450
DM8C01G07380	DM8C01G07380	Soltu.DM.01G008180	PGSC0003DMG400021891	SP1L
DM8C01G07390	DM8C01G07390	Soltu.DM.01G008190/Soltu.DM.01G008200	PGSC0003DMG400044950/PGSC0003DMG400043201	Avr9/Cf-9 rapidly elicited protein 246/MES13 (METHYL ESTERASE 13); hydrolase
DM8C01G07400	DM8C01G07400	NA	NA	NA
DM8C01G07410	DM8C01G07410	Soltu.DM.01G008210	PGSC0003DMG400021887	Bacterial spot disease resistance protein 4
DM8C01G07420	DM8C01G07420	NA	PGSC0003DMG400021887	Bacterial spot disease resistance protein 4
DM8C01G07430	DM8C01G07430	Soltu.DM.01G008220	PGSC0003DMG400021892	Conserved gene of unknown function
DM8C01G07440	DM8C01G07440	Soltu.DM.01G008230	PGSC0003DMG400021888	Gene of unknown function
PGSC0003DMG400021894	NA	NA	PGSC0003DMG400021894	Gene of unknown function
DM8C01G07450	DM8C01G07450	NA	NA	NA
DM8C01G07460	DM8C01G07460	Soltu.DM.01G008240	NA	NA
DM8C01G07470	DM8C01G07470	Soltu.DM.01G008250	NA	NA
PGSC0003DMG400035214	NA	NA	PGSC0003DMG400035214	Gene of unknown function
Soltu.DM.01G008260	NA	Soltu.DM.01G008260	NA	NA
DM8C01G07480	DM8C01G07480	Soltu.DM.01G008270	PGSC0003DMG400009830	Ureide permease
DM8C01G07490	DM8C01G07490	Soltu.DM.01G008280	PGSC0003DMG400001211	Hydrolase, hydrolyzing O-glycosyl compounds
DM8C01G07500	DM8C01G07500	Soltu.DM.01G008290	NA	NA
DM8C01G07510	DM8C01G07510	Soltu.DM.01G008290	NA	NA
DM8C01G07520	DM8C01G07520	Soltu.DM.01G008300	PGSC0003DMG400001213	ATP binding protein
DM8C01G07530	DM8C01G07530	Soltu.DM.01G008310	PGSC0003DMG400001209	Beta-glucosidase
PGSC0003DMG400001210	NA	Soltu.DM.01G008320	PGSC0003DMG400001210	Beta-glucosidase
DM8C01G07540	DM8C01G07540	NA	NA	NA
DM8C01G07550	DM8C01G07550	NA	NA	NA
DM8C01G07560	DM8C01G07560	NA	NA	NA
DM8C01G07570	DM8C01G07570	NA	NA	NA
DM8C01G07580	DM8C01G07580	NA	NA	NA
DM8C01G07590	DM8C01G07590	Soltu.DM.01G008370	PGSC0003DMG400007711	Conserved gene of unknown function
DM8C01G07600	DM8C01G07600	NA	NA	NA
DM8C01G07610	DM8C01G07610	NA	NA	NA
DM8C01G07620	DM8C01G07620	NA	NA	NA
Soltu.DM.01G008410	NA	Soltu.DM.01G008410	NA	NA
DM8C01G07630	DM8C01G07630	Soltu.DM.01G008430	NA	NA
Soltu.DM.01G008440	NA	Soltu.DM.01G008440	NA	NA
Soltu.DM.01G008450	NA	Soltu.DM.01G008450	NA	NA
DM8C01G07640	DM8C01G07640	Soltu.DM.01G008470	PGSC0003DMG400026781	Isoamylase N-terminal domain containing protein
DM8C01G07650	DM8C01G07650	Soltu.DM.01G008480/Soltu.DM.01G008490	PGSC0003DMG400026779/PGSC0003DMG400026778	PAS/LOV protein A/Conserved gene of unknown function
DM8C01G07660	DM8C01G07660	NA	NA	NA
DM8C01G07670	DM8C01G07670	NA	NA	NA
DM8C01G07680	DM8C01G07680	Soltu.DM.01G008500/Soltu.DM.01G008510	NA	NA
PGSC0003DMG400026777	NA	Soltu.DM.01G008520	PGSC0003DMG400026777	F-box protein
DM8C01G07690	DM8C01G07690	Soltu.DM.01G008530	PGSC0003DMG400035500	Conserved gene of unknown function
DM8C01G07700	DM8C01G07700	Soltu.DM.01G008530	PGSC0003DMG400035500	Conserved gene of unknown function
PGSC0003DMG400040639	NA	NA	PGSC0003DMG400040639	Gene of unknown function
DM8C01G07710	DM8C01G07710	NA	NA	NA
DM8C01G07720	DM8C01G07720	Soltu.DM.01G008550	PGSC0003DMG400024450	Short-chain type alcohol dehydrogenase
DM8C01G07730	DM8C01G07730	Soltu.DM.01G008560	NA	NA
DM8C01G07740	DM8C01G07740	Soltu.DM.01G008570	NA	NA
DM8C01G07750	DM8C01G07750	Soltu.DM.01G008580	NA	NA
DM8C01G07760	DM8C01G07760	Soltu.DM.01G008590	NA	NA
[truncated: 49,885 more rows]
