# Supplementary material for: CHIP-seq and transcriptomics reveal a new role of circadian-regulated StBBX24 protein in potato reproduction
Source: BMC Plant Biol. 2025 Dec 2;25:1702. doi: 10.1186/s12870-025-07811-0 (PMC12701598; doi:10.1186/s12870-025-07811-0)
Supplement: Supplementary file 4 — Supplementary Material 4. [file 12870_2025_7811_MOESM4_ESM.gff3]

Additional Data Set 4: Final gene annotation integrating DM3, DM6 and DM8 gene predictions to newest reference.
Contig1	DM8.1	gene	385544	385945	.	-	.	ID=DM8sca01G00010;dm3lift_count=0;dm6lift_count=0;
Contig1	DM8.1	CDS	385544	385945	.	-	.	Parent=DM8sca01G00010.1;
Contig1	DM8.1	mRNA	385544	385945	.	-	.	ID=DM8sca01G00010.1;Parent=DM8sca01G00010;
Contig1	DM8.1	gene	388863	392777	.	-	.	ID=DM8sca01G00020;dm3lift_count=0;dm6lift_count=0;
Contig1	DM8.1	CDS	388863	389177	.	-	.	Parent=DM8sca01G00020.1;
Contig1	DM8.1	CDS	389334	389570	.	-	.	Parent=DM8sca01G00020.1;
Contig1	DM8.1	CDS	392775	392777	.	-	.	Parent=DM8sca01G00020.1;
Contig1	DM8.1	mRNA	388863	392777	.	-	.	ID=DM8sca01G00020.1;Parent=DM8sca01G00020;
Contig1	DM8.1	gene	489797	490267	.	-	.	ID=DM8sca01G00030;dm3lift_count=0;dm6lift_count=0;
Contig1	DM8.1	CDS	489797	490267	.	-	.	Parent=DM8sca01G00030.1;
Contig1	DM8.1	mRNA	489797	490267	.	-	.	ID=DM8sca01G00030.1;Parent=DM8sca01G00030;
Contig10	DM8.1	gene	161959	164352	.	-	.	ID=DM8sca10G00010;dm3lift_count=0;dm6lift_count=0;
Contig10	DM8.1	CDS	162870	162923	.	-	.	Parent=DM8sca10G00010.1;
Contig10	DM8.1	CDS	163202	163262	.	-	.	Parent=DM8sca10G00010.1;
Contig10	DM8.1	CDS	163371	163495	.	-	.	Parent=DM8sca10G00010.1;
Contig10	DM8.1	CDS	163736	163822	.	-	.	Parent=DM8sca10G00010.1;
Contig10	DM8.1	CDS	163911	163933	.	-	.	Parent=DM8sca10G00010.1;
Contig10	DM8.1	CDS	164295	164352	.	-	.	Parent=DM8sca10G00010.1;
Contig10	DM8.1	CDS	161959	162084	.	-	.	Parent=DM8sca10G00010.1;
Contig10	DM8.1	CDS	162165	162310	.	-	.	Parent=DM8sca10G00010.1;
Contig10	DM8.1	CDS	162433	162538	.	-	.	Parent=DM8sca10G00010.1;
Contig10	DM8.1	CDS	162607	162684	.	-	.	Parent=DM8sca10G00010.1;
Contig10	DM8.1	mRNA	161959	164352	.	-	.	ID=DM8sca10G00010.1;Parent=DM8sca10G00010;
Contig10	DM8.1	gene	173983	175864	.	-	.	ID=DM8sca10G00020;dm3lift_ids=PGSC0003DMG400031315;dm3lift_description=Gene of unknown function;dm3lift_coverage=0.969;dm3lift_idperc=0.951;dm3lift_count=1;dm6lift_count=0;
Contig10	DM8.1	CDS	173983	173999	.	-	.	Parent=DM8sca10G00020.1;
Contig10	DM8.1	CDS	175007	175112	.	-	.	Parent=DM8sca10G00020.1;
Contig10	DM8.1	CDS	175234	175315	.	-	.	Parent=DM8sca10G00020.1;
Contig10	DM8.1	CDS	175599	175640	.	-	.	Parent=DM8sca10G00020.1;
Contig10	DM8.1	CDS	175756	175773	.	-	.	Parent=DM8sca10G00020.1;
Contig10	DM8.1	CDS	175839	175864	.	-	.	Parent=DM8sca10G00020.1;
Contig10	DM8.1	mRNA	173983	175864	.	-	.	ID=DM8sca10G00020.1;Parent=DM8sca10G00020;
Contig10	DM8.1	gene	181182	183468	.	+	.	ID=DM8sca10G00030;dm3lift_count=0;dm6lift_count=0;
Contig10	DM8.1	CDS	181182	181209	.	+	.	Parent=DM8sca10G00030.1;
Contig10	DM8.1	CDS	182219	182261	.	+	.	Parent=DM8sca10G00030.1;
Contig10	DM8.1	CDS	182421	182493	.	+	.	Parent=DM8sca10G00030.1;
Contig10	DM8.1	CDS	183199	183468	.	+	.	Parent=DM8sca10G00030.1;
Contig10	DM8.1	mRNA	181182	183468	.	+	.	ID=DM8sca10G00030.1;Parent=DM8sca10G00030;
Contig10	DM8.1	gene	262612	262959	.	+	.	ID=DM8sca10G00040;dm3lift_count=0;dm6lift_count=0;
Contig10	DM8.1	CDS	262612	262959	.	+	.	Parent=DM8sca10G00040.1;
Contig10	DM8.1	mRNA	262612	262959	.	+	.	ID=DM8sca10G00040.1;Parent=DM8sca10G00040;
Contig10	DM8.1	gene	381995	384975	.	-	.	ID=DM8sca10G00050;dm3lift_count=0;dm6lift_ids=Soltu.DM.S000850;dm6lift_coverage=1.0;dm6lift_idperc=1.0;dm6lift_count=1;
Contig10	DM8.1	CDS	381995	382120	.	-	.	Parent=DM8sca10G00050.1;
Contig10	DM8.1	CDS	382201	382346	.	-	.	Parent=DM8sca10G00050.1;
Contig10	DM8.1	CDS	382469	382574	.	-	.	Parent=DM8sca10G00050.1;
Contig10	DM8.1	CDS	382643	382720	.	-	.	Parent=DM8sca10G00050.1;
Contig10	DM8.1	CDS	382906	382959	.	-	.	Parent=DM8sca10G00050.1;
Contig10	DM8.1	CDS	383237	383295	.	-	.	Parent=DM8sca10G00050.1;
Contig10	DM8.1	CDS	383420	383528	.	-	.	Parent=DM8sca10G00050.1;
Contig10	DM8.1	CDS	383767	383853	.	-	.	Parent=DM8sca10G00050.1;
Contig10	DM8.1	CDS	383942	384021	.	-	.	Parent=DM8sca10G00050.1;
Contig10	DM8.1	CDS	384321	384450	.	-	.	Parent=DM8sca10G00050.1;
Contig10	DM8.1	CDS	384550	384632	.	-	.	Parent=DM8sca10G00050.1;
Contig10	DM8.1	CDS	384867	384975	.	-	.	Parent=DM8sca10G00050.1;
Contig10	DM8.1	mRNA	381995	384975	.	-	.	ID=DM8sca10G00050.1;Parent=DM8sca10G00050;
Contig10	DM8.1	gene	393991	395871	.	-	.	ID=DM8sca10G00060;dm3lift_count=0;dm6lift_count=0;
Contig10	DM8.1	CDS	393991	394007	.	-	.	Parent=DM8sca10G00060.1;
Contig10	DM8.1	CDS	395015	395120	.	-	.	Parent=DM8sca10G00060.1;
Contig10	DM8.1	CDS	395242	395323	.	-	.	Parent=DM8sca10G00060.1;
Contig10	DM8.1	CDS	395606	395647	.	-	.	Parent=DM8sca10G00060.1;
Contig10	DM8.1	CDS	395763	395780	.	-	.	Parent=DM8sca10G00060.1;
Contig10	DM8.1	CDS	395846	395871	.	-	.	Parent=DM8sca10G00060.1;
Contig10	DM8.1	mRNA	393991	395871	.	-	.	ID=DM8sca10G00060.1;Parent=DM8sca10G00060;
Contig10	DM8.1	gene	401155	403444	.	+	.	ID=DM8sca10G00070;dm3lift_count=0;dm6lift_count=0;
Contig10	DM8.1	CDS	401155	401182	.	+	.	Parent=DM8sca10G00070.1;
Contig10	DM8.1	CDS	402193	402235	.	+	.	Parent=DM8sca10G00070.1;
Contig10	DM8.1	CDS	402397	402469	.	+	.	Parent=DM8sca10G00070.1;
Contig10	DM8.1	CDS	403175	403444	.	+	.	Parent=DM8sca10G00070.1;
Contig10	DM8.1	mRNA	401155	403444	.	+	.	ID=DM8sca10G00070.1;Parent=DM8sca10G00070;
Contig100	DM8.1	gene	20958	21224	.	-	.	ID=DM8sca100G00010;dm3lift_count=0;dm6lift_count=0;
Contig100	DM8.1	CDS	20958	21224	.	-	.	Parent=DM8sca100G00010.1;
Contig100	DM8.1	mRNA	20958	21224	.	-	.	ID=DM8sca100G00010.1;Parent=DM8sca100G00010;
Contig100	DM8.1	gene	31204	31491	.	-	.	ID=DM8sca100G00020;dm3lift_count=0;dm6lift_ids=Soltu.DM.05G013780;dm6lift_coverage=0.987;dm6lift_idperc=0.984;dm6lift_count=1;
Contig100	DM8.1	CDS	31204	31491	.	-	.	Parent=DM8sca100G00020.1;
Contig100	DM8.1	mRNA	31204	31491	.	-	.	ID=DM8sca100G00020.1;Parent=DM8sca100G00020;
Contig100	DM3_LiftOff	gene	62727	63245	.	+	.	ID=gene:PGSC0003DMG400041316;biotype=protein_coding;description=Retrotransposon gag protein;gene_id=PGSC0003DMG400041316;logic_name=pgsc;coverage=1.0;sequence_ID=1.0;valid_ORFs=1;extra_copy_number=0;copy_num_ID=gene:PGSC0003DMG400041316_0;dm3lift_count=1;dm6lift_count=0;
Contig100	DM3_LiftOff	CDS	62727	63245	.	+	.	ID=CDS:PGSC0003DMT400091745;Parent=transcript:PGSC0003DMT400091745;protein_id=PGSC0003DMT400091745;extra_copy_number=0;
Contig100	DM3_LiftOff	exon	62727	63245	.	+	.	ID=exon_149654;Parent=transcript:PGSC0003DMT400091745;Name=PGSC0003DMT400091745.exon1;constitutive=1;ensembl_end_phase=0;ensembl_phase=0;exon_id=PGSC0003DMT400091745.exon1;rank=1;extra_copy_number=0;
Contig100	DM3_LiftOff	mRNA	62727	63245	.	+	.	ID=transcript:PGSC0003DMT400091745;Parent=gene:PGSC0003DMG400041316;biotype=protein_coding;tag=Ensembl_canonical;transcript_id=PGSC0003DMT400091745;matches_ref_protein=True;valid_ORF=True;extra_copy_number=0;
Contig100	DM8.1	gene	91498	92199	.	+	.	ID=DM8sca100G00030;dm3lift_count=0;dm6lift_count=0;
Contig100	DM8.1	CDS	91498	91732	.	+	.	Parent=DM8sca100G00030.1;
Contig100	DM8.1	CDS	92027	92199	.	+	.	Parent=DM8sca100G00030.1;
Contig100	DM8.1	mRNA	91498	92199	.	+	.	ID=DM8sca100G00030.1;Parent=DM8sca100G00030;
Contig101	DM8.1	gene	31338	32326	.	-	.	ID=DM8sca101G00010;dm3lift_count=0;dm6lift_count=0;
Contig101	DM8.1	CDS	31338	31705	.	-	.	Parent=DM8sca101G00010.1;
Contig101	DM8.1	CDS	31987	32326	.	-	.	Parent=DM8sca101G00010.1;
Contig101	DM8.1	mRNA	31338	32326	.	-	.	ID=DM8sca101G00010.1;Parent=DM8sca101G00010;
Contig101	DM8.1	gene	47172	53114	.	-	.	ID=DM8sca101G00020;dm3lift_count=0;dm6lift_count=0;
Contig101	DM8.1	CDS	47172	47342	.	-	.	Parent=DM8sca101G00020.1;
Contig101	DM8.1	CDS	52656	53114	.	-	.	Parent=DM8sca101G00020.1;
Contig101	DM8.1	mRNA	47172	53114	.	-	.	ID=DM8sca101G00020.1;Parent=DM8sca101G00020;
Contig101	DM8.1	gene	53345	53683	.	-	.	ID=DM8sca101G00030;dm3lift_count=0;dm6lift_count=0;
Contig101	DM8.1	CDS	53345	53683	.	-	.	Parent=DM8sca101G00030.1;
Contig101	DM8.1	mRNA	53345	53683	.	-	.	ID=DM8sca101G00030.1;Parent=DM8sca101G00030;
Contig101	DM8.1	gene	59958	61438	.	+	.	ID=DM8sca101G00040;dm3lift_count=0;dm6lift_ids=Soltu.DM.07G021790;dm6lift_coverage=1.0;dm6lift_idperc=1.0;dm6lift_count=1;
Contig101	DM8.1	CDS	59958	60100	.	+	.	Parent=DM8sca101G00040.1;
Contig101	DM8.1	CDS	60305	60767	.	+	.	Parent=DM8sca101G00040.1;
Contig101	DM8.1	CDS	60863	61027	.	+	.	Parent=DM8sca101G00040.1;
Contig101	DM8.1	CDS	61130	61438	.	+	.	Parent=DM8sca101G00040.1;
Contig101	DM8.1	mRNA	59958	61438	.	+	.	ID=DM8sca101G00040.1;Parent=DM8sca101G00040;
Contig101	DM8.1	gene	66145	67951	.	+	.	ID=DM8sca101G00050;dm3lift_count=0;dm6lift_count=0;
Contig101	DM8.1	CDS	66145	66273	.	+	.	Parent=DM8sca101G00050.1;
Contig101	DM8.1	CDS	66541	66719	.	+	.	Parent=DM8sca101G00050.1;
Contig101	DM8.1	CDS	67401	67561	.	+	.	Parent=DM8sca101G00050.1;
Contig101	DM8.1	CDS	67689	67951	.	+	.	Parent=DM8sca101G00050.1;
Contig101	DM8.1	mRNA	66145	67951	.	+	.	ID=DM8sca101G00050.1;Parent=DM8sca101G00050;
Contig101	DM8.1	gene	70483	72093	.	+	.	ID=DM8sca101G00060;dm3lift_count=0;dm6lift_count=0;
Contig101	DM8.1	CDS	70483	70529	.	+	.	Parent=DM8sca101G00060.1;
Contig101	DM8.1	CDS	70935	71110	.	+	.	Parent=DM8sca101G00060.1;
Contig101	DM8.1	CDS	71303	71414	.	+	.	Parent=DM8sca101G00060.1;
Contig101	DM8.1	CDS	71586	71744	.	+	.	Parent=DM8sca101G00060.1;
Contig101	DM8.1	CDS	71835	72093	.	+	.	Parent=DM8sca101G00060.1;
Contig101	DM8.1	mRNA	70483	72093	.	+	.	ID=DM8sca101G00060.1;Parent=DM8sca101G00060;
Contig101	DM8.1	gene	83701	95961	.	+	.	ID=DM8sca101G00070;dm3lift_ids=PGSC0003DMG400017291;dm3lift_description=LRR receptor-like serine/threonine-protein kinase;dm3lift_coverage=0.999;dm3lift_idperc=0.999;dm3lift_count=1;dm6lift_count=0;
Contig101	DM8.1	CDS	83701	83809	.	+	.	Parent=DM8sca101G00070.1;
Contig101	DM8.1	CDS	84444	84618	.	+	.	Parent=DM8sca101G00070.1;
Contig101	DM8.1	CDS	85359	85430	.	+	.	Parent=DM8sca101G00070.1;
Contig101	DM8.1	CDS	85539	85607	.	+	.	Parent=DM8sca101G00070.1;
Contig101	DM8.1	CDS	85716	85787	.	+	.	Parent=DM8sca101G00070.1;
Contig101	DM8.1	CDS	86371	86442	.	+	.	Parent=DM8sca101G00070.1;
Contig101	DM8.1	CDS	86529	86600	.	+	.	Parent=DM8sca101G00070.1;
Contig101	DM8.1	CDS	86700	86771	.	+	.	Parent=DM8sca101G00070.1;
Contig101	DM8.1	CDS	87071	87142	.	+	.	Parent=DM8sca101G00070.1;
Contig101	DM8.1	CDS	87233	87304	.	+	.	Parent=DM8sca101G00070.1;
Contig101	DM8.1	CDS	87415	87486	.	+	.	Parent=DM8sca101G00070.1;
Contig101	DM8.1	CDS	87657	87728	.	+	.	Parent=DM8sca101G00070.1;
Contig101	DM8.1	CDS	87833	87898	.	+	.	Parent=DM8sca101G00070.1;
Contig101	DM8.1	CDS	88345	88407	.	+	.	Parent=DM8sca101G00070.1;
Contig101	DM8.1	CDS	88490	88528	.	+	.	Parent=DM8sca101G00070.1;
Contig101	DM8.1	CDS	88690	88748	.	+	.	Parent=DM8sca101G00070.1;
Contig101	DM8.1	CDS	89176	89570	.	+	.	Parent=DM8sca101G00070.1;
Contig101	DM8.1	CDS	89659	89854	.	+	.	Parent=DM8sca101G00070.1;
Contig101	DM8.1	CDS	93118	93294	.	+	.	Parent=DM8sca101G00070.1;
Contig101	DM8.1	CDS	93624	93742	.	+	.	Parent=DM8sca101G00070.1;
Contig101	DM8.1	CDS	94121	94331	.	+	.	Parent=DM8sca101G00070.1;
Contig101	DM8.1	CDS	94450	94690	.	+	.	Parent=DM8sca101G00070.1;
Contig101	DM8.1	CDS	95231	95381	.	+	.	Parent=DM8sca101G00070.1;
Contig101	DM8.1	CDS	95689	95961	.	+	.	Parent=DM8sca101G00070.1;
Contig101	DM8.1	mRNA	83701	95961	.	+	.	ID=DM8sca101G00070.1;Parent=DM8sca101G00070;
Contig101	DM8.1	gene	96448	100199	.	-	.	ID=DM8sca101G00080;dm3lift_ids=PGSC0003DMG400017337;dm3lift_description=Serine/threonine-protein kinase bri1;dm3lift_coverage=1.0;dm3lift_idperc=0.999;dm3lift_count=1;dm6lift_count=0;
Contig101	DM8.1	CDS	96448	99146	.	-	.	Parent=DM8sca101G00080.1;
Contig101	DM8.1	CDS	100163	100199	.	-	.	Parent=DM8sca101G00080.1;
Contig101	DM8.1	mRNA	96448	100199	.	-	.	ID=DM8sca101G00080.1;Parent=DM8sca101G00080;
Contig101	DM8.1	gene	102473	105040	.	+	.	ID=DM8sca101G00090;dm3lift_ids=PGSC0003DMG400017292;dm3lift_description=Protein pof4;dm3lift_coverage=1.0;dm3lift_idperc=1.0;dm3lift_count=1;dm6lift_count=0;
Contig101	DM8.1	CDS	102473	102691	.	+	.	Parent=DM8sca101G00090.1;
Contig101	DM8.1	CDS	105035	105040	.	+	.	Parent=DM8sca101G00090.1;
Contig101	DM8.1	mRNA	102473	105040	.	+	.	ID=DM8sca101G00090.1;Parent=DM8sca101G00090;
Contig101	DM8.1	gene	105092	107297	.	+	.	ID=DM8sca101G00100;dm3lift_ids=PGSC0003DMG400017292;dm3lift_description=Protein pof4;dm3lift_coverage=1.0;dm3lift_idperc=1.0;dm3lift_count=1;dm6lift_count=0;
Contig101	DM8.1	CDS	105334	105471	.	+	.	Parent=DM8sca101G00100.1;
Contig101	DM8.1	CDS	105610	105688	.	+	.	Parent=DM8sca101G00100.1;
Contig101	DM8.1	CDS	106216	106284	.	+	.	Parent=DM8sca101G00100.1;
Contig101	DM8.1	CDS	106391	106466	.	+	.	Parent=DM8sca101G00100.1;
Contig101	DM8.1	CDS	106818	106874	.	+	.	Parent=DM8sca101G00100.1;
Contig101	DM8.1	CDS	106967	107297	.	+	.	Parent=DM8sca101G00100.1;
Contig101	DM8.1	CDS	105092	105253	.	+	.	Parent=DM8sca101G00100.1;
Contig101	DM8.1	mRNA	105092	107297	.	+	.	ID=DM8sca101G00100.1;Parent=DM8sca101G00100;
Contig101	DM8.1	gene	108627	115805	.	-	.	ID=DM8sca101G00110;dm3lift_ids=PGSC0003DMG400017338;dm3lift_description=Citrate synthase;dm3lift_coverage=0.997;dm3lift_idperc=0.997;dm3lift_count=1;dm6lift_ids=Soltu.DM.07G021850;dm6lift_coverage=0.998;dm6lift_idperc=0.997;dm6lift_count=1;
Contig101	DM8.1	CDS	108627	108740	.	-	.	Parent=DM8sca101G00110.1;
Contig101	DM8.1	CDS	108815	108832	.	-	.	Parent=DM8sca101G00110.1;
Contig101	DM8.1	CDS	108906	108936	.	-	.	Parent=DM8sca101G00110.1;
Contig101	DM8.1	CDS	109015	109112	.	-	.	Parent=DM8sca101G00110.1;
Contig101	DM8.1	CDS	109196	109316	.	-	.	Parent=DM8sca101G00110.1;
Contig101	DM8.1	CDS	109412	109485	.	-	.	Parent=DM8sca101G00110.1;
Contig101	DM8.1	CDS	109618	109693	.	-	.	Parent=DM8sca101G00110.1;
Contig101	DM8.1	CDS	109763	109882	.	-	.	Parent=DM8sca101G00110.1;
Contig101	DM8.1	CDS	110086	110195	.	-	.	Parent=DM8sca101G00110.1;
Contig101	DM8.1	CDS	110350	110412	.	-	.	Parent=DM8sca101G00110.1;
Contig101	DM8.1	CDS	113807	113911	.	-	.	Parent=DM8sca101G00110.1;
Contig101	DM8.1	CDS	114503	114588	.	-	.	Parent=DM8sca101G00110.1;
Contig101	DM8.1	CDS	114820	115000	.	-	.	Parent=DM8sca101G00110.1;
Contig101	DM8.1	CDS	115560	115805	.	-	.	Parent=DM8sca101G00110.1;
Contig101	DM8.1	mRNA	108627	115805	.	-	.	ID=DM8sca101G00110.1;Parent=DM8sca101G00110;
Contig101	DM8.1	gene	116364	123896	.	-	.	ID=DM8sca101G00120;dm3lift_count=0;dm6lift_ids=Soltu.DM.07G021860;dm6lift_coverage=1.0;dm6lift_idperc=1.0;dm6lift_count=1;
Contig101	DM8.1	CDS	116364	116489	.	-	.	Parent=DM8sca101G00120.1;
Contig101	DM8.1	CDS	116594	116674	.	-	.	Parent=DM8sca101G00120.1;
Contig101	DM8.1	CDS	117282	117431	.	-	.	Parent=DM8sca101G00120.1;
Contig101	DM8.1	CDS	118120	118169	.	-	.	Parent=DM8sca101G00120.1;
Contig101	DM8.1	CDS	123701	123749	.	-	.	Parent=DM8sca101G00120.1;
Contig101	DM8.1	CDS	123894	123896	.	-	.	Parent=DM8sca101G00120.1;
Contig101	DM8.1	mRNA	116364	123896	.	-	.	ID=DM8sca101G00120.1;Parent=DM8sca101G00120;
Contig101	DM8.1	gene	125171	126802	.	-	.	ID=DM8sca101G00130;dm3lift_count=0;dm6lift_count=0;
Contig101	DM8.1	CDS	125171	125215	.	-	.	Parent=DM8sca101G00130.1;
Contig101	DM8.1	CDS	125437	125515	.	-	.	Parent=DM8sca101G00130.1;
Contig101	DM8.1	CDS	126045	126134	.	-	.	Parent=DM8sca101G00130.1;
Contig101	DM8.1	CDS	126537	126802	.	-	.	Parent=DM8sca101G00130.1;
Contig101	DM8.1	mRNA	125171	126802	.	-	.	ID=DM8sca101G00130.1;Parent=DM8sca101G00130;
Contig101	DM8.1	gene	133184	136628	.	-	.	ID=DM8sca101G00140;dm3lift_count=0;dm6lift_count=0;
Contig101	DM8.1	CDS	133184	133243	.	-	.	Parent=DM8sca101G00140.1;
Contig101	DM8.1	CDS	133362	133436	.	-	.	Parent=DM8sca101G00140.1;
Contig101	DM8.1	CDS	134752	134852	.	-	.	Parent=DM8sca101G00140.1;
Contig101	DM8.1	CDS	134985	135110	.	-	.	Parent=DM8sca101G00140.1;
Contig101	DM8.1	CDS	135656	135904	.	-	.	Parent=DM8sca101G00140.1;
Contig101	DM8.1	CDS	136616	136628	.	-	.	Parent=DM8sca101G00140.1;
Contig101	DM8.1	mRNA	133184	136628	.	-	.	ID=DM8sca101G00140.1;Parent=DM8sca101G00140;
Contig101	DM8.1	gene	136661	141741	.	-	.	ID=DM8sca101G00150;dm3lift_count=0;dm6lift_count=0;
Contig101	DM8.1	CDS	136661	136762	.	-	.	Parent=DM8sca101G00150.1;
Contig101	DM8.1	CDS	138629	138746	.	-	.	Parent=DM8sca101G00150.1;
Contig101	DM8.1	CDS	138829	138937	.	-	.	Parent=DM8sca101G00150.1;
Contig101	DM8.1	CDS	140475	140684	.	-	.	Parent=DM8sca101G00150.1;
Contig101	DM8.1	CDS	141657	141741	.	-	.	Parent=DM8sca101G00150.1;
Contig101	DM8.1	mRNA	136661	141741	.	-	.	ID=DM8sca101G00150.1;Parent=DM8sca101G00150;
Contig101	DM8.1	gene	142194	143447	.	-	.	ID=DM8sca101G00160;dm3lift_count=0;dm6lift_count=0;
Contig101	DM8.1	CDS	142194	142283	.	-	.	Parent=DM8sca101G00160.1;
Contig101	DM8.1	CDS	142979	143050	.	-	.	Parent=DM8sca101G00160.1;
Contig101	DM8.1	CDS	143126	143295	.	-	.	Parent=DM8sca101G00160.1;
Contig101	DM8.1	CDS	143369	143447	.	-	.	Parent=DM8sca101G00160.1;
Contig101	DM8.1	mRNA	142194	143447	.	-	.	ID=DM8sca101G00160.1;Parent=DM8sca101G00160;
Contig101	DM8.1	gene	148553	155061	.	+	.	ID=DM8sca101G00170;dm3lift_count=0;dm6lift_count=0;
Contig101	DM8.1	CDS	148553	148683	.	+	.	Parent=DM8sca101G00170.1;
Contig101	DM8.1	CDS	148748	148877	.	+	.	Parent=DM8sca101G00170.1;
Contig101	DM8.1	CDS	149740	149814	.	+	.	Parent=DM8sca101G00170.1;
Contig101	DM8.1	CDS	149905	150000	.	+	.	Parent=DM8sca101G00170.1;
Contig101	DM8.1	CDS	150672	150754	.	+	.	Parent=DM8sca101G00170.1;
Contig101	DM8.1	CDS	150863	150983	.	+	.	Parent=DM8sca101G00170.1;
Contig101	DM8.1	CDS	151294	151370	.	+	.	Parent=DM8sca101G00170.1;
Contig101	DM8.1	CDS	151785	151847	.	+	.	Parent=DM8sca101G00170.1;
Contig101	DM8.1	CDS	151972	152090	.	+	.	Parent=DM8sca101G00170.1;
Contig101	DM8.1	CDS	152725	152810	.	+	.	Parent=DM8sca101G00170.1;
Contig101	DM8.1	CDS	153342	153406	.	+	.	Parent=DM8sca101G00170.1;
Contig101	DM8.1	CDS	153488	153554	.	+	.	Parent=DM8sca101G00170.1;
Contig101	DM8.1	CDS	154969	155061	.	+	.	Parent=DM8sca101G00170.1;
Contig101	DM8.1	mRNA	148553	155061	.	+	.	ID=DM8sca101G00170.1;Parent=DM8sca101G00170;
Contig101	DM8.1	gene	155603	156312	.	-	.	ID=DM8sca101G00180;dm3lift_count=0;dm6lift_count=0;
Contig101	DM8.1	CDS	155603	156112	.	-	.	Parent=DM8sca101G00180.1;
Contig101	DM8.1	CDS	156172	156312	.	-	.	Parent=DM8sca101G00180.1;
Contig101	DM8.1	mRNA	155603	156312	.	-	.	ID=DM8sca101G00180.1;Parent=DM8sca101G00180;
Contig101	DM8.1	gene	158938	159804	.	-	.	ID=DM8sca101G00190;dm3lift_count=0;dm6lift_count=0;
Contig101	DM8.1	CDS	158938	159804	.	-	0	Parent=DM8sca101G00190.1;
Contig101	DM8.1	mRNA	158938	159804	.	-	.	ID=DM8sca101G00190.1;Parent=DM8sca101G00190;
Contig101	DM8.1	gene	176682	179827	.	+	.	ID=DM8sca101G00200;dm3lift_count=0;dm6lift_count=0;
Contig101	DM8.1	CDS	176682	176716	.	+	.	Parent=DM8sca101G00200.1;
Contig101	DM8.1	CDS	176819	177009	.	+	.	Parent=DM8sca101G00200.1;
Contig101	DM8.1	CDS	177091	177316	.	+	.	Parent=DM8sca101G00200.1;
Contig101	DM8.1	CDS	178869	178960	.	+	.	Parent=DM8sca101G00200.1;
Contig101	DM8.1	CDS	179048	179239	.	+	.	Parent=DM8sca101G00200.1;
Contig101	DM8.1	CDS	179353	179658	.	+	.	Parent=DM8sca101G00200.1;
Contig101	DM8.1	CDS	179724	179827	.	+	.	Parent=DM8sca101G00200.1;
Contig101	DM8.1	mRNA	176682	179827	.	+	.	ID=DM8sca101G00200.1;Parent=DM8sca101G00200;
Contig101	DM8.1	gene	179890	180432	.	+	.	ID=DM8sca101G00210;dm3lift_count=0;dm6lift_count=0;
Contig101	DM8.1	CDS	179890	180432	.	+	.	Parent=DM8sca101G00210.1;
Contig101	DM8.1	mRNA	179890	180432	.	+	.	ID=DM8sca101G00210.1;Parent=DM8sca101G00210;
Contig101	DM8.1	gene	180633	181815	.	+	.	ID=DM8sca101G00220;dm3lift_count=0;dm6lift_count=0;
Contig101	DM8.1	CDS	180633	180785	.	+	.	Parent=DM8sca101G00220.1;
Contig101	DM8.1	CDS	180959	181174	.	+	.	Parent=DM8sca101G00220.1;
Contig101	DM8.1	CDS	181498	181630	.	+	.	Parent=DM8sca101G00220.1;
Contig101	DM8.1	CDS	181712	181815	.	+	.	Parent=DM8sca101G00220.1;
Contig101	DM8.1	mRNA	180633	181815	.	+	.	ID=DM8sca101G00220.1;Parent=DM8sca101G00220;
Contig102	DM8.1	gene	1043	2609	.	+	.	ID=DM8sca102G00010;dm3lift_count=0;dm6lift_count=0;
Contig102	DM8.1	CDS	1043	1116	.	+	.	Parent=DM8sca102G00010.1;
Contig102	DM8.1	CDS	1232	1251	.	+	.	Parent=DM8sca102G00010.1;
Contig102	DM8.1	CDS	2350	2378	.	+	.	Parent=DM8sca102G00010.1;
Contig102	DM8.1	CDS	2496	2609	.	+	.	Parent=DM8sca102G00010.1;
Contig102	DM8.1	mRNA	1043	2609	.	+	.	ID=DM8sca102G00010.1;Parent=DM8sca102G00010;
Contig102	DM8.1	gene	13081	14666	.	+	.	ID=DM8sca102G00020;dm3lift_count=0;dm6lift_count=0;
Contig102	DM8.1	CDS	13081	13159	.	+	.	Parent=DM8sca102G00020.1;
Contig102	DM8.1	CDS	14545	14666	.	+	.	Parent=DM8sca102G00020.1;
Contig102	DM8.1	mRNA	13081	14666	.	+	.	ID=DM8sca102G00020.1;Parent=DM8sca102G00020;
Contig102	DM8.1	gene	27613	29658	.	+	.	ID=DM8sca102G00030;dm3lift_count=0;dm6lift_count=0;
Contig102	DM8.1	CDS	27613	27691	.	+	.	Parent=DM8sca102G00030.1;
Contig102	DM8.1	CDS	28838	28951	.	+	.	Parent=DM8sca102G00030.1;
Contig102	DM8.1	CDS	29645	29658	.	+	.	Parent=DM8sca102G00030.1;
Contig102	DM8.1	mRNA	27613	29658	.	+	.	ID=DM8sca102G00030.1;Parent=DM8sca102G00030;
Contig102	DM8.1	gene	35340	36296	.	+	.	ID=DM8sca102G00040;dm3lift_count=0;dm6lift_count=0;
Contig102	DM8.1	CDS	35340	35418	.	+	.	Parent=DM8sca102G00040.1;
Contig102	DM8.1	CDS	36023	36136	.	+	.	Parent=DM8sca102G00040.1;
Contig102	DM8.1	CDS	36283	36296	.	+	.	Parent=DM8sca102G00040.1;
Contig102	DM8.1	mRNA	35340	36296	.	+	.	ID=DM8sca102G00040.1;Parent=DM8sca102G00040;
Contig102	DM8.1	gene	37434	39548	.	+	.	ID=DM8sca102G00050;dm3lift_count=0;dm6lift_count=0;
Contig102	DM8.1	CDS	37434	37527	.	+	.	Parent=DM8sca102G00050.1;
Contig102	DM8.1	CDS	38215	38307	.	+	.	Parent=DM8sca102G00050.1;
Contig102	DM8.1	CDS	38818	38913	.	+	.	Parent=DM8sca102G00050.1;
Contig102	DM8.1	CDS	39448	39548	.	+	.	Parent=DM8sca102G00050.1;
Contig102	DM8.1	mRNA	37434	39548	.	+	.	ID=DM8sca102G00050.1;Parent=DM8sca102G00050;
Contig102	DM8.1	gene	46065	56593	.	+	.	ID=DM8sca102G00060;dm3lift_count=0;dm6lift_ids=Soltu.DM.05G002350;dm6lift_coverage=1.0;dm6lift_idperc=1.0;dm6lift_count=1;
Contig102	DM8.1	CDS	46065	46236	.	+	.	Parent=DM8sca102G00060.1;
Contig102	DM8.1	CDS	50199	50294	.	+	.	Parent=DM8sca102G00060.1;
Contig102	DM8.1	CDS	54062	54133	.	+	.	Parent=DM8sca102G00060.1;
Contig102	DM8.1	CDS	55779	55856	.	+	.	Parent=DM8sca102G00060.1;
Contig102	DM8.1	CDS	56451	56593	.	+	.	Parent=DM8sca102G00060.1;
Contig102	DM8.1	mRNA	46065	56593	.	+	.	ID=DM8sca102G00060.1;Parent=DM8sca102G00060;
Contig102	DM8.1	gene	57685	58965	.	+	.	ID=DM8sca102G00070;dm3lift_count=0;dm6lift_count=0;
Contig102	DM8.1	CDS	57685	57856	.	+	.	Parent=DM8sca102G00070.1;
Contig102	DM8.1	CDS	58721	58965	.	+	.	Parent=DM8sca102G00070.1;
Contig102	DM8.1	mRNA	57685	58965	.	+	.	ID=DM8sca102G00070.1;Parent=DM8sca102G00070;
Contig102	DM8.1	gene	66344	67741	.	+	.	ID=DM8sca102G00080;dm3lift_count=0;dm6lift_count=0;
Contig102	DM8.1	CDS	66344	66515	.	+	.	Parent=DM8sca102G00080.1;
Contig102	DM8.1	CDS	67449	67741	.	+	.	Parent=DM8sca102G00080.1;
Contig102	DM8.1	mRNA	66344	67741	.	+	.	ID=DM8sca102G00080.1;Parent=DM8sca102G00080;
Contig102	DM8.1	gene	72576	73175	.	+	.	ID=DM8sca102G00090;dm3lift_count=0;dm6lift_count=0;
Contig102	DM8.1	CDS	72576	73175	.	+	.	Parent=DM8sca102G00090.1;
Contig102	DM8.1	mRNA	72576	73175	.	+	.	ID=DM8sca102G00090.1;Parent=DM8sca102G00090;
Contig102	DM8.1	gene	99654	100876	.	+	.	ID=DM8sca102G00100;dm3lift_count=0;dm6lift_count=0;
Contig102	DM8.1	CDS	99654	99769	.	+	.	Parent=DM8sca102G00100.1;
Contig102	DM8.1	CDS	99865	99991	.	+	.	Parent=DM8sca102G00100.1;
Contig102	DM8.1	CDS	100215	100468	.	+	.	Parent=DM8sca102G00100.1;
Contig102	DM8.1	CDS	100515	100709	.	+	.	Parent=DM8sca102G00100.1;
Contig102	DM8.1	CDS	100774	100876	.	+	.	Parent=DM8sca102G00100.1;
Contig102	DM8.1	mRNA	99654	100876	.	+	.	ID=DM8sca102G00100.1;Parent=DM8sca102G00100;
Contig102	DM8.1	gene	103640	103864	.	+	.	ID=DM8sca102G00110;dm3lift_count=0;dm6lift_count=0;
Contig102	DM8.1	CDS	103640	103864	.	+	.	Parent=DM8sca102G00110.1;
Contig102	DM8.1	mRNA	103640	103864	.	+	.	ID=DM8sca102G00110.1;Parent=DM8sca102G00110;
Contig102	DM8.1	gene	118603	119829	.	-	.	ID=DM8sca102G00120;dm3lift_count=0;dm6lift_count=0;
Contig102	DM8.1	CDS	118603	118904	.	-	.	Parent=DM8sca102G00120.1;
Contig102	DM8.1	CDS	118603	118904	.	-	.	Parent=DM8sca102G00120.2;
Contig102	DM8.1	CDS	119033	119066	.	-	.	Parent=DM8sca102G00120.2;
Contig102	DM8.1	CDS	119707	119829	.	-	.	Parent=DM8sca102G00120.2;
Contig102	DM8.1	mRNA	118603	118904	.	-	.	ID=DM8sca102G00120.1;Parent=DM8sca102G00120;
Contig102	DM8.1	mRNA	118603	119829	.	-	.	ID=DM8sca102G00120.2;Parent=DM8sca102G00120;
Contig102	DM8.1	gene	125969	130626	.	+	.	ID=DM8sca102G00130;dm3lift_count=0;dm6lift_count=0;
Contig102	DM8.1	CDS	125969	126122	.	+	.	Parent=DM8sca102G00130.1;
Contig102	DM8.1	CDS	127397	127496	.	+	.	Parent=DM8sca102G00130.1;
Contig102	DM8.1	CDS	128766	128888	.	+	.	Parent=DM8sca102G00130.1;
Contig102	DM8.1	CDS	129034	129224	.	+	.	Parent=DM8sca102G00130.1;
Contig102	DM8.1	CDS	129434	129558	.	+	.	Parent=DM8sca102G00130.1;
Contig102	DM8.1	CDS	130558	130626	.	+	.	Parent=DM8sca102G00130.1;
Contig102	DM8.1	mRNA	125969	130626	.	+	.	ID=DM8sca102G00130.1;Parent=DM8sca102G00130;
Contig102	DM8.1	gene	131560	132193	.	+	.	ID=DM8sca102G00140;dm3lift_count=0;dm6lift_count=0;
Contig102	DM8.1	CDS	131560	131667	.	+	.	Parent=DM8sca102G00140.1;
Contig102	DM8.1	CDS	131773	131886	.	+	.	Parent=DM8sca102G00140.1;
Contig102	DM8.1	CDS	131963	132193	.	+	.	Parent=DM8sca102G00140.1;
Contig102	DM8.1	mRNA	131560	132193	.	+	.	ID=DM8sca102G00140.1;Parent=DM8sca102G00140;
Contig102	DM8.1	gene	133694	135237	.	-	.	ID=DM8sca102G00150;dm3lift_count=0;dm6lift_count=0;
Contig102	DM8.1	CDS	133694	133971	.	-	.	Parent=DM8sca102G00150.1;
Contig102	DM8.1	CDS	134058	134209	.	-	.	Parent=DM8sca102G00150.1;
Contig102	DM8.1	CDS	135116	135237	.	-	.	Parent=DM8sca102G00150.1;
Contig102	DM8.1	mRNA	133694	135237	.	-	.	ID=DM8sca102G00150.1;Parent=DM8sca102G00150;
Contig102	DM8.1	gene	135331	136072	.	-	.	ID=DM8sca102G00160;dm3lift_count=0;dm6lift_count=0;
Contig102	DM8.1	CDS	135331	135481	.	-	.	Parent=DM8sca102G00160.1;
Contig102	DM8.1	CDS	136011	136072	.	-	.	Parent=DM8sca102G00160.1;
Contig102	DM8.1	mRNA	135331	136072	.	-	.	ID=DM8sca102G00160.1;Parent=DM8sca102G00160;
Contig102	DM8.1	gene	136798	137130	.	-	.	ID=DM8sca102G00170;dm3lift_count=0;dm6lift_count=0;
Contig102	DM8.1	CDS	136798	137130	.	-	.	Parent=DM8sca102G00170.1;
Contig102	DM8.1	mRNA	136798	137130	.	-	.	ID=DM8sca102G00170.1;Parent=DM8sca102G00170;
Contig102	DM8.1	gene	140722	144119	.	+	.	ID=DM8sca102G00180;dm3lift_count=0;dm6lift_count=0;
Contig102	DM8.1	CDS	140722	140799	.	+	.	Parent=DM8sca102G00180.1;
Contig102	DM8.1	CDS	140968	141019	.	+	.	Parent=DM8sca102G00180.1;
Contig102	DM8.1	CDS	141487	141699	.	+	.	Parent=DM8sca102G00180.1;
Contig102	DM8.1	CDS	143818	144119	.	+	.	Parent=DM8sca102G00180.1;
Contig102	DM8.1	mRNA	140722	144119	.	+	.	ID=DM8sca102G00180.1;Parent=DM8sca102G00180;
Contig102	DM8.1	gene	145895	147471	.	+	.	ID=DM8sca102G00190;dm3lift_count=0;dm6lift_count=0;
Contig102	DM8.1	CDS	145895	145997	.	+	.	Parent=DM8sca102G00190.1;
Contig102	DM8.1	CDS	146094	146267	.	+	.	Parent=DM8sca102G00190.1;
Contig102	DM8.1	CDS	147401	147471	.	+	.	Parent=DM8sca102G00190.1;
Contig102	DM8.1	mRNA	145895	147471	.	+	.	ID=DM8sca102G00190.1;Parent=DM8sca102G00190;
Contig102	DM8.1	gene	147498	150086	.	+	.	ID=DM8sca102G00200;dm3lift_count=0;dm6lift_count=0;
Contig102	DM8.1	CDS	147498	147515	.	+	.	Parent=DM8sca102G00200.1;
Contig102	DM8.1	CDS	148489	148577	.	+	.	Parent=DM8sca102G00200.1;
Contig102	DM8.1	CDS	148690	148799	.	+	.	Parent=DM8sca102G00200.1;
Contig102	DM8.1	CDS	148876	148978	.	+	.	Parent=DM8sca102G00200.1;
Contig102	DM8.1	CDS	149105	149180	.	+	.	Parent=DM8sca102G00200.1;
Contig102	DM8.1	CDS	149276	149390	.	+	.	Parent=DM8sca102G00200.1;
Contig102	DM8.1	CDS	149665	150086	.	+	.	Parent=DM8sca102G00200.1;
Contig102	DM8.1	mRNA	147498	150086	.	+	.	ID=DM8sca102G00200.1;Parent=DM8sca102G00200;
Contig102	DM8.1	gene	154082	158448	.	+	.	ID=DM8sca102G00210;dm3lift_count=0;dm6lift_count=0;
Contig102	DM8.1	CDS	154082	154172	.	+	.	Parent=DM8sca102G00210.1;
Contig102	DM8.1	CDS	154343	154434	.	+	.	Parent=DM8sca102G00210.1;
Contig102	DM8.1	CDS	154701	154849	.	+	.	Parent=DM8sca102G00210.1;
Contig102	DM8.1	CDS	154921	155449	.	+	.	Parent=DM8sca102G00210.1;
Contig102	DM8.1	CDS	155959	156920	.	+	.	Parent=DM8sca102G00210.1;
Contig102	DM8.1	CDS	156994	157327	.	+	.	Parent=DM8sca102G00210.1;
Contig102	DM8.1	CDS	157416	157547	.	+	.	Parent=DM8sca102G00210.1;
Contig102	DM8.1	CDS	157736	157917	.	+	.	Parent=DM8sca102G00210.1;
Contig102	DM8.1	CDS	158316	158448	.	+	.	Parent=DM8sca102G00210.1;
Contig102	DM8.1	mRNA	154082	158448	.	+	.	ID=DM8sca102G00210.1;Parent=DM8sca102G00210;
Contig102	DM8.1	gene	158652	159042	.	+	.	ID=DM8sca102G00220;dm3lift_count=0;dm6lift_count=0;
Contig102	DM8.1	CDS	158652	158825	.	+	.	Parent=DM8sca102G00220.1;
Contig102	DM8.1	CDS	158944	159042	.	+	.	Parent=DM8sca102G00220.1;
Contig102	DM8.1	mRNA	158652	159042	.	+	.	ID=DM8sca102G00220.1;Parent=DM8sca102G00220;
Contig102	DM8.1	gene	159808	161536	.	-	.	ID=DM8sca102G00230;dm3lift_count=0;dm6lift_count=0;
Contig102	DM8.1	CDS	159808	159903	.	-	.	Parent=DM8sca102G00230.1;
Contig102	DM8.1	CDS	160438	160538	.	-	.	Parent=DM8sca102G00230.1;
Contig102	DM8.1	CDS	160817	160847	.	-	.	Parent=DM8sca102G00230.1;
Contig102	DM8.1	CDS	160925	161048	.	-	.	Parent=DM8sca102G00230.1;
Contig102	DM8.1	CDS	161177	161370	.	-	.	Parent=DM8sca102G00230.1;
Contig102	DM8.1	CDS	161462	161536	.	-	.	Parent=DM8sca102G00230.1;
Contig102	DM8.1	mRNA	159808	161536	.	-	.	ID=DM8sca102G00230.1;Parent=DM8sca102G00230;
Contig102	DM8.1	gene	161710	163775	.	-	.	ID=DM8sca102G00240;dm3lift_count=0;dm6lift_count=0;
Contig102	DM8.1	CDS	161710	161838	.	-	.	Parent=DM8sca102G00240.1;
Contig102	DM8.1	CDS	163420	163444	.	-	.	Parent=DM8sca102G00240.1;
Contig102	DM8.1	CDS	163699	163775	.	-	.	Parent=DM8sca102G00240.1;
Contig102	DM8.1	mRNA	161710	163775	.	-	.	ID=DM8sca102G00240.1;Parent=DM8sca102G00240;
Contig105	DM6_LiftOff	gene	11605	12984	.	-	.	ID=Soltu.DM.10G028730;Name=Soltu.DM.10G028730;coverage=1.0;sequence_ID=1.0;valid_ORFs=1;extra_copy_number=0;copy_num_ID=Soltu.DM.10G028730_0;dm6lift_count=1
Contig105	DM6_LiftOff	CDS	12911	12984	.	-	.	ID=CDS_188151;Parent=Soltu.DM.10G028730.1;extra_copy_number=0
Contig105	DM6_LiftOff	CDS	11937	12052	.	-	.	ID=CDS_188152;Parent=Soltu.DM.10G028730.1;extra_copy_number=0
Contig105	DM6_LiftOff	CDS	11605	11837	.	-	.	ID=CDS_188153;Parent=Soltu.DM.10G028730.1;extra_copy_number=0
Contig105	DM6_LiftOff	mRNA	11605	12984	.	-	.	ID=Soltu.DM.10G028730.1;Name=Soltu.DM.10G028730.1;Parent=Soltu.DM.10G028730;matches_ref_protein=True;valid_ORF=True;extra_copy_number=0
Contig105	DM6_LiftOff	exon	12911	12984	.	-	.	ID=exon_198208;Parent=Soltu.DM.10G028730.1;extra_copy_number=0
Contig105	DM6_LiftOff	exon	11937	12052	.	-	.	ID=exon_198209;Parent=Soltu.DM.10G028730.1;extra_copy_number=0
Contig105	DM6_LiftOff	exon	11605	11837	.	-	.	ID=exon_198210;Parent=Soltu.DM.10G028730.1;extra_copy_number=0
Contig105	DM8.1	gene	19729	29951	.	-	.	ID=DM8sca105G00010;dm3lift_count=0;dm6lift_count=0;
Contig105	DM8.1	CDS	19729	19949	.	-	.	Parent=DM8sca105G00010.1;
Contig105	DM8.1	CDS	29873	29951	.	-	.	Parent=DM8sca105G00010.1;
Contig105	DM8.1	mRNA	19729	29951	.	-	.	ID=DM8sca105G00010.1;Parent=DM8sca105G00010;
Contig105	DM8.1	gene	32848	37398	.	-	.	ID=DM8sca105G00020;dm3lift_count=0;dm6lift_count=0;
Contig105	DM8.1	CDS	32848	32877	.	-	.	Parent=DM8sca105G00020.1;
Contig105	DM8.1	CDS	37249	37398	.	-	.	Parent=DM8sca105G00020.1;
Contig105	DM8.1	mRNA	32848	37398	.	-	.	ID=DM8sca105G00020.1;Parent=DM8sca105G00020;
Contig105	DM8.1	gene	51076	54327	.	+	.	ID=DM8sca105G00030;dm3lift_count=0;dm6lift_ids=Soltu.DM.10G028860;dm6lift_coverage=1.0;dm6lift_idperc=1.0;dm6lift_count=1;
Contig105	DM8.1	CDS	51076	51315	.	+	.	Parent=DM8sca105G00030.1;
Contig105	DM8.1	CDS	52203	52331	.	+	.	Parent=DM8sca105G00030.1;
Contig105	DM8.1	CDS	52435	54327	.	+	.	Parent=DM8sca105G00030.1;
Contig105	DM8.1	CDS	52435	54327	.	+	.	Parent=DM8sca105G00030.2;
Contig105	DM8.1	mRNA	51076	54327	.	+	.	ID=DM8sca105G00030.1;Parent=DM8sca105G00030;
Contig105	DM8.1	mRNA	52435	54327	.	+	.	ID=DM8sca105G00030.2;Parent=DM8sca105G00030;
Contig105	DM8.1	gene	56956	58683	.	+	.	ID=DM8sca105G00040;dm3lift_count=0;dm6lift_ids=Soltu.DM.10G028850;dm6lift_coverage=0.998;dm6lift_idperc=0.998;dm6lift_count=1;
Contig105	DM8.1	CDS	56956	58683	.	+	.	Parent=DM8sca105G00040.1;
Contig105	DM8.1	mRNA	56956	58683	.	+	.	ID=DM8sca105G00040.1;Parent=DM8sca105G00040;
Contig105	DM8.1	gene	61874	62191	.	-	.	ID=DM8sca105G00050;dm3lift_count=0;dm6lift_ids=Soltu.DM.10G028840;dm6lift_coverage=1.0;dm6lift_idperc=1.0;dm6lift_count=1;
Contig105	DM8.1	CDS	61874	62191	.	-	.	Parent=DM8sca105G00050.1;
Contig105	DM8.1	mRNA	61874	62191	.	-	.	ID=DM8sca105G00050.1;Parent=DM8sca105G00050;
Contig105	DM8.1	gene	62558	66662	.	+	.	ID=DM8sca105G00060;dm3lift_count=0;dm6lift_ids=Soltu.DM.10G028830;dm6lift_coverage=1.0;dm6lift_idperc=1.0;dm6lift_count=1;
Contig105	DM8.1	CDS	62558	62614	.	+	.	Parent=DM8sca105G00060.1;
Contig105	DM8.1	CDS	62711	62824	.	+	.	Parent=DM8sca105G00060.1;
Contig105	DM8.1	CDS	63442	63570	.	+	.	Parent=DM8sca105G00060.1;
Contig105	DM8.1	CDS	66348	66662	.	+	.	Parent=DM8sca105G00060.1;
Contig105	DM8.1	CDS	66348	66662	.	+	.	Parent=DM8sca105G00060.2;
Contig105	DM8.1	mRNA	62558	66662	.	+	.	ID=DM8sca105G00060.1;Parent=DM8sca105G00060;
Contig105	DM8.1	mRNA	66348	66662	.	+	.	ID=DM8sca105G00060.2;Parent=DM8sca105G00060;
Contig105	DM8.1	gene	71485	73257	.	+	.	ID=DM8sca105G00070;dm3lift_count=0;dm6lift_count=0;
Contig105	DM8.1	CDS	71485	73257	.	+	.	Parent=DM8sca105G00070.1;
Contig105	DM8.1	mRNA	71485	73257	.	+	.	ID=DM8sca105G00070.1;Parent=DM8sca105G00070;
Contig105	DM8.1	gene	79220	79777	.	-	.	ID=DM8sca105G00080;dm3lift_count=0;dm6lift_count=0;
Contig105	DM8.1	CDS	79220	79777	.	-	.	Parent=DM8sca105G00080.1;
Contig105	DM8.1	mRNA	79220	79777	.	-	.	ID=DM8sca105G00080.1;Parent=DM8sca105G00080;
Contig105	DM8.1	gene	81617	81883	.	+	.	ID=DM8sca105G00090;dm3lift_count=0;dm6lift_count=0;
Contig105	DM8.1	CDS	81617	81883	.	+	.	Parent=DM8sca105G00090.1;
Contig105	DM8.1	mRNA	81617	81883	.	+	.	ID=DM8sca105G00090.1;Parent=DM8sca105G00090;
Contig105	DM8.1	gene	84079	89750	.	+	.	ID=DM8sca105G00100;dm3lift_ids=PGSC0003DMG400010953/PGSC0003DMG400046580;dm3lift_description=Disease resistance protein RPS5/Cc-nbs-lrr resistance protein;dm3lift_coverage=0.992/1.0;dm3lift_idperc=0.988/1.0;dm3lift_count=2;dm6lift_ids=Soltu.DM.10G028800;dm6lift_coverage=1.0;dm6lift_idperc=0.999;dm6lift_count=1;
Contig105	DM8.1	CDS	84079	85960	.	+	.	Parent=DM8sca105G00100.1;
Contig105	DM8.1	CDS	85998	86551	.	+	.	Parent=DM8sca105G00100.1;
Contig105	DM8.1	CDS	87761	88137	.	+	.	Parent=DM8sca105G00100.1;
Contig105	DM8.1	CDS	89672	89750	.	+	.	Parent=DM8sca105G00100.1;
Contig105	DM8.1	mRNA	84079	89750	.	+	.	ID=DM8sca105G00100.1;Parent=DM8sca105G00100;
Contig105	DM8.1	gene	94941	159131	.	+	.	ID=DM8sca105G00110;dm3lift_count=0;dm6lift_ids=Soltu.DM.10G028790/Soltu.DM.10G028760/Soltu.DM.10G028750/Soltu.DM.10G028880;dm6lift_coverage=0.988/0.994/0.993/0.993;dm6lift_idperc=0.974/0.994/0.989/0.987;dm6lift_count=4;
Contig105	DM8.1	CDS	94941	95441	.	+	.	Parent=DM8sca105G00110.1;
Contig105	DM8.1	CDS	118510	119019	.	+	.	Parent=DM8sca105G00110.1;
Contig105	DM8.1	CDS	158476	158979	.	+	.	Parent=DM8sca105G00110.1;
Contig105	DM8.1	CDS	159078	159131	.	+	.	Parent=DM8sca105G00110.1;
Contig105	DM8.1	mRNA	94941	159131	.	+	.	ID=DM8sca105G00110.1;Parent=DM8sca105G00110;
Contig105	DM8.1	gene	163372	163920	.	+	.	ID=DM8sca105G00120;dm3lift_count=0;dm6lift_count=0;
Contig105	DM8.1	CDS	163372	163920	.	+	.	Parent=DM8sca105G00120.1;
Contig105	DM8.1	mRNA	163372	163920	.	+	.	ID=DM8sca105G00120.1;Parent=DM8sca105G00120;
Contig106	DM8.1	gene	18091	20288	.	+	.	ID=DM8sca106G00010;dm3lift_count=0;dm6lift_count=0;
Contig106	DM8.1	CDS	18091	18411	.	+	.	Parent=DM8sca106G00010.1;
Contig106	DM8.1	CDS	20181	20288	.	+	.	Parent=DM8sca106G00010.1;
Contig106	DM8.1	mRNA	18091	20288	.	+	.	ID=DM8sca106G00010.1;Parent=DM8sca106G00010;
Contig106	DM8.1	gene	24700	25038	.	+	.	ID=DM8sca106G00020;dm3lift_count=0;dm6lift_count=0;
Contig106	DM8.1	CDS	24700	25038	.	+	.	Parent=DM8sca106G00020.1;
Contig106	DM8.1	mRNA	24700	25038	.	+	.	ID=DM8sca106G00020.1;Parent=DM8sca106G00020;
Contig106	DM8.1	gene	27117	30451	.	-	.	ID=DM8sca106G00030;dm3lift_count=0;dm6lift_count=0;
Contig106	DM8.1	CDS	27117	27281	.	-	.	Parent=DM8sca106G00030.1;
Contig106	DM8.1	CDS	27425	27589	.	-	.	Parent=DM8sca106G00030.1;
Contig106	DM8.1	CDS	27793	27833	.	-	.	Parent=DM8sca106G00030.1;
Contig106	DM8.1	CDS	28029	28167	.	-	.	Parent=DM8sca106G00030.1;
Contig106	DM8.1	CDS	28336	28560	.	-	.	Parent=DM8sca106G00030.1;
Contig106	DM8.1	CDS	29868	30119	.	-	.	Parent=DM8sca106G00030.1;
Contig106	DM8.1	CDS	30269	30451	.	-	.	Parent=DM8sca106G00030.1;
Contig106	DM8.1	mRNA	27117	30451	.	-	.	ID=DM8sca106G00030.1;Parent=DM8sca106G00030;
Contig106	DM8.1	gene	31983	36302	.	-	.	ID=DM8sca106G00040;dm3lift_count=0;dm6lift_count=0;
Contig106	DM8.1	CDS	31983	32015	.	-	.	Parent=DM8sca106G00040.1;
Contig106	DM8.1	CDS	33076	33288	.	-	.	Parent=DM8sca106G00040.1;
Contig106	DM8.1	CDS	33465	33495	.	-	.	Parent=DM8sca106G00040.1;
Contig106	DM8.1	CDS	33698	33741	.	-	.	Parent=DM8sca106G00040.1;
Contig106	DM8.1	CDS	35877	35933	.	-	.	Parent=DM8sca106G00040.1;
Contig106	DM8.1	CDS	36039	36302	.	-	.	Parent=DM8sca106G00040.1;
Contig106	DM8.1	mRNA	31983	36302	.	-	.	ID=DM8sca106G00040.1;Parent=DM8sca106G00040;
Contig106	DM8.1	gene	36573	37521	.	-	.	ID=DM8sca106G00050;dm3lift_count=0;dm6lift_count=0;
Contig106	DM8.1	CDS	36573	36616	.	-	.	Parent=DM8sca106G00050.1;
Contig106	DM8.1	CDS	37061	37207	.	-	.	Parent=DM8sca106G00050.1;
Contig106	DM8.1	CDS	37380	37521	.	-	.	Parent=DM8sca106G00050.1;
Contig106	DM8.1	mRNA	36573	37521	.	-	.	ID=DM8sca106G00050.1;Parent=DM8sca106G00050;
Contig106	DM8.1	gene	45796	49028	.	+	.	ID=DM8sca106G00060;dm3lift_count=0;dm6lift_count=0;
Contig106	DM8.1	CDS	45796	45813	.	+	.	Parent=DM8sca106G00060.1;
Contig106	DM8.1	CDS	47875	47987	.	+	.	Parent=DM8sca106G00060.1;
Contig106	DM8.1	CDS	48106	48183	.	+	.	Parent=DM8sca106G00060.1;
Contig106	DM8.1	CDS	48552	48600	.	+	.	Parent=DM8sca106G00060.1;
Contig106	DM8.1	CDS	48723	49028	.	+	.	Parent=DM8sca106G00060.1;
Contig106	DM8.1	mRNA	45796	49028	.	+	.	ID=DM8sca106G00060.1;Parent=DM8sca106G00060;
Contig106	DM8.1	gene	49342	49800	.	+	.	ID=DM8sca106G00070;dm3lift_count=0;dm6lift_count=0;
Contig106	DM8.1	CDS	49342	49800	.	+	.	Parent=DM8sca106G00070.1;
Contig106	DM8.1	mRNA	49342	49800	.	+	.	ID=DM8sca106G00070.1;Parent=DM8sca106G00070;
Contig106	DM8.1	gene	89756	90049	.	-	.	ID=DM8sca106G00080;dm3lift_count=0;dm6lift_count=0;
Contig106	DM8.1	CDS	89756	90049	.	-	.	Parent=DM8sca106G00080.1;
Contig106	DM8.1	mRNA	89756	90049	.	-	.	ID=DM8sca106G00080.1;Parent=DM8sca106G00080;
Contig106	DM8.1	gene	135822	136244	.	-	.	ID=DM8sca106G00090;dm3lift_count=0;dm6lift_count=0;
Contig106	DM8.1	CDS	135822	136244	.	-	.	Parent=DM8sca106G00090.1;
Contig106	DM8.1	mRNA	135822	136244	.	-	.	ID=DM8sca106G00090.1;Parent=DM8sca106G00090;
Contig106	DM8.1	gene	136656	136975	.	+	.	ID=DM8sca106G00100;dm3lift_count=0;dm6lift_count=0;
Contig106	DM8.1	CDS	136656	136668	.	+	.	Parent=DM8sca106G00100.1;
Contig106	DM8.1	CDS	136749	136975	.	+	.	Parent=DM8sca106G00100.1;
Contig106	DM8.1	mRNA	136656	136975	.	+	.	ID=DM8sca106G00100.1;Parent=DM8sca106G00100;
Contig106	DM8.1	gene	162237	162575	.	-	.	ID=DM8sca106G00110;dm3lift_count=0;dm6lift_count=0;
Contig106	DM8.1	CDS	162237	162575	.	-	.	Parent=DM8sca106G00110.1;
Contig106	DM8.1	mRNA	162237	162575	.	-	.	ID=DM8sca106G00110.1;Parent=DM8sca106G00110;
Contig106	DM8.1	gene	162711	163174	.	-	.	ID=DM8sca106G00120;dm3lift_count=0;dm6lift_count=0;
Contig106	DM8.1	CDS	162711	162916	.	-	.	Parent=DM8sca106G00120.1;
Contig106	DM8.1	CDS	163153	163174	.	-	.	Parent=DM8sca106G00120.1;
Contig106	DM8.1	mRNA	162711	163174	.	-	.	ID=DM8sca106G00120.1;Parent=DM8sca106G00120;
Contig109	DM8.1	gene	2408	4404	.	-	.	ID=DM8sca109G00010;dm3lift_ids=PGSC0003DMG400016069;dm3lift_description=Ribosomal protein L27a;dm3lift_coverage=1.0;dm3lift_idperc=1.0;dm3lift_count=1;dm6lift_count=0;
Contig109	DM8.1	CDS	2408	2571	.	-	.	Parent=DM8sca109G00010.1;
Contig109	DM8.1	CDS	4335	4404	.	-	.	Parent=DM8sca109G00010.1;
Contig109	DM8.1	mRNA	2408	4404	.	-	.	ID=DM8sca109G00010.1;Parent=DM8sca109G00010;
Contig109	DM8.1	gene	17050	18065	.	+	.	ID=DM8sca109G00020;dm3lift_count=0;dm6lift_count=0;
Contig109	DM8.1	CDS	17050	17236	.	+	.	Parent=DM8sca109G00020.1;
Contig109	DM8.1	CDS	17800	18065	.	+	.	Parent=DM8sca109G00020.1;
Contig109	DM8.1	mRNA	17050	18065	.	+	.	ID=DM8sca109G00020.1;Parent=DM8sca109G00020;
Contig109	DM8.1	gene	24849	25244	.	-	.	ID=DM8sca109G00030;dm3lift_count=0;dm6lift_count=0;
Contig109	DM8.1	CDS	24849	25244	.	-	.	Parent=DM8sca109G00030.1;
Contig109	DM8.1	mRNA	24849	25244	.	-	.	ID=DM8sca109G00030.1;Parent=DM8sca109G00030;
Contig109	DM8.1	gene	33869	35116	.	-	.	ID=DM8sca109G00040;dm3lift_count=0;dm6lift_count=0;
Contig109	DM8.1	CDS	33869	34137	.	-	.	Parent=DM8sca109G00040.1;
Contig109	DM8.1	CDS	34930	35116	.	-	.	Parent=DM8sca109G00040.1;
Contig109	DM8.1	mRNA	33869	35116	.	-	.	ID=DM8sca109G00040.1;Parent=DM8sca109G00040;
Contig109	DM8.1	gene	36302	36874	.	+	.	ID=DM8sca109G00050;dm3lift_count=0;dm6lift_ids=Soltu.DM.09G007760;dm6lift_coverage=1.0;dm6lift_idperc=1.0;dm6lift_count=1;
Contig109	DM8.1	CDS	36302	36874	.	+	.	Parent=DM8sca109G00050.1;
Contig109	DM8.1	mRNA	36302	36874	.	+	.	ID=DM8sca109G00050.1;Parent=DM8sca109G00050;
Contig109	DM8.1	gene	52749	142435	.	-	.	ID=DM8sca109G00060;dm3lift_count=0;dm6lift_count=0;
Contig109	DM8.1	CDS	52749	53015	.	-	.	Parent=DM8sca109G00060.1;
Contig109	DM8.1	CDS	141321	141364	.	-	.	Parent=DM8sca109G00060.1;
Contig109	DM8.1	CDS	142372	142435	.	-	.	Parent=DM8sca109G00060.1;
Contig109	DM8.1	mRNA	52749	142435	.	-	.	ID=DM8sca109G00060.1;Parent=DM8sca109G00060;
Contig109	DM3_LiftOff	gene	156269	156805	.	-	.	ID=gene:PGSC0003DMG400045280;biotype=protein_coding;description=Gene of unknown function;gene_id=PGSC0003DMG400045280;logic_name=pgsc;coverage=1.0;sequence_ID=1.0;valid_ORFs=1;extra_copy_number=0;copy_num_ID=gene:PGSC0003DMG400045280_0;dm3lift_count=1;dm6lift_count=0;
Contig109	DM3_LiftOff	CDS	156269	156805	.	-	.	ID=CDS:PGSC0003DMT400095709;Parent=transcript:PGSC0003DMT400095709;protein_id=PGSC0003DMT400095709;extra_copy_number=0;
Contig109	DM3_LiftOff	exon	156269	156805	.	-	.	ID=exon_217701;Parent=transcript:PGSC0003DMT400095709;Name=PGSC0003DMT400095709.exon1;constitutive=1;ensembl_end_phase=0;ensembl_phase=0;exon_id=PGSC0003DMT400095709.exon1;rank=1;extra_copy_number=0;
Contig109	DM3_LiftOff	mRNA	156269	156805	.	-	.	ID=transcript:PGSC0003DMT400095709;Parent=gene:PGSC0003DMG400045280;biotype=protein_coding;tag=Ensembl_canonical;transcript_id=PGSC0003DMT400095709;matches_ref_protein=True;valid_ORF=True;extra_copy_number=0;
Contig109	DM8.1	gene	167485	168494	.	+	.	ID=DM8sca109G00070;dm3lift_count=0;dm6lift_count=0;
Contig109	DM8.1	CDS	167485	167653	.	+	.	Parent=DM8sca109G00070.1;
Contig109	DM8.1	CDS	168229	168494	.	+	.	Parent=DM8sca109G00070.1;
Contig109	DM8.1	mRNA	167485	168494	.	+	.	ID=DM8sca109G00070.1;Parent=DM8sca109G00070;
Contig11	DM8.1	gene	54385	55946	.	-	.	ID=DM8sca11G00010;dm3lift_count=0;dm6lift_count=0;
Contig11	DM8.1	CDS	54385	54397	.	-	.	Parent=DM8sca11G00010.1;
Contig11	DM8.1	CDS	54558	54818	.	-	.	Parent=DM8sca11G00010.1;
Contig11	DM8.1	CDS	54955	55098	.	-	.	Parent=DM8sca11G00010.1;
Contig11	DM8.1	CDS	55330	55511	.	-	.	Parent=DM8sca11G00010.1;
Contig11	DM8.1	CDS	55917	55946	.	-	.	Parent=DM8sca11G00010.1;
Contig11	DM8.1	mRNA	54385	55946	.	-	.	ID=DM8sca11G00010.1;Parent=DM8sca11G00010;
Contig110	DM8.1	gene	6249	6927	.	+	.	ID=DM8sca110G00010;dm3lift_count=0;dm6lift_count=0;
Contig110	DM8.1	CDS	6249	6339	.	+	.	Parent=DM8sca110G00010.1;
Contig110	DM8.1	CDS	6425	6927	.	+	.	Parent=DM8sca110G00010.1;
Contig110	DM8.1	mRNA	6249	6927	.	+	.	ID=DM8sca110G00010.1;Parent=DM8sca110G00010;
Contig110	DM8.1	gene	16773	17440	.	+	.	ID=DM8sca110G00020;dm3lift_count=0;dm6lift_count=0;
Contig110	DM8.1	CDS	16773	17001	.	+	.	Parent=DM8sca110G00020.1;
Contig110	DM8.1	CDS	17325	17440	.	+	.	Parent=DM8sca110G00020.1;
Contig110	DM8.1	mRNA	16773	17440	.	+	.	ID=DM8sca110G00020.1;Parent=DM8sca110G00020;
Contig110	DM8.1	gene	17511	18378	.	+	.	ID=DM8sca110G00030;dm3lift_count=0;dm6lift_count=0;
Contig110	DM8.1	CDS	17511	17602	.	+	.	Parent=DM8sca110G00030.1;
Contig110	DM8.1	CDS	17984	18155	.	+	.	Parent=DM8sca110G00030.1;
Contig110	DM8.1	CDS	18322	18378	.	+	.	Parent=DM8sca110G00030.1;
Contig110	DM8.1	mRNA	17511	18378	.	+	.	ID=DM8sca110G00030.1;Parent=DM8sca110G00030;
Contig110	DM8.1	gene	18802	20469	.	+	.	ID=DM8sca110G00040;dm3lift_count=0;dm6lift_count=0;
Contig110	DM8.1	CDS	18802	19001	.	+	.	Parent=DM8sca110G00040.1;
Contig110	DM8.1	CDS	20388	20469	.	+	.	Parent=DM8sca110G00040.1;
Contig110	DM8.1	mRNA	18802	20469	.	+	.	ID=DM8sca110G00040.1;Parent=DM8sca110G00040;
Contig110	DM8.1	gene	22211	24087	.	+	.	ID=DM8sca110G00050;dm3lift_count=0;dm6lift_count=0;
Contig110	DM8.1	CDS	22211	22524	.	+	.	Parent=DM8sca110G00050.1;
Contig110	DM8.1	CDS	22604	22725	.	+	.	Parent=DM8sca110G00050.1;
Contig110	DM8.1	CDS	23687	23815	.	+	.	Parent=DM8sca110G00050.1;
Contig110	DM8.1	CDS	23906	24087	.	+	.	Parent=DM8sca110G00050.1;
Contig110	DM8.1	mRNA	22211	24087	.	+	.	ID=DM8sca110G00050.1;Parent=DM8sca110G00050;
Contig110	DM8.1	gene	25088	28401	.	+	.	ID=DM8sca110G00060;dm3lift_count=0;dm6lift_count=0;
Contig110	DM8.1	CDS	25088	25124	.	+	.	Parent=DM8sca110G00060.1;
Contig110	DM8.1	CDS	25229	25325	.	+	.	Parent=DM8sca110G00060.1;
Contig110	DM8.1	CDS	25430	25530	.	+	.	Parent=DM8sca110G00060.1;
Contig110	DM8.1	CDS	26230	26393	.	+	.	Parent=DM8sca110G00060.1;
Contig110	DM8.1	CDS	26772	26843	.	+	.	Parent=DM8sca110G00060.1;
Contig110	DM8.1	CDS	26982	27098	.	+	.	Parent=DM8sca110G00060.1;
Contig110	DM8.1	CDS	27380	27475	.	+	.	Parent=DM8sca110G00060.1;
Contig110	DM8.1	CDS	28102	28221	.	+	.	Parent=DM8sca110G00060.1;
Contig110	DM8.1	CDS	28345	28401	.	+	.	Parent=DM8sca110G00060.1;
Contig110	DM8.1	mRNA	25088	28401	.	+	.	ID=DM8sca110G00060.1;Parent=DM8sca110G00060;
Contig110	DM8.1	gene	38023	40657	.	+	.	ID=DM8sca110G00070;dm3lift_count=0;dm6lift_count=0;
Contig110	DM8.1	CDS	38023	38133	.	+	.	Parent=DM8sca110G00070.1;
Contig110	DM8.1	CDS	40430	40657	.	+	.	Parent=DM8sca110G00070.1;
Contig110	DM8.1	mRNA	38023	40657	.	+	.	ID=DM8sca110G00070.1;Parent=DM8sca110G00070;
Contig110	DM8.1	gene	40904	43356	.	-	.	ID=DM8sca110G00080;dm3lift_count=0;dm6lift_count=0;
Contig110	DM8.1	CDS	40904	41002	.	-	.	Parent=DM8sca110G00080.1;
Contig110	DM8.1	CDS	41112	41143	.	-	.	Parent=DM8sca110G00080.1;
Contig110	DM8.1	CDS	41217	41299	.	-	.	Parent=DM8sca110G00080.1;
Contig110	DM8.1	CDS	41452	41553	.	-	.	Parent=DM8sca110G00080.1;
Contig110	DM8.1	CDS	41650	41726	.	-	.	Parent=DM8sca110G00080.1;
Contig110	DM8.1	CDS	41873	42072	.	-	.	Parent=DM8sca110G00080.1;
Contig110	DM8.1	CDS	42172	42454	.	-	.	Parent=DM8sca110G00080.1;
Contig110	DM8.1	CDS	42557	42667	.	-	.	Parent=DM8sca110G00080.1;
Contig110	DM8.1	CDS	42762	42803	.	-	.	Parent=DM8sca110G00080.1;
Contig110	DM8.1	CDS	42886	43067	.	-	.	Parent=DM8sca110G00080.1;
Contig110	DM8.1	CDS	43182	43356	.	-	.	Parent=DM8sca110G00080.1;
Contig110	DM8.1	mRNA	40904	43356	.	-	.	ID=DM8sca110G00080.1;Parent=DM8sca110G00080;
Contig110	DM8.1	gene	58638	59021	.	-	.	ID=DM8sca110G00090;dm3lift_count=0;dm6lift_count=0;
Contig110	DM8.1	CDS	58638	59021	.	-	.	Parent=DM8sca110G00090.1;
Contig110	DM8.1	mRNA	58638	59021	.	-	.	ID=DM8sca110G00090.1;Parent=DM8sca110G00090;
Contig110	DM8.1	gene	86209	88355	.	+	.	ID=DM8sca110G00100;dm3lift_count=0;dm6lift_count=0;
Contig110	DM8.1	CDS	86209	86619	.	+	.	Parent=DM8sca110G00100.1;
Contig110	DM8.1	CDS	86956	87219	.	+	.	Parent=DM8sca110G00100.1;
Contig110	DM8.1	CDS	87490	87788	.	+	.	Parent=DM8sca110G00100.1;
Contig110	DM8.1	CDS	87965	88061	.	+	.	Parent=DM8sca110G00100.1;
Contig110	DM8.1	CDS	88179	88355	.	+	.	Parent=DM8sca110G00100.1;
Contig110	DM8.1	mRNA	86209	88355	.	+	.	ID=DM8sca110G00100.1;Parent=DM8sca110G00100;
Contig110	DM8.1	gene	89510	92904	.	-	.	ID=DM8sca110G00110;dm3lift_count=0;dm6lift_count=0;
Contig110	DM8.1	CDS	89510	89962	.	-	.	Parent=DM8sca110G00110.1;
Contig110	DM8.1	CDS	90410	90633	.	-	.	Parent=DM8sca110G00110.1;
Contig110	DM8.1	CDS	91003	91120	.	-	.	Parent=DM8sca110G00110.1;
Contig110	DM8.1	CDS	91957	92274	.	-	.	Parent=DM8sca110G00110.1;
Contig110	DM8.1	CDS	92659	92904	.	-	.	Parent=DM8sca110G00110.1;
Contig110	DM8.1	mRNA	89510	92904	.	-	.	ID=DM8sca110G00110.1;Parent=DM8sca110G00110;
Contig110	DM8.1	gene	105753	107233	.	+	.	ID=DM8sca110G00120;dm3lift_count=0;dm6lift_count=0;
Contig110	DM8.1	CDS	105753	105838	.	+	.	Parent=DM8sca110G00120.1;
Contig110	DM8.1	CDS	106392	106865	.	+	.	Parent=DM8sca110G00120.1;
Contig110	DM8.1	CDS	106900	107233	.	+	.	Parent=DM8sca110G00120.1;
Contig110	DM8.1	CDS	106900	107233	.	+	.	Parent=DM8sca110G00120.2;
Contig110	DM8.1	mRNA	105753	107233	.	+	.	ID=DM8sca110G00120.1;Parent=DM8sca110G00120;
Contig110	DM8.1	mRNA	106900	107233	.	+	.	ID=DM8sca110G00120.2;Parent=DM8sca110G00120;
Contig110	DM8.1	gene	113393	121677	.	-	.	ID=DM8sca110G00130;dm3lift_count=0;dm6lift_count=0;
Contig110	DM8.1	CDS	113393	113446	.	-	.	Parent=DM8sca110G00130.1;
Contig110	DM8.1	CDS	113632	113694	.	-	.	Parent=DM8sca110G00130.1;
Contig110	DM8.1	CDS	114251	114295	.	-	.	Parent=DM8sca110G00130.1;
Contig110	DM8.1	CDS	114546	114590	.	-	.	Parent=DM8sca110G00130.1;
Contig110	DM8.1	CDS	115000	115149	.	-	.	Parent=DM8sca110G00130.1;
Contig110	DM8.1	CDS	116641	116717	.	-	.	Parent=DM8sca110G00130.1;
Contig110	DM8.1	CDS	116874	116982	.	-	.	Parent=DM8sca110G00130.1;
Contig110	DM8.1	CDS	117819	117883	.	-	.	Parent=DM8sca110G00130.1;
Contig110	DM8.1	CDS	117978	118046	.	-	.	Parent=DM8sca110G00130.1;
Contig110	DM8.1	CDS	118315	118365	.	-	.	Parent=DM8sca110G00130.1;
Contig110	DM8.1	CDS	118434	118557	.	-	.	Parent=DM8sca110G00130.1;
Contig110	DM8.1	CDS	118838	118925	.	-	.	Parent=DM8sca110G00130.1;
Contig110	DM8.1	CDS	119539	119645	.	-	.	Parent=DM8sca110G00130.1;
Contig110	DM8.1	CDS	120822	121070	.	-	.	Parent=DM8sca110G00130.1;
Contig110	DM8.1	CDS	121639	121677	.	-	.	Parent=DM8sca110G00130.1;
Contig110	DM8.1	mRNA	113393	121677	.	-	.	ID=DM8sca110G00130.1;Parent=DM8sca110G00130;
Contig110	DM8.1	gene	121801	128235	.	-	.	ID=DM8sca110G00140;dm3lift_count=0;dm6lift_count=0;
Contig110	DM8.1	CDS	121801	121971	.	-	.	Parent=DM8sca110G00140.1;
Contig110	DM8.1	CDS	122961	123047	.	-	.	Parent=DM8sca110G00140.1;
Contig110	DM8.1	CDS	124174	124293	.	-	.	Parent=DM8sca110G00140.1;
Contig110	DM8.1	CDS	124471	124563	.	-	.	Parent=DM8sca110G00140.1;
Contig110	DM8.1	CDS	124649	124726	.	-	.	Parent=DM8sca110G00140.1;
Contig110	DM8.1	CDS	125332	125394	.	-	.	Parent=DM8sca110G00140.1;
Contig110	DM8.1	CDS	125860	125931	.	-	.	Parent=DM8sca110G00140.1;
Contig110	DM8.1	CDS	126031	126130	.	-	.	Parent=DM8sca110G00140.1;
Contig110	DM8.1	CDS	126231	126274	.	-	.	Parent=DM8sca110G00140.1;
Contig110	DM8.1	CDS	126688	126759	.	-	.	Parent=DM8sca110G00140.1;
Contig110	DM8.1	CDS	127912	128235	.	-	.	Parent=DM8sca110G00140.1;
Contig110	DM8.1	mRNA	121801	128235	.	-	.	ID=DM8sca110G00140.1;Parent=DM8sca110G00140;
Contig110	DM8.1	gene	137775	138788	.	+	.	ID=DM8sca110G00150;dm3lift_count=0;dm6lift_count=0;
Contig110	DM8.1	CDS	137775	138788	.	+	.	Parent=DM8sca110G00150.1;
Contig110	DM8.1	mRNA	137775	138788	.	+	.	ID=DM8sca110G00150.1;Parent=DM8sca110G00150;
Contig110	DM8.1	gene	139045	139806	.	+	.	ID=DM8sca110G00160;dm3lift_count=0;dm6lift_count=0;
Contig110	DM8.1	CDS	139045	139806	.	+	.	Parent=DM8sca110G00160.1;
Contig110	DM8.1	mRNA	139045	139806	.	+	.	ID=DM8sca110G00160.1;Parent=DM8sca110G00160;
Contig110	DM8.1	gene	145150	147245	.	+	.	ID=DM8sca110G00170;dm3lift_count=0;dm6lift_count=0;
Contig110	DM8.1	CDS	145150	145419	.	+	.	Parent=DM8sca110G00170.1;
Contig110	DM8.1	CDS	146877	147245	.	+	.	Parent=DM8sca110G00170.1;
Contig110	DM8.1	mRNA	145150	147245	.	+	.	ID=DM8sca110G00170.1;Parent=DM8sca110G00170;
Contig110	DM8.1	gene	147963	164687	.	+	.	ID=DM8sca110G00180;dm3lift_count=0;dm6lift_count=0;
Contig110	DM8.1	CDS	147963	148041	.	+	.	Parent=DM8sca110G00180.1;
Contig110	DM8.1	CDS	150348	150417	.	+	.	Parent=DM8sca110G00180.1;
Contig110	DM8.1	CDS	151044	151153	.	+	.	Parent=DM8sca110G00180.1;
Contig110	DM8.1	CDS	151280	151477	.	+	.	Parent=DM8sca110G00180.1;
Contig110	DM8.1	CDS	152361	152419	.	+	.	Parent=DM8sca110G00180.1;
Contig110	DM8.1	CDS	152553	152750	.	+	.	Parent=DM8sca110G00180.1;
Contig110	DM8.1	CDS	153354	153413	.	+	.	Parent=DM8sca110G00180.1;
Contig110	DM8.1	CDS	153807	153877	.	+	.	Parent=DM8sca110G00180.1;
Contig110	DM8.1	CDS	153966	154093	.	+	.	Parent=DM8sca110G00180.1;
Contig110	DM8.1	CDS	159045	159139	.	+	.	Parent=DM8sca110G00180.1;
Contig110	DM8.1	CDS	160153	160261	.	+	.	Parent=DM8sca110G00180.1;
Contig110	DM8.1	CDS	161443	161639	.	+	.	Parent=DM8sca110G00180.1;
Contig110	DM8.1	CDS	162813	163010	.	+	.	Parent=DM8sca110G00180.1;
Contig110	DM8.1	CDS	162822	163010	.	+	.	Parent=DM8sca110G00180.2;
Contig110	DM8.1	CDS	164041	164100	.	+	.	Parent=DM8sca110G00180.1;
Contig110	DM8.1	CDS	164041	164100	.	+	.	Parent=DM8sca110G00180.2;
Contig110	DM8.1	CDS	164526	164687	.	+	.	Parent=DM8sca110G00180.1;
Contig110	DM8.1	CDS	164526	164687	.	+	.	Parent=DM8sca110G00180.2;
Contig110	DM8.1	mRNA	147963	164687	.	+	.	ID=DM8sca110G00180.1;Parent=DM8sca110G00180;
Contig110	DM8.1	mRNA	162822	164687	.	+	.	ID=DM8sca110G00180.2;Parent=DM8sca110G00180;
Contig110	DM8.1	gene	166218	167528	.	-	.	ID=DM8sca110G00190;dm3lift_count=0;dm6lift_count=0;
Contig110	DM8.1	CDS	166218	167528	.	-	.	Parent=DM8sca110G00190.1;
Contig110	DM8.1	mRNA	166218	167528	.	-	.	ID=DM8sca110G00190.1;Parent=DM8sca110G00190;
Contig110	DM8.1	gene	173043	175829	.	-	.	ID=DM8sca110G00200;dm3lift_count=0;dm6lift_count=0;
Contig110	DM8.1	CDS	173043	173258	.	-	.	Parent=DM8sca110G00200.1;
Contig110	DM8.1	CDS	175776	175829	.	-	.	Parent=DM8sca110G00200.1;
Contig110	DM8.1	mRNA	173043	175829	.	-	.	ID=DM8sca110G00200.1;Parent=DM8sca110G00200;
Contig111	DM8.1	gene	54449	62039	.	-	.	ID=DM8sca111G00010;dm3lift_count=0;dm6lift_count=0;
Contig111	DM8.1	CDS	54449	54694	.	-	.	Parent=DM8sca111G00010.1;
Contig111	DM8.1	CDS	61824	62039	.	-	.	Parent=DM8sca111G00010.1;
Contig111	DM8.1	mRNA	54449	62039	.	-	.	ID=DM8sca111G00010.1;Parent=DM8sca111G00010;
Contig111	DM8.1	gene	63430	64156	.	+	.	ID=DM8sca111G00020;dm3lift_count=0;dm6lift_count=0;
Contig111	DM8.1	CDS	63430	63559	.	+	.	Parent=DM8sca111G00020.1;
Contig111	DM8.1	CDS	63589	63701	.	+	.	Parent=DM8sca111G00020.1;
Contig111	DM8.1	CDS	64019	64156	.	+	.	Parent=DM8sca111G00020.1;
Contig111	DM8.1	mRNA	63430	64156	.	+	.	ID=DM8sca111G00020.1;Parent=DM8sca111G00020;
Contig111	DM8.1	gene	97179	98056	.	+	.	ID=DM8sca111G00030;dm3lift_count=0;dm6lift_count=0;
Contig111	DM8.1	CDS	97179	97332	.	+	.	Parent=DM8sca111G00030.1;
Contig111	DM8.1	CDS	97407	97556	.	+	.	Parent=DM8sca111G00030.1;
Contig111	DM8.1	CDS	97608	97717	.	+	.	Parent=DM8sca111G00030.1;
Contig111	DM8.1	CDS	97793	97860	.	+	.	Parent=DM8sca111G00030.1;
Contig111	DM8.1	CDS	97915	98056	.	+	.	Parent=DM8sca111G00030.1;
Contig111	DM8.1	mRNA	97179	98056	.	+	.	ID=DM8sca111G00030.1;Parent=DM8sca111G00030;
Contig111	DM8.1	gene	119457	129749	.	+	.	ID=DM8sca111G00040;dm3lift_count=0;dm6lift_count=0;
Contig111	DM8.1	CDS	119457	119528	.	+	.	Parent=DM8sca111G00040.1;
Contig111	DM8.1	CDS	119633	119903	.	+	.	Parent=DM8sca111G00040.1;
Contig111	DM8.1	CDS	119975	120071	.	+	.	Parent=DM8sca111G00040.1;
Contig111	DM8.1	CDS	120548	120674	.	+	.	Parent=DM8sca111G00040.1;
Contig111	DM8.1	CDS	120769	120926	.	+	.	Parent=DM8sca111G00040.1;
Contig111	DM8.1	CDS	121040	121143	.	+	.	Parent=DM8sca111G00040.1;
Contig111	DM8.1	CDS	126380	126465	.	+	.	Parent=DM8sca111G00040.1;
Contig111	DM8.1	CDS	126585	126855	.	+	.	Parent=DM8sca111G00040.1;
Contig111	DM8.1	CDS	126926	127022	.	+	.	Parent=DM8sca111G00040.1;
Contig111	DM8.1	CDS	127135	127250	.	+	.	Parent=DM8sca111G00040.1;
Contig111	DM8.1	CDS	128669	128796	.	+	.	Parent=DM8sca111G00040.1;
Contig111	DM8.1	CDS	128878	129035	.	+	.	Parent=DM8sca111G00040.1;
Contig111	DM8.1	CDS	129110	129413	.	+	.	Parent=DM8sca111G00040.1;
Contig111	DM8.1	CDS	129490	129540	.	+	.	Parent=DM8sca111G00040.1;
Contig111	DM8.1	CDS	129663	129749	.	+	.	Parent=DM8sca111G00040.1;
Contig111	DM8.1	mRNA	119457	129749	.	+	.	ID=DM8sca111G00040.1;Parent=DM8sca111G00040;
Contig112	DM8.1	gene	7625	8812	.	+	.	ID=DM8sca112G00010;dm3lift_count=0;dm6lift_count=0;
Contig112	DM8.1	CDS	7625	7648	.	+	.	Parent=DM8sca112G00010.1;
Contig112	DM8.1	CDS	7845	7999	.	+	.	Parent=DM8sca112G00010.1;
Contig112	DM8.1	CDS	8072	8191	.	+	.	Parent=DM8sca112G00010.1;
Contig112	DM8.1	CDS	8255	8358	.	+	.	Parent=DM8sca112G00010.1;
Contig112	DM8.1	CDS	8396	8501	.	+	.	Parent=DM8sca112G00010.1;
Contig112	DM8.1	CDS	8540	8667	.	+	.	Parent=DM8sca112G00010.1;
Contig112	DM8.1	CDS	8697	8812	.	+	.	Parent=DM8sca112G00010.1;
Contig112	DM8.1	mRNA	7625	8812	.	+	.	ID=DM8sca112G00010.1;Parent=DM8sca112G00010;
Contig112	DM8.1	gene	112419	113383	.	-	.	ID=DM8sca112G00020;dm3lift_count=0;dm6lift_count=0;
Contig112	DM8.1	CDS	112419	112427	.	-	.	Parent=DM8sca112G00020.1;
Contig112	DM8.1	CDS	113153	113383	.	-	.	Parent=DM8sca112G00020.1;
Contig112	DM8.1	mRNA	112419	113383	.	-	.	ID=DM8sca112G00020.1;Parent=DM8sca112G00020;
Contig112	DM8.1	gene	122840	125824	.	+	.	ID=DM8sca112G00030;dm3lift_count=0;dm6lift_count=0;
Contig112	DM8.1	CDS	122840	122972	.	+	.	Parent=DM8sca112G00030.1;
Contig112	DM8.1	CDS	123311	123342	.	+	.	Parent=DM8sca112G00030.1;
Contig112	DM8.1	CDS	123614	123751	.	+	.	Parent=DM8sca112G00030.1;
Contig112	DM8.1	CDS	123934	123999	.	+	.	Parent=DM8sca112G00030.1;
Contig112	DM8.1	CDS	124570	124620	.	+	.	Parent=DM8sca112G00030.1;
Contig112	DM8.1	CDS	124724	124758	.	+	.	Parent=DM8sca112G00030.1;
Contig112	DM8.1	CDS	124903	125011	.	+	.	Parent=DM8sca112G00030.1;
Contig112	DM8.1	CDS	125648	125824	.	+	.	Parent=DM8sca112G00030.1;
Contig112	DM8.1	mRNA	122840	125824	.	+	.	ID=DM8sca112G00030.1;Parent=DM8sca112G00030;
Contig112	DM8.1	gene	132967	135718	.	+	.	ID=DM8sca112G00040;dm3lift_count=0;dm6lift_count=0;
Contig112	DM8.1	CDS	132967	133288	.	+	.	Parent=DM8sca112G00040.1;
Contig112	DM8.1	CDS	133525	133674	.	+	.	Parent=DM8sca112G00040.1;
Contig112	DM8.1	CDS	133872	133907	.	+	.	Parent=DM8sca112G00040.1;
Contig112	DM8.1	CDS	134300	134381	.	+	.	Parent=DM8sca112G00040.1;
Contig112	DM8.1	CDS	135076	135718	.	+	.	Parent=DM8sca112G00040.1;
Contig112	DM8.1	mRNA	132967	135718	.	+	.	ID=DM8sca112G00040.1;Parent=DM8sca112G00040;
Contig112	DM8.1	gene	136317	136754	.	-	.	ID=DM8sca112G00050;dm3lift_count=0;dm6lift_count=0;
Contig112	DM8.1	CDS	136317	136754	.	-	.	Parent=DM8sca112G00050.1;
Contig112	DM8.1	mRNA	136317	136754	.	-	.	ID=DM8sca112G00050.1;Parent=DM8sca112G00050;
Contig112	DM8.1	gene	156252	165791	.	-	.	ID=DM8sca112G00060;dm3lift_count=0;dm6lift_count=0;
Contig112	DM8.1	CDS	156252	156258	.	-	.	Parent=DM8sca112G00060.1;
Contig112	DM8.1	CDS	156602	156682	.	-	.	Parent=DM8sca112G00060.1;
Contig112	DM8.1	CDS	157818	157889	.	-	.	Parent=DM8sca112G00060.1;
Contig112	DM8.1	CDS	158173	158224	.	-	.	Parent=DM8sca112G00060.1;
Contig112	DM8.1	CDS	158393	158402	.	-	.	Parent=DM8sca112G00060.1;
Contig112	DM8.1	CDS	165711	165791	.	-	.	Parent=DM8sca112G00060.1;
Contig112	DM8.1	mRNA	156252	165791	.	-	.	ID=DM8sca112G00060.1;Parent=DM8sca112G00060;
Contig114	DM8.1	gene	596	952	.	+	.	ID=DM8sca114G00010;dm3lift_count=0;dm6lift_count=0;
Contig114	DM8.1	CDS	596	952	.	+	.	Parent=DM8sca114G00010.1;
Contig114	DM8.1	mRNA	596	952	.	+	.	ID=DM8sca114G00010.1;Parent=DM8sca114G00010;
Contig114	DM8.1	gene	12345	15396	.	-	.	ID=DM8sca114G00020;dm3lift_ids=PGSC0003DMG402006579;dm3lift_description=Aldo/keto reductase AKR;dm3lift_coverage=0.997;dm3lift_idperc=0.997;dm3lift_count=1;dm6lift_ids=Soltu.DM.09G031180;dm6lift_coverage=0.997;dm6lift_idperc=0.997;dm6lift_count=1;
Contig114	DM8.1	CDS	12345	12368	.	-	.	Parent=DM8sca114G00020.1;
Contig114	DM8.1	CDS	13191	13293	.	-	.	Parent=DM8sca114G00020.1;
Contig114	DM8.1	CDS	13363	13535	.	-	.	Parent=DM8sca114G00020.1;
Contig114	DM8.1	CDS	14872	15069	.	-	.	Parent=DM8sca114G00020.1;
Contig114	DM8.1	CDS	15298	15396	.	-	.	Parent=DM8sca114G00020.1;
Contig114	DM8.1	mRNA	12345	15396	.	-	.	ID=DM8sca114G00020.1;Parent=DM8sca114G00020;
Contig114	DM8.1	gene	16193	21713	.	-	.	ID=DM8sca114G00030;dm3lift_count=0;dm6lift_ids=Soltu.DM.09G031170;dm6lift_coverage=1.0;dm6lift_idperc=1.0;dm6lift_count=1;
Contig114	DM8.1	CDS	16193	16449	.	-	.	Parent=DM8sca114G00030.1;
Contig114	DM8.1	CDS	16592	16716	.	-	.	Parent=DM8sca114G00030.1;
Contig114	DM8.1	CDS	17434	17663	.	-	.	Parent=DM8sca114G00030.1;
Contig114	DM8.1	CDS	21570	21713	.	-	.	Parent=DM8sca114G00030.1;
Contig114	DM8.1	mRNA	16193	21713	.	-	.	ID=DM8sca114G00030.1;Parent=DM8sca114G00030;
Contig114	DM8.1	gene	26782	29968	.	+	.	ID=DM8sca114G00040;dm3lift_ids=PGSC0003DMG400006572;dm3lift_description=Tospovirus resistance protein B;dm3lift_coverage=1.0;dm3lift_idperc=0.999;dm3lift_count=1;dm6lift_ids=Soltu.DM.09G031160;dm6lift_coverage=1.0;dm6lift_idperc=1.0;dm6lift_count=1;
Contig114	DM8.1	CDS	26782	27540	.	+	.	Parent=DM8sca114G00040.1;
Contig114	DM8.1	CDS	27835	27906	.	+	.	Parent=DM8sca114G00040.1;
Contig114	DM8.1	CDS	27985	28007	.	+	.	Parent=DM8sca114G00040.1;
Contig114	DM8.1	CDS	29683	29968	.	+	.	Parent=DM8sca114G00040.1;
Contig114	DM8.1	mRNA	26782	29968	.	+	.	ID=DM8sca114G00040.1;Parent=DM8sca114G00040;
Contig114	DM8.1	gene	30065	37117	.	-	.	ID=DM8sca114G00050;dm3lift_count=0;dm6lift_count=0;
Contig114	DM8.1	CDS	30065	30088	.	-	.	Parent=DM8sca114G00050.1;
Contig114	DM8.1	CDS	30905	31007	.	-	.	Parent=DM8sca114G00050.1;
Contig114	DM8.1	CDS	31077	31249	.	-	.	Parent=DM8sca114G00050.1;
Contig114	DM8.1	CDS	36299	36496	.	-	.	Parent=DM8sca114G00050.1;
Contig114	DM8.1	CDS	36893	37117	.	-	.	Parent=DM8sca114G00050.1;
Contig114	DM8.1	mRNA	30065	37117	.	-	.	ID=DM8sca114G00050.1;Parent=DM8sca114G00050;
Contig114	DM8.1	gene	46557	47816	.	+	.	ID=DM8sca114G00060;dm3lift_count=0;dm6lift_count=0;
Contig114	DM8.1	CDS	46557	46754	.	+	.	Parent=DM8sca114G00060.1;
Contig114	DM8.1	CDS	47634	47708	.	+	.	Parent=DM8sca114G00060.1;
Contig114	DM8.1	CDS	47787	47816	.	+	.	Parent=DM8sca114G00060.1;
Contig114	DM8.1	mRNA	46557	47816	.	+	.	ID=DM8sca114G00060.1;Parent=DM8sca114G00060;
Contig114	DM8.1	gene	69664	71726	.	+	.	ID=DM8sca114G00070;dm3lift_count=0;dm6lift_count=0;
Contig114	DM8.1	CDS	69664	69850	.	+	.	Parent=DM8sca114G00070.1;
Contig114	DM8.1	CDS	69918	69970	.	+	.	Parent=DM8sca114G00070.1;
Contig114	DM8.1	CDS	70617	70754	.	+	.	Parent=DM8sca114G00070.1;
Contig114	DM8.1	CDS	71106	71171	.	+	.	Parent=DM8sca114G00070.1;
Contig114	DM8.1	CDS	71646	71726	.	+	.	Parent=DM8sca114G00070.1;
Contig114	DM8.1	mRNA	69664	71726	.	+	.	ID=DM8sca114G00070.1;Parent=DM8sca114G00070;
Contig114	DM8.1	gene	78582	78842	.	-	.	ID=DM8sca114G00080;dm3lift_count=0;dm6lift_count=0;
Contig114	DM8.1	CDS	78582	78842	.	-	.	Parent=DM8sca114G00080.1;
Contig114	DM8.1	mRNA	78582	78842	.	-	.	ID=DM8sca114G00080.1;Parent=DM8sca114G00080;
Contig114	DM8.1	gene	79831	81108	.	+	.	ID=DM8sca114G00090;dm3lift_count=0;dm6lift_count=0;
Contig114	DM8.1	CDS	79831	81108	.	+	0	Parent=DM8sca114G00090.1;
Contig114	DM8.1	mRNA	79831	81108	.	+	.	ID=DM8sca114G00090.1;Parent=DM8sca114G00090;
Contig114	DM8.1	gene	86718	87257	.	-	.	ID=DM8sca114G00100;dm3lift_count=0;dm6lift_count=0;
Contig114	DM8.1	CDS	86718	87257	.	-	0	Parent=DM8sca114G00100.1;
Contig114	DM8.1	mRNA	86718	87257	.	-	.	ID=DM8sca114G00100.1;Parent=DM8sca114G00100;
Contig114	DM8.1	gene	91982	93184	.	+	.	ID=DM8sca114G00110;dm3lift_ids=PGSC0003DMG400016599;dm3lift_description=Tospovirus resistance protein C;dm3lift_coverage=1.0;dm3lift_idperc=1.0;dm3lift_count=1;dm6lift_ids=Soltu.DM.09G031100;dm6lift_coverage=0.999;dm6lift_idperc=0.998;dm6lift_count=1;
Contig114	DM8.1	CDS	91982	92862	.	+	.	Parent=DM8sca114G00110.1;
Contig114	DM8.1	CDS	93004	93097	.	+	.	Parent=DM8sca114G00110.1;
Contig114	DM8.1	CDS	93176	93184	.	+	.	Parent=DM8sca114G00110.1;
Contig114	DM8.1	mRNA	91982	93184	.	+	.	ID=DM8sca114G00110.1;Parent=DM8sca114G00110;
Contig114	DM8.1	gene	100362	102845	.	+	.	ID=DM8sca114G00120;dm3lift_count=0;dm6lift_ids=Soltu.DM.09G031090;dm6lift_coverage=1.0;dm6lift_idperc=1.0;dm6lift_count=1;
Contig114	DM8.1	CDS	100362	102845	.	+	0	Parent=DM8sca114G00120.1;
Contig114	DM8.1	mRNA	100362	102845	.	+	.	ID=DM8sca114G00120.1;Parent=DM8sca114G00120;
Contig114	DM8.1	gene	103036	104376	.	+	.	ID=DM8sca114G00130;dm3lift_count=0;dm6lift_ids=Soltu.DM.09G031090;dm6lift_coverage=1.0;dm6lift_idperc=1.0;dm6lift_count=1;
Contig114	DM8.1	CDS	103036	104037	.	+	.	Parent=DM8sca114G00130.1;
Contig114	DM8.1	CDS	104182	104286	.	+	.	Parent=DM8sca114G00130.1;
Contig114	DM8.1	CDS	104365	104376	.	+	.	Parent=DM8sca114G00130.1;
Contig114	DM8.1	mRNA	103036	104376	.	+	.	ID=DM8sca114G00130.1;Parent=DM8sca114G00130;
Contig114	DM8.1	gene	105643	109302	.	-	.	ID=DM8sca114G00140;dm3lift_count=0;dm6lift_ids=Soltu.DM.09G031080;dm6lift_coverage=1.0;dm6lift_idperc=1.0;dm6lift_count=1;
Contig114	DM8.1	CDS	105643	105981	.	-	.	Parent=DM8sca114G00140.1;
Contig114	DM8.1	CDS	105643	105981	.	-	.	Parent=DM8sca114G00140.2;
Contig114	DM8.1	CDS	106805	106907	.	-	.	Parent=DM8sca114G00140.1;
Contig114	DM8.1	CDS	106805	106907	.	-	.	Parent=DM8sca114G00140.2;
Contig114	DM8.1	CDS	106977	107149	.	-	.	Parent=DM8sca114G00140.1;
Contig114	DM8.1	CDS	106977	107149	.	-	.	Parent=DM8sca114G00140.2;
Contig114	DM8.1	CDS	108461	108658	.	-	.	Parent=DM8sca114G00140.2;
Contig114	DM8.1	CDS	109078	109302	.	-	.	Parent=DM8sca114G00140.2;
Contig114	DM8.1	mRNA	105643	107149	.	-	.	ID=DM8sca114G00140.1;Parent=DM8sca114G00140;
Contig114	DM8.1	mRNA	105643	109302	.	-	.	ID=DM8sca114G00140.2;Parent=DM8sca114G00140;
Contig114	DM8.1	gene	109972	117913	.	-	.	ID=DM8sca114G00150;dm3lift_count=0;dm6lift_count=0;
Contig114	DM8.1	CDS	109972	110255	.	-	.	Parent=DM8sca114G00150.1;
Contig114	DM8.1	CDS	110457	110512	.	-	.	Parent=DM8sca114G00150.1;
Contig114	DM8.1	CDS	111188	111417	.	-	.	Parent=DM8sca114G00150.1;
Contig114	DM8.1	CDS	116694	116849	.	-	.	Parent=DM8sca114G00150.1;
Contig114	DM8.1	CDS	117770	117913	.	-	.	Parent=DM8sca114G00150.1;
Contig114	DM8.1	mRNA	109972	117913	.	-	.	ID=DM8sca114G00150.1;Parent=DM8sca114G00150;
Contig114	DM8.1	gene	126263	128205	.	+	.	ID=DM8sca114G00160;dm3lift_count=0;dm6lift_count=0;
Contig114	DM8.1	CDS	126263	126535	.	+	.	Parent=DM8sca114G00160.1;
Contig114	DM8.1	CDS	126646	128205	.	+	.	Parent=DM8sca114G00160.1;
Contig114	DM8.1	mRNA	126263	128205	.	+	.	ID=DM8sca114G00160.1;Parent=DM8sca114G00160;
Contig114	DM8.1	gene	128270	128917	.	+	.	ID=DM8sca114G00170;dm3lift_count=0;dm6lift_count=0;
Contig114	DM8.1	CDS	128270	128917	.	+	.	Parent=DM8sca114G00170.1;
Contig114	DM8.1	mRNA	128270	128917	.	+	.	ID=DM8sca114G00170.1;Parent=DM8sca114G00170;
Contig114	DM8.1	gene	129373	130146	.	+	.	ID=DM8sca114G00180;dm3lift_count=0;dm6lift_count=0;
Contig114	DM8.1	CDS	129373	130146	.	+	.	Parent=DM8sca114G00180.1;
Contig114	DM8.1	mRNA	129373	130146	.	+	.	ID=DM8sca114G00180.1;Parent=DM8sca114G00180;
Contig114	DM8.1	gene	131325	133514	.	+	.	ID=DM8sca114G00190;dm3lift_count=0;dm6lift_count=0;
Contig114	DM8.1	CDS	131325	131861	.	+	.	Parent=DM8sca114G00190.1;
Contig114	DM8.1	CDS	131903	132094	.	+	.	Parent=DM8sca114G00190.1;
Contig114	DM8.1	CDS	132129	133514	.	+	.	Parent=DM8sca114G00190.1;
Contig114	DM8.1	mRNA	131325	133514	.	+	.	ID=DM8sca114G00190.1;Parent=DM8sca114G00190;
Contig114	DM8.1	gene	146136	149066	.	+	.	ID=DM8sca114G00200;dm3lift_count=0;dm6lift_count=0;
Contig114	DM8.1	CDS	146136	149066	.	+	0	Parent=DM8sca114G00200.1;
Contig114	DM8.1	mRNA	146136	149066	.	+	.	ID=DM8sca114G00200.1;Parent=DM8sca114G00200;
Contig114	DM8.1	gene	149198	150000	.	+	.	ID=DM8sca114G00210;dm3lift_count=0;dm6lift_count=0;
Contig114	DM8.1	CDS	149198	149536	.	+	.	Parent=DM8sca114G00210.1;
Contig114	DM8.1	CDS	149842	149913	.	+	.	Parent=DM8sca114G00210.1;
Contig114	DM8.1	CDS	149992	150000	.	+	.	Parent=DM8sca114G00210.1;
Contig114	DM8.1	mRNA	149198	150000	.	+	.	ID=DM8sca114G00210.1;Parent=DM8sca114G00210;
Contig114	DM6_LiftOff	gene	150053	151651	.	+	.	ID=Soltu.DM.09G031040;Name=Soltu.DM.09G031040;coverage=1.0;sequence_ID=1.0;valid_ORFs=1;extra_copy_number=0;copy_num_ID=Soltu.DM.09G031040_0;dm6lift_count=1
Contig114	DM6_LiftOff	CDS	150053	150055	.	+	.	ID=CDS_9327;Parent=Soltu.DM.09G031040.1;extra_copy_number=0
Contig114	DM6_LiftOff	CDS	150163	150208	.	+	.	ID=CDS_9328;Parent=Soltu.DM.09G031040.1;extra_copy_number=0
Contig114	DM6_LiftOff	CDS	151407	151651	.	+	.	ID=CDS_9329;Parent=Soltu.DM.09G031040.1;extra_copy_number=0
Contig114	DM6_LiftOff	mRNA	150053	151651	.	+	.	ID=Soltu.DM.09G031040.1;Name=Soltu.DM.09G031040.1;Parent=Soltu.DM.09G031040;matches_ref_protein=True;valid_ORF=True;extra_copy_number=0
Contig114	DM6_LiftOff	exon	150053	150055	.	+	.	ID=exon_9751;Parent=Soltu.DM.09G031040.1;extra_copy_number=0
Contig114	DM6_LiftOff	exon	150163	150208	.	+	.	ID=exon_9752;Parent=Soltu.DM.09G031040.1;extra_copy_number=0
Contig114	DM6_LiftOff	exon	151407	151651	.	+	.	ID=exon_9753;Parent=Soltu.DM.09G031040.1;extra_copy_number=0
Contig114	DM8.1	gene	151838	154775	.	-	.	ID=DM8sca114G00220;dm3lift_count=0;dm6lift_count=0;
Contig114	DM8.1	CDS	151838	152176	.	-	.	Parent=DM8sca114G00220.1;
Contig114	DM8.1	CDS	152991	153093	.	-	.	Parent=DM8sca114G00220.1;
Contig114	DM8.1	CDS	153163	153335	.	-	.	Parent=DM8sca114G00220.1;
Contig114	DM8.1	CDS	154647	154775	.	-	.	Parent=DM8sca114G00220.1;
Contig114	DM8.1	mRNA	151838	154775	.	-	.	ID=DM8sca114G00220.1;Parent=DM8sca114G00220;
Contig114	DM8.1	gene	154810	158308	.	-	.	ID=DM8sca114G00230;dm3lift_count=0;dm6lift_count=0;
Contig114	DM8.1	CDS	154810	154842	.	-	.	Parent=DM8sca114G00230.1;
Contig114	DM8.1	CDS	155265	155509	.	-	.	Parent=DM8sca114G00230.1;
Contig114	DM8.1	CDS	156630	156685	.	-	.	Parent=DM8sca114G00230.1;
Contig114	DM8.1	CDS	157410	157739	.	-	.	Parent=DM8sca114G00230.1;
Contig114	DM8.1	CDS	157831	157920	.	-	.	Parent=DM8sca114G00230.1;
Contig114	DM8.1	CDS	158031	158308	.	-	.	Parent=DM8sca114G00230.1;
Contig114	DM8.1	mRNA	154810	158308	.	-	.	ID=DM8sca114G00230.1;Parent=DM8sca114G00230;
Contig114	DM8.1	gene	163721	167614	.	+	.	ID=DM8sca114G00240;dm3lift_count=0;dm6lift_count=0;
Contig114	DM8.1	CDS	163721	163928	.	+	.	Parent=DM8sca114G00240.1;
Contig114	DM8.1	CDS	164874	165003	.	+	.	Parent=DM8sca114G00240.1;
Contig114	DM8.1	CDS	165553	165750	.	+	.	Parent=DM8sca114G00240.1;
Contig114	DM8.1	CDS	165943	165951	.	+	.	Parent=DM8sca114G00240.1;
Contig114	DM8.1	CDS	167123	167199	.	+	.	Parent=DM8sca114G00240.1;
Contig114	DM8.1	CDS	167373	167614	.	+	.	Parent=DM8sca114G00240.1;
Contig114	DM8.1	mRNA	163721	167614	.	+	.	ID=DM8sca114G00240.1;Parent=DM8sca114G00240;
Contig114	DM8.1	gene	167838	170006	.	-	.	ID=DM8sca114G00250;dm3lift_count=0;dm6lift_count=0;
Contig114	DM8.1	CDS	167838	167991	.	-	.	Parent=DM8sca114G00250.1;
Contig114	DM8.1	CDS	168605	169224	.	-	.	Parent=DM8sca114G00250.1;
Contig114	DM8.1	CDS	169911	170006	.	-	.	Parent=DM8sca114G00250.1;
Contig114	DM8.1	mRNA	167838	170006	.	-	.	ID=DM8sca114G00250.1;Parent=DM8sca114G00250;
Contig114	DM8.1	gene	170058	171601	.	-	.	ID=DM8sca114G00260;dm3lift_count=0;dm6lift_count=0;
Contig114	DM8.1	CDS	170058	170293	.	-	.	Parent=DM8sca114G00260.1;
Contig114	DM8.1	CDS	170390	170494	.	-	.	Parent=DM8sca114G00260.1;
Contig114	DM8.1	CDS	170589	170777	.	-	.	Parent=DM8sca114G00260.1;
Contig114	DM8.1	CDS	170945	171158	.	-	.	Parent=DM8sca114G00260.1;
Contig114	DM8.1	CDS	171464	171601	.	-	.	Parent=DM8sca114G00260.1;
Contig114	DM8.1	mRNA	170058	171601	.	-	.	ID=DM8sca114G00260.1;Parent=DM8sca114G00260;
Contig115	DM8.1	gene	28270	28771	.	+	.	ID=DM8sca115G00010;dm3lift_count=0;dm6lift_count=0;
Contig115	DM8.1	CDS	28270	28330	.	+	.	Parent=DM8sca115G00010.1;
Contig115	DM8.1	CDS	28447	28617	.	+	.	Parent=DM8sca115G00010.1;
Contig115	DM8.1	CDS	28719	28771	.	+	.	Parent=DM8sca115G00010.1;
Contig115	DM8.1	mRNA	28270	28771	.	+	.	ID=DM8sca115G00010.1;Parent=DM8sca115G00010;
Contig115	DM8.1	gene	34592	34903	.	+	.	ID=DM8sca115G00020;dm3lift_count=0;dm6lift_count=0;
Contig115	DM8.1	CDS	34592	34903	.	+	.	Parent=DM8sca115G00020.1;
Contig115	DM8.1	mRNA	34592	34903	.	+	.	ID=DM8sca115G00020.1;Parent=DM8sca115G00020;
Contig115	DM8.1	gene	35597	36782	.	-	.	ID=DM8sca115G00030;dm3lift_count=0;dm6lift_count=0;
Contig115	DM8.1	CDS	35597	35822	.	-	.	Parent=DM8sca115G00030.1;
Contig115	DM8.1	CDS	36222	36256	.	-	.	Parent=DM8sca115G00030.1;
Contig115	DM8.1	CDS	36678	36782	.	-	.	Parent=DM8sca115G00030.1;
Contig115	DM8.1	mRNA	35597	36782	.	-	.	ID=DM8sca115G00030.1;Parent=DM8sca115G00030;
Contig115	DM8.1	gene	44729	48188	.	+	.	ID=DM8sca115G00040;dm3lift_count=0;dm6lift_count=0;
Contig115	DM8.1	CDS	44729	44740	.	+	.	Parent=DM8sca115G00040.1;
Contig115	DM8.1	CDS	46970	47070	.	+	.	Parent=DM8sca115G00040.1;
Contig115	DM8.1	CDS	47185	47291	.	+	.	Parent=DM8sca115G00040.1;
Contig115	DM8.1	CDS	48085	48188	.	+	.	Parent=DM8sca115G00040.1;
Contig115	DM8.1	mRNA	44729	48188	.	+	.	ID=DM8sca115G00040.1;Parent=DM8sca115G00040;
Contig115	DM8.1	gene	49503	50106	.	-	.	ID=DM8sca115G00050;dm3lift_count=0;dm6lift_count=0;
Contig115	DM8.1	CDS	49503	49599	.	-	.	Parent=DM8sca115G00050.1;
Contig115	DM8.1	CDS	49680	49735	.	-	.	Parent=DM8sca115G00050.1;
Contig115	DM8.1	CDS	49828	49933	.	-	.	Parent=DM8sca115G00050.1;
Contig115	DM8.1	CDS	50021	50106	.	-	.	Parent=DM8sca115G00050.1;
Contig115	DM8.1	mRNA	49503	50106	.	-	.	ID=DM8sca115G00050.1;Parent=DM8sca115G00050;
Contig115	DM8.1	gene	53368	53808	.	-	.	ID=DM8sca115G00060;dm3lift_count=0;dm6lift_count=0;
Contig115	DM8.1	CDS	53368	53808	.	-	.	Parent=DM8sca115G00060.1;
Contig115	DM8.1	mRNA	53368	53808	.	-	.	ID=DM8sca115G00060.1;Parent=DM8sca115G00060;
Contig115	DM8.1	gene	56112	57307	.	-	.	ID=DM8sca115G00070;dm3lift_count=0;dm6lift_count=0;
Contig115	DM8.1	CDS	56112	56205	.	-	.	Parent=DM8sca115G00070.1;
Contig115	DM8.1	CDS	56343	56403	.	-	.	Parent=DM8sca115G00070.1;
Contig115	DM8.1	CDS	56505	56703	.	-	.	Parent=DM8sca115G00070.1;
Contig115	DM8.1	CDS	56791	56856	.	-	.	Parent=DM8sca115G00070.1;
Contig115	DM8.1	CDS	56990	57307	.	-	.	Parent=DM8sca115G00070.1;
Contig115	DM8.1	mRNA	56112	57307	.	-	.	ID=DM8sca115G00070.1;Parent=DM8sca115G00070;
Contig115	DM8.1	gene	57577	59147	.	-	.	ID=DM8sca115G00080;dm3lift_count=0;dm6lift_count=0;
Contig115	DM8.1	CDS	57577	57942	.	-	.	Parent=DM8sca115G00080.1;
Contig115	DM8.1	CDS	59145	59147	.	-	.	Parent=DM8sca115G00080.1;
Contig115	DM8.1	mRNA	57577	59147	.	-	.	ID=DM8sca115G00080.1;Parent=DM8sca115G00080;
Contig115	DM8.1	gene	59188	64284	.	-	.	ID=DM8sca115G00090;dm3lift_ids=PGSC0003DMG401030312;dm3lift_description=ZPT2-12;dm3lift_coverage=1.0;dm3lift_idperc=1.0;dm3lift_count=1;dm6lift_ids=Soltu.DM.06G031210/Soltu.DM.06G031200;dm6lift_coverage=1.0/1.0;dm6lift_idperc=1.0/1.0;dm6lift_count=2;
Contig115	DM8.1	CDS	59188	59202	.	-	.	Parent=DM8sca115G00090.1;
Contig115	DM8.1	CDS	59305	59460	.	-	.	Parent=DM8sca115G00090.1;
Contig115	DM8.1	CDS	63811	64284	.	-	.	Parent=DM8sca115G00090.1;
Contig115	DM8.1	mRNA	59188	64284	.	-	.	ID=DM8sca115G00090.1;Parent=DM8sca115G00090;
Contig115	DM8.1	gene	67623	67973	.	-	.	ID=DM8sca115G00100;dm3lift_count=0;dm6lift_count=0;
Contig115	DM8.1	CDS	67623	67973	.	-	.	Parent=DM8sca115G00100.1;
Contig115	DM8.1	mRNA	67623	67973	.	-	.	ID=DM8sca115G00100.1;Parent=DM8sca115G00100;
Contig115	DM8.1	gene	75574	79891	.	+	.	ID=DM8sca115G00110;dm3lift_count=0;dm6lift_count=0;
Contig115	DM8.1	CDS	75574	75645	.	+	.	Parent=DM8sca115G00110.1;
Contig115	DM8.1	CDS	78566	78603	.	+	.	Parent=DM8sca115G00110.1;
Contig115	DM8.1	CDS	78668	78776	.	+	.	Parent=DM8sca115G00110.1;
Contig115	DM8.1	CDS	78879	78934	.	+	.	Parent=DM8sca115G00110.1;
Contig115	DM8.1	CDS	79036	79891	.	+	.	Parent=DM8sca115G00110.1;
Contig115	DM8.1	mRNA	75574	79891	.	+	.	ID=DM8sca115G00110.1;Parent=DM8sca115G00110;
Contig115	DM8.1	gene	101652	114652	.	+	.	ID=DM8sca115G00120;dm3lift_ids=PGSC0003DMG400040747;dm3lift_description=Gene of unknown function;dm3lift_coverage=1.0;dm3lift_idperc=1.0;dm3lift_count=1;dm6lift_ids=Soltu.DM.06G031150;dm6lift_coverage=0.998;dm6lift_idperc=0.998;dm6lift_count=1;
Contig115	DM8.1	CDS	101652	101771	.	+	.	Parent=DM8sca115G00120.1;
Contig115	DM8.1	CDS	104511	104566	.	+	.	Parent=DM8sca115G00120.1;
Contig115	DM8.1	CDS	107224	107249	.	+	.	Parent=DM8sca115G00120.1;
Contig115	DM8.1	CDS	108922	109015	.	+	.	Parent=DM8sca115G00120.1;
Contig115	DM8.1	CDS	109279	109387	.	+	.	Parent=DM8sca115G00120.1;
Contig115	DM8.1	CDS	109484	109539	.	+	.	Parent=DM8sca115G00120.1;
Contig115	DM8.1	CDS	114616	114652	.	+	.	Parent=DM8sca115G00120.1;
Contig115	DM8.1	mRNA	101652	114652	.	+	.	ID=DM8sca115G00120.1;Parent=DM8sca115G00120;
Contig115	DM3_LiftOff	gene	116311	117266	.	+	.	ID=gene:PGSC0003DMG400041447;biotype=protein_coding;description=Gene of unknown function;gene_id=PGSC0003DMG400041447;logic_name=pgsc;coverage=1.0;sequence_ID=1.0;valid_ORFs=1;extra_copy_number=0;copy_num_ID=gene:PGSC0003DMG400041447_0;dm3lift_count=1;dm6lift_ids=Soltu.DM.06G031150;dm6lift_coverage=0.998;dm6lift_idperc=0.998;dm6lift_count=1;
Contig115	DM3_LiftOff	CDS	116311	116498	.	+	.	ID=CDS:PGSC0003DMT400091876;Parent=transcript:PGSC0003DMT400091876;protein_id=PGSC0003DMT400091876;extra_copy_number=0;
Contig115	DM3_LiftOff	CDS	116563	116671	.	+	.	ID=CDS:PGSC0003DMT400091876;Parent=transcript:PGSC0003DMT400091876;protein_id=PGSC0003DMT400091876;extra_copy_number=0;
Contig115	DM3_LiftOff	CDS	116778	116833	.	+	.	ID=CDS:PGSC0003DMT400091876;Parent=transcript:PGSC0003DMT400091876;protein_id=PGSC0003DMT400091876;extra_copy_number=0;
Contig115	DM3_LiftOff	CDS	116935	117023	.	+	.	ID=CDS:PGSC0003DMT400091876;Parent=transcript:PGSC0003DMT400091876;protein_id=PGSC0003DMT400091876;extra_copy_number=0;
Contig115	DM3_LiftOff	CDS	117094	117266	.	+	.	ID=CDS:PGSC0003DMT400091876;Parent=transcript:PGSC0003DMT400091876;protein_id=PGSC0003DMT400091876;extra_copy_number=0;
Contig115	DM3_LiftOff	exon	117094	117266	.	+	.	ID=exon_173767;Parent=transcript:PGSC0003DMT400091876;Name=PGSC0003DMT400091876.exon5;constitutive=1;ensembl_end_phase=0;ensembl_phase=1;exon_id=PGSC0003DMT400091876.exon5;rank=5;extra_copy_number=0;
Contig115	DM3_LiftOff	exon	116935	117023	.	+	.	ID=exon_173768;Parent=transcript:PGSC0003DMT400091876;Name=PGSC0003DMT400091876.exon4;constitutive=1;ensembl_end_phase=1;ensembl_phase=2;exon_id=PGSC0003DMT400091876.exon4;rank=4;extra_copy_number=0;
Contig115	DM3_LiftOff	exon	116778	116833	.	+	.	ID=exon_173769;Parent=transcript:PGSC0003DMT400091876;Name=PGSC0003DMT400091876.exon3;constitutive=1;ensembl_end_phase=2;ensembl_phase=0;exon_id=PGSC0003DMT400091876.exon3;rank=3;extra_copy_number=0;
Contig115	DM3_LiftOff	exon	116563	116671	.	+	.	ID=exon_173770;Parent=transcript:PGSC0003DMT400091876;Name=PGSC0003DMT400091876.exon2;constitutive=1;ensembl_end_phase=0;ensembl_phase=2;exon_id=PGSC0003DMT400091876.exon2;rank=2;extra_copy_number=0;
Contig115	DM3_LiftOff	exon	116311	116498	.	+	.	ID=exon_173771;Parent=transcript:PGSC0003DMT400091876;Name=PGSC0003DMT400091876.exon1;constitutive=1;ensembl_end_phase=2;ensembl_phase=0;exon_id=PGSC0003DMT400091876.exon1;rank=1;extra_copy_number=0;
Contig115	DM3_LiftOff	mRNA	116311	117266	.	+	.	ID=transcript:PGSC0003DMT400091876;Parent=gene:PGSC0003DMG400041447;biotype=protein_coding;tag=Ensembl_canonical;transcript_id=PGSC0003DMT400091876;matches_ref_protein=True;valid_ORF=True;extra_copy_number=0;
Contig115	DM3_LiftOff	ncRNA_gene	124864	124937	.	-	.	ID=gene:ENSRNA049439028;Name=tRNA-Val;biotype=tRNA;description=tRNA-Val for anticodon AA;gene_id=ENSRNA049439028;logic_name=trnascan_gene;coverage=1.0;sequence_ID=1.0;extra_copy_number=0;copy_num_ID=gene:ENSRNA049439028_0;dm3lift_count=1;dm6lift_count=0;
Contig115	DM3_LiftOff	exon	124864	124937	.	-	.	ID=exon_173762;Parent=transcript:ENSRNA049439028-T1;Name=ENSRNA049439028-E1;constitutive=1;ensembl_end_phase=-1;ensembl_phase=-1;exon_id=ENSRNA049439028-E1;rank=1;extra_copy_number=0;
Contig115	DM3_LiftOff	tRNA	124864	124937	.	-	.	ID=transcript:ENSRNA049439028-T1;Parent=gene:ENSRNA049439028;biotype=tRNA;tag=Ensembl_canonical;transcript_id=ENSRNA049439028-T1;extra_copy_number=0;
Contig115	DM8.1	gene	125696	128274	.	-	.	ID=DM8sca115G00130;dm3lift_ids=PGSC0003DMG400030309;dm3lift_description=Auxin-regulated protein;dm3lift_coverage=1.0;dm3lift_idperc=1.0;dm3lift_count=1;dm6lift_ids=Soltu.DM.06G031140;dm6lift_coverage=1.0;dm6lift_idperc=1.0;dm6lift_count=1;
Contig115	DM8.1	CDS	125696	125819	.	-	.	Parent=DM8sca115G00130.1;
Contig115	DM8.1	CDS	126920	127810	.	-	.	Parent=DM8sca115G00130.1;
Contig115	DM8.1	CDS	127910	127979	.	-	.	Parent=DM8sca115G00130.1;
Contig115	DM8.1	CDS	128070	128274	.	-	.	Parent=DM8sca115G00130.1;
Contig115	DM8.1	mRNA	125696	128274	.	-	.	ID=DM8sca115G00130.1;Parent=DM8sca115G00130;
Contig115	DM8.1	gene	140471	141712	.	+	.	ID=DM8sca115G00140;dm3lift_count=0;dm6lift_count=0;
Contig115	DM8.1	CDS	140471	140585	.	+	.	Parent=DM8sca115G00140.1;
Contig115	DM8.1	CDS	140705	140834	.	+	.	Parent=DM8sca115G00140.1;
Contig115	DM8.1	CDS	141259	141712	.	+	.	Parent=DM8sca115G00140.1;
Contig115	DM8.1	mRNA	140471	141712	.	+	.	ID=DM8sca115G00140.1;Parent=DM8sca115G00140;
Contig115	DM8.1	gene	144838	145763	.	-	.	ID=DM8sca115G00150;dm3lift_ids=PGSC0003DMG400030308;dm3lift_description=Nodulin-26;dm3lift_coverage=1.0;dm3lift_idperc=1.0;dm3lift_count=1;dm6lift_ids=Soltu.DM.06G031120;dm6lift_coverage=1.0;dm6lift_idperc=1.0;dm6lift_count=1;
Contig115	DM8.1	CDS	144838	145215	.	-	.	Parent=DM8sca115G00150.1;
Contig115	DM8.1	CDS	145285	145535	.	-	.	Parent=DM8sca115G00150.1;
Contig115	DM8.1	CDS	145631	145763	.	-	.	Parent=DM8sca115G00150.1;
Contig115	DM8.1	mRNA	144838	145763	.	-	.	ID=DM8sca115G00150.1;Parent=DM8sca115G00150;
Contig115	DM8.1	gene	148532	151722	.	-	.	ID=DM8sca115G00160;dm3lift_ids=PGSC0003DMG400030307;dm3lift_description=Male sterility MS5;dm3lift_coverage=1.0;dm3lift_idperc=1.0;dm3lift_count=1;dm6lift_ids=Soltu.DM.06G031110;dm6lift_coverage=1.0;dm6lift_idperc=1.0;dm6lift_count=1;
Contig115	DM8.1	CDS	148532	149747	.	-	.	Parent=DM8sca115G00160.1;
Contig115	DM8.1	CDS	149840	149908	.	-	.	Parent=DM8sca115G00160.1;
Contig115	DM8.1	CDS	149999	150147	.	-	.	Parent=DM8sca115G00160.1;
Contig115	DM8.1	CDS	150992	151204	.	-	.	Parent=DM8sca115G00160.1;
Contig115	DM8.1	CDS	151525	151722	.	-	.	Parent=DM8sca115G00160.1;
Contig115	DM8.1	mRNA	148532	151722	.	-	.	ID=DM8sca115G00160.1;Parent=DM8sca115G00160;
Contig115	DM8.1	gene	152970	154198	.	+	.	ID=DM8sca115G00170;dm3lift_count=0;dm6lift_count=0;
Contig115	DM8.1	CDS	152970	153177	.	+	.	Parent=DM8sca115G00170.1;
Contig115	DM8.1	CDS	153417	154198	.	+	.	Parent=DM8sca115G00170.1;
Contig115	DM8.1	mRNA	152970	154198	.	+	.	ID=DM8sca115G00170.1;Parent=DM8sca115G00170;
Contig115	DM8.1	gene	154787	155235	.	+	.	ID=DM8sca115G00180;dm3lift_count=0;dm6lift_count=0;
Contig115	DM8.1	CDS	154787	154790	.	+	.	Parent=DM8sca115G00180.1;
Contig115	DM8.1	CDS	154871	155006	.	+	.	Parent=DM8sca115G00180.1;
Contig115	DM8.1	CDS	155088	155235	.	+	.	Parent=DM8sca115G00180.1;
Contig115	DM8.1	mRNA	154787	155235	.	+	.	ID=DM8sca115G00180.1;Parent=DM8sca115G00180;
Contig115	DM8.1	gene	164685	166016	.	+	.	ID=DM8sca115G00190;dm3lift_count=0;dm6lift_count=0;
Contig115	DM8.1	CDS	164685	165123	.	+	.	Parent=DM8sca115G00190.1;
Contig115	DM8.1	CDS	165212	165359	.	+	.	Parent=DM8sca115G00190.1;
Contig115	DM8.1	CDS	165467	166016	.	+	.	Parent=DM8sca115G00190.1;
Contig115	DM8.1	mRNA	164685	166016	.	+	.	ID=DM8sca115G00190.1;Parent=DM8sca115G00190;
Contig115	DM8.1	gene	166157	166552	.	+	.	ID=DM8sca115G00200;dm3lift_count=0;dm6lift_count=0;
Contig115	DM8.1	CDS	166157	166552	.	+	.	Parent=DM8sca115G00200.1;
Contig115	DM8.1	mRNA	166157	166552	.	+	.	ID=DM8sca115G00200.1;Parent=DM8sca115G00200;
Contig115	DM8.1	gene	171313	172478	.	+	.	ID=DM8sca115G00210;dm3lift_count=0;dm6lift_count=0;
Contig115	DM8.1	CDS	171313	171386	.	+	.	Parent=DM8sca115G00210.1;
Contig115	DM8.1	CDS	171911	172089	.	+	.	Parent=DM8sca115G00210.1;
Contig115	DM8.1	CDS	172209	172254	.	+	.	Parent=DM8sca115G00210.1;
Contig115	DM8.1	CDS	172403	172478	.	+	.	Parent=DM8sca115G00210.1;
Contig115	DM8.1	mRNA	171313	172478	.	+	.	ID=DM8sca115G00210.1;Parent=DM8sca115G00210;
Contig116	DM8.1	gene	4182	7173	.	-	.	ID=DM8sca116G00010;dm3lift_count=0;dm6lift_count=0;
Contig116	DM8.1	CDS	4182	4363	.	-	.	Parent=DM8sca116G00010.1;
Contig116	DM8.1	CDS	4443	4463	.	-	.	Parent=DM8sca116G00010.1;
Contig116	DM8.1	CDS	5076	5886	.	-	.	Parent=DM8sca116G00010.1;
Contig116	DM8.1	CDS	7171	7173	.	-	.	Parent=DM8sca116G00010.1;
Contig116	DM8.1	mRNA	4182	7173	.	-	.	ID=DM8sca116G00010.1;Parent=DM8sca116G00010;
Contig116	DM8.1	gene	11423	16689	.	+	.	ID=DM8sca116G00020;dm3lift_count=0;dm6lift_count=0;
Contig116	DM8.1	CDS	11423	11462	.	+	.	Parent=DM8sca116G00020.1;
Contig116	DM8.1	CDS	11581	11740	.	+	.	Parent=DM8sca116G00020.1;
Contig116	DM8.1	CDS	14514	14853	.	+	.	Parent=DM8sca116G00020.1;
Contig116	DM8.1	CDS	15294	15466	.	+	.	Parent=DM8sca116G00020.1;
Contig116	DM8.1	CDS	16396	16500	.	+	.	Parent=DM8sca116G00020.1;
Contig116	DM8.1	CDS	16581	16689	.	+	.	Parent=DM8sca116G00020.1;
Contig116	DM8.1	mRNA	11423	16689	.	+	.	ID=DM8sca116G00020.1;Parent=DM8sca116G00020;
Contig116	DM8.1	gene	18138	22339	.	+	.	ID=DM8sca116G00030;dm3lift_count=0;dm6lift_count=0;
Contig116	DM8.1	CDS	18138	18239	.	+	.	Parent=DM8sca116G00030.1;
Contig116	DM8.1	CDS	18318	18563	.	+	.	Parent=DM8sca116G00030.1;
Contig116	DM8.1	CDS	19244	19462	.	+	.	Parent=DM8sca116G00030.1;
Contig116	DM8.1	CDS	19550	19687	.	+	.	Parent=DM8sca116G00030.1;
Contig116	DM8.1	CDS	19802	19968	.	+	.	Parent=DM8sca116G00030.1;
Contig116	DM8.1	CDS	20236	20251	.	+	.	Parent=DM8sca116G00030.1;
Contig116	DM8.1	CDS	21508	21615	.	+	.	Parent=DM8sca116G00030.1;
Contig116	DM8.1	CDS	21789	21880	.	+	.	Parent=DM8sca116G00030.1;
Contig116	DM8.1	CDS	22282	22339	.	+	.	Parent=DM8sca116G00030.1;
Contig116	DM8.1	mRNA	18138	22339	.	+	.	ID=DM8sca116G00030.1;Parent=DM8sca116G00030;
Contig116	DM8.1	gene	23258	24648	.	-	.	ID=DM8sca116G00040;dm3lift_count=0;dm6lift_count=0;
Contig116	DM8.1	CDS	23258	23489	.	-	.	Parent=DM8sca116G00040.1;
Contig116	DM8.1	CDS	23631	23703	.	-	.	Parent=DM8sca116G00040.1;
Contig116	DM8.1	CDS	23872	24048	.	-	.	Parent=DM8sca116G00040.1;
Contig116	DM8.1	CDS	24178	24226	.	-	.	Parent=DM8sca116G00040.1;
Contig116	DM8.1	CDS	24438	24508	.	-	.	Parent=DM8sca116G00040.1;
Contig116	DM8.1	CDS	24600	24648	.	-	.	Parent=DM8sca116G00040.1;
Contig116	DM8.1	mRNA	23258	24648	.	-	.	ID=DM8sca116G00040.1;Parent=DM8sca116G00040;
Contig116	DM8.1	gene	26121	29541	.	-	.	ID=DM8sca116G00050;dm3lift_count=0;dm6lift_count=0;
Contig116	DM8.1	CDS	26121	26208	.	-	.	Parent=DM8sca116G00050.1;
Contig116	DM8.1	CDS	26342	26469	.	-	.	Parent=DM8sca116G00050.1;
Contig116	DM8.1	CDS	26586	26707	.	-	.	Parent=DM8sca116G00050.1;
Contig116	DM8.1	CDS	27220	27298	.	-	.	Parent=DM8sca116G00050.1;
Contig116	DM8.1	CDS	27412	27510	.	-	.	Parent=DM8sca116G00050.1;
Contig116	DM8.1	CDS	27875	28108	.	-	.	Parent=DM8sca116G00050.1;
Contig116	DM8.1	CDS	28537	28686	.	-	.	Parent=DM8sca116G00050.1;
Contig116	DM8.1	CDS	28868	29192	.	-	.	Parent=DM8sca116G00050.1;
Contig116	DM8.1	CDS	29285	29541	.	-	.	Parent=DM8sca116G00050.1;
Contig116	DM8.1	mRNA	26121	29541	.	-	.	ID=DM8sca116G00050.1;Parent=DM8sca116G00050;
Contig116	DM8.1	gene	34613	38485	.	+	.	ID=DM8sca116G00060;dm3lift_count=0;dm6lift_count=0;
Contig116	DM8.1	CDS	34613	34672	.	+	.	Parent=DM8sca116G00060.1;
Contig116	DM8.1	CDS	34758	34775	.	+	.	Parent=DM8sca116G00060.1;
Contig116	DM8.1	CDS	34877	34903	.	+	.	Parent=DM8sca116G00060.1;
Contig116	DM8.1	CDS	38309	38485	.	+	.	Parent=DM8sca116G00060.1;
Contig116	DM8.1	mRNA	34613	38485	.	+	.	ID=DM8sca116G00060.1;Parent=DM8sca116G00060;
Contig116	DM8.1	gene	43980	53304	.	+	.	ID=DM8sca116G00070;dm3lift_count=0;dm6lift_count=0;
Contig116	DM8.1	CDS	43980	44204	.	+	.	Parent=DM8sca116G00070.1;
Contig116	DM8.1	CDS	44332	44427	.	+	.	Parent=DM8sca116G00070.1;
Contig116	DM8.1	CDS	44520	44632	.	+	.	Parent=DM8sca116G00070.1;
Contig116	DM8.1	CDS	44882	44915	.	+	.	Parent=DM8sca116G00070.1;
Contig116	DM8.1	CDS	45023	45119	.	+	.	Parent=DM8sca116G00070.1;
Contig116	DM8.1	CDS	45558	45697	.	+	.	Parent=DM8sca116G00070.1;
Contig116	DM8.1	CDS	46212	46300	.	+	.	Parent=DM8sca116G00070.1;
Contig116	DM8.1	CDS	46584	46689	.	+	.	Parent=DM8sca116G00070.1;
Contig116	DM8.1	CDS	46839	46926	.	+	.	Parent=DM8sca116G00070.1;
Contig116	DM8.1	CDS	47036	47154	.	+	.	Parent=DM8sca116G00070.1;
Contig116	DM8.1	CDS	47759	47789	.	+	.	Parent=DM8sca116G00070.1;
Contig116	DM8.1	CDS	47907	47923	.	+	.	Parent=DM8sca116G00070.1;
Contig116	DM8.1	CDS	48472	48529	.	+	.	Parent=DM8sca116G00070.1;
Contig116	DM8.1	CDS	48628	48679	.	+	.	Parent=DM8sca116G00070.1;
Contig116	DM8.1	CDS	49038	49147	.	+	.	Parent=DM8sca116G00070.1;
Contig116	DM8.1	CDS	49322	49431	.	+	.	Parent=DM8sca116G00070.1;
Contig116	DM8.1	CDS	51386	51493	.	+	.	Parent=DM8sca116G00070.1;
Contig116	DM8.1	CDS	52477	52587	.	+	.	Parent=DM8sca116G00070.1;
Contig116	DM8.1	CDS	52699	52909	.	+	.	Parent=DM8sca116G00070.1;
Contig116	DM8.1	CDS	53258	53304	.	+	.	Parent=DM8sca116G00070.1;
Contig116	DM8.1	mRNA	43980	53304	.	+	.	ID=DM8sca116G00070.1;Parent=DM8sca116G00070;
Contig116	DM8.1	gene	53352	53901	.	+	.	ID=DM8sca116G00080;dm3lift_count=0;dm6lift_count=0;
Contig116	DM8.1	CDS	53352	53594	.	+	.	Parent=DM8sca116G00080.1;
Contig116	DM8.1	CDS	53791	53901	.	+	.	Parent=DM8sca116G00080.1;
Contig116	DM8.1	mRNA	53352	53901	.	+	.	ID=DM8sca116G00080.1;Parent=DM8sca116G00080;
Contig116	DM8.1	gene	57101	62423	.	+	.	ID=DM8sca116G00090;dm3lift_ids=PGSC0003DMG400015212;dm3lift_description=Serine/threonine-protein phosphatase;dm3lift_coverage=0.999;dm3lift_idperc=0.999;dm3lift_count=1;dm6lift_ids=Soltu.DM.03G023890;dm6lift_coverage=0.999;dm6lift_idperc=0.999;dm6lift_count=1;
Contig116	DM8.1	CDS	57101	57103	.	+	.	Parent=DM8sca116G00090.1;
Contig116	DM8.1	CDS	57207	57274	.	+	.	Parent=DM8sca116G00090.1;
Contig116	DM8.1	CDS	57781	57838	.	+	.	Parent=DM8sca116G00090.1;
Contig116	DM8.1	CDS	58480	58590	.	+	.	Parent=DM8sca116G00090.1;
Contig116	DM8.1	CDS	58672	58722	.	+	.	Parent=DM8sca116G00090.1;
Contig116	DM8.1	CDS	59287	59430	.	+	.	Parent=DM8sca116G00090.1;
Contig116	DM8.1	CDS	59503	59598	.	+	.	Parent=DM8sca116G00090.1;
Contig116	DM8.1	CDS	59684	59755	.	+	.	Parent=DM8sca116G00090.1;
Contig116	DM8.1	CDS	62340	62423	.	+	.	Parent=DM8sca116G00090.1;
Contig116	DM8.1	mRNA	57101	62423	.	+	.	ID=DM8sca116G00090.1;Parent=DM8sca116G00090;
Contig116	DM8.1	gene	65870	68338	.	+	.	ID=DM8sca116G00100;dm3lift_ids=PGSC0003DMG400015213;dm3lift_description=Conserved gene of unknown function;dm3lift_coverage=1.0;dm3lift_idperc=1.0;dm3lift_count=1;dm6lift_ids=Soltu.DM.03G023880;dm6lift_coverage=1.0;dm6lift_idperc=1.0;dm6lift_count=1;
Contig116	DM8.1	CDS	65870	65975	.	+	.	Parent=DM8sca116G00100.1;
Contig116	DM8.1	CDS	66716	67054	.	+	.	Parent=DM8sca116G00100.1;
Contig116	DM8.1	CDS	67147	67193	.	+	.	Parent=DM8sca116G00100.1;
Contig116	DM8.1	CDS	67601	67663	.	+	.	Parent=DM8sca116G00100.1;
Contig116	DM8.1	CDS	68110	68242	.	+	.	Parent=DM8sca116G00100.1;
Contig116	DM8.1	CDS	68325	68338	.	+	.	Parent=DM8sca116G00100.1;
Contig116	DM8.1	mRNA	65870	68338	.	+	.	ID=DM8sca116G00100.1;Parent=DM8sca116G00100;
Contig116	DM8.1	gene	69409	70185	.	+	.	ID=DM8sca116G00110;dm3lift_ids=PGSC0003DMG400015214;dm3lift_description=Conserved gene of unknown function;dm3lift_coverage=1.0;dm3lift_idperc=1.0;dm3lift_count=1;dm6lift_ids=Soltu.DM.03G023870;dm6lift_coverage=1.0;dm6lift_idperc=1.0;dm6lift_count=1;
Contig116	DM8.1	CDS	69409	70185	.	+	.	Parent=DM8sca116G00110.1;
Contig116	DM8.1	mRNA	69409	70185	.	+	.	ID=DM8sca116G00110.1;Parent=DM8sca116G00110;
Contig116	DM8.1	gene	70763	73760	.	-	.	ID=DM8sca116G00120;dm3lift_ids=PGSC0003DMG400015280/PGSC0003DMG400015306;dm3lift_description=Conserved gene of unknown function/Gene of unknown function;dm3lift_coverage=1.0/1.0;dm3lift_idperc=1.0/1.0;dm3lift_count=2;dm6lift_ids=Soltu.DM.03G023860;dm6lift_coverage=1.0;dm6lift_idperc=1.0;dm6lift_count=1;
Contig116	DM8.1	CDS	70763	70970	.	-	.	Parent=DM8sca116G00120.1;
Contig116	DM8.1	CDS	71530	71696	.	-	.	Parent=DM8sca116G00120.1;
Contig116	DM8.1	CDS	72762	73760	.	-	.	Parent=DM8sca116G00120.1;
Contig116	DM8.1	mRNA	70763	73760	.	-	.	ID=DM8sca116G00120.1;Parent=DM8sca116G00120;
Contig116	DM8.1	gene	75541	82807	.	+	.	ID=DM8sca116G00130;dm3lift_ids=PGSC0003DMG400015215;dm3lift_description=Asparaginyl-tRNA synthetase%2C chloroplastic/mitochondrial;dm3lift_coverage=1.0;dm3lift_idperc=1.0;dm3lift_count=1;dm6lift_ids=Soltu.DM.03G023850;dm6lift_coverage=0.999;dm6lift_idperc=0.999;dm6lift_count=1;
Contig116	DM8.1	CDS	75541	75945	.	+	.	Parent=DM8sca116G00130.1;
Contig116	DM8.1	CDS	76047	76115	.	+	.	Parent=DM8sca116G00130.1;
Contig116	DM8.1	CDS	76925	77035	.	+	.	Parent=DM8sca116G00130.1;
Contig116	DM8.1	CDS	78146	78250	.	+	.	Parent=DM8sca116G00130.1;
Contig116	DM8.1	CDS	79397	79534	.	+	.	Parent=DM8sca116G00130.1;
Contig116	DM8.1	CDS	80097	80177	.	+	.	Parent=DM8sca116G00130.1;
Contig116	DM8.1	CDS	80526	80603	.	+	.	Parent=DM8sca116G00130.1;
Contig116	DM8.1	CDS	80754	80822	.	+	.	Parent=DM8sca116G00130.1;
Contig116	DM8.1	CDS	80935	81009	.	+	.	Parent=DM8sca116G00130.1;
Contig116	DM8.1	CDS	81103	81186	.	+	.	Parent=DM8sca116G00130.1;
Contig116	DM8.1	CDS	81307	81393	.	+	.	Parent=DM8sca116G00130.1;
Contig116	DM8.1	CDS	81508	81603	.	+	.	Parent=DM8sca116G00130.1;
Contig116	DM8.1	CDS	81679	81753	.	+	.	Parent=DM8sca116G00130.1;
Contig116	DM8.1	CDS	82289	82415	.	+	.	Parent=DM8sca116G00130.1;
Contig116	DM8.1	CDS	82692	82807	.	+	.	Parent=DM8sca116G00130.1;
Contig116	DM8.1	mRNA	75541	82807	.	+	.	ID=DM8sca116G00130.1;Parent=DM8sca116G00130;
Contig116	DM8.1	gene	84559	93974	.	-	.	ID=DM8sca116G00140;dm3lift_count=0;dm6lift_ids=Soltu.DM.03G023840;dm6lift_coverage=1.0;dm6lift_idperc=1.0;dm6lift_count=1;
Contig116	DM8.1	CDS	84559	84679	.	-	.	Parent=DM8sca116G00140.1;
Contig116	DM8.1	CDS	85156	85257	.	-	.	Parent=DM8sca116G00140.1;
Contig116	DM8.1	CDS	86266	86420	.	-	.	Parent=DM8sca116G00140.1;
Contig116	DM8.1	CDS	86796	86885	.	-	.	Parent=DM8sca116G00140.1;
Contig116	DM8.1	CDS	87224	87322	.	-	.	Parent=DM8sca116G00140.1;
Contig116	DM8.1	CDS	88484	88550	.	-	.	Parent=DM8sca116G00140.1;
Contig116	DM8.1	CDS	88624	88720	.	-	.	Parent=DM8sca116G00140.1;
Contig116	DM8.1	CDS	88904	89039	.	-	.	Parent=DM8sca116G00140.1;
Contig116	DM8.1	CDS	89133	89191	.	-	.	Parent=DM8sca116G00140.1;
Contig116	DM8.1	CDS	89275	89349	.	-	.	Parent=DM8sca116G00140.1;
Contig116	DM8.1	CDS	89451	89722	.	-	.	Parent=DM8sca116G00140.1;
Contig116	DM8.1	CDS	90055	90106	.	-	.	Parent=DM8sca116G00140.1;
Contig116	DM8.1	CDS	90762	90901	.	-	.	Parent=DM8sca116G00140.1;
Contig116	DM8.1	CDS	93970	93974	.	-	.	Parent=DM8sca116G00140.1;
Contig116	DM8.1	mRNA	84559	93974	.	-	.	ID=DM8sca116G00140.1;Parent=DM8sca116G00140;
Contig116	DM8.1	gene	102443	108744	.	+	.	ID=DM8sca116G00150;dm3lift_count=0;dm6lift_count=0;
Contig116	DM8.1	CDS	102443	102471	.	+	.	Parent=DM8sca116G00150.1;
Contig116	DM8.1	CDS	103212	103442	.	+	.	Parent=DM8sca116G00150.1;
Contig116	DM8.1	CDS	103525	103623	.	+	.	Parent=DM8sca116G00150.1;
Contig116	DM8.1	CDS	104993	105023	.	+	.	Parent=DM8sca116G00150.1;
Contig116	DM8.1	CDS	105571	106218	.	+	.	Parent=DM8sca116G00150.1;
Contig116	DM8.1	CDS	107147	107348	.	+	.	Parent=DM8sca116G00150.1;
Contig116	DM8.1	CDS	107444	107534	.	+	.	Parent=DM8sca116G00150.1;
Contig116	DM8.1	CDS	108345	108387	.	+	.	Parent=DM8sca116G00150.1;
Contig116	DM8.1	CDS	108646	108744	.	+	.	Parent=DM8sca116G00150.1;
Contig116	DM8.1	mRNA	102443	108744	.	+	.	ID=DM8sca116G00150.1;Parent=DM8sca116G00150;
Contig116	DM8.1	gene	109204	111417	.	-	.	ID=DM8sca116G00160;dm3lift_count=0;dm6lift_count=0;
Contig116	DM8.1	CDS	109204	109355	.	-	.	Parent=DM8sca116G00160.1;
Contig116	DM8.1	CDS	111276	111417	.	-	.	Parent=DM8sca116G00160.1;
Contig116	DM8.1	mRNA	109204	111417	.	-	.	ID=DM8sca116G00160.1;Parent=DM8sca116G00160;
Contig116	DM8.1	gene	111477	112019	.	-	.	ID=DM8sca116G00170;dm3lift_count=0;dm6lift_count=0;
Contig116	DM8.1	CDS	111477	111610	.	-	2	Parent=DM8sca116G00170.1;
Contig116	DM8.1	CDS	111707	112019	.	-	0	Parent=DM8sca116G00170.1;
Contig116	DM8.1	mRNA	111477	112019	.	-	.	ID=DM8sca116G00170.1;Parent=DM8sca116G00170;
Contig116	DM8.1	gene	112369	114471	.	-	.	ID=DM8sca116G00180;dm3lift_count=0;dm6lift_count=0;
Contig116	DM8.1	CDS	112369	114471	.	-	0	Parent=DM8sca116G00180.1;
Contig116	DM8.1	mRNA	112369	114471	.	-	.	ID=DM8sca116G00180.1;Parent=DM8sca116G00180;
Contig116	DM8.1	gene	125457	125855	.	+	.	ID=DM8sca116G00190;dm3lift_count=0;dm6lift_count=0;
Contig116	DM8.1	CDS	125457	125855	.	+	.	Parent=DM8sca116G00190.1;
Contig116	DM8.1	mRNA	125457	125855	.	+	.	ID=DM8sca116G00190.1;Parent=DM8sca116G00190;
Contig116	DM8.1	gene	129902	135486	.	-	.	ID=DM8sca116G00200;dm3lift_count=0;dm6lift_count=0;
Contig116	DM8.1	CDS	129902	129964	.	-	.	Parent=DM8sca116G00200.1;
Contig116	DM8.1	CDS	130200	130248	.	-	.	Parent=DM8sca116G00200.1;
Contig116	DM8.1	CDS	130328	130413	.	-	.	Parent=DM8sca116G00200.1;
Contig116	DM8.1	CDS	130691	130872	.	-	.	Parent=DM8sca116G00200.1;
Contig116	DM8.1	CDS	130988	131124	.	-	.	Parent=DM8sca116G00200.1;
Contig116	DM8.1	CDS	135227	135486	.	-	.	Parent=DM8sca116G00200.1;
Contig116	DM8.1	mRNA	129902	135486	.	-	.	ID=DM8sca116G00200.1;Parent=DM8sca116G00200;
Contig116	DM8.1	gene	138432	140030	.	+	.	ID=DM8sca116G00210;dm3lift_count=0;dm6lift_count=0;
Contig116	DM8.1	CDS	138432	138938	.	+	.	Parent=DM8sca116G00210.1;
Contig116	DM8.1	CDS	139005	140030	.	+	.	Parent=DM8sca116G00210.1;
Contig116	DM8.1	mRNA	138432	140030	.	+	.	ID=DM8sca116G00210.1;Parent=DM8sca116G00210;
Contig116	DM8.1	gene	141445	142062	.	+	.	ID=DM8sca116G00220;dm3lift_ids=PGSC0003DMG400015219;dm3lift_description=Miraculin;dm3lift_coverage=1.0;dm3lift_idperc=1.0;dm3lift_count=1;dm6lift_ids=Soltu.DM.03G023740;dm6lift_coverage=1.0;dm6lift_idperc=1.0;dm6lift_count=1;
Contig116	DM8.1	CDS	141445	142062	.	+	.	Parent=DM8sca116G00220.1;
Contig116	DM8.1	mRNA	141445	142062	.	+	.	ID=DM8sca116G00220.1;Parent=DM8sca116G00220;
Contig116	DM8.1	gene	143535	161001	.	-	.	ID=DM8sca116G00230;dm3lift_count=0;dm6lift_count=0;
Contig116	DM8.1	CDS	143535	144206	.	-	.	Parent=DM8sca116G00230.1;
Contig116	DM8.1	CDS	143535	144206	.	-	.	Parent=DM8sca116G00230.2;
Contig116	DM8.1	CDS	144292	145659	.	-	.	Parent=DM8sca116G00230.1;
Contig116	DM8.1	CDS	144292	145659	.	-	.	Parent=DM8sca116G00230.2;
Contig116	DM8.1	CDS	145739	145849	.	-	.	Parent=DM8sca116G00230.1;
Contig116	DM8.1	CDS	145739	145913	.	-	.	Parent=DM8sca116G00230.2;
Contig116	DM8.1	CDS	147124	147219	.	-	.	Parent=DM8sca116G00230.2;
Contig116	DM8.1	CDS	147341	147447	.	-	.	Parent=DM8sca116G00230.2;
Contig116	DM8.1	CDS	150801	150869	.	-	.	Parent=DM8sca116G00230.2;
Contig116	DM8.1	CDS	151020	151172	.	-	.	Parent=DM8sca116G00230.2;
Contig116	DM8.1	CDS	151308	151361	.	-	.	Parent=DM8sca116G00230.2;
Contig116	DM8.1	CDS	151474	151629	.	-	.	Parent=DM8sca116G00230.2;
Contig116	DM8.1	CDS	152096	152311	.	-	.	Parent=DM8sca116G00230.2;
Contig116	DM8.1	CDS	152441	152657	.	-	.	Parent=DM8sca116G00230.2;
Contig116	DM8.1	CDS	152757	152818	.	-	.	Parent=DM8sca116G00230.2;
Contig116	DM8.1	CDS	153237	153370	.	-	.	Parent=DM8sca116G00230.2;
Contig116	DM8.1	CDS	156882	156981	.	-	.	Parent=DM8sca116G00230.2;
Contig116	DM8.1	CDS	157058	157098	.	-	.	Parent=DM8sca116G00230.2;
Contig116	DM8.1	CDS	157185	157278	.	-	.	Parent=DM8sca116G00230.2;
Contig116	DM8.1	CDS	157467	157519	.	-	.	Parent=DM8sca116G00230.2;
Contig116	DM8.1	CDS	157644	157676	.	-	.	Parent=DM8sca116G00230.2;
Contig116	DM8.1	CDS	157753	157832	.	-	.	Parent=DM8sca116G00230.2;
Contig116	DM8.1	CDS	157944	157991	.	-	.	Parent=DM8sca116G00230.2;
Contig116	DM8.1	CDS	158070	158155	.	-	.	Parent=DM8sca116G00230.2;
Contig116	DM8.1	CDS	158428	158609	.	-	.	Parent=DM8sca116G00230.2;
Contig116	DM8.1	CDS	158725	158866	.	-	.	Parent=DM8sca116G00230.2;
Contig116	DM8.1	CDS	159956	160135	.	-	.	Parent=DM8sca116G00230.2;
Contig116	DM8.1	CDS	160250	160357	.	-	.	Parent=DM8sca116G00230.2;
Contig116	DM8.1	CDS	160457	160463	.	-	.	Parent=DM8sca116G00230.2;
Contig116	DM8.1	CDS	160628	160655	.	-	.	Parent=DM8sca116G00230.2;
Contig116	DM8.1	CDS	160745	160826	.	-	.	Parent=DM8sca116G00230.2;
Contig116	DM8.1	CDS	160972	161001	.	-	.	Parent=DM8sca116G00230.2;
Contig116	DM8.1	mRNA	143535	145849	.	-	.	ID=DM8sca116G00230.1;Parent=DM8sca116G00230;
Contig116	DM8.1	mRNA	143535	161001	.	-	.	ID=DM8sca116G00230.2;Parent=DM8sca116G00230;
Contig116	DM8.1	gene	161032	166554	.	-	.	ID=DM8sca116G00240;dm3lift_count=0;dm6lift_count=0;
Contig116	DM8.1	CDS	161032	161497	.	-	.	Parent=DM8sca116G00240.1;
Contig116	DM8.1	CDS	161609	161632	.	-	.	Parent=DM8sca116G00240.1;
Contig116	DM8.1	CDS	164857	164979	.	-	.	Parent=DM8sca116G00240.1;
Contig116	DM8.1	CDS	166167	166252	.	-	.	Parent=DM8sca116G00240.1;
Contig116	DM8.1	CDS	166480	166554	.	-	.	Parent=DM8sca116G00240.1;
Contig116	DM8.1	mRNA	161032	166554	.	-	.	ID=DM8sca116G00240.1;Parent=DM8sca116G00240;
Contig117	DM8.1	gene	996	3504	.	+	.	ID=DM8sca117G00010;dm3lift_count=0;dm6lift_count=0;
Contig117	DM8.1	CDS	996	1084	.	+	.	Parent=DM8sca117G00010.1;
Contig117	DM8.1	CDS	2174	2307	.	+	.	Parent=DM8sca117G00010.1;
Contig117	DM8.1	CDS	2595	2674	.	+	.	Parent=DM8sca117G00010.1;
Contig117	DM8.1	CDS	2931	3062	.	+	.	Parent=DM8sca117G00010.1;
Contig117	DM8.1	CDS	3132	3193	.	+	.	Parent=DM8sca117G00010.1;
Contig117	DM8.1	CDS	3354	3504	.	+	.	Parent=DM8sca117G00010.1;
Contig117	DM8.1	mRNA	996	3504	.	+	.	ID=DM8sca117G00010.1;Parent=DM8sca117G00010;
Contig117	DM8.1	gene	3626	4003	.	-	.	ID=DM8sca117G00020;dm3lift_count=0;dm6lift_count=0;
Contig117	DM8.1	CDS	3626	3696	.	-	.	Parent=DM8sca117G00020.1;
Contig117	DM8.1	CDS	3795	3904	.	-	.	Parent=DM8sca117G00020.1;
Contig117	DM8.1	CDS	3981	4003	.	-	.	Parent=DM8sca117G00020.1;
Contig117	DM8.1	mRNA	3626	4003	.	-	.	ID=DM8sca117G00020.1;Parent=DM8sca117G00020;
Contig117	DM8.1	gene	4112	5030	.	-	.	ID=DM8sca117G00030;dm3lift_count=0;dm6lift_count=0;
Contig117	DM8.1	CDS	4112	4174	.	-	.	Parent=DM8sca117G00030.1;
Contig117	DM8.1	CDS	4499	4581	.	-	.	Parent=DM8sca117G00030.1;
Contig117	DM8.1	CDS	4734	4771	.	-	.	Parent=DM8sca117G00030.1;
Contig117	DM8.1	CDS	4861	5030	.	-	.	Parent=DM8sca117G00030.1;
Contig117	DM8.1	mRNA	4112	5030	.	-	.	ID=DM8sca117G00030.1;Parent=DM8sca117G00030;
Contig117	DM8.1	gene	19970	25126	.	+	.	ID=DM8sca117G00040;dm3lift_count=0;dm6lift_count=0;
Contig117	DM8.1	CDS	19970	20050	.	+	.	Parent=DM8sca117G00040.1;
Contig117	DM8.1	CDS	21078	21107	.	+	.	Parent=DM8sca117G00040.1;
Contig117	DM8.1	CDS	21954	21985	.	+	.	Parent=DM8sca117G00040.1;
Contig117	DM8.1	CDS	22058	22197	.	+	.	Parent=DM8sca117G00040.1;
Contig117	DM8.1	CDS	22280	22353	.	+	.	Parent=DM8sca117G00040.1;
Contig117	DM8.1	CDS	24425	24520	.	+	.	Parent=DM8sca117G00040.1;
Contig117	DM8.1	CDS	25010	25126	.	+	.	Parent=DM8sca117G00040.1;
Contig117	DM8.1	mRNA	19970	25126	.	+	.	ID=DM8sca117G00040.1;Parent=DM8sca117G00040;
Contig117	DM8.1	gene	35344	36217	.	-	.	ID=DM8sca117G00050;dm3lift_count=0;dm6lift_count=0;
Contig117	DM8.1	CDS	35344	35681	.	-	2	Parent=DM8sca117G00050.1;
Contig117	DM8.1	CDS	35806	36217	.	-	0	Parent=DM8sca117G00050.1;
Contig117	DM8.1	mRNA	35344	36217	.	-	.	ID=DM8sca117G00050.1;Parent=DM8sca117G00050;
Contig117	DM8.1	gene	37503	44904	.	-	.	ID=DM8sca117G00060;dm3lift_count=0;dm6lift_count=0;
Contig117	DM8.1	CDS	37503	38607	.	-	.	Parent=DM8sca117G00060.1;
Contig117	DM8.1	CDS	40234	40283	.	-	.	Parent=DM8sca117G00060.1;
Contig117	DM8.1	CDS	41483	41749	.	-	.	Parent=DM8sca117G00060.1;
Contig117	DM8.1	CDS	43052	43264	.	-	.	Parent=DM8sca117G00060.1;
Contig117	DM8.1	CDS	43976	44143	.	-	.	Parent=DM8sca117G00060.1;
Contig117	DM8.1	CDS	44554	44904	.	-	.	Parent=DM8sca117G00060.1;
Contig117	DM8.1	mRNA	37503	44904	.	-	.	ID=DM8sca117G00060.1;Parent=DM8sca117G00060;
Contig117	DM8.1	gene	64644	65387	.	+	.	ID=DM8sca117G00070;dm3lift_count=0;dm6lift_count=0;
Contig117	DM8.1	CDS	64644	65387	.	+	.	Parent=DM8sca117G00070.1;
Contig117	DM8.1	mRNA	64644	65387	.	+	.	ID=DM8sca117G00070.1;Parent=DM8sca117G00070;
Contig117	DM3_LiftOff	gene	82998	84147	.	-	.	ID=gene:PGSC0003DMG400010421;biotype=protein_coding;description=Integrase;gene_id=PGSC0003DMG400010421;logic_name=pgsc;coverage=1.0;sequence_ID=1.0;valid_ORFs=1;extra_copy_number=0;copy_num_ID=gene:PGSC0003DMG400010421_0;dm3lift_count=1;dm6lift_count=0;
Contig117	DM3_LiftOff	CDS	83245	83532	.	-	.	ID=CDS:PGSC0003DMT400027005;Parent=transcript:PGSC0003DMT400027005;protein_id=PGSC0003DMT400027005;extra_copy_number=0;
Contig117	DM3_LiftOff	exon	82998	84147	.	-	.	ID=exon_82087;Parent=transcript:PGSC0003DMT400027005;Name=PGSC0003DMT400027005.exon1;constitutive=1;ensembl_end_phase=-1;ensembl_phase=-1;exon_id=PGSC0003DMT400027005.exon1;rank=1;extra_copy_number=0;
Contig117	DM3_LiftOff	five_prime_UTR	83533	84147	.	-	.	ID=five_prime_UTR_17765;Parent=transcript:PGSC0003DMT400027005;extra_copy_number=0;
Contig117	DM3_LiftOff	three_prime_UTR	82998	83244	.	-	.	ID=three_prime_UTR_16581;Parent=transcript:PGSC0003DMT400027005;extra_copy_number=0;
Contig117	DM3_LiftOff	mRNA	82998	84147	.	-	.	ID=transcript:PGSC0003DMT400027005;Parent=gene:PGSC0003DMG400010421;biotype=protein_coding;tag=Ensembl_canonical;transcript_id=PGSC0003DMT400027005;matches_ref_protein=True;valid_ORF=True;extra_copy_number=0;
Contig117	DM3_LiftOff	gene	84491	85472	.	-	.	ID=gene:PGSC0003DMG400010420;biotype=protein_coding;description=RNase H family protein;gene_id=PGSC0003DMG400010420;logic_name=pgsc;coverage=1.0;sequence_ID=1.0;valid_ORFs=1;extra_copy_number=0;copy_num_ID=gene:PGSC0003DMG400010420_0;dm3lift_count=1;dm6lift_count=0;
Contig117	DM3_LiftOff	CDS	85092	85337	.	-	.	ID=CDS:PGSC0003DMT400027004;Parent=transcript:PGSC0003DMT400027004;protein_id=PGSC0003DMT400027004;extra_copy_number=0;
Contig117	DM3_LiftOff	exon	84491	85472	.	-	.	ID=exon_82088;Parent=transcript:PGSC0003DMT400027004;Name=PGSC0003DMT400027004.exon1;constitutive=1;ensembl_end_phase=-1;ensembl_phase=-1;exon_id=PGSC0003DMT400027004.exon1;rank=1;extra_copy_number=0;
Contig117	DM3_LiftOff	five_prime_UTR	85338	85472	.	-	.	ID=five_prime_UTR_17766;Parent=transcript:PGSC0003DMT400027004;extra_copy_number=0;
Contig117	DM3_LiftOff	three_prime_UTR	84491	85091	.	-	.	ID=three_prime_UTR_16582;Parent=transcript:PGSC0003DMT400027004;extra_copy_number=0;
Contig117	DM3_LiftOff	mRNA	84491	85472	.	-	.	ID=transcript:PGSC0003DMT400027004;Parent=gene:PGSC0003DMG400010420;biotype=protein_coding;tag=Ensembl_canonical;transcript_id=PGSC0003DMT400027004;matches_ref_protein=True;valid_ORF=True;extra_copy_number=0;
Contig117	DM3_LiftOff	gene	96133	98032	.	-	.	ID=gene:PGSC0003DMG400010419;biotype=protein_coding;description=Retrotransposon gag protein;gene_id=PGSC0003DMG400010419;logic_name=pgsc;coverage=1.0;sequence_ID=1.0;valid_ORFs=1;extra_copy_number=0;copy_num_ID=gene:PGSC0003DMG400010419_0;dm3lift_count=1;dm6lift_count=0;
Contig117	DM3_LiftOff	CDS	96786	97394	.	-	.	ID=CDS:PGSC0003DMT400027003;Parent=transcript:PGSC0003DMT400027003;protein_id=PGSC0003DMT400027003;extra_copy_number=0;
Contig117	DM3_LiftOff	exon	96133	98032	.	-	.	ID=exon_82089;Parent=transcript:PGSC0003DMT400027003;Name=PGSC0003DMT400027003.exon1;constitutive=1;ensembl_end_phase=-1;ensembl_phase=-1;exon_id=PGSC0003DMT400027003.exon1;rank=1;extra_copy_number=0;
Contig117	DM3_LiftOff	five_prime_UTR	97395	98032	.	-	.	ID=five_prime_UTR_17767;Parent=transcript:PGSC0003DMT400027003;extra_copy_number=0;
Contig117	DM3_LiftOff	three_prime_UTR	96133	96785	.	-	.	ID=three_prime_UTR_16583;Parent=transcript:PGSC0003DMT400027003;extra_copy_number=0;
Contig117	DM3_LiftOff	mRNA	96133	98032	.	-	.	ID=transcript:PGSC0003DMT400027003;Parent=gene:PGSC0003DMG400010419;biotype=protein_coding;tag=Ensembl_canonical;transcript_id=PGSC0003DMT400027003;matches_ref_protein=True;valid_ORF=True;extra_copy_number=0;
Contig117	DM8.1	gene	109591	111301	.	+	.	ID=DM8sca117G00080;dm3lift_ids=PGSC0003DMG400010415;dm3lift_description=Sterol-C5(6)-desaturase homolog;dm3lift_coverage=1.0;dm3lift_idperc=1.0;dm3lift_count=1;dm6lift_ids=Soltu.DM.02G007130;dm6lift_coverage=1.0;dm6lift_idperc=1.0;dm6lift_count=1;
Contig117	DM8.1	CDS	109591	109807	.	+	.	Parent=DM8sca117G00080.1;
Contig117	DM8.1	CDS	109993	110298	.	+	.	Parent=DM8sca117G00080.1;
Contig117	DM8.1	CDS	111009	111301	.	+	.	Parent=DM8sca117G00080.1;
Contig117	DM8.1	mRNA	109591	111301	.	+	.	ID=DM8sca117G00080.1;Parent=DM8sca117G00080;
Contig117	DM8.1	gene	112894	115624	.	+	.	ID=DM8sca117G00090;dm3lift_ids=PGSC0003DMG400010414;dm3lift_description=Peptide methionine sulfoxide reductase msrA;dm3lift_coverage=1.0;dm3lift_idperc=1.0;dm3lift_count=1;dm6lift_ids=Soltu.DM.02G007140;dm6lift_coverage=1.0;dm6lift_idperc=1.0;dm6lift_count=1;
Contig117	DM8.1	CDS	112894	113023	.	+	.	Parent=DM8sca117G00090.1;
Contig117	DM8.1	CDS	113152	113381	.	+	.	Parent=DM8sca117G00090.1;
Contig117	DM8.1	CDS	113478	113752	.	+	.	Parent=DM8sca117G00090.1;
Contig117	DM8.1	CDS	115477	115624	.	+	.	Parent=DM8sca117G00090.1;
Contig117	DM8.1	mRNA	112894	115624	.	+	.	ID=DM8sca117G00090.1;Parent=DM8sca117G00090;
Contig117	DM8.1	gene	129129	132575	.	-	.	ID=DM8sca117G00100;dm3lift_count=0;dm6lift_ids=Soltu.DM.02G007150;dm6lift_coverage=1.0;dm6lift_idperc=1.0;dm6lift_count=1;
Contig117	DM8.1	CDS	129129	129233	.	-	.	Parent=DM8sca117G00100.1;
Contig117	DM8.1	CDS	129483	129688	.	-	.	Parent=DM8sca117G00100.1;
Contig117	DM8.1	CDS	130016	130296	.	-	.	Parent=DM8sca117G00100.1;
Contig117	DM8.1	CDS	130492	130596	.	-	.	Parent=DM8sca117G00100.1;
Contig117	DM8.1	CDS	130696	130799	.	-	.	Parent=DM8sca117G00100.1;
Contig117	DM8.1	CDS	132486	132575	.	-	.	Parent=DM8sca117G00100.1;
Contig117	DM8.1	mRNA	129129	132575	.	-	.	ID=DM8sca117G00100.1;Parent=DM8sca117G00100;
Contig117	DM8.1	gene	135690	138958	.	-	.	ID=DM8sca117G00110;dm3lift_ids=PGSC0003DMG400010397;dm3lift_description=TRANSPARENT TESTA 12 protein;dm3lift_coverage=0.998;dm3lift_idperc=0.998;dm3lift_count=1;dm6lift_ids=Soltu.DM.02G007160;dm6lift_coverage=0.998;dm6lift_idperc=0.998;dm6lift_count=1;
Contig117	DM8.1	CDS	135690	135755	.	-	.	Parent=DM8sca117G00110.1;
Contig117	DM8.1	CDS	135967	136172	.	-	.	Parent=DM8sca117G00110.1;
Contig117	DM8.1	CDS	136508	136746	.	-	.	Parent=DM8sca117G00110.1;
Contig117	DM8.1	CDS	136842	136898	.	-	.	Parent=DM8sca117G00110.1;
Contig117	DM8.1	CDS	136985	137071	.	-	.	Parent=DM8sca117G00110.1;
Contig117	DM8.1	CDS	137169	137272	.	-	.	Parent=DM8sca117G00110.1;
Contig117	DM8.1	CDS	137604	137711	.	-	.	Parent=DM8sca117G00110.1;
Contig117	DM8.1	CDS	138716	138958	.	-	.	Parent=DM8sca117G00110.1;
Contig117	DM8.1	mRNA	135690	138958	.	-	.	ID=DM8sca117G00110.1;Parent=DM8sca117G00110;
Contig119	DM8.1	gene	46159	47576	.	+	.	ID=DM8sca119G00010;dm3lift_count=0;dm6lift_count=0;
Contig119	DM8.1	CDS	46159	46353	.	+	.	Parent=DM8sca119G00010.1;
Contig119	DM8.1	CDS	47250	47576	.	+	.	Parent=DM8sca119G00010.1;
Contig119	DM8.1	mRNA	46159	47576	.	+	.	ID=DM8sca119G00010.1;Parent=DM8sca119G00010;
Contig119	DM8.1	gene	119074	119634	.	+	.	ID=DM8sca119G00020;dm3lift_ids=PGSC0003DMG400021957;dm3lift_description=Conserved gene of unknown function;dm3lift_coverage=1.0;dm3lift_idperc=0.975;dm3lift_count=1;dm6lift_ids=Soltu.DM.11G000020;dm6lift_coverage=1.0;dm6lift_idperc=1.0;dm6lift_count=1;
Contig119	DM8.1	CDS	119074	119634	.	+	.	Parent=DM8sca119G00020.1;
Contig119	DM8.1	mRNA	119074	119634	.	+	.	ID=DM8sca119G00020.1;Parent=DM8sca119G00020;
Contig119	DM8.1	gene	120541	121864	.	-	.	ID=DM8sca119G00030;dm3lift_count=0;dm6lift_count=0;
Contig119	DM8.1	CDS	120541	120703	.	-	.	Parent=DM8sca119G00030.1;
Contig119	DM8.1	CDS	120796	120829	.	-	.	Parent=DM8sca119G00030.1;
Contig119	DM8.1	CDS	121858	121864	.	-	.	Parent=DM8sca119G00030.1;
Contig119	DM8.1	mRNA	120541	121864	.	-	.	ID=DM8sca119G00030.1;Parent=DM8sca119G00030;
Contig119	DM8.1	gene	122180	123409	.	-	.	ID=DM8sca119G00040;dm3lift_count=0;dm6lift_count=0;
Contig119	DM8.1	CDS	122180	122536	.	-	.	Parent=DM8sca119G00040.1;
Contig119	DM8.1	CDS	123386	123409	.	-	.	Parent=DM8sca119G00040.1;
Contig119	DM8.1	mRNA	122180	123409	.	-	.	ID=DM8sca119G00040.1;Parent=DM8sca119G00040;
Contig121	DM6_LiftOff	gene	107016	107767	.	+	.	ID=Soltu.DM.06G004700;Name=Soltu.DM.06G004700;coverage=1.0;sequence_ID=1.0;valid_ORFs=1;extra_copy_number=0;copy_num_ID=Soltu.DM.06G004700_0;dm6lift_count=1
Contig121	DM6_LiftOff	CDS	107016	107311	.	+	.	ID=CDS_52962;Parent=Soltu.DM.06G004700.1;extra_copy_number=0
Contig121	DM6_LiftOff	CDS	107392	107767	.	+	.	ID=CDS_52963;Parent=Soltu.DM.06G004700.1;extra_copy_number=0
Contig121	DM6_LiftOff	mRNA	107016	107767	.	+	.	ID=Soltu.DM.06G004700.1;Name=Soltu.DM.06G004700.1;Parent=Soltu.DM.06G004700;matches_ref_protein=True;valid_ORF=True;extra_copy_number=0
Contig121	DM6_LiftOff	exon	107016	107311	.	+	.	ID=exon_55657;Parent=Soltu.DM.06G004700.1;extra_copy_number=0
Contig121	DM6_LiftOff	exon	107392	107767	.	+	.	ID=exon_55658;Parent=Soltu.DM.06G004700.1;extra_copy_number=0
Contig121	DM6_LiftOff	gene	107819	108756	.	+	.	ID=Soltu.DM.06G004710;Name=Soltu.DM.06G004710;coverage=1.0;sequence_ID=1.0;valid_ORFs=1;extra_copy_number=0;copy_num_ID=Soltu.DM.06G004710_0;dm6lift_count=1
Contig121	DM6_LiftOff	CDS	107819	107990	.	+	.	ID=CDS_46256;Parent=Soltu.DM.06G004710.1;extra_copy_number=0
Contig121	DM6_LiftOff	CDS	108131	108351	.	+	.	ID=CDS_46257;Parent=Soltu.DM.06G004710.1;extra_copy_number=0
Contig121	DM6_LiftOff	CDS	108421	108756	.	+	.	ID=CDS_46258;Parent=Soltu.DM.06G004710.1;extra_copy_number=0
Contig121	DM6_LiftOff	mRNA	107819	108756	.	+	.	ID=Soltu.DM.06G004710.1;Name=Soltu.DM.06G004710.1;Parent=Soltu.DM.06G004710;matches_ref_protein=True;valid_ORF=True;extra_copy_number=0
Contig121	DM6_LiftOff	exon	107819	107990	.	+	.	ID=exon_48655;Parent=Soltu.DM.06G004710.1;extra_copy_number=0
Contig121	DM6_LiftOff	exon	108131	108351	.	+	.	ID=exon_48656;Parent=Soltu.DM.06G004710.1;extra_copy_number=0
Contig121	DM6_LiftOff	exon	108421	108756	.	+	.	ID=exon_48657;Parent=Soltu.DM.06G004710.1;extra_copy_number=0
Contig121	DM8.1	gene	146986	147454	.	+	.	ID=DM8sca121G00010;dm3lift_count=0;dm6lift_count=0;
Contig121	DM8.1	CDS	146986	147145	.	+	.	Parent=DM8sca121G00010.1;
Contig121	DM8.1	CDS	147264	147454	.	+	.	Parent=DM8sca121G00010.1;
Contig121	DM8.1	mRNA	146986	147454	.	+	.	ID=DM8sca121G00010.1;Parent=DM8sca121G00010;
Contig122	DM8.1	gene	11537	12708	.	-	.	ID=DM8sca122G00010;dm3lift_count=0;dm6lift_count=0;
Contig122	DM8.1	CDS	11537	11731	.	-	.	Parent=DM8sca122G00010.1;
Contig122	DM8.1	CDS	12125	12267	.	-	.	Parent=DM8sca122G00010.1;
Contig122	DM8.1	CDS	12305	12386	.	-	.	Parent=DM8sca122G00010.1;
Contig122	DM8.1	CDS	12601	12708	.	-	.	Parent=DM8sca122G00010.1;
Contig122	DM8.1	mRNA	11537	12708	.	-	.	ID=DM8sca122G00010.1;Parent=DM8sca122G00010;
Contig122	DM8.1	gene	16699	17268	.	-	.	ID=DM8sca122G00020;dm3lift_count=0;dm6lift_count=0;
Contig122	DM8.1	CDS	16699	16984	.	-	.	Parent=DM8sca122G00020.1;
Contig122	DM8.1	CDS	17114	17268	.	-	.	Parent=DM8sca122G00020.1;
Contig122	DM8.1	mRNA	16699	17268	.	-	.	ID=DM8sca122G00020.1;Parent=DM8sca122G00020;
Contig122	DM8.1	gene	38140	47060	.	+	.	ID=DM8sca122G00030;dm3lift_count=0;dm6lift_count=0;
Contig122	DM8.1	CDS	38140	38178	.	+	.	Parent=DM8sca122G00030.1;
Contig122	DM8.1	CDS	38831	38869	.	+	.	Parent=DM8sca122G00030.1;
Contig122	DM8.1	CDS	40483	40545	.	+	.	Parent=DM8sca122G00030.1;
Contig122	DM8.1	CDS	46893	47060	.	+	.	Parent=DM8sca122G00030.1;
Contig122	DM8.1	mRNA	38140	47060	.	+	.	ID=DM8sca122G00030.1;Parent=DM8sca122G00030;
Contig122	DM3_LiftOff	gene	69357	70775	.	+	.	ID=gene:PGSC0003DMG400047148;biotype=protein_coding;description=Integrase core domain containing protein;gene_id=PGSC0003DMG400047148;logic_name=pgsc;coverage=1.0;sequence_ID=1.0;valid_ORFs=1;extra_copy_number=0;copy_num_ID=gene:PGSC0003DMG400047148_0;dm3lift_count=1;dm6lift_count=0;
Contig122	DM3_LiftOff	CDS	69357	69478	.	+	.	ID=CDS:PGSC0003DMT400097577;Parent=transcript:PGSC0003DMT400097577;protein_id=PGSC0003DMT400097577;extra_copy_number=0;
Contig122	DM3_LiftOff	CDS	69556	69783	.	+	.	ID=CDS:PGSC0003DMT400097577;Parent=transcript:PGSC0003DMT400097577;protein_id=PGSC0003DMT400097577;extra_copy_number=0;
Contig122	DM3_LiftOff	CDS	70433	70775	.	+	.	ID=CDS:PGSC0003DMT400097577;Parent=transcript:PGSC0003DMT400097577;protein_id=PGSC0003DMT400097577;extra_copy_number=0;
Contig122	DM3_LiftOff	exon	70433	70775	.	+	.	ID=exon_129000;Parent=transcript:PGSC0003DMT400097577;Name=PGSC0003DMT400097577.exon3;constitutive=1;ensembl_end_phase=0;ensembl_phase=2;exon_id=PGSC0003DMT400097577.exon3;rank=3;extra_copy_number=0;
Contig122	DM3_LiftOff	exon	69556	69783	.	+	.	ID=exon_129001;Parent=transcript:PGSC0003DMT400097577;Name=PGSC0003DMT400097577.exon2;constitutive=1;ensembl_end_phase=2;ensembl_phase=2;exon_id=PGSC0003DMT400097577.exon2;rank=2;extra_copy_number=0;
Contig122	DM3_LiftOff	exon	69357	69478	.	+	.	ID=exon_129002;Parent=transcript:PGSC0003DMT400097577;Name=PGSC0003DMT400097577.exon1;constitutive=1;ensembl_end_phase=2;ensembl_phase=0;exon_id=PGSC0003DMT400097577.exon1;rank=1;extra_copy_number=0;
Contig122	DM3_LiftOff	mRNA	69357	70775	.	+	.	ID=transcript:PGSC0003DMT400097577;Parent=gene:PGSC0003DMG400047148;biotype=protein_coding;tag=Ensembl_canonical;transcript_id=PGSC0003DMT400097577;matches_ref_protein=True;valid_ORF=True;extra_copy_number=0;
Contig122	DM3_LiftOff	gene	88911	94486	.	-	.	ID=gene:PGSC0003DMG400036159;biotype=protein_coding;description=Gene of unknown function;gene_id=PGSC0003DMG400036159;logic_name=pgsc;coverage=1.0;sequence_ID=1.0;valid_ORFs=1;extra_copy_number=0;copy_num_ID=gene:PGSC0003DMG400036159_0;dm3lift_count=1;dm6lift_count=0;
Contig122	DM3_LiftOff	CDS	88911	88995	.	-	.	ID=CDS:PGSC0003DMT400086588;Parent=transcript:PGSC0003DMT400086588;protein_id=PGSC0003DMT400086588;extra_copy_number=0;
Contig122	DM3_LiftOff	CDS	93857	93995	.	-	.	ID=CDS:PGSC0003DMT400086588;Parent=transcript:PGSC0003DMT400086588;protein_id=PGSC0003DMT400086588;extra_copy_number=0;
Contig122	DM3_LiftOff	CDS	94372	94486	.	-	.	ID=CDS:PGSC0003DMT400086588;Parent=transcript:PGSC0003DMT400086588;protein_id=PGSC0003DMT400086588;extra_copy_number=0;
Contig122	DM3_LiftOff	exon	94372	94486	.	-	.	ID=exon_128992;Parent=transcript:PGSC0003DMT400086588;Name=PGSC0003DMT400086588.exon1;constitutive=1;ensembl_end_phase=1;ensembl_phase=0;exon_id=PGSC0003DMT400086588.exon1;rank=1;extra_copy_number=0;
Contig122	DM3_LiftOff	exon	93857	93995	.	-	.	ID=exon_128993;Parent=transcript:PGSC0003DMT400086588;Name=PGSC0003DMT400086588.exon2;constitutive=1;ensembl_end_phase=2;ensembl_phase=1;exon_id=PGSC0003DMT400086588.exon2;rank=2;extra_copy_number=0;
Contig122	DM3_LiftOff	exon	88911	88995	.	-	.	ID=exon_128994;Parent=transcript:PGSC0003DMT400086588;Name=PGSC0003DMT400086588.exon3;constitutive=1;ensembl_end_phase=0;ensembl_phase=2;exon_id=PGSC0003DMT400086588.exon3;rank=3;extra_copy_number=0;
Contig122	DM3_LiftOff	mRNA	88911	94486	.	-	.	ID=transcript:PGSC0003DMT400086588;Parent=gene:PGSC0003DMG400036159;biotype=protein_coding;tag=Ensembl_canonical;transcript_id=PGSC0003DMT400086588;matches_ref_protein=True;valid_ORF=True;extra_copy_number=0;
Contig123	DM8.1	gene	10169	19780	.	+	.	ID=DM8sca123G00010;dm3lift_count=0;dm6lift_count=0;
Contig123	DM8.1	CDS	10169	10389	.	+	.	Parent=DM8sca123G00010.1;
Contig123	DM8.1	CDS	10557	10620	.	+	.	Parent=DM8sca123G00010.1;
Contig123	DM8.1	CDS	12007	12078	.	+	.	Parent=DM8sca123G00010.1;
Contig123	DM8.1	CDS	12289	12394	.	+	.	Parent=DM8sca123G00010.1;
Contig123	DM8.1	CDS	12497	12654	.	+	.	Parent=DM8sca123G00010.1;
Contig123	DM8.1	CDS	14009	14196	.	+	.	Parent=DM8sca123G00010.1;
Contig123	DM8.1	CDS	14276	14344	.	+	.	Parent=DM8sca123G00010.1;
Contig123	DM8.1	CDS	17167	17185	.	+	.	Parent=DM8sca123G00010.1;
Contig123	DM8.1	CDS	19295	19780	.	+	.	Parent=DM8sca123G00010.1;
Contig123	DM8.1	mRNA	10169	19780	.	+	.	ID=DM8sca123G00010.1;Parent=DM8sca123G00010;
Contig123	DM8.1	gene	25665	42844	.	+	.	ID=DM8sca123G00020;dm3lift_count=0;dm6lift_count=0;
Contig123	DM8.1	CDS	25665	25705	.	+	.	Parent=DM8sca123G00020.1;
Contig123	DM8.1	CDS	26238	26697	.	+	.	Parent=DM8sca123G00020.1;
Contig123	DM8.1	CDS	26976	27314	.	+	.	Parent=DM8sca123G00020.1;
Contig123	DM8.1	CDS	30480	30563	.	+	.	Parent=DM8sca123G00020.1;
Contig123	DM8.1	CDS	31232	31322	.	+	.	Parent=DM8sca123G00020.1;
Contig123	DM8.1	CDS	31462	31490	.	+	.	Parent=DM8sca123G00020.1;
Contig123	DM8.1	CDS	32387	32485	.	+	.	Parent=DM8sca123G00020.1;
Contig123	DM8.1	CDS	32622	32762	.	+	.	Parent=DM8sca123G00020.1;
Contig123	DM8.1	CDS	33291	33371	.	+	.	Parent=DM8sca123G00020.1;
Contig123	DM8.1	CDS	37718	37789	.	+	.	Parent=DM8sca123G00020.1;
Contig123	DM8.1	CDS	38444	38515	.	+	.	Parent=DM8sca123G00020.1;
Contig123	DM8.1	CDS	40124	40217	.	+	.	Parent=DM8sca123G00020.1;
Contig123	DM8.1	CDS	40292	40371	.	+	.	Parent=DM8sca123G00020.1;
Contig123	DM8.1	CDS	40472	40528	.	+	.	Parent=DM8sca123G00020.1;
Contig123	DM8.1	CDS	40627	40704	.	+	.	Parent=DM8sca123G00020.1;
Contig123	DM8.1	CDS	40796	40821	.	+	.	Parent=DM8sca123G00020.1;
Contig123	DM8.1	CDS	41002	41162	.	+	.	Parent=DM8sca123G00020.1;
Contig123	DM8.1	CDS	42433	42509	.	+	.	Parent=DM8sca123G00020.1;
Contig123	DM8.1	CDS	42578	42688	.	+	.	Parent=DM8sca123G00020.1;
Contig123	DM8.1	CDS	42764	42844	.	+	.	Parent=DM8sca123G00020.1;
Contig123	DM8.1	mRNA	25665	42844	.	+	.	ID=DM8sca123G00020.1;Parent=DM8sca123G00020;
Contig123	DM8.1	gene	43750	51015	.	+	.	ID=DM8sca123G00030;dm3lift_count=0;dm6lift_count=0;
Contig123	DM8.1	CDS	43750	43752	.	+	.	Parent=DM8sca123G00030.1;
Contig123	DM8.1	CDS	44012	44152	.	+	.	Parent=DM8sca123G00030.1;
Contig123	DM8.1	CDS	45851	46024	.	+	.	Parent=DM8sca123G00030.1;
Contig123	DM8.1	CDS	46128	46191	.	+	.	Parent=DM8sca123G00030.1;
Contig123	DM8.1	CDS	46281	46417	.	+	.	Parent=DM8sca123G00030.1;
Contig123	DM8.1	CDS	46497	46645	.	+	.	Parent=DM8sca123G00030.1;
Contig123	DM8.1	CDS	47742	47820	.	+	.	Parent=DM8sca123G00030.1;
Contig123	DM8.1	CDS	49012	49110	.	+	.	Parent=DM8sca123G00030.1;
Contig123	DM8.1	CDS	50629	51015	.	+	.	Parent=DM8sca123G00030.1;
Contig123	DM8.1	mRNA	43750	51015	.	+	.	ID=DM8sca123G00030.1;Parent=DM8sca123G00030;
Contig123	DM8.1	gene	52136	53782	.	+	.	ID=DM8sca123G00040;dm3lift_count=0;dm6lift_ids=Soltu.DM.06G012120;dm6lift_coverage=1.0;dm6lift_idperc=1.0;dm6lift_count=1;
Contig123	DM8.1	CDS	52136	52353	.	+	.	Parent=DM8sca123G00040.1;
Contig123	DM8.1	CDS	53776	53782	.	+	.	Parent=DM8sca123G00040.1;
Contig123	DM8.1	mRNA	52136	53782	.	+	.	ID=DM8sca123G00040.1;Parent=DM8sca123G00040;
Contig123	DM8.1	gene	65741	71188	.	-	.	ID=DM8sca123G00050;dm3lift_count=0;dm6lift_count=0;
Contig123	DM8.1	CDS	65741	65808	.	-	.	Parent=DM8sca123G00050.1;
Contig123	DM8.1	CDS	65913	65990	.	-	.	Parent=DM8sca123G00050.1;
Contig123	DM8.1	CDS	66151	68478	.	-	.	Parent=DM8sca123G00050.1;
Contig123	DM8.1	CDS	68571	68629	.	-	.	Parent=DM8sca123G00050.1;
Contig123	DM8.1	CDS	69776	69898	.	-	.	Parent=DM8sca123G00050.1;
Contig123	DM8.1	CDS	70002	70036	.	-	.	Parent=DM8sca123G00050.1;
Contig123	DM8.1	CDS	70139	70176	.	-	.	Parent=DM8sca123G00050.1;
Contig123	DM8.1	CDS	70310	70343	.	-	.	Parent=DM8sca123G00050.1;
Contig123	DM8.1	CDS	70435	70546	.	-	.	Parent=DM8sca123G00050.1;
Contig123	DM8.1	CDS	70639	70824	.	-	.	Parent=DM8sca123G00050.1;
Contig123	DM8.1	CDS	71115	71188	.	-	.	Parent=DM8sca123G00050.1;
Contig123	DM8.1	mRNA	65741	71188	.	-	.	ID=DM8sca123G00050.1;Parent=DM8sca123G00050;
Contig123	DM8.1	gene	75126	89029	.	-	.	ID=DM8sca123G00060;dm3lift_count=0;dm6lift_count=0;
Contig123	DM8.1	CDS	75126	75400	.	-	.	Parent=DM8sca123G00060.1;
Contig123	DM8.1	CDS	78354	78624	.	-	.	Parent=DM8sca123G00060.1;
Contig123	DM8.1	CDS	78702	78894	.	-	.	Parent=DM8sca123G00060.1;
Contig123	DM8.1	CDS	79448	79528	.	-	.	Parent=DM8sca123G00060.1;
Contig123	DM8.1	CDS	79616	79662	.	-	.	Parent=DM8sca123G00060.1;
Contig123	DM8.1	CDS	79747	79771	.	-	.	Parent=DM8sca123G00060.1;
Contig123	DM8.1	CDS	79863	80013	.	-	.	Parent=DM8sca123G00060.1;
Contig123	DM8.1	CDS	80108	80255	.	-	.	Parent=DM8sca123G00060.1;
Contig123	DM8.1	CDS	88871	89029	.	-	.	Parent=DM8sca123G00060.1;
Contig123	DM8.1	mRNA	75126	89029	.	-	.	ID=DM8sca123G00060.1;Parent=DM8sca123G00060;
Contig123	DM8.1	gene	117085	121960	.	+	.	ID=DM8sca123G00070;dm3lift_count=0;dm6lift_count=0;
Contig123	DM8.1	CDS	117085	117861	.	+	.	Parent=DM8sca123G00070.1;
Contig123	DM8.1	CDS	118862	118960	.	+	.	Parent=DM8sca123G00070.1;
Contig123	DM8.1	CDS	120983	121028	.	+	.	Parent=DM8sca123G00070.1;
Contig123	DM8.1	CDS	121102	121218	.	+	.	Parent=DM8sca123G00070.1;
Contig123	DM8.1	CDS	121539	121663	.	+	.	Parent=DM8sca123G00070.1;
Contig123	DM8.1	CDS	121847	121960	.	+	.	Parent=DM8sca123G00070.1;
Contig123	DM8.1	mRNA	117085	121960	.	+	.	ID=DM8sca123G00070.1;Parent=DM8sca123G00070;
Contig124	DM8.1	gene	2237	2923	.	+	.	ID=DM8sca124G00010;dm3lift_count=0;dm6lift_count=0;
Contig124	DM8.1	CDS	2237	2565	.	+	.	Parent=DM8sca124G00010.1;
Contig124	DM8.1	CDS	2790	2923	.	+	.	Parent=DM8sca124G00010.1;
Contig124	DM8.1	mRNA	2237	2923	.	+	.	ID=DM8sca124G00010.1;Parent=DM8sca124G00010;
Contig124	DM8.1	gene	24357	40372	.	+	.	ID=DM8sca124G00020;dm3lift_count=0;dm6lift_count=0;
Contig124	DM8.1	CDS	24357	24598	.	+	.	Parent=DM8sca124G00020.1;
Contig124	DM8.1	CDS	39727	40372	.	+	.	Parent=DM8sca124G00020.1;
Contig124	DM8.1	mRNA	24357	40372	.	+	.	ID=DM8sca124G00020.1;Parent=DM8sca124G00020;
Contig124	DM8.1	gene	42541	44091	.	+	.	ID=DM8sca124G00030;dm3lift_ids=PGSC0003DMG400045343;dm3lift_description=RING-H2 finger protein RHG1a;dm3lift_coverage=1.0;dm3lift_idperc=1.0;dm3lift_count=1;dm6lift_ids=Soltu.DM.09G006050;dm6lift_coverage=1.0;dm6lift_idperc=1.0;dm6lift_count=1;
Contig124	DM8.1	CDS	42541	42714	.	+	.	Parent=DM8sca124G00030.1;
Contig124	DM8.1	CDS	43469	43543	.	+	.	Parent=DM8sca124G00030.1;
Contig124	DM8.1	CDS	43637	43771	.	+	.	Parent=DM8sca124G00030.1;
Contig124	DM8.1	CDS	43882	44091	.	+	.	Parent=DM8sca124G00030.1;
Contig124	DM8.1	mRNA	42541	44091	.	+	.	ID=DM8sca124G00030.1;Parent=DM8sca124G00030;
Contig124	DM8.1	gene	74219	79089	.	+	.	ID=DM8sca124G00040;dm3lift_ids=PGSC0003DMG400001752;dm3lift_description=P58IPK;dm3lift_coverage=0.998;dm3lift_idperc=0.998;dm3lift_count=1;dm6lift_ids=Soltu.DM.09G006040;dm6lift_coverage=0.998;dm6lift_idperc=0.998;dm6lift_count=1;
Contig124	DM8.1	CDS	74219	74351	.	+	.	Parent=DM8sca124G00040.1;
Contig124	DM8.1	CDS	75228	75393	.	+	.	Parent=DM8sca124G00040.1;
Contig124	DM8.1	CDS	76224	76425	.	+	.	Parent=DM8sca124G00040.1;
Contig124	DM8.1	CDS	76518	76678	.	+	.	Parent=DM8sca124G00040.1;
Contig124	DM8.1	CDS	76802	76892	.	+	.	Parent=DM8sca124G00040.1;
Contig124	DM8.1	CDS	77329	77541	.	+	.	Parent=DM8sca124G00040.1;
Contig124	DM8.1	CDS	77707	77787	.	+	.	Parent=DM8sca124G00040.1;
Contig124	DM8.1	CDS	78423	78641	.	+	.	Parent=DM8sca124G00040.1;
Contig124	DM8.1	CDS	78901	79089	.	+	.	Parent=DM8sca124G00040.1;
Contig124	DM8.1	mRNA	74219	79089	.	+	.	ID=DM8sca124G00040.1;Parent=DM8sca124G00040;
Contig124	DM8.1	gene	80188	81561	.	+	.	ID=DM8sca124G00050;dm3lift_ids=PGSC0003DMG400001753;dm3lift_description=Vitellogenic carboxypeptidase;dm3lift_coverage=1.0;dm3lift_idperc=1.0;dm3lift_count=1;dm6lift_count=0;
Contig124	DM8.1	CDS	80188	81561	.	+	.	Parent=DM8sca124G00050.1;
Contig124	DM8.1	mRNA	80188	81561	.	+	.	ID=DM8sca124G00050.1;Parent=DM8sca124G00050;
Contig124	DM8.1	gene	83733	86573	.	+	.	ID=DM8sca124G00060;dm3lift_ids=PGSC0003DMG400001754;dm3lift_description=Arabinogalactan protein 3;dm3lift_coverage=0.999;dm3lift_idperc=0.999;dm3lift_count=1;dm6lift_count=0;
Contig124	DM8.1	CDS	83733	83848	.	+	.	Parent=DM8sca124G00060.1;
Contig124	DM8.1	CDS	85575	85701	.	+	.	Parent=DM8sca124G00060.1;
Contig124	DM8.1	CDS	85794	86573	.	+	.	Parent=DM8sca124G00060.1;
Contig124	DM8.1	mRNA	83733	86573	.	+	.	ID=DM8sca124G00060.1;Parent=DM8sca124G00060;
Contig124	DM8.1	gene	88116	88835	.	+	.	ID=DM8sca124G00070;dm3lift_count=0;dm6lift_count=0;
Contig124	DM8.1	CDS	88116	88835	.	+	.	Parent=DM8sca124G00070.1;
Contig124	DM8.1	mRNA	88116	88835	.	+	.	ID=DM8sca124G00070.1;Parent=DM8sca124G00070;
Contig124	DM8.1	gene	91836	101668	.	+	.	ID=DM8sca124G00080;dm3lift_count=0;dm6lift_count=0;
Contig124	DM8.1	CDS	91836	92027	.	+	.	Parent=DM8sca124G00080.1;
Contig124	DM8.1	CDS	92740	92833	.	+	.	Parent=DM8sca124G00080.1;
Contig124	DM8.1	CDS	93577	93845	.	+	.	Parent=DM8sca124G00080.1;
Contig124	DM8.1	CDS	93926	94034	.	+	.	Parent=DM8sca124G00080.1;
Contig124	DM8.1	CDS	94124	94217	.	+	.	Parent=DM8sca124G00080.1;
Contig124	DM8.1	CDS	95963	96038	.	+	.	Parent=DM8sca124G00080.1;
Contig124	DM8.1	CDS	96109	96222	.	+	.	Parent=DM8sca124G00080.1;
Contig124	DM8.1	CDS	99245	99338	.	+	.	Parent=DM8sca124G00080.1;
Contig124	DM8.1	CDS	99419	99506	.	+	.	Parent=DM8sca124G00080.1;
Contig124	DM8.1	CDS	99652	99757	.	+	.	Parent=DM8sca124G00080.1;
Contig124	DM8.1	CDS	99848	99940	.	+	.	Parent=DM8sca124G00080.1;
Contig124	DM8.1	CDS	101288	101668	.	+	.	Parent=DM8sca124G00080.1;
Contig124	DM8.1	mRNA	91836	101668	.	+	.	ID=DM8sca124G00080.1;Parent=DM8sca124G00080;
Contig124	DM8.1	gene	103255	108743	.	-	.	ID=DM8sca124G00090;dm3lift_count=0;dm6lift_count=0;
Contig124	DM8.1	CDS	103255	103506	.	-	.	Parent=DM8sca124G00090.1;
Contig124	DM8.1	CDS	103255	103506	.	-	.	Parent=DM8sca124G00090.2;
Contig124	DM8.1	CDS	103968	104047	.	-	.	Parent=DM8sca124G00090.1;
Contig124	DM8.1	CDS	103968	104047	.	-	.	Parent=DM8sca124G00090.2;
Contig124	DM8.1	CDS	104193	104283	.	-	.	Parent=DM8sca124G00090.1;
Contig124	DM8.1	CDS	104193	104283	.	-	.	Parent=DM8sca124G00090.2;
Contig124	DM8.1	CDS	104354	104426	.	-	.	Parent=DM8sca124G00090.1;
Contig124	DM8.1	CDS	104354	104426	.	-	.	Parent=DM8sca124G00090.2;
Contig124	DM8.1	CDS	104748	104938	.	-	.	Parent=DM8sca124G00090.1;
Contig124	DM8.1	CDS	104748	105046	.	-	.	Parent=DM8sca124G00090.2;
Contig124	DM8.1	CDS	106088	106204	.	-	.	Parent=DM8sca124G00090.2;
Contig124	DM8.1	CDS	107138	107629	.	-	.	Parent=DM8sca124G00090.2;
Contig124	DM8.1	CDS	108639	108743	.	-	.	Parent=DM8sca124G00090.2;
Contig124	DM8.1	mRNA	103255	104938	.	-	.	ID=DM8sca124G00090.1;Parent=DM8sca124G00090;
Contig124	DM8.1	mRNA	103255	108743	.	-	.	ID=DM8sca124G00090.2;Parent=DM8sca124G00090;
Contig124	DM8.1	gene	120711	125468	.	-	.	ID=DM8sca124G00100;dm3lift_count=0;dm6lift_count=0;
Contig124	DM8.1	CDS	120711	120830	.	-	.	Parent=DM8sca124G00100.1;
Contig124	DM8.1	CDS	121791	122289	.	-	.	Parent=DM8sca124G00100.1;
Contig124	DM8.1	CDS	125218	125468	.	-	.	Parent=DM8sca124G00100.1;
Contig124	DM8.1	mRNA	120711	125468	.	-	.	ID=DM8sca124G00100.1;Parent=DM8sca124G00100;
Contig125	DM8.1	gene	1773	4016	.	+	.	ID=DM8sca125G00010;dm3lift_count=0;dm6lift_count=0;
Contig125	DM8.1	CDS	1773	1978	.	+	.	Parent=DM8sca125G00010.1;
Contig125	DM8.1	CDS	2928	3027	.	+	.	Parent=DM8sca125G00010.1;
Contig125	DM8.1	CDS	3990	4016	.	+	.	Parent=DM8sca125G00010.1;
Contig125	DM8.1	mRNA	1773	4016	.	+	.	ID=DM8sca125G00010.1;Parent=DM8sca125G00010;
Contig125	DM8.1	gene	4730	5161	.	-	.	ID=DM8sca125G00020;dm3lift_count=0;dm6lift_count=0;
Contig125	DM8.1	CDS	4730	4996	.	-	.	Parent=DM8sca125G00020.1;
Contig125	DM8.1	CDS	5153	5161	.	-	.	Parent=DM8sca125G00020.1;
Contig125	DM8.1	mRNA	4730	5161	.	-	.	ID=DM8sca125G00020.1;Parent=DM8sca125G00020;
Contig125	DM8.1	gene	46208	46600	.	-	.	ID=DM8sca125G00030;dm3lift_count=0;dm6lift_count=0;
Contig125	DM8.1	CDS	46208	46600	.	-	0	Parent=DM8sca125G00030.1;
Contig125	DM8.1	mRNA	46208	46600	.	-	.	ID=DM8sca125G00030.1;Parent=DM8sca125G00030;
Contig125	DM8.1	gene	46892	47665	.	-	.	ID=DM8sca125G00040;dm3lift_count=0;dm6lift_count=0;
Contig125	DM8.1	CDS	46892	47665	.	-	0	Parent=DM8sca125G00040.1;
Contig125	DM8.1	mRNA	46892	47665	.	-	.	ID=DM8sca125G00040.1;Parent=DM8sca125G00040;
Contig125	DM8.1	gene	68894	76496	.	+	.	ID=DM8sca125G00050;dm3lift_count=0;dm6lift_count=0;
Contig125	DM8.1	CDS	68894	68987	.	+	.	Parent=DM8sca125G00050.1;
Contig125	DM8.1	CDS	73913	74012	.	+	.	Parent=DM8sca125G00050.1;
Contig125	DM8.1	CDS	74851	74959	.	+	.	Parent=DM8sca125G00050.1;
Contig125	DM8.1	CDS	75240	76496	.	+	.	Parent=DM8sca125G00050.1;
Contig125	DM8.1	mRNA	68894	76496	.	+	.	ID=DM8sca125G00050.1;Parent=DM8sca125G00050;
Contig125	DM8.1	gene	76583	77849	.	+	.	ID=DM8sca125G00060;dm3lift_count=0;dm6lift_count=0;
Contig125	DM8.1	CDS	76583	76744	.	+	0	Parent=DM8sca125G00060.1;
Contig125	DM8.1	CDS	77327	77569	.	+	0	Parent=DM8sca125G00060.1;
Contig125	DM8.1	CDS	77700	77849	.	+	0	Parent=DM8sca125G00060.1;
Contig125	DM8.1	mRNA	76583	77849	.	+	.	ID=DM8sca125G00060.1;Parent=DM8sca125G00060;
Contig125	DM8.1	gene	77852	84121	.	+	.	ID=DM8sca125G00070;dm3lift_count=0;dm6lift_count=0;
Contig125	DM8.1	CDS	77852	78013	.	+	0	Parent=DM8sca125G00070.1;
Contig125	DM8.1	CDS	78772	79011	.	+	0	Parent=DM8sca125G00070.1;
Contig125	DM8.1	CDS	79549	79833	.	+	0	Parent=DM8sca125G00070.1;
Contig125	DM8.1	CDS	79965	80186	.	+	0	Parent=DM8sca125G00070.1;
Contig125	DM8.1	CDS	80451	80612	.	+	0	Parent=DM8sca125G00070.1;
Contig125	DM8.1	CDS	81107	81241	.	+	0	Parent=DM8sca125G00070.1;
Contig125	DM8.1	CDS	82740	82976	.	+	0	Parent=DM8sca125G00070.1;
Contig125	DM8.1	CDS	83516	83689	.	+	0	Parent=DM8sca125G00070.1;
Contig125	DM8.1	CDS	83918	84121	.	+	0	Parent=DM8sca125G00070.1;
Contig125	DM8.1	mRNA	77852	84121	.	+	.	ID=DM8sca125G00070.1;Parent=DM8sca125G00070;
Contig125	DM6_LiftOff	gene	98944	101957	.	-	.	ID=Soltu.DM.11G020280;Name=Soltu.DM.11G020280;coverage=1.0;sequence_ID=1.0;valid_ORFs=1;extra_copy_number=0;copy_num_ID=Soltu.DM.11G020280_0;dm6lift_count=1
Contig125	DM6_LiftOff	CDS	101549	101957	.	-	.	ID=CDS_139577;Parent=Soltu.DM.11G020280.1;extra_copy_number=0
Contig125	DM6_LiftOff	CDS	101115	101482	.	-	.	ID=CDS_139578;Parent=Soltu.DM.11G020280.1;extra_copy_number=0
Contig125	DM6_LiftOff	CDS	98944	99168	.	-	.	ID=CDS_139579;Parent=Soltu.DM.11G020280.1;extra_copy_number=0
Contig125	DM6_LiftOff	mRNA	98944	101957	.	-	.	ID=Soltu.DM.11G020280.1;Name=Soltu.DM.11G020280.1;Parent=Soltu.DM.11G020280;matches_ref_protein=True;valid_ORF=True;extra_copy_number=0
Contig125	DM6_LiftOff	exon	101549	101957	.	-	.	ID=exon_146968;Parent=Soltu.DM.11G020280.1;extra_copy_number=0
Contig125	DM6_LiftOff	exon	101115	101482	.	-	.	ID=exon_146969;Parent=Soltu.DM.11G020280.1;extra_copy_number=0
Contig125	DM6_LiftOff	exon	98944	99168	.	-	.	ID=exon_146970;Parent=Soltu.DM.11G020280.1;extra_copy_number=0
Contig125	DM8.1	gene	112125	112256	.	+	.	ID=DM8sca125G00080;dm3lift_count=0;dm6lift_count=0;
Contig125	DM8.1	CDS	112125	112256	.	+	.	Parent=DM8sca125G00080.1;
Contig125	DM8.1	mRNA	112125	112256	.	+	.	ID=DM8sca125G00080.1;Parent=DM8sca125G00080;
Contig125	DM8.1	gene	123247	126608	.	+	.	ID=DM8sca125G00090;dm3lift_count=0;dm6lift_count=0;
Contig125	DM8.1	CDS	123247	123310	.	+	.	Parent=DM8sca125G00090.1;
Contig125	DM8.1	CDS	126355	126608	.	+	.	Parent=DM8sca125G00090.1;
Contig125	DM8.1	mRNA	123247	126608	.	+	.	ID=DM8sca125G00090.1;Parent=DM8sca125G00090;
Contig125	DM8.1	gene	126980	131488	.	-	.	ID=DM8sca125G00100;dm3lift_count=0;dm6lift_count=0;
Contig125	DM8.1	CDS	126980	127981	.	-	.	Parent=DM8sca125G00100.1;
Contig125	DM8.1	CDS	129841	130365	.	-	.	Parent=DM8sca125G00100.1;
Contig125	DM8.1	CDS	131366	131488	.	-	.	Parent=DM8sca125G00100.1;
Contig125	DM8.1	mRNA	126980	131488	.	-	.	ID=DM8sca125G00100.1;Parent=DM8sca125G00100;
Contig126	DM8.1	gene	83094	86504	.	+	.	ID=DM8sca126G00010;dm3lift_count=0;dm6lift_count=0;
Contig126	DM8.1	CDS	83094	83249	.	+	.	Parent=DM8sca126G00010.1;
Contig126	DM8.1	CDS	84309	84348	.	+	.	Parent=DM8sca126G00010.1;
Contig126	DM8.1	CDS	84538	84570	.	+	.	Parent=DM8sca126G00010.1;
Contig126	DM8.1	CDS	85148	85411	.	+	.	Parent=DM8sca126G00010.1;
Contig126	DM8.1	CDS	85638	85693	.	+	.	Parent=DM8sca126G00010.1;
Contig126	DM8.1	CDS	86349	86504	.	+	.	Parent=DM8sca126G00010.1;
Contig126	DM8.1	mRNA	83094	86504	.	+	.	ID=DM8sca126G00010.1;Parent=DM8sca126G00010;
Contig126	DM8.1	gene	102734	103400	.	+	.	ID=DM8sca126G00020;dm3lift_count=0;dm6lift_count=0;
Contig126	DM8.1	CDS	102734	102863	.	+	.	Parent=DM8sca126G00020.1;
Contig126	DM8.1	CDS	102947	103065	.	+	.	Parent=DM8sca126G00020.1;
Contig126	DM8.1	CDS	103098	103400	.	+	.	Parent=DM8sca126G00020.1;
Contig126	DM8.1	mRNA	102734	103400	.	+	.	ID=DM8sca126G00020.1;Parent=DM8sca126G00020;
Contig126	DM8.1	gene	104016	107741	.	-	.	ID=DM8sca126G00030;dm3lift_count=0;dm6lift_count=0;
Contig126	DM8.1	CDS	104016	104135	.	-	.	Parent=DM8sca126G00030.1;
Contig126	DM8.1	CDS	104227	104322	.	-	.	Parent=DM8sca126G00030.1;
Contig126	DM8.1	CDS	104424	104572	.	-	.	Parent=DM8sca126G00030.1;
Contig126	DM8.1	CDS	107681	107741	.	-	.	Parent=DM8sca126G00030.1;
Contig126	DM8.1	mRNA	104016	107741	.	-	.	ID=DM8sca126G00030.1;Parent=DM8sca126G00030;
Contig127	DM6_LiftOff	gene	66441	67394	.	+	.	ID=Soltu.DM.04G014370;Name=Soltu.DM.04G014370;coverage=1.0;sequence_ID=1.0;valid_ORFs=1;extra_copy_number=0;copy_num_ID=Soltu.DM.04G014370_0;dm6lift_count=1
Contig127	DM6_LiftOff	CDS	66441	66866	.	+	.	ID=CDS_76184;Parent=Soltu.DM.04G014370.1;extra_copy_number=0
Contig127	DM6_LiftOff	CDS	66969	67394	.	+	.	ID=CDS_76185;Parent=Soltu.DM.04G014370.1;extra_copy_number=0
Contig127	DM6_LiftOff	mRNA	66441	67394	.	+	.	ID=Soltu.DM.04G014370.1;Name=Soltu.DM.04G014370.1;Parent=Soltu.DM.04G014370;matches_ref_protein=True;valid_ORF=True;extra_copy_number=0
Contig127	DM6_LiftOff	exon	66441	66866	.	+	.	ID=exon_80048;Parent=Soltu.DM.04G014370.1;extra_copy_number=0
Contig127	DM6_LiftOff	exon	66969	67394	.	+	.	ID=exon_80049;Parent=Soltu.DM.04G014370.1;extra_copy_number=0
Contig127	DM6_LiftOff	gene	67509	67913	.	+	.	ID=Soltu.DM.04G014360;Name=Soltu.DM.04G014360;coverage=1.0;sequence_ID=1.0;valid_ORFs=1;extra_copy_number=0;copy_num_ID=Soltu.DM.04G014360_0;dm6lift_count=1
Contig127	DM6_LiftOff	CDS	67509	67913	.	+	.	ID=CDS_86126;Parent=Soltu.DM.04G014360.1;extra_copy_number=0
Contig127	DM6_LiftOff	mRNA	67509	67913	.	+	.	ID=Soltu.DM.04G014360.1;Name=Soltu.DM.04G014360.1;Parent=Soltu.DM.04G014360;matches_ref_protein=True;valid_ORF=True;extra_copy_number=0
Contig127	DM6_LiftOff	exon	67509	67913	.	+	.	ID=exon_90551;Parent=Soltu.DM.04G014360.1;extra_copy_number=0
Contig127	DM3_LiftOff	gene	79072	79644	.	-	.	ID=gene:PGSC0003DMG400042984;biotype=protein_coding;description=Gene of unknown function;gene_id=PGSC0003DMG400042984;logic_name=pgsc;coverage=1.0;sequence_ID=1.0;valid_ORFs=1;extra_copy_number=0;copy_num_ID=gene:PGSC0003DMG400042984_0;dm3lift_count=1;dm6lift_count=0;
Contig127	DM3_LiftOff	CDS	79072	79644	.	-	.	ID=CDS:PGSC0003DMT400093413;Parent=transcript:PGSC0003DMT400093413;protein_id=PGSC0003DMT400093413;extra_copy_number=0;
Contig127	DM3_LiftOff	exon	79072	79644	.	-	.	ID=exon_129533;Parent=transcript:PGSC0003DMT400093413;Name=PGSC0003DMT400093413.exon1;constitutive=1;ensembl_end_phase=0;ensembl_phase=0;exon_id=PGSC0003DMT400093413.exon1;rank=1;extra_copy_number=0;
Contig127	DM3_LiftOff	mRNA	79072	79644	.	-	.	ID=transcript:PGSC0003DMT400093413;Parent=gene:PGSC0003DMG400042984;biotype=protein_coding;tag=Ensembl_canonical;transcript_id=PGSC0003DMT400093413;matches_ref_protein=True;valid_ORF=True;extra_copy_number=0;
Contig129	DM8.1	gene	42440	42712	.	+	.	ID=DM8sca129G00010;dm3lift_count=0;dm6lift_count=0;
Contig129	DM8.1	CDS	42440	42712	.	+	.	Parent=DM8sca129G00010.1;
Contig129	DM8.1	mRNA	42440	42712	.	+	.	ID=DM8sca129G00010.1;Parent=DM8sca129G00010;
Contig129	DM8.1	gene	61381	61842	.	-	.	ID=DM8sca129G00020;dm3lift_count=0;dm6lift_count=0;
Contig129	DM8.1	CDS	61381	61842	.	-	.	Parent=DM8sca129G00020.1;
Contig129	DM8.1	mRNA	61381	61842	.	-	.	ID=DM8sca129G00020.1;Parent=DM8sca129G00020;
Contig13	DM8.1	gene	244816	247043	.	-	.	ID=DM8sca13G00010;dm3lift_count=0;dm6lift_count=0;
Contig13	DM8.1	CDS	244816	245376	.	-	.	Parent=DM8sca13G00010.1;
Contig13	DM8.1	CDS	246873	247043	.	-	.	Parent=DM8sca13G00010.1;
Contig13	DM8.1	mRNA	244816	247043	.	-	.	ID=DM8sca13G00010.1;Parent=DM8sca13G00010;
Contig13	DM8.1	gene	272566	272861	.	+	.	ID=DM8sca13G00020;dm3lift_count=0;dm6lift_count=0;
Contig13	DM8.1	CDS	272566	272568	.	+	.	Parent=DM8sca13G00020.1;
Contig13	DM8.1	CDS	272661	272861	.	+	.	Parent=DM8sca13G00020.1;
Contig13	DM8.1	mRNA	272566	272861	.	+	.	ID=DM8sca13G00020.1;Parent=DM8sca13G00020;
Contig13	DM8.1	gene	273786	274892	.	-	.	ID=DM8sca13G00030;dm3lift_ids=PGSC0003DMG400015070;dm3lift_description=Mitochondrial transcription termination factor;dm3lift_coverage=1.0;dm3lift_idperc=1.0;dm3lift_count=1;dm6lift_ids=Soltu.DM.11G012720;dm6lift_coverage=1.0;dm6lift_idperc=1.0;dm6lift_count=1;
Contig13	DM8.1	CDS	273786	274892	.	-	.	Parent=DM8sca13G00030.1;
Contig13	DM8.1	mRNA	273786	274892	.	-	.	ID=DM8sca13G00030.1;Parent=DM8sca13G00030;
Contig13	DM8.1	gene	278408	295896	.	-	.	ID=DM8sca13G00040;dm3lift_count=0;dm6lift_count=0;
Contig13	DM8.1	CDS	278408	278477	.	-	.	Parent=DM8sca13G00040.1;
Contig13	DM8.1	CDS	278692	278775	.	-	.	Parent=DM8sca13G00040.1;
Contig13	DM8.1	CDS	278915	278956	.	-	.	Parent=DM8sca13G00040.1;
Contig13	DM8.1	CDS	285064	285122	.	-	.	Parent=DM8sca13G00040.1;
Contig13	DM8.1	CDS	285806	285890	.	-	.	Parent=DM8sca13G00040.1;
Contig13	DM8.1	CDS	286130	286227	.	-	.	Parent=DM8sca13G00040.1;
Contig13	DM8.1	CDS	286416	286562	.	-	.	Parent=DM8sca13G00040.1;
Contig13	DM8.1	CDS	286651	286740	.	-	.	Parent=DM8sca13G00040.1;
Contig13	DM8.1	CDS	286881	286973	.	-	.	Parent=DM8sca13G00040.1;
Contig13	DM8.1	CDS	293223	293276	.	-	.	Parent=DM8sca13G00040.1;
Contig13	DM8.1	CDS	294267	294443	.	-	.	Parent=DM8sca13G00040.1;
Contig13	DM8.1	CDS	294941	295026	.	-	.	Parent=DM8sca13G00040.1;
Contig13	DM8.1	CDS	295191	295275	.	-	.	Parent=DM8sca13G00040.1;
Contig13	DM8.1	CDS	295864	295896	.	-	.	Parent=DM8sca13G00040.1;
Contig13	DM8.1	mRNA	278408	295896	.	-	.	ID=DM8sca13G00040.1;Parent=DM8sca13G00040;
Contig13	DM8.1	gene	295960	302022	.	-	.	ID=DM8sca13G00050;dm3lift_count=0;dm6lift_count=0;
Contig13	DM8.1	CDS	295960	296139	.	-	.	Parent=DM8sca13G00050.1;
Contig13	DM8.1	CDS	296463	296539	.	-	.	Parent=DM8sca13G00050.1;
Contig13	DM8.1	CDS	296623	296788	.	-	.	Parent=DM8sca13G00050.1;
Contig13	DM8.1	CDS	296970	297061	.	-	.	Parent=DM8sca13G00050.1;
Contig13	DM8.1	CDS	298816	298935	.	-	.	Parent=DM8sca13G00050.1;
Contig13	DM8.1	CDS	300424	300529	.	-	.	Parent=DM8sca13G00050.1;
Contig13	DM8.1	CDS	300630	300680	.	-	.	Parent=DM8sca13G00050.1;
Contig13	DM8.1	CDS	300990	301058	.	-	.	Parent=DM8sca13G00050.1;
Contig13	DM8.1	CDS	301473	301547	.	-	.	Parent=DM8sca13G00050.1;
Contig13	DM8.1	CDS	301627	301872	.	-	.	Parent=DM8sca13G00050.1;
Contig13	DM8.1	CDS	301969	302022	.	-	.	Parent=DM8sca13G00050.1;
Contig13	DM8.1	mRNA	295960	302022	.	-	.	ID=DM8sca13G00050.1;Parent=DM8sca13G00050;
Contig13	DM8.1	gene	326917	327462	.	-	.	ID=DM8sca13G00060;dm3lift_count=0;dm6lift_count=0;
Contig13	DM8.1	CDS	326917	327462	.	-	.	Parent=DM8sca13G00060.1;
Contig13	DM8.1	mRNA	326917	327462	.	-	.	ID=DM8sca13G00060.1;Parent=DM8sca13G00060;
Contig13	DM8.1	gene	345113	345736	.	-	.	ID=DM8sca13G00070;dm3lift_ids=PGSC0003DMG400034516;dm3lift_description=Myb family transcription factor;dm3lift_coverage=1.0;dm3lift_idperc=1.0;dm3lift_count=1;dm6lift_count=0;
Contig13	DM8.1	CDS	345113	345736	.	-	.	Parent=DM8sca13G00070.1;
Contig13	DM8.1	mRNA	345113	345736	.	-	.	ID=DM8sca13G00070.1;Parent=DM8sca13G00070;
Contig13	DM3_LiftOff	gene	352116	353201	.	+	.	ID=gene:PGSC0003DMG400045546;biotype=protein_coding;description=Gene of unknown function;gene_id=PGSC0003DMG400045546;logic_name=pgsc;coverage=1.0;sequence_ID=1.0;valid_ORFs=1;extra_copy_number=0;copy_num_ID=gene:PGSC0003DMG400045546_0;dm3lift_count=1;dm6lift_count=0;
Contig13	DM3_LiftOff	CDS	352116	352122	.	+	.	ID=CDS:PGSC0003DMT400095975;Parent=transcript:PGSC0003DMT400095975;protein_id=PGSC0003DMT400095975;extra_copy_number=0;
Contig13	DM3_LiftOff	CDS	352522	352637	.	+	.	ID=CDS:PGSC0003DMT400095975;Parent=transcript:PGSC0003DMT400095975;protein_id=PGSC0003DMT400095975;extra_copy_number=0;
Contig13	DM3_LiftOff	CDS	352935	353201	.	+	.	ID=CDS:PGSC0003DMT400095975;Parent=transcript:PGSC0003DMT400095975;protein_id=PGSC0003DMT400095975;extra_copy_number=0;
Contig13	DM3_LiftOff	exon	352116	352122	.	+	.	ID=exon_54595;Parent=transcript:PGSC0003DMT400095975;Name=PGSC0003DMT400095975.exon1;constitutive=1;ensembl_end_phase=1;ensembl_phase=0;exon_id=PGSC0003DMT400095975.exon1;rank=1;extra_copy_number=0;
Contig13	DM3_LiftOff	exon	352522	352637	.	+	.	ID=exon_54596;Parent=transcript:PGSC0003DMT400095975;Name=PGSC0003DMT400095975.exon2;constitutive=1;ensembl_end_phase=0;ensembl_phase=1;exon_id=PGSC0003DMT400095975.exon2;rank=2;extra_copy_number=0;
Contig13	DM3_LiftOff	exon	352935	353201	.	+	.	ID=exon_54597;Parent=transcript:PGSC0003DMT400095975;Name=PGSC0003DMT400095975.exon3;constitutive=1;ensembl_end_phase=0;ensembl_phase=0;exon_id=PGSC0003DMT400095975.exon3;rank=3;extra_copy_number=0;
Contig13	DM3_LiftOff	mRNA	352116	353201	.	+	.	ID=transcript:PGSC0003DMT400095975;Parent=gene:PGSC0003DMG400045546;biotype=protein_coding;tag=Ensembl_canonical;transcript_id=PGSC0003DMT400095975;matches_ref_protein=True;valid_ORF=True;extra_copy_number=0;
Contig130	DM8.1	gene	17206	18411	.	+	.	ID=DM8sca130G00010;dm3lift_ids=PGSC0003DMG400031489;dm3lift_description=Gene of unknown function;dm3lift_coverage=1.0;dm3lift_idperc=1.0;dm3lift_count=1;dm6lift_ids=Soltu.DM.06G006690;dm6lift_coverage=1.0;dm6lift_idperc=1.0;dm6lift_count=1;
Contig130	DM8.1	CDS	17206	17693	.	+	.	Parent=DM8sca130G00010.1;
Contig130	DM8.1	CDS	18097	18184	.	+	.	Parent=DM8sca130G00010.1;
Contig130	DM8.1	CDS	18295	18411	.	+	.	Parent=DM8sca130G00010.1;
Contig130	DM8.1	mRNA	17206	18411	.	+	.	ID=DM8sca130G00010.1;Parent=DM8sca130G00010;
Contig130	DM8.1	gene	36397	36687	.	-	.	ID=DM8sca130G00020;dm3lift_count=0;dm6lift_count=0;
Contig130	DM8.1	CDS	36397	36687	.	-	.	Parent=DM8sca130G00020.1;
Contig130	DM8.1	mRNA	36397	36687	.	-	.	ID=DM8sca130G00020.1;Parent=DM8sca130G00020;
Contig130	DM8.1	gene	117717	121057	.	+	.	ID=DM8sca130G00030;dm3lift_count=0;dm6lift_count=0;
Contig130	DM8.1	CDS	117717	117792	.	+	.	Parent=DM8sca130G00030.1;
Contig130	DM8.1	CDS	120762	121057	.	+	.	Parent=DM8sca130G00030.1;
Contig130	DM8.1	mRNA	117717	121057	.	+	.	ID=DM8sca130G00030.1;Parent=DM8sca130G00030;
Contig131	DM8.1	gene	8346	8724	.	-	.	ID=DM8sca131G00010;dm3lift_count=0;dm6lift_count=0;
Contig131	DM8.1	CDS	8346	8428	.	-	.	Parent=DM8sca131G00010.1;
Contig131	DM8.1	CDS	8463	8724	.	-	.	Parent=DM8sca131G00010.1;
Contig131	DM8.1	mRNA	8346	8724	.	-	.	ID=DM8sca131G00010.1;Parent=DM8sca131G00010;
Contig131	DM8.1	gene	30147	33496	.	+	.	ID=DM8sca131G00020;dm3lift_count=0;dm6lift_ids=Soltu.DM.10G002730;dm6lift_coverage=0.998;dm6lift_idperc=0.998;dm6lift_count=1;
Contig131	DM8.1	CDS	30147	30351	.	+	.	Parent=DM8sca131G00020.1;
Contig131	DM8.1	CDS	30393	30818	.	+	.	Parent=DM8sca131G00020.1;
Contig131	DM8.1	CDS	31946	32055	.	+	.	Parent=DM8sca131G00020.1;
Contig131	DM8.1	CDS	32131	32312	.	+	.	Parent=DM8sca131G00020.1;
Contig131	DM8.1	CDS	32393	32726	.	+	.	Parent=DM8sca131G00020.1;
Contig131	DM8.1	CDS	32835	32969	.	+	.	Parent=DM8sca131G00020.1;
Contig131	DM8.1	CDS	33335	33496	.	+	.	Parent=DM8sca131G00020.1;
Contig131	DM8.1	mRNA	30147	33496	.	+	.	ID=DM8sca131G00020.1;Parent=DM8sca131G00020;
Contig131	DM8.1	gene	43977	44288	.	-	.	ID=DM8sca131G00030;dm3lift_count=0;dm6lift_count=0;
Contig131	DM8.1	CDS	43977	44288	.	-	.	Parent=DM8sca131G00030.1;
Contig131	DM8.1	mRNA	43977	44288	.	-	.	ID=DM8sca131G00030.1;Parent=DM8sca131G00030;
Contig131	DM8.1	gene	51087	53394	.	+	.	ID=DM8sca131G00040;dm3lift_ids=PGSC0003DMG400021304;dm3lift_description=Small glutamine-rich tetratricopeptide repeat-containing protein A;dm3lift_coverage=1.0;dm3lift_idperc=1.0;dm3lift_count=1;dm6lift_ids=Soltu.DM.10G002750;dm6lift_coverage=1.0;dm6lift_idperc=1.0;dm6lift_count=1;
Contig131	DM8.1	CDS	51087	51512	.	+	.	Parent=DM8sca131G00040.1;
Contig131	DM8.1	CDS	52744	52948	.	+	.	Parent=DM8sca131G00040.1;
Contig131	DM8.1	CDS	53023	53129	.	+	.	Parent=DM8sca131G00040.1;
Contig131	DM8.1	CDS	53242	53394	.	+	.	Parent=DM8sca131G00040.1;
Contig131	DM8.1	mRNA	51087	53394	.	+	.	ID=DM8sca131G00040.1;Parent=DM8sca131G00040;
Contig131	DM8.1	gene	56282	58604	.	-	.	ID=DM8sca131G00050;dm3lift_ids=PGSC0003DMG400021269;dm3lift_description=Small glutamine-rich tetratricopeptide repeat-containing protein A;dm3lift_coverage=0.979;dm3lift_idperc=0.972;dm3lift_count=1;dm6lift_ids=Soltu.DM.10G002760;dm6lift_coverage=1.0;dm6lift_idperc=1.0;dm6lift_count=1;
Contig131	DM8.1	CDS	56282	56434	.	-	.	Parent=DM8sca131G00050.1;
Contig131	DM8.1	CDS	56560	56666	.	-	.	Parent=DM8sca131G00050.1;
Contig131	DM8.1	CDS	56744	56948	.	-	.	Parent=DM8sca131G00050.1;
Contig131	DM8.1	CDS	57037	57370	.	-	.	Parent=DM8sca131G00050.1;
Contig131	DM8.1	CDS	57448	57629	.	-	.	Parent=DM8sca131G00050.1;
Contig131	DM8.1	CDS	57693	57888	.	-	.	Parent=DM8sca131G00050.1;
Contig131	DM8.1	CDS	57958	58604	.	-	.	Parent=DM8sca131G00050.1;
Contig131	DM8.1	mRNA	56282	58604	.	-	.	ID=DM8sca131G00050.1;Parent=DM8sca131G00050;
Contig131	DM3_LiftOff	gene	65566	67622	.	-	.	ID=gene:PGSC0003DMG400044031;biotype=protein_coding;description=Gene of unknown function;gene_id=PGSC0003DMG400044031;logic_name=pgsc;coverage=1.0;sequence_ID=1.0;valid_ORFs=1;extra_copy_number=0;copy_num_ID=gene:PGSC0003DMG400044031_0;dm3lift_count=1;dm6lift_count=0;
Contig131	DM3_LiftOff	CDS	65566	65847	.	-	.	ID=CDS:PGSC0003DMT400094460;Parent=transcript:PGSC0003DMT400094460;protein_id=PGSC0003DMT400094460;extra_copy_number=0;
Contig131	DM3_LiftOff	CDS	67593	67622	.	-	.	ID=CDS:PGSC0003DMT400094460;Parent=transcript:PGSC0003DMT400094460;protein_id=PGSC0003DMT400094460;extra_copy_number=0;
Contig131	DM3_LiftOff	exon	65566	65847	.	-	.	ID=exon_34525;Parent=transcript:PGSC0003DMT400094460;Name=PGSC0003DMT400094460.exon2;constitutive=1;ensembl_end_phase=0;ensembl_phase=0;exon_id=PGSC0003DMT400094460.exon2;rank=2;extra_copy_number=0;
Contig131	DM3_LiftOff	exon	67593	67622	.	-	.	ID=exon_34526;Parent=transcript:PGSC0003DMT400094460;Name=PGSC0003DMT400094460.exon1;constitutive=1;ensembl_end_phase=0;ensembl_phase=0;exon_id=PGSC0003DMT400094460.exon1;rank=1;extra_copy_number=0;
Contig131	DM3_LiftOff	mRNA	65566	67622	.	-	.	ID=transcript:PGSC0003DMT400094460;Parent=gene:PGSC0003DMG400044031;biotype=protein_coding;tag=Ensembl_canonical;transcript_id=PGSC0003DMT400094460;matches_ref_protein=True;valid_ORF=True;extra_copy_number=0;
Contig131	DM8.1	gene	71540	74455	.	-	.	ID=DM8sca131G00060;dm3lift_ids=PGSC0003DMG400021268;dm3lift_description=Small glutamine-rich tetratricopeptide repeat-containing protein A;dm3lift_coverage=1.0;dm3lift_idperc=0.999;dm3lift_count=1;dm6lift_ids=Soltu.DM.10G002770;dm6lift_coverage=1.0;dm6lift_idperc=0.999;dm6lift_count=1;
Contig131	DM8.1	CDS	71540	71701	.	-	.	Parent=DM8sca131G00060.1;
Contig131	DM8.1	CDS	71826	71932	.	-	.	Parent=DM8sca131G00060.1;
Contig131	DM8.1	CDS	72007	72190	.	-	.	Parent=DM8sca131G00060.1;
Contig131	DM8.1	CDS	72524	72614	.	-	.	Parent=DM8sca131G00060.1;
Contig131	DM8.1	CDS	72687	72868	.	-	.	Parent=DM8sca131G00060.1;
Contig131	DM8.1	CDS	72944	73139	.	-	.	Parent=DM8sca131G00060.1;
Contig131	DM8.1	CDS	73773	74455	.	-	.	Parent=DM8sca131G00060.1;
Contig131	DM8.1	mRNA	71540	74455	.	-	.	ID=DM8sca131G00060.1;Parent=DM8sca131G00060;
Contig131	DM8.1	gene	80972	81328	.	+	.	ID=DM8sca131G00070;dm3lift_count=0;dm6lift_count=0;
Contig131	DM8.1	CDS	80972	81328	.	+	0	Parent=DM8sca131G00070.1;
Contig131	DM8.1	mRNA	80972	81328	.	+	.	ID=DM8sca131G00070.1;Parent=DM8sca131G00070;
Contig131	DM8.1	gene	87825	90016	.	+	.	ID=DM8sca131G00080;dm3lift_count=0;dm6lift_count=0;
Contig131	DM8.1	CDS	87825	88033	.	+	.	Parent=DM8sca131G00080.1;
Contig131	DM8.1	CDS	89653	89758	.	+	.	Parent=DM8sca131G00080.1;
Contig131	DM8.1	CDS	89864	90016	.	+	.	Parent=DM8sca131G00080.1;
Contig131	DM8.1	mRNA	87825	90016	.	+	.	ID=DM8sca131G00080.1;Parent=DM8sca131G00080;
Contig131	DM8.1	gene	93551	94917	.	-	.	ID=DM8sca131G00090;dm3lift_count=0;dm6lift_count=0;
Contig131	DM8.1	CDS	93551	93588	.	-	.	Parent=DM8sca131G00090.1;
Contig131	DM8.1	CDS	93713	93810	.	-	.	Parent=DM8sca131G00090.1;
Contig131	DM8.1	CDS	93949	94022	.	-	.	Parent=DM8sca131G00090.1;
Contig131	DM8.1	CDS	94103	94144	.	-	.	Parent=DM8sca131G00090.1;
Contig131	DM8.1	CDS	94870	94917	.	-	.	Parent=DM8sca131G00090.1;
Contig131	DM8.1	mRNA	93551	94917	.	-	.	ID=DM8sca131G00090.1;Parent=DM8sca131G00090;
Contig131	DM8.1	gene	95772	98269	.	-	.	ID=DM8sca131G00100;dm3lift_count=0;dm6lift_count=0;
Contig131	DM8.1	CDS	95772	95827	.	-	.	Parent=DM8sca131G00100.1;
Contig131	DM8.1	CDS	96585	96671	.	-	.	Parent=DM8sca131G00100.1;
Contig131	DM8.1	CDS	98045	98072	.	-	.	Parent=DM8sca131G00100.1;
Contig131	DM8.1	CDS	98234	98269	.	-	.	Parent=DM8sca131G00100.1;
Contig131	DM8.1	mRNA	95772	98269	.	-	.	ID=DM8sca131G00100.1;Parent=DM8sca131G00100;
Contig131	DM8.1	gene	102078	102816	.	-	.	ID=DM8sca131G00110;dm3lift_count=0;dm6lift_count=0;
Contig131	DM8.1	CDS	102078	102316	.	-	.	Parent=DM8sca131G00110.1;
Contig131	DM8.1	CDS	102663	102816	.	-	.	Parent=DM8sca131G00110.1;
Contig131	DM8.1	mRNA	102078	102816	.	-	.	ID=DM8sca131G00110.1;Parent=DM8sca131G00110;
Contig131	DM8.1	gene	104457	105796	.	-	.	ID=DM8sca131G00120;dm3lift_count=0;dm6lift_count=0;
Contig131	DM8.1	CDS	104457	104741	.	-	.	Parent=DM8sca131G00120.1;
Contig131	DM8.1	CDS	104823	105601	.	-	.	Parent=DM8sca131G00120.1;
Contig131	DM8.1	CDS	105682	105796	.	-	.	Parent=DM8sca131G00120.1;
Contig131	DM8.1	mRNA	104457	105796	.	-	.	ID=DM8sca131G00120.1;Parent=DM8sca131G00120;
Contig131	DM8.1	gene	107494	110961	.	-	.	ID=DM8sca131G00130;dm3lift_count=0;dm6lift_count=0;
Contig131	DM8.1	CDS	107494	107787	.	-	.	Parent=DM8sca131G00130.1;
Contig131	DM8.1	CDS	108495	108881	.	-	.	Parent=DM8sca131G00130.1;
Contig131	DM8.1	CDS	108971	109969	.	-	.	Parent=DM8sca131G00130.1;
Contig131	DM8.1	CDS	110069	110078	.	-	.	Parent=DM8sca131G00130.1;
Contig131	DM8.1	CDS	110155	110221	.	-	.	Parent=DM8sca131G00130.1;
Contig131	DM8.1	CDS	110526	110613	.	-	.	Parent=DM8sca131G00130.1;
Contig131	DM8.1	CDS	110722	110825	.	-	.	Parent=DM8sca131G00130.1;
Contig131	DM8.1	CDS	110943	110961	.	-	.	Parent=DM8sca131G00130.1;
Contig131	DM8.1	mRNA	107494	110961	.	-	.	ID=DM8sca131G00130.1;Parent=DM8sca131G00130;
Contig131	DM8.1	gene	111015	113272	.	-	.	ID=DM8sca131G00140;dm3lift_count=0;dm6lift_count=0;
Contig131	DM8.1	CDS	111015	111164	.	-	.	Parent=DM8sca131G00140.1;
Contig131	DM8.1	CDS	112383	112467	.	-	.	Parent=DM8sca131G00140.1;
Contig131	DM8.1	CDS	112676	113067	.	-	.	Parent=DM8sca131G00140.1;
Contig131	DM8.1	CDS	113264	113272	.	-	.	Parent=DM8sca131G00140.1;
Contig131	DM8.1	mRNA	111015	113272	.	-	.	ID=DM8sca131G00140.1;Parent=DM8sca131G00140;
Contig131	DM8.1	gene	130306	130927	.	+	.	ID=DM8sca131G00150;dm3lift_count=0;dm6lift_count=0;
Contig131	DM8.1	CDS	130306	130523	.	+	.	Parent=DM8sca131G00150.1;
Contig131	DM8.1	CDS	130783	130927	.	+	.	Parent=DM8sca131G00150.1;
Contig131	DM8.1	mRNA	130306	130927	.	+	.	ID=DM8sca131G00150.1;Parent=DM8sca131G00150;
Contig132	DM8.1	gene	26495	26875	.	-	.	ID=DM8sca132G00010;dm3lift_count=0;dm6lift_count=0;
Contig132	DM8.1	CDS	26495	26875	.	-	.	Parent=DM8sca132G00010.1;
Contig132	DM8.1	mRNA	26495	26875	.	-	.	ID=DM8sca132G00010.1;Parent=DM8sca132G00010;
Contig132	DM8.1	gene	49441	51270	.	-	.	ID=DM8sca132G00020;dm3lift_count=0;dm6lift_count=0;
Contig132	DM8.1	CDS	49441	49463	.	-	.	Parent=DM8sca132G00020.1;
Contig132	DM8.1	CDS	51063	51270	.	-	.	Parent=DM8sca132G00020.1;
Contig132	DM8.1	mRNA	49441	51270	.	-	.	ID=DM8sca132G00020.1;Parent=DM8sca132G00020;
Contig133	DM8.1	gene	28753	30280	.	-	.	ID=DM8sca133G00010;dm3lift_count=0;dm6lift_count=0;
Contig133	DM8.1	CDS	28753	28872	.	-	.	Parent=DM8sca133G00010.1;
Contig133	DM8.1	CDS	29243	29479	.	-	.	Parent=DM8sca133G00010.1;
Contig133	DM8.1	CDS	29906	30081	.	-	.	Parent=DM8sca133G00010.1;
Contig133	DM8.1	CDS	30232	30280	.	-	.	Parent=DM8sca133G00010.1;
Contig133	DM8.1	mRNA	28753	30280	.	-	.	ID=DM8sca133G00010.1;Parent=DM8sca133G00010;
Contig133	DM8.1	gene	55043	56168	.	-	.	ID=DM8sca133G00020;dm3lift_count=0;dm6lift_count=0;
Contig133	DM8.1	CDS	55043	55158	.	-	.	Parent=DM8sca133G00020.1;
Contig133	DM8.1	CDS	55747	55809	.	-	.	Parent=DM8sca133G00020.1;
Contig133	DM8.1	CDS	56120	56168	.	-	.	Parent=DM8sca133G00020.1;
Contig133	DM8.1	mRNA	55043	56168	.	-	.	ID=DM8sca133G00020.1;Parent=DM8sca133G00020;
Contig133	DM8.1	gene	103555	112452	.	-	.	ID=DM8sca133G00030;dm3lift_count=0;dm6lift_count=0;
Contig133	DM8.1	CDS	103555	103697	.	-	.	Parent=DM8sca133G00030.1;
Contig133	DM8.1	CDS	112335	112452	.	-	.	Parent=DM8sca133G00030.1;
Contig133	DM8.1	mRNA	103555	112452	.	-	.	ID=DM8sca133G00030.1;Parent=DM8sca133G00030;
Contig134	DM8.1	gene	53857	54534	.	-	.	ID=DM8sca134G00010;dm3lift_count=0;dm6lift_count=0;
Contig134	DM8.1	CDS	53857	54180	.	-	.	Parent=DM8sca134G00010.1;
Contig134	DM8.1	CDS	54340	54534	.	-	.	Parent=DM8sca134G00010.1;
Contig134	DM8.1	mRNA	53857	54534	.	-	.	ID=DM8sca134G00010.1;Parent=DM8sca134G00010;
Contig134	DM8.1	gene	75401	75712	.	-	.	ID=DM8sca134G00020;dm3lift_count=0;dm6lift_ids=Soltu.DM.S000540;dm6lift_coverage=0.989;dm6lift_idperc=0.979;dm6lift_count=1;
Contig134	DM8.1	CDS	75401	75712	.	-	.	Parent=DM8sca134G00020.1;
Contig134	DM8.1	mRNA	75401	75712	.	-	.	ID=DM8sca134G00020.1;Parent=DM8sca134G00020;
Contig134	DM8.1	gene	77147	82848	.	-	.	ID=DM8sca134G00030;dm3lift_ids=PGSC0003DMG400043914;dm3lift_description=LINE-type retrotransposon LIb DNA%2C complete sequence%2C Insertion at the S14 site;dm3lift_coverage=0.981;dm3lift_idperc=0.967;dm3lift_count=1;dm6lift_ids=Soltu.DM.S000540/Soltu.DM.S000530;dm6lift_coverage=0.989/0.976;dm6lift_idperc=0.979/0.938;dm6lift_count=2;
Contig134	DM8.1	CDS	77147	77461	.	-	.	Parent=DM8sca134G00030.1;
Contig134	DM8.1	CDS	80775	81121	.	-	.	Parent=DM8sca134G00030.1;
Contig134	DM8.1	CDS	82458	82848	.	-	.	Parent=DM8sca134G00030.1;
Contig134	DM8.1	mRNA	77147	82848	.	-	.	ID=DM8sca134G00030.1;Parent=DM8sca134G00030;
Contig135	DM8.1	gene	14945	16008	.	+	.	ID=DM8sca135G00010;dm3lift_count=0;dm6lift_count=0;
Contig135	DM8.1	CDS	14945	15425	.	+	.	Parent=DM8sca135G00010.1;
Contig135	DM8.1	CDS	15500	16008	.	+	.	Parent=DM8sca135G00010.1;
Contig135	DM8.1	mRNA	14945	16008	.	+	.	ID=DM8sca135G00010.1;Parent=DM8sca135G00010;
Contig135	DM8.1	gene	22255	24136	.	+	.	ID=DM8sca135G00020;dm3lift_count=0;dm6lift_count=0;
Contig135	DM8.1	CDS	22255	23389	.	+	.	Parent=DM8sca135G00020.1;
Contig135	DM8.1	CDS	23787	23938	.	+	.	Parent=DM8sca135G00020.1;
Contig135	DM8.1	CDS	24038	24136	.	+	.	Parent=DM8sca135G00020.1;
Contig135	DM8.1	mRNA	22255	24136	.	+	.	ID=DM8sca135G00020.1;Parent=DM8sca135G00020;
Contig135	DM8.1	gene	28947	30865	.	-	.	ID=DM8sca135G00030;dm3lift_count=0;dm6lift_count=0;
Contig135	DM8.1	CDS	28947	29647	.	-	.	Parent=DM8sca135G00030.1;
Contig135	DM8.1	CDS	29748	29930	.	-	.	Parent=DM8sca135G00030.1;
Contig135	DM8.1	CDS	30668	30728	.	-	.	Parent=DM8sca135G00030.1;
Contig135	DM8.1	CDS	30833	30865	.	-	.	Parent=DM8sca135G00030.1;
Contig135	DM8.1	mRNA	28947	30865	.	-	.	ID=DM8sca135G00030.1;Parent=DM8sca135G00030;
Contig135	DM8.1	gene	35921	42030	.	-	.	ID=DM8sca135G00040;dm3lift_count=0;dm6lift_count=0;
Contig135	DM8.1	CDS	35921	36116	.	-	.	Parent=DM8sca135G00040.1;
Contig135	DM8.1	CDS	36181	36339	.	-	.	Parent=DM8sca135G00040.1;
Contig135	DM8.1	CDS	36845	36951	.	-	.	Parent=DM8sca135G00040.1;
Contig135	DM8.1	CDS	38557	38777	.	-	.	Parent=DM8sca135G00040.1;
Contig135	DM8.1	CDS	41688	42030	.	-	.	Parent=DM8sca135G00040.1;
Contig135	DM8.1	mRNA	35921	42030	.	-	.	ID=DM8sca135G00040.1;Parent=DM8sca135G00040;
Contig135	DM8.1	gene	48797	52265	.	+	.	ID=DM8sca135G00050;dm3lift_count=0;dm6lift_count=0;
Contig135	DM8.1	CDS	48797	48885	.	+	.	Parent=DM8sca135G00050.1;
Contig135	DM8.1	CDS	49561	49663	.	+	.	Parent=DM8sca135G00050.1;
Contig135	DM8.1	CDS	49808	49858	.	+	.	Parent=DM8sca135G00050.1;
Contig135	DM8.1	CDS	52260	52265	.	+	.	Parent=DM8sca135G00050.1;
Contig135	DM8.1	mRNA	48797	52265	.	+	.	ID=DM8sca135G00050.1;Parent=DM8sca135G00050;
Contig135	DM8.1	gene	52314	53417	.	+	.	ID=DM8sca135G00060;dm3lift_count=0;dm6lift_count=0;
Contig135	DM8.1	CDS	52314	52482	.	+	.	Parent=DM8sca135G00060.1;
Contig135	DM8.1	CDS	52605	52707	.	+	.	Parent=DM8sca135G00060.1;
Contig135	DM8.1	CDS	52832	53417	.	+	.	Parent=DM8sca135G00060.1;
Contig135	DM8.1	mRNA	52314	53417	.	+	.	ID=DM8sca135G00060.1;Parent=DM8sca135G00060;
Contig135	DM8.1	gene	53841	54665	.	-	.	ID=DM8sca135G00070;dm3lift_ids=PGSC0003DMG400008900;dm3lift_description=Zeamatin;dm3lift_coverage=1.0;dm3lift_idperc=1.0;dm3lift_count=1;dm6lift_ids=Soltu.DM.09G001940;dm6lift_coverage=1.0;dm6lift_idperc=1.0;dm6lift_count=1;
Contig135	DM8.1	CDS	53841	54514	.	-	.	Parent=DM8sca135G00070.1;
Contig135	DM8.1	CDS	54602	54665	.	-	.	Parent=DM8sca135G00070.1;
Contig135	DM8.1	mRNA	53841	54665	.	-	.	ID=DM8sca135G00070.1;Parent=DM8sca135G00070;
Contig135	DM8.1	gene	61290	65352	.	+	.	ID=DM8sca135G00080;dm3lift_count=0;dm6lift_count=0;
Contig135	DM8.1	CDS	61290	61378	.	+	.	Parent=DM8sca135G00080.1;
Contig135	DM8.1	CDS	62058	62200	.	+	.	Parent=DM8sca135G00080.1;
Contig135	DM8.1	CDS	62308	62358	.	+	.	Parent=DM8sca135G00080.1;
Contig135	DM8.1	CDS	64769	64990	.	+	.	Parent=DM8sca135G00080.1;
Contig135	DM8.1	CDS	65113	65216	.	+	.	Parent=DM8sca135G00080.1;
Contig135	DM8.1	CDS	65341	65352	.	+	.	Parent=DM8sca135G00080.1;
Contig135	DM8.1	mRNA	61290	65352	.	+	.	ID=DM8sca135G00080.1;Parent=DM8sca135G00080;
Contig135	DM8.1	gene	65426	65925	.	+	.	ID=DM8sca135G00090;dm3lift_count=0;dm6lift_count=0;
Contig135	DM8.1	CDS	65426	65612	.	+	.	Parent=DM8sca135G00090.1;
Contig135	DM8.1	CDS	65687	65925	.	+	.	Parent=DM8sca135G00090.1;
Contig135	DM8.1	mRNA	65426	65925	.	+	.	ID=DM8sca135G00090.1;Parent=DM8sca135G00090;
Contig135	DM8.1	gene	66620	67171	.	-	.	ID=DM8sca135G00100;dm3lift_count=0;dm6lift_count=0;
Contig135	DM8.1	CDS	66620	67020	.	-	.	Parent=DM8sca135G00100.1;
Contig135	DM8.1	CDS	67108	67171	.	-	.	Parent=DM8sca135G00100.1;
Contig135	DM8.1	mRNA	66620	67171	.	-	.	ID=DM8sca135G00100.1;Parent=DM8sca135G00100;
Contig135	DM8.1	gene	69437	75188	.	+	.	ID=DM8sca135G00110;dm3lift_ids=PGSC0003DMG400008825;dm3lift_description=Conserved gene of unknown function;dm3lift_coverage=1.0;dm3lift_idperc=1.0;dm3lift_count=1;dm6lift_ids=Soltu.DM.09G001950;dm6lift_coverage=1.0;dm6lift_idperc=1.0;dm6lift_count=1;
Contig135	DM8.1	CDS	69437	69479	.	+	.	Parent=DM8sca135G00110.1;
Contig135	DM8.1	CDS	72014	72125	.	+	.	Parent=DM8sca135G00110.1;
Contig135	DM8.1	CDS	72225	72298	.	+	.	Parent=DM8sca135G00110.1;
Contig135	DM8.1	CDS	72373	72419	.	+	.	Parent=DM8sca135G00110.1;
Contig135	DM8.1	CDS	72519	72669	.	+	.	Parent=DM8sca135G00110.1;
Contig135	DM8.1	CDS	72756	72800	.	+	.	Parent=DM8sca135G00110.1;
Contig135	DM8.1	CDS	72870	73074	.	+	.	Parent=DM8sca135G00110.1;
Contig135	DM8.1	CDS	73165	73226	.	+	.	Parent=DM8sca135G00110.1;
Contig135	DM8.1	CDS	73302	73402	.	+	.	Parent=DM8sca135G00110.1;
Contig135	DM8.1	CDS	73845	73899	.	+	.	Parent=DM8sca135G00110.1;
Contig135	DM8.1	CDS	73988	74035	.	+	.	Parent=DM8sca135G00110.1;
Contig135	DM8.1	CDS	75010	75188	.	+	.	Parent=DM8sca135G00110.1;
Contig135	DM8.1	mRNA	69437	75188	.	+	.	ID=DM8sca135G00110.1;Parent=DM8sca135G00110;
Contig135	DM8.1	gene	75386	76432	.	-	.	ID=DM8sca135G00120;dm3lift_ids=PGSC0003DMG400008901;dm3lift_description=One helix protein;dm3lift_coverage=0.999;dm3lift_idperc=0.999;dm3lift_count=1;dm6lift_ids=Soltu.DM.09G001960;dm6lift_coverage=1.0;dm6lift_idperc=1.0;dm6lift_count=1;
Contig135	DM8.1	CDS	75386	75454	.	-	.	Parent=DM8sca135G00120.1;
Contig135	DM8.1	CDS	75541	75663	.	-	.	Parent=DM8sca135G00120.1;
Contig135	DM8.1	CDS	76286	76432	.	-	.	Parent=DM8sca135G00120.1;
Contig135	DM8.1	mRNA	75386	76432	.	-	.	ID=DM8sca135G00120.1;Parent=DM8sca135G00120;
Contig135	DM8.1	gene	78014	80353	.	-	.	ID=DM8sca135G00130;dm3lift_ids=PGSC0003DMG400008902;dm3lift_description=Gene of unknown function;dm3lift_coverage=1.0;dm3lift_idperc=1.0;dm3lift_count=1;dm6lift_ids=Soltu.DM.09G001970;dm6lift_coverage=1.0;dm6lift_idperc=1.0;dm6lift_count=1;
Contig135	DM8.1	CDS	78014	78223	.	-	.	Parent=DM8sca135G00130.1;
Contig135	DM8.1	CDS	78762	78895	.	-	.	Parent=DM8sca135G00130.1;
Contig135	DM8.1	CDS	79089	79266	.	-	.	Parent=DM8sca135G00130.1;
Contig135	DM8.1	CDS	79452	79550	.	-	.	Parent=DM8sca135G00130.1;
Contig135	DM8.1	CDS	79672	79758	.	-	.	Parent=DM8sca135G00130.1;
Contig135	DM8.1	CDS	80126	80353	.	-	.	Parent=DM8sca135G00130.1;
Contig135	DM8.1	mRNA	78014	80353	.	-	.	ID=DM8sca135G00130.1;Parent=DM8sca135G00130;
Contig135	DM8.1	gene	84277	86461	.	+	.	ID=DM8sca135G00140;dm3lift_ids=PGSC0003DMG400008826;dm3lift_description=Laccase;dm3lift_coverage=0.999;dm3lift_idperc=0.998;dm3lift_count=1;dm6lift_ids=Soltu.DM.09G001980;dm6lift_coverage=1.0;dm6lift_idperc=1.0;dm6lift_count=1;
Contig135	DM8.1	CDS	84277	84369	.	+	.	Parent=DM8sca135G00140.1;
Contig135	DM8.1	CDS	84478	84629	.	+	.	Parent=DM8sca135G00140.1;
Contig135	DM8.1	CDS	84709	84953	.	+	.	Parent=DM8sca135G00140.1;
Contig135	DM8.1	CDS	85051	85179	.	+	.	Parent=DM8sca135G00140.1;
Contig135	DM8.1	CDS	85265	86221	.	+	.	Parent=DM8sca135G00140.1;
Contig135	DM8.1	CDS	86331	86461	.	+	.	Parent=DM8sca135G00140.1;
Contig135	DM8.1	mRNA	84277	86461	.	+	.	ID=DM8sca135G00140.1;Parent=DM8sca135G00140;
Contig135	DM8.1	gene	87031	95214	.	-	.	ID=DM8sca135G00150;dm3lift_ids=PGSC0003DMG401008903/PGSC0003DMG402008903;dm3lift_description=Conserved gene of unknown function/Conserved gene of unknown function;dm3lift_coverage=1.0/1.0;dm3lift_idperc=1.0/1.0;dm3lift_count=2;dm6lift_ids=Soltu.DM.09G001990/Soltu.DM.09G002000;dm6lift_coverage=0.999/1.0;dm6lift_idperc=0.999/1.0;dm6lift_count=2;
Contig135	DM8.1	CDS	87031	87161	.	-	.	Parent=DM8sca135G00150.1;
Contig135	DM8.1	CDS	87240	88208	.	-	.	Parent=DM8sca135G00150.1;
Contig135	DM8.1	CDS	88676	88804	.	-	.	Parent=DM8sca135G00150.1;
Contig135	DM8.1	CDS	88911	89155	.	-	.	Parent=DM8sca135G00150.1;
Contig135	DM8.1	CDS	89254	89405	.	-	.	Parent=DM8sca135G00150.1;
Contig135	DM8.1	CDS	89480	89495	.	-	.	Parent=DM8sca135G00150.1;
Contig135	DM8.1	CDS	94985	95214	.	-	.	Parent=DM8sca135G00150.1;
Contig135	DM8.1	mRNA	87031	95214	.	-	.	ID=DM8sca135G00150.1;Parent=DM8sca135G00150;
Contig135	DM8.1	gene	97883	103668	.	+	.	ID=DM8sca135G00160;dm3lift_ids=PGSC0003DMG400008827;dm3lift_description=Carbonic anhydrase;dm3lift_coverage=1.0;dm3lift_idperc=1.0;dm3lift_count=1;dm6lift_ids=Soltu.DM.09G002010;dm6lift_coverage=1.0;dm6lift_idperc=1.0;dm6lift_count=1;
Contig135	DM8.1	CDS	97883	97885	.	+	.	Parent=DM8sca135G00160.1;
Contig135	DM8.1	CDS	99882	99904	.	+	.	Parent=DM8sca135G00160.1;
Contig135	DM8.1	CDS	100036	100090	.	+	.	Parent=DM8sca135G00160.1;
Contig135	DM8.1	CDS	100190	100257	.	+	.	Parent=DM8sca135G00160.1;
Contig135	DM8.1	CDS	101044	101202	.	+	.	Parent=DM8sca135G00160.1;
Contig135	DM8.1	CDS	101294	101342	.	+	.	Parent=DM8sca135G00160.1;
Contig135	DM8.1	CDS	101535	101648	.	+	.	Parent=DM8sca135G00160.1;
Contig135	DM8.1	CDS	101743	101796	.	+	.	Parent=DM8sca135G00160.1;
Contig135	DM8.1	CDS	102429	102511	.	+	.	Parent=DM8sca135G00160.1;
Contig135	DM8.1	CDS	102631	102733	.	+	.	Parent=DM8sca135G00160.1;
Contig135	DM8.1	CDS	103477	103668	.	+	.	Parent=DM8sca135G00160.1;
Contig135	DM8.1	mRNA	97883	103668	.	+	.	ID=DM8sca135G00160.1;Parent=DM8sca135G00160;
Contig135	DM8.1	gene	109225	110977	.	+	.	ID=DM8sca135G00170;dm3lift_count=0;dm6lift_count=0;
Contig135	DM8.1	CDS	109225	109472	.	+	.	Parent=DM8sca135G00170.1;
Contig135	DM8.1	CDS	109877	110041	.	+	.	Parent=DM8sca135G00170.1;
Contig135	DM8.1	CDS	110509	110977	.	+	.	Parent=DM8sca135G00170.1;
Contig135	DM8.1	mRNA	109225	110977	.	+	.	ID=DM8sca135G00170.1;Parent=DM8sca135G00170;
Contig135	DM8.1	gene	112477	119450	.	+	.	ID=DM8sca135G00180;dm3lift_count=0;dm6lift_count=0;
Contig135	DM8.1	CDS	112477	112536	.	+	.	Parent=DM8sca135G00180.1;
Contig135	DM8.1	CDS	112635	112857	.	+	.	Parent=DM8sca135G00180.1;
Contig135	DM8.1	CDS	112950	113027	.	+	.	Parent=DM8sca135G00180.1;
Contig135	DM8.1	CDS	113321	113451	.	+	.	Parent=DM8sca135G00180.1;
Contig135	DM8.1	CDS	115120	115605	.	+	.	Parent=DM8sca135G00180.1;
Contig135	DM8.1	CDS	115749	116516	.	+	.	Parent=DM8sca135G00180.1;
Contig135	DM8.1	CDS	117843	118070	.	+	.	Parent=DM8sca135G00180.1;
Contig135	DM8.1	CDS	119391	119450	.	+	.	Parent=DM8sca135G00180.1;
Contig135	DM8.1	mRNA	112477	119450	.	+	.	ID=DM8sca135G00180.1;Parent=DM8sca135G00180;
Contig135	DM8.1	gene	119587	119868	.	+	.	ID=DM8sca135G00190;dm3lift_count=0;dm6lift_count=0;
Contig135	DM8.1	CDS	119587	119868	.	+	.	Parent=DM8sca135G00190.1;
Contig135	DM8.1	mRNA	119587	119868	.	+	.	ID=DM8sca135G00190.1;Parent=DM8sca135G00190;
Contig136	DM8.1	gene	3366	3590	.	+	.	ID=DM8sca136G00010;dm3lift_count=0;dm6lift_count=0;
Contig136	DM8.1	CDS	3366	3590	.	+	.	Parent=DM8sca136G00010.1;
Contig136	DM8.1	mRNA	3366	3590	.	+	.	ID=DM8sca136G00010.1;Parent=DM8sca136G00010;
Contig136	DM8.1	gene	13748	14257	.	-	.	ID=DM8sca136G00020;dm3lift_count=0;dm6lift_count=0;
Contig136	DM8.1	CDS	13748	14257	.	-	.	Parent=DM8sca136G00020.1;
Contig136	DM8.1	mRNA	13748	14257	.	-	.	ID=DM8sca136G00020.1;Parent=DM8sca136G00020;
Contig136	DM8.1	gene	21438	21785	.	-	.	ID=DM8sca136G00030;dm3lift_count=0;dm6lift_count=0;
Contig136	DM8.1	CDS	21438	21785	.	-	.	Parent=DM8sca136G00030.1;
Contig136	DM8.1	mRNA	21438	21785	.	-	.	ID=DM8sca136G00030.1;Parent=DM8sca136G00030;
Contig136	DM8.1	gene	41766	42110	.	-	.	ID=DM8sca136G00040;dm3lift_count=0;dm6lift_count=0;
Contig136	DM8.1	CDS	41766	42110	.	-	.	Parent=DM8sca136G00040.1;
Contig136	DM8.1	mRNA	41766	42110	.	-	.	ID=DM8sca136G00040.1;Parent=DM8sca136G00040;
Contig136	DM8.1	gene	62991	64790	.	-	.	ID=DM8sca136G00050;dm3lift_count=0;dm6lift_count=0;
Contig136	DM8.1	CDS	62991	63179	.	-	.	Parent=DM8sca136G00050.1;
Contig136	DM8.1	CDS	63987	64790	.	-	.	Parent=DM8sca136G00050.1;
Contig136	DM8.1	mRNA	62991	64790	.	-	.	ID=DM8sca136G00050.1;Parent=DM8sca136G00050;
Contig136	DM8.1	gene	84253	84597	.	-	.	ID=DM8sca136G00060;dm3lift_count=0;dm6lift_count=0;
Contig136	DM8.1	CDS	84253	84597	.	-	.	Parent=DM8sca136G00060.1;
Contig136	DM8.1	mRNA	84253	84597	.	-	.	ID=DM8sca136G00060.1;Parent=DM8sca136G00060;
Contig136	DM8.1	gene	112490	114932	.	-	.	ID=DM8sca136G00070;dm3lift_count=0;dm6lift_count=0;
Contig136	DM8.1	CDS	112490	113011	.	-	.	Parent=DM8sca136G00070.1;
Contig136	DM8.1	CDS	114354	114932	.	-	.	Parent=DM8sca136G00070.1;
Contig136	DM8.1	mRNA	112490	114932	.	-	.	ID=DM8sca136G00070.1;Parent=DM8sca136G00070;
Contig137	DM8.1	gene	63768	79091	.	-	.	ID=DM8sca137G00010;dm3lift_count=0;dm6lift_count=0;
Contig137	DM8.1	CDS	63768	63953	.	-	.	Parent=DM8sca137G00010.1;
Contig137	DM8.1	CDS	65290	65388	.	-	.	Parent=DM8sca137G00010.1;
Contig137	DM8.1	CDS	65476	65566	.	-	.	Parent=DM8sca137G00010.1;
Contig137	DM8.1	CDS	68827	68883	.	-	.	Parent=DM8sca137G00010.1;
Contig137	DM8.1	CDS	69023	69198	.	-	.	Parent=DM8sca137G00010.1;
Contig137	DM8.1	CDS	70491	70559	.	-	.	Parent=DM8sca137G00010.1;
Contig137	DM8.1	CDS	70645	70723	.	-	.	Parent=DM8sca137G00010.1;
Contig137	DM8.1	CDS	70821	70897	.	-	.	Parent=DM8sca137G00010.1;
[truncated: 353,292 more rows]
