# Supplementary material for: CHIP-seq and transcriptomics reveal a new role of circadian-regulated StBBX24 protein in potato reproduction
Source: BMC Plant Biol. 2025 Dec 2;25:1702. doi: 10.1186/s12870-025-07811-0 (PMC12701598; doi:10.1186/s12870-025-07811-0)
Supplement: Supplementary file 5 — Supplementary Material 5. [file 12870_2025_7811_MOESM5_ESM.xlsx]

## Sheet: genotype_lrt
Additional Data Set 4: GO enrichment results for DE gene sets from apical shoot meristem samples using RSEM, kallisto, and StringTie.
GO.ID	Term	Worst.Fisher.Pval	Best.Fisher.Pval	Significant_genes_UNION.size	Significant_genes_UNION	Fisher.Pval.genotype_lrt.RSEM	Effect.genotype_lrt.RSEM	Fisher.Pval.genotype_lrt.StringTie	Effect.genotype_lrt.StringTie	Fisher.Pval.genotype_lrt.kallisto	Effect.genotype_lrt.kallisto	Annotated.genotype_lrt.RSEM	Significant.genotype_lrt.RSEM	Expected.genotype_lrt.RSEM	Annotated.genotype_lrt.StringTie	Significant.genotype_lrt.StringTie	Expected.genotype_lrt.StringTie	Annotated.genotype_lrt.kallisto	Significant.genotype_lrt.kallisto	Expected.genotype_lrt.kallisto	Significant_genes.genotype_lrt.RSEM	Significant_genes.genotype_lrt.StringTie	Significant_genes.genotype_lrt.kallisto
GO:0006412	translation	6.9e-08	1.2e-10	224	DM8C01G03530,DM8C01G06270,DM8C01G06390,DM8C01G08460,DM8C01G15000,DM8C01G16280,DM8C01G23300,DM8C01G23520,DM8C01G24570,DM8C01G27750,DM8C01G28390,DM8C01G30340,DM8C01G34470,DM8C01G36730,DM8C01G39770,DM8C01G40060,DM8C01G45100,DM8C01G46030,DM8C02G08300,DM8C02G14010,DM8C02G14330,DM8C02G17890,DM8C02G21890,DM8C02G27760,DM8C02G30640,DM8C02G30880,DM8C02G31510,DM8C02G31570,DM8C02G31690,DM8C02G32660,DM8C02G32…	1.2e-10	over	6.9e-08	over	8e-09	over	696	181	121.38	696	185	137.99	696	191	137.55	DM8C01G03530,DM8C01G06270,DM8C01G06390,DM8C01G15000,DM8C01G16280,DM8C01G23300,DM8C01G23520,DM8C01G24570,DM8C01G27750,DM8C01G28390,DM8C01G30340,DM8C01G36730,DM8C01G39770,DM8C01G45100,DM8C01G46030,DM8C02G14010,DM8C02G14330,DM8C02G17890,DM8C02G21890,DM8C02G27760,DM8C02G30880,DM8C02G31510,DM8C02G31570,DM8C02G31690,DM8C02G32660,DM8C02G32870,DM8C02G32880,DM8C03G16440,DM8C03G18680,DM8C03G20360,DM8C03G20…	DM8C01G03530,DM8C01G06390,DM8C01G15000,DM8C01G16280,DM8C01G23520,DM8C01G24570,DM8C01G27750,DM8C01G28390,DM8C01G30340,DM8C01G39770,DM8C01G45100,DM8C01G46030,DM8C02G14330,DM8C02G17890,DM8C02G21890,DM8C02G27760,DM8C02G30640,DM8C02G30880,DM8C02G31510,DM8C02G31690,DM8C02G32660,DM8C02G32870,DM8C02G32880,DM8C02G32920,DM8C03G13780,DM8C03G16440,DM8C03G20360,DM8C03G20410,DM8C03G22670,DM8C03G23230,DM8C03G24…	DM8C01G03530,DM8C01G06390,DM8C01G08460,DM8C01G15000,DM8C01G16280,DM8C01G23520,DM8C01G24570,DM8C01G27750,DM8C01G28390,DM8C01G30340,DM8C01G34470,DM8C01G39770,DM8C01G40060,DM8C01G45100,DM8C01G46030,DM8C02G08300,DM8C02G14330,DM8C02G17890,DM8C02G21890,DM8C02G27760,DM8C02G30640,DM8C02G30880,DM8C02G31510,DM8C02G31690,DM8C02G32660,DM8C02G32870,DM8C02G32880,DM8C02G32920,DM8C03G01220,DM8C03G16440,DM8C03G18…
GO:0043603	amide metabolic process	2.8e-07	1.6e-10	288	DM8C01G03530,DM8C01G06270,DM8C01G06390,DM8C01G08460,DM8C01G15000,DM8C01G16280,DM8C01G23300,DM8C01G23520,DM8C01G24570,DM8C01G25660,DM8C01G27750,DM8C01G28390,DM8C01G30340,DM8C01G31010,DM8C01G31030,DM8C01G34470,DM8C01G35360,DM8C01G36730,DM8C01G39450,DM8C01G39770,DM8C01G40060,DM8C01G40480,DM8C01G45100,DM8C01G46030,DM8C01G46590,DM8C01G48650,DM8C01G48670,DM8C02G04990,DM8C02G08300,DM8C02G14010,DM8C02G14…	1.6e-10	over	2.8e-07	over	6.3e-10	over	939	229	163.75	939	234	186.17	939	249	185.57	DM8C01G03530,DM8C01G06270,DM8C01G06390,DM8C01G15000,DM8C01G16280,DM8C01G23300,DM8C01G23520,DM8C01G24570,DM8C01G25660,DM8C01G27750,DM8C01G28390,DM8C01G30340,DM8C01G31030,DM8C01G36730,DM8C01G39450,DM8C01G39770,DM8C01G45100,DM8C01G46030,DM8C01G48650,DM8C01G48670,DM8C02G04990,DM8C02G14010,DM8C02G14330,DM8C02G17890,DM8C02G18290,DM8C02G21890,DM8C02G27760,DM8C02G30080,DM8C02G30880,DM8C02G31510,DM8C02G31…	DM8C01G03530,DM8C01G06390,DM8C01G15000,DM8C01G16280,DM8C01G23520,DM8C01G24570,DM8C01G25660,DM8C01G27750,DM8C01G28390,DM8C01G30340,DM8C01G31010,DM8C01G31030,DM8C01G35360,DM8C01G39450,DM8C01G39770,DM8C01G40480,DM8C01G45100,DM8C01G46030,DM8C01G48650,DM8C01G48670,DM8C02G04990,DM8C02G14330,DM8C02G17890,DM8C02G18290,DM8C02G21890,DM8C02G27760,DM8C02G30080,DM8C02G30640,DM8C02G30880,DM8C02G31510,DM8C02G31…	DM8C01G03530,DM8C01G06390,DM8C01G08460,DM8C01G15000,DM8C01G16280,DM8C01G23520,DM8C01G24570,DM8C01G25660,DM8C01G27750,DM8C01G28390,DM8C01G30340,DM8C01G31010,DM8C01G31030,DM8C01G34470,DM8C01G35360,DM8C01G39450,DM8C01G39770,DM8C01G40060,DM8C01G40480,DM8C01G45100,DM8C01G46030,DM8C01G46590,DM8C01G48650,DM8C01G48670,DM8C02G08300,DM8C02G14330,DM8C02G17890,DM8C02G18290,DM8C02G21890,DM8C02G27760,DM8C02G30…
GO:0009657	plastid organization	1.1e-05	8e-09	85	DM8C01G03790,DM8C01G08620,DM8C01G26490,DM8C01G33110,DM8C01G37080,DM8C01G44850,DM8C01G46530,DM8C02G17890,DM8C02G18550,DM8C02G21460,DM8C02G23220,DM8C02G26300,DM8C02G27660,DM8C02G31010,DM8C02G33850,DM8C03G12040,DM8C03G15400,DM8C03G22520,DM8C03G23020,DM8C03G23680,DM8C03G25400,DM8C03G29170,DM8C03G33610,DM8C03G34950,DM8C03G35760,DM8C04G00780,DM8C04G16750,DM8C04G19700,DM8C04G22860,DM8C04G22970,DM8C04G24…	8e-09	over	1.1e-07	over	1.1e-05	over	261	74	45.52	261	79	51.75	261	73	51.58	DM8C01G03790,DM8C01G08620,DM8C01G26490,DM8C01G33110,DM8C01G37080,DM8C01G46530,DM8C02G17890,DM8C02G18550,DM8C02G26300,DM8C02G27660,DM8C02G31010,DM8C02G33850,DM8C03G12040,DM8C03G15400,DM8C03G22520,DM8C03G23020,DM8C03G23680,DM8C03G25400,DM8C03G29170,DM8C03G33610,DM8C03G34950,DM8C03G35760,DM8C04G00780,DM8C04G16750,DM8C04G19700,DM8C04G22970,DM8C04G24160,DM8C04G26060,DM8C04G29380,DM8C05G01020,DM8C05G23…	DM8C01G08620,DM8C01G26490,DM8C01G33110,DM8C01G37080,DM8C01G44850,DM8C01G46530,DM8C02G17890,DM8C02G18550,DM8C02G21460,DM8C02G23220,DM8C02G26300,DM8C02G27660,DM8C02G31010,DM8C02G33850,DM8C03G12040,DM8C03G15400,DM8C03G22520,DM8C03G23020,DM8C03G23680,DM8C03G25400,DM8C03G29170,DM8C03G33610,DM8C03G34950,DM8C03G35760,DM8C04G00780,DM8C04G16750,DM8C04G19700,DM8C04G22860,DM8C04G22970,DM8C04G24160,DM8C04G26…	DM8C01G03790,DM8C01G08620,DM8C01G26490,DM8C01G33110,DM8C01G44850,DM8C01G46530,DM8C02G17890,DM8C02G18550,DM8C02G21460,DM8C02G26300,DM8C02G27660,DM8C02G31010,DM8C02G33850,DM8C03G12040,DM8C03G15400,DM8C03G22520,DM8C03G23020,DM8C03G23680,DM8C03G25400,DM8C03G29170,DM8C03G33610,DM8C03G34950,DM8C03G35760,DM8C04G00780,DM8C04G16750,DM8C04G19700,DM8C04G22860,DM8C04G24160,DM8C04G26060,DM8C04G29380,DM8C04G32…
GO:0043604	amide biosynthetic process	1e-06	6.6e-08	244	DM8C01G03530,DM8C01G06270,DM8C01G06390,DM8C01G08460,DM8C01G15000,DM8C01G16280,DM8C01G23300,DM8C01G23520,DM8C01G24570,DM8C01G27750,DM8C01G28390,DM8C01G30340,DM8C01G34470,DM8C01G35360,DM8C01G36730,DM8C01G39770,DM8C01G40060,DM8C01G45100,DM8C01G46030,DM8C01G46590,DM8C01G48650,DM8C01G48670,DM8C02G04990,DM8C02G08300,DM8C02G14010,DM8C02G14330,DM8C02G17890,DM8C02G21890,DM8C02G27760,DM8C02G30640,DM8C02G30…	6.6e-08	over	1e-06	over	4.1e-07	over	794	195	138.47	794	200	157.42	794	210	156.91	DM8C01G03530,DM8C01G06270,DM8C01G06390,DM8C01G15000,DM8C01G16280,DM8C01G23300,DM8C01G23520,DM8C01G24570,DM8C01G27750,DM8C01G28390,DM8C01G30340,DM8C01G36730,DM8C01G39770,DM8C01G45100,DM8C01G46030,DM8C01G48650,DM8C01G48670,DM8C02G04990,DM8C02G14010,DM8C02G14330,DM8C02G17890,DM8C02G21890,DM8C02G27760,DM8C02G30880,DM8C02G31510,DM8C02G31570,DM8C02G31690,DM8C02G32660,DM8C02G32870,DM8C02G32880,DM8C03G16…	DM8C01G03530,DM8C01G06390,DM8C01G15000,DM8C01G16280,DM8C01G23520,DM8C01G24570,DM8C01G27750,DM8C01G28390,DM8C01G30340,DM8C01G35360,DM8C01G39770,DM8C01G45100,DM8C01G46030,DM8C01G48650,DM8C01G48670,DM8C02G04990,DM8C02G14330,DM8C02G17890,DM8C02G21890,DM8C02G27760,DM8C02G30640,DM8C02G30880,DM8C02G31510,DM8C02G31690,DM8C02G32660,DM8C02G32870,DM8C02G32880,DM8C02G32920,DM8C03G13780,DM8C03G16440,DM8C03G20…	DM8C01G03530,DM8C01G06390,DM8C01G08460,DM8C01G15000,DM8C01G16280,DM8C01G23520,DM8C01G24570,DM8C01G27750,DM8C01G28390,DM8C01G30340,DM8C01G34470,DM8C01G35360,DM8C01G39770,DM8C01G40060,DM8C01G45100,DM8C01G46030,DM8C01G46590,DM8C01G48650,DM8C01G48670,DM8C02G08300,DM8C02G14330,DM8C02G17890,DM8C02G21890,DM8C02G27760,DM8C02G30640,DM8C02G30880,DM8C02G31510,DM8C02G31690,DM8C02G32660,DM8C02G32870,DM8C02G32…
GO:0009765	photosynthesis, light harvesting	2.1e-06	8.4e-08	31	DM8C01G00890,DM8C01G41580,DM8C01G41610,DM8C02G14450,DM8C02G14460,DM8C02G14630,DM8C02G14640,DM8C02G14650,DM8C02G14660,DM8C02G14670,DM8C02G14680,DM8C02G14690,DM8C02G21460,DM8C03G00830,DM8C03G00840,DM8C03G00850,DM8C03G00860,DM8C03G00870,DM8C03G00880,DM8C03G00890,DM8C03G00900,DM8C04G21940,DM8C06G21480,DM8C07G16210,DM8C07G24920,DM8C08G16320,DM8C09G07780,DM8C09G23110,DM8C12G01150,DM8C12G01340,DM8C12G03…	8.4e-08	over	7.3e-07	over	2.1e-06	over	52	30	9.07	52	31	10.31	52	29	10.28	DM8C01G00890,DM8C01G41580,DM8C01G41610,DM8C02G14450,DM8C02G14460,DM8C02G14630,DM8C02G14640,DM8C02G14650,DM8C02G14660,DM8C02G14670,DM8C02G14680,DM8C02G14690,DM8C03G00830,DM8C03G00840,DM8C03G00850,DM8C03G00860,DM8C03G00870,DM8C03G00880,DM8C03G00890,DM8C03G00900,DM8C04G21940,DM8C06G21480,DM8C07G16210,DM8C07G24920,DM8C08G16320,DM8C09G07780,DM8C09G23110,DM8C12G01150,DM8C12G01340,DM8C12G03420	DM8C01G00890,DM8C01G41580,DM8C01G41610,DM8C02G14450,DM8C02G14460,DM8C02G14630,DM8C02G14640,DM8C02G14650,DM8C02G14660,DM8C02G14670,DM8C02G14680,DM8C02G14690,DM8C02G21460,DM8C03G00830,DM8C03G00840,DM8C03G00850,DM8C03G00860,DM8C03G00870,DM8C03G00880,DM8C03G00890,DM8C03G00900,DM8C04G21940,DM8C06G21480,DM8C07G16210,DM8C07G24920,DM8C08G16320,DM8C09G07780,DM8C09G23110,DM8C12G01150,DM8C12G01340,DM8C12G03…	DM8C01G00890,DM8C01G41580,DM8C01G41610,DM8C02G14450,DM8C02G14630,DM8C02G14640,DM8C02G14650,DM8C02G14660,DM8C02G14670,DM8C02G14680,DM8C02G14690,DM8C02G21460,DM8C03G00830,DM8C03G00840,DM8C03G00850,DM8C03G00860,DM8C03G00870,DM8C03G00880,DM8C03G00890,DM8C03G00900,DM8C04G21940,DM8C06G21480,DM8C07G16210,DM8C07G24920,DM8C08G16320,DM8C09G07780,DM8C12G01150,DM8C12G01340,DM8C12G03420
GO:0006082	organic acid metabolic process	2.6e-07	1e-08	391	DM8C01G00940,DM8C01G02010,DM8C01G02110,DM8C01G02130,DM8C01G03350,DM8C01G05250,DM8C01G05750,DM8C01G05800,DM8C01G08620,DM8C01G12700,DM8C01G13240,DM8C01G13460,DM8C01G19130,DM8C01G19480,DM8C01G20800,DM8C01G21400,DM8C01G22940,DM8C01G22980,DM8C01G24160,DM8C01G24380,DM8C01G24490,DM8C01G26200,DM8C01G27130,DM8C01G28390,DM8C01G28930,DM8C01G29370,DM8C01G30250,DM8C01G30470,DM8C01G30540,DM8C01G31010,DM8C01G31…	2.6e-07	over	1e-08	over	1.2e-08	over	1319	300	230.02	1319	340	261.51	1319	340	260.67	DM8C01G00940,DM8C01G02010,DM8C01G02110,DM8C01G02130,DM8C01G03350,DM8C01G05250,DM8C01G05750,DM8C01G05800,DM8C01G08620,DM8C01G12700,DM8C01G13460,DM8C01G19130,DM8C01G19480,DM8C01G21400,DM8C01G22940,DM8C01G22980,DM8C01G24380,DM8C01G24490,DM8C01G26200,DM8C01G28390,DM8C01G28930,DM8C01G29370,DM8C01G30250,DM8C01G30470,DM8C01G30540,DM8C01G31030,DM8C01G33920,DM8C01G34600,DM8C01G36000,DM8C01G36050,DM8C01G38…	DM8C01G00940,DM8C01G02010,DM8C01G02110,DM8C01G02130,DM8C01G03350,DM8C01G05250,DM8C01G05750,DM8C01G05800,DM8C01G08620,DM8C01G12700,DM8C01G13240,DM8C01G13460,DM8C01G19130,DM8C01G19480,DM8C01G20800,DM8C01G21400,DM8C01G22940,DM8C01G22980,DM8C01G24490,DM8C01G26200,DM8C01G28390,DM8C01G28930,DM8C01G29370,DM8C01G30250,DM8C01G30470,DM8C01G30540,DM8C01G31010,DM8C01G31030,DM8C01G31600,DM8C01G33920,DM8C01G34…	DM8C01G00940,DM8C01G02010,DM8C01G02110,DM8C01G02130,DM8C01G03350,DM8C01G05250,DM8C01G05750,DM8C01G05800,DM8C01G08620,DM8C01G12700,DM8C01G13240,DM8C01G13460,DM8C01G19130,DM8C01G19480,DM8C01G20800,DM8C01G21400,DM8C01G22940,DM8C01G22980,DM8C01G24160,DM8C01G24380,DM8C01G24490,DM8C01G26200,DM8C01G27130,DM8C01G28390,DM8C01G28930,DM8C01G29370,DM8C01G30250,DM8C01G30470,DM8C01G30540,DM8C01G31010,DM8C01G31…
GO:0006518	peptide metabolic process	0.0001	2.8e-07	244	DM8C01G03530,DM8C01G06270,DM8C01G06390,DM8C01G08460,DM8C01G15000,DM8C01G16280,DM8C01G23300,DM8C01G23520,DM8C01G24570,DM8C01G25660,DM8C01G27750,DM8C01G28390,DM8C01G30340,DM8C01G34470,DM8C01G35360,DM8C01G36730,DM8C01G39770,DM8C01G40060,DM8C01G45100,DM8C01G46030,DM8C02G08300,DM8C02G14010,DM8C02G14330,DM8C02G17890,DM8C02G21890,DM8C02G27760,DM8C02G30640,DM8C02G30880,DM8C02G31510,DM8C02G31570,DM8C02G31…	2.8e-07	over	0.0001	over	2.1e-06	over	769	195	134.11	769	199	152.47	769	209	151.97	DM8C01G03530,DM8C01G06270,DM8C01G06390,DM8C01G15000,DM8C01G16280,DM8C01G23300,DM8C01G23520,DM8C01G24570,DM8C01G25660,DM8C01G27750,DM8C01G28390,DM8C01G30340,DM8C01G36730,DM8C01G39770,DM8C01G45100,DM8C01G46030,DM8C02G14010,DM8C02G14330,DM8C02G17890,DM8C02G21890,DM8C02G27760,DM8C02G30880,DM8C02G31510,DM8C02G31570,DM8C02G31690,DM8C02G32660,DM8C02G32870,DM8C02G32880,DM8C03G16440,DM8C03G18650,DM8C03G18…	DM8C01G03530,DM8C01G06390,DM8C01G15000,DM8C01G16280,DM8C01G23520,DM8C01G24570,DM8C01G25660,DM8C01G27750,DM8C01G28390,DM8C01G30340,DM8C01G35360,DM8C01G39770,DM8C01G45100,DM8C01G46030,DM8C02G14330,DM8C02G17890,DM8C02G21890,DM8C02G27760,DM8C02G30640,DM8C02G30880,DM8C02G31510,DM8C02G31690,DM8C02G32660,DM8C02G32870,DM8C02G32880,DM8C02G32920,DM8C03G13780,DM8C03G16440,DM8C03G18650,DM8C03G20360,DM8C03G20…	DM8C01G03530,DM8C01G06390,DM8C01G08460,DM8C01G15000,DM8C01G16280,DM8C01G23520,DM8C01G24570,DM8C01G25660,DM8C01G27750,DM8C01G28390,DM8C01G30340,DM8C01G34470,DM8C01G35360,DM8C01G39770,DM8C01G40060,DM8C01G45100,DM8C01G46030,DM8C02G08300,DM8C02G14330,DM8C02G17890,DM8C02G21890,DM8C02G27760,DM8C02G30640,DM8C02G30880,DM8C02G31510,DM8C02G31690,DM8C02G32660,DM8C02G32870,DM8C02G32880,DM8C02G32920,DM8C03G01…
GO:1901566	organonitrogen compound biosynthetic process	2.8e-06	3.1e-07	464	DM8C01G03350,DM8C01G03530,DM8C01G03750,DM8C01G05750,DM8C01G06270,DM8C01G06390,DM8C01G07480,DM8C01G08050,DM8C01G08460,DM8C01G13460,DM8C01G15000,DM8C01G16280,DM8C01G20120,DM8C01G20800,DM8C01G23300,DM8C01G23520,DM8C01G24490,DM8C01G24570,DM8C01G26740,DM8C01G27380,DM8C01G27750,DM8C01G28390,DM8C01G29160,DM8C01G29370,DM8C01G30340,DM8C01G31010,DM8C01G31030,DM8C01G31600,DM8C01G33130,DM8C01G34470,DM8C01G35…	3.1e-07	over	5.7e-07	over	2.8e-06	over	1629	361	284.08	1629	395	322.98	1629	394	321.93	DM8C01G03350,DM8C01G03530,DM8C01G03750,DM8C01G05750,DM8C01G06270,DM8C01G06390,DM8C01G07480,DM8C01G13460,DM8C01G15000,DM8C01G16280,DM8C01G20120,DM8C01G23300,DM8C01G23520,DM8C01G24490,DM8C01G24570,DM8C01G26740,DM8C01G27750,DM8C01G28390,DM8C01G29160,DM8C01G29370,DM8C01G30340,DM8C01G31030,DM8C01G33130,DM8C01G36730,DM8C01G39770,DM8C01G40010,DM8C01G45100,DM8C01G46030,DM8C01G46100,DM8C01G46710,DM8C01G46…	DM8C01G03350,DM8C01G03530,DM8C01G03750,DM8C01G05750,DM8C01G06390,DM8C01G07480,DM8C01G08050,DM8C01G13460,DM8C01G15000,DM8C01G16280,DM8C01G20120,DM8C01G20800,DM8C01G23520,DM8C01G24490,DM8C01G24570,DM8C01G26740,DM8C01G27750,DM8C01G28390,DM8C01G29160,DM8C01G29370,DM8C01G30340,DM8C01G31010,DM8C01G31030,DM8C01G31600,DM8C01G33130,DM8C01G35360,DM8C01G36290,DM8C01G39770,DM8C01G40010,DM8C01G45100,DM8C01G46…	DM8C01G03350,DM8C01G03530,DM8C01G03750,DM8C01G05750,DM8C01G06390,DM8C01G07480,DM8C01G08050,DM8C01G08460,DM8C01G13460,DM8C01G15000,DM8C01G16280,DM8C01G20120,DM8C01G20800,DM8C01G23520,DM8C01G24490,DM8C01G24570,DM8C01G27380,DM8C01G27750,DM8C01G28390,DM8C01G29160,DM8C01G29370,DM8C01G30340,DM8C01G31010,DM8C01G31030,DM8C01G34470,DM8C01G35360,DM8C01G39770,DM8C01G40010,DM8C01G40060,DM8C01G45100,DM8C01G46…
GO:0044281	small molecule metabolic process	6.2e-07	6.5e-09	517	DM8C01G00940,DM8C01G02010,DM8C01G02090,DM8C01G02110,DM8C01G02130,DM8C01G03350,DM8C01G03750,DM8C01G05250,DM8C01G05750,DM8C01G05800,DM8C01G06220,DM8C01G07360,DM8C01G07480,DM8C01G08620,DM8C01G12700,DM8C01G13240,DM8C01G13460,DM8C01G16820,DM8C01G19130,DM8C01G19480,DM8C01G19530,DM8C01G20800,DM8C01G21400,DM8C01G21750,DM8C01G22940,DM8C01G22980,DM8C01G23040,DM8C01G23420,DM8C01G24160,DM8C01G24380,DM8C01G24…	6.2e-07	over	6.5e-09	over	1.6e-08	over	1826	396	318.44	1826	453	362.04	1826	450	360.86	DM8C01G00940,DM8C01G02010,DM8C01G02090,DM8C01G02110,DM8C01G02130,DM8C01G03350,DM8C01G03750,DM8C01G05250,DM8C01G05750,DM8C01G05800,DM8C01G06220,DM8C01G07360,DM8C01G07480,DM8C01G08620,DM8C01G12700,DM8C01G13460,DM8C01G19130,DM8C01G19480,DM8C01G21400,DM8C01G21750,DM8C01G22940,DM8C01G22980,DM8C01G23040,DM8C01G23420,DM8C01G24380,DM8C01G24490,DM8C01G26200,DM8C01G26740,DM8C01G28390,DM8C01G28930,DM8C01G29…	DM8C01G00940,DM8C01G02010,DM8C01G02090,DM8C01G02110,DM8C01G02130,DM8C01G03350,DM8C01G03750,DM8C01G05250,DM8C01G05750,DM8C01G05800,DM8C01G06220,DM8C01G07360,DM8C01G07480,DM8C01G08620,DM8C01G12700,DM8C01G13240,DM8C01G13460,DM8C01G16820,DM8C01G19130,DM8C01G19480,DM8C01G20800,DM8C01G21400,DM8C01G21750,DM8C01G22940,DM8C01G22980,DM8C01G23040,DM8C01G23420,DM8C01G24490,DM8C01G26200,DM8C01G26740,DM8C01G28…	DM8C01G00940,DM8C01G02010,DM8C01G02090,DM8C01G02110,DM8C01G02130,DM8C01G03350,DM8C01G03750,DM8C01G05250,DM8C01G05750,DM8C01G05800,DM8C01G06220,DM8C01G07360,DM8C01G07480,DM8C01G08620,DM8C01G12700,DM8C01G13240,DM8C01G13460,DM8C01G16820,DM8C01G19130,DM8C01G19480,DM8C01G19530,DM8C01G20800,DM8C01G21400,DM8C01G21750,DM8C01G22940,DM8C01G22980,DM8C01G23040,DM8C01G23420,DM8C01G24160,DM8C01G24380,DM8C01G24…
GO:0046898	response to cycloheximide	0.00325	2.5e-06	18	DM8C02G17900,DM8C03G11870,DM8C04G06080,DM8C04G06090,DM8C05G27310,DM8C06G14660,DM8C06G15900,DM8C06G15910,DM8C06G15920,DM8C06G19730,DM8C06G33230,DM8C09G05090,DM8C09G05100,DM8C09G05110,DM8C09G17790,DM8C09G27060,DM8C10G05870,DM8C10G21350	2.5e-06	over	0.00028	over	0.00325	over	35	18	6.1	35	16	6.94	35	14	6.92	DM8C02G17900,DM8C03G11870,DM8C04G06080,DM8C04G06090,DM8C05G27310,DM8C06G14660,DM8C06G15900,DM8C06G15910,DM8C06G15920,DM8C06G19730,DM8C06G33230,DM8C09G05090,DM8C09G05100,DM8C09G05110,DM8C09G17790,DM8C09G27060,DM8C10G05870,DM8C10G21350	DM8C02G17900,DM8C04G06080,DM8C04G06090,DM8C05G27310,DM8C06G14660,DM8C06G15900,DM8C06G15910,DM8C06G15920,DM8C06G19730,DM8C06G33230,DM8C09G05090,DM8C09G05100,DM8C09G05110,DM8C09G27060,DM8C10G05870,DM8C10G21350	DM8C02G17900,DM8C04G06080,DM8C04G06090,DM8C05G27310,DM8C06G14660,DM8C06G15900,DM8C06G15910,DM8C06G15920,DM8C06G19730,DM8C06G33230,DM8C09G05100,DM8C09G27060,DM8C10G05870,DM8C10G21350
GO:0006520	amino acid metabolic process	3.7e-05	5.5e-06	137	DM8C01G03350,DM8C01G05250,DM8C01G05750,DM8C01G13240,DM8C01G24490,DM8C01G28390,DM8C01G29370,DM8C01G30470,DM8C01G30540,DM8C01G31600,DM8C01G35360,DM8C01G40010,DM8C01G44620,DM8C01G45480,DM8C01G46030,DM8C01G46710,DM8C01G47760,DM8C01G48840,DM8C02G04650,DM8C02G15680,DM8C02G19620,DM8C02G20500,DM8C02G23650,DM8C02G27340,DM8C02G30080,DM8C02G33680,DM8C03G02630,DM8C03G05440,DM8C03G05450,DM8C03G09540,DM8C03G19…	5.5e-06	over	2.8e-05	over	3.7e-05	over	432	111	75.34	432	118	85.65	432	118	85.37	DM8C01G03350,DM8C01G05250,DM8C01G05750,DM8C01G24490,DM8C01G28390,DM8C01G29370,DM8C01G30470,DM8C01G30540,DM8C01G40010,DM8C01G44620,DM8C01G45480,DM8C01G46030,DM8C01G46710,DM8C01G47760,DM8C01G48840,DM8C02G04650,DM8C02G15680,DM8C02G19620,DM8C02G20500,DM8C02G23650,DM8C02G27340,DM8C02G30080,DM8C02G33680,DM8C03G02630,DM8C03G05440,DM8C03G05450,DM8C03G19930,DM8C03G20050,DM8C03G23380,DM8C03G26300,DM8C04G08…	DM8C01G03350,DM8C01G05250,DM8C01G05750,DM8C01G13240,DM8C01G24490,DM8C01G28390,DM8C01G29370,DM8C01G30470,DM8C01G30540,DM8C01G31600,DM8C01G35360,DM8C01G40010,DM8C01G45480,DM8C01G46030,DM8C01G46710,DM8C01G47760,DM8C01G48840,DM8C02G04650,DM8C02G15680,DM8C02G19620,DM8C02G20500,DM8C02G23650,DM8C02G27340,DM8C02G30080,DM8C02G33680,DM8C03G02630,DM8C03G05450,DM8C03G09540,DM8C03G19930,DM8C03G20050,DM8C03G20…	DM8C01G03350,DM8C01G05250,DM8C01G05750,DM8C01G13240,DM8C01G24490,DM8C01G28390,DM8C01G29370,DM8C01G30470,DM8C01G30540,DM8C01G35360,DM8C01G40010,DM8C01G44620,DM8C01G45480,DM8C01G46030,DM8C01G46710,DM8C01G47760,DM8C01G48840,DM8C02G04650,DM8C02G15680,DM8C02G19620,DM8C02G20500,DM8C02G23650,DM8C02G27340,DM8C02G30080,DM8C02G33680,DM8C03G02630,DM8C03G05450,DM8C03G19930,DM8C03G20050,DM8C03G20060,DM8C03G23…
GO:1901654	response to ketone	0.0029	1.6e-05	21	DM8C01G03680,DM8C01G43430,DM8C02G17900,DM8C03G11870,DM8C03G36480,DM8C04G06080,DM8C04G06090,DM8C05G27310,DM8C06G14660,DM8C06G15900,DM8C06G15910,DM8C06G15920,DM8C06G19730,DM8C06G33230,DM8C09G05090,DM8C09G05100,DM8C09G05110,DM8C09G17790,DM8C09G27060,DM8C10G05870,DM8C10G21350	1.6e-05	over	0.00035	over	0.0029	over	43	20	7.5	43	19	8.53	43	17	8.5	DM8C01G43430,DM8C02G17900,DM8C03G11870,DM8C03G36480,DM8C04G06080,DM8C04G06090,DM8C05G27310,DM8C06G14660,DM8C06G15900,DM8C06G15910,DM8C06G15920,DM8C06G19730,DM8C06G33230,DM8C09G05090,DM8C09G05100,DM8C09G05110,DM8C09G17790,DM8C09G27060,DM8C10G05870,DM8C10G21350	DM8C01G03680,DM8C01G43430,DM8C02G17900,DM8C03G36480,DM8C04G06080,DM8C04G06090,DM8C05G27310,DM8C06G14660,DM8C06G15900,DM8C06G15910,DM8C06G15920,DM8C06G19730,DM8C06G33230,DM8C09G05090,DM8C09G05100,DM8C09G05110,DM8C09G27060,DM8C10G05870,DM8C10G21350	DM8C01G03680,DM8C01G43430,DM8C02G17900,DM8C03G36480,DM8C04G06080,DM8C04G06090,DM8C05G27310,DM8C06G14660,DM8C06G15900,DM8C06G15910,DM8C06G15920,DM8C06G19730,DM8C06G33230,DM8C09G05100,DM8C09G27060,DM8C10G05870,DM8C10G21350
GO:0006091	generation of precursor metabolites and energy	0.00027	5e-06	118	DM8C01G00890,DM8C01G00940,DM8C01G07360,DM8C01G13460,DM8C01G23040,DM8C01G26200,DM8C01G28930,DM8C01G32240,DM8C01G41580,DM8C01G41610,DM8C01G42760,DM8C01G46540,DM8C01G47990,DM8C02G00970,DM8C02G14450,DM8C02G14460,DM8C02G14630,DM8C02G14640,DM8C02G14650,DM8C02G14660,DM8C02G14670,DM8C02G14680,DM8C02G14690,DM8C02G19130,DM8C02G21460,DM8C02G27160,DM8C02G30940,DM8C02G33550,DM8C02G33730,DM8C02G33810,DM8C02G33…	4.8e-05	over	5e-06	over	0.00027	over	381	97	66.44	381	111	75.54	381	103	75.3	DM8C01G00890,DM8C01G00940,DM8C01G07360,DM8C01G13460,DM8C01G23040,DM8C01G26200,DM8C01G28930,DM8C01G32240,DM8C01G41580,DM8C01G41610,DM8C01G42760,DM8C01G46540,DM8C02G00970,DM8C02G14450,DM8C02G14460,DM8C02G14630,DM8C02G14640,DM8C02G14650,DM8C02G14660,DM8C02G14670,DM8C02G14680,DM8C02G14690,DM8C02G19130,DM8C02G27160,DM8C02G30940,DM8C02G33550,DM8C02G33730,DM8C02G33810,DM8C03G00250,DM8C03G00760,DM8C03G00…	DM8C01G00890,DM8C01G00940,DM8C01G07360,DM8C01G13460,DM8C01G23040,DM8C01G26200,DM8C01G28930,DM8C01G32240,DM8C01G41580,DM8C01G41610,DM8C01G42760,DM8C01G46540,DM8C01G47990,DM8C02G00970,DM8C02G14450,DM8C02G14460,DM8C02G14630,DM8C02G14640,DM8C02G14650,DM8C02G14660,DM8C02G14670,DM8C02G14680,DM8C02G14690,DM8C02G19130,DM8C02G21460,DM8C02G27160,DM8C02G30940,DM8C02G33550,DM8C02G33730,DM8C02G33810,DM8C02G33…	DM8C01G00890,DM8C01G00940,DM8C01G07360,DM8C01G13460,DM8C01G23040,DM8C01G26200,DM8C01G28930,DM8C01G32240,DM8C01G41580,DM8C01G41610,DM8C01G42760,DM8C01G46540,DM8C01G47990,DM8C02G00970,DM8C02G14450,DM8C02G14630,DM8C02G14640,DM8C02G14650,DM8C02G14660,DM8C02G14670,DM8C02G14680,DM8C02G14690,DM8C02G19130,DM8C02G21460,DM8C02G27160,DM8C02G30940,DM8C02G33550,DM8C02G33730,DM8C02G33810,DM8C03G00250,DM8C03G00…
GO:0042592	homeostatic process	0.00152	5.4e-05	162	DM8C01G00050,DM8C01G07240,DM8C01G16130,DM8C01G20540,DM8C01G23710,DM8C01G25130,DM8C01G25150,DM8C01G27130,DM8C01G27160,DM8C01G31380,DM8C01G31400,DM8C01G32750,DM8C01G33110,DM8C01G33410,DM8C01G34890,DM8C01G37560,DM8C01G41320,DM8C01G43430,DM8C01G44430,DM8C01G44610,DM8C01G46890,DM8C01G48330,DM8C01G48490,DM8C02G02540,DM8C02G04690,DM8C02G10700,DM8C02G11870,DM8C02G17920,DM8C02G18100,DM8C02G24600,DM8C02G26…	5.4e-05	over	0.00152	over	0.00047	over	557	133	97.14	557	139	110.43	557	142	110.08	DM8C01G00050,DM8C01G07240,DM8C01G16130,DM8C01G20540,DM8C01G23710,DM8C01G25130,DM8C01G25150,DM8C01G27160,DM8C01G31380,DM8C01G31400,DM8C01G32750,DM8C01G33110,DM8C01G33410,DM8C01G34890,DM8C01G43430,DM8C01G44610,DM8C01G46890,DM8C01G48330,DM8C01G48490,DM8C02G02540,DM8C02G04690,DM8C02G10700,DM8C02G11870,DM8C02G17920,DM8C02G18100,DM8C02G26610,DM8C02G27160,DM8C02G28200,DM8C02G33860,DM8C02G34560,DM8C03G00…	DM8C01G00050,DM8C01G07240,DM8C01G16130,DM8C01G20540,DM8C01G23710,DM8C01G25130,DM8C01G25150,DM8C01G27160,DM8C01G31380,DM8C01G31400,DM8C01G32750,DM8C01G33110,DM8C01G33410,DM8C01G34890,DM8C01G37560,DM8C01G43430,DM8C01G44430,DM8C01G44610,DM8C01G46890,DM8C01G48330,DM8C01G48490,DM8C02G02540,DM8C02G10700,DM8C02G11870,DM8C02G17920,DM8C02G18100,DM8C02G27160,DM8C02G28200,DM8C02G31420,DM8C02G33860,DM8C02G34…	DM8C01G00050,DM8C01G07240,DM8C01G16130,DM8C01G25130,DM8C01G25150,DM8C01G27130,DM8C01G27160,DM8C01G31400,DM8C01G32750,DM8C01G33110,DM8C01G33410,DM8C01G34890,DM8C01G37560,DM8C01G41320,DM8C01G43430,DM8C01G46890,DM8C01G48330,DM8C01G48490,DM8C02G02540,DM8C02G10700,DM8C02G11870,DM8C02G17920,DM8C02G18100,DM8C02G24600,DM8C02G27160,DM8C02G28200,DM8C02G31420,DM8C02G33860,DM8C02G34560,DM8C03G00930,DM8C03G01…
GO:0042793	plastid transcription	0.00232	6.8e-05	6	DM8C02G14060,DM8C02G27660,DM8C03G23020,DM8C04G00780,DM8C05G01020,DM8C09G00760	6.8e-05	over	0.00011	over	0.00232	over	7	6	1.22	7	6	1.39	7	5	1.38	DM8C02G14060,DM8C02G27660,DM8C03G23020,DM8C04G00780,DM8C05G01020,DM8C09G00760	DM8C02G14060,DM8C02G27660,DM8C03G23020,DM8C04G00780,DM8C05G01020,DM8C09G00760	DM8C02G14060,DM8C02G27660,DM8C03G23020,DM8C04G00780,DM8C05G01020
GO:0055085	transmembrane transport	7.2e-05	1.3e-06	347	DM8C01G00050,DM8C01G01440,DM8C01G03700,DM8C01G03940,DM8C01G06150,DM8C01G07210,DM8C01G07480,DM8C01G07870,DM8C01G09090,DM8C01G15040,DM8C01G16130,DM8C01G20540,DM8C01G21220,DM8C01G21350,DM8C01G23710,DM8C01G24850,DM8C01G25130,DM8C01G25150,DM8C01G26650,DM8C01G27160,DM8C01G28470,DM8C01G30130,DM8C01G32750,DM8C01G33410,DM8C01G33890,DM8C01G34890,DM8C01G37850,DM8C01G37860,DM8C01G40310,DM8C01G41320,DM8C01G41…	7.2e-05	over	1.3e-06	over	1.3e-06	over	1181	255	205.95	1181	297	234.15	1181	297	233.4	DM8C01G00050,DM8C01G01440,DM8C01G03700,DM8C01G06150,DM8C01G07480,DM8C01G07870,DM8C01G09090,DM8C01G15040,DM8C01G16130,DM8C01G20540,DM8C01G21220,DM8C01G23710,DM8C01G25130,DM8C01G25150,DM8C01G27160,DM8C01G28470,DM8C01G30130,DM8C01G32750,DM8C01G33410,DM8C01G34890,DM8C01G37850,DM8C01G40310,DM8C01G42000,DM8C01G46150,DM8C01G46890,DM8C01G48390,DM8C01G49100,DM8C01G49110,DM8C01G49130,DM8C02G02540,DM8C02G02…	DM8C01G00050,DM8C01G01440,DM8C01G03700,DM8C01G06150,DM8C01G07210,DM8C01G07480,DM8C01G07870,DM8C01G09090,DM8C01G15040,DM8C01G16130,DM8C01G20540,DM8C01G21220,DM8C01G21350,DM8C01G23710,DM8C01G24850,DM8C01G25130,DM8C01G25150,DM8C01G26650,DM8C01G27160,DM8C01G28470,DM8C01G30130,DM8C01G32750,DM8C01G33410,DM8C01G33890,DM8C01G34890,DM8C01G37850,DM8C01G37860,DM8C01G40310,DM8C01G41980,DM8C01G42000,DM8C01G46…	DM8C01G00050,DM8C01G01440,DM8C01G03940,DM8C01G06150,DM8C01G07480,DM8C01G07870,DM8C01G09090,DM8C01G15040,DM8C01G16130,DM8C01G21220,DM8C01G21350,DM8C01G25130,DM8C01G25150,DM8C01G26650,DM8C01G27160,DM8C01G28470,DM8C01G30130,DM8C01G32750,DM8C01G33410,DM8C01G33890,DM8C01G34890,DM8C01G37850,DM8C01G40310,DM8C01G41320,DM8C01G41980,DM8C01G42000,DM8C01G46150,DM8C01G46890,DM8C01G48390,DM8C01G49100,DM8C01G49…
GO:0060992	response to fungicide	0.01785	7.5e-05	19	DM8C02G17900,DM8C03G11870,DM8C04G06080,DM8C04G06090,DM8C05G27310,DM8C06G14660,DM8C06G15900,DM8C06G15910,DM8C06G15920,DM8C06G19730,DM8C06G33230,DM8C09G05090,DM8C09G05100,DM8C09G05110,DM8C09G17790,DM8C09G27060,DM8C10G05870,DM8C10G21350,DM8sca70G00020	7.5e-05	over	0.00429	over	0.01785	over	37	19	6.45	37	16	7.34	37	15	7.31	DM8C02G17900,DM8C03G11870,DM8C04G06080,DM8C04G06090,DM8C05G27310,DM8C06G14660,DM8C06G15900,DM8C06G15910,DM8C06G15920,DM8C06G19730,DM8C06G33230,DM8C09G05090,DM8C09G05100,DM8C09G05110,DM8C09G17790,DM8C09G27060,DM8C10G05870,DM8C10G21350,DM8sca70G00020	DM8C02G17900,DM8C04G06080,DM8C04G06090,DM8C05G27310,DM8C06G14660,DM8C06G15900,DM8C06G15910,DM8C06G15920,DM8C06G19730,DM8C06G33230,DM8C09G05090,DM8C09G05100,DM8C09G05110,DM8C09G27060,DM8C10G05870,DM8C10G21350	DM8C02G17900,DM8C04G06080,DM8C04G06090,DM8C05G27310,DM8C06G14660,DM8C06G15900,DM8C06G15910,DM8C06G15920,DM8C06G19730,DM8C06G33230,DM8C09G05100,DM8C09G27060,DM8C10G05870,DM8C10G21350,DM8sca70G00020
GO:0006979	response to oxidative stress	0.01035	0.00011	178	DM8C01G00050,DM8C01G01840,DM8C01G01850,DM8C01G03390,DM8C01G03400,DM8C01G03440,DM8C01G03450,DM8C01G15100,DM8C01G16520,DM8C01G22240,DM8C01G23040,DM8C01G25130,DM8C01G25150,DM8C01G26440,DM8C01G30830,DM8C01G31260,DM8C01G31820,DM8C01G33110,DM8C01G41320,DM8C01G42740,DM8C01G44610,DM8C02G01570,DM8C02G09570,DM8C02G12740,DM8C02G12760,DM8C02G12780,DM8C02G17900,DM8C02G19430,DM8C02G19930,DM8C02G20270,DM8C02G22…	0.00011	over	0.01035	over	0.00012	over	615	145	107.25	615	143	121.93	615	156	121.54	DM8C01G00050,DM8C01G01840,DM8C01G01850,DM8C01G03400,DM8C01G03450,DM8C01G15100,DM8C01G16520,DM8C01G22240,DM8C01G23040,DM8C01G25130,DM8C01G25150,DM8C01G26440,DM8C01G30830,DM8C01G31820,DM8C01G33110,DM8C01G42740,DM8C01G44610,DM8C02G01570,DM8C02G09570,DM8C02G12760,DM8C02G12780,DM8C02G17900,DM8C02G19430,DM8C02G19930,DM8C02G22830,DM8C02G24650,DM8C02G24670,DM8C02G26490,DM8C02G27160,DM8C02G27900,DM8C02G28…	DM8C01G00050,DM8C01G01840,DM8C01G01850,DM8C01G03400,DM8C01G03450,DM8C01G22240,DM8C01G23040,DM8C01G25130,DM8C01G25150,DM8C01G26440,DM8C01G30830,DM8C01G31820,DM8C01G33110,DM8C01G42740,DM8C01G44610,DM8C02G01570,DM8C02G09570,DM8C02G17900,DM8C02G19430,DM8C02G20270,DM8C02G22830,DM8C02G24670,DM8C02G26490,DM8C02G27160,DM8C02G27900,DM8C02G28600,DM8C02G30080,DM8C02G30320,DM8C02G32520,DM8C03G01700,DM8C03G02…	DM8C01G00050,DM8C01G01840,DM8C01G01850,DM8C01G03390,DM8C01G03440,DM8C01G16520,DM8C01G23040,DM8C01G25130,DM8C01G25150,DM8C01G26440,DM8C01G30830,DM8C01G31260,DM8C01G31820,DM8C01G33110,DM8C01G41320,DM8C01G42740,DM8C02G01570,DM8C02G09570,DM8C02G12740,DM8C02G12780,DM8C02G17900,DM8C02G19430,DM8C02G22830,DM8C02G24650,DM8C02G24670,DM8C02G26490,DM8C02G27160,DM8C02G27900,DM8C02G28600,DM8C02G30080,DM8C02G30…
GO:0010035	response to inorganic substance	0.00142	0.00012	351	DM8C01G00050,DM8C01G00740,DM8C01G00940,DM8C01G03390,DM8C01G03400,DM8C01G03440,DM8C01G03450,DM8C01G03940,DM8C01G05730,DM8C01G15100,DM8C01G16520,DM8C01G18000,DM8C01G18080,DM8C01G21690,DM8C01G22240,DM8C01G23040,DM8C01G24070,DM8C01G25130,DM8C01G25150,DM8C01G25660,DM8C01G26200,DM8C01G26440,DM8C01G27160,DM8C01G28470,DM8C01G31260,DM8C01G31820,DM8C01G33310,DM8C01G34600,DM8C01G36400,DM8C01G36950,DM8C01G39…	0.00012	over	0.00108	over	0.00142	over	1310	277	228.45	1310	300	259.73	1310	298	258.89	DM8C01G00050,DM8C01G00940,DM8C01G03400,DM8C01G03450,DM8C01G05730,DM8C01G15100,DM8C01G16520,DM8C01G18080,DM8C01G21690,DM8C01G22240,DM8C01G23040,DM8C01G25130,DM8C01G25150,DM8C01G25660,DM8C01G26200,DM8C01G26440,DM8C01G27160,DM8C01G28470,DM8C01G31820,DM8C01G33310,DM8C01G34600,DM8C01G36950,DM8C01G39700,DM8C01G44720,DM8C01G48310,DM8C01G48490,DM8C01G49100,DM8C02G01570,DM8C02G02750,DM8C02G05970,DM8C02G09…	DM8C01G00050,DM8C01G00940,DM8C01G03400,DM8C01G03450,DM8C01G05730,DM8C01G18000,DM8C01G18080,DM8C01G21690,DM8C01G22240,DM8C01G23040,DM8C01G24070,DM8C01G25130,DM8C01G25150,DM8C01G25660,DM8C01G26200,DM8C01G26440,DM8C01G27160,DM8C01G28470,DM8C01G31820,DM8C01G33310,DM8C01G34600,DM8C01G36950,DM8C01G39700,DM8C01G44720,DM8C01G47990,DM8C01G48310,DM8C01G48490,DM8C01G49100,DM8C02G01570,DM8C02G02750,DM8C02G05…	DM8C01G00050,DM8C01G00740,DM8C01G00940,DM8C01G03390,DM8C01G03440,DM8C01G03940,DM8C01G05730,DM8C01G16520,DM8C01G18080,DM8C01G21690,DM8C01G23040,DM8C01G25130,DM8C01G25150,DM8C01G25660,DM8C01G26200,DM8C01G26440,DM8C01G27160,DM8C01G28470,DM8C01G31260,DM8C01G31820,DM8C01G33310,DM8C01G34600,DM8C01G36400,DM8C01G36950,DM8C01G39700,DM8C01G41320,DM8C01G44720,DM8C01G47990,DM8C01G48310,DM8C01G48490,DM8C01G49…
GO:0010093	specification of floral organ identity	0.00572	0.00013	14	DM8C01G07350,DM8C02G24490,DM8C02G28450,DM8C03G29600,DM8C04G34860,DM8C05G01070,DM8C05G11500,DM8C05G19460,DM8C06G16380,DM8C06G28060,DM8C07G22130,DM8C08G16230,DM8C10G23950,DM8C12G16010	0.00013	over	0.00572	over	0.00097	over	31	14	5.41	31	12	6.15	31	14	6.13	DM8C01G07350,DM8C02G24490,DM8C02G28450,DM8C03G29600,DM8C04G34860,DM8C05G01070,DM8C05G11500,DM8C05G19460,DM8C06G16380,DM8C06G28060,DM8C07G22130,DM8C08G16230,DM8C10G23950,DM8C12G16010	DM8C01G07350,DM8C02G24490,DM8C02G28450,DM8C03G29600,DM8C04G34860,DM8C05G01070,DM8C05G19460,DM8C06G16380,DM8C06G28060,DM8C08G16230,DM8C10G23950,DM8C12G16010	DM8C01G07350,DM8C02G24490,DM8C02G28450,DM8C03G29600,DM8C04G34860,DM8C05G01070,DM8C05G11500,DM8C05G19460,DM8C06G16380,DM8C06G28060,DM8C07G22130,DM8C08G16230,DM8C10G23950,DM8C12G16010
GO:0016054	organic acid catabolic process	0.00019	3.4e-05	82	DM8C01G03350,DM8C01G05250,DM8C01G08620,DM8C01G13240,DM8C01G19130,DM8C01G19480,DM8C01G22980,DM8C01G24380,DM8C01G29370,DM8C01G30470,DM8C01G30540,DM8C01G31010,DM8C01G31030,DM8C01G44620,DM8C01G45480,DM8C02G26470,DM8C02G27040,DM8C02G30080,DM8C02G32520,DM8C02G32570,DM8C02G32710,DM8C03G20050,DM8C03G20060,DM8C04G20390,DM8C04G21420,DM8C04G24350,DM8C04G25600,DM8C05G04600,DM8C05G09280,DM8C05G12850,DM8C05G27…	0.00019	over	8.1e-05	over	3.4e-05	over	223	67	38.89	223	74	44.21	223	76	44.07	DM8C01G03350,DM8C01G05250,DM8C01G08620,DM8C01G19130,DM8C01G19480,DM8C01G22980,DM8C01G24380,DM8C01G29370,DM8C01G30470,DM8C01G30540,DM8C01G31030,DM8C01G44620,DM8C01G45480,DM8C02G26470,DM8C02G27040,DM8C02G30080,DM8C02G32520,DM8C02G32570,DM8C02G32710,DM8C03G20050,DM8C04G20390,DM8C04G21420,DM8C04G24350,DM8C05G04600,DM8C05G09280,DM8C05G27310,DM8C05G27650,DM8C06G13270,DM8C06G14730,DM8C06G21910,DM8C06G22…	DM8C01G03350,DM8C01G05250,DM8C01G08620,DM8C01G13240,DM8C01G19130,DM8C01G19480,DM8C01G22980,DM8C01G29370,DM8C01G30470,DM8C01G30540,DM8C01G31010,DM8C01G31030,DM8C01G45480,DM8C02G26470,DM8C02G27040,DM8C02G30080,DM8C02G32520,DM8C02G32710,DM8C03G20050,DM8C03G20060,DM8C04G20390,DM8C04G21420,DM8C04G24350,DM8C04G25600,DM8C05G04600,DM8C05G09280,DM8C05G12850,DM8C05G27310,DM8C05G27650,DM8C06G13270,DM8C06G14…	DM8C01G03350,DM8C01G05250,DM8C01G08620,DM8C01G13240,DM8C01G19130,DM8C01G19480,DM8C01G22980,DM8C01G24380,DM8C01G29370,DM8C01G30470,DM8C01G30540,DM8C01G31010,DM8C01G31030,DM8C01G44620,DM8C01G45480,DM8C02G26470,DM8C02G27040,DM8C02G30080,DM8C02G32520,DM8C02G32570,DM8C02G32710,DM8C03G20050,DM8C03G20060,DM8C04G20390,DM8C04G21420,DM8C04G24350,DM8C04G25600,DM8C05G04600,DM8C05G09280,DM8C05G12850,DM8C05G27…
GO:0001666	response to hypoxia	0.01412	0.00021	49	DM8C01G03350,DM8C01G05730,DM8C01G34600,DM8C02G17900,DM8C02G24030,DM8C02G26530,DM8C04G23850,DM8C04G29920,DM8C05G09280,DM8C05G12680,DM8C06G14750,DM8C06G15900,DM8C06G15910,DM8C06G15920,DM8C06G19730,DM8C06G19970,DM8C06G21910,DM8C06G21930,DM8C06G21990,DM8C06G23140,DM8C06G24530,DM8C06G28640,DM8C06G33230,DM8C07G00370,DM8C07G12130,DM8C07G13700,DM8C07G13790,DM8C07G27700,DM8C08G12180,DM8C08G13580,DM8C08G13…	0.00021	over	0.00075	over	0.01412	over	142	43	24.76	142	44	28.15	142	39	28.06	DM8C01G03350,DM8C01G05730,DM8C01G34600,DM8C02G17900,DM8C02G24030,DM8C02G26530,DM8C04G23850,DM8C05G09280,DM8C06G14750,DM8C06G15900,DM8C06G15910,DM8C06G15920,DM8C06G19730,DM8C06G19970,DM8C06G21910,DM8C06G21930,DM8C06G21990,DM8C06G23140,DM8C06G28640,DM8C06G33230,DM8C07G00370,DM8C07G12130,DM8C07G13700,DM8C07G13790,DM8C08G12180,DM8C08G13580,DM8C08G13850,DM8C08G17610,DM8C08G21310,DM8C09G08130,DM8C09G09…	DM8C01G03350,DM8C01G05730,DM8C01G34600,DM8C02G17900,DM8C02G24030,DM8C02G26530,DM8C04G23850,DM8C05G09280,DM8C05G12680,DM8C06G14750,DM8C06G15900,DM8C06G15910,DM8C06G15920,DM8C06G19730,DM8C06G19970,DM8C06G21910,DM8C06G21990,DM8C06G23140,DM8C06G24530,DM8C06G28640,DM8C06G33230,DM8C07G00370,DM8C07G12130,DM8C07G13700,DM8C07G13790,DM8C08G12180,DM8C08G13580,DM8C08G13850,DM8C08G17590,DM8C08G17610,DM8C08G21…	DM8C01G03350,DM8C01G05730,DM8C01G34600,DM8C02G17900,DM8C02G24030,DM8C04G23850,DM8C04G29920,DM8C05G09280,DM8C06G14750,DM8C06G15900,DM8C06G15910,DM8C06G15920,DM8C06G19730,DM8C06G19970,DM8C06G21910,DM8C06G21990,DM8C06G23140,DM8C06G28640,DM8C06G33230,DM8C07G00370,DM8C07G12130,DM8C07G13700,DM8C07G13790,DM8C07G27700,DM8C08G12180,DM8C08G13580,DM8C08G13850,DM8C08G17610,DM8C08G21310,DM8C09G08130,DM8C09G09…
GO:1902170	cellular response to reactive nitrogen species	0.00375	0.0001	18	DM8C01G25130,DM8C01G25150,DM8C01G28470,DM8C01G41320,DM8C02G09570,DM8C02G11010,DM8C02G12740,DM8C02G12760,DM8C02G12780,DM8C02G30320,DM8C02G32520,DM8C02G32570,DM8C04G23850,DM8C05G09150,DM8C06G09320,DM8C07G17090,DM8C08G09780,DM8C08G18620	0.00023	over	0.00375	over	0.0001	over	39	15	6.8	39	13	7.73	39	16	7.71	DM8C01G25130,DM8C01G25150,DM8C01G28470,DM8C02G09570,DM8C02G11010,DM8C02G12760,DM8C02G12780,DM8C02G30320,DM8C02G32520,DM8C02G32570,DM8C04G23850,DM8C05G09150,DM8C07G17090,DM8C08G09780,DM8C08G18620	DM8C01G25130,DM8C01G25150,DM8C01G28470,DM8C02G09570,DM8C02G11010,DM8C02G30320,DM8C02G32520,DM8C04G23850,DM8C05G09150,DM8C06G09320,DM8C07G17090,DM8C08G09780,DM8C08G18620	DM8C01G25130,DM8C01G25150,DM8C01G28470,DM8C01G41320,DM8C02G09570,DM8C02G11010,DM8C02G12740,DM8C02G12780,DM8C02G30320,DM8C02G32520,DM8C02G32570,DM8C04G23850,DM8C05G09150,DM8C07G17090,DM8C08G09780,DM8C08G18620
GO:0046677	response to antibiotic	0.00254	0.00027	135	DM8C01G00050,DM8C01G03390,DM8C01G03400,DM8C01G03440,DM8C01G03450,DM8C01G04930,DM8C01G15100,DM8C01G16520,DM8C01G19740,DM8C01G23040,DM8C01G26440,DM8C01G31260,DM8C01G31820,DM8C01G37800,DM8C01G47060,DM8C02G05040,DM8C02G06250,DM8C02G06300,DM8C02G17900,DM8C02G20270,DM8C02G22560,DM8C02G22830,DM8C02G26490,DM8C02G30490,DM8C02G32520,DM8C02G32570,DM8C03G00740,DM8C03G04050,DM8C03G04110,DM8C03G09410,DM8C03G11…	0.00027	over	0.00254	over	0.00151	over	429	104	74.81	429	109	85.06	429	110	84.78	DM8C01G00050,DM8C01G03400,DM8C01G03450,DM8C01G15100,DM8C01G16520,DM8C01G23040,DM8C01G26440,DM8C01G31820,DM8C01G37800,DM8C02G05040,DM8C02G06250,DM8C02G17900,DM8C02G22560,DM8C02G22830,DM8C02G26490,DM8C02G30490,DM8C02G32520,DM8C02G32570,DM8C03G04110,DM8C03G09410,DM8C03G11870,DM8C03G12290,DM8C03G15400,DM8C03G20300,DM8C03G20310,DM8C03G20390,DM8C03G22520,DM8C03G30000,DM8C04G06080,DM8C04G06090,DM8C04G06…	DM8C01G00050,DM8C01G03400,DM8C01G03450,DM8C01G19740,DM8C01G23040,DM8C01G26440,DM8C01G31820,DM8C01G37800,DM8C01G47060,DM8C02G05040,DM8C02G06250,DM8C02G06300,DM8C02G17900,DM8C02G20270,DM8C02G22560,DM8C02G22830,DM8C02G26490,DM8C02G30490,DM8C02G32520,DM8C03G04050,DM8C03G04110,DM8C03G09410,DM8C03G12290,DM8C03G15400,DM8C03G20310,DM8C03G20390,DM8C03G22520,DM8C03G30000,DM8C04G06080,DM8C04G06090,DM8C04G06…	DM8C01G00050,DM8C01G03390,DM8C01G03440,DM8C01G04930,DM8C01G16520,DM8C01G19740,DM8C01G23040,DM8C01G26440,DM8C01G31260,DM8C01G31820,DM8C01G37800,DM8C02G05040,DM8C02G06250,DM8C02G06300,DM8C02G17900,DM8C02G22560,DM8C02G22830,DM8C02G26490,DM8C02G30490,DM8C02G32520,DM8C02G32570,DM8C03G00740,DM8C03G04050,DM8C03G04110,DM8C03G09410,DM8C03G12290,DM8C03G15400,DM8C03G20300,DM8C03G20390,DM8C03G22520,DM8C04G06…
GO:0009628	response to abiotic stimulus	0.0006	0.00024	696	DM8C01G00050,DM8C01G00740,DM8C01G00890,DM8C01G00940,DM8C01G02830,DM8C01G03350,DM8C01G03790,DM8C01G04340,DM8C01G04990,DM8C01G05730,DM8C01G07870,DM8C01G08050,DM8C01G11980,DM8C01G13240,DM8C01G15600,DM8C01G17660,DM8C01G17780,DM8C01G18080,DM8C01G18570,DM8C01G20540,DM8C01G21690,DM8C01G22180,DM8C01G22980,DM8C01G23040,DM8C01G23420,DM8C01G23880,DM8C01G24380,DM8C01G25660,DM8C01G26440,DM8C01G26490,DM8C01G28…	0.00027	over	0.0006	over	0.00024	over	2757	557	480.79	2757	607	546.62	2757	610	544.85	DM8C01G00050,DM8C01G00890,DM8C01G00940,DM8C01G02830,DM8C01G03350,DM8C01G03790,DM8C01G04340,DM8C01G04990,DM8C01G05730,DM8C01G07870,DM8C01G15600,DM8C01G17660,DM8C01G17780,DM8C01G18080,DM8C01G18570,DM8C01G20540,DM8C01G21690,DM8C01G22180,DM8C01G22980,DM8C01G23040,DM8C01G23420,DM8C01G23880,DM8C01G24380,DM8C01G25660,DM8C01G26440,DM8C01G26490,DM8C01G28700,DM8C01G28790,DM8C01G30470,DM8C01G30540,DM8C01G31…	DM8C01G00050,DM8C01G00890,DM8C01G00940,DM8C01G02830,DM8C01G03350,DM8C01G04340,DM8C01G04990,DM8C01G05730,DM8C01G07870,DM8C01G08050,DM8C01G11980,DM8C01G13240,DM8C01G15600,DM8C01G17660,DM8C01G17780,DM8C01G18080,DM8C01G18570,DM8C01G20540,DM8C01G21690,DM8C01G22980,DM8C01G23040,DM8C01G23420,DM8C01G23880,DM8C01G25660,DM8C01G26440,DM8C01G26490,DM8C01G28700,DM8C01G28790,DM8C01G30470,DM8C01G30540,DM8C01G31…	DM8C01G00050,DM8C01G00740,DM8C01G00890,DM8C01G00940,DM8C01G02830,DM8C01G03350,DM8C01G03790,DM8C01G04340,DM8C01G04990,DM8C01G05730,DM8C01G07870,DM8C01G08050,DM8C01G11980,DM8C01G13240,DM8C01G15600,DM8C01G17660,DM8C01G17780,DM8C01G18080,DM8C01G18570,DM8C01G21690,DM8C01G22180,DM8C01G22980,DM8C01G23040,DM8C01G23420,DM8C01G23880,DM8C01G24380,DM8C01G25660,DM8C01G26440,DM8C01G26490,DM8C01G28700,DM8C01G28…
GO:1901465	positive regulation of tetrapyrrole biosynthetic process	0.00064	0.00037	5	DM8C03G38070,DM8C07G11690,DM8C08G01100,DM8C08G23950,DM8C12G04330	0.00037	over	0.00064	over	0.00057	over	6	5	1.05	6	5	1.19	6	5	1.19	DM8C03G38070,DM8C07G11690,DM8C08G01100,DM8C08G23950,DM8C12G04330	DM8C03G38070,DM8C07G11690,DM8C08G01100,DM8C08G23950,DM8C12G04330	DM8C03G38070,DM8C07G11690,DM8C08G01100,DM8C08G23950,DM8C12G04330
GO:1901403	positive regulation of tetrapyrrole metabolic process	0.00081	0.00048	5	DM8C03G38070,DM8C07G11690,DM8C08G01100,DM8C08G23950,DM8C12G04330	0.00048	over	0.00079	over	0.00081	over	6	5	1.05	6	5	1.19	6	5	1.19	DM8C03G38070,DM8C07G11690,DM8C08G01100,DM8C08G23950,DM8C12G04330	DM8C03G38070,DM8C07G11690,DM8C08G01100,DM8C08G23950,DM8C12G04330	DM8C03G38070,DM8C07G11690,DM8C08G01100,DM8C08G23950,DM8C12G04330
GO:0016050	vesicle organization	0.01445	0.00051	44	DM8C01G24350,DM8C01G26440,DM8C01G26920,DM8C01G37080,DM8C02G23600,DM8C02G25160,DM8C02G30830,DM8C02G32800,DM8C03G10730,DM8C03G23120,DM8C03G37020,DM8C04G00720,DM8C04G02310,DM8C05G02240,DM8C05G04270,DM8C05G06730,DM8C05G26200,DM8C06G10230,DM8C06G14100,DM8C06G14800,DM8C06G19370,DM8C06G19580,DM8C06G20240,DM8C06G21210,DM8C06G22230,DM8C06G29620,DM8C07G03730,DM8C07G22360,DM8C07G22810,DM8C08G00640,DM8C08G00…	0.00051	over	0.01445	over	0.00846	over	152	39	26.51	152	38	30.14	152	39	30.04	DM8C01G24350,DM8C01G26440,DM8C01G26920,DM8C01G37080,DM8C02G23600,DM8C02G25160,DM8C02G30830,DM8C02G32800,DM8C03G23120,DM8C03G37020,DM8C04G00720,DM8C04G02310,DM8C05G02240,DM8C05G04270,DM8C05G06730,DM8C05G26200,DM8C06G10230,DM8C06G14100,DM8C06G14800,DM8C06G19370,DM8C06G19580,DM8C06G20240,DM8C06G21210,DM8C06G22230,DM8C06G29620,DM8C07G22360,DM8C07G22810,DM8C08G00640,DM8C08G00670,DM8C08G03860,DM8C08G10…	DM8C01G24350,DM8C01G26440,DM8C01G26920,DM8C01G37080,DM8C02G23600,DM8C02G25160,DM8C02G30830,DM8C02G32800,DM8C03G23120,DM8C04G00720,DM8C04G02310,DM8C05G02240,DM8C05G04270,DM8C05G26200,DM8C06G10230,DM8C06G14100,DM8C06G14800,DM8C06G19370,DM8C06G19580,DM8C06G20240,DM8C06G21210,DM8C06G22230,DM8C06G29620,DM8C07G03730,DM8C07G22360,DM8C07G22810,DM8C08G00640,DM8C08G00670,DM8C08G10430,DM8C08G11910,DM8C08G17…	DM8C01G24350,DM8C01G26440,DM8C01G26920,DM8C02G23600,DM8C02G25160,DM8C02G30830,DM8C02G32800,DM8C03G10730,DM8C03G23120,DM8C03G37020,DM8C04G00720,DM8C04G02310,DM8C05G02240,DM8C05G04270,DM8C05G26200,DM8C06G10230,DM8C06G14100,DM8C06G14800,DM8C06G19370,DM8C06G19580,DM8C06G20240,DM8C06G21210,DM8C06G22230,DM8C06G29620,DM8C07G03730,DM8C07G22360,DM8C07G22810,DM8C08G00640,DM8C08G00670,DM8C08G10430,DM8C08G11…
GO:0048284	organelle fusion	0.02201	0.00058	35	DM8C01G02830,DM8C01G37080,DM8C01G46500,DM8C01G48050,DM8C02G25160,DM8C03G10730,DM8C03G23120,DM8C04G04460,DM8C04G29840,DM8C06G14100,DM8C06G14800,DM8C06G16400,DM8C06G16460,DM8C06G19370,DM8C06G19580,DM8C06G20240,DM8C06G21210,DM8C06G29010,DM8C06G29620,DM8C07G20480,DM8C07G22360,DM8C07G22810,DM8C08G03860,DM8C08G17360,DM8C08G17440,DM8C08G21340,DM8C08G22450,DM8C08G23570,DM8C09G30450,DM8C11G21020,DM8C11G22…	0.00058	over	0.02201	over	0.00665	over	113	31	19.71	113	29	22.4	113	31	22.33	DM8C01G02830,DM8C01G37080,DM8C01G46500,DM8C01G48050,DM8C02G25160,DM8C03G23120,DM8C04G04460,DM8C04G29840,DM8C06G14100,DM8C06G14800,DM8C06G16400,DM8C06G16460,DM8C06G19370,DM8C06G19580,DM8C06G20240,DM8C06G21210,DM8C06G29010,DM8C06G29620,DM8C07G22360,DM8C07G22810,DM8C08G03860,DM8C08G17360,DM8C08G17440,DM8C08G21340,DM8C08G22450,DM8C09G30450,DM8C11G21020,DM8C12G08230,DM8C12G25210,DM8C12G28160,DM8sca67G…	DM8C01G02830,DM8C01G37080,DM8C01G46500,DM8C01G48050,DM8C02G25160,DM8C03G23120,DM8C04G29840,DM8C06G14100,DM8C06G14800,DM8C06G16400,DM8C06G16460,DM8C06G19370,DM8C06G19580,DM8C06G20240,DM8C06G21210,DM8C06G29010,DM8C06G29620,DM8C07G22360,DM8C07G22810,DM8C08G17360,DM8C08G17440,DM8C08G21340,DM8C08G22450,DM8C08G23570,DM8C09G30450,DM8C12G08230,DM8C12G25210,DM8C12G28160,DM8sca67G00140	DM8C01G02830,DM8C01G46500,DM8C01G48050,DM8C02G25160,DM8C03G10730,DM8C03G23120,DM8C04G29840,DM8C06G14100,DM8C06G14800,DM8C06G16400,DM8C06G16460,DM8C06G19370,DM8C06G19580,DM8C06G20240,DM8C06G21210,DM8C06G29010,DM8C06G29620,DM8C07G20480,DM8C07G22360,DM8C07G22810,DM8C08G17360,DM8C08G17440,DM8C08G21340,DM8C08G22450,DM8C08G23570,DM8C09G30450,DM8C11G22450,DM8C12G08230,DM8C12G25210,DM8C12G28160,DM8sca67G…
GO:0007033	vacuole organization	0.0057	0.00061	33	DM8C01G26440,DM8C01G36290,DM8C01G44810,DM8C01G46240,DM8C02G25160,DM8C03G25860,DM8C04G02310,DM8C04G02480,DM8C04G07790,DM8C04G23850,DM8C05G04270,DM8C05G04580,DM8C06G12170,DM8C06G12560,DM8C06G14790,DM8C06G20240,DM8C06G29620,DM8C06G29720,DM8C07G01280,DM8C07G06450,DM8C07G06490,DM8C07G22360,DM8C07G22810,DM8C07G25870,DM8C08G10430,DM8C09G05920,DM8C09G20540,DM8C11G06310,DM8C11G21020,DM8C11G21700,DM8C12G21…	0.00061	over	0.0057	over	0.00275	over	94	27	16.39	94	27	18.64	94	28	18.58	DM8C01G26440,DM8C01G44810,DM8C01G46240,DM8C02G25160,DM8C04G02310,DM8C04G02480,DM8C04G07790,DM8C04G23850,DM8C05G04270,DM8C05G04580,DM8C06G12170,DM8C06G12560,DM8C06G14790,DM8C06G20240,DM8C06G29620,DM8C06G29720,DM8C07G01280,DM8C07G06450,DM8C07G06490,DM8C07G22360,DM8C07G22810,DM8C07G25870,DM8C08G10430,DM8C09G05920,DM8C09G20540,DM8C11G06310,DM8C11G21020	DM8C01G26440,DM8C01G36290,DM8C01G44810,DM8C01G46240,DM8C02G25160,DM8C04G02310,DM8C04G02480,DM8C04G23850,DM8C05G04270,DM8C05G04580,DM8C06G12170,DM8C06G12560,DM8C06G14790,DM8C06G20240,DM8C06G29620,DM8C06G29720,DM8C07G01280,DM8C07G06450,DM8C07G06490,DM8C07G22360,DM8C07G22810,DM8C07G25870,DM8C08G10430,DM8C09G05920,DM8C11G06310,DM8sca123G00070,DM8sca41G00180	DM8C01G26440,DM8C01G44810,DM8C01G46240,DM8C02G25160,DM8C03G25860,DM8C04G02310,DM8C04G02480,DM8C04G07790,DM8C04G23850,DM8C05G04270,DM8C05G04580,DM8C06G12170,DM8C06G12560,DM8C06G14790,DM8C06G20240,DM8C06G29620,DM8C06G29720,DM8C07G01280,DM8C07G06450,DM8C07G06490,DM8C07G22360,DM8C07G22810,DM8C07G25870,DM8C08G10430,DM8C09G05920,DM8C09G20540,DM8C11G21700,DM8C12G21340
GO:0072596	establishment of protein localization to chloroplast	0.00123	0.00022	19	DM8C01G33890,DM8C01G39700,DM8C01G47950,DM8C02G32220,DM8C02G33460,DM8C03G14250,DM8C03G18900,DM8C03G22040,DM8C03G29170,DM8C04G30190,DM8C05G01600,DM8C05G22670,DM8C06G04260,DM8C06G31170,DM8C07G04360,DM8C09G08600,DM8C11G12110,DM8C11G21300,DM8sca85G00110	0.00065	over	0.00022	over	0.00123	over	46	17	8.02	46	19	9.12	46	18	9.09	DM8C01G39700,DM8C01G47950,DM8C02G32220,DM8C02G33460,DM8C03G14250,DM8C03G18900,DM8C03G22040,DM8C03G29170,DM8C04G30190,DM8C05G01600,DM8C05G22670,DM8C06G04260,DM8C06G31170,DM8C07G04360,DM8C09G08600,DM8C11G21300,DM8sca85G00110	DM8C01G33890,DM8C01G39700,DM8C01G47950,DM8C02G32220,DM8C02G33460,DM8C03G14250,DM8C03G18900,DM8C03G22040,DM8C03G29170,DM8C04G30190,DM8C05G01600,DM8C05G22670,DM8C06G04260,DM8C06G31170,DM8C07G04360,DM8C09G08600,DM8C11G12110,DM8C11G21300,DM8sca85G00110	DM8C01G33890,DM8C01G39700,DM8C01G47950,DM8C02G32220,DM8C02G33460,DM8C03G14250,DM8C03G18900,DM8C03G22040,DM8C03G29170,DM8C04G30190,DM8C05G01600,DM8C05G22670,DM8C06G04260,DM8C06G31170,DM8C07G04360,DM8C09G08600,DM8C11G21300,DM8sca85G00110
GO:1901564	organonitrogen compound metabolic process	0.00183	0.00068	1259	DM8C01G00060,DM8C01G00780,DM8C01G00890,DM8C01G00940,DM8C01G03350,DM8C01G03390,DM8C01G03400,DM8C01G03440,DM8C01G03450,DM8C01G03530,DM8C01G03680,DM8C01G03740,DM8C01G03750,DM8C01G03830,DM8C01G05250,DM8C01G05590,DM8C01G05750,DM8C01G05800,DM8C01G05920,DM8C01G06270,DM8C01G06390,DM8C01G07120,DM8C01G07240,DM8C01G07360,DM8C01G07480,DM8C01G08050,DM8C01G08460,DM8C01G08620,DM8C01G09080,DM8C01G10860,DM8C01G13…	0.00068	over	0.00143	over	0.00183	over	5143	957	896.89	5143	1065	1019.69	5143	1067	1016.39	DM8C01G00060,DM8C01G00890,DM8C01G00940,DM8C01G03350,DM8C01G03400,DM8C01G03450,DM8C01G03530,DM8C01G03740,DM8C01G03750,DM8C01G05250,DM8C01G05750,DM8C01G05800,DM8C01G05920,DM8C01G06270,DM8C01G06390,DM8C01G07240,DM8C01G07360,DM8C01G07480,DM8C01G08620,DM8C01G09080,DM8C01G13110,DM8C01G13140,DM8C01G13460,DM8C01G15000,DM8C01G15100,DM8C01G15920,DM8C01G16280,DM8C01G16340,DM8C01G20120,DM8C01G20220,DM8C01G21…	DM8C01G00060,DM8C01G00780,DM8C01G00890,DM8C01G00940,DM8C01G03350,DM8C01G03400,DM8C01G03450,DM8C01G03530,DM8C01G03680,DM8C01G03740,DM8C01G03750,DM8C01G03830,DM8C01G05250,DM8C01G05750,DM8C01G05800,DM8C01G05920,DM8C01G06390,DM8C01G07120,DM8C01G07240,DM8C01G07360,DM8C01G07480,DM8C01G08050,DM8C01G08620,DM8C01G09080,DM8C01G13110,DM8C01G13140,DM8C01G13240,DM8C01G13460,DM8C01G15000,DM8C01G15920,DM8C01G16…	DM8C01G00060,DM8C01G00780,DM8C01G00890,DM8C01G00940,DM8C01G03350,DM8C01G03390,DM8C01G03440,DM8C01G03530,DM8C01G03680,DM8C01G03740,DM8C01G03750,DM8C01G05250,DM8C01G05590,DM8C01G05750,DM8C01G05800,DM8C01G05920,DM8C01G06390,DM8C01G07240,DM8C01G07360,DM8C01G07480,DM8C01G08050,DM8C01G08460,DM8C01G08620,DM8C01G09080,DM8C01G10860,DM8C01G13110,DM8C01G13140,DM8C01G13240,DM8C01G13460,DM8C01G15000,DM8C01G15…
GO:0009267	cellular response to starvation	0.00413	0.00075	63	DM8C01G05730,DM8C01G11800,DM8C01G13240,DM8C01G20440,DM8C01G25130,DM8C01G25150,DM8C01G26440,DM8C01G29120,DM8C01G30590,DM8C01G33410,DM8C01G36930,DM8C02G12610,DM8C02G18100,DM8C02G18290,DM8C02G28370,DM8C03G00360,DM8C03G29250,DM8C03G29260,DM8C03G29280,DM8C03G36610,DM8C03G36630,DM8C04G01290,DM8C04G06080,DM8C04G06090,DM8C04G20820,DM8C04G24350,DM8C04G34780,DM8C05G02280,DM8C05G02710,DM8C05G04860,DM8C05G04…	0.00075	over	0.00413	over	0.00147	over	226	51	39.41	226	51	44.81	226	53	44.66	DM8C01G05730,DM8C01G11800,DM8C01G25130,DM8C01G25150,DM8C01G26440,DM8C01G29120,DM8C01G33410,DM8C02G12610,DM8C02G18100,DM8C02G18290,DM8C02G28370,DM8C03G00360,DM8C03G29250,DM8C03G29260,DM8C03G36610,DM8C04G06080,DM8C04G06090,DM8C04G20820,DM8C04G24350,DM8C04G34780,DM8C05G02280,DM8C05G02710,DM8C05G04860,DM8C05G04890,DM8C05G11380,DM8C05G22300,DM8C05G22590,DM8C06G00980,DM8C06G22500,DM8C06G22510,DM8C06G29…	DM8C01G05730,DM8C01G13240,DM8C01G20440,DM8C01G25130,DM8C01G25150,DM8C01G26440,DM8C01G30590,DM8C01G33410,DM8C01G36930,DM8C02G12610,DM8C02G18100,DM8C02G18290,DM8C02G28370,DM8C03G29250,DM8C03G29260,DM8C03G29280,DM8C03G36610,DM8C03G36630,DM8C04G06080,DM8C04G06090,DM8C04G20820,DM8C04G24350,DM8C04G34780,DM8C05G02280,DM8C05G02710,DM8C05G04890,DM8C05G11380,DM8C05G22300,DM8C05G22590,DM8C06G00980,DM8C06G29…	DM8C01G05730,DM8C01G11800,DM8C01G13240,DM8C01G20440,DM8C01G25130,DM8C01G25150,DM8C01G26440,DM8C01G30590,DM8C01G33410,DM8C01G36930,DM8C02G18100,DM8C02G18290,DM8C02G28370,DM8C03G29250,DM8C03G29260,DM8C03G29280,DM8C03G36610,DM8C04G01290,DM8C04G06080,DM8C04G06090,DM8C04G20820,DM8C04G24350,DM8C04G34780,DM8C05G02280,DM8C05G02710,DM8C05G04860,DM8C05G04890,DM8C05G11380,DM8C05G22300,DM8C05G22590,DM8C06G00…
GO:0015979	photosynthesis	0.0012	0.00024	70	DM8C01G00890,DM8C01G21400,DM8C01G32240,DM8C01G32250,DM8C01G40170,DM8C01G41580,DM8C01G41610,DM8C01G42760,DM8C02G14450,DM8C02G14460,DM8C02G14630,DM8C02G14640,DM8C02G14650,DM8C02G14660,DM8C02G14670,DM8C02G14680,DM8C02G14690,DM8C02G21460,DM8C02G27350,DM8C03G00760,DM8C03G00830,DM8C03G00840,DM8C03G00850,DM8C03G00860,DM8C03G00870,DM8C03G00880,DM8C03G00890,DM8C03G00900,DM8C03G12040,DM8C03G29780,DM8C03G30…	0.00081	over	0.00024	over	0.0012	over	227	59	39.59	227	67	45.01	227	64	44.86	DM8C01G00890,DM8C01G21400,DM8C01G32240,DM8C01G32250,DM8C01G41580,DM8C01G41610,DM8C01G42760,DM8C02G14450,DM8C02G14460,DM8C02G14630,DM8C02G14640,DM8C02G14650,DM8C02G14660,DM8C02G14670,DM8C02G14680,DM8C02G14690,DM8C02G27350,DM8C03G00760,DM8C03G00830,DM8C03G00840,DM8C03G00850,DM8C03G00860,DM8C03G00870,DM8C03G00880,DM8C03G00890,DM8C03G00900,DM8C03G12040,DM8C03G29780,DM8C03G30700,DM8C03G31480,DM8C03G37…	DM8C01G00890,DM8C01G21400,DM8C01G32240,DM8C01G32250,DM8C01G40170,DM8C01G41580,DM8C01G41610,DM8C01G42760,DM8C02G14450,DM8C02G14460,DM8C02G14630,DM8C02G14640,DM8C02G14650,DM8C02G14660,DM8C02G14670,DM8C02G14680,DM8C02G14690,DM8C02G21460,DM8C02G27350,DM8C03G00760,DM8C03G00830,DM8C03G00840,DM8C03G00850,DM8C03G00860,DM8C03G00870,DM8C03G00880,DM8C03G00890,DM8C03G00900,DM8C03G12040,DM8C03G29780,DM8C03G30…	DM8C01G00890,DM8C01G21400,DM8C01G32240,DM8C01G32250,DM8C01G40170,DM8C01G41580,DM8C01G41610,DM8C01G42760,DM8C02G14450,DM8C02G14630,DM8C02G14640,DM8C02G14650,DM8C02G14660,DM8C02G14670,DM8C02G14680,DM8C02G14690,DM8C02G21460,DM8C02G27350,DM8C03G00760,DM8C03G00830,DM8C03G00840,DM8C03G00850,DM8C03G00860,DM8C03G00870,DM8C03G00880,DM8C03G00890,DM8C03G00900,DM8C03G12040,DM8C03G29780,DM8C03G30700,DM8C03G31…
GO:0051453	regulation of intracellular pH	0.00295	0.00081	16	DM8C01G00050,DM8C01G16130,DM8C01G20540,DM8C01G34890,DM8C01G46890,DM8C01G48490,DM8C03G27990,DM8C04G11110,DM8C06G23340,DM8C06G25870,DM8C06G26260,DM8C06G30280,DM8C07G00120,DM8C08G15870,DM8C10G17970,DM8C11G00600	0.00081	over	0.00295	over	0.00252	over	36	15	6.28	36	15	7.14	36	15	7.11	DM8C01G00050,DM8C01G16130,DM8C01G20540,DM8C01G34890,DM8C01G46890,DM8C01G48490,DM8C03G27990,DM8C04G11110,DM8C06G23340,DM8C06G25870,DM8C06G26260,DM8C06G30280,DM8C07G00120,DM8C10G17970,DM8C11G00600	DM8C01G00050,DM8C01G16130,DM8C01G20540,DM8C01G34890,DM8C01G46890,DM8C01G48490,DM8C04G11110,DM8C06G23340,DM8C06G25870,DM8C06G26260,DM8C06G30280,DM8C07G00120,DM8C08G15870,DM8C10G17970,DM8C11G00600	DM8C01G00050,DM8C01G16130,DM8C01G34890,DM8C01G46890,DM8C01G48490,DM8C03G27990,DM8C04G11110,DM8C06G23340,DM8C06G25870,DM8C06G26260,DM8C06G30280,DM8C07G00120,DM8C08G15870,DM8C10G17970,DM8C11G00600
GO:0045036	protein targeting to chloroplast	0.0011	0.00011	19	DM8C01G33890,DM8C01G39700,DM8C01G47950,DM8C02G32220,DM8C02G33460,DM8C03G14250,DM8C03G18900,DM8C03G22040,DM8C03G29170,DM8C04G30190,DM8C05G01600,DM8C05G22670,DM8C06G04260,DM8C06G31170,DM8C07G04360,DM8C09G08600,DM8C11G12110,DM8C11G21300,DM8sca85G00110	0.00083	over	0.00011	over	0.0011	over	46	17	8.02	46	19	9.12	46	18	9.09	DM8C01G39700,DM8C01G47950,DM8C02G32220,DM8C02G33460,DM8C03G14250,DM8C03G18900,DM8C03G22040,DM8C03G29170,DM8C04G30190,DM8C05G01600,DM8C05G22670,DM8C06G04260,DM8C06G31170,DM8C07G04360,DM8C09G08600,DM8C11G21300,DM8sca85G00110	DM8C01G33890,DM8C01G39700,DM8C01G47950,DM8C02G32220,DM8C02G33460,DM8C03G14250,DM8C03G18900,DM8C03G22040,DM8C03G29170,DM8C04G30190,DM8C05G01600,DM8C05G22670,DM8C06G04260,DM8C06G31170,DM8C07G04360,DM8C09G08600,DM8C11G12110,DM8C11G21300,DM8sca85G00110	DM8C01G33890,DM8C01G39700,DM8C01G47950,DM8C02G32220,DM8C02G33460,DM8C03G14250,DM8C03G18900,DM8C03G22040,DM8C03G29170,DM8C04G30190,DM8C05G01600,DM8C05G22670,DM8C06G04260,DM8C06G31170,DM8C07G04360,DM8C09G08600,DM8C11G21300,DM8sca85G00110
GO:0090701	specification of plant organ identity	0.00434	0.00089	14	DM8C01G07350,DM8C02G24490,DM8C02G28450,DM8C03G29600,DM8C04G34860,DM8C05G01070,DM8C05G11500,DM8C05G19460,DM8C06G16380,DM8C06G28060,DM8C07G22130,DM8C08G16230,DM8C10G23950,DM8C12G16010	0.00089	over	0.00434	over	0.00209	over	31	14	5.41	31	12	6.15	31	14	6.13	DM8C01G07350,DM8C02G24490,DM8C02G28450,DM8C03G29600,DM8C04G34860,DM8C05G01070,DM8C05G11500,DM8C05G19460,DM8C06G16380,DM8C06G28060,DM8C07G22130,DM8C08G16230,DM8C10G23950,DM8C12G16010	DM8C01G07350,DM8C02G24490,DM8C02G28450,DM8C03G29600,DM8C04G34860,DM8C05G01070,DM8C05G19460,DM8C06G16380,DM8C06G28060,DM8C08G16230,DM8C10G23950,DM8C12G16010	DM8C01G07350,DM8C02G24490,DM8C02G28450,DM8C03G29600,DM8C04G34860,DM8C05G01070,DM8C05G11500,DM8C05G19460,DM8C06G16380,DM8C06G28060,DM8C07G22130,DM8C08G16230,DM8C10G23950,DM8C12G16010
GO:0051341	regulation of oxidoreductase activity	0.01361	0.00099	6	DM8C02G19010,DM8C04G23850,DM8C07G13480,DM8C08G24470,DM8C10G27020,DM8C12G03810	0.00099	over	0.01238	over	0.01361	over	9	6	1.57	9	5	1.78	9	5	1.78	DM8C02G19010,DM8C04G23850,DM8C07G13480,DM8C08G24470,DM8C10G27020,DM8C12G03810	DM8C02G19010,DM8C04G23850,DM8C07G13480,DM8C10G27020,DM8C12G03810	DM8C02G19010,DM8C04G23850,DM8C07G13480,DM8C10G27020,DM8C12G03810
GO:0009788	negative regulation of abscisic acid-activated signaling pathway	0.00104	0.00055	26	DM8C01G00060,DM8C01G08620,DM8C01G33120,DM8C01G34600,DM8C01G46280,DM8C02G23600,DM8C02G30590,DM8C02G30610,DM8C03G11360,DM8C03G23470,DM8C03G28680,DM8C03G31860,DM8C04G21930,DM8C04G29490,DM8C05G02710,DM8C06G17000,DM8C06G23830,DM8C06G28320,DM8C06G31220,DM8C07G03470,DM8C07G12240,DM8C07G13480,DM8C08G12380,DM8C08G18620,DM8C12G03810,DM8C12G25870	0.00104	over	0.00067	over	0.00055	over	67	22	11.68	67	25	13.28	67	25	13.24	DM8C01G00060,DM8C01G08620,DM8C01G33120,DM8C01G34600,DM8C01G46280,DM8C02G23600,DM8C02G30590,DM8C02G30610,DM8C03G23470,DM8C03G28680,DM8C04G21930,DM8C05G02710,DM8C06G17000,DM8C06G23830,DM8C06G31220,DM8C07G03470,DM8C07G12240,DM8C07G13480,DM8C08G12380,DM8C08G18620,DM8C12G03810,DM8C12G25870	DM8C01G00060,DM8C01G08620,DM8C01G33120,DM8C01G34600,DM8C01G46280,DM8C02G23600,DM8C02G30590,DM8C02G30610,DM8C03G11360,DM8C03G23470,DM8C03G28680,DM8C04G21930,DM8C04G29490,DM8C05G02710,DM8C06G17000,DM8C06G23830,DM8C06G28320,DM8C06G31220,DM8C07G03470,DM8C07G12240,DM8C07G13480,DM8C08G12380,DM8C08G18620,DM8C12G03810,DM8C12G25870	DM8C01G00060,DM8C01G08620,DM8C01G33120,DM8C01G34600,DM8C01G46280,DM8C02G23600,DM8C02G30590,DM8C02G30610,DM8C03G11360,DM8C03G23470,DM8C03G28680,DM8C03G31860,DM8C04G21930,DM8C04G29490,DM8C05G02710,DM8C06G17000,DM8C06G23830,DM8C06G31220,DM8C07G03470,DM8C07G12240,DM8C07G13480,DM8C08G12380,DM8C08G18620,DM8C12G03810,DM8C12G25870
GO:1905958	negative regulation of cellular response to alcohol	0.00105	0.00025	26	DM8C01G00060,DM8C01G08620,DM8C01G33120,DM8C01G34600,DM8C01G46280,DM8C02G23600,DM8C02G30590,DM8C02G30610,DM8C03G11360,DM8C03G23470,DM8C03G28680,DM8C03G31860,DM8C04G21930,DM8C04G29490,DM8C05G02710,DM8C06G17000,DM8C06G23830,DM8C06G28320,DM8C06G31220,DM8C07G03470,DM8C07G12240,DM8C07G13480,DM8C08G12380,DM8C08G18620,DM8C12G03810,DM8C12G25870	0.00105	over	0.00025	over	0.00042	over	67	22	11.68	67	25	13.28	67	25	13.24	DM8C01G00060,DM8C01G08620,DM8C01G33120,DM8C01G34600,DM8C01G46280,DM8C02G23600,DM8C02G30590,DM8C02G30610,DM8C03G23470,DM8C03G28680,DM8C04G21930,DM8C05G02710,DM8C06G17000,DM8C06G23830,DM8C06G31220,DM8C07G03470,DM8C07G12240,DM8C07G13480,DM8C08G12380,DM8C08G18620,DM8C12G03810,DM8C12G25870	DM8C01G00060,DM8C01G08620,DM8C01G33120,DM8C01G34600,DM8C01G46280,DM8C02G23600,DM8C02G30590,DM8C02G30610,DM8C03G11360,DM8C03G23470,DM8C03G28680,DM8C04G21930,DM8C04G29490,DM8C05G02710,DM8C06G17000,DM8C06G23830,DM8C06G28320,DM8C06G31220,DM8C07G03470,DM8C07G12240,DM8C07G13480,DM8C08G12380,DM8C08G18620,DM8C12G03810,DM8C12G25870	DM8C01G00060,DM8C01G08620,DM8C01G33120,DM8C01G34600,DM8C01G46280,DM8C02G23600,DM8C02G30590,DM8C02G30610,DM8C03G11360,DM8C03G23470,DM8C03G28680,DM8C03G31860,DM8C04G21930,DM8C04G29490,DM8C05G02710,DM8C06G17000,DM8C06G23830,DM8C06G31220,DM8C07G03470,DM8C07G12240,DM8C07G13480,DM8C08G12380,DM8C08G18620,DM8C12G03810,DM8C12G25870
GO:0000302	response to reactive oxygen species		0.00114	97	DM8C01G00050,DM8C01G03390,DM8C01G03400,DM8C01G03440,DM8C01G03450,DM8C01G15100,DM8C01G16520,DM8C01G23040,DM8C01G25130,DM8C01G25150,DM8C01G26440,DM8C01G31260,DM8C01G31820,DM8C01G41320,DM8C02G01570,DM8C02G09570,DM8C02G12740,DM8C02G12760,DM8C02G12780,DM8C02G19930,DM8C02G22830,DM8C02G30320,DM8C02G32520,DM8C02G32570,DM8C03G02170,DM8C03G12290,DM8C03G14290,DM8C03G15400,DM8C03G20300,DM8C03G20310,DM8C03G22…	0.00114	over			0.00547	over	314	81	54.76				314	86	62.05	DM8C01G00050,DM8C01G03400,DM8C01G03450,DM8C01G15100,DM8C01G16520,DM8C01G23040,DM8C01G25130,DM8C01G25150,DM8C01G26440,DM8C01G31820,DM8C02G01570,DM8C02G09570,DM8C02G12760,DM8C02G12780,DM8C02G19930,DM8C02G22830,DM8C02G30320,DM8C02G32520,DM8C02G32570,DM8C03G02170,DM8C03G12290,DM8C03G14290,DM8C03G15400,DM8C03G20300,DM8C03G20310,DM8C03G22520,DM8C03G30000,DM8C04G06790,DM8C04G08210,DM8C04G11110,DM8C04G20…		DM8C01G00050,DM8C01G03390,DM8C01G03440,DM8C01G16520,DM8C01G23040,DM8C01G25130,DM8C01G25150,DM8C01G26440,DM8C01G31260,DM8C01G31820,DM8C01G41320,DM8C02G01570,DM8C02G09570,DM8C02G12740,DM8C02G12780,DM8C02G22830,DM8C02G30320,DM8C02G32520,DM8C02G32570,DM8C03G02170,DM8C03G12290,DM8C03G14290,DM8C03G15400,DM8C03G20300,DM8C03G22520,DM8C04G06790,DM8C04G08210,DM8C04G11110,DM8C04G20820,DM8C04G23850,DM8C04G28…
GO:0005975	carbohydrate metabolic process	0.00123	0.00014	214	DM8C01G00940,DM8C01G02090,DM8C01G04530,DM8C01G04540,DM8C01G04570,DM8C01G04600,DM8C01G04630,DM8C01G04650,DM8C01G13460,DM8C01G16520,DM8C01G16820,DM8C01G17660,DM8C01G20310,DM8C01G20440,DM8C01G23040,DM8C01G23880,DM8C01G24490,DM8C01G24780,DM8C01G25080,DM8C01G26190,DM8C01G26200,DM8C01G29290,DM8C01G32890,DM8C01G33580,DM8C01G33920,DM8C01G35070,DM8C01G35310,DM8C01G35330,DM8C01G41510,DM8C01G46540,DM8C01G47…	0.00123	over	0.00014	over	0.00016	over	750	162	130.79	750	186	148.7	750	186	148.22	DM8C01G00940,DM8C01G02090,DM8C01G04530,DM8C01G04540,DM8C01G04570,DM8C01G04630,DM8C01G04650,DM8C01G13460,DM8C01G16520,DM8C01G17660,DM8C01G23040,DM8C01G23880,DM8C01G24490,DM8C01G24780,DM8C01G25080,DM8C01G26190,DM8C01G26200,DM8C01G29290,DM8C01G32890,DM8C01G33580,DM8C01G33920,DM8C01G35070,DM8C01G35310,DM8C01G41510,DM8C01G46540,DM8C01G47140,DM8C01G48840,DM8C02G09420,DM8C02G12100,DM8C02G13210,DM8C02G17…	DM8C01G00940,DM8C01G02090,DM8C01G04530,DM8C01G04540,DM8C01G04570,DM8C01G04600,DM8C01G04630,DM8C01G13460,DM8C01G16820,DM8C01G17660,DM8C01G20310,DM8C01G20440,DM8C01G23040,DM8C01G23880,DM8C01G24490,DM8C01G24780,DM8C01G25080,DM8C01G26190,DM8C01G26200,DM8C01G29290,DM8C01G32890,DM8C01G33920,DM8C01G35070,DM8C01G35310,DM8C01G35330,DM8C01G41510,DM8C01G46540,DM8C01G47140,DM8C01G48840,DM8C02G09420,DM8C02G12…	DM8C01G00940,DM8C01G02090,DM8C01G04630,DM8C01G04650,DM8C01G13460,DM8C01G16520,DM8C01G16820,DM8C01G17660,DM8C01G20440,DM8C01G23040,DM8C01G23880,DM8C01G24490,DM8C01G24780,DM8C01G25080,DM8C01G26190,DM8C01G26200,DM8C01G29290,DM8C01G33920,DM8C01G35070,DM8C01G35310,DM8C01G41510,DM8C01G46540,DM8C01G47140,DM8C01G48840,DM8C02G09420,DM8C02G12100,DM8C02G17900,DM8C02G20070,DM8C02G22560,DM8C02G24650,DM8C02G24…
GO:0043043	peptide biosynthetic process	0.02744	0.0013	226	DM8C01G03530,DM8C01G06270,DM8C01G06390,DM8C01G08460,DM8C01G15000,DM8C01G16280,DM8C01G23300,DM8C01G23520,DM8C01G24570,DM8C01G27750,DM8C01G28390,DM8C01G30340,DM8C01G34470,DM8C01G35360,DM8C01G36730,DM8C01G39770,DM8C01G40060,DM8C01G45100,DM8C01G46030,DM8C02G08300,DM8C02G14010,DM8C02G14330,DM8C02G17890,DM8C02G21890,DM8C02G27760,DM8C02G30640,DM8C02G30880,DM8C02G31510,DM8C02G31570,DM8C02G31690,DM8C02G32…	0.0013	over	0.02744	over	0.00698	over	706	182	123.12	706	187	139.98	706	193	139.52	DM8C01G03530,DM8C01G06270,DM8C01G06390,DM8C01G15000,DM8C01G16280,DM8C01G23300,DM8C01G23520,DM8C01G24570,DM8C01G27750,DM8C01G28390,DM8C01G30340,DM8C01G36730,DM8C01G39770,DM8C01G45100,DM8C01G46030,DM8C02G14010,DM8C02G14330,DM8C02G17890,DM8C02G21890,DM8C02G27760,DM8C02G30880,DM8C02G31510,DM8C02G31570,DM8C02G31690,DM8C02G32660,DM8C02G32870,DM8C02G32880,DM8C03G16440,DM8C03G18680,DM8C03G20360,DM8C03G20…	DM8C01G03530,DM8C01G06390,DM8C01G15000,DM8C01G16280,DM8C01G23520,DM8C01G24570,DM8C01G27750,DM8C01G28390,DM8C01G30340,DM8C01G35360,DM8C01G39770,DM8C01G45100,DM8C01G46030,DM8C02G14330,DM8C02G17890,DM8C02G21890,DM8C02G27760,DM8C02G30640,DM8C02G30880,DM8C02G31510,DM8C02G31690,DM8C02G32660,DM8C02G32870,DM8C02G32880,DM8C02G32920,DM8C03G13780,DM8C03G16440,DM8C03G20360,DM8C03G20410,DM8C03G22670,DM8C03G23…	DM8C01G03530,DM8C01G06390,DM8C01G08460,DM8C01G15000,DM8C01G16280,DM8C01G23520,DM8C01G24570,DM8C01G27750,DM8C01G28390,DM8C01G30340,DM8C01G34470,DM8C01G35360,DM8C01G39770,DM8C01G40060,DM8C01G45100,DM8C01G46030,DM8C02G08300,DM8C02G14330,DM8C02G17890,DM8C02G21890,DM8C02G27760,DM8C02G30640,DM8C02G30880,DM8C02G31510,DM8C02G31690,DM8C02G32660,DM8C02G32870,DM8C02G32880,DM8C02G32920,DM8C03G01220,DM8C03G16…
GO:0071732	cellular response to nitric oxide	0.02796	0.00124	15	DM8C01G25130,DM8C01G25150,DM8C01G41320,DM8C02G09570,DM8C02G12740,DM8C02G12760,DM8C02G12780,DM8C02G30320,DM8C02G32520,DM8C02G32570,DM8C04G23850,DM8C06G09320,DM8C07G17090,DM8C08G09780,DM8C08G18620	0.00136	over	0.02796	over	0.00124	over	27	12	4.71	27	10	5.35	27	13	5.34	DM8C01G25130,DM8C01G25150,DM8C02G09570,DM8C02G12760,DM8C02G12780,DM8C02G30320,DM8C02G32520,DM8C02G32570,DM8C04G23850,DM8C07G17090,DM8C08G09780,DM8C08G18620	DM8C01G25130,DM8C01G25150,DM8C02G09570,DM8C02G30320,DM8C02G32520,DM8C04G23850,DM8C06G09320,DM8C07G17090,DM8C08G09780,DM8C08G18620	DM8C01G25130,DM8C01G25150,DM8C01G41320,DM8C02G09570,DM8C02G12740,DM8C02G12780,DM8C02G30320,DM8C02G32520,DM8C02G32570,DM8C04G23850,DM8C07G17090,DM8C08G09780,DM8C08G18620
GO:0033013	tetrapyrrole metabolic process	0.00249	0.00144	53	DM8C01G20120,DM8C01G20800,DM8C01G23420,DM8C02G33030,DM8C03G30700,DM8C03G33040,DM8C03G38070,DM8C04G02410,DM8C04G03690,DM8C04G03720,DM8C04G05210,DM8C04G10270,DM8C04G10320,DM8C04G10330,DM8C04G10380,DM8C04G10390,DM8C04G10410,DM8C04G10460,DM8C04G30340,DM8C04G36540,DM8C05G02710,DM8C05G11380,DM8C06G10300,DM8C06G11890,DM8C06G17100,DM8C06G18600,DM8C06G18620,DM8C06G18630,DM8C06G28220,DM8C07G00270,DM8C07G09…	0.00144	over	0.00229	over	0.00249	over	160	42	27.9	160	45	31.72	160	45	31.62	DM8C01G20120,DM8C01G23420,DM8C03G30700,DM8C03G33040,DM8C03G38070,DM8C04G02410,DM8C04G03720,DM8C04G05210,DM8C04G10270,DM8C04G10330,DM8C04G10380,DM8C04G10410,DM8C04G10460,DM8C04G30340,DM8C04G36540,DM8C05G02710,DM8C05G11380,DM8C06G11890,DM8C06G17100,DM8C06G28220,DM8C07G00270,DM8C07G11690,DM8C07G19860,DM8C07G28360,DM8C08G01100,DM8C08G14010,DM8C08G14580,DM8C08G18700,DM8C08G23950,DM8C09G20370,DM8C10G02…	DM8C01G20120,DM8C01G20800,DM8C01G23420,DM8C03G30700,DM8C03G33040,DM8C03G38070,DM8C04G02410,DM8C04G03690,DM8C04G05210,DM8C04G10330,DM8C04G10380,DM8C04G10390,DM8C04G10410,DM8C04G10460,DM8C04G30340,DM8C04G36540,DM8C05G02710,DM8C05G11380,DM8C06G10300,DM8C06G11890,DM8C06G17100,DM8C06G18600,DM8C06G18620,DM8C06G18630,DM8C06G28220,DM8C07G00270,DM8C07G11690,DM8C07G19860,DM8C07G28360,DM8C08G01100,DM8C08G14…	DM8C01G20120,DM8C01G20800,DM8C01G23420,DM8C02G33030,DM8C03G30700,DM8C03G33040,DM8C03G38070,DM8C04G02410,DM8C04G03690,DM8C04G05210,DM8C04G10320,DM8C04G10380,DM8C04G10410,DM8C04G10460,DM8C04G30340,DM8C04G36540,DM8C05G02710,DM8C05G11380,DM8C06G10300,DM8C06G11890,DM8C06G17100,DM8C06G18600,DM8C06G28220,DM8C07G00270,DM8C07G09100,DM8C07G11690,DM8C07G19860,DM8C07G28360,DM8C08G01100,DM8C08G14580,DM8C08G18…
GO:0044419	biological process involved in interspecies interaction between organisms	0.01565	0.00148	433	DM8C01G00780,DM8C01G00940,DM8C01G01320,DM8C01G02110,DM8C01G02830,DM8C01G03020,DM8C01G04930,DM8C01G04990,DM8C01G05720,DM8C01G05730,DM8C01G07210,DM8C01G15600,DM8C01G17660,DM8C01G18570,DM8C01G19740,DM8C01G20220,DM8C01G25540,DM8C01G27630,DM8C01G29370,DM8C01G31260,DM8C01G31380,DM8C01G31400,DM8C01G31670,DM8C01G31820,DM8C01G32240,DM8C01G33110,DM8C01G33310,DM8C01G33860,DM8C01G34600,DM8C01G35110,DM8C01G37…	0.00148	over	0.01565	over	0.00212	over	1665	335	290.36	1665	364	330.11	1665	374	329.05	DM8C01G00940,DM8C01G02110,DM8C01G02830,DM8C01G03020,DM8C01G04990,DM8C01G05720,DM8C01G05730,DM8C01G15600,DM8C01G17660,DM8C01G18570,DM8C01G20220,DM8C01G25540,DM8C01G27630,DM8C01G29370,DM8C01G31380,DM8C01G31400,DM8C01G31670,DM8C01G31820,DM8C01G32240,DM8C01G33110,DM8C01G33310,DM8C01G33860,DM8C01G34600,DM8C01G35110,DM8C01G37080,DM8C01G37680,DM8C01G38110,DM8C01G38120,DM8C01G39380,DM8C01G41510,DM8C01G42…	DM8C01G00780,DM8C01G00940,DM8C01G02110,DM8C01G02830,DM8C01G03020,DM8C01G04990,DM8C01G05720,DM8C01G05730,DM8C01G07210,DM8C01G15600,DM8C01G17660,DM8C01G18570,DM8C01G19740,DM8C01G20220,DM8C01G25540,DM8C01G27630,DM8C01G29370,DM8C01G31380,DM8C01G31400,DM8C01G31820,DM8C01G32240,DM8C01G33110,DM8C01G33310,DM8C01G33860,DM8C01G34600,DM8C01G35110,DM8C01G37080,DM8C01G37680,DM8C01G38110,DM8C01G39380,DM8C01G40…	DM8C01G00780,DM8C01G00940,DM8C01G01320,DM8C01G02110,DM8C01G02830,DM8C01G03020,DM8C01G04930,DM8C01G04990,DM8C01G05720,DM8C01G05730,DM8C01G15600,DM8C01G17660,DM8C01G18570,DM8C01G19740,DM8C01G20220,DM8C01G25540,DM8C01G27630,DM8C01G29370,DM8C01G31260,DM8C01G31400,DM8C01G31820,DM8C01G32240,DM8C01G33110,DM8C01G33310,DM8C01G33860,DM8C01G34600,DM8C01G37680,DM8C01G38120,DM8C01G39380,DM8C01G41510,DM8C01G42…
GO:0051353	positive regulation of oxidoreductase activity	0.00276	0.00164	4	DM8C02G19010,DM8C07G13480,DM8C10G27020,DM8C12G03810	0.00164	over	0.00183	over	0.00276	over	5	4	0.87	5	4	0.99	5	4	0.99	DM8C02G19010,DM8C07G13480,DM8C10G27020,DM8C12G03810	DM8C02G19010,DM8C07G13480,DM8C10G27020,DM8C12G03810	DM8C02G19010,DM8C07G13480,DM8C10G27020,DM8C12G03810
GO:0016072	rRNA metabolic process	0.00292	0.00022	68	DM8C01G02640,DM8C01G06390,DM8C01G11570,DM8C01G23520,DM8C01G24570,DM8C01G32310,DM8C01G34470,DM8C01G40920,DM8C01G43430,DM8C01G45100,DM8C02G03370,DM8C02G05600,DM8C02G17890,DM8C02G20140,DM8C02G21700,DM8C02G22450,DM8C02G23220,DM8C02G30410,DM8C02G30850,DM8C03G11370,DM8C03G24830,DM8C03G31850,DM8C04G00780,DM8C04G05980,DM8C04G06500,DM8C04G24730,DM8C04G29380,DM8C04G32360,DM8C04G33550,DM8C04G35150,DM8C04G35…	0.00174	over	0.00022	over	0.00292	over	267	52	46.56	267	60	52.94	267	57	52.77	DM8C01G02640,DM8C01G06390,DM8C01G23520,DM8C01G24570,DM8C01G32310,DM8C01G40920,DM8C01G43430,DM8C01G45100,DM8C02G03370,DM8C02G05600,DM8C02G17890,DM8C02G20140,DM8C02G21700,DM8C02G22450,DM8C02G30410,DM8C03G11370,DM8C03G24830,DM8C03G31850,DM8C04G00780,DM8C04G05980,DM8C04G06500,DM8C04G29380,DM8C04G33550,DM8C04G35780,DM8C05G12340,DM8C05G19460,DM8C05G27020,DM8C06G02570,DM8C06G11120,DM8C06G21160,DM8C06G21…	DM8C01G02640,DM8C01G06390,DM8C01G23520,DM8C01G24570,DM8C01G32310,DM8C01G40920,DM8C01G43430,DM8C01G45100,DM8C02G03370,DM8C02G05600,DM8C02G17890,DM8C02G20140,DM8C02G21700,DM8C02G22450,DM8C02G23220,DM8C02G30410,DM8C02G30850,DM8C03G11370,DM8C03G31850,DM8C04G00780,DM8C04G05980,DM8C04G06500,DM8C04G29380,DM8C04G32360,DM8C04G33550,DM8C04G35150,DM8C04G35780,DM8C05G12340,DM8C05G19460,DM8C05G27020,DM8C06G02…	DM8C01G02640,DM8C01G06390,DM8C01G11570,DM8C01G23520,DM8C01G24570,DM8C01G32310,DM8C01G34470,DM8C01G40920,DM8C01G43430,DM8C01G45100,DM8C02G03370,DM8C02G05600,DM8C02G17890,DM8C02G20140,DM8C02G22450,DM8C02G30410,DM8C02G30850,DM8C03G11370,DM8C03G31850,DM8C04G00780,DM8C04G05980,DM8C04G06500,DM8C04G24730,DM8C04G29380,DM8C04G32360,DM8C04G33550,DM8C04G35150,DM8C04G35780,DM8C05G12340,DM8C05G19460,DM8C06G02…
GO:0045836	positive regulation of meiotic nuclear division	0.00605	0.00174	3	DM8C02G14940,DM8C07G22230,DM8C10G03210	0.00174	over	0.00605	over	0.00423	over	4	3	0.7	4	3	0.79	4	3	0.79	DM8C02G14940,DM8C07G22230,DM8C10G03210	DM8C02G14940,DM8C07G22230,DM8C10G03210	DM8C02G14940,DM8C07G22230,DM8C10G03210
GO:0019684	photosynthesis, light reaction	0.01093	0.00182	48	DM8C01G00890,DM8C01G32240,DM8C01G41580,DM8C01G41610,DM8C01G42760,DM8C02G14450,DM8C02G14460,DM8C02G14630,DM8C02G14640,DM8C02G14650,DM8C02G14660,DM8C02G14670,DM8C02G14680,DM8C02G14690,DM8C02G21460,DM8C03G00760,DM8C03G00830,DM8C03G00840,DM8C03G00850,DM8C03G00860,DM8C03G00870,DM8C03G00880,DM8C03G00890,DM8C03G00900,DM8C03G12040,DM8C03G29780,DM8C03G31480,DM8C03G38070,DM8C04G21940,DM8C05G19890,DM8C06G21…	0.00182	over	0.01093	over	0.00732	over	126	43	21.97	126	46	24.98	126	44	24.9	DM8C01G00890,DM8C01G32240,DM8C01G41580,DM8C01G41610,DM8C01G42760,DM8C02G14450,DM8C02G14460,DM8C02G14630,DM8C02G14640,DM8C02G14650,DM8C02G14660,DM8C02G14670,DM8C02G14680,DM8C02G14690,DM8C03G00760,DM8C03G00830,DM8C03G00840,DM8C03G00850,DM8C03G00860,DM8C03G00870,DM8C03G00880,DM8C03G00890,DM8C03G00900,DM8C03G12040,DM8C03G29780,DM8C03G31480,DM8C03G38070,DM8C04G21940,DM8C06G21480,DM8C07G00650,DM8C07G16…	DM8C01G00890,DM8C01G32240,DM8C01G41580,DM8C01G41610,DM8C01G42760,DM8C02G14450,DM8C02G14460,DM8C02G14630,DM8C02G14640,DM8C02G14650,DM8C02G14660,DM8C02G14670,DM8C02G14680,DM8C02G14690,DM8C02G21460,DM8C03G00760,DM8C03G00830,DM8C03G00840,DM8C03G00850,DM8C03G00860,DM8C03G00870,DM8C03G00880,DM8C03G00890,DM8C03G00900,DM8C03G12040,DM8C03G29780,DM8C03G31480,DM8C03G38070,DM8C04G21940,DM8C06G21480,DM8C07G00…	DM8C01G00890,DM8C01G32240,DM8C01G41580,DM8C01G41610,DM8C01G42760,DM8C02G14450,DM8C02G14630,DM8C02G14640,DM8C02G14650,DM8C02G14660,DM8C02G14670,DM8C02G14680,DM8C02G14690,DM8C02G21460,DM8C03G00760,DM8C03G00830,DM8C03G00840,DM8C03G00850,DM8C03G00860,DM8C03G00870,DM8C03G00880,DM8C03G00890,DM8C03G00900,DM8C03G12040,DM8C03G29780,DM8C03G31480,DM8C03G38070,DM8C04G21940,DM8C05G19890,DM8C06G21480,DM8C07G00…
GO:1990778	protein localization to cell periphery	0.00462	0.00158	12	DM8C01G37080,DM8C01G49210,DM8C02G33860,DM8C04G21200,DM8C04G31340,DM8C06G09370,DM8C06G14580,DM8C06G16830,DM8C08G14360,DM8C09G22940,DM8C09G22950,DM8C11G23850	0.00186	over	0.00462	over	0.00158	over	22	10	3.84	22	10	4.36	22	11	4.35	DM8C01G37080,DM8C01G49210,DM8C02G33860,DM8C04G21200,DM8C04G31340,DM8C06G14580,DM8C06G16830,DM8C08G14360,DM8C09G22950,DM8C11G23850	DM8C01G37080,DM8C01G49210,DM8C02G33860,DM8C04G21200,DM8C04G31340,DM8C06G14580,DM8C06G16830,DM8C08G14360,DM8C09G22950,DM8C11G23850	DM8C01G49210,DM8C02G33860,DM8C04G21200,DM8C04G31340,DM8C06G09370,DM8C06G14580,DM8C06G16830,DM8C08G14360,DM8C09G22940,DM8C09G22950,DM8C11G23850
GO:0072598	protein localization to chloroplast	0.00265	0.00059	19	DM8C01G33890,DM8C01G39700,DM8C01G47950,DM8C02G32220,DM8C02G33460,DM8C03G14250,DM8C03G18900,DM8C03G22040,DM8C03G29170,DM8C04G30190,DM8C05G01600,DM8C05G22670,DM8C06G04260,DM8C06G31170,DM8C07G04360,DM8C09G08600,DM8C11G12110,DM8C11G21300,DM8sca85G00110	0.00189	over	0.00059	over	0.00265	over	48	17	8.37	48	19	9.52	48	18	9.49	DM8C01G39700,DM8C01G47950,DM8C02G32220,DM8C02G33460,DM8C03G14250,DM8C03G18900,DM8C03G22040,DM8C03G29170,DM8C04G30190,DM8C05G01600,DM8C05G22670,DM8C06G04260,DM8C06G31170,DM8C07G04360,DM8C09G08600,DM8C11G21300,DM8sca85G00110	DM8C01G33890,DM8C01G39700,DM8C01G47950,DM8C02G32220,DM8C02G33460,DM8C03G14250,DM8C03G18900,DM8C03G22040,DM8C03G29170,DM8C04G30190,DM8C05G01600,DM8C05G22670,DM8C06G04260,DM8C06G31170,DM8C07G04360,DM8C09G08600,DM8C11G12110,DM8C11G21300,DM8sca85G00110	DM8C01G33890,DM8C01G39700,DM8C01G47950,DM8C02G32220,DM8C02G33460,DM8C03G14250,DM8C03G18900,DM8C03G22040,DM8C03G29170,DM8C04G30190,DM8C05G01600,DM8C05G22670,DM8C06G04260,DM8C06G31170,DM8C07G04360,DM8C09G08600,DM8C11G21300,DM8sca85G00110
GO:0009063	amino acid catabolic process	0.00843	0.0019	42	DM8C01G03350,DM8C01G05250,DM8C01G13240,DM8C01G29370,DM8C01G30470,DM8C01G30540,DM8C01G44620,DM8C01G45480,DM8C02G30080,DM8C03G20050,DM8C03G20060,DM8C04G21420,DM8C04G24350,DM8C05G09280,DM8C05G27310,DM8C05G27650,DM8C06G21910,DM8C06G28460,DM8C06G34460,DM8C07G14480,DM8C07G15120,DM8C07G19640,DM8C07G26510,DM8C08G06290,DM8C08G09870,DM8C08G14020,DM8C08G30150,DM8C09G04170,DM8C09G05110,DM8C09G08130,DM8C10G03…	0.0019	over	0.00843	over	0.00282	over	112	36	19.53	112	36	22.21	112	38	22.13	DM8C01G03350,DM8C01G05250,DM8C01G29370,DM8C01G30470,DM8C01G30540,DM8C01G44620,DM8C01G45480,DM8C02G30080,DM8C03G20050,DM8C04G21420,DM8C04G24350,DM8C05G09280,DM8C05G27310,DM8C05G27650,DM8C06G21910,DM8C06G28460,DM8C06G34460,DM8C07G14480,DM8C07G15120,DM8C07G19640,DM8C07G26510,DM8C08G09870,DM8C08G14020,DM8C08G30150,DM8C09G04170,DM8C09G05110,DM8C09G08130,DM8C10G05870,DM8C10G19720,DM8C10G21350,DM8C10G29…	DM8C01G03350,DM8C01G05250,DM8C01G13240,DM8C01G29370,DM8C01G30470,DM8C01G30540,DM8C01G45480,DM8C02G30080,DM8C03G20050,DM8C03G20060,DM8C04G21420,DM8C04G24350,DM8C05G09280,DM8C05G27310,DM8C05G27650,DM8C06G21910,DM8C07G15120,DM8C07G19640,DM8C07G26510,DM8C08G09870,DM8C08G14020,DM8C08G30150,DM8C09G04170,DM8C09G05110,DM8C09G08130,DM8C10G03760,DM8C10G05870,DM8C10G14400,DM8C10G19720,DM8C10G21350,DM8C10G29…	DM8C01G03350,DM8C01G05250,DM8C01G13240,DM8C01G29370,DM8C01G30470,DM8C01G30540,DM8C01G44620,DM8C01G45480,DM8C02G30080,DM8C03G20050,DM8C03G20060,DM8C04G21420,DM8C04G24350,DM8C05G09280,DM8C05G27310,DM8C05G27650,DM8C06G21910,DM8C06G28460,DM8C07G14480,DM8C07G15120,DM8C07G19640,DM8C07G26510,DM8C08G06290,DM8C08G09870,DM8C08G14020,DM8C09G04170,DM8C09G08130,DM8C10G03760,DM8C10G05870,DM8C10G14400,DM8C10G19…
GO:0009408	response to heat	0.01153	0.00193	81	DM8C01G18570,DM8C01G23040,DM8C01G25660,DM8C01G28790,DM8C01G31260,DM8C01G31290,DM8C01G31820,DM8C01G36500,DM8C01G39700,DM8C01G41920,DM8C01G45180,DM8C01G48330,DM8C02G17320,DM8C02G23760,DM8C02G26900,DM8C02G27160,DM8C02G31010,DM8C03G22520,DM8C03G30000,DM8C04G06790,DM8C04G08210,DM8C04G20820,DM8C04G23850,DM8C04G24380,DM8C04G26670,DM8C04G35830,DM8C04G36890,DM8C05G01600,DM8C05G22300,DM8C05G22960,DM8C05G26…	0.00193	over	0.01153	over	0.00519	over	287	71	50.05	287	72	56.9	287	74	56.72	DM8C01G18570,DM8C01G23040,DM8C01G25660,DM8C01G28790,DM8C01G31290,DM8C01G31820,DM8C01G36500,DM8C01G39700,DM8C01G41920,DM8C01G45180,DM8C01G48330,DM8C02G26900,DM8C02G27160,DM8C02G31010,DM8C03G22520,DM8C03G30000,DM8C04G06790,DM8C04G08210,DM8C04G20820,DM8C04G23850,DM8C04G24380,DM8C04G26670,DM8C04G35830,DM8C04G36890,DM8C05G01600,DM8C05G22300,DM8C05G26190,DM8C06G13630,DM8C06G25980,DM8C06G28250,DM8C06G28…	DM8C01G18570,DM8C01G23040,DM8C01G25660,DM8C01G28790,DM8C01G31820,DM8C01G39700,DM8C01G41920,DM8C01G45180,DM8C01G48330,DM8C02G17320,DM8C02G26900,DM8C02G27160,DM8C02G31010,DM8C03G22520,DM8C03G30000,DM8C04G06790,DM8C04G08210,DM8C04G20820,DM8C04G23850,DM8C04G26670,DM8C04G35830,DM8C04G36890,DM8C05G01600,DM8C05G22300,DM8C05G22960,DM8C05G26190,DM8C05G27550,DM8C06G09690,DM8C06G13630,DM8C06G25980,DM8C06G28…	DM8C01G18570,DM8C01G23040,DM8C01G25660,DM8C01G28790,DM8C01G31260,DM8C01G31290,DM8C01G31820,DM8C01G36500,DM8C01G39700,DM8C01G41920,DM8C01G45180,DM8C01G48330,DM8C02G23760,DM8C02G26900,DM8C02G27160,DM8C02G31010,DM8C03G22520,DM8C04G06790,DM8C04G08210,DM8C04G20820,DM8C04G23850,DM8C04G24380,DM8C04G26670,DM8C04G35830,DM8C04G36890,DM8C05G01600,DM8C05G22300,DM8C05G26190,DM8C05G27550,DM8C06G05220,DM8C06G09…
GO:0044282	small molecule catabolic process	0.00197	0.00017	101	DM8C01G03350,DM8C01G05250,DM8C01G08620,DM8C01G13240,DM8C01G19130,DM8C01G19480,DM8C01G19530,DM8C01G22980,DM8C01G24380,DM8C01G29370,DM8C01G30470,DM8C01G30540,DM8C01G31010,DM8C01G31030,DM8C01G34480,DM8C01G44620,DM8C01G45480,DM8C01G47240,DM8C02G13210,DM8C02G26470,DM8C02G27040,DM8C02G30080,DM8C02G31820,DM8C02G32520,DM8C02G32570,DM8C02G32710,DM8C03G06440,DM8C03G20050,DM8C03G20060,DM8C03G32300,DM8C04G20…	0.00197	over	0.00078	over	0.00017	over	293	79	51.1	293	88	58.09	293	92	57.9	DM8C01G03350,DM8C01G05250,DM8C01G08620,DM8C01G19130,DM8C01G19480,DM8C01G22980,DM8C01G24380,DM8C01G29370,DM8C01G30470,DM8C01G30540,DM8C01G31030,DM8C01G34480,DM8C01G44620,DM8C01G45480,DM8C01G47240,DM8C02G13210,DM8C02G26470,DM8C02G27040,DM8C02G30080,DM8C02G31820,DM8C02G32520,DM8C02G32570,DM8C02G32710,DM8C03G06440,DM8C03G20050,DM8C03G32300,DM8C04G20390,DM8C04G21420,DM8C04G23850,DM8C04G24350,DM8C04G29…	DM8C01G03350,DM8C01G05250,DM8C01G08620,DM8C01G13240,DM8C01G19130,DM8C01G19480,DM8C01G22980,DM8C01G29370,DM8C01G30470,DM8C01G30540,DM8C01G31010,DM8C01G31030,DM8C01G34480,DM8C01G45480,DM8C01G47240,DM8C02G13210,DM8C02G26470,DM8C02G27040,DM8C02G30080,DM8C02G31820,DM8C02G32520,DM8C02G32710,DM8C03G06440,DM8C03G20050,DM8C03G20060,DM8C03G32300,DM8C04G20390,DM8C04G21420,DM8C04G23850,DM8C04G24350,DM8C04G25…	DM8C01G03350,DM8C01G05250,DM8C01G08620,DM8C01G13240,DM8C01G19130,DM8C01G19480,DM8C01G19530,DM8C01G22980,DM8C01G24380,DM8C01G29370,DM8C01G30470,DM8C01G30540,DM8C01G31010,DM8C01G31030,DM8C01G34480,DM8C01G44620,DM8C01G45480,DM8C01G47240,DM8C02G26470,DM8C02G27040,DM8C02G30080,DM8C02G31820,DM8C02G32520,DM8C02G32570,DM8C02G32710,DM8C03G06440,DM8C03G20050,DM8C03G20060,DM8C03G32300,DM8C04G20390,DM8C04G21…
GO:0071217	cellular response to external biotic stimulus	0.01994	0.00197	7	DM8C02G17900,DM8C06G15900,DM8C06G15910,DM8C06G15920,DM8C06G19730,DM8C06G33230,DM8C09G17790	0.00197	over	0.01692	over	0.01994	over	11	7	1.92	11	6	2.18	11	6	2.17	DM8C02G17900,DM8C06G15900,DM8C06G15910,DM8C06G15920,DM8C06G19730,DM8C06G33230,DM8C09G17790	DM8C02G17900,DM8C06G15900,DM8C06G15910,DM8C06G15920,DM8C06G19730,DM8C06G33230	DM8C02G17900,DM8C06G15900,DM8C06G15910,DM8C06G15920,DM8C06G19730,DM8C06G33230
GO:0006857	oligopeptide transport	0.00595	0.00088	13	DM8C02G23800,DM8C03G22780,DM8C04G30180,DM8C04G30230,DM8C06G17500,DM8C06G31560,DM8C07G04340,DM8C08G30070,DM8C09G27500,DM8C12G18670,DM8C12G18680,DM8C12G18690,DM8C12G29000	0.00203	over	0.00088	over	0.00595	over	28	11	4.88	28	12	5.55	28	11	5.53	DM8C02G23800,DM8C03G22780,DM8C04G30230,DM8C06G17500,DM8C06G31560,DM8C07G04340,DM8C08G30070,DM8C09G27500,DM8C12G18670,DM8C12G18680,DM8C12G29000	DM8C02G23800,DM8C03G22780,DM8C04G30180,DM8C04G30230,DM8C06G17500,DM8C06G31560,DM8C07G04340,DM8C08G30070,DM8C09G27500,DM8C12G18680,DM8C12G18690,DM8C12G29000	DM8C02G23800,DM8C03G22780,DM8C04G30230,DM8C06G17500,DM8C06G31560,DM8C07G04340,DM8C08G30070,DM8C09G27500,DM8C12G18680,DM8C12G18690,DM8C12G29000
GO:0097366	response to bronchodilator	0.04119	0.00185	16	DM8C01G25130,DM8C01G25150,DM8C01G41320,DM8C02G09570,DM8C02G12740,DM8C02G12760,DM8C02G12780,DM8C02G30320,DM8C02G32520,DM8C02G32570,DM8C04G23850,DM8C05G21740,DM8C06G09320,DM8C07G17090,DM8C08G09780,DM8C08G18620	0.00209	over	0.04119	over	0.00185	over	32	13	5.58	32	11	6.34	32	14	6.32	DM8C01G25130,DM8C01G25150,DM8C02G09570,DM8C02G12760,DM8C02G12780,DM8C02G30320,DM8C02G32520,DM8C02G32570,DM8C04G23850,DM8C05G21740,DM8C07G17090,DM8C08G09780,DM8C08G18620	DM8C01G25130,DM8C01G25150,DM8C02G09570,DM8C02G30320,DM8C02G32520,DM8C04G23850,DM8C05G21740,DM8C06G09320,DM8C07G17090,DM8C08G09780,DM8C08G18620	DM8C01G25130,DM8C01G25150,DM8C01G41320,DM8C02G09570,DM8C02G12740,DM8C02G12780,DM8C02G30320,DM8C02G32520,DM8C02G32570,DM8C04G23850,DM8C05G21740,DM8C07G17090,DM8C08G09780,DM8C08G18620
GO:0009636	response to toxic substance		0.00211	99	DM8C01G00050,DM8C01G15100,DM8C01G16520,DM8C01G22240,DM8C01G23040,DM8C01G24380,DM8C01G25660,DM8C01G26440,DM8C01G31820,DM8C01G33110,DM8C01G44610,DM8C02G01570,DM8C02G17900,DM8C02G22830,DM8C02G24650,DM8C02G24670,DM8C02G32520,DM8C02G32570,DM8C03G11870,DM8C03G12290,DM8C03G14290,DM8C03G20300,DM8C03G22520,DM8C03G30000,DM8C03G32300,DM8C03G33220,DM8C04G06080,DM8C04G06090,DM8C04G06790,DM8C04G20820,DM8C04G23…	0.00211	over					428	99	74.64							DM8C01G00050,DM8C01G15100,DM8C01G16520,DM8C01G22240,DM8C01G23040,DM8C01G24380,DM8C01G25660,DM8C01G26440,DM8C01G31820,DM8C01G33110,DM8C01G44610,DM8C02G01570,DM8C02G17900,DM8C02G22830,DM8C02G24650,DM8C02G24670,DM8C02G32520,DM8C02G32570,DM8C03G11870,DM8C03G12290,DM8C03G14290,DM8C03G20300,DM8C03G22520,DM8C03G30000,DM8C03G32300,DM8C03G33220,DM8C04G06080,DM8C04G06090,DM8C04G06790,DM8C04G20820,DM8C04G23…
GO:0048449	floral organ formation	0.03307	0.00225	17	DM8C01G07350,DM8C02G23760,DM8C02G24490,DM8C02G28450,DM8C03G29600,DM8C04G23010,DM8C04G34860,DM8C05G01070,DM8C05G11500,DM8C05G19460,DM8C06G16380,DM8C06G28060,DM8C07G22130,DM8C08G13410,DM8C08G16230,DM8C10G23950,DM8C12G16010	0.00225	over	0.03307	over	0.00565	over	47	16	8.2	47	14	9.32	47	17	9.29	DM8C01G07350,DM8C02G24490,DM8C02G28450,DM8C03G29600,DM8C04G23010,DM8C04G34860,DM8C05G01070,DM8C05G11500,DM8C05G19460,DM8C06G16380,DM8C06G28060,DM8C07G22130,DM8C08G13410,DM8C08G16230,DM8C10G23950,DM8C12G16010	DM8C01G07350,DM8C02G24490,DM8C02G28450,DM8C03G29600,DM8C04G23010,DM8C04G34860,DM8C05G01070,DM8C05G19460,DM8C06G16380,DM8C06G28060,DM8C08G13410,DM8C08G16230,DM8C10G23950,DM8C12G16010	DM8C01G07350,DM8C02G23760,DM8C02G24490,DM8C02G28450,DM8C03G29600,DM8C04G23010,DM8C04G34860,DM8C05G01070,DM8C05G11500,DM8C05G19460,DM8C06G16380,DM8C06G28060,DM8C07G22130,DM8C08G13410,DM8C08G16230,DM8C10G23950,DM8C12G16010
GO:0016999	antibiotic metabolic process	0.00292	0.00133	33	DM8C01G26200,DM8C01G28930,DM8C01G47060,DM8C02G09080,DM8C02G22830,DM8C02G34600,DM8C03G33220,DM8C04G01240,DM8C04G06700,DM8C04G36380,DM8C05G07420,DM8C06G05220,DM8C06G17040,DM8C07G18050,DM8C07G19450,DM8C07G22760,DM8C08G02180,DM8C08G02190,DM8C08G02210,DM8C08G02240,DM8C08G02250,DM8C08G13070,DM8C08G28580,DM8C09G03390,DM8C09G05960,DM8C09G11960,DM8C10G03050,DM8C10G18380,DM8C10G25480,DM8C12G01300,DM8C12G06…	0.00237	over	0.00292	over	0.00133	over	85	26	14.82	85	28	16.85	85	29	16.8	DM8C01G26200,DM8C01G28930,DM8C02G22830,DM8C02G34600,DM8C03G33220,DM8C04G01240,DM8C04G06700,DM8C04G36380,DM8C05G07420,DM8C06G17040,DM8C07G18050,DM8C07G19450,DM8C07G22760,DM8C08G02180,DM8C08G02190,DM8C08G13070,DM8C08G28580,DM8C09G03390,DM8C09G05960,DM8C09G11960,DM8C10G03050,DM8C10G18380,DM8C12G01300,DM8C12G06930,DM8C12G25420,DM8sca137G00010	DM8C01G26200,DM8C01G28930,DM8C01G47060,DM8C02G22830,DM8C02G34600,DM8C03G33220,DM8C04G01240,DM8C04G06700,DM8C04G36380,DM8C05G07420,DM8C06G17040,DM8C07G18050,DM8C07G19450,DM8C07G22760,DM8C08G02180,DM8C08G02240,DM8C08G13070,DM8C08G28580,DM8C09G03390,DM8C09G05960,DM8C09G11960,DM8C10G03050,DM8C10G18380,DM8C10G25480,DM8C12G01300,DM8C12G06930,DM8C12G25420,DM8sca137G00010	DM8C01G26200,DM8C01G28930,DM8C02G09080,DM8C02G22830,DM8C02G34600,DM8C03G33220,DM8C04G01240,DM8C04G06700,DM8C04G36380,DM8C05G07420,DM8C06G05220,DM8C06G17040,DM8C07G18050,DM8C07G19450,DM8C07G22760,DM8C08G02180,DM8C08G02210,DM8C08G02250,DM8C08G13070,DM8C08G28580,DM8C09G03390,DM8C09G05960,DM8C10G03050,DM8C10G18380,DM8C10G25480,DM8C12G01300,DM8C12G06930,DM8C12G25420,DM8sca137G00010
GO:0071216	cellular response to biotic stimulus	0.03523	0.00238	14	DM8C01G35110,DM8C01G46020,DM8C02G17900,DM8C02G33190,DM8C04G14610,DM8C04G36590,DM8C06G15900,DM8C06G15910,DM8C06G15920,DM8C06G19730,DM8C06G33230,DM8C08G18620,DM8C09G17790,DM8C10G00160	0.00238	over	0.01454	over	0.03523	over	37	14	6.45	37	13	7.34	37	12	7.31	DM8C01G35110,DM8C01G46020,DM8C02G17900,DM8C02G33190,DM8C04G14610,DM8C04G36590,DM8C06G15900,DM8C06G15910,DM8C06G15920,DM8C06G19730,DM8C06G33230,DM8C08G18620,DM8C09G17790,DM8C10G00160	DM8C01G35110,DM8C01G46020,DM8C02G17900,DM8C02G33190,DM8C04G14610,DM8C04G36590,DM8C06G15900,DM8C06G15910,DM8C06G15920,DM8C06G19730,DM8C06G33230,DM8C08G18620,DM8C10G00160	DM8C01G46020,DM8C02G17900,DM8C02G33190,DM8C04G14610,DM8C04G36590,DM8C06G15900,DM8C06G15910,DM8C06G15920,DM8C06G19730,DM8C06G33230,DM8C08G18620,DM8C10G00160
GO:1901606	alpha-amino acid catabolic process	0.01833	0.00239	36	DM8C01G03350,DM8C01G05250,DM8C01G29370,DM8C01G30470,DM8C01G30540,DM8C01G44620,DM8C01G45480,DM8C02G30080,DM8C03G20050,DM8C03G20060,DM8C04G21420,DM8C05G09280,DM8C05G27310,DM8C06G21910,DM8C06G28460,DM8C06G34460,DM8C07G14480,DM8C07G15120,DM8C07G19640,DM8C07G26510,DM8C08G06290,DM8C08G09870,DM8C08G14020,DM8C08G30150,DM8C09G04170,DM8C09G05110,DM8C10G03760,DM8C10G05870,DM8C10G14400,DM8C10G21350,DM8C10G29…	0.00239	over	0.01833	over	0.00809	over	100	32	17.44	100	31	19.83	100	32	19.76	DM8C01G03350,DM8C01G05250,DM8C01G29370,DM8C01G30470,DM8C01G30540,DM8C01G44620,DM8C01G45480,DM8C02G30080,DM8C03G20050,DM8C04G21420,DM8C05G09280,DM8C05G27310,DM8C06G21910,DM8C06G28460,DM8C06G34460,DM8C07G14480,DM8C07G15120,DM8C07G19640,DM8C07G26510,DM8C08G09870,DM8C08G14020,DM8C08G30150,DM8C09G04170,DM8C09G05110,DM8C10G05870,DM8C10G21350,DM8C10G29340,DM8C11G00790,DM8C11G19130,DM8C12G00320,DM8C12G06…	DM8C01G03350,DM8C01G05250,DM8C01G29370,DM8C01G30470,DM8C01G30540,DM8C01G45480,DM8C02G30080,DM8C03G20050,DM8C03G20060,DM8C04G21420,DM8C05G09280,DM8C05G27310,DM8C06G21910,DM8C07G15120,DM8C07G19640,DM8C07G26510,DM8C08G09870,DM8C08G14020,DM8C08G30150,DM8C09G04170,DM8C09G05110,DM8C10G03760,DM8C10G05870,DM8C10G14400,DM8C10G21350,DM8C10G29340,DM8C11G00790,DM8C11G19130,DM8C12G00320,DM8C12G06060,DM8C12G08…	DM8C01G03350,DM8C01G05250,DM8C01G29370,DM8C01G30470,DM8C01G30540,DM8C01G44620,DM8C01G45480,DM8C02G30080,DM8C03G20050,DM8C03G20060,DM8C04G21420,DM8C05G09280,DM8C05G27310,DM8C06G21910,DM8C06G28460,DM8C07G14480,DM8C07G15120,DM8C07G19640,DM8C07G26510,DM8C08G06290,DM8C08G09870,DM8C08G14020,DM8C09G04170,DM8C10G03760,DM8C10G05870,DM8C10G14400,DM8C10G21350,DM8C10G29340,DM8C11G00790,DM8C11G19130,DM8C12G00…
GO:0042026	protein refolding	0.00247	0.00139	9	DM8C01G28790,DM8C01G39700,DM8C01G41920,DM8C03G32440,DM8C04G06790,DM8C09G02080,DM8C10G21000,DM8C11G20440,DM8C11G23270	0.00247	over	0.00139	over	0.00169	over	15	8	2.62	15	9	2.97	15	9	2.96	DM8C01G28790,DM8C01G39700,DM8C01G41920,DM8C04G06790,DM8C09G02080,DM8C10G21000,DM8C11G20440,DM8C11G23270	DM8C01G28790,DM8C01G39700,DM8C01G41920,DM8C03G32440,DM8C04G06790,DM8C09G02080,DM8C10G21000,DM8C11G20440,DM8C11G23270	DM8C01G28790,DM8C01G39700,DM8C01G41920,DM8C03G32440,DM8C04G06790,DM8C09G02080,DM8C10G21000,DM8C11G20440,DM8C11G23270
GO:0071731	response to nitric oxide	0.04663	0.00235	16	DM8C01G25130,DM8C01G25150,DM8C01G41320,DM8C02G09570,DM8C02G12740,DM8C02G12760,DM8C02G12780,DM8C02G30320,DM8C02G32520,DM8C02G32570,DM8C04G23850,DM8C05G21740,DM8C06G09320,DM8C07G17090,DM8C08G09780,DM8C08G18620	0.00258	over	0.04663	over	0.00235	over	32	13	5.58	32	11	6.34	32	14	6.32	DM8C01G25130,DM8C01G25150,DM8C02G09570,DM8C02G12760,DM8C02G12780,DM8C02G30320,DM8C02G32520,DM8C02G32570,DM8C04G23850,DM8C05G21740,DM8C07G17090,DM8C08G09780,DM8C08G18620	DM8C01G25130,DM8C01G25150,DM8C02G09570,DM8C02G30320,DM8C02G32520,DM8C04G23850,DM8C05G21740,DM8C06G09320,DM8C07G17090,DM8C08G09780,DM8C08G18620	DM8C01G25130,DM8C01G25150,DM8C01G41320,DM8C02G09570,DM8C02G12740,DM8C02G12780,DM8C02G30320,DM8C02G32520,DM8C02G32570,DM8C04G23850,DM8C05G21740,DM8C07G17090,DM8C08G09780,DM8C08G18620
GO:0034058	endosomal vesicle fusion	0.02209	0.00261	5	DM8C02G25160,DM8C06G20240,DM8C06G29620,DM8C07G22810,DM8C11G21020	0.00261	over	0.02209	over	0.02209	over	6	5	1.05	6	4	1.19	6	4	1.19	DM8C02G25160,DM8C06G20240,DM8C06G29620,DM8C07G22810,DM8C11G21020	DM8C02G25160,DM8C06G20240,DM8C06G29620,DM8C07G22810	DM8C02G25160,DM8C06G20240,DM8C06G29620,DM8C07G22810
GO:0009624	response to nematode	0.00451	5.3e-05	45	DM8C01G07210,DM8C01G33310,DM8C01G39380,DM8C01G47060,DM8C02G14730,DM8C02G14760,DM8C02G17900,DM8C02G32340,DM8C02G33450,DM8C03G22720,DM8C03G25830,DM8C04G00980,DM8C04G06450,DM8C04G06460,DM8C04G18610,DM8C04G30530,DM8C04G36660,DM8C05G25930,DM8C06G03230,DM8C06G10410,DM8C06G11800,DM8C06G15900,DM8C06G15910,DM8C06G15920,DM8C06G19730,DM8C06G29230,DM8C06G33230,DM8C07G25870,DM8C07G27400,DM8C09G00280,DM8C09G04…	0.00279	over	5.3e-05	over	0.00451	over	108	34	18.83	108	41	21.41	108	36	21.34	DM8C01G33310,DM8C01G39380,DM8C02G14730,DM8C02G14760,DM8C02G17900,DM8C02G32340,DM8C03G22720,DM8C03G25830,DM8C04G06460,DM8C04G18610,DM8C04G30530,DM8C04G36660,DM8C05G25930,DM8C06G03230,DM8C06G11800,DM8C06G15900,DM8C06G15910,DM8C06G15920,DM8C06G19730,DM8C06G29230,DM8C06G33230,DM8C07G25870,DM8C07G27400,DM8C09G04770,DM8C09G07780,DM8C09G17790,DM8C09G23730,DM8C09G27500,DM8C10G02320,DM8C10G08410,DM8C10G20…	DM8C01G07210,DM8C01G33310,DM8C01G39380,DM8C01G47060,DM8C02G14730,DM8C02G14760,DM8C02G17900,DM8C02G32340,DM8C02G33450,DM8C03G22720,DM8C03G25830,DM8C04G00980,DM8C04G06450,DM8C04G18610,DM8C04G30530,DM8C04G36660,DM8C05G25930,DM8C06G03230,DM8C06G10410,DM8C06G11800,DM8C06G15900,DM8C06G15910,DM8C06G15920,DM8C06G19730,DM8C06G29230,DM8C06G33230,DM8C07G25870,DM8C07G27400,DM8C09G00280,DM8C09G04770,DM8C09G07…	DM8C01G33310,DM8C01G39380,DM8C02G14730,DM8C02G14760,DM8C02G17900,DM8C02G32340,DM8C02G33450,DM8C03G22720,DM8C03G25830,DM8C04G00980,DM8C04G18610,DM8C04G30530,DM8C04G36660,DM8C05G25930,DM8C06G03230,DM8C06G10410,DM8C06G11800,DM8C06G15900,DM8C06G15910,DM8C06G15920,DM8C06G19730,DM8C06G29230,DM8C06G33230,DM8C07G25870,DM8C07G27400,DM8C09G04770,DM8C09G07780,DM8C09G23730,DM8C09G27500,DM8C10G02320,DM8C10G08…
GO:0033014	tetrapyrrole biosynthetic process	0.00633	0.00278	47	DM8C01G20120,DM8C01G20800,DM8C02G33030,DM8C03G30700,DM8C03G33040,DM8C03G38070,DM8C04G02410,DM8C04G03690,DM8C04G03720,DM8C04G05210,DM8C04G10270,DM8C04G10320,DM8C04G10330,DM8C04G10380,DM8C04G10390,DM8C04G10410,DM8C04G10460,DM8C04G30340,DM8C04G36540,DM8C05G02710,DM8C06G10300,DM8C06G11890,DM8C06G17100,DM8C06G18600,DM8C06G18620,DM8C06G18630,DM8C06G28220,DM8C07G00270,DM8C07G11690,DM8C07G19860,DM8C07G28…	0.00293	over	0.00278	over	0.00633	over	133	37	23.19	133	40	26.37	133	39	26.28	DM8C01G20120,DM8C03G30700,DM8C03G33040,DM8C03G38070,DM8C04G02410,DM8C04G03720,DM8C04G05210,DM8C04G10270,DM8C04G10330,DM8C04G10380,DM8C04G10410,DM8C04G10460,DM8C04G30340,DM8C04G36540,DM8C05G02710,DM8C06G11890,DM8C06G17100,DM8C06G28220,DM8C07G00270,DM8C07G11690,DM8C07G19860,DM8C07G28360,DM8C08G01100,DM8C08G14010,DM8C08G14580,DM8C08G18700,DM8C08G23950,DM8C10G02160,DM8C10G02670,DM8C10G03730,DM8C10G27…	DM8C01G20120,DM8C01G20800,DM8C03G30700,DM8C03G33040,DM8C03G38070,DM8C04G02410,DM8C04G03690,DM8C04G05210,DM8C04G10330,DM8C04G10380,DM8C04G10390,DM8C04G10410,DM8C04G10460,DM8C04G30340,DM8C04G36540,DM8C05G02710,DM8C06G10300,DM8C06G11890,DM8C06G17100,DM8C06G18600,DM8C06G18620,DM8C06G18630,DM8C06G28220,DM8C07G00270,DM8C07G11690,DM8C07G19860,DM8C07G28360,DM8C08G01100,DM8C08G14580,DM8C08G18700,DM8C08G23…	DM8C01G20120,DM8C01G20800,DM8C02G33030,DM8C03G30700,DM8C03G33040,DM8C03G38070,DM8C04G02410,DM8C04G03690,DM8C04G05210,DM8C04G10320,DM8C04G10380,DM8C04G10410,DM8C04G10460,DM8C04G30340,DM8C04G36540,DM8C05G02710,DM8C06G10300,DM8C06G11890,DM8C06G17100,DM8C06G18600,DM8C06G28220,DM8C07G00270,DM8C07G11690,DM8C07G19860,DM8C07G28360,DM8C08G01100,DM8C08G14580,DM8C08G18700,DM8C08G23950,DM8C10G02160,DM8C10G02…
GO:0000470	maturation of LSU-rRNA	0.00297	0.00077	19	DM8C01G06390,DM8C01G24570,DM8C01G45100,DM8C02G05600,DM8C02G22450,DM8C02G30850,DM8C03G31850,DM8C04G06500,DM8C06G04730,DM8C06G11120,DM8C06G21160,DM8C06G21170,DM8C06G23840,DM8C06G29210,DM8C06G30600,DM8C10G15140,DM8C11G21910,DM8C12G02690,DM8C12G26070	0.00297	over	0.00116	over	0.00077	over	41	16	7.15	41	18	8.13	41	18	8.1	DM8C01G06390,DM8C01G24570,DM8C01G45100,DM8C02G05600,DM8C02G22450,DM8C03G31850,DM8C04G06500,DM8C06G11120,DM8C06G21160,DM8C06G21170,DM8C06G23840,DM8C06G29210,DM8C10G15140,DM8C11G21910,DM8C12G02690,DM8C12G26070	DM8C01G06390,DM8C01G24570,DM8C01G45100,DM8C02G05600,DM8C02G22450,DM8C02G30850,DM8C03G31850,DM8C04G06500,DM8C06G11120,DM8C06G21160,DM8C06G21170,DM8C06G23840,DM8C06G29210,DM8C06G30600,DM8C10G15140,DM8C11G21910,DM8C12G02690,DM8C12G26070	DM8C01G06390,DM8C01G24570,DM8C01G45100,DM8C02G05600,DM8C02G22450,DM8C02G30850,DM8C03G31850,DM8C04G06500,DM8C06G04730,DM8C06G11120,DM8C06G21160,DM8C06G21170,DM8C06G23840,DM8C06G29210,DM8C06G30600,DM8C11G21910,DM8C12G02690,DM8C12G26070
GO:0016070	RNA metabolic process	0.00531	0.00021	696	DM8C01G00790,DM8C01G01890,DM8C01G02530,DM8C01G02640,DM8C01G02830,DM8C01G03170,DM8C01G03680,DM8C01G04790,DM8C01G04930,DM8C01G05730,DM8C01G06280,DM8C01G06390,DM8C01G07240,DM8C01G07350,DM8C01G11570,DM8C01G15600,DM8C01G17780,DM8C01G18080,DM8C01G18570,DM8C01G22180,DM8C01G22930,DM8C01G23240,DM8C01G23520,DM8C01G24380,DM8C01G24570,DM8C01G25060,DM8C01G25120,DM8C01G25880,DM8C01G26490,DM8C01G26890,DM8C01G26…	0.00316	under	0.00531	under	0.00021	under	3679	526	641.58	3679	586	729.42	3679	609	727.06	DM8C01G00790,DM8C01G01890,DM8C01G02640,DM8C01G02830,DM8C01G05730,DM8C01G06390,DM8C01G07240,DM8C01G07350,DM8C01G15600,DM8C01G17780,DM8C01G18080,DM8C01G18570,DM8C01G22180,DM8C01G22930,DM8C01G23240,DM8C01G23520,DM8C01G24380,DM8C01G24570,DM8C01G25060,DM8C01G25120,DM8C01G25880,DM8C01G26490,DM8C01G26890,DM8C01G26900,DM8C01G27740,DM8C01G27750,DM8C01G28390,DM8C01G28700,DM8C01G29170,DM8C01G30340,DM8C01G31…	DM8C01G00790,DM8C01G01890,DM8C01G02530,DM8C01G02640,DM8C01G02830,DM8C01G03170,DM8C01G03680,DM8C01G04790,DM8C01G05730,DM8C01G06280,DM8C01G06390,DM8C01G07240,DM8C01G07350,DM8C01G15600,DM8C01G17780,DM8C01G18080,DM8C01G18570,DM8C01G22930,DM8C01G23240,DM8C01G23520,DM8C01G24570,DM8C01G25060,DM8C01G25120,DM8C01G25880,DM8C01G26490,DM8C01G26900,DM8C01G27740,DM8C01G27750,DM8C01G28390,DM8C01G28700,DM8C01G29…	DM8C01G00790,DM8C01G01890,DM8C01G02530,DM8C01G02640,DM8C01G02830,DM8C01G03170,DM8C01G03680,DM8C01G04790,DM8C01G04930,DM8C01G05730,DM8C01G06280,DM8C01G06390,DM8C01G07240,DM8C01G07350,DM8C01G11570,DM8C01G15600,DM8C01G17780,DM8C01G18080,DM8C01G18570,DM8C01G22180,DM8C01G22930,DM8C01G23240,DM8C01G23520,DM8C01G24380,DM8C01G24570,DM8C01G25060,DM8C01G25120,DM8C01G25880,DM8C01G26490,DM8C01G26890,DM8C01G26…
GO:0051785	positive regulation of nuclear division	0.00317	0.00069	5	DM8C02G14940,DM8C03G03770,DM8C04G33660,DM8C07G22230,DM8C10G03210	0.00317	over	0.00086	over	0.00069	over	8	4	1.4	8	5	1.59	8	5	1.58	DM8C02G14940,DM8C04G33660,DM8C07G22230,DM8C10G03210	DM8C02G14940,DM8C03G03770,DM8C04G33660,DM8C07G22230,DM8C10G03210	DM8C02G14940,DM8C03G03770,DM8C04G33660,DM8C07G22230,DM8C10G03210
GO:0043086	negative regulation of catalytic activity	0.00517	0.00319	56	DM8C01G29290,DM8C01G35120,DM8C01G49210,DM8C02G03710,DM8C02G12710,DM8C02G20070,DM8C02G29630,DM8C03G12010,DM8C03G12030,DM8C03G16160,DM8C03G16200,DM8C03G16230,DM8C03G16320,DM8C03G19370,DM8C03G19520,DM8C03G23300,DM8C03G24450,DM8C03G24460,DM8C03G24480,DM8C03G24500,DM8C03G37790,DM8C04G23850,DM8C04G33090,DM8C04G33160,DM8C04G33170,DM8C05G09760,DM8C06G00460,DM8C06G12750,DM8C06G12760,DM8C06G13870,DM8C06G19…	0.00319	over	0.00517	over	0.00457	over	191	43	33.31	191	46	37.87	191	47	37.75	DM8C01G29290,DM8C01G49210,DM8C02G03710,DM8C02G12710,DM8C02G20070,DM8C03G12030,DM8C03G16160,DM8C03G16320,DM8C03G19370,DM8C03G23300,DM8C03G24460,DM8C03G24480,DM8C03G24500,DM8C03G37790,DM8C04G23850,DM8C04G33090,DM8C04G33160,DM8C05G09760,DM8C06G00460,DM8C06G12750,DM8C06G13870,DM8C06G19930,DM8C06G28160,DM8C06G28500,DM8C07G06560,DM8C07G13650,DM8C07G25640,DM8C07G25650,DM8C08G14470,DM8C08G22870,DM8C08G24…	DM8C01G29290,DM8C01G49210,DM8C02G03710,DM8C02G12710,DM8C02G20070,DM8C03G12030,DM8C03G16160,DM8C03G16200,DM8C03G16230,DM8C03G16320,DM8C03G19370,DM8C03G19520,DM8C03G23300,DM8C03G24460,DM8C03G24480,DM8C03G24500,DM8C03G37790,DM8C04G23850,DM8C04G33160,DM8C04G33170,DM8C06G00460,DM8C06G12750,DM8C06G12760,DM8C06G13870,DM8C06G19930,DM8C06G28160,DM8C06G28500,DM8C07G06560,DM8C07G09550,DM8C07G13650,DM8C07G25…	DM8C01G29290,DM8C01G35120,DM8C01G49210,DM8C02G03710,DM8C02G12710,DM8C02G20070,DM8C02G29630,DM8C03G12010,DM8C03G12030,DM8C03G16160,DM8C03G16200,DM8C03G16230,DM8C03G16320,DM8C03G19370,DM8C03G23300,DM8C03G24450,DM8C03G24460,DM8C03G24480,DM8C03G24500,DM8C03G37790,DM8C04G23850,DM8C05G09760,DM8C06G00460,DM8C06G12750,DM8C06G13870,DM8C06G19930,DM8C06G28160,DM8C06G28500,DM8C07G06560,DM8C07G13650,DM8C07G25…
GO:0051446	positive regulation of meiotic cell cycle	0.00844	0.00331	4	DM8C02G14940,DM8C06G28920,DM8C07G22230,DM8C10G03210	0.00331	over	0.00844	over	0.00788	over	7	4	1.22	7	4	1.39	7	4	1.38	DM8C02G14940,DM8C06G28920,DM8C07G22230,DM8C10G03210	DM8C02G14940,DM8C06G28920,DM8C07G22230,DM8C10G03210	DM8C02G14940,DM8C06G28920,DM8C07G22230,DM8C10G03210
GO:0098719	sodium ion import across plasma membrane		0.00342	4	DM8C01G00050,DM8C01G20540,DM8C01G34890,DM8C04G11110	0.00342	over	0.00342	over			5	4	0.87	5	4	0.99				DM8C01G00050,DM8C01G20540,DM8C01G34890,DM8C04G11110	DM8C01G00050,DM8C01G20540,DM8C01G34890,DM8C04G11110
GO:0031110	regulation of microtubule polymerization or depolymerization	0.01569	0.00345	3	DM8C05G21050,DM8C06G02080,DM8C10G00160	0.00345	over	0.01569	over	0.01569	over	6	3	1.05	6	3	1.19	6	3	1.19	DM8C05G21050,DM8C06G02080,DM8C10G00160	DM8C05G21050,DM8C06G02080,DM8C10G00160	DM8C05G21050,DM8C06G02080,DM8C10G00160
GO:0019430	removal of superoxide radicals	0.00445	0.00218	8	DM8C02G01570,DM8C03G14290,DM8C04G23850,DM8C06G12260,DM8C07G13480,DM8C08G22980,DM8C11G20870,DM8C12G03810	0.00354	over	0.00218	over	0.00445	over	15	8	2.62	15	8	2.97	15	8	2.96	DM8C02G01570,DM8C03G14290,DM8C04G23850,DM8C06G12260,DM8C07G13480,DM8C08G22980,DM8C11G20870,DM8C12G03810	DM8C02G01570,DM8C03G14290,DM8C04G23850,DM8C06G12260,DM8C07G13480,DM8C08G22980,DM8C11G20870,DM8C12G03810	DM8C02G01570,DM8C03G14290,DM8C04G23850,DM8C06G12260,DM8C07G13480,DM8C08G22980,DM8C11G20870,DM8C12G03810
GO:0010336	gibberellic acid homeostasis	0.00814	0.00356	4	DM8C03G31500,DM8C05G03040,DM8C06G05450,DM8C07G03710	0.00356	over	0.00672	over	0.00814	over	4	4	0.7	4	4	0.79	4	4	0.79	DM8C03G31500,DM8C05G03040,DM8C06G05450,DM8C07G03710	DM8C03G31500,DM8C05G03040,DM8C06G05450,DM8C07G03710	DM8C03G31500,DM8C05G03040,DM8C06G05450,DM8C07G03710
GO:0140115	export across plasma membrane		0.00376	22	DM8C01G00050,DM8C01G23710,DM8C02G26610,DM8C02G30220,DM8C02G31740,DM8C03G03270,DM8C03G27990,DM8C03G33660,DM8C04G02530,DM8C04G34800,DM8C05G04730,DM8C06G00400,DM8C06G25870,DM8C07G00120,DM8C07G06740,DM8C08G20560,DM8C09G04770,DM8C10G02320,DM8C10G02920,DM8C10G26640,DM8C11G11000,Soltu.DM.04G022050	0.00376	over			0.01921	over	53	20	9.24				53	20	10.47	DM8C01G00050,DM8C01G23710,DM8C02G26610,DM8C02G30220,DM8C02G31740,DM8C03G03270,DM8C03G27990,DM8C03G33660,DM8C04G02530,DM8C04G34800,DM8C06G00400,DM8C06G25870,DM8C07G00120,DM8C07G06740,DM8C08G20560,DM8C09G04770,DM8C10G02320,DM8C10G02920,DM8C10G26640,DM8C11G11000		DM8C01G00050,DM8C02G30220,DM8C02G31740,DM8C03G03270,DM8C03G27990,DM8C03G33660,DM8C04G02530,DM8C04G34800,DM8C05G04730,DM8C06G00400,DM8C06G25870,DM8C07G00120,DM8C07G06740,DM8C08G20560,DM8C09G04770,DM8C10G02320,DM8C10G02920,DM8C10G26640,DM8C11G11000,Soltu.DM.04G022050
GO:0042273	ribosomal large subunit biogenesis	0.00753	0.00209	37	DM8C01G06390,DM8C01G11570,DM8C01G24570,DM8C01G26980,DM8C01G39770,DM8C01G40920,DM8C01G45100,DM8C02G05600,DM8C02G08300,DM8C02G22450,DM8C02G27760,DM8C02G30850,DM8C03G31850,DM8C04G06500,DM8C05G23300,DM8C06G01870,DM8C06G04730,DM8C06G10510,DM8C06G11120,DM8C06G21160,DM8C06G21170,DM8C06G23840,DM8C06G29210,DM8C06G30090,DM8C06G30600,DM8C06G32400,DM8C08G02090,DM8C08G30390,DM8C09G05520,DM8C09G06740,DM8C09G21…	0.00382	over	0.00753	over	0.00209	over	116	32	20.23	116	33	23	116	35	22.92	DM8C01G06390,DM8C01G24570,DM8C01G26980,DM8C01G39770,DM8C01G40920,DM8C01G45100,DM8C02G05600,DM8C02G22450,DM8C02G27760,DM8C03G31850,DM8C04G06500,DM8C05G23300,DM8C06G01870,DM8C06G10510,DM8C06G11120,DM8C06G21160,DM8C06G21170,DM8C06G23840,DM8C06G29210,DM8C06G30090,DM8C06G32400,DM8C08G02090,DM8C08G30390,DM8C09G05520,DM8C09G06740,DM8C09G21540,DM8C10G15140,DM8C11G21910,DM8C12G01720,DM8C12G02690,DM8C12G05…	DM8C01G06390,DM8C01G24570,DM8C01G26980,DM8C01G39770,DM8C01G40920,DM8C01G45100,DM8C02G05600,DM8C02G22450,DM8C02G27760,DM8C02G30850,DM8C03G31850,DM8C04G06500,DM8C05G23300,DM8C06G01870,DM8C06G10510,DM8C06G11120,DM8C06G21160,DM8C06G21170,DM8C06G23840,DM8C06G29210,DM8C06G30090,DM8C06G30600,DM8C08G02090,DM8C08G30390,DM8C09G05520,DM8C09G06740,DM8C09G21540,DM8C10G15140,DM8C11G21910,DM8C12G01720,DM8C12G02…	DM8C01G06390,DM8C01G11570,DM8C01G24570,DM8C01G26980,DM8C01G39770,DM8C01G40920,DM8C01G45100,DM8C02G05600,DM8C02G08300,DM8C02G22450,DM8C02G27760,DM8C02G30850,DM8C03G31850,DM8C04G06500,DM8C05G23300,DM8C06G01870,DM8C06G04730,DM8C06G10510,DM8C06G11120,DM8C06G21160,DM8C06G21170,DM8C06G23840,DM8C06G29210,DM8C06G30090,DM8C06G30600,DM8C08G02090,DM8C08G30390,DM8C09G05520,DM8C09G06740,DM8C09G21540,DM8C11G21…
GO:0006885	regulation of pH	0.03594	0.00399	19	DM8C01G00050,DM8C01G16130,DM8C01G20540,DM8C01G34890,DM8C01G46890,DM8C01G48490,DM8C03G27990,DM8C03G37930,DM8C04G11110,DM8C06G23340,DM8C06G25870,DM8C06G26260,DM8C06G30280,DM8C06G32020,DM8C07G00120,DM8C08G15870,DM8C08G28710,DM8C10G17970,DM8C11G00600	0.00399	over	0.01452	over	0.03594	over	57	18	9.94	57	18	11.3	57	17	11.26	DM8C01G00050,DM8C01G16130,DM8C01G20540,DM8C01G34890,DM8C01G46890,DM8C01G48490,DM8C03G27990,DM8C03G37930,DM8C04G11110,DM8C06G23340,DM8C06G25870,DM8C06G26260,DM8C06G30280,DM8C06G32020,DM8C07G00120,DM8C08G28710,DM8C10G17970,DM8C11G00600	DM8C01G00050,DM8C01G16130,DM8C01G20540,DM8C01G34890,DM8C01G46890,DM8C01G48490,DM8C03G37930,DM8C04G11110,DM8C06G23340,DM8C06G25870,DM8C06G26260,DM8C06G30280,DM8C06G32020,DM8C07G00120,DM8C08G15870,DM8C08G28710,DM8C10G17970,DM8C11G00600	DM8C01G00050,DM8C01G16130,DM8C01G34890,DM8C01G46890,DM8C01G48490,DM8C03G27990,DM8C03G37930,DM8C04G11110,DM8C06G23340,DM8C06G25870,DM8C06G26260,DM8C06G30280,DM8C07G00120,DM8C08G15870,DM8C08G28710,DM8C10G17970,DM8C11G00600
GO:0072659	protein localization to plasma membrane	0.01356	0.00412	10	DM8C01G37080,DM8C01G49210,DM8C02G33860,DM8C04G31340,DM8C06G09370,DM8C06G14580,DM8C08G14360,DM8C09G22940,DM8C09G22950,DM8C11G23850	0.00412	over	0.01356	over	0.00412	over	18	8	3.14	18	8	3.57	18	9	3.56	DM8C01G37080,DM8C01G49210,DM8C02G33860,DM8C04G31340,DM8C06G14580,DM8C08G14360,DM8C09G22950,DM8C11G23850	DM8C01G37080,DM8C01G49210,DM8C02G33860,DM8C04G31340,DM8C06G14580,DM8C08G14360,DM8C09G22950,DM8C11G23850	DM8C01G49210,DM8C02G33860,DM8C04G31340,DM8C06G09370,DM8C06G14580,DM8C08G14360,DM8C09G22940,DM8C09G22950,DM8C11G23850
GO:0006810	transport	0.01296	0.00101	667	DM8C01G00050,DM8C01G00060,DM8C01G00780,DM8C01G01440,DM8C01G03700,DM8C01G03790,DM8C01G03940,DM8C01G06150,DM8C01G07210,DM8C01G07480,DM8C01G07870,DM8C01G08530,DM8C01G08620,DM8C01G09090,DM8C01G14690,DM8C01G15040,DM8C01G15920,DM8C01G16130,DM8C01G16290,DM8C01G19740,DM8C01G20440,DM8C01G20540,DM8C01G21220,DM8C01G21350,DM8C01G23710,DM8C01G23780,DM8C01G24350,DM8C01G24850,DM8C01G25130,DM8C01G25150,DM8C01G26…	0.00412	over	0.01296	over	0.00101	over	2564	498	447.14	2564	565	508.36	2564	569	506.71	DM8C01G00050,DM8C01G00060,DM8C01G01440,DM8C01G03700,DM8C01G03790,DM8C01G06150,DM8C01G07480,DM8C01G07870,DM8C01G08530,DM8C01G08620,DM8C01G09090,DM8C01G14690,DM8C01G15040,DM8C01G15920,DM8C01G16130,DM8C01G16290,DM8C01G20540,DM8C01G21220,DM8C01G23710,DM8C01G24350,DM8C01G25130,DM8C01G25150,DM8C01G26920,DM8C01G27160,DM8C01G28080,DM8C01G28470,DM8C01G28640,DM8C01G30130,DM8C01G30830,DM8C01G31380,DM8C01G31…	DM8C01G00050,DM8C01G00060,DM8C01G00780,DM8C01G01440,DM8C01G03700,DM8C01G06150,DM8C01G07210,DM8C01G07480,DM8C01G07870,DM8C01G08620,DM8C01G09090,DM8C01G14690,DM8C01G15040,DM8C01G15920,DM8C01G16130,DM8C01G16290,DM8C01G19740,DM8C01G20440,DM8C01G20540,DM8C01G21220,DM8C01G21350,DM8C01G23710,DM8C01G24350,DM8C01G24850,DM8C01G25130,DM8C01G25150,DM8C01G26650,DM8C01G26920,DM8C01G27160,DM8C01G28080,DM8C01G28…	DM8C01G00050,DM8C01G00060,DM8C01G00780,DM8C01G01440,DM8C01G03790,DM8C01G03940,DM8C01G06150,DM8C01G07480,DM8C01G07870,DM8C01G08530,DM8C01G08620,DM8C01G09090,DM8C01G15040,DM8C01G15920,DM8C01G16130,DM8C01G19740,DM8C01G20440,DM8C01G21220,DM8C01G21350,DM8C01G23780,DM8C01G24350,DM8C01G25130,DM8C01G25150,DM8C01G26650,DM8C01G26920,DM8C01G27160,DM8C01G28080,DM8C01G28470,DM8C01G28640,DM8C01G30130,DM8C01G30…
GO:0010272	response to silver ion	0.02887	0.00418	7	DM8C02G17900,DM8C06G15900,DM8C06G15910,DM8C06G15920,DM8C06G19730,DM8C06G33230,DM8C09G17790	0.00418	over	0.0243	over	0.02887	over	11	7	1.92	11	6	2.18	11	6	2.17	DM8C02G17900,DM8C06G15900,DM8C06G15910,DM8C06G15920,DM8C06G19730,DM8C06G33230,DM8C09G17790	DM8C02G17900,DM8C06G15900,DM8C06G15910,DM8C06G15920,DM8C06G19730,DM8C06G33230	DM8C02G17900,DM8C06G15900,DM8C06G15910,DM8C06G15920,DM8C06G19730,DM8C06G33230
GO:0070647	protein modification by small protein conjugation or removal		0.00434	114	DM8C01G00060,DM8C01G03740,DM8C01G09080,DM8C01G15100,DM8C01G16340,DM8C01G21690,DM8C01G25240,DM8C01G31300,DM8C01G32040,DM8C01G32580,DM8C01G33120,DM8C01G34790,DM8C01G35570,DM8C01G44510,DM8C01G45910,DM8C01G46020,DM8C01G48210,DM8C01G48410,DM8C01G48690,DM8C02G03710,DM8C02G06400,DM8C02G10910,DM8C02G12710,DM8C02G18100,DM8C02G18200,DM8C02G27710,DM8C02G28400,DM8C02G29890,DM8C02G30280,DM8C02G31080,DM8C02G31…	0.00434	under					810	114	141.26							DM8C01G00060,DM8C01G03740,DM8C01G09080,DM8C01G15100,DM8C01G16340,DM8C01G21690,DM8C01G25240,DM8C01G31300,DM8C01G32040,DM8C01G32580,DM8C01G33120,DM8C01G34790,DM8C01G35570,DM8C01G44510,DM8C01G45910,DM8C01G46020,DM8C01G48210,DM8C01G48410,DM8C01G48690,DM8C02G03710,DM8C02G06400,DM8C02G10910,DM8C02G12710,DM8C02G18100,DM8C02G18200,DM8C02G27710,DM8C02G28400,DM8C02G29890,DM8C02G30280,DM8C02G31080,DM8C02G31…
GO:0023057	negative regulation of signaling	0.01363	0.00183	65	DM8C01G00060,DM8C01G08620,DM8C01G33120,DM8C01G34600,DM8C01G46280,DM8C01G46960,DM8C01G47200,DM8C02G23600,DM8C02G26530,DM8C02G30590,DM8C02G30610,DM8C03G11360,DM8C03G23470,DM8C03G28680,DM8C03G31500,DM8C03G31860,DM8C03G34380,DM8C04G21930,DM8C04G29490,DM8C04G29920,DM8C05G02710,DM8C05G09760,DM8C06G14750,DM8C06G17000,DM8C06G17160,DM8C06G19930,DM8C06G20520,DM8C06G23110,DM8C06G23120,DM8C06G23130,DM8C06G23…	0.00458	over	0.00183	over	0.01363	over	223	52	38.89	223	59	44.21	223	55	44.07	DM8C01G00060,DM8C01G08620,DM8C01G33120,DM8C01G34600,DM8C01G46280,DM8C01G46960,DM8C01G47200,DM8C02G23600,DM8C02G26530,DM8C02G30590,DM8C02G30610,DM8C03G23470,DM8C03G28680,DM8C03G31500,DM8C03G34380,DM8C04G21930,DM8C05G02710,DM8C05G09760,DM8C06G14750,DM8C06G17000,DM8C06G17160,DM8C06G19930,DM8C06G23130,DM8C06G23830,DM8C06G31220,DM8C07G03470,DM8C07G03710,DM8C07G11690,DM8C07G12240,DM8C07G13480,DM8C07G22…	DM8C01G00060,DM8C01G08620,DM8C01G33120,DM8C01G34600,DM8C01G46280,DM8C01G47200,DM8C02G23600,DM8C02G26530,DM8C02G30590,DM8C02G30610,DM8C03G11360,DM8C03G23470,DM8C03G28680,DM8C03G31500,DM8C03G34380,DM8C04G21930,DM8C04G29490,DM8C05G02710,DM8C06G14750,DM8C06G17000,DM8C06G17160,DM8C06G19930,DM8C06G20520,DM8C06G23110,DM8C06G23120,DM8C06G23130,DM8C06G23830,DM8C06G24530,DM8C06G28320,DM8C06G31220,DM8C07G03…	DM8C01G00060,DM8C01G08620,DM8C01G33120,DM8C01G34600,DM8C01G46280,DM8C01G47200,DM8C02G23600,DM8C02G30590,DM8C02G30610,DM8C03G11360,DM8C03G23470,DM8C03G28680,DM8C03G31500,DM8C03G31860,DM8C03G34380,DM8C04G21930,DM8C04G29490,DM8C04G29920,DM8C05G02710,DM8C05G09760,DM8C06G14750,DM8C06G17000,DM8C06G17160,DM8C06G19930,DM8C06G23830,DM8C06G31220,DM8C06G34400,DM8C07G03470,DM8C07G03710,DM8C07G11690,DM8C07G12…
GO:0071241	cellular response to inorganic substance	0.03999	0.00469	43	DM8C01G05730,DM8C01G25130,DM8C01G25150,DM8C01G28470,DM8C01G34600,DM8C01G41320,DM8C02G09570,DM8C02G11010,DM8C02G12740,DM8C02G12760,DM8C02G12780,DM8C02G26530,DM8C02G30320,DM8C02G32520,DM8C02G32570,DM8C02G33860,DM8C04G23850,DM8C04G29920,DM8C04G33380,DM8C05G09150,DM8C06G09320,DM8C06G24280,DM8C06G24360,DM8C06G24530,DM8C06G28640,DM8C06G33000,DM8C07G17090,DM8C07G22760,DM8C07G27600,DM8C08G09780,DM8C08G13…	0.00469	over	0.03999	over	0.0227	over	137	37	23.89	137	36	27.16	137	37	27.07	DM8C01G05730,DM8C01G25130,DM8C01G25150,DM8C01G28470,DM8C01G34600,DM8C02G09570,DM8C02G11010,DM8C02G12760,DM8C02G12780,DM8C02G26530,DM8C02G30320,DM8C02G32520,DM8C02G32570,DM8C02G33860,DM8C04G23850,DM8C04G33380,DM8C05G09150,DM8C06G24280,DM8C06G24360,DM8C06G28640,DM8C06G33000,DM8C07G17090,DM8C07G22760,DM8C07G27600,DM8C08G09780,DM8C08G13850,DM8C08G18620,DM8C09G05130,DM8C09G18260,DM8C09G24650,DM8C09G28…	DM8C01G05730,DM8C01G25130,DM8C01G25150,DM8C01G28470,DM8C01G34600,DM8C02G09570,DM8C02G11010,DM8C02G26530,DM8C02G30320,DM8C02G32520,DM8C02G33860,DM8C04G23850,DM8C04G33380,DM8C05G09150,DM8C06G09320,DM8C06G24280,DM8C06G24360,DM8C06G24530,DM8C06G28640,DM8C06G33000,DM8C07G17090,DM8C07G22760,DM8C07G27600,DM8C08G09780,DM8C08G13850,DM8C08G18620,DM8C09G18260,DM8C09G24640,DM8C09G24650,DM8C09G28950,DM8C09G30…	DM8C01G05730,DM8C01G25130,DM8C01G25150,DM8C01G28470,DM8C01G34600,DM8C01G41320,DM8C02G09570,DM8C02G11010,DM8C02G12740,DM8C02G12780,DM8C02G30320,DM8C02G32520,DM8C02G32570,DM8C02G33860,DM8C04G23850,DM8C04G29920,DM8C04G33380,DM8C05G09150,DM8C06G24280,DM8C06G24360,DM8C06G28640,DM8C06G33000,DM8C07G17090,DM8C07G22760,DM8C07G27600,DM8C08G09780,DM8C08G13850,DM8C08G18620,DM8C09G05130,DM8C09G18260,DM8C09G24…
GO:0046854	phosphatidylinositol phosphate biosynthetic process	0.00471	0.00222	9	DM8C03G06440,DM8C04G02480,DM8C04G31340,DM8C05G04580,DM8C06G14580,DM8C06G19860,DM8C07G06490,DM8C11G10230,DM8C12G21340	0.00471	over	0.00471	over	0.00222	over	33	8	5.75	33	8	6.54	33	9	6.52	DM8C03G06440,DM8C04G02480,DM8C04G31340,DM8C05G04580,DM8C06G14580,DM8C06G19860,DM8C07G06490,DM8C11G10230	DM8C03G06440,DM8C04G02480,DM8C04G31340,DM8C05G04580,DM8C06G14580,DM8C06G19860,DM8C07G06490,DM8C11G10230	DM8C03G06440,DM8C04G02480,DM8C04G31340,DM8C05G04580,DM8C06G14580,DM8C06G19860,DM8C07G06490,DM8C11G10230,DM8C12G21340
GO:0048444	floral organ morphogenesis		0.00485	20	DM8C01G07350,DM8C01G35070,DM8C02G23760,DM8C02G24490,DM8C02G28450,DM8C03G29600,DM8C04G23010,DM8C04G34860,DM8C05G01070,DM8C05G06720,DM8C05G11500,DM8C05G19460,DM8C06G00750,DM8C06G16380,DM8C06G28060,DM8C07G22130,DM8C08G13410,DM8C08G16230,DM8C10G23950,DM8C12G16010	0.00485	over			0.01518	over	63	19	10.99				63	20	12.45	DM8C01G07350,DM8C01G35070,DM8C02G24490,DM8C02G28450,DM8C03G29600,DM8C04G23010,DM8C04G34860,DM8C05G01070,DM8C05G06720,DM8C05G11500,DM8C05G19460,DM8C06G00750,DM8C06G16380,DM8C06G28060,DM8C07G22130,DM8C08G13410,DM8C08G16230,DM8C10G23950,DM8C12G16010		DM8C01G07350,DM8C01G35070,DM8C02G23760,DM8C02G24490,DM8C02G28450,DM8C03G29600,DM8C04G23010,DM8C04G34860,DM8C05G01070,DM8C05G06720,DM8C05G11500,DM8C05G19460,DM8C06G00750,DM8C06G16380,DM8C06G28060,DM8C07G22130,DM8C08G13410,DM8C08G16230,DM8C10G23950,DM8C12G16010
GO:0019752	carboxylic acid metabolic process	0.00589	0.00504	372	DM8C01G00940,DM8C01G02010,DM8C01G02110,DM8C01G02130,DM8C01G03350,DM8C01G05250,DM8C01G05750,DM8C01G05800,DM8C01G08620,DM8C01G12700,DM8C01G13240,DM8C01G13460,DM8C01G19130,DM8C01G19480,DM8C01G20800,DM8C01G21400,DM8C01G22940,DM8C01G22980,DM8C01G24160,DM8C01G24380,DM8C01G24490,DM8C01G26200,DM8C01G27130,DM8C01G28390,DM8C01G28930,DM8C01G29370,DM8C01G30250,DM8C01G30470,DM8C01G30540,DM8C01G31010,DM8C01G31…	0.00504	over	0.00589	over	0.00589	over	1210	286	211.01	1210	323	239.9	1210	323	239.13	DM8C01G00940,DM8C01G02010,DM8C01G02110,DM8C01G02130,DM8C01G03350,DM8C01G05250,DM8C01G05750,DM8C01G05800,DM8C01G08620,DM8C01G12700,DM8C01G13460,DM8C01G19130,DM8C01G19480,DM8C01G21400,DM8C01G22940,DM8C01G22980,DM8C01G24380,DM8C01G24490,DM8C01G26200,DM8C01G28390,DM8C01G28930,DM8C01G29370,DM8C01G30250,DM8C01G30470,DM8C01G30540,DM8C01G31030,DM8C01G33920,DM8C01G34600,DM8C01G36000,DM8C01G36050,DM8C01G38…	DM8C01G00940,DM8C01G02010,DM8C01G02110,DM8C01G02130,DM8C01G03350,DM8C01G05250,DM8C01G05750,DM8C01G05800,DM8C01G08620,DM8C01G12700,DM8C01G13240,DM8C01G13460,DM8C01G19130,DM8C01G19480,DM8C01G20800,DM8C01G21400,DM8C01G22940,DM8C01G22980,DM8C01G24490,DM8C01G26200,DM8C01G28390,DM8C01G28930,DM8C01G29370,DM8C01G30250,DM8C01G30470,DM8C01G30540,DM8C01G31010,DM8C01G31030,DM8C01G31600,DM8C01G33920,DM8C01G34…	DM8C01G00940,DM8C01G02010,DM8C01G02110,DM8C01G02130,DM8C01G03350,DM8C01G05250,DM8C01G05750,DM8C01G05800,DM8C01G08620,DM8C01G12700,DM8C01G13240,DM8C01G13460,DM8C01G19130,DM8C01G19480,DM8C01G20800,DM8C01G21400,DM8C01G22940,DM8C01G22980,DM8C01G24160,DM8C01G24380,DM8C01G24490,DM8C01G26200,DM8C01G27130,DM8C01G28390,DM8C01G28930,DM8C01G29370,DM8C01G30250,DM8C01G30470,DM8C01G30540,DM8C01G31010,DM8C01G31…
GO:0006468	protein phosphorylation	0.01628	0.00319	234	DM8C01G00060,DM8C01G03390,DM8C01G03400,DM8C01G03440,DM8C01G03450,DM8C01G05920,DM8C01G13140,DM8C01G20220,DM8C01G20440,DM8C01G30360,DM8C01G33120,DM8C01G34440,DM8C01G34600,DM8C01G34860,DM8C01G35080,DM8C01G35110,DM8C01G37930,DM8C01G40210,DM8C01G41520,DM8C01G43430,DM8C01G43840,DM8C01G45060,DM8C01G45780,DM8C01G48300,DM8C01G49130,DM8C02G01460,DM8C02G02750,DM8C02G02890,DM8C02G03530,DM8C02G15540,DM8C02G15…	0.00522	over	0.01628	over	0.00319	over	974	179	169.86	974	199	193.11	974	201	192.49	DM8C01G00060,DM8C01G03400,DM8C01G03450,DM8C01G05920,DM8C01G13140,DM8C01G20220,DM8C01G30360,DM8C01G33120,DM8C01G34440,DM8C01G34600,DM8C01G34860,DM8C01G35080,DM8C01G35110,DM8C01G37930,DM8C01G41520,DM8C01G43430,DM8C01G43840,DM8C01G45060,DM8C01G48300,DM8C01G49130,DM8C02G02750,DM8C02G02890,DM8C02G03530,DM8C02G15540,DM8C02G15560,DM8C02G15670,DM8C02G16090,DM8C02G19580,DM8C02G19930,DM8C02G22560,DM8C02G23…	DM8C01G00060,DM8C01G03400,DM8C01G03450,DM8C01G05920,DM8C01G13140,DM8C01G20220,DM8C01G20440,DM8C01G30360,DM8C01G33120,DM8C01G34440,DM8C01G34600,DM8C01G34860,DM8C01G35080,DM8C01G35110,DM8C01G37930,DM8C01G40210,DM8C01G41520,DM8C01G43430,DM8C01G43840,DM8C01G45060,DM8C01G45780,DM8C01G48300,DM8C01G49130,DM8C02G01460,DM8C02G02750,DM8C02G02890,DM8C02G03530,DM8C02G15540,DM8C02G15560,DM8C02G15670,DM8C02G16…	DM8C01G00060,DM8C01G03390,DM8C01G03440,DM8C01G05920,DM8C01G13140,DM8C01G20220,DM8C01G20440,DM8C01G33120,DM8C01G34440,DM8C01G34600,DM8C01G34860,DM8C01G35080,DM8C01G37930,DM8C01G41520,DM8C01G43430,DM8C01G43840,DM8C01G45060,DM8C01G45780,DM8C01G48300,DM8C01G49130,DM8C02G02750,DM8C02G02890,DM8C02G15540,DM8C02G15670,DM8C02G16090,DM8C02G18400,DM8C02G19570,DM8C02G19580,DM8C02G19920,DM8C02G19950,DM8C02G22…
GO:0009056	catabolic process	0.03735	0.00438	498	DM8C01G00780,DM8C01G01840,DM8C01G01850,DM8C01G03350,DM8C01G03740,DM8C01G03790,DM8C01G03830,DM8C01G05250,DM8C01G08620,DM8C01G13240,DM8C01G13460,DM8C01G16340,DM8C01G16520,DM8C01G17300,DM8C01G19130,DM8C01G19480,DM8C01G19530,DM8C01G21940,DM8C01G22980,DM8C01G23420,DM8C01G24380,DM8C01G24400,DM8C01G25040,DM8C01G25240,DM8C01G25660,DM8C01G27570,DM8C01G28640,DM8C01G29290,DM8C01G29370,DM8C01G30340,DM8C01G30…	0.00524	over	0.03735	over	0.00438	over	1898	374	330.99	1898	405	376.31	1898	418	375.09	DM8C01G01840,DM8C01G01850,DM8C01G03350,DM8C01G03740,DM8C01G03790,DM8C01G05250,DM8C01G08620,DM8C01G13460,DM8C01G16340,DM8C01G16520,DM8C01G19130,DM8C01G19480,DM8C01G21940,DM8C01G22980,DM8C01G23420,DM8C01G24380,DM8C01G24400,DM8C01G25040,DM8C01G25240,DM8C01G25660,DM8C01G28640,DM8C01G29290,DM8C01G29370,DM8C01G30340,DM8C01G30350,DM8C01G30470,DM8C01G30540,DM8C01G31030,DM8C01G31300,DM8C01G31820,DM8C01G32…	DM8C01G00780,DM8C01G01840,DM8C01G01850,DM8C01G03350,DM8C01G03740,DM8C01G03830,DM8C01G05250,DM8C01G08620,DM8C01G13240,DM8C01G13460,DM8C01G16340,DM8C01G17300,DM8C01G19130,DM8C01G19480,DM8C01G21940,DM8C01G22980,DM8C01G23420,DM8C01G25240,DM8C01G25660,DM8C01G27570,DM8C01G28640,DM8C01G29290,DM8C01G29370,DM8C01G30340,DM8C01G30350,DM8C01G30470,DM8C01G30540,DM8C01G31010,DM8C01G31030,DM8C01G31300,DM8C01G31…	DM8C01G00780,DM8C01G01840,DM8C01G01850,DM8C01G03350,DM8C01G03740,DM8C01G03790,DM8C01G05250,DM8C01G08620,DM8C01G13240,DM8C01G13460,DM8C01G16340,DM8C01G16520,DM8C01G17300,DM8C01G19130,DM8C01G19480,DM8C01G19530,DM8C01G21940,DM8C01G22980,DM8C01G23420,DM8C01G24380,DM8C01G24400,DM8C01G25040,DM8C01G25240,DM8C01G25660,DM8C01G28640,DM8C01G29290,DM8C01G29370,DM8C01G30340,DM8C01G30350,DM8C01G30470,DM8C01G30…
GO:1902600	proton transmembrane transport		0.00525	41	DM8C01G00050,DM8C01G03700,DM8C01G06150,DM8C01G07480,DM8C01G20540,DM8C01G21220,DM8C01G27160,DM8C01G34890,DM8C01G46150,DM8C01G46890,DM8C01G49110,DM8C02G07390,DM8C02G19180,DM8C02G32210,DM8C03G27990,DM8C04G26990,DM8C04G34240,DM8C04G36660,DM8C05G00740,DM8C05G25790,DM8C06G03230,DM8C06G05560,DM8C06G23340,DM8C06G23410,DM8C06G25860,DM8C06G25870,DM8C06G26330,DM8C06G28350,DM8C06G30280,DM8C07G00120,DM8C07G02…	0.00525	over	0.02576	over			120	37	20.93	120	39	23.79				DM8C01G00050,DM8C01G03700,DM8C01G06150,DM8C01G07480,DM8C01G20540,DM8C01G21220,DM8C01G27160,DM8C01G34890,DM8C01G46150,DM8C01G46890,DM8C01G49110,DM8C02G07390,DM8C02G19180,DM8C02G32210,DM8C03G27990,DM8C04G34240,DM8C04G36660,DM8C05G00740,DM8C06G03230,DM8C06G05560,DM8C06G23340,DM8C06G25860,DM8C06G25870,DM8C06G26330,DM8C06G28350,DM8C06G30280,DM8C07G00120,DM8C07G02500,DM8C07G06740,DM8C08G01230,DM8C08G15…	DM8C01G00050,DM8C01G03700,DM8C01G06150,DM8C01G07480,DM8C01G20540,DM8C01G21220,DM8C01G27160,DM8C01G34890,DM8C01G46150,DM8C01G46890,DM8C01G49110,DM8C02G19180,DM8C02G32210,DM8C04G26990,DM8C04G34240,DM8C04G36660,DM8C05G00740,DM8C05G25790,DM8C06G03230,DM8C06G05560,DM8C06G23340,DM8C06G23410,DM8C06G25860,DM8C06G25870,DM8C06G26330,DM8C06G28350,DM8C06G30280,DM8C07G00120,DM8C07G02500,DM8C07G06740,DM8C08G01…
GO:0043039	tRNA aminoacylation	0.00527	0.00034	14	DM8C01G28390,DM8C01G46030,DM8C03G24640,DM8C04G29840,DM8C05G25640,DM8C06G23750,DM8C07G16430,DM8C07G24280,DM8C07G26450,DM8C08G19140,DM8C08G19240,DM8C09G27970,DM8C10G03270,DM8sca116G00130	0.00527	over	0.00388	over	0.00034	over	45	10	7.85	45	11	8.92	45	14	8.89	DM8C01G28390,DM8C01G46030,DM8C04G29840,DM8C05G25640,DM8C06G23750,DM8C07G26450,DM8C08G19140,DM8C08G19240,DM8C09G27970,DM8sca116G00130	DM8C01G28390,DM8C01G46030,DM8C03G24640,DM8C04G29840,DM8C05G25640,DM8C06G23750,DM8C08G19140,DM8C08G19240,DM8C09G27970,DM8C10G03270,DM8sca116G00130	DM8C01G28390,DM8C01G46030,DM8C03G24640,DM8C04G29840,DM8C05G25640,DM8C06G23750,DM8C07G16430,DM8C07G24280,DM8C07G26450,DM8C08G19140,DM8C08G19240,DM8C09G27970,DM8C10G03270,DM8sca116G00130
GO:0071367	cellular response to brassinosteroid stimulus	0.0452	0.00562	26	DM8C01G05870,DM8C01G41520,DM8C01G43430,DM8C01G43840,DM8C01G46960,DM8C02G31750,DM8C02G33680,DM8C03G01180,DM8C04G21930,DM8C04G23010,DM8C04G33750,DM8C04G36190,DM8C06G02070,DM8C06G18790,DM8C06G33910,DM8C07G00890,DM8C07G01630,DM8C08G12380,DM8C09G00880,DM8C09G06080,DM8C09G22980,DM8C10G12450,DM8C10G23090,DM8C10G25460,DM8C11G18960,DM8C12G29020	0.00562	over	0.01061	over	0.0452	over	77	23	13.43	77	24	15.27	77	22	15.22	DM8C01G41520,DM8C01G43430,DM8C01G43840,DM8C01G46960,DM8C02G33680,DM8C03G01180,DM8C04G21930,DM8C04G23010,DM8C04G33750,DM8C04G36190,DM8C06G02070,DM8C06G18790,DM8C06G33910,DM8C07G00890,DM8C07G01630,DM8C08G12380,DM8C09G00880,DM8C09G06080,DM8C09G22980,DM8C10G12450,DM8C10G23090,DM8C11G18960,DM8C12G29020	DM8C01G05870,DM8C01G41520,DM8C01G43430,DM8C01G43840,DM8C02G33680,DM8C03G01180,DM8C04G21930,DM8C04G23010,DM8C04G33750,DM8C04G36190,DM8C06G02070,DM8C06G18790,DM8C06G33910,DM8C07G00890,DM8C07G01630,DM8C08G12380,DM8C09G00880,DM8C09G06080,DM8C09G22980,DM8C10G12450,DM8C10G23090,DM8C10G25460,DM8C11G18960,DM8C12G29020	DM8C01G41520,DM8C01G43430,DM8C01G43840,DM8C02G31750,DM8C02G33680,DM8C03G01180,DM8C04G21930,DM8C04G23010,DM8C04G33750,DM8C04G36190,DM8C06G18790,DM8C06G33910,DM8C07G00890,DM8C07G01630,DM8C08G12380,DM8C09G00880,DM8C09G06080,DM8C09G22980,DM8C10G12450,DM8C10G25460,DM8C11G18960,DM8C12G29020
GO:0009559	embryo sac central cell differentiation	0.03592	0.00567	14	DM8C01G02830,DM8C01G46500,DM8C01G48050,DM8C04G04460,DM8C04G29840,DM8C06G16400,DM8C06G16460,DM8C06G29010,DM8C07G20480,DM8C08G21340,DM8C09G30450,DM8C11G22450,DM8C12G25210,DM8sca67G00140	0.00567	over	0.03592	over	0.01258	over	38	12	6.63	38	11	7.53	38	13	7.51	DM8C01G02830,DM8C01G46500,DM8C01G48050,DM8C04G04460,DM8C04G29840,DM8C06G16400,DM8C06G16460,DM8C06G29010,DM8C08G21340,DM8C09G30450,DM8C12G25210,DM8sca67G00140	DM8C01G02830,DM8C01G46500,DM8C01G48050,DM8C04G29840,DM8C06G16400,DM8C06G16460,DM8C06G29010,DM8C08G21340,DM8C09G30450,DM8C12G25210,DM8sca67G00140	DM8C01G02830,DM8C01G46500,DM8C01G48050,DM8C04G29840,DM8C06G16400,DM8C06G16460,DM8C06G29010,DM8C07G20480,DM8C08G21340,DM8C09G30450,DM8C11G22450,DM8C12G25210,DM8sca67G00140
GO:0010648	negative regulation of cell communication	0.01936	0.00175	65	DM8C01G00060,DM8C01G08620,DM8C01G33120,DM8C01G34600,DM8C01G46280,DM8C01G46960,DM8C01G47200,DM8C02G23600,DM8C02G26530,DM8C02G30590,DM8C02G30610,DM8C03G11360,DM8C03G23470,DM8C03G28680,DM8C03G31500,DM8C03G31860,DM8C03G34380,DM8C04G21930,DM8C04G29490,DM8C04G29920,DM8C05G02710,DM8C05G09760,DM8C06G14750,DM8C06G17000,DM8C06G17160,DM8C06G19930,DM8C06G20520,DM8C06G23110,DM8C06G23120,DM8C06G23130,DM8C06G23…	0.00583	over	0.00175	over	0.01936	over	223	52	38.89	223	59	44.21	223	55	44.07	DM8C01G00060,DM8C01G08620,DM8C01G33120,DM8C01G34600,DM8C01G46280,DM8C01G46960,DM8C01G47200,DM8C02G23600,DM8C02G26530,DM8C02G30590,DM8C02G30610,DM8C03G23470,DM8C03G28680,DM8C03G31500,DM8C03G34380,DM8C04G21930,DM8C05G02710,DM8C05G09760,DM8C06G14750,DM8C06G17000,DM8C06G17160,DM8C06G19930,DM8C06G23130,DM8C06G23830,DM8C06G31220,DM8C07G03470,DM8C07G03710,DM8C07G11690,DM8C07G12240,DM8C07G13480,DM8C07G22…	DM8C01G00060,DM8C01G08620,DM8C01G33120,DM8C01G34600,DM8C01G46280,DM8C01G47200,DM8C02G23600,DM8C02G26530,DM8C02G30590,DM8C02G30610,DM8C03G11360,DM8C03G23470,DM8C03G28680,DM8C03G31500,DM8C03G34380,DM8C04G21930,DM8C04G29490,DM8C05G02710,DM8C06G14750,DM8C06G17000,DM8C06G17160,DM8C06G19930,DM8C06G20520,DM8C06G23110,DM8C06G23120,DM8C06G23130,DM8C06G23830,DM8C06G24530,DM8C06G28320,DM8C06G31220,DM8C07G03…	DM8C01G00060,DM8C01G08620,DM8C01G33120,DM8C01G34600,DM8C01G46280,DM8C01G47200,DM8C02G23600,DM8C02G30590,DM8C02G30610,DM8C03G11360,DM8C03G23470,DM8C03G28680,DM8C03G31500,DM8C03G31860,DM8C03G34380,DM8C04G21930,DM8C04G29490,DM8C04G29920,DM8C05G02710,DM8C05G09760,DM8C06G14750,DM8C06G17000,DM8C06G17160,DM8C06G19930,DM8C06G23830,DM8C06G31220,DM8C06G34400,DM8C07G03470,DM8C07G03710,DM8C07G11690,DM8C07G12…
GO:1905957	regulation of cellular response to alcohol	0.00584	0.00403	47	DM8C01G00060,DM8C01G08620,DM8C01G33120,DM8C01G34600,DM8C01G44720,DM8C01G46280,DM8C02G08090,DM8C02G23600,DM8C02G26910,DM8C02G27000,DM8C02G30590,DM8C02G30610,DM8C03G11360,DM8C03G23470,DM8C03G28680,DM8C03G31860,DM8C03G33640,DM8C03G33650,DM8C04G02830,DM8C04G21930,DM8C04G29490,DM8C05G02190,DM8C05G02710,DM8C05G17350,DM8C06G17000,DM8C06G23550,DM8C06G23830,DM8C06G28320,DM8C06G31220,DM8C07G03470,DM8C07G12…	0.00584	over	0.00467	over	0.00403	over	157	38	27.38	157	42	31.13	157	43	31.03	DM8C01G00060,DM8C01G08620,DM8C01G33120,DM8C01G34600,DM8C01G44720,DM8C01G46280,DM8C02G08090,DM8C02G23600,DM8C02G26910,DM8C02G27000,DM8C02G30590,DM8C02G30610,DM8C03G23470,DM8C03G28680,DM8C03G33640,DM8C04G21930,DM8C05G02190,DM8C05G02710,DM8C06G17000,DM8C06G23550,DM8C06G23830,DM8C06G31220,DM8C07G03470,DM8C07G12240,DM8C07G13480,DM8C08G12380,DM8C08G14540,DM8C08G18620,DM8C09G05130,DM8C09G18250,DM8C09G26…	DM8C01G00060,DM8C01G08620,DM8C01G33120,DM8C01G34600,DM8C01G44720,DM8C01G46280,DM8C02G08090,DM8C02G23600,DM8C02G26910,DM8C02G27000,DM8C02G30590,DM8C02G30610,DM8C03G11360,DM8C03G23470,DM8C03G28680,DM8C03G33640,DM8C03G33650,DM8C04G21930,DM8C04G29490,DM8C05G02710,DM8C05G17350,DM8C06G17000,DM8C06G23550,DM8C06G23830,DM8C06G28320,DM8C06G31220,DM8C07G03470,DM8C07G12240,DM8C07G13480,DM8C08G12380,DM8C08G14…	DM8C01G00060,DM8C01G08620,DM8C01G33120,DM8C01G34600,DM8C01G44720,DM8C01G46280,DM8C02G08090,DM8C02G23600,DM8C02G26910,DM8C02G27000,DM8C02G30590,DM8C02G30610,DM8C03G11360,DM8C03G23470,DM8C03G28680,DM8C03G31860,DM8C03G33640,DM8C03G33650,DM8C04G02830,DM8C04G21930,DM8C04G29490,DM8C05G02710,DM8C06G17000,DM8C06G23550,DM8C06G23830,DM8C06G31220,DM8C07G03470,DM8C07G12240,DM8C07G13480,DM8C07G17510,DM8C08G12…
GO:0071322	cellular response to carbohydrate stimulus	0.02956	0.00604	33	DM8C01G05730,DM8C01G34600,DM8C01G43430,DM8C01G48490,DM8C01G49110,DM8C02G16340,DM8C02G26530,DM8C04G26670,DM8C04G29920,DM8C05G11380,DM8C06G24530,DM8C06G26180,DM8C06G26620,DM8C06G28640,DM8C07G11690,DM8C07G22760,DM8C08G01180,DM8C08G09000,DM8C08G13850,DM8C08G23410,DM8C09G03640,DM8C09G05130,DM8C09G18260,DM8C09G28950,DM8C10G00160,DM8C10G00680,DM8C10G17970,DM8C11G20870,DM8C12G00440,DM8C12G01300,DM8C12G04…	0.00604	over	0.01503	over	0.02956	over	105	29	18.31	105	30	20.82	105	29	20.75	DM8C01G05730,DM8C01G34600,DM8C01G43430,DM8C01G48490,DM8C01G49110,DM8C02G26530,DM8C04G26670,DM8C05G11380,DM8C06G26180,DM8C06G26620,DM8C06G28640,DM8C07G11690,DM8C07G22760,DM8C08G09000,DM8C08G13850,DM8C08G23410,DM8C09G03640,DM8C09G05130,DM8C09G18260,DM8C09G28950,DM8C10G00160,DM8C10G00680,DM8C10G17970,DM8C11G20870,DM8C12G00440,DM8C12G01300,DM8C12G04330,DM8C12G04530,DM8C12G28450	DM8C01G05730,DM8C01G34600,DM8C01G43430,DM8C01G48490,DM8C01G49110,DM8C02G16340,DM8C02G26530,DM8C04G26670,DM8C05G11380,DM8C06G24530,DM8C06G26180,DM8C06G26620,DM8C06G28640,DM8C07G11690,DM8C07G22760,DM8C08G01180,DM8C08G09000,DM8C08G13850,DM8C09G03640,DM8C09G18260,DM8C09G28950,DM8C10G00160,DM8C10G00680,DM8C10G17970,DM8C11G20870,DM8C12G00440,DM8C12G01300,DM8C12G04330,DM8C12G04530,DM8C12G28450	DM8C01G05730,DM8C01G34600,DM8C01G43430,DM8C01G48490,DM8C01G49110,DM8C02G16340,DM8C04G26670,DM8C04G29920,DM8C05G11380,DM8C06G26180,DM8C06G26620,DM8C06G28640,DM8C07G11690,DM8C07G22760,DM8C08G01180,DM8C08G09000,DM8C08G13850,DM8C09G03640,DM8C09G05130,DM8C09G18260,DM8C09G28950,DM8C10G00160,DM8C10G00680,DM8C10G17970,DM8C11G20870,DM8C12G00440,DM8C12G01300,DM8C12G04330,DM8C12G04530
GO:0009605	response to external stimulus	0.01945	0.00107	565	DM8C01G00780,DM8C01G00940,DM8C01G01320,DM8C01G02110,DM8C01G02830,DM8C01G03020,DM8C01G03790,DM8C01G04930,DM8C01G04990,DM8C01G05720,DM8C01G05730,DM8C01G07210,DM8C01G07240,DM8C01G11800,DM8C01G13240,DM8C01G15600,DM8C01G17660,DM8C01G18570,DM8C01G19740,DM8C01G20220,DM8C01G20440,DM8C01G21690,DM8C01G25130,DM8C01G25150,DM8C01G25540,DM8C01G26440,DM8C01G27630,DM8C01G29120,DM8C01G29370,DM8C01G30590,DM8C01G31…	0.00611	over	0.01945	over	0.00107	over	2166	432	377.73	2166	467	429.45	2166	482	428.06	DM8C01G00940,DM8C01G02110,DM8C01G02830,DM8C01G03020,DM8C01G03790,DM8C01G04990,DM8C01G05720,DM8C01G05730,DM8C01G07240,DM8C01G11800,DM8C01G15600,DM8C01G17660,DM8C01G18570,DM8C01G20220,DM8C01G21690,DM8C01G25130,DM8C01G25150,DM8C01G25540,DM8C01G26440,DM8C01G27630,DM8C01G29120,DM8C01G29370,DM8C01G31380,DM8C01G31400,DM8C01G31670,DM8C01G31820,DM8C01G32240,DM8C01G33110,DM8C01G33310,DM8C01G33410,DM8C01G33…	DM8C01G00780,DM8C01G00940,DM8C01G02110,DM8C01G02830,DM8C01G03020,DM8C01G04990,DM8C01G05720,DM8C01G05730,DM8C01G07210,DM8C01G07240,DM8C01G13240,DM8C01G15600,DM8C01G17660,DM8C01G18570,DM8C01G19740,DM8C01G20220,DM8C01G20440,DM8C01G21690,DM8C01G25130,DM8C01G25150,DM8C01G25540,DM8C01G26440,DM8C01G27630,DM8C01G29370,DM8C01G30590,DM8C01G31380,DM8C01G31400,DM8C01G31820,DM8C01G32240,DM8C01G33110,DM8C01G33…	DM8C01G00780,DM8C01G00940,DM8C01G01320,DM8C01G02110,DM8C01G02830,DM8C01G03020,DM8C01G03790,DM8C01G04930,DM8C01G04990,DM8C01G05720,DM8C01G05730,DM8C01G07240,DM8C01G11800,DM8C01G13240,DM8C01G15600,DM8C01G17660,DM8C01G18570,DM8C01G19740,DM8C01G20220,DM8C01G20440,DM8C01G21690,DM8C01G25130,DM8C01G25150,DM8C01G25540,DM8C01G26440,DM8C01G27630,DM8C01G29370,DM8C01G30590,DM8C01G31260,DM8C01G31400,DM8C01G31…
GO:0090693	plant organ senescence	0.00656	0.00103	73	DM8C01G15100,DM8C01G15600,DM8C01G24070,DM8C01G25240,DM8C01G27160,DM8C01G29270,DM8C01G29490,DM8C01G31620,DM8C01G39400,DM8C01G44810,DM8C02G04530,DM8C02G06250,DM8C02G06300,DM8C02G15030,DM8C02G15050,DM8C02G15090,DM8C02G16810,DM8C02G16820,DM8C02G18750,DM8C02G20360,DM8C02G23760,DM8C02G33680,DM8C03G17290,DM8C03G20390,DM8C03G33940,DM8C03G37550,DM8C04G00760,DM8C04G20200,DM8C04G36540,DM8C05G05090,DM8C05G11…	0.00656	over	0.00432	over	0.00103	over	242	56	42.2	242	62	47.98	242	68	47.83	DM8C01G15100,DM8C01G15600,DM8C01G25240,DM8C01G27160,DM8C01G29270,DM8C01G31620,DM8C01G39400,DM8C01G44810,DM8C02G04530,DM8C02G06250,DM8C02G15050,DM8C02G16810,DM8C02G16820,DM8C02G20360,DM8C02G33680,DM8C03G20390,DM8C03G33940,DM8C03G37550,DM8C04G00760,DM8C04G20200,DM8C04G36540,DM8C05G11380,DM8C05G24990,DM8C05G25400,DM8C06G03890,DM8C06G11800,DM8C06G12930,DM8C06G12940,DM8C06G14880,DM8C06G17000,DM8C06G22…	DM8C01G15600,DM8C01G24070,DM8C01G25240,DM8C01G27160,DM8C01G29270,DM8C01G29490,DM8C01G31620,DM8C01G39400,DM8C01G44810,DM8C02G04530,DM8C02G06250,DM8C02G06300,DM8C02G15030,DM8C02G15050,DM8C02G16810,DM8C02G16820,DM8C02G20360,DM8C02G33680,DM8C03G20390,DM8C03G33940,DM8C03G37550,DM8C04G00760,DM8C04G20200,DM8C04G36540,DM8C05G05090,DM8C05G11380,DM8C05G24990,DM8C05G25400,DM8C05G26640,DM8C06G03890,DM8C06G10…	DM8C01G15600,DM8C01G25240,DM8C01G27160,DM8C01G29270,DM8C01G29490,DM8C01G31620,DM8C01G39400,DM8C01G44810,DM8C02G04530,DM8C02G06250,DM8C02G06300,DM8C02G15050,DM8C02G15090,DM8C02G16810,DM8C02G16820,DM8C02G18750,DM8C02G20360,DM8C02G23760,DM8C02G33680,DM8C03G17290,DM8C03G20390,DM8C03G33940,DM8C03G37550,DM8C04G00760,DM8C04G20200,DM8C04G36540,DM8C05G05090,DM8C05G11380,DM8C05G12870,DM8C05G24990,DM8C05G25…
GO:0006099	tricarboxylic acid cycle	0.04129	0.0066	13	DM8C01G00940,DM8C01G26200,DM8C01G28930,DM8C02G00970,DM8C04G01240,DM8C04G06700,DM8C07G18200,DM8C07G26510,DM8C08G24000,DM8C10G18380,DM8C12G00170,DM8C12G00250,DM8C12G08800	0.0066	over	0.01732	over	0.04129	over	37	13	6.45	37	13	7.34	37	12	7.31	DM8C01G00940,DM8C01G26200,DM8C01G28930,DM8C02G00970,DM8C04G01240,DM8C04G06700,DM8C07G18200,DM8C07G26510,DM8C08G24000,DM8C10G18380,DM8C12G00170,DM8C12G00250,DM8C12G08800	DM8C01G00940,DM8C01G26200,DM8C01G28930,DM8C02G00970,DM8C04G01240,DM8C04G06700,DM8C07G18200,DM8C07G26510,DM8C08G24000,DM8C10G18380,DM8C12G00170,DM8C12G00250,DM8C12G08800	DM8C01G00940,DM8C01G26200,DM8C01G28930,DM8C02G00970,DM8C04G01240,DM8C04G06700,DM8C07G18200,DM8C07G26510,DM8C08G24000,DM8C10G18380,DM8C12G00170,DM8C12G00250
GO:0048585	negative regulation of response to stimulus		0.00668	111	DM8C01G00060,DM8C01G08620,DM8C01G22180,DM8C01G24380,DM8C01G30830,DM8C01G33110,DM8C01G33120,DM8C01G34600,DM8C01G43430,DM8C01G46280,DM8C01G46960,DM8C01G47060,DM8C01G47200,DM8C02G10590,DM8C02G20890,DM8C02G23600,DM8C02G26530,DM8C02G30590,DM8C02G30610,DM8C02G32040,DM8C02G32160,DM8C02G33380,DM8C02G33680,DM8C03G08120,DM8C03G11360,DM8C03G23470,DM8C03G28680,DM8C03G31500,DM8C03G34380,DM8C04G02310,DM8C04G06…	0.00668	over	0.00785	over			412	94	71.85	412	102	81.69				DM8C01G00060,DM8C01G08620,DM8C01G22180,DM8C01G24380,DM8C01G30830,DM8C01G33110,DM8C01G33120,DM8C01G34600,DM8C01G43430,DM8C01G46280,DM8C01G46960,DM8C01G47200,DM8C02G10590,DM8C02G23600,DM8C02G26530,DM8C02G30590,DM8C02G30610,DM8C02G32040,DM8C02G32160,DM8C02G33380,DM8C02G33680,DM8C03G08120,DM8C03G23470,DM8C03G28680,DM8C03G31500,DM8C03G34380,DM8C04G02310,DM8C04G14610,DM8C04G21200,DM8C04G21930,DM8C04G35…	DM8C01G00060,DM8C01G08620,DM8C01G30830,DM8C01G33110,DM8C01G33120,DM8C01G34600,DM8C01G43430,DM8C01G46280,DM8C01G47060,DM8C01G47200,DM8C02G10590,DM8C02G20890,DM8C02G23600,DM8C02G26530,DM8C02G30590,DM8C02G30610,DM8C02G32040,DM8C02G32160,DM8C02G33380,DM8C02G33680,DM8C03G08120,DM8C03G11360,DM8C03G23470,DM8C03G28680,DM8C03G31500,DM8C03G34380,DM8C04G02310,DM8C04G06160,DM8C04G14610,DM8C04G21200,DM8C04G21…
GO:0009072	aromatic amino acid metabolic process	0.01508	0.00671	31	DM8C01G29370,DM8C02G23650,DM8C04G05620,DM8C04G17610,DM8C04G20910,DM8C04G34800,DM8C05G07420,DM8C05G27310,DM8C06G26310,DM8C06G34460,DM8C07G15120,DM8C07G25880,DM8C08G02180,DM8C08G02190,DM8C08G02210,DM8C08G02240,DM8C08G02250,DM8C08G12380,DM8C08G13070,DM8C09G05110,DM8C09G08130,DM8C10G03760,DM8C10G05870,DM8C10G14400,DM8C10G19720,DM8C10G21350,DM8C11G00790,DM8C11G03760,DM8C11G09880,DM8C11G25730,DM8C12G00…	0.00671	over	0.01508	over	0.00951	over	99	25	17.26	99	26	19.63	99	27	19.56	DM8C01G29370,DM8C02G23650,DM8C04G17610,DM8C04G20910,DM8C04G34800,DM8C05G07420,DM8C05G27310,DM8C06G26310,DM8C06G34460,DM8C07G15120,DM8C07G25880,DM8C08G02180,DM8C08G02190,DM8C08G12380,DM8C08G13070,DM8C09G05110,DM8C09G08130,DM8C10G05870,DM8C10G19720,DM8C10G21350,DM8C11G00790,DM8C11G03760,DM8C11G09880,DM8C11G25730,DM8C12G00320	DM8C01G29370,DM8C02G23650,DM8C04G17610,DM8C04G20910,DM8C04G34800,DM8C05G07420,DM8C05G27310,DM8C06G26310,DM8C07G15120,DM8C07G25880,DM8C08G02180,DM8C08G02240,DM8C08G12380,DM8C08G13070,DM8C09G05110,DM8C09G08130,DM8C10G03760,DM8C10G05870,DM8C10G14400,DM8C10G19720,DM8C10G21350,DM8C11G00790,DM8C11G03760,DM8C11G09880,DM8C11G25730,DM8C12G00320	DM8C01G29370,DM8C02G23650,DM8C04G05620,DM8C04G17610,DM8C04G20910,DM8C04G34800,DM8C05G07420,DM8C05G27310,DM8C06G26310,DM8C07G15120,DM8C07G25880,DM8C08G02180,DM8C08G02210,DM8C08G02250,DM8C08G12380,DM8C08G13070,DM8C09G08130,DM8C10G03760,DM8C10G05870,DM8C10G14400,DM8C10G19720,DM8C10G21350,DM8C11G00790,DM8C11G03760,DM8C11G09880,DM8C11G25730,DM8C12G00320
GO:0009787	regulation of abscisic acid-activated signaling pathway	0.01067	0.00292	47	DM8C01G00060,DM8C01G08620,DM8C01G33120,DM8C01G34600,DM8C01G44720,DM8C01G46280,DM8C02G08090,DM8C02G23600,DM8C02G26910,DM8C02G27000,DM8C02G30590,DM8C02G30610,DM8C03G11360,DM8C03G23470,DM8C03G28680,DM8C03G31860,DM8C03G33640,DM8C03G33650,DM8C04G02830,DM8C04G21930,DM8C04G29490,DM8C05G02190,DM8C05G02710,DM8C05G17350,DM8C06G17000,DM8C06G23550,DM8C06G23830,DM8C06G28320,DM8C06G31220,DM8C07G03470,DM8C07G12…	0.00679	over	0.01067	over	0.00292	over	157	38	27.38	157	42	31.13	157	43	31.03	DM8C01G00060,DM8C01G08620,DM8C01G33120,DM8C01G34600,DM8C01G44720,DM8C01G46280,DM8C02G08090,DM8C02G23600,DM8C02G26910,DM8C02G27000,DM8C02G30590,DM8C02G30610,DM8C03G23470,DM8C03G28680,DM8C03G33640,DM8C04G21930,DM8C05G02190,DM8C05G02710,DM8C06G17000,DM8C06G23550,DM8C06G23830,DM8C06G31220,DM8C07G03470,DM8C07G12240,DM8C07G13480,DM8C08G12380,DM8C08G14540,DM8C08G18620,DM8C09G05130,DM8C09G18250,DM8C09G26…	DM8C01G00060,DM8C01G08620,DM8C01G33120,DM8C01G34600,DM8C01G44720,DM8C01G46280,DM8C02G08090,DM8C02G23600,DM8C02G26910,DM8C02G27000,DM8C02G30590,DM8C02G30610,DM8C03G11360,DM8C03G23470,DM8C03G28680,DM8C03G33640,DM8C03G33650,DM8C04G21930,DM8C04G29490,DM8C05G02710,DM8C05G17350,DM8C06G17000,DM8C06G23550,DM8C06G23830,DM8C06G28320,DM8C06G31220,DM8C07G03470,DM8C07G12240,DM8C07G13480,DM8C08G12380,DM8C08G14…	DM8C01G00060,DM8C01G08620,DM8C01G33120,DM8C01G34600,DM8C01G44720,DM8C01G46280,DM8C02G08090,DM8C02G23600,DM8C02G26910,DM8C02G27000,DM8C02G30590,DM8C02G30610,DM8C03G11360,DM8C03G23470,DM8C03G28680,DM8C03G31860,DM8C03G33640,DM8C03G33650,DM8C04G02830,DM8C04G21930,DM8C04G29490,DM8C05G02710,DM8C06G17000,DM8C06G23550,DM8C06G23830,DM8C06G31220,DM8C07G03470,DM8C07G12240,DM8C07G13480,DM8C07G17510,DM8C08G12…
GO:0018202	peptidyl-histidine modification	0.00685	0.00151	9	DM8C04G35180,DM8C05G09630,DM8C05G11380,DM8C06G18810,DM8C07G22760,DM8C08G18620,DM8C09G24140,DM8C12G01300,DM8C12G24600	0.00685	over	0.00151	over	0.00407	over	16	7	2.79	16	9	3.17	16	8	3.16	DM8C04G35180,DM8C05G09630,DM8C05G11380,DM8C06G18810,DM8C07G22760,DM8C08G18620,DM8C12G01300	DM8C04G35180,DM8C05G09630,DM8C05G11380,DM8C06G18810,DM8C07G22760,DM8C08G18620,DM8C09G24140,DM8C12G01300,DM8C12G24600	DM8C04G35180,DM8C05G09630,DM8C05G11380,DM8C06G18810,DM8C07G22760,DM8C08G18620,DM8C09G24140,DM8C12G01300
GO:0006811	monoatomic ion transport	0.00687	0.00053	258	DM8C01G00050,DM8C01G03700,DM8C01G03940,DM8C01G06150,DM8C01G07210,DM8C01G07480,DM8C01G07870,DM8C01G15040,DM8C01G16130,DM8C01G20540,DM8C01G21220,DM8C01G24850,DM8C01G25130,DM8C01G25150,DM8C01G26650,DM8C01G27160,DM8C01G28470,DM8C01G30130,DM8C01G31380,DM8C01G31400,DM8C01G32750,DM8C01G33410,DM8C01G34890,DM8C01G40310,DM8C01G41320,DM8C01G41980,DM8C01G42000,DM8C01G46150,DM8C01G46620,DM8C01G46890,DM8C01G48…	0.00687	over	0.00053	over	0.00121	over	870	193	151.72	870	225	172.49	870	224	171.93	DM8C01G00050,DM8C01G03700,DM8C01G06150,DM8C01G07480,DM8C01G07870,DM8C01G15040,DM8C01G16130,DM8C01G20540,DM8C01G21220,DM8C01G25130,DM8C01G25150,DM8C01G27160,DM8C01G28470,DM8C01G30130,DM8C01G31380,DM8C01G31400,DM8C01G32750,DM8C01G33410,DM8C01G34890,DM8C01G40310,DM8C01G42000,DM8C01G46150,DM8C01G46620,DM8C01G46890,DM8C01G48330,DM8C01G48390,DM8C01G49110,DM8C01G49130,DM8C02G02540,DM8C02G02750,DM8C02G07…	DM8C01G00050,DM8C01G03700,DM8C01G06150,DM8C01G07210,DM8C01G07480,DM8C01G07870,DM8C01G15040,DM8C01G16130,DM8C01G20540,DM8C01G21220,DM8C01G24850,DM8C01G25130,DM8C01G25150,DM8C01G26650,DM8C01G27160,DM8C01G28470,DM8C01G30130,DM8C01G31380,DM8C01G31400,DM8C01G32750,DM8C01G33410,DM8C01G34890,DM8C01G40310,DM8C01G41980,DM8C01G42000,DM8C01G46150,DM8C01G46620,DM8C01G46890,DM8C01G48330,DM8C01G48390,DM8C01G49…	DM8C01G00050,DM8C01G03940,DM8C01G06150,DM8C01G07480,DM8C01G07870,DM8C01G15040,DM8C01G16130,DM8C01G21220,DM8C01G25130,DM8C01G25150,DM8C01G26650,DM8C01G27160,DM8C01G28470,DM8C01G30130,DM8C01G31400,DM8C01G32750,DM8C01G33410,DM8C01G34890,DM8C01G40310,DM8C01G41320,DM8C01G41980,DM8C01G42000,DM8C01G46150,DM8C01G46620,DM8C01G46890,DM8C01G48330,DM8C01G48390,DM8C01G49110,DM8C01G49130,DM8C02G02540,DM8C02G02…
GO:0061024	membrane organization	0.0413	0.00689	70	DM8C01G24350,DM8C01G26920,DM8C01G37080,DM8C01G46620,DM8C02G13270,DM8C02G21460,DM8C02G23600,DM8C02G25160,DM8C02G32800,DM8C02G33860,DM8C02G34060,DM8C03G10730,DM8C03G15400,DM8C03G23020,DM8C03G23120,DM8C03G23720,DM8C03G30230,DM8C03G37020,DM8C04G00200,DM8C04G00560,DM8C04G00720,DM8C04G23850,DM8C04G29840,DM8C05G02060,DM8C05G02240,DM8C05G06730,DM8C05G19890,DM8C05G26200,DM8C06G12090,DM8C06G13700,DM8C06G14…	0.00689	over	0.0413	over	0.01002	over	263	58	45.86	263	59	52.14	263	63	51.98	DM8C01G24350,DM8C01G26920,DM8C01G37080,DM8C01G46620,DM8C02G13270,DM8C02G23600,DM8C02G25160,DM8C02G32800,DM8C02G33860,DM8C03G15400,DM8C03G23020,DM8C03G23120,DM8C03G30230,DM8C03G37020,DM8C04G00200,DM8C04G00560,DM8C04G00720,DM8C04G23850,DM8C04G29840,DM8C05G02060,DM8C05G02240,DM8C05G06730,DM8C05G26200,DM8C06G12090,DM8C06G13700,DM8C06G14100,DM8C06G14800,DM8C06G19370,DM8C06G19580,DM8C06G20040,DM8C06G20…	DM8C01G24350,DM8C01G26920,DM8C01G37080,DM8C01G46620,DM8C02G13270,DM8C02G21460,DM8C02G23600,DM8C02G25160,DM8C02G32800,DM8C02G33860,DM8C03G15400,DM8C03G23020,DM8C03G23120,DM8C03G30230,DM8C04G00200,DM8C04G00560,DM8C04G00720,DM8C04G23850,DM8C04G29840,DM8C05G02060,DM8C05G02240,DM8C05G26200,DM8C06G12090,DM8C06G13700,DM8C06G14100,DM8C06G14800,DM8C06G19370,DM8C06G19580,DM8C06G20040,DM8C06G20240,DM8C06G21…	DM8C01G24350,DM8C01G26920,DM8C01G46620,DM8C02G13270,DM8C02G21460,DM8C02G23600,DM8C02G25160,DM8C02G32800,DM8C02G33860,DM8C02G34060,DM8C03G10730,DM8C03G15400,DM8C03G23020,DM8C03G23120,DM8C03G23720,DM8C03G30230,DM8C03G37020,DM8C04G00200,DM8C04G00560,DM8C04G00720,DM8C04G23850,DM8C04G29840,DM8C05G02060,DM8C05G02240,DM8C05G19890,DM8C05G26200,DM8C06G12090,DM8C06G13700,DM8C06G14100,DM8C06G14800,DM8C06G19…
GO:0006364	rRNA processing	0.00693	0.00034	65	DM8C01G02640,DM8C01G06390,DM8C01G11570,DM8C01G23520,DM8C01G24570,DM8C01G34470,DM8C01G40920,DM8C01G43430,DM8C01G45100,DM8C02G03370,DM8C02G05600,DM8C02G17890,DM8C02G20140,DM8C02G21700,DM8C02G22450,DM8C02G23220,DM8C02G30410,DM8C02G30850,DM8C03G11370,DM8C03G24830,DM8C03G31850,DM8C04G06500,DM8C04G24730,DM8C04G29380,DM8C04G32360,DM8C04G33550,DM8C04G35150,DM8C04G35780,DM8C05G12340,DM8C05G19460,DM8C05G27…	0.00693	over	0.00034	over	0.00212	over	246	49	42.9	246	57	48.77	246	54	48.62	DM8C01G02640,DM8C01G06390,DM8C01G23520,DM8C01G24570,DM8C01G40920,DM8C01G43430,DM8C01G45100,DM8C02G03370,DM8C02G05600,DM8C02G17890,DM8C02G20140,DM8C02G21700,DM8C02G22450,DM8C02G30410,DM8C03G11370,DM8C03G24830,DM8C03G31850,DM8C04G06500,DM8C04G29380,DM8C04G33550,DM8C04G35780,DM8C05G12340,DM8C05G19460,DM8C05G27020,DM8C06G02570,DM8C06G11120,DM8C06G21160,DM8C06G21170,DM8C06G23840,DM8C06G24630,DM8C06G26…	DM8C01G02640,DM8C01G06390,DM8C01G23520,DM8C01G24570,DM8C01G40920,DM8C01G43430,DM8C01G45100,DM8C02G03370,DM8C02G05600,DM8C02G17890,DM8C02G20140,DM8C02G21700,DM8C02G22450,DM8C02G23220,DM8C02G30410,DM8C02G30850,DM8C03G11370,DM8C03G31850,DM8C04G06500,DM8C04G29380,DM8C04G32360,DM8C04G33550,DM8C04G35150,DM8C04G35780,DM8C05G12340,DM8C05G19460,DM8C05G27020,DM8C06G02570,DM8C06G11120,DM8C06G21160,DM8C06G21…	DM8C01G02640,DM8C01G06390,DM8C01G11570,DM8C01G23520,DM8C01G24570,DM8C01G34470,DM8C01G40920,DM8C01G43430,DM8C01G45100,DM8C02G03370,DM8C02G05600,DM8C02G17890,DM8C02G20140,DM8C02G22450,DM8C02G30410,DM8C02G30850,DM8C03G11370,DM8C03G31850,DM8C04G06500,DM8C04G24730,DM8C04G29380,DM8C04G32360,DM8C04G33550,DM8C04G35150,DM8C04G35780,DM8C05G12340,DM8C05G19460,DM8C06G02570,DM8C06G04730,DM8C06G11120,DM8C06G21…
GO:0009750	response to fructose	0.00942	0.00702	17	DM8C01G34600,DM8C01G49100,DM8C01G49110,DM8C02G16810,DM8C02G16820,DM8C02G26530,DM8C04G26670,DM8C04G29920,DM8C04G36660,DM8C06G24530,DM8C06G25540,DM8C08G13850,DM8C09G03640,DM8C09G18260,DM8C09G28950,DM8C12G00440,DM8C12G28450	0.00702	over	0.00702	over	0.00942	over	33	15	5.75	33	15	6.54	33	14	6.52	DM8C01G34600,DM8C01G49100,DM8C01G49110,DM8C02G16810,DM8C02G16820,DM8C02G26530,DM8C04G26670,DM8C04G36660,DM8C06G25540,DM8C08G13850,DM8C09G03640,DM8C09G18260,DM8C09G28950,DM8C12G00440,DM8C12G28450	DM8C01G34600,DM8C01G49100,DM8C01G49110,DM8C02G16810,DM8C02G16820,DM8C02G26530,DM8C04G26670,DM8C04G36660,DM8C06G24530,DM8C08G13850,DM8C09G03640,DM8C09G18260,DM8C09G28950,DM8C12G00440,DM8C12G28450	DM8C01G34600,DM8C01G49100,DM8C01G49110,DM8C02G16810,DM8C02G16820,DM8C04G26670,DM8C04G29920,DM8C04G36660,DM8C06G25540,DM8C08G13850,DM8C09G03640,DM8C09G18260,DM8C09G28950,DM8C12G00440
GO:0032544	plastid translation	0.00927	0.00711	8	DM8C02G17890,DM8C03G35760,DM8C05G23220,DM8C07G25360,DM8C09G19990,DM8C09G23430,DM8C10G01790,DM8C10G26450	0.00711	over	0.00927	over	0.00904	over	13	8	2.27	13	8	2.58	13	8	2.57	DM8C02G17890,DM8C03G35760,DM8C05G23220,DM8C07G25360,DM8C09G19990,DM8C09G23430,DM8C10G01790,DM8C10G26450	DM8C02G17890,DM8C03G35760,DM8C05G23220,DM8C07G25360,DM8C09G19990,DM8C09G23430,DM8C10G01790,DM8C10G26450	DM8C02G17890,DM8C03G35760,DM8C05G23220,DM8C07G25360,DM8C09G19990,DM8C09G23430,DM8C10G01790,DM8C10G26450
GO:0006783	heme biosynthetic process	0.03634	0.00751	9	DM8C02G33030,DM8C03G38070,DM8C04G05210,DM8C04G30340,DM8C06G11890,DM8C07G28360,DM8C08G14010,DM8C08G18700,DM8C10G02670	0.00751	over	0.03634	over	0.01085	over	16	8	2.79	16	7	3.17	16	8	3.16	DM8C03G38070,DM8C04G05210,DM8C04G30340,DM8C06G11890,DM8C07G28360,DM8C08G14010,DM8C08G18700,DM8C10G02670	DM8C03G38070,DM8C04G05210,DM8C04G30340,DM8C06G11890,DM8C07G28360,DM8C08G18700,DM8C10G02670	DM8C02G33030,DM8C03G38070,DM8C04G05210,DM8C04G30340,DM8C06G11890,DM8C07G28360,DM8C08G18700,DM8C10G02670
GO:0034440	lipid oxidation	0.02796	0.00773	34	DM8C01G02110,DM8C01G02130,DM8C01G08620,DM8C01G19130,DM8C01G19480,DM8C01G36000,DM8C01G36050,DM8C02G04990,DM8C02G26470,DM8C02G32520,DM8C02G32570,DM8C04G20390,DM8C05G10610,DM8C06G17890,DM8C06G22890,DM8C06G31230,DM8C07G07910,DM8C08G05620,DM8C08G17920,DM8C08G18020,DM8C08G18040,DM8C08G18050,DM8C08G24220,DM8C08G24710,DM8C08G24720,DM8C09G18250,DM8C09G24570,DM8C10G03660,DM8C10G03700,DM8C10G19910,DM8C11G05…	0.00773	over	0.01569	over	0.02796	over	93	31	16.22	93	32	18.44	93	29	18.38	DM8C01G02110,DM8C01G02130,DM8C01G08620,DM8C01G19130,DM8C01G19480,DM8C01G36000,DM8C01G36050,DM8C02G04990,DM8C02G26470,DM8C02G32520,DM8C02G32570,DM8C04G20390,DM8C05G10610,DM8C06G22890,DM8C06G31230,DM8C07G07910,DM8C08G05620,DM8C08G17920,DM8C08G18050,DM8C08G24220,DM8C08G24710,DM8C08G24720,DM8C09G18250,DM8C09G24570,DM8C10G03660,DM8C10G03700,DM8C10G19910,DM8C11G05580,DM8C12G01580,DM8C12G05060,DM8C12G08…	DM8C01G02110,DM8C01G02130,DM8C01G08620,DM8C01G19130,DM8C01G19480,DM8C01G36000,DM8C01G36050,DM8C02G04990,DM8C02G26470,DM8C02G32520,DM8C04G20390,DM8C06G17890,DM8C06G22890,DM8C06G31230,DM8C07G07910,DM8C08G05620,DM8C08G17920,DM8C08G18020,DM8C08G18040,DM8C08G18050,DM8C08G24220,DM8C08G24710,DM8C08G24720,DM8C09G18250,DM8C09G24570,DM8C10G03660,DM8C10G03700,DM8C10G19910,DM8C11G05580,DM8C12G01580,DM8C12G05…	DM8C01G02110,DM8C01G02130,DM8C01G08620,DM8C01G19130,DM8C01G19480,DM8C01G36050,DM8C02G26470,DM8C02G32520,DM8C02G32570,DM8C04G20390,DM8C05G10610,DM8C06G22890,DM8C06G31230,DM8C07G07910,DM8C08G17920,DM8C08G18040,DM8C08G18050,DM8C08G24220,DM8C08G24710,DM8C08G24720,DM8C09G18250,DM8C09G24570,DM8C10G03660,DM8C10G03700,DM8C10G19910,DM8C11G05580,DM8C12G01580,DM8C12G05060,DM8C12G08330
GO:0016192	vesicle-mediated transport		0.00825	150	DM8C01G00060,DM8C01G00780,DM8C01G03790,DM8C01G15920,DM8C01G24350,DM8C01G26920,DM8C01G28080,DM8C01G28640,DM8C01G30830,DM8C01G33120,DM8C01G35120,DM8C01G36930,DM8C01G37080,DM8C01G37800,DM8C01G45630,DM8C01G46020,DM8C01G46240,DM8C01G46260,DM8C01G46510,DM8C01G46620,DM8C01G48200,DM8C01G48290,DM8C01G49210,DM8C02G03490,DM8C02G04690,DM8C02G13270,DM8C02G22790,DM8C02G23600,DM8C02G25160,DM8C02G30830,DM8C02G32…	0.00825	over			0.02559	over	572	122	99.75				572	132	113.04	DM8C01G00060,DM8C01G03790,DM8C01G15920,DM8C01G24350,DM8C01G26920,DM8C01G28080,DM8C01G28640,DM8C01G30830,DM8C01G33120,DM8C01G37080,DM8C01G37800,DM8C01G45630,DM8C01G46020,DM8C01G46240,DM8C01G46260,DM8C01G46510,DM8C01G46620,DM8C01G48200,DM8C01G48290,DM8C01G49210,DM8C02G04690,DM8C02G13270,DM8C02G22790,DM8C02G23600,DM8C02G25160,DM8C02G30830,DM8C02G32320,DM8C02G32800,DM8C02G33860,DM8C02G34000,DM8C03G02…		DM8C01G00060,DM8C01G00780,DM8C01G03790,DM8C01G15920,DM8C01G24350,DM8C01G26920,DM8C01G28080,DM8C01G28640,DM8C01G30830,DM8C01G33120,DM8C01G35120,DM8C01G36930,DM8C01G37800,DM8C01G45630,DM8C01G46020,DM8C01G46240,DM8C01G46260,DM8C01G46620,DM8C01G48200,DM8C01G49210,DM8C02G03490,DM8C02G13270,DM8C02G22790,DM8C02G23600,DM8C02G25160,DM8C02G30830,DM8C02G32320,DM8C02G32800,DM8C02G33860,DM8C02G34000,DM8C03G10…
GO:0061484	hematopoietic stem cell homeostasis	0.00833	0.00833	3	DM8C03G25380,DM8C06G26670,DM8C06G26680	0.00833	over	0.00833	over	0.00833	over	3	3	0.52	3	3	0.59	3	3	0.59	DM8C03G25380,DM8C06G26670,DM8C06G26680	DM8C03G25380,DM8C06G26670,DM8C06G26680	DM8C03G25380,DM8C06G26670,DM8C06G26680
GO:0070482	response to oxygen levels		0.00833	50	DM8C01G03350,DM8C01G05730,DM8C01G34600,DM8C02G17900,DM8C02G24030,DM8C02G26530,DM8C04G23850,DM8C04G36890,DM8C05G09280,DM8C05G12680,DM8C06G14270,DM8C06G14750,DM8C06G15900,DM8C06G15910,DM8C06G15920,DM8C06G19730,DM8C06G19970,DM8C06G21910,DM8C06G21930,DM8C06G21990,DM8C06G23140,DM8C06G24530,DM8C06G28640,DM8C06G33230,DM8C07G00370,DM8C07G12130,DM8C07G13700,DM8C07G13790,DM8C08G12180,DM8C08G13580,DM8C08G13…	0.00833	over	0.0153	over			160	45	27.9	160	47	31.72				DM8C01G03350,DM8C01G05730,DM8C01G34600,DM8C02G17900,DM8C02G24030,DM8C02G26530,DM8C04G23850,DM8C04G36890,DM8C05G09280,DM8C06G14270,DM8C06G14750,DM8C06G15900,DM8C06G15910,DM8C06G15920,DM8C06G19730,DM8C06G19970,DM8C06G21910,DM8C06G21930,DM8C06G21990,DM8C06G23140,DM8C06G28640,DM8C06G33230,DM8C07G00370,DM8C07G12130,DM8C07G13700,DM8C07G13790,DM8C08G12180,DM8C08G13580,DM8C08G13850,DM8C08G17610,DM8C08G21…	DM8C01G03350,DM8C01G05730,DM8C01G34600,DM8C02G17900,DM8C02G24030,DM8C02G26530,DM8C04G23850,DM8C04G36890,DM8C05G09280,DM8C05G12680,DM8C06G14270,DM8C06G14750,DM8C06G15900,DM8C06G15910,DM8C06G15920,DM8C06G19730,DM8C06G19970,DM8C06G21910,DM8C06G21990,DM8C06G23140,DM8C06G24530,DM8C06G28640,DM8C06G33230,DM8C07G00370,DM8C07G12130,DM8C07G13700,DM8C07G13790,DM8C08G12180,DM8C08G13580,DM8C08G13850,DM8C08G14…
GO:0045229	external encapsulating structure organization		0.00865	91	DM8C01G23230,DM8C01G23880,DM8C01G24490,DM8C01G24780,DM8C01G25080,DM8C01G26190,DM8C01G26890,DM8C01G26900,DM8C01G29290,DM8C01G37910,DM8C01G46100,DM8C01G47140,DM8C01G47770,DM8C02G11780,DM8C02G13210,DM8C02G20070,DM8C02G22560,DM8C02G24260,DM8C02G26900,DM8C02G27350,DM8C02G30060,DM8C02G30950,DM8C02G30990,DM8C03G15590,DM8C03G20110,DM8C03G20980,DM8C03G21630,DM8C03G28680,DM8C03G29570,DM8C03G37790,DM8C03G38…	0.00865	over			0.01797	over	369	77	64.35				369	83	72.92	DM8C01G23230,DM8C01G23880,DM8C01G24490,DM8C01G24780,DM8C01G25080,DM8C01G26190,DM8C01G26890,DM8C01G26900,DM8C01G29290,DM8C01G46100,DM8C01G47140,DM8C01G47770,DM8C02G11780,DM8C02G13210,DM8C02G20070,DM8C02G22560,DM8C02G24260,DM8C02G26900,DM8C02G27350,DM8C02G30060,DM8C02G30950,DM8C02G30990,DM8C03G15590,DM8C03G20110,DM8C03G21630,DM8C03G28680,DM8C03G29570,DM8C03G37790,DM8C03G38080,DM8C04G06460,DM8C04G09…		DM8C01G23230,DM8C01G23880,DM8C01G24490,DM8C01G24780,DM8C01G25080,DM8C01G26190,DM8C01G26890,DM8C01G26900,DM8C01G29290,DM8C01G37910,DM8C01G46100,DM8C01G47140,DM8C01G47770,DM8C02G11780,DM8C02G20070,DM8C02G22560,DM8C02G24260,DM8C02G26900,DM8C02G27350,DM8C02G30060,DM8C02G30950,DM8C02G30990,DM8C03G15590,DM8C03G20110,DM8C03G20980,DM8C03G21630,DM8C03G28680,DM8C03G37790,DM8C03G38080,DM8C04G09910,DM8C04G21…
GO:0009833	plant-type primary cell wall biogenesis	0.02311	0.00757	8	DM8C01G20310,DM8C01G25080,DM8C04G21200,DM8C04G26270,DM8C07G17460,DM8C08G12370,DM8C12G09230,DM8C12G09240	0.00875	over	0.00757	over	0.02311	over	18	7	3.14	18	8	3.57	18	7	3.56	DM8C01G25080,DM8C04G21200,DM8C04G26270,DM8C07G17460,DM8C08G12370,DM8C12G09230,DM8C12G09240	DM8C01G20310,DM8C01G25080,DM8C04G21200,DM8C04G26270,DM8C07G17460,DM8C08G12370,DM8C12G09230,DM8C12G09240	DM8C01G25080,DM8C04G21200,DM8C04G26270,DM8C07G17460,DM8C08G12370,DM8C12G09230,DM8C12G09240
GO:0009756	carbohydrate mediated signaling	0.03284	0.00881	26	DM8C01G05730,DM8C01G34600,DM8C01G43430,DM8C01G48490,DM8C02G16340,DM8C02G26530,DM8C04G26670,DM8C04G29920,DM8C06G24530,DM8C06G26180,DM8C06G26620,DM8C06G28640,DM8C07G11690,DM8C07G22760,DM8C08G01180,DM8C08G13850,DM8C08G23410,DM8C09G05130,DM8C09G18260,DM8C09G28950,DM8C10G00680,DM8C10G17970,DM8C12G00440,DM8C12G01300,DM8C12G04330,DM8C12G28450	0.00881	over	0.01668	over	0.03284	over	80	22	13.95	80	23	15.86	80	22	15.81	DM8C01G05730,DM8C01G34600,DM8C01G43430,DM8C01G48490,DM8C02G26530,DM8C04G26670,DM8C06G26180,DM8C06G26620,DM8C06G28640,DM8C07G11690,DM8C07G22760,DM8C08G13850,DM8C08G23410,DM8C09G05130,DM8C09G18260,DM8C09G28950,DM8C10G00680,DM8C10G17970,DM8C12G00440,DM8C12G01300,DM8C12G04330,DM8C12G28450	DM8C01G05730,DM8C01G34600,DM8C01G43430,DM8C01G48490,DM8C02G16340,DM8C02G26530,DM8C04G26670,DM8C06G24530,DM8C06G26180,DM8C06G26620,DM8C06G28640,DM8C07G11690,DM8C07G22760,DM8C08G01180,DM8C08G13850,DM8C09G18260,DM8C09G28950,DM8C10G00680,DM8C10G17970,DM8C12G00440,DM8C12G01300,DM8C12G04330,DM8C12G28450	DM8C01G05730,DM8C01G34600,DM8C01G43430,DM8C01G48490,DM8C02G16340,DM8C04G26670,DM8C04G29920,DM8C06G26180,DM8C06G26620,DM8C06G28640,DM8C07G11690,DM8C07G22760,DM8C08G01180,DM8C08G13850,DM8C09G05130,DM8C09G18260,DM8C09G28950,DM8C10G00680,DM8C10G17970,DM8C12G00440,DM8C12G01300,DM8C12G04330
GO:0046395	carboxylic acid catabolic process	0.01045	0.00422	82	DM8C01G03350,DM8C01G05250,DM8C01G08620,DM8C01G13240,DM8C01G19130,DM8C01G19480,DM8C01G22980,DM8C01G24380,DM8C01G29370,DM8C01G30470,DM8C01G30540,DM8C01G31010,DM8C01G31030,DM8C01G44620,DM8C01G45480,DM8C02G26470,DM8C02G27040,DM8C02G30080,DM8C02G32520,DM8C02G32570,DM8C02G32710,DM8C03G20050,DM8C03G20060,DM8C04G20390,DM8C04G21420,DM8C04G24350,DM8C04G25600,DM8C05G04600,DM8C05G09280,DM8C05G12850,DM8C05G27…	0.00897	over	0.01045	over	0.00422	over	223	67	38.89	223	74	44.21	223	76	44.07	DM8C01G03350,DM8C01G05250,DM8C01G08620,DM8C01G19130,DM8C01G19480,DM8C01G22980,DM8C01G24380,DM8C01G29370,DM8C01G30470,DM8C01G30540,DM8C01G31030,DM8C01G44620,DM8C01G45480,DM8C02G26470,DM8C02G27040,DM8C02G30080,DM8C02G32520,DM8C02G32570,DM8C02G32710,DM8C03G20050,DM8C04G20390,DM8C04G21420,DM8C04G24350,DM8C05G04600,DM8C05G09280,DM8C05G27310,DM8C05G27650,DM8C06G13270,DM8C06G14730,DM8C06G21910,DM8C06G22…	DM8C01G03350,DM8C01G05250,DM8C01G08620,DM8C01G13240,DM8C01G19130,DM8C01G19480,DM8C01G22980,DM8C01G29370,DM8C01G30470,DM8C01G30540,DM8C01G31010,DM8C01G31030,DM8C01G45480,DM8C02G26470,DM8C02G27040,DM8C02G30080,DM8C02G32520,DM8C02G32710,DM8C03G20050,DM8C03G20060,DM8C04G20390,DM8C04G21420,DM8C04G24350,DM8C04G25600,DM8C05G04600,DM8C05G09280,DM8C05G12850,DM8C05G27310,DM8C05G27650,DM8C06G13270,DM8C06G14…	DM8C01G03350,DM8C01G05250,DM8C01G08620,DM8C01G13240,DM8C01G19130,DM8C01G19480,DM8C01G22980,DM8C01G24380,DM8C01G29370,DM8C01G30470,DM8C01G30540,DM8C01G31010,DM8C01G31030,DM8C01G44620,DM8C01G45480,DM8C02G26470,DM8C02G27040,DM8C02G30080,DM8C02G32520,DM8C02G32570,DM8C02G32710,DM8C03G20050,DM8C03G20060,DM8C04G20390,DM8C04G21420,DM8C04G24350,DM8C04G25600,DM8C05G04600,DM8C05G09280,DM8C05G12850,DM8C05G27…
GO:1901420	negative regulation of response to alcohol	0.00898	0.00255	26	DM8C01G00060,DM8C01G08620,DM8C01G33120,DM8C01G34600,DM8C01G46280,DM8C02G23600,DM8C02G30590,DM8C02G30610,DM8C03G11360,DM8C03G23470,DM8C03G28680,DM8C03G31860,DM8C04G21930,DM8C04G29490,DM8C05G02710,DM8C06G17000,DM8C06G23830,DM8C06G28320,DM8C06G31220,DM8C07G03470,DM8C07G12240,DM8C07G13480,DM8C08G12380,DM8C08G18620,DM8C12G03810,DM8C12G25870	0.00898	over	0.00388	over	0.00255	over	67	22	11.68	67	25	13.28	67	25	13.24	DM8C01G00060,DM8C01G08620,DM8C01G33120,DM8C01G34600,DM8C01G46280,DM8C02G23600,DM8C02G30590,DM8C02G30610,DM8C03G23470,DM8C03G28680,DM8C04G21930,DM8C05G02710,DM8C06G17000,DM8C06G23830,DM8C06G31220,DM8C07G03470,DM8C07G12240,DM8C07G13480,DM8C08G12380,DM8C08G18620,DM8C12G03810,DM8C12G25870	DM8C01G00060,DM8C01G08620,DM8C01G33120,DM8C01G34600,DM8C01G46280,DM8C02G23600,DM8C02G30590,DM8C02G30610,DM8C03G11360,DM8C03G23470,DM8C03G28680,DM8C04G21930,DM8C04G29490,DM8C05G02710,DM8C06G17000,DM8C06G23830,DM8C06G28320,DM8C06G31220,DM8C07G03470,DM8C07G12240,DM8C07G13480,DM8C08G12380,DM8C08G18620,DM8C12G03810,DM8C12G25870	DM8C01G00060,DM8C01G08620,DM8C01G33120,DM8C01G34600,DM8C01G46280,DM8C02G23600,DM8C02G30590,DM8C02G30610,DM8C03G11360,DM8C03G23470,DM8C03G28680,DM8C03G31860,DM8C04G21930,DM8C04G29490,DM8C05G02710,DM8C06G17000,DM8C06G23830,DM8C06G31220,DM8C07G03470,DM8C07G12240,DM8C07G13480,DM8C08G12380,DM8C08G18620,DM8C12G03810,DM8C12G25870
GO:0042168	heme metabolic process	0.04094	0.00924	9	DM8C02G33030,DM8C03G38070,DM8C04G05210,DM8C04G30340,DM8C06G11890,DM8C07G28360,DM8C08G14010,DM8C08G18700,DM8C10G02670	0.00924	over	0.04094	over	0.01413	over	17	8	2.96	17	7	3.37	17	8	3.36	DM8C03G38070,DM8C04G05210,DM8C04G30340,DM8C06G11890,DM8C07G28360,DM8C08G14010,DM8C08G18700,DM8C10G02670	DM8C03G38070,DM8C04G05210,DM8C04G30340,DM8C06G11890,DM8C07G28360,DM8C08G18700,DM8C10G02670	DM8C02G33030,DM8C03G38070,DM8C04G05210,DM8C04G30340,DM8C06G11890,DM8C07G28360,DM8C08G18700,DM8C10G02670
GO:0072524	pyridine-containing compound metabolic process	0.00936	0.00236	29	DM8C01G00940,DM8C01G07360,DM8C01G13460,DM8C01G28930,DM8C02G18780,DM8C02G19130,DM8C02G27160,DM8C02G33730,DM8C03G26300,DM8C04G07960,DM8C04G35270,DM8C05G01010,DM8C05G02060,DM8C05G04080,DM8C05G04600,DM8C06G04210,DM8C06G13790,DM8C07G15280,DM8C07G19450,DM8C07G27700,DM8C08G14550,DM8C08G14950,DM8C08G29930,DM8C10G21770,DM8C10G24760,DM8C11G01090,DM8C11G04530,DM8C12G00020,DM8sca49G00240	0.00926	over	0.00936	over	0.00236	over	84	23	14.65	84	25	16.65	84	27	16.6	DM8C01G00940,DM8C01G07360,DM8C01G13460,DM8C01G28930,DM8C02G18780,DM8C02G19130,DM8C02G27160,DM8C02G33730,DM8C03G26300,DM8C04G07960,DM8C04G35270,DM8C05G02060,DM8C05G04080,DM8C05G04600,DM8C06G04210,DM8C06G13790,DM8C07G15280,DM8C07G19450,DM8C08G14950,DM8C08G29930,DM8C10G21770,DM8C10G24760,DM8C12G00020	DM8C01G00940,DM8C01G07360,DM8C01G13460,DM8C01G28930,DM8C02G18780,DM8C02G19130,DM8C02G27160,DM8C02G33730,DM8C04G07960,DM8C04G35270,DM8C05G01010,DM8C05G02060,DM8C05G04080,DM8C05G04600,DM8C06G04210,DM8C06G13790,DM8C07G15280,DM8C07G19450,DM8C08G14950,DM8C08G29930,DM8C10G21770,DM8C10G24760,DM8C11G04530,DM8C12G00020,DM8sca49G00240	DM8C01G00940,DM8C01G07360,DM8C01G13460,DM8C01G28930,DM8C02G18780,DM8C02G19130,DM8C02G27160,DM8C02G33730,DM8C04G07960,DM8C04G35270,DM8C05G01010,DM8C05G02060,DM8C05G04080,DM8C05G04600,DM8C06G04210,DM8C06G13790,DM8C07G15280,DM8C07G19450,DM8C07G27700,DM8C08G14550,DM8C08G14950,DM8C08G29930,DM8C10G21770,DM8C10G24760,DM8C11G01090,DM8C12G00020,DM8sca49G00240
GO:0052547	regulation of peptidase activity		0.00659	23	DM8C02G03710,DM8C02G04690,DM8C02G12710,DM8C03G19370,DM8C03G19520,DM8C03G24460,DM8C03G24480,DM8C03G24500,DM8C04G23850,DM8C04G33090,DM8C04G33160,DM8C04G33170,DM8C06G28500,DM8C07G13100,DM8C07G28600,DM8C09G26370,DM8C09G26380,DM8C09G26390,DM8C09G26410,DM8C09G26420,DM8C09G26440,DM8C09G31200,Soltu.DM.09G025860	0.00957	over	0.00659	over			75	19	13.08	75	21	14.87				DM8C02G03710,DM8C02G04690,DM8C02G12710,DM8C03G19370,DM8C03G24460,DM8C03G24480,DM8C03G24500,DM8C04G23850,DM8C04G33090,DM8C04G33160,DM8C06G28500,DM8C07G13100,DM8C09G26370,DM8C09G26380,DM8C09G26390,DM8C09G26410,DM8C09G26420,DM8C09G26440,DM8C09G31200	DM8C02G03710,DM8C02G12710,DM8C03G19370,DM8C03G19520,DM8C03G24460,DM8C03G24480,DM8C03G24500,DM8C04G23850,DM8C04G33160,DM8C04G33170,DM8C06G28500,DM8C07G13100,DM8C07G28600,DM8C09G26370,DM8C09G26380,DM8C09G26390,DM8C09G26410,DM8C09G26420,DM8C09G26440,DM8C09G31200,Soltu.DM.09G025860
GO:0030336	negative regulation of cell migration		0.00958	4	DM8C01G30830,DM8C08G04330,DM8C09G28190,DM8C12G08330	0.00958	over	0.02478	over			10	4	1.74	10	4	1.98				DM8C01G30830,DM8C08G04330,DM8C09G28190,DM8C12G08330	DM8C01G30830,DM8C08G04330,DM8C09G28190,DM8C12G08330
GO:0009725	response to hormone	0.01988	0.00084	584	DM8C01G00060,DM8C01G00740,DM8C01G00790,DM8C01G02110,DM8C01G02830,DM8C01G03680,DM8C01G03740,DM8C01G04930,DM8C01G05730,DM8C01G05870,DM8C01G08620,DM8C01G11980,DM8C01G15100,DM8C01G16280,DM8C01G18080,DM8C01G18570,DM8C01G19740,DM8C01G22180,DM8C01G23010,DM8C01G23040,DM8C01G23710,DM8C01G23880,DM8C01G24380,DM8C01G25130,DM8C01G25150,DM8C01G25660,DM8C01G26740,DM8C01G27630,DM8C01G28700,DM8C01G32140,DM8C01G32…	0.00972	over	0.01988	over	0.00084	over	2327	441	405.81	2327	493	461.37	2327	501	459.87	DM8C01G00060,DM8C01G00790,DM8C01G02110,DM8C01G02830,DM8C01G03740,DM8C01G05730,DM8C01G08620,DM8C01G15100,DM8C01G16280,DM8C01G18080,DM8C01G18570,DM8C01G22180,DM8C01G23040,DM8C01G23710,DM8C01G23880,DM8C01G24380,DM8C01G25130,DM8C01G25150,DM8C01G25660,DM8C01G26740,DM8C01G27630,DM8C01G28700,DM8C01G32140,DM8C01G33120,DM8C01G34600,DM8C01G35070,DM8C01G35080,DM8C01G37800,DM8C01G37850,DM8C01G39400,DM8C01G40…	DM8C01G00060,DM8C01G00790,DM8C01G02110,DM8C01G02830,DM8C01G03680,DM8C01G03740,DM8C01G05730,DM8C01G05870,DM8C01G08620,DM8C01G11980,DM8C01G16280,DM8C01G18080,DM8C01G18570,DM8C01G19740,DM8C01G23040,DM8C01G23710,DM8C01G23880,DM8C01G25130,DM8C01G25150,DM8C01G25660,DM8C01G26740,DM8C01G27630,DM8C01G28700,DM8C01G32140,DM8C01G33120,DM8C01G34600,DM8C01G35070,DM8C01G35080,DM8C01G35360,DM8C01G36930,DM8C01G37…	DM8C01G00060,DM8C01G00740,DM8C01G00790,DM8C01G02110,DM8C01G02830,DM8C01G03680,DM8C01G03740,DM8C01G04930,DM8C01G05730,DM8C01G08620,DM8C01G11980,DM8C01G16280,DM8C01G18080,DM8C01G18570,DM8C01G19740,DM8C01G22180,DM8C01G23010,DM8C01G23040,DM8C01G23880,DM8C01G24380,DM8C01G25130,DM8C01G25150,DM8C01G25660,DM8C01G27630,DM8C01G28700,DM8C01G32140,DM8C01G32610,DM8C01G33120,DM8C01G34600,DM8C01G35070,DM8C01G35…
GO:0010118	stomatal movement		0.01001	51	DM8C01G07870,DM8C01G20540,DM8C01G33310,DM8C01G34890,DM8C01G46280,DM8C01G49130,DM8C02G02750,DM8C02G11870,DM8C02G30590,DM8C02G30610,DM8C03G18900,DM8C03G21970,DM8C03G23300,DM8C04G00980,DM8C04G02480,DM8C04G21930,DM8C05G04580,DM8C05G23050,DM8C05G25400,DM8C06G03890,DM8C06G09660,DM8C06G13870,DM8C06G19370,DM8C06G23550,DM8C06G31160,DM8C06G31220,DM8C07G06490,DM8C07G16210,DM8C07G17510,DM8C07G22760,DM8C07G24…	0.01001	over			0.04813	over	189	46	32.96				189	47	37.35	DM8C01G07870,DM8C01G20540,DM8C01G33310,DM8C01G34890,DM8C01G46280,DM8C01G49130,DM8C02G02750,DM8C02G11870,DM8C02G30590,DM8C02G30610,DM8C03G18900,DM8C03G21970,DM8C03G23300,DM8C04G02480,DM8C04G21930,DM8C05G04580,DM8C05G23050,DM8C05G25400,DM8C06G03890,DM8C06G09660,DM8C06G13870,DM8C06G19370,DM8C06G23550,DM8C06G31160,DM8C06G31220,DM8C07G06490,DM8C07G16210,DM8C07G22760,DM8C07G24920,DM8C08G03860,DM8C08G04…		DM8C01G07870,DM8C01G33310,DM8C01G34890,DM8C01G46280,DM8C01G49130,DM8C02G02750,DM8C02G11870,DM8C02G30590,DM8C02G30610,DM8C03G18900,DM8C03G21970,DM8C03G23300,DM8C04G00980,DM8C04G02480,DM8C04G21930,DM8C05G04580,DM8C05G23050,DM8C05G25400,DM8C06G03890,DM8C06G09660,DM8C06G13870,DM8C06G19370,DM8C06G23550,DM8C06G31160,DM8C06G31220,DM8C07G06490,DM8C07G16210,DM8C07G17510,DM8C07G22760,DM8C07G24920,DM8C08G04…
GO:0015995	chlorophyll biosynthetic process	0.01006	0.00066	43	DM8C01G20120,DM8C01G20800,DM8C03G30700,DM8C03G33040,DM8C04G02410,DM8C04G03690,DM8C04G03720,DM8C04G05210,DM8C04G10270,DM8C04G10320,DM8C04G10330,DM8C04G10380,DM8C04G10390,DM8C04G10410,DM8C04G10460,DM8C04G30340,DM8C04G36540,DM8C05G02710,DM8C06G10300,DM8C06G11890,DM8C06G17100,DM8C06G18600,DM8C06G18620,DM8C06G18630,DM8C06G28220,DM8C07G00270,DM8C07G11690,DM8C07G19860,DM8C07G28360,DM8C08G01100,DM8C08G14…	0.01006	over	0.00066	over	0.00976	over	123	34	21.45	123	38	24.39	123	36	24.31	DM8C01G20120,DM8C03G30700,DM8C03G33040,DM8C04G02410,DM8C04G03720,DM8C04G05210,DM8C04G10270,DM8C04G10330,DM8C04G10380,DM8C04G10410,DM8C04G10460,DM8C04G30340,DM8C04G36540,DM8C05G02710,DM8C06G11890,DM8C06G17100,DM8C06G28220,DM8C07G00270,DM8C07G11690,DM8C07G19860,DM8C07G28360,DM8C08G01100,DM8C08G14580,DM8C08G18700,DM8C08G23950,DM8C10G02160,DM8C10G03730,DM8C10G27580,DM8C10G28140,DM8C10G30000,DM8C12G00…	DM8C01G20120,DM8C01G20800,DM8C03G30700,DM8C03G33040,DM8C04G02410,DM8C04G03690,DM8C04G05210,DM8C04G10330,DM8C04G10380,DM8C04G10390,DM8C04G10410,DM8C04G10460,DM8C04G30340,DM8C04G36540,DM8C05G02710,DM8C06G10300,DM8C06G11890,DM8C06G17100,DM8C06G18600,DM8C06G18620,DM8C06G18630,DM8C06G28220,DM8C07G00270,DM8C07G11690,DM8C07G19860,DM8C07G28360,DM8C08G01100,DM8C08G14580,DM8C08G18700,DM8C08G23950,DM8C10G02…	DM8C01G20120,DM8C01G20800,DM8C03G30700,DM8C03G33040,DM8C04G02410,DM8C04G03690,DM8C04G05210,DM8C04G10320,DM8C04G10380,DM8C04G10410,DM8C04G10460,DM8C04G30340,DM8C04G36540,DM8C05G02710,DM8C06G10300,DM8C06G11890,DM8C06G17100,DM8C06G18600,DM8C06G28220,DM8C07G00270,DM8C07G11690,DM8C07G19860,DM8C07G28360,DM8C08G01100,DM8C08G14580,DM8C08G18700,DM8C08G23950,DM8C10G02160,DM8C10G03730,DM8C10G27580,DM8C10G27…
GO:0015711	organic anion transport	0.01034	0.00359	86	DM8C01G03940,DM8C01G09090,DM8C01G25130,DM8C01G25150,DM8C01G26650,DM8C01G30130,DM8C01G41980,DM8C01G42000,DM8C01G46620,DM8C02G09570,DM8C02G20160,DM8C02G30220,DM8C02G30320,DM8C02G32800,DM8C03G03280,DM8C03G08270,DM8C03G11600,DM8C03G11610,DM8C03G11620,DM8C03G11980,DM8C03G13240,DM8C03G21970,DM8C03G24850,DM8C03G37020,DM8C04G00980,DM8C04G20390,DM8C04G23020,DM8C04G30530,DM8C05G02240,DM8C05G02730,DM8C05G06…	0.01034	over	0.00472	over	0.00359	over	261	65	45.52	261	73	51.75	261	75	51.58	DM8C01G09090,DM8C01G25130,DM8C01G25150,DM8C01G30130,DM8C01G42000,DM8C01G46620,DM8C02G09570,DM8C02G20160,DM8C02G30220,DM8C02G30320,DM8C02G32800,DM8C03G03280,DM8C03G08270,DM8C03G11600,DM8C03G11610,DM8C03G11620,DM8C03G11980,DM8C03G21970,DM8C03G24850,DM8C03G37020,DM8C04G20390,DM8C04G23020,DM8C04G30530,DM8C05G02240,DM8C05G02730,DM8C05G06730,DM8C05G21790,DM8C05G24270,DM8C06G04260,DM8C06G10490,DM8C06G15…	DM8C01G09090,DM8C01G25130,DM8C01G25150,DM8C01G26650,DM8C01G30130,DM8C01G41980,DM8C01G42000,DM8C01G46620,DM8C02G09570,DM8C02G20160,DM8C02G30320,DM8C02G32800,DM8C03G03280,DM8C03G08270,DM8C03G11600,DM8C03G11610,DM8C03G11620,DM8C03G11980,DM8C03G13240,DM8C03G21970,DM8C03G24850,DM8C04G00980,DM8C04G20390,DM8C04G23020,DM8C04G30530,DM8C05G02240,DM8C05G02730,DM8C05G21790,DM8C05G24270,DM8C05G24280,DM8C05G24…	DM8C01G03940,DM8C01G09090,DM8C01G25130,DM8C01G25150,DM8C01G26650,DM8C01G30130,DM8C01G41980,DM8C01G42000,DM8C01G46620,DM8C02G09570,DM8C02G20160,DM8C02G30220,DM8C02G30320,DM8C02G32800,DM8C03G03280,DM8C03G08270,DM8C03G11600,DM8C03G11610,DM8C03G11620,DM8C03G11980,DM8C03G13240,DM8C03G21970,DM8C03G24850,DM8C03G37020,DM8C04G00980,DM8C04G20390,DM8C04G23020,DM8C04G30530,DM8C05G02240,DM8C05G02730,DM8C05G21…
GO:0010039	response to iron ion	0.0274	0.01043	33	DM8C01G05730,DM8C01G25130,DM8C01G25150,DM8C01G34600,DM8C01G41320,DM8C02G09570,DM8C02G12740,DM8C02G12760,DM8C02G12780,DM8C02G26530,DM8C02G30320,DM8C03G22720,DM8C04G29920,DM8C04G33380,DM8C05G23000,DM8C06G09320,DM8C06G10080,DM8C06G24530,DM8C06G28640,DM8C06G33000,DM8C07G17090,DM8C07G22760,DM8C08G09780,DM8C08G13850,DM8C08G30120,DM8C09G05130,DM8C09G18260,DM8C09G28950,DM8C10G00160,DM8C11G20870,DM8C12G00…	0.01043	over	0.0274	over	0.02404	over	83	28	14.47	83	27	16.46	83	28	16.4	DM8C01G05730,DM8C01G25130,DM8C01G25150,DM8C01G34600,DM8C02G09570,DM8C02G12760,DM8C02G12780,DM8C02G26530,DM8C02G30320,DM8C03G22720,DM8C04G33380,DM8C05G23000,DM8C06G10080,DM8C06G28640,DM8C06G33000,DM8C07G17090,DM8C07G22760,DM8C08G09780,DM8C08G13850,DM8C08G30120,DM8C09G05130,DM8C09G18260,DM8C09G28950,DM8C10G00160,DM8C11G20870,DM8C12G00440,DM8C12G01300,DM8C12G28450	DM8C01G05730,DM8C01G25130,DM8C01G25150,DM8C01G34600,DM8C02G09570,DM8C02G26530,DM8C02G30320,DM8C03G22720,DM8C04G33380,DM8C05G23000,DM8C06G09320,DM8C06G10080,DM8C06G24530,DM8C06G28640,DM8C06G33000,DM8C07G17090,DM8C07G22760,DM8C08G09780,DM8C08G13850,DM8C08G30120,DM8C09G18260,DM8C09G28950,DM8C10G00160,DM8C11G20870,DM8C12G00440,DM8C12G01300,DM8C12G28450	DM8C01G05730,DM8C01G25130,DM8C01G25150,DM8C01G34600,DM8C01G41320,DM8C02G09570,DM8C02G12740,DM8C02G12780,DM8C02G30320,DM8C03G22720,DM8C04G29920,DM8C04G33380,DM8C05G23000,DM8C06G10080,DM8C06G28640,DM8C06G33000,DM8C07G17090,DM8C07G22760,DM8C08G09780,DM8C08G13850,DM8C08G30120,DM8C09G05130,DM8C09G18260,DM8C09G28950,DM8C10G00160,DM8C11G20870,DM8C12G00440,DM8C12G01300
GO:1901575	organic substance catabolic process	0.02297	0.01047	448	DM8C01G00780,DM8C01G01840,DM8C01G01850,DM8C01G03350,DM8C01G03740,DM8C01G03790,DM8C01G03830,DM8C01G05250,DM8C01G08620,DM8C01G13240,DM8C01G13460,DM8C01G16340,DM8C01G16520,DM8C01G17300,DM8C01G19130,DM8C01G19480,DM8C01G19530,DM8C01G21940,DM8C01G22980,DM8C01G23420,DM8C01G24380,DM8C01G24400,DM8C01G25040,DM8C01G25240,DM8C01G27570,DM8C01G28640,DM8C01G29290,DM8C01G29370,DM8C01G30340,DM8C01G30470,DM8C01G30…	0.01047	over	0.02297	over	0.0128	over	1729	336	301.52	1729	369	342.8	1729	374	341.69	DM8C01G01840,DM8C01G01850,DM8C01G03350,DM8C01G03740,DM8C01G03790,DM8C01G05250,DM8C01G08620,DM8C01G13460,DM8C01G16340,DM8C01G16520,DM8C01G19130,DM8C01G19480,DM8C01G21940,DM8C01G22980,DM8C01G23420,DM8C01G24380,DM8C01G24400,DM8C01G25040,DM8C01G25240,DM8C01G28640,DM8C01G29290,DM8C01G29370,DM8C01G30340,DM8C01G30470,DM8C01G30540,DM8C01G31030,DM8C01G31300,DM8C01G32240,DM8C01G32310,DM8C01G32580,DM8C01G32…	DM8C01G00780,DM8C01G01840,DM8C01G01850,DM8C01G03350,DM8C01G03740,DM8C01G03830,DM8C01G05250,DM8C01G08620,DM8C01G13240,DM8C01G13460,DM8C01G16340,DM8C01G17300,DM8C01G19130,DM8C01G19480,DM8C01G21940,DM8C01G22980,DM8C01G23420,DM8C01G25240,DM8C01G27570,DM8C01G28640,DM8C01G29290,DM8C01G29370,DM8C01G30340,DM8C01G30470,DM8C01G30540,DM8C01G31010,DM8C01G31030,DM8C01G31300,DM8C01G32240,DM8C01G32310,DM8C01G32…	DM8C01G00780,DM8C01G01840,DM8C01G01850,DM8C01G03350,DM8C01G03740,DM8C01G03790,DM8C01G05250,DM8C01G08620,DM8C01G13240,DM8C01G13460,DM8C01G16340,DM8C01G16520,DM8C01G17300,DM8C01G19130,DM8C01G19480,DM8C01G19530,DM8C01G21940,DM8C01G22980,DM8C01G23420,DM8C01G24380,DM8C01G24400,DM8C01G25040,DM8C01G25240,DM8C01G28640,DM8C01G29290,DM8C01G29370,DM8C01G30340,DM8C01G30470,DM8C01G30540,DM8C01G31010,DM8C01G31…
GO:0071450	cellular response to oxygen radical	0.03526	0.00383	8	DM8C02G01570,DM8C03G14290,DM8C04G23850,DM8C06G12260,DM8C07G13480,DM8C08G22980,DM8C11G20870,DM8C12G03810	0.01136	over	0.00383	over	0.03526	over	15	8	2.62	15	8	2.97	15	8	2.96	DM8C02G01570,DM8C03G14290,DM8C04G23850,DM8C06G12260,DM8C07G13480,DM8C08G22980,DM8C11G20870,DM8C12G03810	DM8C02G01570,DM8C03G14290,DM8C04G23850,DM8C06G12260,DM8C07G13480,DM8C08G22980,DM8C11G20870,DM8C12G03810	DM8C02G01570,DM8C03G14290,DM8C04G23850,DM8C06G12260,DM8C07G13480,DM8C08G22980,DM8C11G20870,DM8C12G03810
GO:0009768	photosynthesis, light harvesting in photosystem I	0.03183	0.01162	25	DM8C01G41580,DM8C01G41610,DM8C02G14450,DM8C02G14460,DM8C02G14630,DM8C02G14640,DM8C02G14650,DM8C02G14660,DM8C02G14670,DM8C02G14680,DM8C02G14690,DM8C03G00830,DM8C03G00840,DM8C03G00850,DM8C03G00860,DM8C03G00870,DM8C03G00880,DM8C03G00890,DM8C03G00900,DM8C06G21480,DM8C07G16210,DM8C07G24920,DM8C08G16320,DM8C12G01150,DM8C12G01340	0.01162	over	0.03183	over	0.01903	over	36	25	6.28	36	25	7.14	36	24	7.11	DM8C01G41580,DM8C01G41610,DM8C02G14450,DM8C02G14460,DM8C02G14630,DM8C02G14640,DM8C02G14650,DM8C02G14660,DM8C02G14670,DM8C02G14680,DM8C02G14690,DM8C03G00830,DM8C03G00840,DM8C03G00850,DM8C03G00860,DM8C03G00870,DM8C03G00880,DM8C03G00890,DM8C03G00900,DM8C06G21480,DM8C07G16210,DM8C07G24920,DM8C08G16320,DM8C12G01150,DM8C12G01340	DM8C01G41580,DM8C01G41610,DM8C02G14450,DM8C02G14460,DM8C02G14630,DM8C02G14640,DM8C02G14650,DM8C02G14660,DM8C02G14670,DM8C02G14680,DM8C02G14690,DM8C03G00830,DM8C03G00840,DM8C03G00850,DM8C03G00860,DM8C03G00870,DM8C03G00880,DM8C03G00890,DM8C03G00900,DM8C06G21480,DM8C07G16210,DM8C07G24920,DM8C08G16320,DM8C12G01150,DM8C12G01340	DM8C01G41580,DM8C01G41610,DM8C02G14450,DM8C02G14630,DM8C02G14640,DM8C02G14650,DM8C02G14660,DM8C02G14670,DM8C02G14680,DM8C02G14690,DM8C03G00830,DM8C03G00840,DM8C03G00850,DM8C03G00860,DM8C03G00870,DM8C03G00880,DM8C03G00890,DM8C03G00900,DM8C06G21480,DM8C07G16210,DM8C07G24920,DM8C08G16320,DM8C12G01150,DM8C12G01340
GO:1901700	response to oxygen-containing compound	0.01166	0.00108	592	DM8C01G00050,DM8C01G00060,DM8C01G00740,DM8C01G00790,DM8C01G02110,DM8C01G02830,DM8C01G03390,DM8C01G03400,DM8C01G03440,DM8C01G03450,DM8C01G03680,DM8C01G03740,DM8C01G04930,DM8C01G05730,DM8C01G05870,DM8C01G08620,DM8C01G13240,DM8C01G15100,DM8C01G16520,DM8C01G18080,DM8C01G18570,DM8C01G19740,DM8C01G20220,DM8C01G21690,DM8C01G22180,DM8C01G23010,DM8C01G23040,DM8C01G23880,DM8C01G24490,DM8C01G25130,DM8C01G25…	0.01166	over	0.0029	over	0.00108	over	2369	451	413.13	2369	510	469.69	2369	512	468.17	DM8C01G00050,DM8C01G00060,DM8C01G00790,DM8C01G02110,DM8C01G02830,DM8C01G03400,DM8C01G03450,DM8C01G03740,DM8C01G05730,DM8C01G08620,DM8C01G15100,DM8C01G16520,DM8C01G18080,DM8C01G18570,DM8C01G20220,DM8C01G21690,DM8C01G22180,DM8C01G23040,DM8C01G23880,DM8C01G24490,DM8C01G25130,DM8C01G25150,DM8C01G25660,DM8C01G26440,DM8C01G27160,DM8C01G27630,DM8C01G28470,DM8C01G31620,DM8C01G31820,DM8C01G33120,DM8C01G34…	DM8C01G00050,DM8C01G00060,DM8C01G00790,DM8C01G02110,DM8C01G02830,DM8C01G03400,DM8C01G03450,DM8C01G03680,DM8C01G03740,DM8C01G05730,DM8C01G05870,DM8C01G08620,DM8C01G13240,DM8C01G18080,DM8C01G18570,DM8C01G19740,DM8C01G20220,DM8C01G21690,DM8C01G23040,DM8C01G23880,DM8C01G24490,DM8C01G25130,DM8C01G25150,DM8C01G25660,DM8C01G26440,DM8C01G27160,DM8C01G27630,DM8C01G28470,DM8C01G31210,DM8C01G31620,DM8C01G31…	DM8C01G00050,DM8C01G00060,DM8C01G00740,DM8C01G00790,DM8C01G02110,DM8C01G02830,DM8C01G03390,DM8C01G03440,DM8C01G03680,DM8C01G03740,DM8C01G04930,DM8C01G05730,DM8C01G08620,DM8C01G13240,DM8C01G16520,DM8C01G18080,DM8C01G18570,DM8C01G19740,DM8C01G20220,DM8C01G21690,DM8C01G22180,DM8C01G23010,DM8C01G23040,DM8C01G23880,DM8C01G24490,DM8C01G25130,DM8C01G25150,DM8C01G25660,DM8C01G26440,DM8C01G27160,DM8C01G27…
GO:0050665	hydrogen peroxide biosynthetic process	0.01962	0.01183	5	DM8C05G23590,DM8C07G22760,DM8C08G28580,DM8C10G03050,DM8C12G01300	0.01183	over	0.0188	over	0.01962	over	9	5	1.57	9	5	1.78	9	5	1.78	DM8C05G23590,DM8C07G22760,DM8C08G28580,DM8C10G03050,DM8C12G01300	DM8C05G23590,DM8C07G22760,DM8C08G28580,DM8C10G03050,DM8C12G01300	DM8C05G23590,DM8C07G22760,DM8C08G28580,DM8C10G03050,DM8C12G01300
GO:0060193	positive regulation of lipase activity	0.01923	0.01209	2	DM8C01G46020,DM8C08G12380	0.01209	over	0.01429	over	0.01923	over	2	2	0.35	2	2	0.4	2	2	0.4	DM8C01G46020,DM8C08G12380	DM8C01G46020,DM8C08G12380	DM8C01G46020,DM8C08G12380
GO:1902774	late endosome to lysosome transport	0.02016	0.0121	2	DM8C02G25160,DM8C07G22810	0.0121	over	0.02016	over	0.02016	over	2	2	0.35	2	2	0.4	2	2	0.4	DM8C02G25160,DM8C07G22810	DM8C02G25160,DM8C07G22810	DM8C02G25160,DM8C07G22810
GO:0060148	positive regulation of post-transcriptional gene silencing	0.01771	0.01217	3	DM8C05G05400,DM8C05G05420,DM8C06G10200	0.01217	over	0.01771	over	0.01757	over	4	3	0.7	4	3	0.79	4	3	0.79	DM8C05G05400,DM8C05G05420,DM8C06G10200	DM8C05G05400,DM8C05G05420,DM8C06G10200	DM8C05G05400,DM8C05G05420,DM8C06G10200
GO:0009607	response to biotic stimulus	0.02028	0.00406	428	DM8C01G00780,DM8C01G00940,DM8C01G01320,DM8C01G02110,DM8C01G02830,DM8C01G03020,DM8C01G04930,DM8C01G04990,DM8C01G05720,DM8C01G05730,DM8C01G07210,DM8C01G15600,DM8C01G17660,DM8C01G18570,DM8C01G19740,DM8C01G20220,DM8C01G25540,DM8C01G27630,DM8C01G29370,DM8C01G31260,DM8C01G31380,DM8C01G31400,DM8C01G31670,DM8C01G31820,DM8C01G32240,DM8C01G33110,DM8C01G33310,DM8C01G33860,DM8C01G34600,DM8C01G35110,DM8C01G37…	0.0123	over	0.02028	over	0.00406	over	1642	330	286.35	1642	359	325.55	1642	367	324.5	DM8C01G00940,DM8C01G02110,DM8C01G02830,DM8C01G03020,DM8C01G04990,DM8C01G05720,DM8C01G05730,DM8C01G15600,DM8C01G17660,DM8C01G18570,DM8C01G20220,DM8C01G25540,DM8C01G27630,DM8C01G29370,DM8C01G31380,DM8C01G31400,DM8C01G31670,DM8C01G31820,DM8C01G32240,DM8C01G33110,DM8C01G33310,DM8C01G33860,DM8C01G34600,DM8C01G35110,DM8C01G37080,DM8C01G37680,DM8C01G38110,DM8C01G38120,DM8C01G39380,DM8C01G41510,DM8C01G42…	DM8C01G00780,DM8C01G00940,DM8C01G02110,DM8C01G02830,DM8C01G03020,DM8C01G04990,DM8C01G05720,DM8C01G05730,DM8C01G07210,DM8C01G15600,DM8C01G17660,DM8C01G18570,DM8C01G19740,DM8C01G20220,DM8C01G25540,DM8C01G27630,DM8C01G29370,DM8C01G31380,DM8C01G31400,DM8C01G31820,DM8C01G32240,DM8C01G33110,DM8C01G33310,DM8C01G33860,DM8C01G34600,DM8C01G35110,DM8C01G37080,DM8C01G37680,DM8C01G38110,DM8C01G39380,DM8C01G40…	DM8C01G00780,DM8C01G00940,DM8C01G01320,DM8C01G02110,DM8C01G02830,DM8C01G03020,DM8C01G04930,DM8C01G04990,DM8C01G05720,DM8C01G05730,DM8C01G15600,DM8C01G17660,DM8C01G18570,DM8C01G19740,DM8C01G20220,DM8C01G25540,DM8C01G27630,DM8C01G29370,DM8C01G31260,DM8C01G31400,DM8C01G31820,DM8C01G32240,DM8C01G33110,DM8C01G33310,DM8C01G33860,DM8C01G34600,DM8C01G37680,DM8C01G38120,DM8C01G39380,DM8C01G41510,DM8C01G42…
GO:0005976	polysaccharide metabolic process	0.01236	0.00538	100	DM8C01G20310,DM8C01G23040,DM8C01G23880,DM8C01G24780,DM8C01G25080,DM8C01G26190,DM8C01G29290,DM8C01G33580,DM8C01G41510,DM8C01G46540,DM8C01G47140,DM8C01G48840,DM8C02G09420,DM8C02G12100,DM8C02G13210,DM8C02G17900,DM8C02G20070,DM8C02G24650,DM8C02G24670,DM8C02G27350,DM8C02G29880,DM8C02G30250,DM8C02G30950,DM8C02G30990,DM8C02G33450,DM8C03G08380,DM8C03G08390,DM8C03G08410,DM8C03G08420,DM8C03G08430,DM8C03G08…	0.01236	over	0.00538	over	0.00746	over	366	77	63.83	366	87	72.57	366	87	72.33	DM8C01G23040,DM8C01G23880,DM8C01G24780,DM8C01G25080,DM8C01G26190,DM8C01G29290,DM8C01G33580,DM8C01G41510,DM8C01G46540,DM8C01G47140,DM8C01G48840,DM8C02G09420,DM8C02G12100,DM8C02G13210,DM8C02G17900,DM8C02G20070,DM8C02G24650,DM8C02G24670,DM8C02G27350,DM8C02G29880,DM8C02G30250,DM8C02G30950,DM8C02G30990,DM8C03G08390,DM8C03G08430,DM8C03G08450,DM8C03G15590,DM8C03G25320,DM8C03G25830,DM8C03G29570,DM8C03G30…	DM8C01G20310,DM8C01G23040,DM8C01G23880,DM8C01G24780,DM8C01G25080,DM8C01G26190,DM8C01G29290,DM8C01G41510,DM8C01G46540,DM8C01G47140,DM8C01G48840,DM8C02G09420,DM8C02G12100,DM8C02G13210,DM8C02G17900,DM8C02G20070,DM8C02G24670,DM8C02G27350,DM8C02G29880,DM8C02G30250,DM8C02G30950,DM8C02G30990,DM8C02G33450,DM8C03G08380,DM8C03G08390,DM8C03G08410,DM8C03G08420,DM8C03G08430,DM8C03G08450,DM8C03G08460,DM8C03G08…	DM8C01G23040,DM8C01G23880,DM8C01G24780,DM8C01G25080,DM8C01G26190,DM8C01G29290,DM8C01G41510,DM8C01G46540,DM8C01G47140,DM8C01G48840,DM8C02G09420,DM8C02G12100,DM8C02G17900,DM8C02G20070,DM8C02G24650,DM8C02G24670,DM8C02G27350,DM8C02G29880,DM8C02G30250,DM8C02G30950,DM8C02G30990,DM8C02G33450,DM8C03G08390,DM8C03G08430,DM8C03G08450,DM8C03G15590,DM8C03G20980,DM8C03G25320,DM8C03G25830,DM8C03G30480,DM8C03G37…
GO:0035542	regulation of SNARE complex assembly		0.01237	4	DM8C06G20240,DM8C06G29620,DM8C07G22360,DM8C11G21020	0.01237	over					7	4	1.22							DM8C06G20240,DM8C06G29620,DM8C07G22360,DM8C11G21020
GO:0050896	response to stimulus		0.01256	1330	DM8C01G00050,DM8C01G00060,DM8C01G00790,DM8C01G00890,DM8C01G00940,DM8C01G01840,DM8C01G01850,DM8C01G02110,DM8C01G02240,DM8C01G02830,DM8C01G03020,DM8C01G03350,DM8C01G03400,DM8C01G03450,DM8C01G03740,DM8C01G03790,DM8C01G04340,DM8C01G04530,DM8C01G04540,DM8C01G04570,DM8C01G04630,DM8C01G04650,DM8C01G04990,DM8C01G05720,DM8C01G05730,DM8C01G07240,DM8C01G07480,DM8C01G07870,DM8C01G08620,DM8C01G11800,DM8C01G13…	0.01256	over					7320	1330	1276.54							DM8C01G00050,DM8C01G00060,DM8C01G00790,DM8C01G00890,DM8C01G00940,DM8C01G01840,DM8C01G01850,DM8C01G02110,DM8C01G02240,DM8C01G02830,DM8C01G03020,DM8C01G03350,DM8C01G03400,DM8C01G03450,DM8C01G03740,DM8C01G03790,DM8C01G04340,DM8C01G04530,DM8C01G04540,DM8C01G04570,DM8C01G04630,DM8C01G04650,DM8C01G04990,DM8C01G05720,DM8C01G05730,DM8C01G07240,DM8C01G07480,DM8C01G07870,DM8C01G08620,DM8C01G11800,DM8C01G13…
GO:0009968	negative regulation of signal transduction	0.03765	0.00427	62	DM8C01G00060,DM8C01G08620,DM8C01G33120,DM8C01G34600,DM8C01G46280,DM8C01G46960,DM8C01G47200,DM8C02G23600,DM8C02G26530,DM8C02G30590,DM8C02G30610,DM8C03G11360,DM8C03G23470,DM8C03G28680,DM8C03G31500,DM8C03G31860,DM8C03G34380,DM8C04G21930,DM8C04G29490,DM8C04G29920,DM8C05G02710,DM8C05G09760,DM8C06G14750,DM8C06G17000,DM8C06G17160,DM8C06G19930,DM8C06G20520,DM8C06G23110,DM8C06G23120,DM8C06G23130,DM8C06G23…	0.01271	over	0.00427	over	0.03765	over	219	50	38.19	219	57	43.42	219	52	43.28	DM8C01G00060,DM8C01G08620,DM8C01G33120,DM8C01G34600,DM8C01G46280,DM8C01G46960,DM8C01G47200,DM8C02G23600,DM8C02G26530,DM8C02G30590,DM8C02G30610,DM8C03G23470,DM8C03G28680,DM8C03G31500,DM8C03G34380,DM8C04G21930,DM8C05G02710,DM8C05G09760,DM8C06G14750,DM8C06G17000,DM8C06G17160,DM8C06G19930,DM8C06G23130,DM8C06G23830,DM8C06G31220,DM8C07G03470,DM8C07G03710,DM8C07G11690,DM8C07G12240,DM8C07G13480,DM8C07G22…	DM8C01G00060,DM8C01G08620,DM8C01G33120,DM8C01G34600,DM8C01G46280,DM8C01G47200,DM8C02G23600,DM8C02G26530,DM8C02G30590,DM8C02G30610,DM8C03G11360,DM8C03G23470,DM8C03G28680,DM8C03G31500,DM8C03G34380,DM8C04G21930,DM8C04G29490,DM8C05G02710,DM8C06G14750,DM8C06G17000,DM8C06G17160,DM8C06G19930,DM8C06G20520,DM8C06G23110,DM8C06G23120,DM8C06G23130,DM8C06G23830,DM8C06G24530,DM8C06G28320,DM8C06G31220,DM8C07G03…	DM8C01G00060,DM8C01G08620,DM8C01G33120,DM8C01G34600,DM8C01G46280,DM8C01G47200,DM8C02G23600,DM8C02G30590,DM8C02G30610,DM8C03G11360,DM8C03G23470,DM8C03G28680,DM8C03G31500,DM8C03G31860,DM8C03G34380,DM8C04G21930,DM8C04G29490,DM8C04G29920,DM8C05G02710,DM8C05G09760,DM8C06G14750,DM8C06G17000,DM8C06G17160,DM8C06G19930,DM8C06G23830,DM8C06G31220,DM8C07G03470,DM8C07G03710,DM8C07G11690,DM8C07G12240,DM8C07G13…
GO:0009060	aerobic respiration		0.01324	20	DM8C01G00940,DM8C01G26200,DM8C01G28930,DM8C02G00970,DM8C02G19130,DM8C02G30940,DM8C02G33550,DM8C02G33810,DM8C03G26300,DM8C04G01240,DM8C04G06700,DM8C07G18200,DM8C07G26510,DM8C08G15910,DM8C08G24000,DM8C10G18380,DM8C11G15970,DM8C12G00170,DM8C12G00250,DM8C12G08800	0.01324	over					86	20	15							DM8C01G00940,DM8C01G26200,DM8C01G28930,DM8C02G00970,DM8C02G19130,DM8C02G30940,DM8C02G33550,DM8C02G33810,DM8C03G26300,DM8C04G01240,DM8C04G06700,DM8C07G18200,DM8C07G26510,DM8C08G15910,DM8C08G24000,DM8C10G18380,DM8C11G15970,DM8C12G00170,DM8C12G00250,DM8C12G08800
GO:0009743	response to carbohydrate	0.041	0.01361	65	DM8C01G05730,DM8C01G13240,DM8C01G23880,DM8C01G31210,DM8C01G34600,DM8C01G43430,DM8C01G44290,DM8C01G48490,DM8C01G49100,DM8C01G49110,DM8C02G12610,DM8C02G16340,DM8C02G16810,DM8C02G16820,DM8C02G17670,DM8C02G23760,DM8C02G26530,DM8C02G26900,DM8C02G27590,DM8C02G30830,DM8C03G32690,DM8C04G24350,DM8C04G26670,DM8C04G29920,DM8C04G36660,DM8C05G07420,DM8C05G11380,DM8C05G23200,DM8C06G04260,DM8C06G16760,DM8C06G24…	0.01361	over	0.041	over	0.03695	over	230	55	40.11	230	58	45.6	230	58	45.45	DM8C01G05730,DM8C01G23880,DM8C01G34600,DM8C01G43430,DM8C01G44290,DM8C01G48490,DM8C01G49100,DM8C01G49110,DM8C02G12610,DM8C02G16810,DM8C02G16820,DM8C02G17670,DM8C02G26530,DM8C02G26900,DM8C02G27590,DM8C02G30830,DM8C03G32690,DM8C04G24350,DM8C04G26670,DM8C04G36660,DM8C05G07420,DM8C05G11380,DM8C06G04260,DM8C06G16760,DM8C06G24220,DM8C06G25540,DM8C06G26180,DM8C06G26620,DM8C06G28250,DM8C06G28640,DM8C07G03…	DM8C01G05730,DM8C01G13240,DM8C01G23880,DM8C01G31210,DM8C01G34600,DM8C01G43430,DM8C01G44290,DM8C01G48490,DM8C01G49100,DM8C01G49110,DM8C02G12610,DM8C02G16340,DM8C02G16810,DM8C02G16820,DM8C02G17670,DM8C02G26530,DM8C02G26900,DM8C02G27590,DM8C02G30830,DM8C04G24350,DM8C04G26670,DM8C04G36660,DM8C05G07420,DM8C05G11380,DM8C05G23200,DM8C06G04260,DM8C06G16760,DM8C06G24220,DM8C06G24530,DM8C06G26180,DM8C06G26…	DM8C01G05730,DM8C01G13240,DM8C01G23880,DM8C01G34600,DM8C01G43430,DM8C01G44290,DM8C01G48490,DM8C01G49100,DM8C01G49110,DM8C02G16340,DM8C02G16810,DM8C02G16820,DM8C02G17670,DM8C02G23760,DM8C02G26900,DM8C02G27590,DM8C02G30830,DM8C04G24350,DM8C04G26670,DM8C04G29920,DM8C04G36660,DM8C05G07420,DM8C05G11380,DM8C05G23200,DM8C06G04260,DM8C06G16760,DM8C06G24220,DM8C06G25540,DM8C06G26180,DM8C06G26620,DM8C06G28…
GO:0080001	mucilage extrusion from seed coat		0.0143	9	DM8C02G17900,DM8C02G24650,DM8C02G24670,DM8C02G27980,DM8C06G19730,DM8C06G33230,DM8C07G26720,DM8C09G17790,DM8C09G20540	0.0143	over			0.0374	over	21	8	3.66				21	8	4.15	DM8C02G17900,DM8C02G24650,DM8C02G24670,DM8C06G19730,DM8C06G33230,DM8C07G26720,DM8C09G17790,DM8C09G20540		DM8C02G17900,DM8C02G24650,DM8C02G24670,DM8C02G27980,DM8C06G19730,DM8C06G33230,DM8C07G26720,DM8C09G20540
GO:0000271	polysaccharide biosynthetic process	0.01518	0.00578	55	DM8C01G20310,DM8C01G23040,DM8C01G23880,DM8C01G24780,DM8C01G25080,DM8C01G26190,DM8C01G46540,DM8C01G48840,DM8C02G09420,DM8C02G12100,DM8C02G13210,DM8C02G27350,DM8C02G29880,DM8C02G30250,DM8C02G30990,DM8C03G20980,DM8C03G29570,DM8C03G30480,DM8C03G38080,DM8C04G06100,DM8C04G09910,DM8C04G21200,DM8C04G25070,DM8C04G26270,DM8C05G04880,DM8C05G08940,DM8C06G09690,DM8C06G16830,DM8C06G17650,DM8C06G20170,DM8C06G21…	0.01434	over	0.00578	over	0.01518	over	193	45	33.66	193	51	38.27	193	50	38.14	DM8C01G23040,DM8C01G23880,DM8C01G24780,DM8C01G25080,DM8C01G26190,DM8C01G46540,DM8C01G48840,DM8C02G09420,DM8C02G12100,DM8C02G13210,DM8C02G27350,DM8C02G29880,DM8C02G30250,DM8C02G30990,DM8C03G29570,DM8C03G30480,DM8C03G38080,DM8C04G06100,DM8C04G09910,DM8C04G21200,DM8C04G25070,DM8C04G26270,DM8C05G04880,DM8C05G08940,DM8C06G16830,DM8C06G17650,DM8C06G20170,DM8C06G21630,DM8C06G24320,DM8C06G28120,DM8C06G33…	DM8C01G20310,DM8C01G23040,DM8C01G23880,DM8C01G24780,DM8C01G25080,DM8C01G26190,DM8C01G46540,DM8C01G48840,DM8C02G09420,DM8C02G12100,DM8C02G13210,DM8C02G27350,DM8C02G29880,DM8C02G30250,DM8C02G30990,DM8C03G20980,DM8C03G30480,DM8C03G38080,DM8C04G06100,DM8C04G09910,DM8C04G21200,DM8C04G25070,DM8C04G26270,DM8C05G04880,DM8C05G08940,DM8C06G09690,DM8C06G16830,DM8C06G17650,DM8C06G20170,DM8C06G21630,DM8C06G24…	DM8C01G23040,DM8C01G23880,DM8C01G24780,DM8C01G25080,DM8C01G26190,DM8C01G46540,DM8C01G48840,DM8C02G09420,DM8C02G12100,DM8C02G27350,DM8C02G29880,DM8C02G30250,DM8C02G30990,DM8C03G20980,DM8C03G30480,DM8C03G38080,DM8C04G06100,DM8C04G09910,DM8C04G21200,DM8C04G25070,DM8C04G26270,DM8C05G04880,DM8C05G08940,DM8C06G09690,DM8C06G16830,DM8C06G17650,DM8C06G20170,DM8C06G21630,DM8C06G24320,DM8C06G28120,DM8C06G33…
GO:0080187	floral organ senescence	0.02392	0.0008	7	DM8C02G16810,DM8C02G16820,DM8C02G18750,DM8C03G17290,DM8C06G12930,DM8C06G12940,DM8C09G27040	0.01474	over	0.02392	over	0.0008	over	10	5	1.74	10	5	1.98	10	7	1.98	DM8C02G16810,DM8C02G16820,DM8C06G12930,DM8C06G12940,DM8C09G27040	DM8C02G16810,DM8C02G16820,DM8C06G12930,DM8C06G12940,DM8C09G27040	DM8C02G16810,DM8C02G16820,DM8C02G18750,DM8C03G17290,DM8C06G12930,DM8C06G12940,DM8C09G27040
GO:0043401	steroid hormone mediated signaling pathway		0.01539	27	DM8C01G03680,DM8C01G05870,DM8C01G41520,DM8C01G43430,DM8C01G43840,DM8C01G46960,DM8C02G33680,DM8C03G01180,DM8C03G36480,DM8C04G21930,DM8C04G23010,DM8C04G33750,DM8C04G36190,DM8C06G02070,DM8C06G18790,DM8C06G33910,DM8C07G00890,DM8C07G01630,DM8C08G12380,DM8C09G00880,DM8C09G06080,DM8C09G22980,DM8C10G12450,DM8C10G23090,DM8C10G25460,DM8C11G18960,DM8C12G29020	0.01539	over	0.02715	over			85	24	14.82	85	26	16.85				DM8C01G41520,DM8C01G43430,DM8C01G43840,DM8C01G46960,DM8C02G33680,DM8C03G01180,DM8C03G36480,DM8C04G21930,DM8C04G23010,DM8C04G33750,DM8C04G36190,DM8C06G02070,DM8C06G18790,DM8C06G33910,DM8C07G00890,DM8C07G01630,DM8C08G12380,DM8C09G00880,DM8C09G06080,DM8C09G22980,DM8C10G12450,DM8C10G23090,DM8C11G18960,DM8C12G29020	DM8C01G03680,DM8C01G05870,DM8C01G41520,DM8C01G43430,DM8C01G43840,DM8C02G33680,DM8C03G01180,DM8C03G36480,DM8C04G21930,DM8C04G23010,DM8C04G33750,DM8C04G36190,DM8C06G02070,DM8C06G18790,DM8C06G33910,DM8C07G00890,DM8C07G01630,DM8C08G12380,DM8C09G00880,DM8C09G06080,DM8C09G22980,DM8C10G12450,DM8C10G23090,DM8C10G25460,DM8C11G18960,DM8C12G29020
GO:0035493	SNARE complex assembly		0.01546	4	DM8C06G20240,DM8C06G29620,DM8C07G22360,DM8C11G21020	0.01546	over					7	4	1.22							DM8C06G20240,DM8C06G29620,DM8C07G22360,DM8C11G21020
GO:0071383	cellular response to steroid hormone stimulus		0.01557	27	DM8C01G03680,DM8C01G05870,DM8C01G41520,DM8C01G43430,DM8C01G43840,DM8C01G46960,DM8C02G33680,DM8C03G01180,DM8C03G36480,DM8C04G21930,DM8C04G23010,DM8C04G33750,DM8C04G36190,DM8C06G02070,DM8C06G18790,DM8C06G33910,DM8C07G00890,DM8C07G01630,DM8C08G12380,DM8C09G00880,DM8C09G06080,DM8C09G22980,DM8C10G12450,DM8C10G23090,DM8C10G25460,DM8C11G18960,DM8C12G29020	0.01557	over	0.01874	over			85	24	14.82	85	26	16.85				DM8C01G41520,DM8C01G43430,DM8C01G43840,DM8C01G46960,DM8C02G33680,DM8C03G01180,DM8C03G36480,DM8C04G21930,DM8C04G23010,DM8C04G33750,DM8C04G36190,DM8C06G02070,DM8C06G18790,DM8C06G33910,DM8C07G00890,DM8C07G01630,DM8C08G12380,DM8C09G00880,DM8C09G06080,DM8C09G22980,DM8C10G12450,DM8C10G23090,DM8C11G18960,DM8C12G29020	DM8C01G03680,DM8C01G05870,DM8C01G41520,DM8C01G43430,DM8C01G43840,DM8C02G33680,DM8C03G01180,DM8C03G36480,DM8C04G21930,DM8C04G23010,DM8C04G33750,DM8C04G36190,DM8C06G02070,DM8C06G18790,DM8C06G33910,DM8C07G00890,DM8C07G01630,DM8C08G12380,DM8C09G00880,DM8C09G06080,DM8C09G22980,DM8C10G12450,DM8C10G23090,DM8C10G25460,DM8C11G18960,DM8C12G29020
GO:0006303	double-strand break repair via nonhomologous end joining	0.01569	0.00117	9	DM8C02G26490,DM8C02G34560,DM8C06G14810,DM8C06G23140,DM8C08G16250,DM8C09G31970,DM8C11G19200,DM8C12G28940,Soltu.DM.01G014050	0.01569	over	0.00117	over	0.0069	over	24	6	4.19	24	8	4.76	24	7	4.74	DM8C02G26490,DM8C02G34560,DM8C06G23140,DM8C08G16250,DM8C09G31970,DM8C11G19200	DM8C02G26490,DM8C02G34560,DM8C06G14810,DM8C06G23140,DM8C08G16250,DM8C09G31970,DM8C11G19200,DM8C12G28940	DM8C02G26490,DM8C02G34560,DM8C06G23140,DM8C08G16250,DM8C09G31970,DM8C11G19200,Soltu.DM.01G014050
GO:0010073	meristem maintenance		0.01677	67	DM8C01G06090,DM8C01G06100,DM8C01G06110,DM8C01G06180,DM8C01G06200,DM8C01G06210,DM8C01G07350,DM8C01G22330,DM8C01G23880,DM8C01G24890,DM8C01G33410,DM8C02G17200,DM8C02G17450,DM8C02G17900,DM8C02G28450,DM8C02G29260,DM8C03G19730,DM8C03G29590,DM8C03G29600,DM8C04G02410,DM8C04G03690,DM8C04G03720,DM8C04G10270,DM8C04G10330,DM8C04G10380,DM8C04G10390,DM8C04G10410,DM8C04G10460,DM8C04G35510,DM8C05G01070,DM8C05G01…	0.01677	over	0.03588	over			258	57	44.99	258	60	51.15				DM8C01G06090,DM8C01G06110,DM8C01G06180,DM8C01G07350,DM8C01G22330,DM8C01G23880,DM8C01G24890,DM8C01G33410,DM8C02G17200,DM8C02G17450,DM8C02G17900,DM8C02G28450,DM8C03G19730,DM8C03G29590,DM8C03G29600,DM8C04G02410,DM8C04G03720,DM8C04G10270,DM8C04G10330,DM8C04G10380,DM8C04G10410,DM8C04G10460,DM8C04G35510,DM8C05G01070,DM8C05G01110,DM8C05G02710,DM8C05G25400,DM8C06G03890,DM8C06G17870,DM8C06G19730,DM8C06G25…	DM8C01G06090,DM8C01G06100,DM8C01G06110,DM8C01G06180,DM8C01G06200,DM8C01G06210,DM8C01G07350,DM8C01G22330,DM8C01G23880,DM8C01G24890,DM8C01G33410,DM8C02G17200,DM8C02G17450,DM8C02G17900,DM8C02G28450,DM8C02G29260,DM8C03G19730,DM8C03G29590,DM8C03G29600,DM8C04G02410,DM8C04G03690,DM8C04G10330,DM8C04G10380,DM8C04G10390,DM8C04G10410,DM8C04G10460,DM8C04G35510,DM8C05G01070,DM8C05G01110,DM8C05G02710,DM8C05G25…
GO:0042759	long-chain fatty acid biosynthetic process		0.01678	18	DM8C01G02110,DM8C02G11800,DM8C02G20160,DM8C02G32520,DM8C02G32570,DM8C03G25330,DM8C05G10610,DM8C07G03540,DM8C07G07910,DM8C08G24710,DM8C08G24720,DM8C09G18250,DM8C11G22560,DM8C11G23260,DM8C12G05060,DM8C12G25310,DM8C12G28620,DM8sca67G00230	0.01678	over			0.02272	over	47	16	8.2				47	17	9.29	DM8C01G02110,DM8C02G20160,DM8C02G32520,DM8C02G32570,DM8C03G25330,DM8C05G10610,DM8C07G03540,DM8C07G07910,DM8C08G24710,DM8C08G24720,DM8C09G18250,DM8C11G22560,DM8C11G23260,DM8C12G05060,DM8C12G25310,DM8C12G28620		DM8C01G02110,DM8C02G11800,DM8C02G20160,DM8C02G32520,DM8C02G32570,DM8C03G25330,DM8C05G10610,DM8C07G03540,DM8C07G07910,DM8C08G24710,DM8C08G24720,DM8C09G18250,DM8C11G22560,DM8C11G23260,DM8C12G05060,DM8C12G25310,DM8sca67G00230
GO:0031150	sorocarp stalk development	0.02939	0.01714	2	DM8C04G02310,DM8C05G04270	0.01714	over	0.01714	over	0.02939	over	2	2	0.35	2	2	0.4	2	2	0.4	DM8C04G02310,DM8C05G04270	DM8C04G02310,DM8C05G04270	DM8C04G02310,DM8C05G04270
GO:0019395	fatty acid oxidation		0.01738	26	DM8C01G08620,DM8C01G19130,DM8C01G19480,DM8C02G04990,DM8C02G26470,DM8C02G32520,DM8C02G32570,DM8C04G20390,DM8C06G17890,DM8C06G22890,DM8C07G07910,DM8C08G17920,DM8C08G18020,DM8C08G18040,DM8C08G18050,DM8C08G24220,DM8C08G24710,DM8C08G24720,DM8C09G18250,DM8C10G03660,DM8C10G03700,DM8C10G19910,DM8C11G05580,DM8C12G01580,DM8C12G05060,DM8C12G08330	0.01738	over	0.03649	over			70	23	12.21	70	25	13.88				DM8C01G08620,DM8C01G19130,DM8C01G19480,DM8C02G04990,DM8C02G26470,DM8C02G32520,DM8C02G32570,DM8C04G20390,DM8C06G22890,DM8C07G07910,DM8C08G17920,DM8C08G18050,DM8C08G24220,DM8C08G24710,DM8C08G24720,DM8C09G18250,DM8C10G03660,DM8C10G03700,DM8C10G19910,DM8C11G05580,DM8C12G01580,DM8C12G05060,DM8C12G08330	DM8C01G08620,DM8C01G19130,DM8C01G19480,DM8C02G04990,DM8C02G26470,DM8C02G32520,DM8C04G20390,DM8C06G17890,DM8C06G22890,DM8C07G07910,DM8C08G17920,DM8C08G18020,DM8C08G18040,DM8C08G18050,DM8C08G24220,DM8C08G24710,DM8C08G24720,DM8C09G18250,DM8C10G03660,DM8C10G03700,DM8C10G19910,DM8C11G05580,DM8C12G01580,DM8C12G05060,DM8C12G08330
GO:0030258	lipid modification		0.01741	44	DM8C01G02110,DM8C01G02130,DM8C01G08620,DM8C01G19130,DM8C01G19480,DM8C01G36000,DM8C01G36050,DM8C02G04990,DM8C02G18450,DM8C02G26470,DM8C02G32520,DM8C02G32570,DM8C04G02480,DM8C04G19930,DM8C04G20390,DM8C04G31340,DM8C05G03960,DM8C05G04580,DM8C05G10610,DM8C06G14580,DM8C06G19860,DM8C06G22890,DM8C06G31230,DM8C07G06490,DM8C07G07910,DM8C08G01220,DM8C08G05620,DM8C08G17920,DM8C08G18050,DM8C08G23120,DM8C08G24…	0.01741	over					173	44	30.17							DM8C01G02110,DM8C01G02130,DM8C01G08620,DM8C01G19130,DM8C01G19480,DM8C01G36000,DM8C01G36050,DM8C02G04990,DM8C02G18450,DM8C02G26470,DM8C02G32520,DM8C02G32570,DM8C04G02480,DM8C04G19930,DM8C04G20390,DM8C04G31340,DM8C05G03960,DM8C05G04580,DM8C05G10610,DM8C06G14580,DM8C06G19860,DM8C06G22890,DM8C06G31230,DM8C07G06490,DM8C07G07910,DM8C08G01220,DM8C08G05620,DM8C08G17920,DM8C08G18050,DM8C08G23120,DM8C08G24…
GO:0065003	protein-containing complex assembly		0.01744	128	DM8C01G00890,DM8C01G03530,DM8C01G04340,DM8C01G11800,DM8C01G26440,DM8C01G26490,DM8C01G28080,DM8C01G39770,DM8C01G40920,DM8C01G42760,DM8C01G46890,DM8C01G48490,DM8C01G49210,DM8C02G02540,DM8C02G05600,DM8C02G09840,DM8C02G20810,DM8C02G21890,DM8C02G22450,DM8C02G22560,DM8C02G32220,DM8C02G33570,DM8C02G33850,DM8C03G00360,DM8C03G03810,DM8C03G04110,DM8C03G04290,DM8C03G13310,DM8C03G16760,DM8C03G24830,DM8C03G26…	0.01744	under					812	128	141.6							DM8C01G00890,DM8C01G03530,DM8C01G04340,DM8C01G11800,DM8C01G26440,DM8C01G26490,DM8C01G28080,DM8C01G39770,DM8C01G40920,DM8C01G42760,DM8C01G46890,DM8C01G48490,DM8C01G49210,DM8C02G02540,DM8C02G05600,DM8C02G09840,DM8C02G20810,DM8C02G21890,DM8C02G22450,DM8C02G22560,DM8C02G32220,DM8C02G33570,DM8C02G33850,DM8C03G00360,DM8C03G03810,DM8C03G04110,DM8C03G04290,DM8C03G13310,DM8C03G16760,DM8C03G24830,DM8C03G26…
GO:0097576	vacuole fusion		0.01782	4	DM8C06G20240,DM8C06G29620,DM8C07G22360,DM8C11G21020	0.01782	over					5	4	0.87							DM8C06G20240,DM8C06G29620,DM8C07G22360,DM8C11G21020
GO:1904964	positive regulation of phytol biosynthetic process	0.02277	0.01818	2	DM8C08G01100,DM8C08G23950	0.01818	over	0.02277	over	0.02174	over	2	2	0.35	2	2	0.4	2	2	0.4	DM8C08G01100,DM8C08G23950	DM8C08G01100,DM8C08G23950	DM8C08G01100,DM8C08G23950
GO:0010072	primary shoot apical meristem specification		0.01824	8	DM8C02G22710,DM8C03G31500,DM8C03G32190,DM8C07G03710,DM8C07G27760,DM8C08G15280,DM8C08G21880,DM8C10G01050	0.01824	over	0.03303	over			22	8	3.84	22	8	4.36				DM8C02G22710,DM8C03G31500,DM8C03G32190,DM8C07G03710,DM8C07G27760,DM8C08G15280,DM8C08G21880,DM8C10G01050	DM8C02G22710,DM8C03G31500,DM8C03G32190,DM8C07G03710,DM8C07G27760,DM8C08G15280,DM8C08G21880,DM8C10G01050
GO:0031285	regulation of sorocarp stalk cell differentiation	0.02595	0.01837	2	DM8C04G02310,DM8C05G04270	0.01837	over	0.02595	over	0.02595	over	2	2	0.35	2	2	0.4	2	2	0.4	DM8C04G02310,DM8C05G04270	DM8C04G02310,DM8C05G04270	DM8C04G02310,DM8C05G04270
GO:0062197	cellular response to chemical stress		0.0127	49	DM8C01G21690,DM8C01G25130,DM8C01G25150,DM8C01G33110,DM8C01G41320,DM8C01G44610,DM8C02G01570,DM8C02G08090,DM8C02G09570,DM8C02G12740,DM8C02G12760,DM8C02G12780,DM8C02G19620,DM8C02G20810,DM8C02G27000,DM8C02G30320,DM8C02G32520,DM8C02G32570,DM8C03G01700,DM8C03G14290,DM8C03G25850,DM8C03G36480,DM8C04G23850,DM8C04G35830,DM8C04G36570,DM8C06G05220,DM8C06G12260,DM8C06G15070,DM8C06G17040,DM8C06G19970,DM8C06G24…	0.01862	over			0.0127	over	192	42	33.48				192	46	37.94	DM8C01G21690,DM8C01G25130,DM8C01G25150,DM8C01G33110,DM8C01G44610,DM8C02G01570,DM8C02G08090,DM8C02G09570,DM8C02G12760,DM8C02G12780,DM8C02G19620,DM8C02G20810,DM8C02G27000,DM8C02G30320,DM8C02G32520,DM8C02G32570,DM8C03G01700,DM8C03G14290,DM8C03G36480,DM8C04G23850,DM8C04G35830,DM8C04G36570,DM8C06G12260,DM8C06G17040,DM8C06G19970,DM8C06G24280,DM8C07G13480,DM8C07G17090,DM8C08G02180,DM8C08G02190,DM8C08G09…		DM8C01G21690,DM8C01G25130,DM8C01G25150,DM8C01G33110,DM8C01G41320,DM8C02G01570,DM8C02G08090,DM8C02G09570,DM8C02G12740,DM8C02G12780,DM8C02G19620,DM8C02G20810,DM8C02G27000,DM8C02G30320,DM8C02G32520,DM8C02G32570,DM8C03G01700,DM8C03G14290,DM8C03G25850,DM8C03G36480,DM8C04G23850,DM8C04G35830,DM8C04G36570,DM8C06G05220,DM8C06G12260,DM8C06G15070,DM8C06G17040,DM8C06G19970,DM8C06G24280,DM8C07G13480,DM8C07G17…
GO:0008612	peptidyl-lysine modification to peptidyl-hypusine		0.01874	3	DM8C02G20580,DM8C02G20590,DM8C08G23890	0.01874	over			0.02597	over	4	3	0.7				4	3	0.79	DM8C02G20580,DM8C02G20590,DM8C08G23890		DM8C02G20580,DM8C02G20590,DM8C08G23890
GO:0072350	tricarboxylic acid metabolic process	0.04478	0.01721	12	DM8C01G00940,DM8C01G26200,DM8C01G28930,DM8C02G00970,DM8C04G01240,DM8C04G06700,DM8C05G00780,DM8C07G18050,DM8C08G24000,DM8C10G18380,DM8C11G01090,DM8C12G06930	0.01878	over	0.04478	over	0.01721	over	25	11	4.36	25	11	4.96	25	12	4.94	DM8C01G00940,DM8C01G26200,DM8C01G28930,DM8C02G00970,DM8C04G01240,DM8C04G06700,DM8C05G00780,DM8C07G18050,DM8C08G24000,DM8C10G18380,DM8C12G06930	DM8C01G00940,DM8C01G26200,DM8C01G28930,DM8C02G00970,DM8C04G01240,DM8C04G06700,DM8C05G00780,DM8C07G18050,DM8C08G24000,DM8C10G18380,DM8C12G06930	DM8C01G00940,DM8C01G26200,DM8C01G28930,DM8C02G00970,DM8C04G01240,DM8C04G06700,DM8C05G00780,DM8C07G18050,DM8C08G24000,DM8C10G18380,DM8C11G01090,DM8C12G06930
GO:0009939	positive regulation of gibberellic acid mediated signaling pathway	0.03124	0.01878	5	DM8C01G35070,DM8C01G45060,DM8C06G00750,DM8C06G31220,DM8C08G12380	0.01878	over	0.02885	over	0.03124	over	11	5	1.92	11	5	2.18	11	5	2.17	DM8C01G35070,DM8C01G45060,DM8C06G00750,DM8C06G31220,DM8C08G12380	DM8C01G35070,DM8C01G45060,DM8C06G00750,DM8C06G31220,DM8C08G12380	DM8C01G35070,DM8C01G45060,DM8C06G00750,DM8C06G31220,DM8C08G12380
GO:0010315	auxin export across the plasma membrane		0.01894	13	DM8C01G23710,DM8C02G26610,DM8C02G31740,DM8C03G03270,DM8C03G33660,DM8C04G02530,DM8C04G34800,DM8C05G04730,DM8C06G00400,DM8C09G04770,DM8C10G02920,DM8C10G26640,Soltu.DM.04G022050	0.01894	over			0.04352	over	33	11	5.75				33	11	6.52	DM8C01G23710,DM8C02G26610,DM8C02G31740,DM8C03G03270,DM8C03G33660,DM8C04G02530,DM8C04G34800,DM8C06G00400,DM8C09G04770,DM8C10G02920,DM8C10G26640		DM8C02G31740,DM8C03G03270,DM8C03G33660,DM8C04G02530,DM8C04G34800,DM8C05G04730,DM8C06G00400,DM8C09G04770,DM8C10G02920,DM8C10G26640,Soltu.DM.04G022050
GO:1904966	positive regulation of vitamin E biosynthetic process	0.02612	0.01915	3	DM8C02G31970,DM8C08G01100,DM8C08G23950	0.01915	over	0.02612	over	0.02452	over	5	3	0.87	5	3	0.99	5	3	0.99	DM8C02G31970,DM8C08G01100,DM8C08G23950	DM8C02G31970,DM8C08G01100,DM8C08G23950	DM8C02G31970,DM8C08G01100,DM8C08G23950
GO:0006491	N-glycan processing		0.01922	5	DM8C02G14200,DM8C02G32330,DM8C03G38110,DM8C06G10120,DM8C06G14910	0.01922	over					10	5	1.74							DM8C02G14200,DM8C02G32330,DM8C03G38110,DM8C06G10120,DM8C06G14910
GO:0051179	localization	0.01928	0.00548	722	DM8C01G00050,DM8C01G00060,DM8C01G00780,DM8C01G01440,DM8C01G03390,DM8C01G03680,DM8C01G03700,DM8C01G03790,DM8C01G03940,DM8C01G06150,DM8C01G07210,DM8C01G07480,DM8C01G07870,DM8C01G08530,DM8C01G08620,DM8C01G09090,DM8C01G14690,DM8C01G15040,DM8C01G15920,DM8C01G16130,DM8C01G16290,DM8C01G19740,DM8C01G20440,DM8C01G20540,DM8C01G21220,DM8C01G21350,DM8C01G23710,DM8C01G23780,DM8C01G24350,DM8C01G24850,DM8C01G25…	0.01928	over	0.00548	over	0.00558	over	2841	534	495.44	2841	613	563.28	2841	611	561.45	DM8C01G00050,DM8C01G00060,DM8C01G01440,DM8C01G03700,DM8C01G03790,DM8C01G06150,DM8C01G07480,DM8C01G07870,DM8C01G08530,DM8C01G08620,DM8C01G09090,DM8C01G14690,DM8C01G15040,DM8C01G15920,DM8C01G16130,DM8C01G16290,DM8C01G20540,DM8C01G21220,DM8C01G23710,DM8C01G24350,DM8C01G25130,DM8C01G25150,DM8C01G26440,DM8C01G26890,DM8C01G26900,DM8C01G26920,DM8C01G27160,DM8C01G28080,DM8C01G28470,DM8C01G28640,DM8C01G30…	DM8C01G00050,DM8C01G00060,DM8C01G00780,DM8C01G01440,DM8C01G03680,DM8C01G03700,DM8C01G06150,DM8C01G07210,DM8C01G07480,DM8C01G07870,DM8C01G08620,DM8C01G09090,DM8C01G14690,DM8C01G15040,DM8C01G15920,DM8C01G16130,DM8C01G16290,DM8C01G19740,DM8C01G20440,DM8C01G20540,DM8C01G21220,DM8C01G21350,DM8C01G23710,DM8C01G24350,DM8C01G24850,DM8C01G25130,DM8C01G25150,DM8C01G26440,DM8C01G26650,DM8C01G26900,DM8C01G26…	DM8C01G00050,DM8C01G00060,DM8C01G00780,DM8C01G01440,DM8C01G03390,DM8C01G03680,DM8C01G03790,DM8C01G03940,DM8C01G06150,DM8C01G07480,DM8C01G07870,DM8C01G08530,DM8C01G08620,DM8C01G09090,DM8C01G15040,DM8C01G15920,DM8C01G16130,DM8C01G19740,DM8C01G20440,DM8C01G21220,DM8C01G21350,DM8C01G23780,DM8C01G24350,DM8C01G25130,DM8C01G25150,DM8C01G26440,DM8C01G26650,DM8C01G26890,DM8C01G26900,DM8C01G26920,DM8C01G27…
GO:0016042	lipid catabolic process	0.03815	0.00436	71	DM8C01G03790,DM8C01G08620,DM8C01G17300,DM8C01G19130,DM8C01G19480,DM8C01G22980,DM8C01G24380,DM8C01G25040,DM8C01G31010,DM8C01G31030,DM8C01G36930,DM8C01G37870,DM8C01G38120,DM8C01G42950,DM8C01G42970,DM8C01G47240,DM8C01G48840,DM8C02G09610,DM8C02G12390,DM8C02G17240,DM8C02G17260,DM8C02G17270,DM8C02G17290,DM8C02G17300,DM8C02G20160,DM8C02G26470,DM8C02G27040,DM8C02G32520,DM8C02G32570,DM8C03G36340,DM8C03G37…	0.01951	over	0.00436	over	0.03815	over	217	53	37.84	217	62	43.02	217	57	42.88	DM8C01G03790,DM8C01G08620,DM8C01G19130,DM8C01G19480,DM8C01G22980,DM8C01G24380,DM8C01G25040,DM8C01G31030,DM8C01G38120,DM8C01G47240,DM8C01G48840,DM8C02G09610,DM8C02G12390,DM8C02G17240,DM8C02G17260,DM8C02G17270,DM8C02G17290,DM8C02G17300,DM8C02G20160,DM8C02G26470,DM8C02G27040,DM8C02G32520,DM8C02G32570,DM8C03G36340,DM8C03G37430,DM8C04G20390,DM8C04G23850,DM8C04G32780,DM8C05G09720,DM8C06G09150,DM8C06G14…	DM8C01G08620,DM8C01G17300,DM8C01G19130,DM8C01G19480,DM8C01G22980,DM8C01G31010,DM8C01G31030,DM8C01G36930,DM8C01G37870,DM8C01G42950,DM8C01G42970,DM8C01G47240,DM8C01G48840,DM8C02G12390,DM8C02G17240,DM8C02G17260,DM8C02G17270,DM8C02G17290,DM8C02G17300,DM8C02G20160,DM8C02G26470,DM8C02G27040,DM8C02G32520,DM8C03G36340,DM8C03G37430,DM8C04G20390,DM8C04G23850,DM8C04G25600,DM8C04G32780,DM8C05G12850,DM8C06G09…	DM8C01G03790,DM8C01G08620,DM8C01G17300,DM8C01G19130,DM8C01G19480,DM8C01G22980,DM8C01G24380,DM8C01G25040,DM8C01G31010,DM8C01G31030,DM8C01G36930,DM8C01G38120,DM8C01G47240,DM8C01G48840,DM8C02G09610,DM8C02G12390,DM8C02G17260,DM8C02G17270,DM8C02G17300,DM8C02G20160,DM8C02G26470,DM8C02G27040,DM8C02G32520,DM8C02G32570,DM8C03G36340,DM8C03G37430,DM8C04G20390,DM8C04G23850,DM8C04G25600,DM8C04G32780,DM8C05G12…
GO:0180012	co-transcriptional RNA 3'-end processing, cleavage and polyadenylation pathway	0.02736	0.01963	2	DM8C06G15140,DM8C06G28790	0.01963	over	0.02636	over	0.02736	over	2	2	0.35	2	2	0.4	2	2	0.4	DM8C06G15140,DM8C06G28790	DM8C06G15140,DM8C06G28790	DM8C06G15140,DM8C06G28790
GO:0009695	jasmonic acid biosynthetic process	0.01968	0.00195	15	DM8C01G02110,DM8C02G11800,DM8C02G20160,DM8C03G25330,DM8C05G10610,DM8C07G03540,DM8C07G07910,DM8C08G24710,DM8C08G24720,DM8C09G18250,DM8C11G22560,DM8C11G23260,DM8C12G05060,DM8C12G25310,DM8sca67G00230	0.01968	over	0.00474	over	0.00195	over	35	13	6.1	35	12	6.94	35	15	6.92	DM8C01G02110,DM8C02G20160,DM8C03G25330,DM8C05G10610,DM8C07G03540,DM8C07G07910,DM8C08G24710,DM8C08G24720,DM8C09G18250,DM8C11G22560,DM8C11G23260,DM8C12G05060,DM8C12G25310	DM8C01G02110,DM8C02G11800,DM8C02G20160,DM8C03G25330,DM8C07G03540,DM8C07G07910,DM8C08G24710,DM8C08G24720,DM8C09G18250,DM8C11G22560,DM8C11G23260,DM8C12G05060	DM8C01G02110,DM8C02G11800,DM8C02G20160,DM8C03G25330,DM8C05G10610,DM8C07G03540,DM8C07G07910,DM8C08G24710,DM8C08G24720,DM8C09G18250,DM8C11G22560,DM8C11G23260,DM8C12G05060,DM8C12G25310,DM8sca67G00230
GO:0031175	neuron projection development		0.0198	11	DM8C01G46020,DM8C02G32040,DM8C02G33860,DM8C03G34380,DM8C04G23850,DM8C07G06450,DM8C07G19630,DM8C12G00380,DM8C12G08330,DM8C12G14920,DM8C12G14940	0.0198	under	0.03986	under			58	10	10.11	58	11	11.5				DM8C01G46020,DM8C02G32040,DM8C02G33860,DM8C03G34380,DM8C04G23850,DM8C07G06450,DM8C07G19630,DM8C12G00380,DM8C12G08330,DM8C12G14940	DM8C01G46020,DM8C02G32040,DM8C02G33860,DM8C03G34380,DM8C04G23850,DM8C07G06450,DM8C07G19630,DM8C12G00380,DM8C12G08330,DM8C12G14920,DM8C12G14940
GO:0032958	inositol phosphate biosynthetic process	0.04374	0.01981	6	DM8C02G31970,DM8C04G20820,DM8C05G22300,DM8C08G06310,DM8C08G12380,DM8C08G22590	0.01981	over	0.03839	over	0.04374	over	15	6	2.62	15	6	2.97	15	6	2.96	DM8C02G31970,DM8C04G20820,DM8C05G22300,DM8C08G06310,DM8C08G12380,DM8C08G22590	DM8C02G31970,DM8C04G20820,DM8C05G22300,DM8C08G06310,DM8C08G12380,DM8C08G22590	DM8C02G31970,DM8C04G20820,DM8C05G22300,DM8C08G06310,DM8C08G12380,DM8C08G22590
GO:1905392	plant organ morphogenesis		0.01991	144	DM8C01G07350,DM8C01G11980,DM8C01G18040,DM8C01G19130,DM8C01G23880,DM8C01G24840,DM8C01G24890,DM8C01G29170,DM8C01G35070,DM8C01G41300,DM8C01G41980,DM8C01G42000,DM8C01G46150,DM8C01G46280,DM8C01G48290,DM8C02G02890,DM8C02G05830,DM8C02G07390,DM8C02G14070,DM8C02G23760,DM8C02G24490,DM8C02G24600,DM8C02G26610,DM8C02G27180,DM8C02G27350,DM8C02G28450,DM8C02G30430,DM8C02G32660,DM8C03G03270,DM8C03G06020,DM8C03G16…	0.01991	over			0.02976	over	568	117	99.05				568	133	112.25	DM8C01G07350,DM8C01G18040,DM8C01G19130,DM8C01G23880,DM8C01G24840,DM8C01G24890,DM8C01G29170,DM8C01G35070,DM8C01G41300,DM8C01G42000,DM8C01G46150,DM8C01G46280,DM8C01G48290,DM8C02G02890,DM8C02G07390,DM8C02G14070,DM8C02G24490,DM8C02G26610,DM8C02G27180,DM8C02G27350,DM8C02G28450,DM8C02G30430,DM8C02G32660,DM8C03G03270,DM8C03G06020,DM8C03G16440,DM8C03G21600,DM8C03G24810,DM8C03G24850,DM8C03G27040,DM8C03G27…		DM8C01G07350,DM8C01G11980,DM8C01G18040,DM8C01G19130,DM8C01G23880,DM8C01G24890,DM8C01G29170,DM8C01G35070,DM8C01G41300,DM8C01G41980,DM8C01G42000,DM8C01G46150,DM8C01G46280,DM8C02G02890,DM8C02G05830,DM8C02G14070,DM8C02G23760,DM8C02G24490,DM8C02G24600,DM8C02G27180,DM8C02G27350,DM8C02G28450,DM8C02G30430,DM8C02G32660,DM8C03G03270,DM8C03G06020,DM8C03G16440,DM8C03G21600,DM8C03G24810,DM8C03G24850,DM8C03G27…
GO:0009611	response to wounding	0.01995	0.00078	120	DM8C01G00790,DM8C01G00890,DM8C01G02110,DM8C01G02240,DM8C01G11980,DM8C01G31670,DM8C01G32610,DM8C01G38110,DM8C01G38120,DM8C01G41980,DM8C01G42000,DM8C01G42460,DM8C01G42480,DM8C01G42530,DM8C01G42540,DM8C01G49210,DM8C02G05830,DM8C02G09080,DM8C02G15560,DM8C02G17900,DM8C02G18200,DM8C02G18430,DM8C02G19010,DM8C02G22570,DM8C02G22710,DM8C02G24260,DM8C02G26910,DM8C02G31970,DM8C02G32040,DM8C03G00430,DM8C03G00…	0.01995	over	0.01521	over	0.00078	over	405	89	70.63	405	97	80.3	405	105	80.04	DM8C01G00790,DM8C01G00890,DM8C01G02110,DM8C01G02240,DM8C01G31670,DM8C01G38110,DM8C01G38120,DM8C01G42000,DM8C01G42460,DM8C01G42480,DM8C01G42530,DM8C01G42540,DM8C01G49210,DM8C02G15560,DM8C02G17900,DM8C02G18200,DM8C02G18430,DM8C02G19010,DM8C02G22570,DM8C02G22710,DM8C02G24260,DM8C02G26910,DM8C02G31970,DM8C02G32040,DM8C03G00430,DM8C03G02170,DM8C03G20310,DM8C03G20390,DM8C03G22560,DM8C03G24850,DM8C03G26…	DM8C01G00790,DM8C01G00890,DM8C01G02110,DM8C01G02240,DM8C01G11980,DM8C01G38110,DM8C01G41980,DM8C01G42000,DM8C01G42460,DM8C01G42480,DM8C01G42530,DM8C01G42540,DM8C01G49210,DM8C02G05830,DM8C02G15560,DM8C02G17900,DM8C02G18200,DM8C02G18430,DM8C02G19010,DM8C02G22570,DM8C02G22710,DM8C02G24260,DM8C02G26910,DM8C02G31970,DM8C02G32040,DM8C03G00430,DM8C03G02170,DM8C03G20310,DM8C03G20390,DM8C03G22560,DM8C03G24…	DM8C01G00790,DM8C01G00890,DM8C01G02110,DM8C01G02240,DM8C01G11980,DM8C01G32610,DM8C01G38120,DM8C01G41980,DM8C01G42000,DM8C01G42460,DM8C01G42480,DM8C01G42530,DM8C01G42540,DM8C01G49210,DM8C02G05830,DM8C02G09080,DM8C02G17900,DM8C02G18200,DM8C02G18430,DM8C02G19010,DM8C02G22570,DM8C02G22710,DM8C02G24260,DM8C02G26910,DM8C02G31970,DM8C02G32040,DM8C03G00430,DM8C03G00740,DM8C03G02170,DM8C03G20390,DM8C03G22…
GO:0009416	response to light stimulus		0.01312	252	DM8C01G00890,DM8C01G02830,DM8C01G04990,DM8C01G07870,DM8C01G08050,DM8C01G11980,DM8C01G13240,DM8C01G22180,DM8C01G22980,DM8C01G23040,DM8C01G23420,DM8C01G23880,DM8C01G24380,DM8C01G26490,DM8C01G28700,DM8C01G31670,DM8C01G31820,DM8C01G32140,DM8C01G35570,DM8C01G39340,DM8C01G40170,DM8C01G41300,DM8C01G41580,DM8C01G41610,DM8C01G42380,DM8C01G43970,DM8C01G43980,DM8C01G45430,DM8C01G46430,DM8C01G46820,DM8C01G46…	0.02004	over	0.01312	over			1036	223	180.67	1036	234	205.4				DM8C01G00890,DM8C01G02830,DM8C01G04990,DM8C01G07870,DM8C01G22180,DM8C01G22980,DM8C01G23040,DM8C01G23420,DM8C01G23880,DM8C01G24380,DM8C01G26490,DM8C01G28700,DM8C01G31670,DM8C01G31820,DM8C01G32140,DM8C01G35570,DM8C01G39340,DM8C01G41300,DM8C01G41580,DM8C01G41610,DM8C01G42380,DM8C01G43980,DM8C01G45430,DM8C01G46430,DM8C01G46820,DM8C01G46960,DM8C02G08090,DM8C02G14060,DM8C02G14450,DM8C02G14460,DM8C02G14…	DM8C01G00890,DM8C01G02830,DM8C01G04990,DM8C01G07870,DM8C01G08050,DM8C01G11980,DM8C01G13240,DM8C01G22980,DM8C01G23040,DM8C01G23420,DM8C01G23880,DM8C01G26490,DM8C01G28700,DM8C01G31820,DM8C01G32140,DM8C01G35570,DM8C01G39340,DM8C01G40170,DM8C01G41300,DM8C01G41580,DM8C01G41610,DM8C01G42380,DM8C01G43970,DM8C01G43980,DM8C01G46430,DM8C01G46820,DM8C02G08090,DM8C02G10410,DM8C02G14060,DM8C02G14450,DM8C02G14…
GO:0015695	organic cation transport	0.04915	0.01687	14	DM8C03G35570,DM8C04G18610,DM8C04G22860,DM8C04G22970,DM8C06G23010,DM8C08G02950,DM8C08G13470,DM8C08G20740,DM8C08G21120,DM8C08G21330,DM8C08G24190,DM8C09G27830,DM8C12G19920,DM8C12G22720	0.02022	over	0.01687	over	0.04915	over	30	11	5.23	30	12	5.95	30	11	5.93	DM8C03G35570,DM8C04G18610,DM8C04G22970,DM8C06G23010,DM8C08G13470,DM8C08G20740,DM8C08G21330,DM8C08G24190,DM8C09G27830,DM8C12G19920,DM8C12G22720	DM8C03G35570,DM8C04G18610,DM8C04G22860,DM8C04G22970,DM8C06G23010,DM8C08G02950,DM8C08G13470,DM8C08G21120,DM8C08G21330,DM8C08G24190,DM8C09G27830,DM8C12G19920	DM8C03G35570,DM8C04G18610,DM8C04G22860,DM8C06G23010,DM8C08G02950,DM8C08G13470,DM8C08G20740,DM8C08G21330,DM8C08G24190,DM8C09G27830,DM8C12G19920
GO:0043648	dicarboxylic acid metabolic process		0.01289	36	DM8C01G28930,DM8C01G31010,DM8C01G31030,DM8C01G46590,DM8C02G23650,DM8C02G30080,DM8C03G20050,DM8C03G23380,DM8C03G26300,DM8C04G05620,DM8C04G17610,DM8C05G04600,DM8C05G20050,DM8C05G24960,DM8C06G13270,DM8C06G13760,DM8C06G20620,DM8C06G28210,DM8C06G34320,DM8C07G14480,DM8C07G21270,DM8C08G05430,DM8C08G06290,DM8C08G10810,DM8C08G13020,DM8C08G14020,DM8C08G14950,DM8C10G19220,DM8C10G25420,DM8C10G29340,DM8C11G01…	0.02061	over			0.01289	over	94	31	16.39				94	35	18.58	DM8C01G28930,DM8C01G31030,DM8C02G23650,DM8C02G30080,DM8C03G20050,DM8C03G23380,DM8C03G26300,DM8C04G17610,DM8C05G04600,DM8C05G20050,DM8C05G24960,DM8C06G13270,DM8C06G20620,DM8C06G28210,DM8C06G34320,DM8C07G14480,DM8C07G21270,DM8C08G05430,DM8C08G10810,DM8C08G13020,DM8C08G14020,DM8C08G14950,DM8C10G19220,DM8C10G25420,DM8C10G29340,DM8C11G01100,DM8C11G03760,DM8C11G09880,DM8C11G20110,DM8C12G00250,DM8C12G06…		DM8C01G28930,DM8C01G31010,DM8C01G31030,DM8C01G46590,DM8C02G23650,DM8C02G30080,DM8C03G20050,DM8C03G23380,DM8C04G05620,DM8C04G17610,DM8C05G04600,DM8C05G20050,DM8C05G24960,DM8C06G13270,DM8C06G13760,DM8C06G20620,DM8C06G28210,DM8C06G34320,DM8C07G14480,DM8C07G21270,DM8C08G05430,DM8C08G06290,DM8C08G10810,DM8C08G13020,DM8C08G14020,DM8C08G14950,DM8C10G19220,DM8C10G25420,DM8C10G29340,DM8C11G01100,DM8C11G03…
GO:0044092	negative regulation of molecular function	0.03104	0.01873	60	DM8C01G29290,DM8C01G35120,DM8C01G49210,DM8C02G03710,DM8C02G12710,DM8C02G20070,DM8C02G29630,DM8C02G33860,DM8C03G06020,DM8C03G12010,DM8C03G12030,DM8C03G16160,DM8C03G16200,DM8C03G16230,DM8C03G16320,DM8C03G19370,DM8C03G19520,DM8C03G23300,DM8C03G24450,DM8C03G24460,DM8C03G24480,DM8C03G24500,DM8C03G30790,DM8C03G37790,DM8C04G23850,DM8C04G33090,DM8C04G33160,DM8C04G33170,DM8C05G09760,DM8C06G00460,DM8C06G12…	0.02061	over	0.03104	over	0.01873	over	226	45	39.41	226	49	44.81	226	50	44.66	DM8C01G29290,DM8C01G49210,DM8C02G03710,DM8C02G12710,DM8C02G20070,DM8C02G33860,DM8C03G06020,DM8C03G12030,DM8C03G16160,DM8C03G16320,DM8C03G19370,DM8C03G23300,DM8C03G24460,DM8C03G24480,DM8C03G24500,DM8C03G37790,DM8C04G23850,DM8C04G33090,DM8C04G33160,DM8C05G09760,DM8C06G00460,DM8C06G12750,DM8C06G13870,DM8C06G19930,DM8C06G28160,DM8C06G28500,DM8C07G06560,DM8C07G13650,DM8C07G25640,DM8C07G25650,DM8C08G14…	DM8C01G29290,DM8C01G49210,DM8C02G03710,DM8C02G12710,DM8C02G20070,DM8C02G33860,DM8C03G06020,DM8C03G12030,DM8C03G16160,DM8C03G16200,DM8C03G16230,DM8C03G16320,DM8C03G19370,DM8C03G19520,DM8C03G23300,DM8C03G24460,DM8C03G24480,DM8C03G24500,DM8C03G37790,DM8C04G23850,DM8C04G33160,DM8C04G33170,DM8C06G00460,DM8C06G12750,DM8C06G12760,DM8C06G13870,DM8C06G19930,DM8C06G28160,DM8C06G28500,DM8C07G06560,DM8C07G09…	DM8C01G29290,DM8C01G35120,DM8C01G49210,DM8C02G03710,DM8C02G12710,DM8C02G20070,DM8C02G29630,DM8C02G33860,DM8C03G06020,DM8C03G12010,DM8C03G12030,DM8C03G16160,DM8C03G16200,DM8C03G16230,DM8C03G16320,DM8C03G19370,DM8C03G23300,DM8C03G24450,DM8C03G24460,DM8C03G24480,DM8C03G24500,DM8C03G30790,DM8C03G37790,DM8C04G23850,DM8C05G09760,DM8C06G00460,DM8C06G12750,DM8C06G13870,DM8C06G19930,DM8C06G28160,DM8C06G28…
GO:0009955	adaxial/abaxial pattern specification		0.0208	21	DM8C01G07350,DM8C02G17890,DM8C02G17900,DM8C03G11480,DM8C03G36500,DM8C04G05990,DM8C05G01070,DM8C06G19730,DM8C06G22560,DM8C06G27160,DM8C06G28240,DM8C06G33230,DM8C07G00090,DM8C08G06240,DM8C09G17790,DM8C09G22910,DM8C10G24730,DM8C11G07760,DM8C11G26110,DM8C12G20410,DM8C12G26540	0.0208	over	0.04576	over			58	19	10.11	58	18	11.5				DM8C01G07350,DM8C02G17890,DM8C02G17900,DM8C03G36500,DM8C04G05990,DM8C05G01070,DM8C06G19730,DM8C06G22560,DM8C06G27160,DM8C06G28240,DM8C06G33230,DM8C07G00090,DM8C09G17790,DM8C09G22910,DM8C10G24730,DM8C11G07760,DM8C11G26110,DM8C12G20410,DM8C12G26540	DM8C01G07350,DM8C02G17890,DM8C02G17900,DM8C03G11480,DM8C03G36500,DM8C04G05990,DM8C05G01070,DM8C06G19730,DM8C06G22560,DM8C06G27160,DM8C06G28240,DM8C06G33230,DM8C07G00090,DM8C08G06240,DM8C09G22910,DM8C10G24730,DM8C12G20410,DM8C12G26540
GO:0030641	regulation of cellular pH	0.03229	0.02109	16	DM8C01G00050,DM8C01G16130,DM8C01G20540,DM8C01G34890,DM8C01G46890,DM8C01G48490,DM8C03G27990,DM8C04G11110,DM8C06G23340,DM8C06G25870,DM8C06G26260,DM8C06G30280,DM8C07G00120,DM8C08G15870,DM8C10G17970,DM8C11G00600	0.02109	over	0.02623	over	0.03229	over	37	15	6.45	37	15	7.34	37	15	7.31	DM8C01G00050,DM8C01G16130,DM8C01G20540,DM8C01G34890,DM8C01G46890,DM8C01G48490,DM8C03G27990,DM8C04G11110,DM8C06G23340,DM8C06G25870,DM8C06G26260,DM8C06G30280,DM8C07G00120,DM8C10G17970,DM8C11G00600	DM8C01G00050,DM8C01G16130,DM8C01G20540,DM8C01G34890,DM8C01G46890,DM8C01G48490,DM8C04G11110,DM8C06G23340,DM8C06G25870,DM8C06G26260,DM8C06G30280,DM8C07G00120,DM8C08G15870,DM8C10G17970,DM8C11G00600	DM8C01G00050,DM8C01G16130,DM8C01G34890,DM8C01G46890,DM8C01G48490,DM8C03G27990,DM8C04G11110,DM8C06G23340,DM8C06G25870,DM8C06G26260,DM8C06G30280,DM8C07G00120,DM8C08G15870,DM8C10G17970,DM8C11G00600
GO:0009988	cell-cell recognition	0.04762	0.02113	3	DM8C04G00200,DM8C05G02060,DM8C06G19880	0.02113	over	0.04762	over	0.04762	over	7	3	1.22	7	3	1.39	7	3	1.38	DM8C04G00200,DM8C05G02060,DM8C06G19880	DM8C04G00200,DM8C05G02060,DM8C06G19880	DM8C04G00200,DM8C05G02060,DM8C06G19880
GO:0000741	karyogamy		0.01586	14	DM8C01G02830,DM8C01G46500,DM8C01G48050,DM8C04G04460,DM8C04G29840,DM8C06G16400,DM8C06G16460,DM8C06G29010,DM8C07G20480,DM8C08G21340,DM8C09G30450,DM8C11G22450,DM8C12G25210,DM8sca67G00140	0.02119	over			0.01586	over	33	12	5.75				33	13	6.52	DM8C01G02830,DM8C01G46500,DM8C01G48050,DM8C04G04460,DM8C04G29840,DM8C06G16400,DM8C06G16460,DM8C06G29010,DM8C08G21340,DM8C09G30450,DM8C12G25210,DM8sca67G00140		DM8C01G02830,DM8C01G46500,DM8C01G48050,DM8C04G29840,DM8C06G16400,DM8C06G16460,DM8C06G29010,DM8C07G20480,DM8C08G21340,DM8C09G30450,DM8C11G22450,DM8C12G25210,DM8sca67G00140
GO:0048545	response to steroid hormone		0.02169	27	DM8C01G03680,DM8C01G05870,DM8C01G41520,DM8C01G43430,DM8C01G43840,DM8C01G46960,DM8C02G33680,DM8C03G01180,DM8C03G36480,DM8C04G21930,DM8C04G23010,DM8C04G33750,DM8C04G36190,DM8C06G02070,DM8C06G18790,DM8C06G33910,DM8C07G00890,DM8C07G01630,DM8C08G12380,DM8C09G00880,DM8C09G06080,DM8C09G22980,DM8C10G12450,DM8C10G23090,DM8C10G25460,DM8C11G18960,DM8C12G29020	0.02169	over	0.02459	over			87	24	15.17	87	26	17.25				DM8C01G41520,DM8C01G43430,DM8C01G43840,DM8C01G46960,DM8C02G33680,DM8C03G01180,DM8C03G36480,DM8C04G21930,DM8C04G23010,DM8C04G33750,DM8C04G36190,DM8C06G02070,DM8C06G18790,DM8C06G33910,DM8C07G00890,DM8C07G01630,DM8C08G12380,DM8C09G00880,DM8C09G06080,DM8C09G22980,DM8C10G12450,DM8C10G23090,DM8C11G18960,DM8C12G29020	DM8C01G03680,DM8C01G05870,DM8C01G41520,DM8C01G43430,DM8C01G43840,DM8C02G33680,DM8C03G01180,DM8C03G36480,DM8C04G21930,DM8C04G23010,DM8C04G33750,DM8C04G36190,DM8C06G02070,DM8C06G18790,DM8C06G33910,DM8C07G00890,DM8C07G01630,DM8C08G12380,DM8C09G00880,DM8C09G06080,DM8C09G22980,DM8C10G12450,DM8C10G23090,DM8C10G25460,DM8C11G18960,DM8C12G29020
GO:0042254	ribosome biogenesis		0.00872	94	DM8C01G02640,DM8C01G03530,DM8C01G06390,DM8C01G23520,DM8C01G24570,DM8C01G26980,DM8C01G39770,DM8C01G40920,DM8C01G43430,DM8C01G45100,DM8C02G03370,DM8C02G05600,DM8C02G17890,DM8C02G20140,DM8C02G21700,DM8C02G21890,DM8C02G22450,DM8C02G23220,DM8C02G27760,DM8C02G30410,DM8C02G30850,DM8C02G31570,DM8C02G31690,DM8C02G33850,DM8C03G11370,DM8C03G15400,DM8C03G24830,DM8C03G31850,DM8C04G00780,DM8C04G00850,DM8C04G06…	0.02179	over	0.00872	over			394	80	68.71	394	87	78.12				DM8C01G02640,DM8C01G03530,DM8C01G06390,DM8C01G23520,DM8C01G24570,DM8C01G26980,DM8C01G39770,DM8C01G40920,DM8C01G43430,DM8C01G45100,DM8C02G03370,DM8C02G05600,DM8C02G17890,DM8C02G20140,DM8C02G21700,DM8C02G21890,DM8C02G22450,DM8C02G27760,DM8C02G30410,DM8C02G31570,DM8C02G31690,DM8C02G33850,DM8C03G11370,DM8C03G15400,DM8C03G24830,DM8C03G31850,DM8C04G00780,DM8C04G00850,DM8C04G06500,DM8C04G29380,DM8C04G33…	DM8C01G02640,DM8C01G03530,DM8C01G06390,DM8C01G23520,DM8C01G24570,DM8C01G26980,DM8C01G39770,DM8C01G40920,DM8C01G43430,DM8C01G45100,DM8C02G03370,DM8C02G05600,DM8C02G17890,DM8C02G20140,DM8C02G21700,DM8C02G21890,DM8C02G22450,DM8C02G23220,DM8C02G27760,DM8C02G30410,DM8C02G30850,DM8C02G31690,DM8C02G33850,DM8C03G11370,DM8C03G15400,DM8C03G31850,DM8C04G00780,DM8C04G06500,DM8C04G21660,DM8C04G29380,DM8C04G32…
GO:0090351	seedling development		0.02184	62	DM8C01G22180,DM8C01G29270,DM8C01G36500,DM8C01G41520,DM8C01G42380,DM8C01G46280,DM8C01G48840,DM8C02G05040,DM8C02G17240,DM8C02G17260,DM8C02G17270,DM8C02G17290,DM8C02G17300,DM8C02G17900,DM8C02G22830,DM8C02G24650,DM8C02G24670,DM8C02G26490,DM8C02G31510,DM8C03G02840,DM8C03G23470,DM8C03G31080,DM8C04G07780,DM8C04G23010,DM8C04G34240,DM8C05G07420,DM8C05G11380,DM8C05G27260,DM8C06G10230,DM8C06G13270,DM8C06G13…	0.02184	over					283	62	49.35							DM8C01G22180,DM8C01G29270,DM8C01G36500,DM8C01G41520,DM8C01G42380,DM8C01G46280,DM8C01G48840,DM8C02G05040,DM8C02G17240,DM8C02G17260,DM8C02G17270,DM8C02G17290,DM8C02G17300,DM8C02G17900,DM8C02G22830,DM8C02G24650,DM8C02G24670,DM8C02G26490,DM8C02G31510,DM8C03G02840,DM8C03G23470,DM8C03G31080,DM8C04G07780,DM8C04G23010,DM8C04G34240,DM8C05G07420,DM8C05G11380,DM8C05G27260,DM8C06G10230,DM8C06G13270,DM8C06G13…
GO:0048878	chemical homeostasis	0.0414	0.02195	140	DM8C01G00050,DM8C01G07240,DM8C01G16130,DM8C01G20540,DM8C01G23710,DM8C01G25130,DM8C01G25150,DM8C01G27130,DM8C01G27160,DM8C01G31380,DM8C01G31400,DM8C01G32750,DM8C01G33410,DM8C01G34890,DM8C01G37560,DM8C01G41320,DM8C01G43430,DM8C01G46890,DM8C01G48330,DM8C01G48490,DM8C02G02540,DM8C02G04690,DM8C02G10700,DM8C02G11870,DM8C02G18100,DM8C02G24600,DM8C02G26610,DM8C02G27160,DM8C02G28200,DM8C02G31420,DM8C02G33…	0.02195	over	0.0414	over	0.031	over	456	117	79.52	456	121	90.41	456	124	90.12	DM8C01G00050,DM8C01G07240,DM8C01G16130,DM8C01G20540,DM8C01G23710,DM8C01G25130,DM8C01G25150,DM8C01G27160,DM8C01G31380,DM8C01G31400,DM8C01G32750,DM8C01G33410,DM8C01G34890,DM8C01G43430,DM8C01G46890,DM8C01G48330,DM8C01G48490,DM8C02G02540,DM8C02G04690,DM8C02G10700,DM8C02G11870,DM8C02G18100,DM8C02G26610,DM8C02G27160,DM8C02G28200,DM8C02G33860,DM8C03G00930,DM8C03G01700,DM8C03G02730,DM8C03G03270,DM8C03G20…	DM8C01G00050,DM8C01G07240,DM8C01G16130,DM8C01G20540,DM8C01G23710,DM8C01G25130,DM8C01G25150,DM8C01G27160,DM8C01G31380,DM8C01G31400,DM8C01G32750,DM8C01G33410,DM8C01G34890,DM8C01G37560,DM8C01G43430,DM8C01G46890,DM8C01G48330,DM8C01G48490,DM8C02G02540,DM8C02G10700,DM8C02G11870,DM8C02G18100,DM8C02G27160,DM8C02G28200,DM8C02G31420,DM8C02G33860,DM8C03G00930,DM8C03G01700,DM8C03G02730,DM8C03G03270,DM8C03G20…	DM8C01G00050,DM8C01G07240,DM8C01G16130,DM8C01G25130,DM8C01G25150,DM8C01G27130,DM8C01G27160,DM8C01G31400,DM8C01G32750,DM8C01G33410,DM8C01G34890,DM8C01G37560,DM8C01G41320,DM8C01G43430,DM8C01G46890,DM8C01G48330,DM8C01G48490,DM8C02G02540,DM8C02G10700,DM8C02G11870,DM8C02G18100,DM8C02G24600,DM8C02G27160,DM8C02G28200,DM8C02G31420,DM8C02G33860,DM8C03G00930,DM8C03G01700,DM8C03G02730,DM8C03G03270,DM8C03G15…
GO:0019379	sulfate assimilation, phosphoadenylyl sulfate reduction by phosphoadenylyl-sulfate reductase (thioredoxin)	0.02198	0.00879	3	DM8C02G04650,DM8C02G20500,DM8C03G02630	0.02198	over	0.00879	over	0.00879	over	3	3	0.52	3	3	0.59	3	3	0.59	DM8C02G04650,DM8C02G20500,DM8C03G02630	DM8C02G04650,DM8C02G20500,DM8C03G02630	DM8C02G04650,DM8C02G20500,DM8C03G02630
GO:1901160	primary amino compound metabolic process	0.03011	0.02213	3	DM8C04G25590,DM8C04G25780,DM8C04G25790	0.02213	over	0.02995	over	0.03011	over	4	3	0.7	4	3	0.79	4	3	0.79	DM8C04G25590,DM8C04G25780,DM8C04G25790	DM8C04G25590,DM8C04G25780,DM8C04G25790	DM8C04G25590,DM8C04G25780,DM8C04G25790
GO:1902326	positive regulation of chlorophyll biosynthetic process	0.03361	0.02214	4	DM8C07G11690,DM8C08G01100,DM8C08G23950,DM8C12G04330	0.02214	over	0.03361	over	0.02746	over	5	4	0.87	5	4	0.99	5	4	0.99	DM8C07G11690,DM8C08G01100,DM8C08G23950,DM8C12G04330	DM8C07G11690,DM8C08G01100,DM8C08G23950,DM8C12G04330	DM8C07G11690,DM8C08G01100,DM8C08G23950,DM8C12G04330
GO:0031149	sorocarp stalk cell differentiation	0.03474	0.02232	2	DM8C04G02310,DM8C05G04270	0.02232	over	0.02818	over	0.03474	over	2	2	0.35	2	2	0.4	2	2	0.4	DM8C04G02310,DM8C05G04270	DM8C04G02310,DM8C05G04270	DM8C04G02310,DM8C05G04270
GO:0018209	peptidyl-serine modification		0.02265	24	DM8C01G45060,DM8C01G49130,DM8C03G16370,DM8C03G33330,DM8C04G06080,DM8C04G06090,DM8C04G33930,DM8C04G35510,DM8C05G15910,DM8C05G27740,DM8C06G01500,DM8C06G02830,DM8C06G10830,DM8C06G14660,DM8C06G22220,DM8C06G24470,DM8C07G00610,DM8C08G14510,DM8C08G16310,DM8C09G10090,DM8C09G27060,DM8C09G27220,DM8C10G18450,DM8C11G22810	0.02265	over					105	24	18.31							DM8C01G45060,DM8C01G49130,DM8C03G16370,DM8C03G33330,DM8C04G06080,DM8C04G06090,DM8C04G33930,DM8C04G35510,DM8C05G15910,DM8C05G27740,DM8C06G01500,DM8C06G02830,DM8C06G10830,DM8C06G14660,DM8C06G22220,DM8C06G24470,DM8C07G00610,DM8C08G14510,DM8C08G16310,DM8C09G10090,DM8C09G27060,DM8C09G27220,DM8C10G18450,DM8C11G22810
GO:0007167	enzyme-linked receptor protein signaling pathway		0.02268	39	DM8C01G13140,DM8C01G20220,DM8C01G30360,DM8C01G35110,DM8C01G41520,DM8C01G43840,DM8C01G48300,DM8C02G02890,DM8C02G16090,DM8C02G30160,DM8C03G03330,DM8C03G09090,DM8C03G12450,DM8C04G23380,DM8C04G23850,DM8C05G02230,DM8C06G21500,DM8C06G21990,DM8C07G02080,DM8C07G03650,DM8C07G06960,DM8C07G18410,DM8C09G00880,DM8C09G05290,DM8C09G06080,DM8C09G22900,DM8C09G26140,DM8C09G26150,DM8C09G27190,DM8C10G12450,DM8C10G23…	0.02268	over					210	39	36.62							DM8C01G13140,DM8C01G20220,DM8C01G30360,DM8C01G35110,DM8C01G41520,DM8C01G43840,DM8C01G48300,DM8C02G02890,DM8C02G16090,DM8C02G30160,DM8C03G03330,DM8C03G09090,DM8C03G12450,DM8C04G23380,DM8C04G23850,DM8C05G02230,DM8C06G21500,DM8C06G21990,DM8C07G02080,DM8C07G03650,DM8C07G06960,DM8C07G18410,DM8C09G00880,DM8C09G05290,DM8C09G06080,DM8C09G22900,DM8C09G26140,DM8C09G26150,DM8C09G27190,DM8C10G12450,DM8C10G23…
GO:0019362	pyridine nucleotide metabolic process	0.02279	0.00633	28	DM8C01G00940,DM8C01G07360,DM8C01G13460,DM8C01G28930,DM8C02G18780,DM8C02G19130,DM8C02G27160,DM8C02G33730,DM8C03G26300,DM8C04G07960,DM8C04G35270,DM8C05G01010,DM8C05G02060,DM8C05G04080,DM8C05G04600,DM8C06G04210,DM8C06G13790,DM8C07G15280,DM8C07G19450,DM8C07G27700,DM8C08G14550,DM8C08G14950,DM8C08G29930,DM8C10G24760,DM8C11G01090,DM8C11G04530,DM8C12G00020,DM8sca49G00240	0.02279	over	0.0193	over	0.00633	over	79	22	13.78	79	24	15.66	79	26	15.61	DM8C01G00940,DM8C01G07360,DM8C01G13460,DM8C01G28930,DM8C02G18780,DM8C02G19130,DM8C02G27160,DM8C02G33730,DM8C03G26300,DM8C04G07960,DM8C04G35270,DM8C05G02060,DM8C05G04080,DM8C05G04600,DM8C06G04210,DM8C06G13790,DM8C07G15280,DM8C07G19450,DM8C08G14950,DM8C08G29930,DM8C10G24760,DM8C12G00020	DM8C01G00940,DM8C01G07360,DM8C01G13460,DM8C01G28930,DM8C02G18780,DM8C02G19130,DM8C02G27160,DM8C02G33730,DM8C04G07960,DM8C04G35270,DM8C05G01010,DM8C05G02060,DM8C05G04080,DM8C05G04600,DM8C06G04210,DM8C06G13790,DM8C07G15280,DM8C07G19450,DM8C08G14950,DM8C08G29930,DM8C10G24760,DM8C11G04530,DM8C12G00020,DM8sca49G00240	DM8C01G00940,DM8C01G07360,DM8C01G13460,DM8C01G28930,DM8C02G18780,DM8C02G19130,DM8C02G27160,DM8C02G33730,DM8C04G07960,DM8C04G35270,DM8C05G01010,DM8C05G02060,DM8C05G04080,DM8C05G04600,DM8C06G04210,DM8C06G13790,DM8C07G15280,DM8C07G19450,DM8C07G27700,DM8C08G14550,DM8C08G14950,DM8C08G29930,DM8C10G24760,DM8C11G01090,DM8C12G00020,DM8sca49G00240
GO:0006122	mitochondrial electron transport, ubiquinol to cytochrome c		0.02283	5	DM8C02G30940,DM8C02G33810,DM8C06G02600,DM8C08G15910,DM8C11G15970	0.02283	over			0.04689	over	8	4	1.4				8	4	1.58	DM8C02G30940,DM8C02G33810,DM8C08G15910,DM8C11G15970		DM8C02G30940,DM8C02G33810,DM8C06G02600,DM8C08G15910
GO:2000121	regulation of removal of superoxide radicals	0.02299	0.02299	3	DM8C07G13480,DM8C08G22980,DM8C12G03810	0.02299	over	0.02299	over	0.02299	over	3	3	0.52	3	3	0.59	3	3	0.59	DM8C07G13480,DM8C08G22980,DM8C12G03810	DM8C07G13480,DM8C08G22980,DM8C12G03810	DM8C07G13480,DM8C08G22980,DM8C12G03810
GO:0070973	protein localization to endoplasmic reticulum exit site		0.02308	3	DM8C02G04690,DM8C08G00640,DM8C08G00670	0.02308	over					4	3	0.7							DM8C02G04690,DM8C08G00640,DM8C08G00670
GO:1900150	regulation of defense response to fungus		0.02323	18	DM8C01G20220,DM8C01G34600,DM8C01G37080,DM8C02G10590,DM8C02G31970,DM8C02G32160,DM8C03G08120,DM8C05G00310,DM8C05G23190,DM8C06G13630,DM8C06G17000,DM8C06G18700,DM8C08G14540,DM8C09G00330,DM8C09G26140,DM8C11G01060,DM8C12G19250,DM8C12G25900	0.02323	over					58	18	10.11							DM8C01G20220,DM8C01G34600,DM8C01G37080,DM8C02G10590,DM8C02G31970,DM8C02G32160,DM8C03G08120,DM8C05G00310,DM8C05G23190,DM8C06G13630,DM8C06G17000,DM8C06G18700,DM8C08G14540,DM8C09G00330,DM8C09G26140,DM8C11G01060,DM8C12G19250,DM8C12G25900
GO:0090627	plant epidermal cell differentiation		0.02329	47	DM8C01G11980,DM8C01G18040,DM8C01G19130,DM8C01G29170,DM8C01G41300,DM8C01G44290,DM8C01G48290,DM8C02G02890,DM8C02G05830,DM8C02G14070,DM8C02G28260,DM8C03G02840,DM8C03G21600,DM8C03G29570,DM8C03G30480,DM8C03G36810,DM8C04G02530,DM8C04G07930,DM8C04G09270,DM8C05G06160,DM8C05G21830,DM8C05G25020,DM8C06G00400,DM8C06G14720,DM8C06G14730,DM8C06G15050,DM8C06G15610,DM8C06G25930,DM8C07G15280,DM8C07G17460,DM8C08G03…	0.02329	over	0.02379	over			196	39	34.18	196	43	38.86				DM8C01G18040,DM8C01G19130,DM8C01G29170,DM8C01G41300,DM8C01G44290,DM8C01G48290,DM8C02G02890,DM8C02G14070,DM8C02G28260,DM8C03G02840,DM8C03G21600,DM8C03G29570,DM8C03G30480,DM8C03G36810,DM8C04G02530,DM8C04G07930,DM8C04G09270,DM8C05G06160,DM8C06G00400,DM8C06G14730,DM8C06G15050,DM8C06G15610,DM8C06G25930,DM8C07G15280,DM8C07G17460,DM8C08G03710,DM8C08G20440,DM8C08G22190,DM8C08G23260,DM8C09G05130,DM8C09G25…	DM8C01G11980,DM8C01G18040,DM8C01G19130,DM8C01G29170,DM8C01G41300,DM8C01G44290,DM8C01G48290,DM8C02G02890,DM8C02G05830,DM8C02G14070,DM8C02G28260,DM8C03G02840,DM8C03G21600,DM8C03G30480,DM8C03G36810,DM8C04G02530,DM8C04G07930,DM8C04G09270,DM8C05G06160,DM8C05G21830,DM8C05G25020,DM8C06G00400,DM8C06G14720,DM8C06G14730,DM8C06G15050,DM8C06G15610,DM8C06G25930,DM8C07G15280,DM8C07G17460,DM8C08G03710,DM8C08G20…
GO:0009251	glucan catabolic process		0.00172	22	DM8C01G33580,DM8C01G47140,DM8C03G08380,DM8C03G08390,DM8C03G08410,DM8C03G08420,DM8C03G08430,DM8C03G08450,DM8C03G08460,DM8C03G08480,DM8C03G08490,DM8C03G25320,DM8C04G21950,DM8C04G32460,DM8C05G06270,DM8C05G08940,DM8C06G10850,DM8C06G28660,DM8C07G01280,DM8C08G01150,DM8C09G11360,DM8C11G04010	0.02335	over	0.00172	over			49	16	8.55	49	20	9.72				DM8C01G33580,DM8C01G47140,DM8C03G08390,DM8C03G08430,DM8C03G08450,DM8C03G25320,DM8C04G21950,DM8C04G32460,DM8C05G06270,DM8C05G08940,DM8C06G10850,DM8C06G28660,DM8C07G01280,DM8C08G01150,DM8C09G11360,DM8C11G04010	DM8C01G47140,DM8C03G08380,DM8C03G08390,DM8C03G08410,DM8C03G08420,DM8C03G08430,DM8C03G08450,DM8C03G08460,DM8C03G08480,DM8C03G08490,DM8C03G25320,DM8C04G21950,DM8C04G32460,DM8C05G06270,DM8C05G08940,DM8C06G10850,DM8C06G28660,DM8C07G01280,DM8C08G01150,DM8C09G11360
GO:0010192	mucilage biosynthetic process		0.02346	9	DM8C02G30990,DM8C03G29570,DM8C06G25930,DM8C06G29520,DM8C06G30970,DM8C06G33230,DM8C08G19640,DM8C08G26870,DM8C09G17790	0.02346	over					25	9	4.36							DM8C02G30990,DM8C03G29570,DM8C06G25930,DM8C06G29520,DM8C06G30970,DM8C06G33230,DM8C08G19640,DM8C08G26870,DM8C09G17790
GO:0019538	protein metabolic process		0.02365	865	DM8C01G00060,DM8C01G00780,DM8C01G00890,DM8C01G03400,DM8C01G03450,DM8C01G03530,DM8C01G03680,DM8C01G03740,DM8C01G03830,DM8C01G05920,DM8C01G06270,DM8C01G06390,DM8C01G07120,DM8C01G07240,DM8C01G08620,DM8C01G09080,DM8C01G13110,DM8C01G13140,DM8C01G15000,DM8C01G15100,DM8C01G15920,DM8C01G16280,DM8C01G16340,DM8C01G20220,DM8C01G20440,DM8C01G21690,DM8C01G21940,DM8C01G22340,DM8C01G23300,DM8C01G23520,DM8C01G24…	0.02365	over	0.02423	over			3900	712	680.12	3900	793	773.24				DM8C01G00060,DM8C01G00890,DM8C01G03400,DM8C01G03450,DM8C01G03530,DM8C01G03740,DM8C01G05920,DM8C01G06270,DM8C01G06390,DM8C01G07240,DM8C01G08620,DM8C01G09080,DM8C01G13110,DM8C01G13140,DM8C01G15000,DM8C01G15100,DM8C01G15920,DM8C01G16280,DM8C01G16340,DM8C01G20220,DM8C01G21690,DM8C01G21940,DM8C01G23300,DM8C01G23520,DM8C01G24400,DM8C01G24490,DM8C01G24570,DM8C01G25240,DM8C01G27550,DM8C01G27750,DM8C01G28…	DM8C01G00060,DM8C01G00780,DM8C01G00890,DM8C01G03400,DM8C01G03450,DM8C01G03530,DM8C01G03680,DM8C01G03740,DM8C01G03830,DM8C01G05920,DM8C01G06390,DM8C01G07120,DM8C01G07240,DM8C01G08620,DM8C01G09080,DM8C01G13110,DM8C01G13140,DM8C01G15000,DM8C01G15920,DM8C01G16280,DM8C01G16340,DM8C01G20220,DM8C01G20440,DM8C01G21690,DM8C01G21940,DM8C01G22340,DM8C01G23520,DM8C01G24070,DM8C01G24490,DM8C01G24570,DM8C01G24…
GO:1903859	regulation of dendrite extension	0.03714	0.0237	2	DM8C01G46020,DM8C03G34380	0.0237	over	0.03714	over	0.02921	over	2	2	0.35	2	2	0.4	2	2	0.4	DM8C01G46020,DM8C03G34380	DM8C01G46020,DM8C03G34380	DM8C01G46020,DM8C03G34380
GO:0009642	response to light intensity	0.02537	0.02371	59	DM8C01G00890,DM8C01G07870,DM8C01G11980,DM8C01G13240,DM8C01G23040,DM8C01G31260,DM8C01G31670,DM8C01G31820,DM8C01G41300,DM8C02G21460,DM8C02G28200,DM8C02G32220,DM8C03G00250,DM8C03G00740,DM8C03G22520,DM8C03G30000,DM8C03G31480,DM8C03G33220,DM8C04G00760,DM8C04G06790,DM8C04G19700,DM8C04G20820,DM8C04G21940,DM8C04G23010,DM8C04G24350,DM8C04G36790,DM8C05G05090,DM8C05G07450,DM8C05G22300,DM8C05G26640,DM8C06G16…	0.02371	over	0.02537	over	0.0251	over	187	51	32.61	187	53	37.08	187	54	36.96	DM8C01G00890,DM8C01G07870,DM8C01G23040,DM8C01G31670,DM8C01G31820,DM8C01G41300,DM8C02G28200,DM8C02G32220,DM8C03G00250,DM8C03G22520,DM8C03G30000,DM8C03G31480,DM8C03G33220,DM8C04G00760,DM8C04G06790,DM8C04G19700,DM8C04G20820,DM8C04G21940,DM8C04G23010,DM8C04G24350,DM8C04G36790,DM8C05G07450,DM8C05G22300,DM8C06G16760,DM8C06G27950,DM8C06G30080,DM8C06G31480,DM8C07G00370,DM8C07G00650,DM8C07G16210,DM8C07G22…	DM8C01G00890,DM8C01G07870,DM8C01G11980,DM8C01G13240,DM8C01G23040,DM8C01G31820,DM8C01G41300,DM8C02G21460,DM8C02G28200,DM8C02G32220,DM8C03G00250,DM8C03G22520,DM8C03G30000,DM8C03G31480,DM8C03G33220,DM8C04G00760,DM8C04G06790,DM8C04G19700,DM8C04G20820,DM8C04G21940,DM8C04G23010,DM8C04G24350,DM8C04G36790,DM8C05G05090,DM8C05G07450,DM8C05G22300,DM8C05G26640,DM8C06G16760,DM8C06G27950,DM8C06G30080,DM8C06G31…	DM8C01G00890,DM8C01G07870,DM8C01G11980,DM8C01G13240,DM8C01G23040,DM8C01G31260,DM8C01G31820,DM8C01G41300,DM8C02G21460,DM8C02G28200,DM8C02G32220,DM8C03G00250,DM8C03G00740,DM8C03G22520,DM8C03G31480,DM8C03G33220,DM8C04G00760,DM8C04G06790,DM8C04G19700,DM8C04G20820,DM8C04G21940,DM8C04G23010,DM8C04G24350,DM8C04G36790,DM8C05G05090,DM8C05G07450,DM8C05G22300,DM8C05G26640,DM8C06G16760,DM8C06G27950,DM8C06G30…
GO:1904963	regulation of phytol biosynthetic process	0.03142	0.02392	2	DM8C08G01100,DM8C08G23950	0.02392	over	0.02892	over	0.03142	over	2	2	0.35	2	2	0.4	2	2	0.4	DM8C08G01100,DM8C08G23950	DM8C08G01100,DM8C08G23950	DM8C08G01100,DM8C08G23950
GO:0019747	regulation of isoprenoid metabolic process		0.02424	9	DM8C01G43430,DM8C02G27040,DM8C03G15400,DM8C04G26670,DM8C04G36540,DM8C08G01100,DM8C08G14580,DM8C08G23950,DM8C09G02550	0.02424	over	0.04755	over			28	9	4.88	28	9	5.55				DM8C01G43430,DM8C02G27040,DM8C03G15400,DM8C04G26670,DM8C04G36540,DM8C08G01100,DM8C08G14580,DM8C08G23950,DM8C09G02550	DM8C01G43430,DM8C02G27040,DM8C03G15400,DM8C04G26670,DM8C04G36540,DM8C08G01100,DM8C08G14580,DM8C08G23950,DM8C09G02550
GO:0045995	regulation of embryonic development		0.02438	10	DM8C01G28390,DM8C01G43430,DM8C02G17900,DM8C03G27040,DM8C06G19730,DM8C06G33230,DM8C07G13960,DM8C07G22360,DM8C09G17790,DM8C11G15130	0.02438	over					31	10	5.41							DM8C01G28390,DM8C01G43430,DM8C02G17900,DM8C03G27040,DM8C06G19730,DM8C06G33230,DM8C07G13960,DM8C07G22360,DM8C09G17790,DM8C11G15130
GO:0050821	protein stabilization	0.02474	0.00651	13	DM8C03G11370,DM8C04G23850,DM8C04G35880,DM8C05G01600,DM8C05G02270,DM8C06G02080,DM8C06G19880,DM8C07G27600,DM8C09G02550,DM8C09G22940,DM8C09G22950,DM8C10G00990,DM8C11G25370	0.02474	over	0.01608	over	0.00651	over	36	10	6.28	36	11	7.14	36	13	7.11	DM8C03G11370,DM8C04G23850,DM8C05G01600,DM8C06G02080,DM8C06G19880,DM8C07G27600,DM8C09G02550,DM8C09G22950,DM8C10G00990,DM8C11G25370	DM8C03G11370,DM8C04G23850,DM8C04G35880,DM8C05G01600,DM8C06G02080,DM8C06G19880,DM8C07G27600,DM8C09G02550,DM8C09G22950,DM8C10G00990,DM8C11G25370	DM8C03G11370,DM8C04G23850,DM8C04G35880,DM8C05G01600,DM8C05G02270,DM8C06G02080,DM8C06G19880,DM8C07G27600,DM8C09G02550,DM8C09G22940,DM8C09G22950,DM8C10G00990,DM8C11G25370
GO:0032436	positive regulation of proteasomal ubiquitin-dependent protein catabolic process		0.02483	9	DM8C01G45910,DM8C02G04690,DM8C04G33660,DM8C06G15670,DM8C06G28270,DM8C08G17510,DM8C09G01630,DM8C09G04570,DM8C10G26850	0.02483	over					33	9	5.75							DM8C01G45910,DM8C02G04690,DM8C04G33660,DM8C06G15670,DM8C06G28270,DM8C08G17510,DM8C09G01630,DM8C09G04570,DM8C10G26850
GO:0060191	regulation of lipase activity	0.0353	0.02485	2	DM8C01G46020,DM8C08G12380	0.02485	over	0.0353	over	0.0337	over	2	2	0.35	2	2	0.4	2	2	0.4	DM8C01G46020,DM8C08G12380	DM8C01G46020,DM8C08G12380	DM8C01G46020,DM8C08G12380
GO:0009755	hormone-mediated signaling pathway	0.02495	0.00097	262	DM8C01G00060,DM8C01G00790,DM8C01G03680,DM8C01G05730,DM8C01G05870,DM8C01G08620,DM8C01G18570,DM8C01G22180,DM8C01G23710,DM8C01G25660,DM8C01G33120,DM8C01G34600,DM8C01G35070,DM8C01G35080,DM8C01G37800,DM8C01G37850,DM8C01G37860,DM8C01G39400,DM8C01G41520,DM8C01G43430,DM8C01G43840,DM8C01G44720,DM8C01G45060,DM8C01G46280,DM8C01G46960,DM8C01G47510,DM8C01G48290,DM8C01G48370,DM8C01G49130,DM8C02G05040,DM8C02G05…	0.02495	over	0.00097	over	0.00932	over	1044	194	182.06	1044	225	206.99	1044	221	206.32	DM8C01G00060,DM8C01G00790,DM8C01G05730,DM8C01G08620,DM8C01G18570,DM8C01G22180,DM8C01G23710,DM8C01G25660,DM8C01G33120,DM8C01G34600,DM8C01G35070,DM8C01G35080,DM8C01G37800,DM8C01G37850,DM8C01G39400,DM8C01G41520,DM8C01G43430,DM8C01G43840,DM8C01G44720,DM8C01G45060,DM8C01G46280,DM8C01G46960,DM8C01G47510,DM8C01G48290,DM8C01G49130,DM8C02G05040,DM8C02G05260,DM8C02G08090,DM8C02G11870,DM8C02G14890,DM8C02G18…	DM8C01G00060,DM8C01G00790,DM8C01G03680,DM8C01G05730,DM8C01G05870,DM8C01G08620,DM8C01G18570,DM8C01G23710,DM8C01G25660,DM8C01G33120,DM8C01G34600,DM8C01G35070,DM8C01G35080,DM8C01G37800,DM8C01G37850,DM8C01G37860,DM8C01G39400,DM8C01G41520,DM8C01G43430,DM8C01G43840,DM8C01G44720,DM8C01G45060,DM8C01G46280,DM8C01G47510,DM8C01G48290,DM8C01G49130,DM8C02G05040,DM8C02G08090,DM8C02G10410,DM8C02G11870,DM8C02G16…	DM8C01G00060,DM8C01G00790,DM8C01G03680,DM8C01G05730,DM8C01G08620,DM8C01G18570,DM8C01G22180,DM8C01G25660,DM8C01G33120,DM8C01G34600,DM8C01G35070,DM8C01G35080,DM8C01G37800,DM8C01G37850,DM8C01G39400,DM8C01G41520,DM8C01G43430,DM8C01G43840,DM8C01G44720,DM8C01G45060,DM8C01G46280,DM8C01G48370,DM8C01G49130,DM8C02G05040,DM8C02G05260,DM8C02G08090,DM8C02G08320,DM8C02G10410,DM8C02G11870,DM8C02G16340,DM8C02G18…
GO:0016051	carbohydrate biosynthetic process	0.02503	0.00228	99	DM8C01G20310,DM8C01G23040,DM8C01G23880,DM8C01G24780,DM8C01G25080,DM8C01G26190,DM8C01G32890,DM8C01G33920,DM8C01G35070,DM8C01G46540,DM8C01G48840,DM8C02G09420,DM8C02G12100,DM8C02G13210,DM8C02G26900,DM8C02G27350,DM8C02G29880,DM8C02G30250,DM8C02G30990,DM8C03G06440,DM8C03G20980,DM8C03G29570,DM8C03G30480,DM8C03G38080,DM8C04G06100,DM8C04G09910,DM8C04G20620,DM8C04G20820,DM8C04G21200,DM8C04G25070,DM8C04G26…	0.02503	over	0.00405	over	0.00228	over	339	75	59.12	339	88	67.21	339	90	66.99	DM8C01G23040,DM8C01G23880,DM8C01G24780,DM8C01G25080,DM8C01G26190,DM8C01G32890,DM8C01G33920,DM8C01G35070,DM8C01G46540,DM8C01G48840,DM8C02G09420,DM8C02G12100,DM8C02G13210,DM8C02G26900,DM8C02G27350,DM8C02G29880,DM8C02G30250,DM8C02G30990,DM8C03G06440,DM8C03G29570,DM8C03G30480,DM8C03G38080,DM8C04G06100,DM8C04G09910,DM8C04G20620,DM8C04G20820,DM8C04G21200,DM8C04G25070,DM8C04G26270,DM8C04G36890,DM8C05G04…	DM8C01G20310,DM8C01G23040,DM8C01G23880,DM8C01G24780,DM8C01G25080,DM8C01G26190,DM8C01G32890,DM8C01G33920,DM8C01G35070,DM8C01G46540,DM8C01G48840,DM8C02G09420,DM8C02G12100,DM8C02G13210,DM8C02G26900,DM8C02G27350,DM8C02G29880,DM8C02G30250,DM8C02G30990,DM8C03G06440,DM8C03G20980,DM8C03G30480,DM8C03G38080,DM8C04G06100,DM8C04G09910,DM8C04G20620,DM8C04G20820,DM8C04G21200,DM8C04G25070,DM8C04G26270,DM8C04G36…	DM8C01G23040,DM8C01G23880,DM8C01G24780,DM8C01G25080,DM8C01G26190,DM8C01G33920,DM8C01G35070,DM8C01G46540,DM8C01G48840,DM8C02G09420,DM8C02G12100,DM8C02G26900,DM8C02G27350,DM8C02G29880,DM8C02G30250,DM8C02G30990,DM8C03G06440,DM8C03G20980,DM8C03G30480,DM8C03G38080,DM8C04G06100,DM8C04G09910,DM8C04G20620,DM8C04G20820,DM8C04G21200,DM8C04G25070,DM8C04G26270,DM8C04G28110,DM8C04G36890,DM8C05G04080,DM8C05G04…
GO:0065008	regulation of biological quality		0.022	364	DM8C01G00050,DM8C01G05800,DM8C01G07210,DM8C01G07870,DM8C01G08620,DM8C01G16130,DM8C01G20540,DM8C01G22980,DM8C01G23710,DM8C01G24380,DM8C01G25130,DM8C01G25150,DM8C01G26190,DM8C01G26440,DM8C01G27160,DM8C01G28080,DM8C01G30030,DM8C01G30340,DM8C01G30830,DM8C01G31400,DM8C01G31600,DM8C01G33110,DM8C01G33410,DM8C01G34600,DM8C01G34890,DM8C01G37560,DM8C01G37800,DM8C01G40310,DM8C01G44430,DM8C01G44610,DM8C01G46…	0.0259	over	0.022	over			1638	299	285.65	1638	337	324.76				DM8C01G00050,DM8C01G05800,DM8C01G07870,DM8C01G08620,DM8C01G16130,DM8C01G20540,DM8C01G22980,DM8C01G23710,DM8C01G24380,DM8C01G25130,DM8C01G25150,DM8C01G26190,DM8C01G26440,DM8C01G27160,DM8C01G28080,DM8C01G30340,DM8C01G30830,DM8C01G31400,DM8C01G33110,DM8C01G33410,DM8C01G34600,DM8C01G34890,DM8C01G37800,DM8C01G40310,DM8C01G44610,DM8C01G46890,DM8C01G48290,DM8C01G48330,DM8C01G48490,DM8C01G48650,DM8C01G48…	DM8C01G00050,DM8C01G05800,DM8C01G07210,DM8C01G07870,DM8C01G08620,DM8C01G16130,DM8C01G20540,DM8C01G22980,DM8C01G23710,DM8C01G25130,DM8C01G25150,DM8C01G26190,DM8C01G26440,DM8C01G27160,DM8C01G28080,DM8C01G30030,DM8C01G30340,DM8C01G30830,DM8C01G31400,DM8C01G31600,DM8C01G33110,DM8C01G33410,DM8C01G34600,DM8C01G34890,DM8C01G37560,DM8C01G37800,DM8C01G40310,DM8C01G44430,DM8C01G44610,DM8C01G46890,DM8C01G47…
GO:0042173	regulation of sporulation resulting in formation of a cellular spore	0.04329	0.02597	2	DM8C04G02310,DM8C05G04270	0.02597	over	0.04329	over	0.04329	over	2	2	0.35	2	2	0.4	2	2	0.4	DM8C04G02310,DM8C05G04270	DM8C04G02310,DM8C05G04270	DM8C04G02310,DM8C05G04270
GO:0045881	positive regulation of sporulation resulting in formation of a cellular spore	0.04329	0.02597	2	DM8C04G02310,DM8C05G04270	0.02597	over	0.04329	over	0.04329	over	2	2	0.35	2	2	0.4	2	2	0.4	DM8C04G02310,DM8C05G04270	DM8C04G02310,DM8C05G04270	DM8C04G02310,DM8C05G04270
GO:0006826	iron ion transport		0.02605	10	DM8C01G31380,DM8C01G31400,DM8C02G12760,DM8C02G12780,DM8C03G22720,DM8C03G31670,DM8C05G11380,DM8C05G23000,DM8C06G10080,DM8C11G00210	0.02605	over					28	10	4.88							DM8C01G31380,DM8C01G31400,DM8C02G12760,DM8C02G12780,DM8C03G22720,DM8C03G31670,DM8C05G11380,DM8C05G23000,DM8C06G10080,DM8C11G00210
GO:1902532	negative regulation of intracellular signal transduction		0.02654	21	DM8C01G34600,DM8C01G47200,DM8C02G26530,DM8C03G34380,DM8C05G09760,DM8C06G14750,DM8C06G17160,DM8C06G19930,DM8C07G22760,DM8C08G13850,DM8C08G13870,DM8C08G18620,DM8C09G01900,DM8C09G18260,DM8C09G20410,DM8C09G26610,DM8C09G28950,DM8C12G00440,DM8C12G01300,DM8C12G03460,DM8C12G28450	0.02654	over					81	21	14.13							DM8C01G34600,DM8C01G47200,DM8C02G26530,DM8C03G34380,DM8C05G09760,DM8C06G14750,DM8C06G17160,DM8C06G19930,DM8C07G22760,DM8C08G13850,DM8C08G13870,DM8C08G18620,DM8C09G01900,DM8C09G18260,DM8C09G20410,DM8C09G26610,DM8C09G28950,DM8C12G00440,DM8C12G01300,DM8C12G03460,DM8C12G28450
GO:0071493	cellular response to UV-B		0.02679	4	DM8C06G32400,DM8C11G20870,DM8C12G01740,DM8sca42G00100	0.02679	over					8	4	1.4							DM8C06G32400,DM8C11G20870,DM8C12G01740,DM8sca42G00100
GO:0015746	citrate transport	0.03453	0.0025	4	DM8C01G03940,DM8C01G25130,DM8C01G25150,DM8C11G20100	0.02688	over	0.03453	over	0.0025	over	4	3	0.7	4	3	0.79	4	4	0.79	DM8C01G25130,DM8C01G25150,DM8C11G20100	DM8C01G25130,DM8C01G25150,DM8C11G20100	DM8C01G03940,DM8C01G25130,DM8C01G25150,DM8C11G20100
GO:0031286	negative regulation of sorocarp stalk cell differentiation	0.02692	0.01923	2	DM8C04G02310,DM8C05G04270	0.02692	over	0.01923	over	0.02692	over	2	2	0.35	2	2	0.4	2	2	0.4	DM8C04G02310,DM8C05G04270	DM8C04G02310,DM8C05G04270	DM8C04G02310,DM8C05G04270
GO:1901419	regulation of response to alcohol	0.02711	0.00827	47	DM8C01G00060,DM8C01G08620,DM8C01G33120,DM8C01G34600,DM8C01G44720,DM8C01G46280,DM8C02G08090,DM8C02G23600,DM8C02G26910,DM8C02G27000,DM8C02G30590,DM8C02G30610,DM8C03G11360,DM8C03G23470,DM8C03G28680,DM8C03G31860,DM8C03G33640,DM8C03G33650,DM8C04G02830,DM8C04G21930,DM8C04G29490,DM8C05G02190,DM8C05G02710,DM8C05G17350,DM8C06G17000,DM8C06G23550,DM8C06G23830,DM8C06G28320,DM8C06G31220,DM8C07G03470,DM8C07G12…	0.02711	over	0.01911	over	0.00827	over	157	38	27.38	157	42	31.13	157	43	31.03	DM8C01G00060,DM8C01G08620,DM8C01G33120,DM8C01G34600,DM8C01G44720,DM8C01G46280,DM8C02G08090,DM8C02G23600,DM8C02G26910,DM8C02G27000,DM8C02G30590,DM8C02G30610,DM8C03G23470,DM8C03G28680,DM8C03G33640,DM8C04G21930,DM8C05G02190,DM8C05G02710,DM8C06G17000,DM8C06G23550,DM8C06G23830,DM8C06G31220,DM8C07G03470,DM8C07G12240,DM8C07G13480,DM8C08G12380,DM8C08G14540,DM8C08G18620,DM8C09G05130,DM8C09G18250,DM8C09G26…	DM8C01G00060,DM8C01G08620,DM8C01G33120,DM8C01G34600,DM8C01G44720,DM8C01G46280,DM8C02G08090,DM8C02G23600,DM8C02G26910,DM8C02G27000,DM8C02G30590,DM8C02G30610,DM8C03G11360,DM8C03G23470,DM8C03G28680,DM8C03G33640,DM8C03G33650,DM8C04G21930,DM8C04G29490,DM8C05G02710,DM8C05G17350,DM8C06G17000,DM8C06G23550,DM8C06G23830,DM8C06G28320,DM8C06G31220,DM8C07G03470,DM8C07G12240,DM8C07G13480,DM8C08G12380,DM8C08G14…	DM8C01G00060,DM8C01G08620,DM8C01G33120,DM8C01G34600,DM8C01G44720,DM8C01G46280,DM8C02G08090,DM8C02G23600,DM8C02G26910,DM8C02G27000,DM8C02G30590,DM8C02G30610,DM8C03G11360,DM8C03G23470,DM8C03G28680,DM8C03G31860,DM8C03G33640,DM8C03G33650,DM8C04G02830,DM8C04G21930,DM8C04G29490,DM8C05G02710,DM8C06G17000,DM8C06G23550,DM8C06G23830,DM8C06G31220,DM8C07G03470,DM8C07G12240,DM8C07G13480,DM8C07G17510,DM8C08G12…
GO:1901615	organic hydroxy compound metabolic process	0.02721	0.00768	123	DM8C01G00940,DM8C01G02090,DM8C01G05800,DM8C01G20800,DM8C01G24160,DM8C01G24820,DM8C01G27130,DM8C01G42940,DM8C01G42950,DM8C01G42970,DM8C01G43430,DM8C01G45430,DM8C01G47060,DM8C01G47070,DM8C01G47240,DM8C02G00970,DM8C02G09080,DM8C02G17670,DM8C02G22560,DM8C02G23650,DM8C02G24600,DM8C02G26010,DM8C02G31970,DM8C02G32520,DM8C02G32570,DM8C02G33290,DM8C03G06440,DM8C03G09410,DM8C03G19730,DM8C03G20090,DM8C03G20…	0.02721	over	0.00768	over	0.0115	over	428	90	74.64	428	104	84.86	428	103	84.58	DM8C01G00940,DM8C01G02090,DM8C01G05800,DM8C01G24820,DM8C01G42940,DM8C01G43430,DM8C01G45430,DM8C01G47070,DM8C01G47240,DM8C02G00970,DM8C02G17670,DM8C02G22560,DM8C02G23650,DM8C02G26010,DM8C02G31970,DM8C02G32520,DM8C02G32570,DM8C03G06440,DM8C03G09410,DM8C03G19730,DM8C03G30700,DM8C03G32300,DM8C03G33220,DM8C04G20820,DM8C04G23750,DM8C04G23850,DM8C04G25590,DM8C04G25780,DM8C04G25790,DM8C04G26670,DM8C04G36…	DM8C01G00940,DM8C01G02090,DM8C01G05800,DM8C01G20800,DM8C01G24820,DM8C01G42940,DM8C01G42950,DM8C01G42970,DM8C01G43430,DM8C01G47060,DM8C01G47070,DM8C01G47240,DM8C02G00970,DM8C02G17670,DM8C02G22560,DM8C02G23650,DM8C02G26010,DM8C02G31970,DM8C02G32520,DM8C02G33290,DM8C03G06440,DM8C03G09410,DM8C03G19730,DM8C03G20090,DM8C03G20980,DM8C03G30700,DM8C03G32300,DM8C03G33220,DM8C04G20820,DM8C04G23750,DM8C04G23…	DM8C01G00940,DM8C01G02090,DM8C01G05800,DM8C01G20800,DM8C01G24160,DM8C01G24820,DM8C01G27130,DM8C01G42940,DM8C01G43430,DM8C01G47070,DM8C01G47240,DM8C02G00970,DM8C02G09080,DM8C02G17670,DM8C02G22560,DM8C02G23650,DM8C02G24600,DM8C02G26010,DM8C02G31970,DM8C02G32520,DM8C02G32570,DM8C02G33290,DM8C03G06440,DM8C03G09410,DM8C03G19730,DM8C03G20090,DM8C03G20980,DM8C03G30700,DM8C03G32300,DM8C03G33220,DM8C04G20…
GO:0016598	protein arginylation		0.02727	7	DM8C03G11870,DM8C05G27310,DM8C09G05090,DM8C09G05100,DM8C09G05110,DM8C10G05870,DM8C10G21350	0.02727	over					20	7	3.49							DM8C03G11870,DM8C05G27310,DM8C09G05090,DM8C09G05100,DM8C09G05110,DM8C10G05870,DM8C10G21350
GO:0010119	regulation of stomatal movement		0.02745	24	DM8C01G20540,DM8C01G33310,DM8C01G34890,DM8C01G49130,DM8C02G11870,DM8C03G18900,DM8C03G23300,DM8C05G25400,DM8C06G03890,DM8C06G13870,DM8C06G23550,DM8C06G31160,DM8C07G16210,DM8C07G22760,DM8C07G24920,DM8C08G14540,DM8C08G18620,DM8C08G26390,DM8C08G28580,DM8C09G05130,DM8C10G18450,DM8C12G01150,DM8C12G01300,DM8C12G25760	0.02745	over					100	24	17.44							DM8C01G20540,DM8C01G33310,DM8C01G34890,DM8C01G49130,DM8C02G11870,DM8C03G18900,DM8C03G23300,DM8C05G25400,DM8C06G03890,DM8C06G13870,DM8C06G23550,DM8C06G31160,DM8C07G16210,DM8C07G22760,DM8C07G24920,DM8C08G14540,DM8C08G18620,DM8C08G26390,DM8C08G28580,DM8C09G05130,DM8C10G18450,DM8C12G01150,DM8C12G01300,DM8C12G25760
GO:0072593	reactive oxygen species metabolic process	0.02795	0.00733	57	DM8C01G00050,DM8C01G01840,DM8C01G01850,DM8C01G03390,DM8C01G20440,DM8C01G29490,DM8C01G46280,DM8C02G01570,DM8C02G19010,DM8C02G19430,DM8C02G19620,DM8C02G22830,DM8C02G24650,DM8C02G24670,DM8C02G26010,DM8C02G27900,DM8C02G33680,DM8C03G05660,DM8C03G14290,DM8C03G15400,DM8C03G18900,DM8C03G33220,DM8C04G11110,DM8C04G23850,DM8C04G28270,DM8C04G36380,DM8C05G23590,DM8C05G26640,DM8C06G05220,DM8C06G09280,DM8C06G12…	0.02795	over	0.01812	over	0.00733	over	200	46	34.88	200	52	39.65	200	54	39.53	DM8C01G00050,DM8C01G01840,DM8C01G01850,DM8C01G46280,DM8C02G01570,DM8C02G19010,DM8C02G19430,DM8C02G19620,DM8C02G22830,DM8C02G24650,DM8C02G24670,DM8C02G26010,DM8C02G27900,DM8C02G33680,DM8C03G05660,DM8C03G14290,DM8C03G15400,DM8C03G18900,DM8C03G33220,DM8C04G11110,DM8C04G23850,DM8C04G36380,DM8C05G23590,DM8C06G09280,DM8C06G12260,DM8C06G17040,DM8C07G13480,DM8C07G16210,DM8C07G22760,DM8C08G14000,DM8C08G18…	DM8C01G00050,DM8C01G01840,DM8C01G01850,DM8C01G20440,DM8C01G29490,DM8C01G46280,DM8C02G01570,DM8C02G19010,DM8C02G19430,DM8C02G19620,DM8C02G22830,DM8C02G24670,DM8C02G26010,DM8C02G27900,DM8C02G33680,DM8C03G05660,DM8C03G14290,DM8C03G15400,DM8C03G18900,DM8C03G33220,DM8C04G11110,DM8C04G23850,DM8C04G28270,DM8C04G36380,DM8C05G23590,DM8C05G26640,DM8C06G09280,DM8C06G12260,DM8C06G17040,DM8C07G13480,DM8C07G16…	DM8C01G00050,DM8C01G01840,DM8C01G01850,DM8C01G03390,DM8C01G20440,DM8C01G29490,DM8C01G46280,DM8C02G01570,DM8C02G19010,DM8C02G19430,DM8C02G19620,DM8C02G22830,DM8C02G24650,DM8C02G24670,DM8C02G26010,DM8C02G27900,DM8C02G33680,DM8C03G05660,DM8C03G14290,DM8C03G15400,DM8C03G18900,DM8C03G33220,DM8C04G11110,DM8C04G23850,DM8C04G28270,DM8C04G36380,DM8C05G23590,DM8C05G26640,DM8C06G05220,DM8C06G09280,DM8C06G12…
GO:0009862	systemic acquired resistance, salicylic acid mediated signaling pathway	0.04169	0.01646	10	DM8C01G04930,DM8C01G19740,DM8C03G20390,DM8C04G27470,DM8C05G19940,DM8C06G28210,DM8C07G12130,DM8C10G22130,DM8C11G17080,DM8C12G22940	0.02801	over	0.04169	over	0.01646	over	24	8	4.19	24	9	4.76	24	10	4.74	DM8C03G20390,DM8C04G27470,DM8C05G19940,DM8C06G28210,DM8C07G12130,DM8C10G22130,DM8C11G17080,DM8C12G22940	DM8C01G19740,DM8C03G20390,DM8C04G27470,DM8C05G19940,DM8C06G28210,DM8C07G12130,DM8C10G22130,DM8C11G17080,DM8C12G22940	DM8C01G04930,DM8C01G19740,DM8C03G20390,DM8C04G27470,DM8C05G19940,DM8C06G28210,DM8C07G12130,DM8C10G22130,DM8C11G17080,DM8C12G22940
GO:0046136	positive regulation of vitamin metabolic process	0.04963	0.02847	3	DM8C02G31970,DM8C08G01100,DM8C08G23950	0.02847	over	0.03612	over	0.04963	over	5	3	0.87	5	3	0.99	5	3	0.99	DM8C02G31970,DM8C08G01100,DM8C08G23950	DM8C02G31970,DM8C08G01100,DM8C08G23950	DM8C02G31970,DM8C08G01100,DM8C08G23950
GO:1904965	regulation of vitamin E biosynthetic process	0.04158	0.02867	3	DM8C02G31970,DM8C08G01100,DM8C08G23950	0.02867	over	0.03716	over	0.04158	over	5	3	0.87	5	3	0.99	5	3	0.99	DM8C02G31970,DM8C08G01100,DM8C08G23950	DM8C02G31970,DM8C08G01100,DM8C08G23950	DM8C02G31970,DM8C08G01100,DM8C08G23950
GO:0009698	phenylpropanoid metabolic process		0.00038	65	DM8C01G02240,DM8C01G10870,DM8C01G12700,DM8C01G40480,DM8C01G44480,DM8C02G19430,DM8C02G24650,DM8C02G24670,DM8C02G25030,DM8C02G28550,DM8C02G28580,DM8C02G32840,DM8C03G00430,DM8C03G02760,DM8C03G03400,DM8C03G09410,DM8C03G11870,DM8C03G20630,DM8C03G20980,DM8C03G21630,DM8C03G32680,DM8C04G06450,DM8C04G06460,DM8C04G23750,DM8C04G30480,DM8C05G04520,DM8C05G25930,DM8C05G27310,DM8C06G16990,DM8C06G23110,DM8C06G23…	0.02878	over	0.00038	over			239	47	41.68	239	61	47.39				DM8C01G02240,DM8C01G10870,DM8C01G12700,DM8C01G44480,DM8C02G19430,DM8C02G24650,DM8C02G24670,DM8C02G25030,DM8C02G28550,DM8C02G28580,DM8C03G00430,DM8C03G02760,DM8C03G03400,DM8C03G09410,DM8C03G11870,DM8C03G21630,DM8C04G06460,DM8C04G23750,DM8C04G30480,DM8C05G25930,DM8C05G27310,DM8C06G16990,DM8C06G23130,DM8C07G07330,DM8C07G13590,DM8C07G17090,DM8C09G05090,DM8C09G05100,DM8C09G05110,DM8C09G24370,DM8C09G24…	DM8C01G02240,DM8C01G10870,DM8C01G12700,DM8C01G40480,DM8C01G44480,DM8C02G19430,DM8C02G24670,DM8C02G25030,DM8C02G28550,DM8C02G28580,DM8C02G32840,DM8C03G00430,DM8C03G02760,DM8C03G03400,DM8C03G09410,DM8C03G20630,DM8C03G20980,DM8C03G21630,DM8C03G32680,DM8C04G06450,DM8C04G23750,DM8C04G30480,DM8C05G04520,DM8C05G25930,DM8C05G27310,DM8C06G16990,DM8C06G23110,DM8C06G23120,DM8C06G23130,DM8C06G23960,DM8C06G24…
GO:0018377	protein myristoylation		0.02884	2	DM8C06G22190,DM8C10G00160	0.02884	over					3	2	0.52							DM8C06G22190,DM8C10G00160
GO:0010981	regulation of cell wall macromolecule metabolic process	0.04261	0.02945	3	DM8C01G23880,DM8C01G24780,DM8C04G09910	0.02945	over	0.03784	over	0.04261	over	5	3	0.87	5	3	0.99	5	3	0.99	DM8C01G23880,DM8C01G24780,DM8C04G09910	DM8C01G23880,DM8C01G24780,DM8C04G09910	DM8C01G23880,DM8C01G24780,DM8C04G09910
GO:0071826	protein-RNA complex organization		0.03004	38	DM8C01G03530,DM8C01G39770,DM8C01G40920,DM8C02G05600,DM8C02G21890,DM8C02G22450,DM8C02G33850,DM8C03G03810,DM8C03G24830,DM8C04G00780,DM8C04G00860,DM8C04G05980,DM8C05G02450,DM8C05G25960,DM8C05G26280,DM8C06G02570,DM8C06G10510,DM8C06G14870,DM8C06G15140,DM8C06G18700,DM8C06G26900,DM8C06G28790,DM8C06G30090,DM8C06G32400,DM8C07G01070,DM8C08G21340,DM8C08G30390,DM8C09G02560,DM8C09G05520,DM8C09G06420,DM8C09G06…	0.03004	over					201	38	35.05							DM8C01G03530,DM8C01G39770,DM8C01G40920,DM8C02G05600,DM8C02G21890,DM8C02G22450,DM8C02G33850,DM8C03G03810,DM8C03G24830,DM8C04G00780,DM8C04G00860,DM8C04G05980,DM8C05G02450,DM8C05G25960,DM8C05G26280,DM8C06G02570,DM8C06G10510,DM8C06G14870,DM8C06G15140,DM8C06G18700,DM8C06G26900,DM8C06G28790,DM8C06G30090,DM8C06G32400,DM8C07G01070,DM8C08G21340,DM8C08G30390,DM8C09G02560,DM8C09G05520,DM8C09G06420,DM8C09G06…
GO:0052542	defense response by callose deposition		0.03018	10	DM8C02G17670,DM8C02G26900,DM8C02G30830,DM8C05G07420,DM8C06G28250,DM8C07G22760,DM8C08G28580,DM8C09G05130,DM8C12G01300,DM8sca84G00110	0.03018	over					29	10	5.06							DM8C02G17670,DM8C02G26900,DM8C02G30830,DM8C05G07420,DM8C06G28250,DM8C07G22760,DM8C08G28580,DM8C09G05130,DM8C12G01300,DM8sca84G00110
GO:0009062	fatty acid catabolic process	0.03018	0.0119	27	DM8C01G08620,DM8C01G19130,DM8C01G19480,DM8C01G31010,DM8C01G31030,DM8C02G26470,DM8C02G32520,DM8C02G32570,DM8C04G20390,DM8C06G14720,DM8C06G14730,DM8C06G17890,DM8C06G22890,DM8C07G07910,DM8C08G17920,DM8C08G18020,DM8C08G18040,DM8C08G18050,DM8C08G24220,DM8C08G24710,DM8C08G24720,DM8C09G18250,DM8C10G03660,DM8C10G03700,DM8C10G19910,DM8C12G01580,DM8C12G05060	0.03018	over	0.0119	over	0.02145	over	69	22	12.03	69	26	13.68	69	25	13.64	DM8C01G08620,DM8C01G19130,DM8C01G19480,DM8C01G31030,DM8C02G26470,DM8C02G32520,DM8C02G32570,DM8C04G20390,DM8C06G14730,DM8C06G22890,DM8C07G07910,DM8C08G17920,DM8C08G18050,DM8C08G24220,DM8C08G24710,DM8C08G24720,DM8C09G18250,DM8C10G03660,DM8C10G03700,DM8C10G19910,DM8C12G01580,DM8C12G05060	DM8C01G08620,DM8C01G19130,DM8C01G19480,DM8C01G31010,DM8C01G31030,DM8C02G26470,DM8C02G32520,DM8C04G20390,DM8C06G14720,DM8C06G14730,DM8C06G17890,DM8C06G22890,DM8C07G07910,DM8C08G17920,DM8C08G18020,DM8C08G18040,DM8C08G18050,DM8C08G24220,DM8C08G24710,DM8C08G24720,DM8C09G18250,DM8C10G03660,DM8C10G03700,DM8C10G19910,DM8C12G01580,DM8C12G05060	DM8C01G08620,DM8C01G19130,DM8C01G19480,DM8C01G31010,DM8C01G31030,DM8C02G26470,DM8C02G32520,DM8C02G32570,DM8C04G20390,DM8C06G14720,DM8C06G14730,DM8C06G22890,DM8C07G07910,DM8C08G17920,DM8C08G18040,DM8C08G18050,DM8C08G24220,DM8C08G24710,DM8C08G24720,DM8C09G18250,DM8C10G03660,DM8C10G03700,DM8C10G19910,DM8C12G01580,DM8C12G05060
GO:0099402	plant organ development	0.0353	0.02418	356	DM8C01G07350,DM8C01G11980,DM8C01G15100,DM8C01G15600,DM8C01G16130,DM8C01G16520,DM8C01G18040,DM8C01G18270,DM8C01G19130,DM8C01G23010,DM8C01G23880,DM8C01G24070,DM8C01G24380,DM8C01G24840,DM8C01G24890,DM8C01G24900,DM8C01G25240,DM8C01G26890,DM8C01G26900,DM8C01G27160,DM8C01G29170,DM8C01G29270,DM8C01G29490,DM8C01G31620,DM8C01G32050,DM8C01G34600,DM8C01G34890,DM8C01G35070,DM8C01G36390,DM8C01G36930,DM8C01G39…	0.03019	over	0.0353	over	0.02418	over	1428	267	249.03	1428	293	283.13	1428	311	282.21	DM8C01G07350,DM8C01G15100,DM8C01G15600,DM8C01G16130,DM8C01G16520,DM8C01G18040,DM8C01G18270,DM8C01G19130,DM8C01G23880,DM8C01G24380,DM8C01G24840,DM8C01G24890,DM8C01G25240,DM8C01G26890,DM8C01G26900,DM8C01G27160,DM8C01G29170,DM8C01G29270,DM8C01G31620,DM8C01G34600,DM8C01G34890,DM8C01G35070,DM8C01G36390,DM8C01G39400,DM8C01G41300,DM8C01G42000,DM8C01G43840,DM8C01G44810,DM8C01G46150,DM8C01G46280,DM8C01G48…	DM8C01G07350,DM8C01G11980,DM8C01G15600,DM8C01G16130,DM8C01G18040,DM8C01G18270,DM8C01G19130,DM8C01G23880,DM8C01G24070,DM8C01G24890,DM8C01G24900,DM8C01G25240,DM8C01G26900,DM8C01G27160,DM8C01G29170,DM8C01G29270,DM8C01G29490,DM8C01G31620,DM8C01G34600,DM8C01G34890,DM8C01G35070,DM8C01G36390,DM8C01G36930,DM8C01G39400,DM8C01G40210,DM8C01G41300,DM8C01G41980,DM8C01G42000,DM8C01G43840,DM8C01G44810,DM8C01G46…	DM8C01G07350,DM8C01G11980,DM8C01G15600,DM8C01G16130,DM8C01G16520,DM8C01G18040,DM8C01G18270,DM8C01G19130,DM8C01G23010,DM8C01G23880,DM8C01G24380,DM8C01G24890,DM8C01G25240,DM8C01G26890,DM8C01G26900,DM8C01G27160,DM8C01G29170,DM8C01G29270,DM8C01G29490,DM8C01G31620,DM8C01G32050,DM8C01G34600,DM8C01G34890,DM8C01G35070,DM8C01G36390,DM8C01G36930,DM8C01G39400,DM8C01G41300,DM8C01G41980,DM8C01G42000,DM8C01G43…
GO:0043162	ubiquitin-dependent protein catabolic process via the multivesicular body sorting pathway	0.03917	0.03044	6	DM8C01G46020,DM8C04G24310,DM8C08G17920,DM8C08G21960,DM8C08G21980,DM8C09G09470	0.03044	over	0.0373	over	0.03917	over	16	6	2.79	16	6	3.17	16	6	3.16	DM8C01G46020,DM8C04G24310,DM8C08G17920,DM8C08G21960,DM8C08G21980,DM8C09G09470	DM8C01G46020,DM8C04G24310,DM8C08G17920,DM8C08G21960,DM8C08G21980,DM8C09G09470	DM8C01G46020,DM8C04G24310,DM8C08G17920,DM8C08G21960,DM8C08G21980,DM8C09G09470
GO:0009126	purine nucleoside monophosphate metabolic process		0.03074	24	DM8C01G13460,DM8C01G26740,DM8C01G46890,DM8C02G19130,DM8C02G25460,DM8C02G27160,DM8C02G30940,DM8C02G32210,DM8C02G33550,DM8C04G07960,DM8C04G35270,DM8C05G04080,DM8C06G04210,DM8C06G05560,DM8C06G13790,DM8C06G30280,DM8C07G11440,DM8C07G15280,DM8C07G19450,DM8C09G05080,DM8C10G24760,DM8C11G15970,DM8C11G25550,DM8C12G00020	0.03074	over					96	24	16.74							DM8C01G13460,DM8C01G26740,DM8C01G46890,DM8C02G19130,DM8C02G25460,DM8C02G27160,DM8C02G30940,DM8C02G32210,DM8C02G33550,DM8C04G07960,DM8C04G35270,DM8C05G04080,DM8C06G04210,DM8C06G05560,DM8C06G13790,DM8C06G30280,DM8C07G11440,DM8C07G15280,DM8C07G19450,DM8C09G05080,DM8C10G24760,DM8C11G15970,DM8C11G25550,DM8C12G00020
GO:0002182	cytoplasmic translational elongation		0.03092	5	DM8C01G06270,DM8C04G35180,DM8C06G18810,DM8C06G29410,DM8C12G24600	0.03092	over	0.03092	over			6	4	1.05	6	4	1.19				DM8C01G06270,DM8C04G35180,DM8C06G18810,DM8C06G29410	DM8C04G35180,DM8C06G18810,DM8C06G29410,DM8C12G24600
GO:0007034	vacuolar transport		0.03113	32	DM8C01G00060,DM8C01G33120,DM8C01G37080,DM8C01G43730,DM8C01G45630,DM8C01G46240,DM8C02G12990,DM8C02G25160,DM8C02G34000,DM8C04G07790,DM8C04G24310,DM8C05G26200,DM8C06G10230,DM8C06G20240,DM8C06G29620,DM8C07G22810,DM8C07G26720,DM8C08G10430,DM8C08G14360,DM8C08G17920,DM8C08G21960,DM8C08G21980,DM8C08G22450,DM8C08G23190,DM8C08G28710,DM8C09G03230,DM8C09G09470,DM8C09G20540,DM8C11G06310,DM8C11G21020,DM8C11G23…	0.03113	over					133	32	23.19							DM8C01G00060,DM8C01G33120,DM8C01G37080,DM8C01G43730,DM8C01G45630,DM8C01G46240,DM8C02G12990,DM8C02G25160,DM8C02G34000,DM8C04G07790,DM8C04G24310,DM8C05G26200,DM8C06G10230,DM8C06G20240,DM8C06G29620,DM8C07G22810,DM8C07G26720,DM8C08G10430,DM8C08G14360,DM8C08G17920,DM8C08G21960,DM8C08G21980,DM8C08G22450,DM8C08G23190,DM8C08G28710,DM8C09G03230,DM8C09G09470,DM8C09G20540,DM8C11G06310,DM8C11G21020,DM8C11G23…
GO:0051029	rRNA transport		0.03135	2	DM8C03G24830,DM8C06G26900	0.03135	over					2	2	0.35							DM8C03G24830,DM8C06G26900
GO:0015837	amine transport		0.03169	4	DM8C02G30220,DM8C03G35570,DM8C04G18610,DM8C12G19920	0.03169	over			0.0488	over	7	4	1.22				7	4	1.38	DM8C02G30220,DM8C03G35570,DM8C04G18610,DM8C12G19920		DM8C02G30220,DM8C03G35570,DM8C04G18610,DM8C12G19920
GO:0010080	regulation of floral meristem growth	0.03972	0.03176	2	DM8C04G35510,DM8C11G17490	0.03176	over	0.03902	over	0.03972	over	2	2	0.35	2	2	0.4	2	2	0.4	DM8C04G35510,DM8C11G17490	DM8C04G35510,DM8C11G17490	DM8C04G35510,DM8C11G17490
GO:1903335	regulation of vacuolar transport		0.03203	2	DM8C07G26720,DM8C09G20540	0.03203	over			0.03377	over	2	2	0.35				2	2	0.4	DM8C07G26720,DM8C09G20540		DM8C07G26720,DM8C09G20540
GO:1903861	positive regulation of dendrite extension		0.03214	2	DM8C01G46020,DM8C03G34380	0.03214	over			0.04559	over	2	2	0.35				2	2	0.4	DM8C01G46020,DM8C03G34380		DM8C01G46020,DM8C03G34380
GO:0009699	phenylpropanoid biosynthetic process	0.03226	0.00063	61	DM8C01G02240,DM8C01G10870,DM8C01G12700,DM8C01G40480,DM8C01G44480,DM8C02G19430,DM8C02G24650,DM8C02G24670,DM8C02G28550,DM8C02G28580,DM8C02G32840,DM8C03G00430,DM8C03G02760,DM8C03G03400,DM8C03G09410,DM8C03G11870,DM8C03G20630,DM8C03G20980,DM8C03G32680,DM8C04G06450,DM8C04G06460,DM8C04G23750,DM8C04G30480,DM8C05G04520,DM8C05G25930,DM8C05G27310,DM8C06G05220,DM8C06G16990,DM8C06G23960,DM8C06G24210,DM8C06G31…	0.03226	over	0.00063	over	0.02556	over	200	42	34.88	200	54	39.65	200	47	39.53	DM8C01G02240,DM8C01G10870,DM8C01G12700,DM8C01G44480,DM8C02G19430,DM8C02G24650,DM8C02G24670,DM8C02G28550,DM8C02G28580,DM8C03G00430,DM8C03G02760,DM8C03G03400,DM8C03G09410,DM8C03G11870,DM8C04G06460,DM8C04G23750,DM8C04G30480,DM8C05G25930,DM8C05G27310,DM8C06G16990,DM8C07G13590,DM8C07G17090,DM8C09G05090,DM8C09G05100,DM8C09G05110,DM8C09G24370,DM8C09G24380,DM8C09G25980,DM8C10G00130,DM8C10G05510,DM8C10G05…	DM8C01G02240,DM8C01G10870,DM8C01G12700,DM8C01G40480,DM8C01G44480,DM8C02G19430,DM8C02G24670,DM8C02G28550,DM8C02G28580,DM8C02G32840,DM8C03G00430,DM8C03G02760,DM8C03G03400,DM8C03G09410,DM8C03G20630,DM8C03G20980,DM8C03G32680,DM8C04G06450,DM8C04G23750,DM8C04G30480,DM8C05G04520,DM8C05G25930,DM8C05G27310,DM8C06G16990,DM8C06G23960,DM8C06G24210,DM8C06G31610,DM8C07G17090,DM8C09G05090,DM8C09G05100,DM8C09G05…	DM8C01G02240,DM8C01G10870,DM8C01G12700,DM8C01G40480,DM8C01G44480,DM8C02G19430,DM8C02G24650,DM8C02G24670,DM8C02G28550,DM8C02G28580,DM8C02G32840,DM8C03G00430,DM8C03G02760,DM8C03G03400,DM8C03G09410,DM8C03G20980,DM8C03G32680,DM8C04G23750,DM8C04G30480,DM8C05G04520,DM8C05G25930,DM8C05G27310,DM8C06G05220,DM8C06G16990,DM8C06G24210,DM8C07G17090,DM8C09G05100,DM8C09G24370,DM8C09G24380,DM8C09G24410,DM8C09G25…
GO:0034402	recruitment of 3'-end processing factors to RNA polymerase II holoenzyme complex	0.03838	0.03082	2	DM8C06G15140,DM8C06G28790	0.03263	over	0.03082	over	0.03838	over	2	2	0.35	2	2	0.4	2	2	0.4	DM8C06G15140,DM8C06G28790	DM8C06G15140,DM8C06G28790	DM8C06G15140,DM8C06G28790
GO:2000377	regulation of reactive oxygen species metabolic process	0.03265	0.00324	23	DM8C01G00050,DM8C01G20440,DM8C01G29490,DM8C02G19620,DM8C02G26010,DM8C02G33680,DM8C03G18900,DM8C03G33220,DM8C04G11110,DM8C04G23850,DM8C05G23590,DM8C05G26640,DM8C06G09280,DM8C06G15070,DM8C07G13480,DM8C07G16210,DM8C08G14000,DM8C08G18890,DM8C08G22980,DM8C09G13950,DM8C11G02570,DM8C11G04870,DM8C12G03810	0.03265	over	0.00506	over	0.00324	over	68	17	11.86	68	21	13.48	68	22	13.44	DM8C01G00050,DM8C02G19620,DM8C02G26010,DM8C02G33680,DM8C03G18900,DM8C03G33220,DM8C04G11110,DM8C04G23850,DM8C05G23590,DM8C06G09280,DM8C07G13480,DM8C07G16210,DM8C08G14000,DM8C08G22980,DM8C11G02570,DM8C11G04870,DM8C12G03810	DM8C01G00050,DM8C01G20440,DM8C01G29490,DM8C02G19620,DM8C02G26010,DM8C02G33680,DM8C03G18900,DM8C03G33220,DM8C04G11110,DM8C04G23850,DM8C05G23590,DM8C05G26640,DM8C06G09280,DM8C07G13480,DM8C07G16210,DM8C08G14000,DM8C08G18890,DM8C08G22980,DM8C11G02570,DM8C11G04870,DM8C12G03810	DM8C01G00050,DM8C01G20440,DM8C01G29490,DM8C02G19620,DM8C02G26010,DM8C02G33680,DM8C03G18900,DM8C03G33220,DM8C04G11110,DM8C04G23850,DM8C05G23590,DM8C05G26640,DM8C06G09280,DM8C06G15070,DM8C07G13480,DM8C07G16210,DM8C08G14000,DM8C08G22980,DM8C09G13950,DM8C11G02570,DM8C11G04870,DM8C12G03810
GO:0006414	translational elongation		0.03326	10	DM8C01G06270,DM8C04G35180,DM8C06G05700,DM8C06G18810,DM8C06G24560,DM8C06G29410,DM8C08G13510,DM8C11G23390,DM8C11G25260,DM8C12G01350	0.03326	over					32	10	5.58							DM8C01G06270,DM8C04G35180,DM8C06G05700,DM8C06G18810,DM8C06G24560,DM8C06G29410,DM8C08G13510,DM8C11G23390,DM8C11G25260,DM8C12G01350
GO:2000242	negative regulation of reproductive process		0.03327	27	DM8C01G22180,DM8C01G24380,DM8C02G20890,DM8C03G03330,DM8C04G01300,DM8C04G02310,DM8C04G06160,DM8C04G27140,DM8C05G04270,DM8C05G11490,DM8C05G12850,DM8C05G17300,DM8C06G14620,DM8C06G16370,DM8C06G24810,DM8C06G26930,DM8C06G29290,DM8C06G29420,DM8C06G31220,DM8C07G11690,DM8C07G15300,DM8C08G22500,DM8C09G03230,DM8C10G03730,DM8C11G22680,DM8C12G04330,DM8C12G23450	0.03327	over	0.03926	over			97	23	16.92	97	25	19.23				DM8C01G22180,DM8C01G24380,DM8C03G03330,DM8C04G01300,DM8C04G02310,DM8C04G27140,DM8C05G04270,DM8C05G11490,DM8C05G17300,DM8C06G14620,DM8C06G16370,DM8C06G26930,DM8C06G29290,DM8C06G29420,DM8C06G31220,DM8C07G11690,DM8C07G15300,DM8C08G22500,DM8C09G03230,DM8C10G03730,DM8C11G22680,DM8C12G04330,DM8C12G23450	DM8C02G20890,DM8C03G03330,DM8C04G01300,DM8C04G02310,DM8C04G06160,DM8C04G27140,DM8C05G04270,DM8C05G11490,DM8C05G12850,DM8C05G17300,DM8C06G14620,DM8C06G16370,DM8C06G24810,DM8C06G26930,DM8C06G29290,DM8C06G29420,DM8C06G31220,DM8C07G11690,DM8C07G15300,DM8C08G22500,DM8C09G03230,DM8C10G03730,DM8C11G22680,DM8C12G04330,DM8C12G23450
GO:0048359	mucilage metabolic process involved in seed coat development		0.03328	8	DM8C02G17900,DM8C06G19730,DM8C06G25930,DM8C06G29520,DM8C06G30970,DM8C06G33230,DM8C08G19640,DM8C09G17790	0.03328	over					25	8	4.36							DM8C02G17900,DM8C06G19730,DM8C06G25930,DM8C06G29520,DM8C06G30970,DM8C06G33230,DM8C08G19640,DM8C09G17790
GO:0044248	cellular catabolic process		0.03331	352	DM8C01G00780,DM8C01G01840,DM8C01G01850,DM8C01G03350,DM8C01G03740,DM8C01G05250,DM8C01G08620,DM8C01G13240,DM8C01G13460,DM8C01G16520,DM8C01G19130,DM8C01G19480,DM8C01G19530,DM8C01G22980,DM8C01G23420,DM8C01G24380,DM8C01G24400,DM8C01G25040,DM8C01G25240,DM8C01G25660,DM8C01G28640,DM8C01G29370,DM8C01G30340,DM8C01G30470,DM8C01G30540,DM8C01G31010,DM8C01G31030,DM8C01G31260,DM8C01G31300,DM8C01G31820,DM8C01G32…	0.03331	over			0.03578	over	1480	287	258.1				1480	320	292.49	DM8C01G01840,DM8C01G01850,DM8C01G03350,DM8C01G03740,DM8C01G05250,DM8C01G08620,DM8C01G13460,DM8C01G16520,DM8C01G19130,DM8C01G19480,DM8C01G22980,DM8C01G23420,DM8C01G24380,DM8C01G24400,DM8C01G25040,DM8C01G25240,DM8C01G25660,DM8C01G28640,DM8C01G29370,DM8C01G30340,DM8C01G30470,DM8C01G30540,DM8C01G31030,DM8C01G31300,DM8C01G31820,DM8C01G32240,DM8C01G32310,DM8C01G34480,DM8C01G38120,DM8C01G40920,DM8C01G42…		DM8C01G00780,DM8C01G01840,DM8C01G01850,DM8C01G03350,DM8C01G03740,DM8C01G05250,DM8C01G08620,DM8C01G13240,DM8C01G13460,DM8C01G16520,DM8C01G19130,DM8C01G19480,DM8C01G19530,DM8C01G22980,DM8C01G23420,DM8C01G24380,DM8C01G24400,DM8C01G25040,DM8C01G25240,DM8C01G25660,DM8C01G28640,DM8C01G29370,DM8C01G30340,DM8C01G30470,DM8C01G30540,DM8C01G31010,DM8C01G31030,DM8C01G31260,DM8C01G31300,DM8C01G31820,DM8C01G32…
GO:0097305	response to alcohol	0.03945	0.01574	216	DM8C01G00060,DM8C01G00740,DM8C01G02830,DM8C01G03740,DM8C01G08620,DM8C01G18080,DM8C01G22180,DM8C01G23040,DM8C01G23880,DM8C01G25130,DM8C01G25150,DM8C01G25660,DM8C01G27630,DM8C01G32610,DM8C01G33120,DM8C01G34600,DM8C01G40310,DM8C01G41980,DM8C01G42000,DM8C01G43430,DM8C01G44720,DM8C01G45060,DM8C01G46280,DM8C01G47350,DM8C01G47990,DM8C01G48390,DM8C01G49130,DM8C02G05040,DM8C02G05600,DM8C02G06250,DM8C02G06…	0.03335	over	0.03945	over	0.01574	over	815	166	142.13	815	185	161.59	815	188	161.06	DM8C01G00060,DM8C01G02830,DM8C01G03740,DM8C01G08620,DM8C01G18080,DM8C01G22180,DM8C01G23040,DM8C01G23880,DM8C01G25130,DM8C01G25150,DM8C01G25660,DM8C01G27630,DM8C01G33120,DM8C01G34600,DM8C01G40310,DM8C01G42000,DM8C01G43430,DM8C01G44720,DM8C01G45060,DM8C01G46280,DM8C01G47350,DM8C01G48390,DM8C01G49130,DM8C02G05040,DM8C02G05600,DM8C02G06250,DM8C02G08090,DM8C02G17900,DM8C02G18430,DM8C02G19620,DM8C02G19…	DM8C01G00060,DM8C01G02830,DM8C01G03740,DM8C01G08620,DM8C01G18080,DM8C01G23040,DM8C01G23880,DM8C01G25130,DM8C01G25150,DM8C01G25660,DM8C01G27630,DM8C01G33120,DM8C01G34600,DM8C01G40310,DM8C01G41980,DM8C01G42000,DM8C01G43430,DM8C01G44720,DM8C01G45060,DM8C01G46280,DM8C01G47350,DM8C01G47990,DM8C01G48390,DM8C01G49130,DM8C02G05040,DM8C02G05600,DM8C02G06250,DM8C02G06300,DM8C02G08090,DM8C02G16340,DM8C02G17…	DM8C01G00060,DM8C01G00740,DM8C01G02830,DM8C01G03740,DM8C01G08620,DM8C01G18080,DM8C01G22180,DM8C01G23040,DM8C01G23880,DM8C01G25130,DM8C01G25150,DM8C01G25660,DM8C01G27630,DM8C01G32610,DM8C01G33120,DM8C01G34600,DM8C01G40310,DM8C01G41980,DM8C01G42000,DM8C01G43430,DM8C01G44720,DM8C01G45060,DM8C01G46280,DM8C01G47350,DM8C01G47990,DM8C01G48390,DM8C01G49130,DM8C02G05040,DM8C02G05600,DM8C02G06250,DM8C02G06…
GO:0002679	respiratory burst involved in defense response	0.04249	0.03339	2	DM8C08G28580,DM8C11G25370	0.03339	over	0.04005	over	0.04249	over	2	2	0.35	2	2	0.4	2	2	0.4	DM8C08G28580,DM8C11G25370	DM8C08G28580,DM8C11G25370	DM8C08G28580,DM8C11G25370
GO:0042594	response to starvation		0.03371	56	DM8C01G05730,DM8C01G11800,DM8C01G25130,DM8C01G25150,DM8C01G26440,DM8C01G29120,DM8C01G33410,DM8C02G12610,DM8C02G18100,DM8C02G18290,DM8C02G28370,DM8C03G00360,DM8C03G29250,DM8C03G29260,DM8C03G36610,DM8C03G37550,DM8C04G06080,DM8C04G06090,DM8C04G20820,DM8C04G24350,DM8C04G30480,DM8C04G34780,DM8C05G02280,DM8C05G02710,DM8C05G04860,DM8C05G04890,DM8C05G11380,DM8C05G22300,DM8C05G22590,DM8C06G00980,DM8C06G22…	0.03371	over					245	56	42.73							DM8C01G05730,DM8C01G11800,DM8C01G25130,DM8C01G25150,DM8C01G26440,DM8C01G29120,DM8C01G33410,DM8C02G12610,DM8C02G18100,DM8C02G18290,DM8C02G28370,DM8C03G00360,DM8C03G29250,DM8C03G29260,DM8C03G36610,DM8C03G37550,DM8C04G06080,DM8C04G06090,DM8C04G20820,DM8C04G24350,DM8C04G30480,DM8C04G34780,DM8C05G02280,DM8C05G02710,DM8C05G04860,DM8C05G04890,DM8C05G11380,DM8C05G22300,DM8C05G22590,DM8C06G00980,DM8C06G22…
GO:0051512	positive regulation of unidimensional cell growth	0.03378	0.01484	8	DM8C02G17900,DM8C02G27350,DM8C06G09370,DM8C06G19730,DM8C06G33230,DM8C09G17790,DM8C10G13060,DM8sca126G00010	0.03378	over	0.01484	over	0.01894	over	12	5	2.09	12	6	2.38	12	6	2.37	DM8C02G17900,DM8C02G27350,DM8C06G19730,DM8C06G33230,DM8C09G17790	DM8C02G17900,DM8C02G27350,DM8C06G19730,DM8C06G33230,DM8C10G13060,DM8sca126G00010	DM8C02G17900,DM8C02G27350,DM8C06G09370,DM8C06G19730,DM8C06G33230,DM8C10G13060
GO:0031154	culmination involved in sorocarp development	0.0338	0.01695	5	DM8C01G26440,DM8C03G25860,DM8C04G02310,DM8C05G04270,DM8C11G22810	0.0338	over	0.0338	over	0.01695	over	11	4	1.92	11	4	2.18	11	5	2.17	DM8C01G26440,DM8C04G02310,DM8C05G04270,DM8C11G22810	DM8C01G26440,DM8C04G02310,DM8C05G04270,DM8C11G22810	DM8C01G26440,DM8C03G25860,DM8C04G02310,DM8C05G04270,DM8C11G22810
GO:0010413	glucuronoxylan metabolic process	0.03404	0.00261	6	DM8C02G12100,DM8C04G25070,DM8C06G24320,DM8C08G18110,DM8C11G01230,DM8C12G18740	0.03404	over	0.00261	over	0.00661	over	16	4	2.79	16	6	3.17	16	6	3.16	DM8C02G12100,DM8C04G25070,DM8C06G24320,DM8C12G18740	DM8C02G12100,DM8C04G25070,DM8C06G24320,DM8C08G18110,DM8C11G01230,DM8C12G18740	DM8C02G12100,DM8C04G25070,DM8C06G24320,DM8C08G18110,DM8C11G01230,DM8C12G18740
GO:0075262	negative regulation of spore-bearing organ development	0.04224	0.03415	2	DM8C04G02310,DM8C05G04270	0.03415	over	0.04224	over	0.04083	over	2	2	0.35	2	2	0.4	2	2	0.4	DM8C04G02310,DM8C05G04270	DM8C04G02310,DM8C05G04270	DM8C04G02310,DM8C05G04270
GO:0080113	regulation of seed growth		0.03416	8	DM8C05G02710,DM8C05G25400,DM8C06G03890,DM8C06G31160,DM8C07G00270,DM8C08G13010,DM8C08G22860,DM8C12G02530	0.03416	over					24	8	4.19							DM8C05G02710,DM8C05G25400,DM8C06G03890,DM8C06G31160,DM8C07G00270,DM8C08G13010,DM8C08G22860,DM8C12G02530
GO:0030865	cortical cytoskeleton organization		0.03431	18	DM8C01G05920,DM8C01G26440,DM8C01G48290,DM8C02G30650,DM8C03G28680,DM8C03G29520,DM8C04G17930,DM8C04G21200,DM8C04G26270,DM8C05G08940,DM8C05G19940,DM8C06G02080,DM8C06G13360,DM8C06G23190,DM8C06G30550,DM8C07G13870,DM8C10G00160,DM8C11G22100	0.03431	over					86	18	15							DM8C01G05920,DM8C01G26440,DM8C01G48290,DM8C02G30650,DM8C03G28680,DM8C03G29520,DM8C04G17930,DM8C04G21200,DM8C04G26270,DM8C05G08940,DM8C05G19940,DM8C06G02080,DM8C06G13360,DM8C06G23190,DM8C06G30550,DM8C07G13870,DM8C10G00160,DM8C11G22100
GO:0019419	sulfate reduction	0.04994	0.03445	3	DM8C02G04650,DM8C02G20500,DM8C03G02630	0.03445	over	0.04621	over	0.04994	over	5	3	0.87	5	3	0.99	5	3	0.99	DM8C02G04650,DM8C02G20500,DM8C03G02630	DM8C02G04650,DM8C02G20500,DM8C03G02630	DM8C02G04650,DM8C02G20500,DM8C03G02630
GO:1901879	regulation of protein depolymerization		0.03468	8	DM8C01G48490,DM8C03G33970,DM8C04G09990,DM8C06G02080,DM8C06G32650,DM8C10G00160,DM8C10G17970,DM8C12G22850	0.03468	over					27	8	4.71							DM8C01G48490,DM8C03G33970,DM8C04G09990,DM8C06G02080,DM8C06G32650,DM8C10G00160,DM8C10G17970,DM8C12G22850
GO:0051644	plastid localization		0.02037	8	DM8C01G08620,DM8C02G26300,DM8C03G14250,DM8C05G22670,DM8C05G23910,DM8C07G27450,DM8C09G09670,DM8C10G01460	0.03477	over	0.02037	over			28	7	4.88	28	8	5.55				DM8C01G08620,DM8C02G26300,DM8C03G14250,DM8C05G22670,DM8C05G23910,DM8C07G27450,DM8C10G01460	DM8C01G08620,DM8C02G26300,DM8C03G14250,DM8C05G22670,DM8C05G23910,DM8C07G27450,DM8C09G09670,DM8C10G01460
GO:0075260	regulation of spore-bearing organ development	0.03496	0.00552	4	DM8C04G00760,DM8C04G02310,DM8C05G04270,DM8C05G05090	0.03496	over	0.00561	over	0.00552	over	5	3	0.87	5	4	0.99	5	4	0.99	DM8C04G00760,DM8C04G02310,DM8C05G04270	DM8C04G00760,DM8C04G02310,DM8C05G04270,DM8C05G05090	DM8C04G00760,DM8C04G02310,DM8C05G04270,DM8C05G05090
GO:0016053	organic acid biosynthetic process		0.02746	176	DM8C01G02010,DM8C01G02110,DM8C01G02130,DM8C01G03350,DM8C01G05750,DM8C01G05800,DM8C01G12700,DM8C01G13460,DM8C01G31600,DM8C01G33920,DM8C01G34600,DM8C01G36000,DM8C01G36050,DM8C01G39450,DM8C01G40010,DM8C01G43430,DM8C01G45430,DM8C01G46710,DM8C01G47060,DM8C01G47760,DM8C02G04650,DM8C02G11800,DM8C02G15680,DM8C02G20160,DM8C02G20500,DM8C02G23650,DM8C02G26010,DM8C02G26530,DM8C02G26900,DM8C02G27040,DM8C02G27…	0.03506	over	0.02746	over			706	148	123.12	706	165	139.98				DM8C01G02010,DM8C01G02110,DM8C01G02130,DM8C01G03350,DM8C01G05750,DM8C01G05800,DM8C01G12700,DM8C01G13460,DM8C01G33920,DM8C01G34600,DM8C01G36000,DM8C01G36050,DM8C01G39450,DM8C01G40010,DM8C01G43430,DM8C01G45430,DM8C01G46710,DM8C01G47760,DM8C02G04650,DM8C02G15680,DM8C02G20160,DM8C02G20500,DM8C02G23650,DM8C02G26010,DM8C02G26530,DM8C02G26900,DM8C02G27040,DM8C02G27160,DM8C02G30950,DM8C02G32520,DM8C02G32…	DM8C01G02010,DM8C01G02110,DM8C01G02130,DM8C01G03350,DM8C01G05750,DM8C01G05800,DM8C01G12700,DM8C01G13460,DM8C01G31600,DM8C01G33920,DM8C01G34600,DM8C01G36000,DM8C01G36050,DM8C01G39450,DM8C01G40010,DM8C01G43430,DM8C01G46710,DM8C01G47060,DM8C01G47760,DM8C02G04650,DM8C02G11800,DM8C02G15680,DM8C02G20160,DM8C02G20500,DM8C02G23650,DM8C02G26010,DM8C02G26530,DM8C02G26900,DM8C02G27040,DM8C02G27160,DM8C02G30…
GO:0010493	Lewis a epitope biosynthetic process	0.0489	0.03532	2	DM8C05G04880,DM8C06G20170	0.03532	over	0.0489	over	0.04627	over	2	2	0.35	2	2	0.4	2	2	0.4	DM8C05G04880,DM8C06G20170	DM8C05G04880,DM8C06G20170	DM8C05G04880,DM8C06G20170
GO:0045732	positive regulation of protein catabolic process		0.03541	16	DM8C01G45910,DM8C02G04690,DM8C04G33660,DM8C06G15670,DM8C06G20240,DM8C06G28060,DM8C06G28270,DM8C06G29880,DM8C08G17510,DM8C09G01630,DM8C09G04570,DM8C09G04930,DM8C10G16540,DM8C10G16560,DM8C10G24350,DM8C10G26850	0.03541	over					63	16	10.99							DM8C01G45910,DM8C02G04690,DM8C04G33660,DM8C06G15670,DM8C06G20240,DM8C06G28060,DM8C06G28270,DM8C06G29880,DM8C08G17510,DM8C09G01630,DM8C09G04570,DM8C09G04930,DM8C10G16540,DM8C10G16560,DM8C10G24350,DM8C10G26850
GO:1902025	nitrate import		0.03554	12	DM8C01G27160,DM8C01G28470,DM8C02G11010,DM8C03G26330,DM8C04G30480,DM8C05G06430,DM8C05G09150,DM8C06G17500,DM8C08G01230,DM8C08G23070,DM8C08G25360,DM8C12G19890	0.03554	over					35	12	6.1							DM8C01G27160,DM8C01G28470,DM8C02G11010,DM8C03G26330,DM8C04G30480,DM8C05G06430,DM8C05G09150,DM8C06G17500,DM8C08G01230,DM8C08G23070,DM8C08G25360,DM8C12G19890
GO:0006576	biogenic amine metabolic process		0.01821	21	DM8C01G29370,DM8C01G42940,DM8C01G42950,DM8C01G42970,DM8C03G19930,DM8C03G33670,DM8C04G25590,DM8C04G25780,DM8C04G25790,DM8C04G34800,DM8C04G35890,DM8C05G01860,DM8C06G14560,DM8C06G26310,DM8C06G26490,DM8C06G34460,DM8C07G14670,DM8C07G25880,DM8C08G06030,DM8C10G14400,DM8C12G16120	0.0359	over	0.01821	over			85	16	14.82	85	19	16.85				DM8C01G29370,DM8C01G42940,DM8C03G19930,DM8C03G33670,DM8C04G25590,DM8C04G25780,DM8C04G25790,DM8C04G34800,DM8C04G35890,DM8C06G14560,DM8C06G26310,DM8C06G26490,DM8C06G34460,DM8C07G14670,DM8C07G25880,DM8C08G06030	DM8C01G29370,DM8C01G42940,DM8C01G42950,DM8C01G42970,DM8C03G19930,DM8C03G33670,DM8C04G25590,DM8C04G25780,DM8C04G25790,DM8C04G34800,DM8C04G35890,DM8C05G01860,DM8C06G14560,DM8C06G26310,DM8C06G26490,DM8C07G14670,DM8C07G25880,DM8C10G14400,DM8C12G16120
GO:0009937	regulation of gibberellic acid mediated signaling pathway	0.03615	0.02109	11	DM8C01G35070,DM8C01G45060,DM8C03G31500,DM8C06G00750,DM8C06G31220,DM8C07G03710,DM8C07G11690,DM8C07G16050,DM8C08G12380,DM8C11G02570,DM8C12G04330	0.03615	over	0.03022	over	0.02109	over	31	10	5.41	31	11	6.15	31	11	6.13	DM8C01G35070,DM8C01G45060,DM8C03G31500,DM8C06G00750,DM8C06G31220,DM8C07G03710,DM8C07G11690,DM8C08G12380,DM8C11G02570,DM8C12G04330	DM8C01G35070,DM8C01G45060,DM8C03G31500,DM8C06G00750,DM8C06G31220,DM8C07G03710,DM8C07G11690,DM8C07G16050,DM8C08G12380,DM8C11G02570,DM8C12G04330	DM8C01G35070,DM8C01G45060,DM8C03G31500,DM8C06G00750,DM8C06G31220,DM8C07G03710,DM8C07G11690,DM8C07G16050,DM8C08G12380,DM8C11G02570,DM8C12G04330
GO:0031087	deadenylation-independent decapping of nuclear-transcribed mRNA		0.03616	3	DM8C05G02450,DM8C07G27760,DM8C10G01050	0.03616	over					8	3	1.4							DM8C05G02450,DM8C07G27760,DM8C10G01050
GO:0048658	anther wall tapetum development		0.03642	11	DM8C01G26890,DM8C01G26900,DM8C02G16810,DM8C02G16820,DM8C03G01770,DM8C03G09410,DM8C04G23010,DM8C05G08520,DM8C08G13410,DM8C09G32170,DM8C10G00620	0.03642	over			0.04126	over	32	10	5.58				32	11	6.32	DM8C01G26890,DM8C01G26900,DM8C02G16810,DM8C02G16820,DM8C03G09410,DM8C04G23010,DM8C05G08520,DM8C08G13410,DM8C09G32170,DM8C10G00620		DM8C01G26890,DM8C01G26900,DM8C02G16810,DM8C02G16820,DM8C03G01770,DM8C03G09410,DM8C04G23010,DM8C05G08520,DM8C08G13410,DM8C09G32170,DM8C10G00620
GO:0022613	ribonucleoprotein complex biogenesis		0.03644	90	DM8C01G02640,DM8C01G03530,DM8C01G06390,DM8C01G23520,DM8C01G24570,DM8C01G26980,DM8C01G39770,DM8C01G40920,DM8C01G43430,DM8C01G45100,DM8C02G03370,DM8C02G05600,DM8C02G17890,DM8C02G20140,DM8C02G21700,DM8C02G21890,DM8C02G22450,DM8C02G27760,DM8C02G30410,DM8C02G31570,DM8C02G31690,DM8C02G33850,DM8C03G03810,DM8C03G11370,DM8C03G15400,DM8C03G24830,DM8C03G31850,DM8C04G00780,DM8C04G00850,DM8C04G00860,DM8C04G06…	0.03644	over					486	90	84.75							DM8C01G02640,DM8C01G03530,DM8C01G06390,DM8C01G23520,DM8C01G24570,DM8C01G26980,DM8C01G39770,DM8C01G40920,DM8C01G43430,DM8C01G45100,DM8C02G03370,DM8C02G05600,DM8C02G17890,DM8C02G20140,DM8C02G21700,DM8C02G21890,DM8C02G22450,DM8C02G27760,DM8C02G30410,DM8C02G31570,DM8C02G31690,DM8C02G33850,DM8C03G03810,DM8C03G11370,DM8C03G15400,DM8C03G24830,DM8C03G31850,DM8C04G00780,DM8C04G00850,DM8C04G00860,DM8C04G06…
GO:1901678	iron coordination entity transport		0.02564	3	DM8C01G31380,DM8C01G31400,DM8C03G22720	0.03663	over	0.02564	over			3	3	0.52	3	3	0.59				DM8C01G31380,DM8C01G31400,DM8C03G22720	DM8C01G31380,DM8C01G31400,DM8C03G22720
GO:0006116	NADH oxidation		0.03692	4	DM8C02G19130,DM8C06G03170,DM8C07G19450,DM8C10G04340	0.03692	over					8	4	1.4							DM8C02G19130,DM8C06G03170,DM8C07G19450,DM8C10G04340
GO:0007263	nitric oxide mediated signal transduction	0.03704	0.03704	2	DM8C02G31070,DM8C04G23850	0.03704	over	0.03704	over	0.03704	over	2	2	0.35	2	2	0.4	2	2	0.4	DM8C02G31070,DM8C04G23850	DM8C02G31070,DM8C04G23850	DM8C02G31070,DM8C04G23850
GO:0006536	glutamate metabolic process		0.02676	13	DM8C02G30080,DM8C03G20050,DM8C03G23380,DM8C05G24960,DM8C07G14480,DM8C07G21270,DM8C08G06290,DM8C08G10810,DM8C10G19220,DM8C10G29340,DM8C11G01100,DM8C11G20110,DM8C12G06060	0.0371	over			0.02676	over	29	12	5.06				29	13	5.73	DM8C02G30080,DM8C03G20050,DM8C03G23380,DM8C05G24960,DM8C07G14480,DM8C07G21270,DM8C08G10810,DM8C10G19220,DM8C10G29340,DM8C11G01100,DM8C11G20110,DM8C12G06060		DM8C02G30080,DM8C03G20050,DM8C03G23380,DM8C05G24960,DM8C07G14480,DM8C07G21270,DM8C08G06290,DM8C08G10810,DM8C10G19220,DM8C10G29340,DM8C11G01100,DM8C11G20110,DM8C12G06060
GO:0033539	fatty acid beta-oxidation using acyl-CoA dehydrogenase		0.03722	5	DM8C01G19130,DM8C08G24710,DM8C08G24720,DM8C10G03660,DM8C10G03700	0.03722	over			0.04866	over	8	5	1.4				8	5	1.58	DM8C01G19130,DM8C08G24710,DM8C08G24720,DM8C10G03660,DM8C10G03700		DM8C01G19130,DM8C08G24710,DM8C08G24720,DM8C10G03660,DM8C10G03700
GO:0009704	de-etiolation		0.03752	7	DM8C02G28060,DM8C03G29170,DM8C03G35470,DM8C05G01600,DM8C06G23160,DM8C12G13560,DM8sca42G00130	0.03752	over	0.04778	over			16	7	2.79	16	7	3.17				DM8C02G28060,DM8C03G29170,DM8C03G35470,DM8C05G01600,DM8C06G23160,DM8C12G13560,DM8sca42G00130	DM8C02G28060,DM8C03G29170,DM8C03G35470,DM8C05G01600,DM8C06G23160,DM8C12G13560,DM8sca42G00130
GO:1900367	positive regulation of defense response to insect		0.0376	3	DM8C01G15600,DM8C02G31970,DM8C04G20200	0.0376	over					6	3	1.05							DM8C01G15600,DM8C02G31970,DM8C04G20200
GO:0033037	polysaccharide localization		0.00531	17	DM8C01G03390,DM8C01G26890,DM8C01G26900,DM8C02G17670,DM8C02G26900,DM8C02G30830,DM8C03G09410,DM8C04G28270,DM8C05G07420,DM8C06G28250,DM8C07G22760,DM8C08G15300,DM8C08G24900,DM8C08G28580,DM8C09G05130,DM8C12G01300,DM8sca84G00110	0.03774	over			0.00531	over	46	13	8.02				46	17	9.09	DM8C01G26890,DM8C01G26900,DM8C02G17670,DM8C02G26900,DM8C02G30830,DM8C03G09410,DM8C05G07420,DM8C06G28250,DM8C07G22760,DM8C08G28580,DM8C09G05130,DM8C12G01300,DM8sca84G00110		DM8C01G03390,DM8C01G26890,DM8C01G26900,DM8C02G17670,DM8C02G26900,DM8C02G30830,DM8C03G09410,DM8C04G28270,DM8C05G07420,DM8C06G28250,DM8C07G22760,DM8C08G15300,DM8C08G24900,DM8C08G28580,DM8C09G05130,DM8C12G01300,DM8sca84G00110
GO:0019474	L-lysine catabolic process to acetyl-CoA		0.03805	2	DM8C07G26510,DM8C12G08800	0.03805	over					2	2	0.35							DM8C07G26510,DM8C12G08800
GO:0000305	response to oxygen radical		0.00677	11	DM8C02G01570,DM8C03G14290,DM8C04G23850,DM8C06G12260,DM8C07G13480,DM8C08G22980,DM8C09G13950,DM8C09G20800,DM8C09G29440,DM8C11G20870,DM8C12G03810	0.03817	over			0.00677	over	23	9	4.01				23	11	4.55	DM8C02G01570,DM8C03G14290,DM8C04G23850,DM8C06G12260,DM8C07G13480,DM8C08G22980,DM8C09G29440,DM8C11G20870,DM8C12G03810		DM8C02G01570,DM8C03G14290,DM8C04G23850,DM8C06G12260,DM8C07G13480,DM8C08G22980,DM8C09G13950,DM8C09G20800,DM8C09G29440,DM8C11G20870,DM8C12G03810
GO:0006101	citrate metabolic process		0.0384	7	DM8C01G26200,DM8C01G28930,DM8C04G01240,DM8C04G06700,DM8C07G18050,DM8C10G18380,DM8C12G06930	0.0384	over					20	7	3.49							DM8C01G26200,DM8C01G28930,DM8C04G01240,DM8C04G06700,DM8C07G18050,DM8C10G18380,DM8C12G06930
GO:0120035	regulation of plasma membrane bounded cell projection organization		0.03881	8	DM8C01G46020,DM8C02G32040,DM8C03G34380,DM8C04G23850,DM8C07G06450,DM8C07G19630,DM8C12G00380,DM8C12G14940	0.03881	over					45	8	7.85							DM8C01G46020,DM8C02G32040,DM8C03G34380,DM8C04G23850,DM8C07G06450,DM8C07G19630,DM8C12G00380,DM8C12G14940
GO:0010082	regulation of root meristem growth		0.03938	8	DM8C05G02710,DM8C05G25400,DM8C06G03890,DM8C06G31160,DM8C07G00270,DM8C11G17490,DM8C11G23060,DM8C12G02530	0.03938	over					22	8	3.84							DM8C05G02710,DM8C05G25400,DM8C06G03890,DM8C06G31160,DM8C07G00270,DM8C11G17490,DM8C11G23060,DM8C12G02530
GO:0043647	inositol phosphate metabolic process		0.03382	10	DM8C02G31970,DM8C03G06440,DM8C04G20820,DM8C05G22300,DM8C06G15070,DM8C08G01220,DM8C08G06310,DM8C08G12380,DM8C08G22590,DM8C08G23120	0.03976	over			0.03382	over	27	9	4.71				27	10	5.34	DM8C02G31970,DM8C03G06440,DM8C04G20820,DM8C05G22300,DM8C08G01220,DM8C08G06310,DM8C08G12380,DM8C08G22590,DM8C08G23120		DM8C02G31970,DM8C03G06440,DM8C04G20820,DM8C05G22300,DM8C06G15070,DM8C08G01220,DM8C08G06310,DM8C08G12380,DM8C08G22590,DM8C08G23120
GO:0006842	tricarboxylic acid transport		0.0064	4	DM8C01G03940,DM8C01G25130,DM8C01G25150,DM8C11G20100	0.0401	over			0.0064	over	4	3	0.7				4	4	0.79	DM8C01G25130,DM8C01G25150,DM8C11G20100		DM8C01G03940,DM8C01G25130,DM8C01G25150,DM8C11G20100
GO:0051493	regulation of cytoskeleton organization	0.04592	0.04019	27	DM8C01G26440,DM8C01G28080,DM8C01G35120,DM8C01G48290,DM8C01G48490,DM8C01G49210,DM8C03G03770,DM8C03G05170,DM8C03G26590,DM8C03G28300,DM8C03G28680,DM8C03G29520,DM8C03G33970,DM8C04G09990,DM8C04G21200,DM8C04G36770,DM8C05G21050,DM8C06G02080,DM8C06G09370,DM8C06G32650,DM8C09G09140,DM8C10G00160,DM8C10G17970,DM8C11G11490,DM8C11G22100,DM8C12G09870,DM8C12G22850	0.04019	over	0.04592	over	0.04592	over	104	20	18.14	104	24	20.62	104	24	20.55	DM8C01G26440,DM8C01G28080,DM8C01G48290,DM8C01G48490,DM8C01G49210,DM8C03G28300,DM8C03G28680,DM8C03G29520,DM8C03G33970,DM8C04G09990,DM8C04G21200,DM8C04G36770,DM8C05G21050,DM8C06G02080,DM8C06G32650,DM8C09G09140,DM8C10G00160,DM8C10G17970,DM8C11G22100,DM8C12G22850	DM8C01G26440,DM8C01G28080,DM8C01G48290,DM8C01G48490,DM8C01G49210,DM8C03G03770,DM8C03G05170,DM8C03G28300,DM8C03G28680,DM8C03G29520,DM8C03G33970,DM8C04G09990,DM8C04G21200,DM8C04G36770,DM8C05G21050,DM8C06G02080,DM8C06G32650,DM8C09G09140,DM8C10G00160,DM8C10G17970,DM8C11G11490,DM8C11G22100,DM8C12G09870,DM8C12G22850	DM8C01G26440,DM8C01G28080,DM8C01G35120,DM8C01G48490,DM8C01G49210,DM8C03G03770,DM8C03G26590,DM8C03G28300,DM8C03G28680,DM8C03G29520,DM8C03G33970,DM8C04G09990,DM8C04G21200,DM8C04G36770,DM8C05G21050,DM8C06G02080,DM8C06G09370,DM8C06G32650,DM8C09G09140,DM8C10G00160,DM8C10G17970,DM8C11G11490,DM8C11G22100,DM8C12G22850
GO:0006407	rRNA export from nucleus		0.0404	2	DM8C03G24830,DM8C06G26900	0.0404	over					2	2	0.35							DM8C03G24830,DM8C06G26900
GO:0070297	regulation of phosphorelay signal transduction system	0.04669	0.02192	21	DM8C01G34600,DM8C02G26530,DM8C04G29920,DM8C06G02770,DM8C06G14750,DM8C06G22100,DM8C06G24530,DM8C07G22760,DM8C08G13850,DM8C08G13870,DM8C08G18620,DM8C09G05130,DM8C09G18260,DM8C09G20410,DM8C09G24140,DM8C09G26610,DM8C09G28950,DM8C12G00440,DM8C12G01300,DM8C12G03460,DM8C12G28450	0.04045	over	0.02192	over	0.04669	over	66	16	11.51	66	18	13.09	66	17	13.04	DM8C01G34600,DM8C02G26530,DM8C06G14750,DM8C07G22760,DM8C08G13850,DM8C08G13870,DM8C08G18620,DM8C09G05130,DM8C09G18260,DM8C09G20410,DM8C09G26610,DM8C09G28950,DM8C12G00440,DM8C12G01300,DM8C12G03460,DM8C12G28450	DM8C01G34600,DM8C02G26530,DM8C06G02770,DM8C06G14750,DM8C06G22100,DM8C06G24530,DM8C07G22760,DM8C08G13850,DM8C08G13870,DM8C08G18620,DM8C09G18260,DM8C09G20410,DM8C09G24140,DM8C09G26610,DM8C09G28950,DM8C12G00440,DM8C12G01300,DM8C12G28450	DM8C01G34600,DM8C04G29920,DM8C06G02770,DM8C06G14750,DM8C06G22100,DM8C07G22760,DM8C08G13850,DM8C08G13870,DM8C08G18620,DM8C09G05130,DM8C09G18260,DM8C09G20410,DM8C09G24140,DM8C09G26610,DM8C09G28950,DM8C12G00440,DM8C12G01300
GO:0035674	tricarboxylic acid transmembrane transport		0.00507	4	DM8C01G03940,DM8C01G25130,DM8C01G25150,DM8C11G20100	0.04099	over			0.00507	over	4	3	0.7				4	4	0.79	DM8C01G25130,DM8C01G25150,DM8C11G20100		DM8C01G03940,DM8C01G25130,DM8C01G25150,DM8C11G20100
GO:0044242	cellular lipid catabolic process		0.02353	54	DM8C01G08620,DM8C01G19130,DM8C01G19480,DM8C01G22980,DM8C01G24380,DM8C01G25040,DM8C01G31010,DM8C01G31030,DM8C01G36930,DM8C01G38120,DM8C01G47240,DM8C01G48840,DM8C02G12390,DM8C02G17240,DM8C02G17260,DM8C02G17270,DM8C02G17290,DM8C02G17300,DM8C02G20160,DM8C02G26470,DM8C02G27040,DM8C02G32520,DM8C02G32570,DM8C03G37430,DM8C04G20390,DM8C04G23850,DM8C04G25600,DM8C05G09720,DM8C05G12850,DM8C06G14720,DM8C06G14…	0.04113	over	0.02353	over			176	43	30.69	176	49	34.89				DM8C01G08620,DM8C01G19130,DM8C01G19480,DM8C01G22980,DM8C01G24380,DM8C01G25040,DM8C01G31030,DM8C01G38120,DM8C01G47240,DM8C01G48840,DM8C02G12390,DM8C02G17240,DM8C02G17260,DM8C02G17270,DM8C02G17290,DM8C02G17300,DM8C02G20160,DM8C02G26470,DM8C02G27040,DM8C02G32520,DM8C02G32570,DM8C03G37430,DM8C04G20390,DM8C04G23850,DM8C05G09720,DM8C06G14730,DM8C06G22890,DM8C06G23550,DM8C07G07910,DM8C07G14330,DM8C08G17…	DM8C01G08620,DM8C01G19130,DM8C01G19480,DM8C01G22980,DM8C01G31010,DM8C01G31030,DM8C01G36930,DM8C01G47240,DM8C01G48840,DM8C02G12390,DM8C02G17240,DM8C02G17260,DM8C02G17270,DM8C02G17290,DM8C02G17300,DM8C02G20160,DM8C02G26470,DM8C02G27040,DM8C02G32520,DM8C03G37430,DM8C04G20390,DM8C04G23850,DM8C04G25600,DM8C05G12850,DM8C06G14720,DM8C06G14730,DM8C06G17890,DM8C06G22890,DM8C06G23550,DM8C07G07910,DM8C07G14…
GO:0043410	positive regulation of MAPK cascade		0.04122	6	DM8C01G20220,DM8C01G34600,DM8C03G20390,DM8C04G23850,DM8C06G24560,DM8C07G18930	0.04122	over			0.04122	over	25	6	4.36				25	6	4.94	DM8C01G20220,DM8C01G34600,DM8C03G20390,DM8C04G23850,DM8C06G24560,DM8C07G18930		DM8C01G20220,DM8C01G34600,DM8C03G20390,DM8C04G23850,DM8C06G24560,DM8C07G18930
GO:0080050	regulation of seed development	0.0458	0.03579	17	DM8C01G24380,DM8C02G16340,DM8C03G02840,DM8C05G02710,DM8C05G12850,DM8C05G25400,DM8C06G03890,DM8C06G31160,DM8C06G31220,DM8C07G00270,DM8C07G11690,DM8C08G13010,DM8C08G22860,DM8C11G02570,DM8C11G17490,DM8C12G02530,DM8C12G04330	0.04142	over	0.0458	over	0.03579	over	55	15	9.59	55	16	10.9	55	17	10.87	DM8C01G24380,DM8C03G02840,DM8C05G02710,DM8C05G25400,DM8C06G03890,DM8C06G31160,DM8C06G31220,DM8C07G00270,DM8C07G11690,DM8C08G13010,DM8C08G22860,DM8C11G02570,DM8C11G17490,DM8C12G02530,DM8C12G04330	DM8C02G16340,DM8C03G02840,DM8C05G02710,DM8C05G12850,DM8C05G25400,DM8C06G03890,DM8C06G31160,DM8C06G31220,DM8C07G00270,DM8C07G11690,DM8C08G13010,DM8C08G22860,DM8C11G02570,DM8C11G17490,DM8C12G02530,DM8C12G04330	DM8C01G24380,DM8C02G16340,DM8C03G02840,DM8C05G02710,DM8C05G12850,DM8C05G25400,DM8C06G03890,DM8C06G31160,DM8C06G31220,DM8C07G00270,DM8C07G11690,DM8C08G13010,DM8C08G22860,DM8C11G02570,DM8C11G17490,DM8C12G02530,DM8C12G04330
GO:0010322	regulation of isopentenyl diphosphate biosynthetic process, methylerythritol 4-phosphate pathway		0.04151	2	DM8C03G15400,DM8C08G14580	0.04151	over	0.04953	over			2	2	0.35	2	2	0.4				DM8C03G15400,DM8C08G14580	DM8C03G15400,DM8C08G14580
GO:0010089	xylem development	0.04252	0.00841	17	DM8C01G44950,DM8C02G19430,DM8C02G24260,DM8C04G18330,DM8C05G04920,DM8C05G27070,DM8C06G12700,DM8C06G14460,DM8C06G19010,DM8C08G12960,DM8C08G15280,DM8C08G21850,DM8C08G26870,DM8C09G24640,DM8C09G24650,DM8C09G29500,DM8C11G21750	0.04164	over	0.00841	over	0.04252	over	61	14	10.64	61	17	12.09	61	15	12.06	DM8C01G44950,DM8C02G19430,DM8C02G24260,DM8C04G18330,DM8C05G04920,DM8C05G27070,DM8C06G14460,DM8C06G19010,DM8C08G12960,DM8C08G15280,DM8C08G21850,DM8C08G26870,DM8C09G24650,DM8C11G21750	DM8C01G44950,DM8C02G19430,DM8C02G24260,DM8C04G18330,DM8C05G04920,DM8C05G27070,DM8C06G12700,DM8C06G14460,DM8C06G19010,DM8C08G12960,DM8C08G15280,DM8C08G21850,DM8C08G26870,DM8C09G24640,DM8C09G24650,DM8C09G29500,DM8C11G21750	DM8C01G44950,DM8C02G19430,DM8C02G24260,DM8C04G18330,DM8C05G04920,DM8C05G27070,DM8C06G12700,DM8C06G14460,DM8C06G19010,DM8C08G12960,DM8C08G15280,DM8C08G21850,DM8C08G26870,DM8C09G24650,DM8C11G21750
GO:0006580	ethanolamine metabolic process		0.04169	3	DM8C04G25590,DM8C04G25780,DM8C04G25790	0.04169	over			0.04169	over	4	3	0.7				4	3	0.79	DM8C04G25590,DM8C04G25780,DM8C04G25790		DM8C04G25590,DM8C04G25780,DM8C04G25790
GO:0032870	cellular response to hormone stimulus	0.04175	0.01353	313	DM8C01G00060,DM8C01G00790,DM8C01G03680,DM8C01G04930,DM8C01G05730,DM8C01G05870,DM8C01G08620,DM8C01G18570,DM8C01G19740,DM8C01G22180,DM8C01G23710,DM8C01G24380,DM8C01G25130,DM8C01G25150,DM8C01G25660,DM8C01G33120,DM8C01G34600,DM8C01G35070,DM8C01G35080,DM8C01G35120,DM8C01G37800,DM8C01G37850,DM8C01G37860,DM8C01G39400,DM8C01G41320,DM8C01G41520,DM8C01G43430,DM8C01G43840,DM8C01G44720,DM8C01G45060,DM8C01G46…	0.04175	over	0.01431	over	0.01353	over	1190	231	207.52	1190	261	235.94	1190	264	235.17	DM8C01G00060,DM8C01G00790,DM8C01G05730,DM8C01G08620,DM8C01G18570,DM8C01G22180,DM8C01G23710,DM8C01G24380,DM8C01G25130,DM8C01G25150,DM8C01G25660,DM8C01G33120,DM8C01G34600,DM8C01G35070,DM8C01G35080,DM8C01G37800,DM8C01G37850,DM8C01G39400,DM8C01G41520,DM8C01G43430,DM8C01G43840,DM8C01G44720,DM8C01G45060,DM8C01G46280,DM8C01G46960,DM8C01G47510,DM8C01G48290,DM8C01G49130,DM8C02G05040,DM8C02G05260,DM8C02G05…	DM8C01G00060,DM8C01G00790,DM8C01G03680,DM8C01G05730,DM8C01G05870,DM8C01G08620,DM8C01G18570,DM8C01G19740,DM8C01G23710,DM8C01G25130,DM8C01G25150,DM8C01G25660,DM8C01G33120,DM8C01G34600,DM8C01G35070,DM8C01G35080,DM8C01G37800,DM8C01G37850,DM8C01G37860,DM8C01G39400,DM8C01G41520,DM8C01G43430,DM8C01G43840,DM8C01G44720,DM8C01G45060,DM8C01G46280,DM8C01G47510,DM8C01G48290,DM8C01G49130,DM8C02G05040,DM8C02G05…	DM8C01G00060,DM8C01G00790,DM8C01G03680,DM8C01G04930,DM8C01G05730,DM8C01G08620,DM8C01G18570,DM8C01G19740,DM8C01G22180,DM8C01G24380,DM8C01G25130,DM8C01G25150,DM8C01G25660,DM8C01G33120,DM8C01G34600,DM8C01G35070,DM8C01G35080,DM8C01G35120,DM8C01G37800,DM8C01G37850,DM8C01G39400,DM8C01G41320,DM8C01G41520,DM8C01G43430,DM8C01G43840,DM8C01G44720,DM8C01G45060,DM8C01G46280,DM8C01G48370,DM8C01G49130,DM8C02G05…
GO:0035672	oligopeptide transmembrane transport		0.04121	11	DM8C02G23800,DM8C03G22780,DM8C04G30180,DM8C04G30230,DM8C06G31560,DM8C07G04340,DM8C08G30070,DM8C09G27500,DM8C12G18670,DM8C12G18680,DM8C12G18690	0.042	over	0.04121	over			23	9	4.01	23	10	4.56				DM8C02G23800,DM8C03G22780,DM8C04G30230,DM8C06G31560,DM8C07G04340,DM8C08G30070,DM8C09G27500,DM8C12G18670,DM8C12G18680	DM8C02G23800,DM8C03G22780,DM8C04G30180,DM8C04G30230,DM8C06G31560,DM8C07G04340,DM8C08G30070,DM8C09G27500,DM8C12G18680,DM8C12G18690
GO:0009726	detection of endogenous stimulus		0.04217	4	DM8C04G23010,DM8C07G17090,DM8C07G22760,DM8C12G01300	0.04217	over					8	4	1.4							DM8C04G23010,DM8C07G17090,DM8C07G22760,DM8C12G01300
GO:0055086	nucleobase-containing small molecule metabolic process	0.04262	0.02292	102	DM8C01G00940,DM8C01G03750,DM8C01G06220,DM8C01G07360,DM8C01G07480,DM8C01G13460,DM8C01G19530,DM8C01G21750,DM8C01G24490,DM8C01G26740,DM8C01G27380,DM8C01G28930,DM8C01G29160,DM8C01G31010,DM8C01G31030,DM8C01G34480,DM8C01G40480,DM8C01G42640,DM8C01G46890,DM8C01G48490,DM8C02G04990,DM8C02G13210,DM8C02G18290,DM8C02G18780,DM8C02G19130,DM8C02G20140,DM8C02G25460,DM8C02G27160,DM8C02G30940,DM8C02G30950,DM8C02G32…	0.04262	over	0.03317	over	0.02292	over	404	78	70.45	404	88	80.1	404	90	79.84	DM8C01G00940,DM8C01G03750,DM8C01G06220,DM8C01G07360,DM8C01G07480,DM8C01G13460,DM8C01G21750,DM8C01G24490,DM8C01G26740,DM8C01G28930,DM8C01G29160,DM8C01G31030,DM8C01G34480,DM8C01G42640,DM8C01G46890,DM8C01G48490,DM8C02G04990,DM8C02G13210,DM8C02G18290,DM8C02G18780,DM8C02G19130,DM8C02G20140,DM8C02G25460,DM8C02G27160,DM8C02G30940,DM8C02G30950,DM8C02G32210,DM8C02G33550,DM8C02G33730,DM8C02G34080,DM8C03G12…	DM8C01G00940,DM8C01G03750,DM8C01G06220,DM8C01G07360,DM8C01G07480,DM8C01G13460,DM8C01G21750,DM8C01G24490,DM8C01G26740,DM8C01G28930,DM8C01G29160,DM8C01G31010,DM8C01G31030,DM8C01G34480,DM8C01G40480,DM8C01G42640,DM8C01G46890,DM8C01G48490,DM8C02G04990,DM8C02G13210,DM8C02G18290,DM8C02G18780,DM8C02G19130,DM8C02G20140,DM8C02G25460,DM8C02G27160,DM8C02G30940,DM8C02G30950,DM8C02G32210,DM8C02G33550,DM8C02G33…	DM8C01G00940,DM8C01G03750,DM8C01G06220,DM8C01G07360,DM8C01G07480,DM8C01G13460,DM8C01G19530,DM8C01G21750,DM8C01G24490,DM8C01G27380,DM8C01G28930,DM8C01G29160,DM8C01G31010,DM8C01G31030,DM8C01G34480,DM8C01G40480,DM8C01G42640,DM8C01G46890,DM8C01G48490,DM8C02G18290,DM8C02G18780,DM8C02G19130,DM8C02G20140,DM8C02G25460,DM8C02G27160,DM8C02G30940,DM8C02G30950,DM8C02G32210,DM8C02G33550,DM8C02G33730,DM8C02G34…
GO:1905818	regulation of chromosome separation		0.0431	3	DM8C04G33660,DM8C06G14620,DM8C07G06480	0.0431	under	0.0431	under			21	3	3.66	21	3	4.16				DM8C04G33660,DM8C06G14620,DM8C07G06480	DM8C04G33660,DM8C06G14620,DM8C07G06480
GO:0048507	meristem development		0.04318	91	DM8C01G06090,DM8C01G06110,DM8C01G06180,DM8C01G07350,DM8C01G22330,DM8C01G23880,DM8C01G24890,DM8C01G33410,DM8C01G34600,DM8C01G37930,DM8C01G44610,DM8C02G17200,DM8C02G17450,DM8C02G17900,DM8C02G20880,DM8C02G22710,DM8C02G24010,DM8C02G26530,DM8C02G28450,DM8C03G08840,DM8C03G19730,DM8C03G29590,DM8C03G29600,DM8C03G31500,DM8C03G32190,DM8C04G02410,DM8C04G03720,DM8C04G05990,DM8C04G10270,DM8C04G10330,DM8C04G10…	0.04318	over					457	91	79.7							DM8C01G06090,DM8C01G06110,DM8C01G06180,DM8C01G07350,DM8C01G22330,DM8C01G23880,DM8C01G24890,DM8C01G33410,DM8C01G34600,DM8C01G37930,DM8C01G44610,DM8C02G17200,DM8C02G17450,DM8C02G17900,DM8C02G20880,DM8C02G22710,DM8C02G24010,DM8C02G26530,DM8C02G28450,DM8C03G08840,DM8C03G19730,DM8C03G29590,DM8C03G29600,DM8C03G31500,DM8C03G32190,DM8C04G02410,DM8C04G03720,DM8C04G05990,DM8C04G10270,DM8C04G10330,DM8C04G10…
GO:0032200	telomere organization		0.0432	9	DM8C02G17920,DM8C02G34560,DM8C05G25440,DM8C06G04100,DM8C06G19880,DM8C06G31070,DM8C08G16250,DM8C08G27240,DM8C09G31970	0.0432	under					58	9	10.11							DM8C02G17920,DM8C02G34560,DM8C05G25440,DM8C06G04100,DM8C06G19880,DM8C06G31070,DM8C08G16250,DM8C08G27240,DM8C09G31970
GO:1902626	assembly of large subunit precursor of preribosome		0.04008	3	DM8C02G05600,DM8C02G22450,DM8C12G02690	0.04334	over	0.04008	over			5	3	0.87	5	3	0.99				DM8C02G05600,DM8C02G22450,DM8C12G02690	DM8C02G05600,DM8C02G22450,DM8C12G02690
GO:0072708	response to sorbitol		0.04342	3	DM8C07G13790,DM8C10G00160,DM8C12G03720	0.04342	over					4	3	0.7							DM8C07G13790,DM8C10G00160,DM8C12G03720
GO:0180010	co-transcriptional mRNA 3'-end processing, cleavage and polyadenylation pathway		0.04348	2	DM8C06G15140,DM8C06G28790	0.04348	over	0.04348	over			2	2	0.35	2	2	0.4				DM8C06G15140,DM8C06G28790	DM8C06G15140,DM8C06G28790
GO:0031667	response to nutrient levels		0.02126	91	DM8C01G05730,DM8C01G07240,DM8C01G11800,DM8C01G13240,DM8C01G20440,DM8C01G25130,DM8C01G25150,DM8C01G26440,DM8C01G29120,DM8C01G30590,DM8C01G33410,DM8C01G36930,DM8C02G02750,DM8C02G10960,DM8C02G12610,DM8C02G18100,DM8C02G18290,DM8C02G27350,DM8C02G28370,DM8C03G00360,DM8C03G02170,DM8C03G20400,DM8C03G23380,DM8C03G29250,DM8C03G29260,DM8C03G29280,DM8C03G31830,DM8C03G36610,DM8C03G36630,DM8C03G37550,DM8C04G02…	0.04363	over	0.02126	over			330	75	57.55	330	82	65.43				DM8C01G05730,DM8C01G07240,DM8C01G11800,DM8C01G25130,DM8C01G25150,DM8C01G26440,DM8C01G29120,DM8C01G33410,DM8C02G02750,DM8C02G10960,DM8C02G12610,DM8C02G18100,DM8C02G18290,DM8C02G27350,DM8C02G28370,DM8C03G00360,DM8C03G02170,DM8C03G23380,DM8C03G29250,DM8C03G29260,DM8C03G36610,DM8C03G37550,DM8C04G02310,DM8C04G06080,DM8C04G06090,DM8C04G20820,DM8C04G23850,DM8C04G24350,DM8C04G30480,DM8C04G34780,DM8C05G02…	DM8C01G05730,DM8C01G07240,DM8C01G13240,DM8C01G20440,DM8C01G25130,DM8C01G25150,DM8C01G26440,DM8C01G30590,DM8C01G33410,DM8C01G36930,DM8C02G02750,DM8C02G10960,DM8C02G12610,DM8C02G18100,DM8C02G18290,DM8C02G27350,DM8C02G28370,DM8C03G02170,DM8C03G20400,DM8C03G23380,DM8C03G29250,DM8C03G29260,DM8C03G29280,DM8C03G31830,DM8C03G36610,DM8C03G36630,DM8C03G37550,DM8C04G02310,DM8C04G06080,DM8C04G06090,DM8C04G20…
GO:0044283	small molecule biosynthetic process		0.03891	216	DM8C01G02010,DM8C01G02110,DM8C01G02130,DM8C01G03350,DM8C01G05750,DM8C01G05800,DM8C01G12700,DM8C01G13460,DM8C01G20800,DM8C01G23420,DM8C01G31600,DM8C01G33920,DM8C01G34600,DM8C01G36000,DM8C01G36050,DM8C01G39450,DM8C01G40010,DM8C01G43430,DM8C01G45430,DM8C01G46710,DM8C01G47060,DM8C01G47240,DM8C01G47760,DM8C02G04650,DM8C02G04990,DM8C02G11800,DM8C02G13210,DM8C02G15680,DM8C02G20160,DM8C02G20500,DM8C02G23…	0.04392	over	0.03891	over			895	182	156.08	895	203	177.45				DM8C01G02010,DM8C01G02110,DM8C01G02130,DM8C01G03350,DM8C01G05750,DM8C01G05800,DM8C01G12700,DM8C01G13460,DM8C01G23420,DM8C01G33920,DM8C01G34600,DM8C01G36000,DM8C01G36050,DM8C01G39450,DM8C01G40010,DM8C01G43430,DM8C01G45430,DM8C01G46710,DM8C01G47240,DM8C01G47760,DM8C02G04650,DM8C02G04990,DM8C02G13210,DM8C02G15680,DM8C02G20160,DM8C02G20500,DM8C02G23650,DM8C02G26010,DM8C02G26530,DM8C02G26900,DM8C02G27…	DM8C01G02010,DM8C01G02110,DM8C01G02130,DM8C01G03350,DM8C01G05750,DM8C01G05800,DM8C01G12700,DM8C01G13460,DM8C01G20800,DM8C01G23420,DM8C01G31600,DM8C01G33920,DM8C01G34600,DM8C01G36000,DM8C01G36050,DM8C01G39450,DM8C01G40010,DM8C01G43430,DM8C01G46710,DM8C01G47060,DM8C01G47240,DM8C01G47760,DM8C02G04650,DM8C02G04990,DM8C02G11800,DM8C02G13210,DM8C02G15680,DM8C02G20160,DM8C02G20500,DM8C02G23650,DM8C02G26…
GO:1901401	regulation of tetrapyrrole metabolic process		0.04385	27	DM8C03G38070,DM8C04G02410,DM8C04G03690,DM8C04G03720,DM8C04G10270,DM8C04G10330,DM8C04G10380,DM8C04G10390,DM8C04G10410,DM8C04G10460,DM8C04G36540,DM8C05G02710,DM8C05G11380,DM8C06G18600,DM8C06G18620,DM8C06G18630,DM8C07G00270,DM8C07G11690,DM8C08G01100,DM8C08G23950,DM8C10G03730,DM8C10G27580,DM8C10G28140,DM8C10G30000,DM8C12G02530,DM8C12G04330,DM8sca101G00150	0.04396	over	0.04385	over			95	22	16.57	95	24	18.84				DM8C03G38070,DM8C04G02410,DM8C04G03720,DM8C04G10270,DM8C04G10330,DM8C04G10380,DM8C04G10410,DM8C04G10460,DM8C04G36540,DM8C05G02710,DM8C05G11380,DM8C07G00270,DM8C07G11690,DM8C08G01100,DM8C08G23950,DM8C10G03730,DM8C10G27580,DM8C10G28140,DM8C10G30000,DM8C12G02530,DM8C12G04330,DM8sca101G00150	DM8C03G38070,DM8C04G02410,DM8C04G03690,DM8C04G10330,DM8C04G10380,DM8C04G10390,DM8C04G10410,DM8C04G10460,DM8C04G36540,DM8C05G02710,DM8C05G11380,DM8C06G18600,DM8C06G18620,DM8C06G18630,DM8C07G00270,DM8C07G11690,DM8C08G01100,DM8C08G23950,DM8C10G03730,DM8C10G27580,DM8C10G28140,DM8C10G30000,DM8C12G02530,DM8C12G04330
GO:2000765	regulation of cytoplasmic translation		0.04402	4	DM8C04G35180,DM8C04G36770,DM8C06G18810,DM8sca70G00020	0.04402	over					8	4	1.4							DM8C04G35180,DM8C04G36770,DM8C06G18810,DM8sca70G00020
GO:1990544	mitochondrial ATP transmembrane transport		0.04407	2	DM8C01G09090,DM8C11G18270	0.04407	over					2	2	0.35							DM8C01G09090,DM8C11G18270
GO:0006498	N-terminal protein lipidation		0.04418	2	DM8C06G22190,DM8C10G00160	0.04418	over					3	2	0.52							DM8C06G22190,DM8C10G00160
GO:0031123	RNA 3'-end processing		0.04421	18	DM8C01G30340,DM8C01G32310,DM8C02G21700,DM8C02G33190,DM8C03G20320,DM8C03G20480,DM8C03G24830,DM8C04G29380,DM8C06G14280,DM8C06G15140,DM8C06G26900,DM8C06G28790,DM8C08G00440,DM8C08G14610,DM8C08G14690,DM8C09G06420,DM8C12G24730,DM8C12G28380	0.04421	over					86	18	15							DM8C01G30340,DM8C01G32310,DM8C02G21700,DM8C02G33190,DM8C03G20320,DM8C03G20480,DM8C03G24830,DM8C04G29380,DM8C06G14280,DM8C06G15140,DM8C06G26900,DM8C06G28790,DM8C08G00440,DM8C08G14610,DM8C08G14690,DM8C09G06420,DM8C12G24730,DM8C12G28380
GO:0140352	export from cell		0.04446	46	DM8C01G00050,DM8C01G00060,DM8C01G23710,DM8C01G30830,DM8C01G33120,DM8C01G37080,DM8C01G46260,DM8C01G49210,DM8C02G26610,DM8C02G30220,DM8C02G30830,DM8C02G31740,DM8C03G03270,DM8C03G23120,DM8C03G27990,DM8C03G33660,DM8C04G00720,DM8C04G02530,DM8C04G25070,DM8C04G31280,DM8C04G34800,DM8C05G25870,DM8C06G00400,DM8C06G14800,DM8C06G19370,DM8C06G20240,DM8C06G21210,DM8C06G22010,DM8C06G25870,DM8C06G29230,DM8C07G00…	0.04446	over					207	46	36.1							DM8C01G00050,DM8C01G00060,DM8C01G23710,DM8C01G30830,DM8C01G33120,DM8C01G37080,DM8C01G46260,DM8C01G49210,DM8C02G26610,DM8C02G30220,DM8C02G30830,DM8C02G31740,DM8C03G03270,DM8C03G23120,DM8C03G27990,DM8C03G33660,DM8C04G00720,DM8C04G02530,DM8C04G25070,DM8C04G31280,DM8C04G34800,DM8C05G25870,DM8C06G00400,DM8C06G14800,DM8C06G19370,DM8C06G20240,DM8C06G21210,DM8C06G22010,DM8C06G25870,DM8C06G29230,DM8C07G00…
GO:0010646	regulation of cell communication		0.04459	155	DM8C01G00060,DM8C01G00790,DM8C01G03680,DM8C01G08620,DM8C01G20220,DM8C01G23710,DM8C01G29120,DM8C01G30830,DM8C01G33120,DM8C01G34600,DM8C01G35070,DM8C01G36390,DM8C01G43430,DM8C01G44610,DM8C01G44720,DM8C01G45060,DM8C01G46280,DM8C01G46960,DM8C01G47200,DM8C01G48290,DM8C01G49210,DM8C02G04690,DM8C02G08090,DM8C02G09670,DM8C02G14060,DM8C02G23600,DM8C02G26530,DM8C02G26610,DM8C02G26910,DM8C02G27000,DM8C02G30…	0.04459	over	0.04567	over			689	129	120.15	689	143	136.61				DM8C01G00060,DM8C01G00790,DM8C01G08620,DM8C01G20220,DM8C01G23710,DM8C01G29120,DM8C01G30830,DM8C01G33120,DM8C01G34600,DM8C01G35070,DM8C01G36390,DM8C01G43430,DM8C01G44610,DM8C01G44720,DM8C01G45060,DM8C01G46280,DM8C01G46960,DM8C01G47200,DM8C01G48290,DM8C01G49210,DM8C02G04690,DM8C02G08090,DM8C02G09670,DM8C02G14060,DM8C02G23600,DM8C02G26530,DM8C02G26610,DM8C02G26910,DM8C02G27000,DM8C02G30590,DM8C02G30…	DM8C01G00060,DM8C01G00790,DM8C01G03680,DM8C01G08620,DM8C01G20220,DM8C01G23710,DM8C01G30830,DM8C01G33120,DM8C01G34600,DM8C01G35070,DM8C01G36390,DM8C01G43430,DM8C01G44610,DM8C01G44720,DM8C01G45060,DM8C01G46280,DM8C01G47200,DM8C01G48290,DM8C01G49210,DM8C02G08090,DM8C02G09670,DM8C02G14060,DM8C02G23600,DM8C02G26530,DM8C02G26910,DM8C02G27000,DM8C02G30590,DM8C02G30610,DM8C02G31740,DM8C02G33680,DM8C02G33…
GO:0071629	cytoplasm protein quality control by the ubiquitin-proteasome system		0.04523	2	DM8C05G04910,DM8C06G13040	0.04523	over	0.04833	over			3	2	0.52	3	2	0.59				DM8C05G04910,DM8C06G13040	DM8C05G04910,DM8C06G13040
GO:0044271	cellular nitrogen compound biosynthetic process		0.04548	615	DM8C01G00790,DM8C01G02830,DM8C01G03530,DM8C01G03750,DM8C01G05730,DM8C01G06220,DM8C01G06270,DM8C01G06390,DM8C01G07240,DM8C01G07350,DM8C01G07480,DM8C01G13460,DM8C01G15000,DM8C01G15600,DM8C01G16280,DM8C01G17780,DM8C01G18080,DM8C01G18570,DM8C01G20120,DM8C01G21750,DM8C01G22180,DM8C01G23240,DM8C01G23300,DM8C01G23520,DM8C01G24380,DM8C01G24490,DM8C01G24570,DM8C01G25060,DM8C01G25120,DM8C01G25880,DM8C01G26…	0.04548	over					3471	615	605.31							DM8C01G00790,DM8C01G02830,DM8C01G03530,DM8C01G03750,DM8C01G05730,DM8C01G06220,DM8C01G06270,DM8C01G06390,DM8C01G07240,DM8C01G07350,DM8C01G07480,DM8C01G13460,DM8C01G15000,DM8C01G15600,DM8C01G16280,DM8C01G17780,DM8C01G18080,DM8C01G18570,DM8C01G20120,DM8C01G21750,DM8C01G22180,DM8C01G23240,DM8C01G23300,DM8C01G23520,DM8C01G24380,DM8C01G24490,DM8C01G24570,DM8C01G25060,DM8C01G25120,DM8C01G25880,DM8C01G26…
GO:0042255	ribosome assembly		0.04564	25	DM8C01G03530,DM8C01G39770,DM8C01G40920,DM8C02G05600,DM8C02G21890,DM8C02G33850,DM8C03G24830,DM8C04G00780,DM8C05G26280,DM8C06G02570,DM8C06G10510,DM8C06G14870,DM8C06G26900,DM8C06G30090,DM8C06G32400,DM8C08G21340,DM8C08G30390,DM8C09G02560,DM8C09G05520,DM8C09G06740,DM8C09G14930,DM8C09G16420,DM8C12G01720,DM8C12G02690,DM8C12G16800	0.04564	over					102	25	17.79							DM8C01G03530,DM8C01G39770,DM8C01G40920,DM8C02G05600,DM8C02G21890,DM8C02G33850,DM8C03G24830,DM8C04G00780,DM8C05G26280,DM8C06G02570,DM8C06G10510,DM8C06G14870,DM8C06G26900,DM8C06G30090,DM8C06G32400,DM8C08G21340,DM8C08G30390,DM8C09G02560,DM8C09G05520,DM8C09G06740,DM8C09G14930,DM8C09G16420,DM8C12G01720,DM8C12G02690,DM8C12G16800
GO:0009720	detection of hormone stimulus		0.04566	4	DM8C04G23010,DM8C07G17090,DM8C07G22760,DM8C12G01300	0.04566	over					8	4	1.4							DM8C04G23010,DM8C07G17090,DM8C07G22760,DM8C12G01300
GO:0006865	amino acid transport		0.04601	24	DM8C02G09570,DM8C02G30220,DM8C02G30320,DM8C03G03280,DM8C03G08270,DM8C03G11600,DM8C03G11610,DM8C03G11620,DM8C03G11980,DM8C04G30530,DM8C05G02730,DM8C06G04260,DM8C06G10490,DM8C06G15520,DM8C06G16770,DM8C06G23010,DM8C08G21330,DM8C08G24190,DM8C09G00670,DM8C10G04820,DM8C10G20110,DM8C11G04450,DM8C11G07040,DM8C11G11000	0.04601	over					87	24	15.17							DM8C02G09570,DM8C02G30220,DM8C02G30320,DM8C03G03280,DM8C03G08270,DM8C03G11600,DM8C03G11610,DM8C03G11620,DM8C03G11980,DM8C04G30530,DM8C05G02730,DM8C06G04260,DM8C06G10490,DM8C06G15520,DM8C06G16770,DM8C06G23010,DM8C08G21330,DM8C08G24190,DM8C09G00670,DM8C10G04820,DM8C10G20110,DM8C11G04450,DM8C11G07040,DM8C11G11000
GO:0090696	post-embryonic plant organ development		0.04613	54	DM8C01G07350,DM8C01G34600,DM8C01G35070,DM8C01G46150,DM8C01G46280,DM8C02G07390,DM8C02G24490,DM8C02G26530,DM8C02G26610,DM8C02G27180,DM8C02G28450,DM8C02G30430,DM8C02G31740,DM8C03G03270,DM8C03G29600,DM8C03G33670,DM8C04G01300,DM8C04G23010,DM8C04G24380,DM8C04G30480,DM8C04G34860,DM8C05G01070,DM8C05G06160,DM8C05G06720,DM8C05G11500,DM8C05G19440,DM8C05G19460,DM8C05G21740,DM8C06G00750,DM8C06G14880,DM8C06G14…	0.04613	over					248	54	43.25							DM8C01G07350,DM8C01G34600,DM8C01G35070,DM8C01G46150,DM8C01G46280,DM8C02G07390,DM8C02G24490,DM8C02G26530,DM8C02G26610,DM8C02G27180,DM8C02G28450,DM8C02G30430,DM8C02G31740,DM8C03G03270,DM8C03G29600,DM8C03G33670,DM8C04G01300,DM8C04G23010,DM8C04G24380,DM8C04G30480,DM8C04G34860,DM8C05G01070,DM8C05G06160,DM8C05G06720,DM8C05G11500,DM8C05G19440,DM8C05G19460,DM8C05G21740,DM8C06G00750,DM8C06G14880,DM8C06G14…
GO:0031102	neuron projection regeneration		0.04613	3	DM8C02G32040,DM8C07G19630,DM8C12G08330	0.04613	over					6	3	1.05							DM8C02G32040,DM8C07G19630,DM8C12G08330
GO:1902418	(+)-abscisic acid D-glucopyranosyl ester transmembrane transport		0.04648	2	DM8C08G01430,DM8C12G15200	0.04648	over					2	2	0.35							DM8C08G01430,DM8C12G15200
GO:0006102	isocitrate metabolic process	0.0465	0.00787	7	DM8C01G00940,DM8C02G00970,DM8C07G18050,DM8C08G24000,DM8C10G18380,DM8C11G01090,DM8C12G06930	0.0465	over	0.0465	over	0.00787	over	10	6	1.74	10	6	1.98	10	7	1.98	DM8C01G00940,DM8C02G00970,DM8C07G18050,DM8C08G24000,DM8C10G18380,DM8C12G06930	DM8C01G00940,DM8C02G00970,DM8C07G18050,DM8C08G24000,DM8C10G18380,DM8C12G06930	DM8C01G00940,DM8C02G00970,DM8C07G18050,DM8C08G24000,DM8C10G18380,DM8C11G01090,DM8C12G06930
GO:0019318	hexose metabolic process		0.0466	25	DM8C01G23040,DM8C02G13210,DM8C02G26900,DM8C02G31820,DM8C02G32330,DM8C02G33730,DM8C03G38080,DM8C04G21950,DM8C04G35270,DM8C05G04080,DM8C05G19710,DM8C06G04210,DM8C06G21630,DM8C06G22770,DM8C06G26760,DM8C06G28120,DM8C06G28250,DM8C06G31930,DM8C07G19450,DM8C09G18930,DM8C10G00620,DM8C10G20280,DM8C12G00020,DM8C12G08330,DM8C12G22540	0.0466	over					88	25	15.35							DM8C01G23040,DM8C02G13210,DM8C02G26900,DM8C02G31820,DM8C02G32330,DM8C02G33730,DM8C03G38080,DM8C04G21950,DM8C04G35270,DM8C05G04080,DM8C05G19710,DM8C06G04210,DM8C06G21630,DM8C06G22770,DM8C06G26760,DM8C06G28120,DM8C06G28250,DM8C06G31930,DM8C07G19450,DM8C09G18930,DM8C10G00620,DM8C10G20280,DM8C12G00020,DM8C12G08330,DM8C12G22540
GO:0010044	response to aluminum ion		0.04702	8	DM8C03G29720,DM8C03G29730,DM8C06G19970,DM8C06G24130,DM8C06G33230,DM8C08G26880,DM8C09G17790,DM8C11G20100	0.04702	over					19	8	3.31							DM8C03G29720,DM8C03G29730,DM8C06G19970,DM8C06G24130,DM8C06G33230,DM8C08G26880,DM8C09G17790,DM8C11G20100
GO:0032105	negative regulation of response to extracellular stimulus		0.04705	2	DM8C04G02310,DM8C05G04270	0.04705	over					2	2	0.35							DM8C04G02310,DM8C05G04270
GO:0080112	seed growth		0.04748	8	DM8C05G02710,DM8C05G25400,DM8C06G03890,DM8C06G31160,DM8C07G00270,DM8C08G13010,DM8C08G22860,DM8C12G02530	0.04748	over					26	8	4.53							DM8C05G02710,DM8C05G25400,DM8C06G03890,DM8C06G31160,DM8C07G00270,DM8C08G13010,DM8C08G22860,DM8C12G02530
GO:0009835	fruit ripening		0.04751	9	DM8C02G05010,DM8C02G27340,DM8C03G05450,DM8C03G15590,DM8C04G00760,DM8C07G17090,DM8C07G25640,DM8C07G25650,DM8C12G18570	0.04751	over					30	9	5.23							DM8C02G05010,DM8C02G27340,DM8C03G05450,DM8C03G15590,DM8C04G00760,DM8C07G17090,DM8C07G25640,DM8C07G25650,DM8C12G18570
GO:0033520	phytol biosynthetic process		0.04751	2	DM8C08G01100,DM8C08G23950	0.04751	over					2	2	0.35							DM8C08G01100,DM8C08G23950
GO:0080147	root hair cell development	0.04783	0.01049	30	DM8C01G11980,DM8C01G19130,DM8C01G29170,DM8C01G41300,DM8C01G48290,DM8C02G05830,DM8C02G14070,DM8C02G23760,DM8C03G21600,DM8C03G30480,DM8C04G01290,DM8C04G02530,DM8C05G04730,DM8C06G00400,DM8C06G14720,DM8C06G14730,DM8C06G15610,DM8C06G25930,DM8C07G17460,DM8C08G03710,DM8C08G20440,DM8C08G22190,DM8C08G23260,DM8C09G27190,DM8C10G25390,DM8C11G00990,DM8C11G21780,DM8C12G02720,DM8C12G24730,Soltu.DM.04G022050	0.04783	over	0.01049	over	0.03152	over	105	22	18.31	105	26	20.82	105	27	20.75	DM8C01G19130,DM8C01G29170,DM8C01G41300,DM8C01G48290,DM8C02G14070,DM8C03G21600,DM8C03G30480,DM8C04G02530,DM8C06G00400,DM8C06G14730,DM8C06G15610,DM8C06G25930,DM8C07G17460,DM8C08G03710,DM8C08G20440,DM8C08G22190,DM8C08G23260,DM8C09G27190,DM8C10G25390,DM8C11G00990,DM8C12G02720,DM8C12G24730	DM8C01G11980,DM8C01G19130,DM8C01G29170,DM8C01G41300,DM8C01G48290,DM8C02G05830,DM8C02G14070,DM8C03G21600,DM8C03G30480,DM8C04G02530,DM8C06G00400,DM8C06G14720,DM8C06G14730,DM8C06G15610,DM8C06G25930,DM8C07G17460,DM8C08G03710,DM8C08G20440,DM8C08G22190,DM8C08G23260,DM8C09G27190,DM8C10G25390,DM8C11G00990,DM8C11G21780,DM8C12G02720,DM8C12G24730	DM8C01G11980,DM8C01G19130,DM8C01G29170,DM8C01G41300,DM8C02G05830,DM8C02G14070,DM8C02G23760,DM8C03G21600,DM8C03G30480,DM8C04G01290,DM8C04G02530,DM8C05G04730,DM8C06G00400,DM8C06G14720,DM8C06G14730,DM8C06G25930,DM8C07G17460,DM8C08G03710,DM8C08G20440,DM8C08G22190,DM8C08G23260,DM8C09G27190,DM8C10G25390,DM8C11G00990,DM8C12G02720,DM8C12G24730,Soltu.DM.04G022050
GO:0031111	negative regulation of microtubule polymerization or depolymerization		0.0482	2	DM8C06G02080,DM8C10G00160	0.0482	over					3	2	0.52							DM8C06G02080,DM8C10G00160
GO:0017145	stem cell division		0.03658	8	DM8C01G34600,DM8C02G26530,DM8C06G24530,DM8C08G13850,DM8C09G18260,DM8C09G28950,DM8C12G00440,DM8C12G28450	0.04827	over	0.03658	over			23	7	4.01	23	8	4.56				DM8C01G34600,DM8C02G26530,DM8C08G13850,DM8C09G18260,DM8C09G28950,DM8C12G00440,DM8C12G28450	DM8C01G34600,DM8C02G26530,DM8C06G24530,DM8C08G13850,DM8C09G18260,DM8C09G28950,DM8C12G00440,DM8C12G28450
GO:0048367	shoot system development	0.04834	0.01523	326	DM8C01G07350,DM8C01G15100,DM8C01G15600,DM8C01G23010,DM8C01G24070,DM8C01G24380,DM8C01G24900,DM8C01G25240,DM8C01G26890,DM8C01G26900,DM8C01G27160,DM8C01G29270,DM8C01G29490,DM8C01G31620,DM8C01G32050,DM8C01G34890,DM8C01G35070,DM8C01G36970,DM8C01G39400,DM8C01G41980,DM8C01G42000,DM8C01G43840,DM8C01G44510,DM8C01G44810,DM8C01G46430,DM8C01G47320,DM8C01G47540,DM8C01G47990,DM8C02G04530,DM8C02G05040,DM8C02G06…	0.04834	over	0.01523	over	0.01939	over	1300	243	226.71	1300	268	257.75	1300	285	256.91	DM8C01G07350,DM8C01G15100,DM8C01G15600,DM8C01G24380,DM8C01G25240,DM8C01G26890,DM8C01G26900,DM8C01G27160,DM8C01G29270,DM8C01G31620,DM8C01G34890,DM8C01G35070,DM8C01G36970,DM8C01G39400,DM8C01G42000,DM8C01G43840,DM8C01G44510,DM8C01G44810,DM8C01G46430,DM8C02G04530,DM8C02G05040,DM8C02G06250,DM8C02G15050,DM8C02G16810,DM8C02G16820,DM8C02G17200,DM8C02G17450,DM8C02G17840,DM8C02G17900,DM8C02G18930,DM8C02G20…	DM8C01G07350,DM8C01G15600,DM8C01G24070,DM8C01G24900,DM8C01G25240,DM8C01G26900,DM8C01G27160,DM8C01G29270,DM8C01G29490,DM8C01G31620,DM8C01G34890,DM8C01G35070,DM8C01G36970,DM8C01G39400,DM8C01G41980,DM8C01G42000,DM8C01G43840,DM8C01G44810,DM8C01G46430,DM8C01G47320,DM8C01G47540,DM8C01G47990,DM8C02G04530,DM8C02G05040,DM8C02G06250,DM8C02G06300,DM8C02G09190,DM8C02G11800,DM8C02G15030,DM8C02G15050,DM8C02G16…	DM8C01G07350,DM8C01G15600,DM8C01G23010,DM8C01G24380,DM8C01G25240,DM8C01G26890,DM8C01G26900,DM8C01G27160,DM8C01G29270,DM8C01G29490,DM8C01G31620,DM8C01G32050,DM8C01G34890,DM8C01G35070,DM8C01G36970,DM8C01G39400,DM8C01G41980,DM8C01G42000,DM8C01G43840,DM8C01G44810,DM8C01G46430,DM8C01G47320,DM8C01G47990,DM8C02G04530,DM8C02G05040,DM8C02G06250,DM8C02G06300,DM8C02G09190,DM8C02G11800,DM8C02G15050,DM8C02G15…
GO:0051588	regulation of neurotransmitter transport		0.04845	3	DM8C01G30830,DM8C08G04330,DM8C09G28190	0.04845	over					7	3	1.22							DM8C01G30830,DM8C08G04330,DM8C09G28190
GO:0052322	positive regulation of phytoalexin biosynthetic process		0.04851	2	DM8C07G25240,DM8C12G08070	0.04851	over					3	2	0.52							DM8C07G25240,DM8C12G08070
GO:0023051	regulation of signaling		0.04883	125	DM8C01G00060,DM8C01G00790,DM8C01G08620,DM8C01G20220,DM8C01G23710,DM8C01G30830,DM8C01G33120,DM8C01G34600,DM8C01G35070,DM8C01G36390,DM8C01G43430,DM8C01G44720,DM8C01G45060,DM8C01G46280,DM8C01G46960,DM8C01G47200,DM8C01G48290,DM8C01G49210,DM8C02G04690,DM8C02G08090,DM8C02G09670,DM8C02G14060,DM8C02G23600,DM8C02G26530,DM8C02G26610,DM8C02G26910,DM8C02G27000,DM8C02G30590,DM8C02G30610,DM8C02G31740,DM8C02G33…	0.04883	over					672	125	117.19							DM8C01G00060,DM8C01G00790,DM8C01G08620,DM8C01G20220,DM8C01G23710,DM8C01G30830,DM8C01G33120,DM8C01G34600,DM8C01G35070,DM8C01G36390,DM8C01G43430,DM8C01G44720,DM8C01G45060,DM8C01G46280,DM8C01G46960,DM8C01G47200,DM8C01G48290,DM8C01G49210,DM8C02G04690,DM8C02G08090,DM8C02G09670,DM8C02G14060,DM8C02G23600,DM8C02G26530,DM8C02G26610,DM8C02G26910,DM8C02G27000,DM8C02G30590,DM8C02G30610,DM8C02G31740,DM8C02G33…
GO:1902903	regulation of supramolecular fiber organization		0.03649	18	DM8C01G26440,DM8C01G28080,DM8C01G48490,DM8C01G49210,DM8C03G05170,DM8C03G28300,DM8C03G33970,DM8C04G09990,DM8C04G36770,DM8C06G02080,DM8C06G32650,DM8C09G09140,DM8C10G00160,DM8C10G17970,DM8C11G11490,DM8C11G22100,DM8C12G09870,DM8C12G22850	0.04894	over	0.03649	over			69	15	12.03	69	18	13.68				DM8C01G26440,DM8C01G28080,DM8C01G48490,DM8C01G49210,DM8C03G28300,DM8C03G33970,DM8C04G09990,DM8C04G36770,DM8C06G02080,DM8C06G32650,DM8C09G09140,DM8C10G00160,DM8C10G17970,DM8C11G22100,DM8C12G22850	DM8C01G26440,DM8C01G28080,DM8C01G48490,DM8C01G49210,DM8C03G05170,DM8C03G28300,DM8C03G33970,DM8C04G09990,DM8C04G36770,DM8C06G02080,DM8C06G32650,DM8C09G09140,DM8C10G00160,DM8C10G17970,DM8C11G11490,DM8C11G22100,DM8C12G09870,DM8C12G22850
GO:0140694	non-membrane-bounded organelle assembly		0.04964	32	DM8C01G03530,DM8C01G39770,DM8C01G40920,DM8C02G05600,DM8C02G21890,DM8C02G33700,DM8C02G33850,DM8C03G24830,DM8C04G00780,DM8C04G36770,DM8C05G02450,DM8C05G26280,DM8C06G02570,DM8C06G10510,DM8C06G13940,DM8C06G14870,DM8C06G21990,DM8C06G26900,DM8C06G30090,DM8C06G32400,DM8C08G21340,DM8C08G30390,DM8C09G02560,DM8C09G05520,DM8C09G06740,DM8C09G14930,DM8C09G16420,DM8C09G20540,DM8C12G01720,DM8C12G02690,DM8C12G14…	0.04964	under					186	32	32.44							DM8C01G03530,DM8C01G39770,DM8C01G40920,DM8C02G05600,DM8C02G21890,DM8C02G33700,DM8C02G33850,DM8C03G24830,DM8C04G00780,DM8C04G36770,DM8C05G02450,DM8C05G26280,DM8C06G02570,DM8C06G10510,DM8C06G13940,DM8C06G14870,DM8C06G21990,DM8C06G26900,DM8C06G30090,DM8C06G32400,DM8C08G21340,DM8C08G30390,DM8C09G02560,DM8C09G05520,DM8C09G06740,DM8C09G14930,DM8C09G16420,DM8C09G20540,DM8C12G01720,DM8C12G02690,DM8C12G14…
GO:0008655	pyrimidine-containing compound salvage		0.04966	6	DM8C01G07480,DM8C02G20140,DM8C05G00740,DM8C05G01990,DM8C09G04390,DM8C11G12350	0.04966	over					18	6	3.14							DM8C01G07480,DM8C02G20140,DM8C05G00740,DM8C05G01990,DM8C09G04390,DM8C11G12350
GO:0060049	regulation of protein glycosylation		0.04978	2	DM8C01G49210,DM8C04G23850	0.04978	over					3	2	0.52							DM8C01G49210,DM8C04G23850
GO:0006081	cellular aldehyde metabolic process		0.03393	17	DM8C01G00940,DM8C01G07360,DM8C01G20800,DM8C01G38810,DM8C02G33730,DM8C03G15400,DM8C03G19730,DM8C03G25280,DM8C04G21420,DM8C04G28840,DM8C04G29030,DM8C05G01010,DM8C06G04210,DM8C07G18200,DM8C08G14580,DM8C08G14950,DM8C11G17670	0.04983	over			0.03393	over	55	15	9.59				55	17	10.87	DM8C01G00940,DM8C01G07360,DM8C01G38810,DM8C02G33730,DM8C03G15400,DM8C03G19730,DM8C03G25280,DM8C04G21420,DM8C04G28840,DM8C04G29030,DM8C06G04210,DM8C07G18200,DM8C08G14580,DM8C08G14950,DM8C11G17670		DM8C01G00940,DM8C01G07360,DM8C01G20800,DM8C01G38810,DM8C02G33730,DM8C03G15400,DM8C03G19730,DM8C03G25280,DM8C04G21420,DM8C04G28840,DM8C04G29030,DM8C05G01010,DM8C06G04210,DM8C07G18200,DM8C08G14580,DM8C08G14950,DM8C11G17670
GO:0005980	glycogen catabolic process		8.4e-05	11	DM8C03G08380,DM8C03G08390,DM8C03G08410,DM8C03G08420,DM8C03G08430,DM8C03G08450,DM8C03G08460,DM8C03G08480,DM8C03G08490,DM8C07G01280,DM8C09G11360			8.4e-05	over						13	11	2.58					DM8C03G08380,DM8C03G08390,DM8C03G08410,DM8C03G08420,DM8C03G08430,DM8C03G08450,DM8C03G08460,DM8C03G08480,DM8C03G08490,DM8C07G01280,DM8C09G11360
GO:1901259	chloroplast rRNA processing		0.00072	6	DM8C01G02640,DM8C02G17890,DM8C02G23220,DM8C04G32360,DM8C12G10040,DM8C12G22800			0.00072	over						7	6	1.39					DM8C01G02640,DM8C02G17890,DM8C02G23220,DM8C04G32360,DM8C12G10040,DM8C12G22800
GO:0016101	diterpenoid metabolic process		0.0018	55	DM8C01G22980,DM8C01G24380,DM8C01G27130,DM8C01G34600,DM8C01G38110,DM8C01G42480,DM8C01G42530,DM8C02G19720,DM8C02G26530,DM8C02G27040,DM8C03G02170,DM8C03G19730,DM8C04G29920,DM8C05G12850,DM8C06G04690,DM8C06G12920,DM8C06G16220,DM8C06G16290,DM8C06G16620,DM8C06G16740,DM8C06G16850,DM8C06G23220,DM8C06G23250,DM8C06G23270,DM8C06G23280,DM8C06G23290,DM8C06G24530,DM8C07G22830,DM8C08G01100,DM8C08G03070,DM8C08G03…			0.0018	over	0.02891	over				159	47	31.52	159	42	31.42		DM8C01G22980,DM8C01G34600,DM8C01G38110,DM8C01G42480,DM8C01G42530,DM8C02G19720,DM8C02G26530,DM8C02G27040,DM8C03G02170,DM8C03G19730,DM8C05G12850,DM8C06G12920,DM8C06G16220,DM8C06G16290,DM8C06G16620,DM8C06G16740,DM8C06G23220,DM8C06G23250,DM8C06G23270,DM8C06G23280,DM8C06G23290,DM8C06G24530,DM8C07G22830,DM8C08G01100,DM8C08G03090,DM8C08G13850,DM8C08G20310,DM8C08G23950,DM8C08G27130,DM8C09G18260,DM8C09G28…	DM8C01G22980,DM8C01G24380,DM8C01G27130,DM8C01G34600,DM8C01G42480,DM8C01G42530,DM8C02G19720,DM8C02G27040,DM8C03G02170,DM8C03G19730,DM8C04G29920,DM8C05G12850,DM8C06G04690,DM8C06G12920,DM8C06G16220,DM8C06G16620,DM8C06G16740,DM8C06G16850,DM8C06G23250,DM8C06G23280,DM8C07G22830,DM8C08G01100,DM8C08G03070,DM8C08G03090,DM8C08G13850,DM8C08G20310,DM8C08G23950,DM8C08G27130,DM8C09G18260,DM8C09G28950,DM8C09G30…
GO:0006629	lipid metabolic process		0.00384	318	DM8C01G02010,DM8C01G02110,DM8C01G02130,DM8C01G03790,DM8C01G05800,DM8C01G08050,DM8C01G08620,DM8C01G12700,DM8C01G17300,DM8C01G18270,DM8C01G19130,DM8C01G19480,DM8C01G20800,DM8C01G22940,DM8C01G22980,DM8C01G24160,DM8C01G24380,DM8C01G24820,DM8C01G25040,DM8C01G27130,DM8C01G29160,DM8C01G30250,DM8C01G30590,DM8C01G31010,DM8C01G31030,DM8C01G33130,DM8C01G34600,DM8C01G36000,DM8C01G36050,DM8C01G36930,DM8C01G37…			0.00384	over	0.03119	over				1230	276	243.87	1230	266	243.08		DM8C01G02010,DM8C01G02110,DM8C01G02130,DM8C01G05800,DM8C01G08050,DM8C01G08620,DM8C01G12700,DM8C01G17300,DM8C01G18270,DM8C01G19130,DM8C01G19480,DM8C01G20800,DM8C01G22940,DM8C01G22980,DM8C01G24820,DM8C01G29160,DM8C01G30250,DM8C01G30590,DM8C01G31010,DM8C01G31030,DM8C01G33130,DM8C01G34600,DM8C01G36000,DM8C01G36050,DM8C01G36930,DM8C01G37870,DM8C01G38110,DM8C01G38810,DM8C01G39450,DM8C01G40480,DM8C01G42…	DM8C01G02010,DM8C01G02110,DM8C01G02130,DM8C01G03790,DM8C01G05800,DM8C01G08050,DM8C01G08620,DM8C01G12700,DM8C01G17300,DM8C01G18270,DM8C01G19130,DM8C01G19480,DM8C01G20800,DM8C01G22940,DM8C01G22980,DM8C01G24160,DM8C01G24380,DM8C01G24820,DM8C01G25040,DM8C01G27130,DM8C01G29160,DM8C01G30250,DM8C01G30590,DM8C01G31010,DM8C01G31030,DM8C01G34600,DM8C01G36050,DM8C01G36930,DM8C01G38120,DM8C01G38810,DM8C01G39…
GO:1903942	positive regulation of respiratory gaseous exchange		0.0052	3	DM8C02G27350,DM8C10G13060,DM8sca126G00010			0.0052	over						3	3	0.59					DM8C02G27350,DM8C10G13060,DM8sca126G00010
GO:0044255	cellular lipid metabolic process		0.00563	282	DM8C01G02010,DM8C01G02110,DM8C01G02130,DM8C01G05800,DM8C01G08050,DM8C01G08620,DM8C01G12700,DM8C01G19130,DM8C01G19480,DM8C01G20800,DM8C01G22940,DM8C01G22980,DM8C01G24160,DM8C01G24380,DM8C01G25040,DM8C01G27130,DM8C01G29160,DM8C01G30250,DM8C01G30590,DM8C01G31010,DM8C01G31030,DM8C01G33130,DM8C01G34600,DM8C01G36000,DM8C01G36050,DM8C01G36930,DM8C01G38110,DM8C01G38120,DM8C01G38810,DM8C01G39450,DM8C01G42…			0.00563	over	0.0388	over				1082	246	214.52	1082	236	213.83		DM8C01G02010,DM8C01G02110,DM8C01G02130,DM8C01G05800,DM8C01G08050,DM8C01G08620,DM8C01G12700,DM8C01G19130,DM8C01G19480,DM8C01G20800,DM8C01G22940,DM8C01G22980,DM8C01G29160,DM8C01G30250,DM8C01G30590,DM8C01G31010,DM8C01G31030,DM8C01G33130,DM8C01G34600,DM8C01G36000,DM8C01G36050,DM8C01G36930,DM8C01G38110,DM8C01G38810,DM8C01G39450,DM8C01G42460,DM8C01G42480,DM8C01G42530,DM8C01G42540,DM8C01G43430,DM8C01G46…	DM8C01G02010,DM8C01G02110,DM8C01G02130,DM8C01G05800,DM8C01G08050,DM8C01G08620,DM8C01G12700,DM8C01G19130,DM8C01G19480,DM8C01G20800,DM8C01G22940,DM8C01G22980,DM8C01G24160,DM8C01G24380,DM8C01G25040,DM8C01G27130,DM8C01G29160,DM8C01G30250,DM8C01G30590,DM8C01G31010,DM8C01G31030,DM8C01G34600,DM8C01G36050,DM8C01G36930,DM8C01G38120,DM8C01G38810,DM8C01G39450,DM8C01G42460,DM8C01G42480,DM8C01G42530,DM8C01G42…
GO:0043686	co-translational protein modification		0.00546	3	DM8C02G32920,DM8C07G06000,DM8C07G06010			0.00593	over	0.00546	over				3	3	0.59	3	3	0.59		DM8C02G32920,DM8C07G06000,DM8C07G06010	DM8C02G32920,DM8C07G06000,DM8C07G06010
GO:0009832	plant-type cell wall biogenesis		0.00662	41	DM8C01G20310,DM8C01G23880,DM8C01G24780,DM8C01G25080,DM8C02G12100,DM8C02G13210,DM8C02G17520,DM8C02G24260,DM8C02G27350,DM8C02G30550,DM8C02G30990,DM8C03G20980,DM8C03G36810,DM8C03G38080,DM8C04G09910,DM8C04G21200,DM8C04G25070,DM8C04G26270,DM8C04G30480,DM8C04G34800,DM8C06G12700,DM8C06G14460,DM8C06G16830,DM8C06G21630,DM8C06G23190,DM8C06G24320,DM8C07G14640,DM8C07G17460,DM8C08G12370,DM8C08G18110,DM8C08G20…			0.00662	over	0.0264	over				158	39	31.33	158	38	31.22		DM8C01G20310,DM8C01G23880,DM8C01G24780,DM8C01G25080,DM8C02G12100,DM8C02G13210,DM8C02G17520,DM8C02G24260,DM8C02G27350,DM8C02G30550,DM8C02G30990,DM8C03G20980,DM8C03G36810,DM8C03G38080,DM8C04G09910,DM8C04G21200,DM8C04G25070,DM8C04G26270,DM8C04G30480,DM8C04G34800,DM8C06G12700,DM8C06G14460,DM8C06G16830,DM8C06G21630,DM8C06G23190,DM8C06G24320,DM8C07G14640,DM8C07G17460,DM8C08G12370,DM8C08G18110,DM8C08G20…	DM8C01G23880,DM8C01G24780,DM8C01G25080,DM8C02G12100,DM8C02G17520,DM8C02G24260,DM8C02G27350,DM8C02G30550,DM8C02G30990,DM8C03G20980,DM8C03G36810,DM8C03G38080,DM8C04G09910,DM8C04G21200,DM8C04G25070,DM8C04G26270,DM8C04G30480,DM8C04G34800,DM8C06G12700,DM8C06G14460,DM8C06G16830,DM8C06G21630,DM8C06G23190,DM8C06G24320,DM8C07G14640,DM8C07G17460,DM8C08G12370,DM8C08G18110,DM8C08G20440,DM8C08G26870,DM8C10G13…
GO:0046777	protein autophosphorylation		0.00707	55	DM8C01G03400,DM8C01G03450,DM8C01G20220,DM8C01G20440,DM8C01G34600,DM8C01G35110,DM8C01G37930,DM8C01G43840,DM8C01G45060,DM8C01G45780,DM8C01G49130,DM8C02G22560,DM8C02G26530,DM8C02G30160,DM8C02G30590,DM8C02G30610,DM8C02G32940,DM8C03G20390,DM8C03G33330,DM8C04G06080,DM8C04G06090,DM8C04G21930,DM8C04G23380,DM8C04G28270,DM8C04G35510,DM8C05G09630,DM8C05G25750,DM8C05G27740,DM8C06G01500,DM8C06G14610,DM8C06G14…			0.00707	over						204	55	40.45					DM8C01G03400,DM8C01G03450,DM8C01G20220,DM8C01G20440,DM8C01G34600,DM8C01G35110,DM8C01G37930,DM8C01G43840,DM8C01G45060,DM8C01G45780,DM8C01G49130,DM8C02G22560,DM8C02G26530,DM8C02G30160,DM8C02G30590,DM8C02G30610,DM8C02G32940,DM8C03G20390,DM8C03G33330,DM8C04G06080,DM8C04G06090,DM8C04G21930,DM8C04G23380,DM8C04G28270,DM8C04G35510,DM8C05G09630,DM8C05G25750,DM8C05G27740,DM8C06G01500,DM8C06G14610,DM8C06G14…
GO:0010559	regulation of glycoprotein biosynthetic process		0.00956	4	DM8C01G31010,DM8C01G31030,DM8C01G49210,DM8C04G23850			0.00956	over	0.01098	over				6	4	1.19	6	4	1.19		DM8C01G31010,DM8C01G31030,DM8C01G49210,DM8C04G23850	DM8C01G31010,DM8C01G31030,DM8C01G49210,DM8C04G23850
GO:0015976	carbon utilization		0.01168	5	DM8C02G10960,DM8C02G27350,DM8C06G31930,DM8C10G13060,DM8sca126G00010			0.01168	over						7	5	1.39					DM8C02G10960,DM8C02G27350,DM8C06G31930,DM8C10G13060,DM8sca126G00010
GO:1903018	regulation of glycoprotein metabolic process		0.01086	4	DM8C01G31010,DM8C01G31030,DM8C01G49210,DM8C04G23850			0.01192	over	0.01086	over				6	4	1.19	6	4	1.19		DM8C01G31010,DM8C01G31030,DM8C01G49210,DM8C04G23850	DM8C01G31010,DM8C01G31030,DM8C01G49210,DM8C04G23850
GO:0010417	glucuronoxylan biosynthetic process		0.01272	6	DM8C02G12100,DM8C04G25070,DM8C06G24320,DM8C08G18110,DM8C11G01230,DM8C12G18740			0.01272	over	0.01272	over				16	6	3.17	16	6	3.16		DM8C02G12100,DM8C04G25070,DM8C06G24320,DM8C08G18110,DM8C11G01230,DM8C12G18740	DM8C02G12100,DM8C04G25070,DM8C06G24320,DM8C08G18110,DM8C11G01230,DM8C12G18740
GO:0006112	energy reserve metabolic process		0.01281	18	DM8C01G23040,DM8C01G46540,DM8C03G08380,DM8C03G08390,DM8C03G08410,DM8C03G08420,DM8C03G08430,DM8C03G08450,DM8C03G08460,DM8C03G08480,DM8C03G08490,DM8C04G06100,DM8C04G21950,DM8C04G23850,DM8C04G25070,DM8C06G17650,DM8C07G01280,DM8C09G11360			0.01281	over						45	18	8.92					DM8C01G23040,DM8C01G46540,DM8C03G08380,DM8C03G08390,DM8C03G08410,DM8C03G08420,DM8C03G08430,DM8C03G08450,DM8C03G08460,DM8C03G08480,DM8C03G08490,DM8C04G06100,DM8C04G21950,DM8C04G23850,DM8C04G25070,DM8C06G17650,DM8C07G01280,DM8C09G11360
GO:0032984	protein-containing complex disassembly		0.01361	25	DM8C01G45780,DM8C01G48080,DM8C01G48490,DM8C02G33710,DM8C03G18440,DM8C03G33970,DM8C04G05980,DM8C04G09990,DM8C04G16750,DM8C06G02080,DM8C06G10430,DM8C06G32650,DM8C07G01450,DM8C09G04930,DM8C09G19990,DM8C09G21790,DM8C09G23430,DM8C09G27080,DM8C10G00160,DM8C10G01110,DM8C10G17970,DM8C10G23580,DM8C12G02350,DM8C12G09870,DM8C12G22850			0.01361	over	0.04783	over				97	25	19.23	97	22	19.17		DM8C01G45780,DM8C01G48080,DM8C01G48490,DM8C02G33710,DM8C03G18440,DM8C03G33970,DM8C04G05980,DM8C04G09990,DM8C04G16750,DM8C06G02080,DM8C06G10430,DM8C06G32650,DM8C07G01450,DM8C09G04930,DM8C09G19990,DM8C09G21790,DM8C09G23430,DM8C09G27080,DM8C10G00160,DM8C10G01110,DM8C10G17970,DM8C10G23580,DM8C12G02350,DM8C12G09870,DM8C12G22850	DM8C01G45780,DM8C01G48080,DM8C01G48490,DM8C02G33710,DM8C03G18440,DM8C03G33970,DM8C04G05980,DM8C04G09990,DM8C04G16750,DM8C06G02080,DM8C06G10430,DM8C06G32650,DM8C07G01450,DM8C09G04930,DM8C09G19990,DM8C09G21790,DM8C09G23430,DM8C10G00160,DM8C10G17970,DM8C10G23580,DM8C12G02350,DM8C12G22850
GO:0010948	negative regulation of cell cycle process		0.01733	17	DM8C02G17520,DM8C02G22290,DM8C02G33140,DM8C03G13780,DM8C04G24310,DM8C06G05150,DM8C06G14620,DM8C06G23470,DM8C06G24810,DM8C07G06480,DM8C07G28600,DM8C08G22500,DM8C09G09470,DM8C10G27020,DM8C11G02960,DM8C12G29180,DM8C12G29200			0.01733	over						76	17	15.07					DM8C02G17520,DM8C02G22290,DM8C02G33140,DM8C03G13780,DM8C04G24310,DM8C06G05150,DM8C06G14620,DM8C06G23470,DM8C06G24810,DM8C07G06480,DM8C07G28600,DM8C08G22500,DM8C09G09470,DM8C10G27020,DM8C11G02960,DM8C12G29180,DM8C12G29200
GO:0009082	branched-chain amino acid biosynthetic process		0.0177	12	DM8C06G14370,DM8C06G17820,DM8C07G23110,DM8C07G26270,DM8C08G05810,DM8C08G05870,DM8C08G05880,DM8C08G05910,DM8C08G05950,DM8C09G04170,DM8C10G01410,DM8C12G10660			0.0177	over						27	12	5.35					DM8C06G14370,DM8C06G17820,DM8C07G23110,DM8C07G26270,DM8C08G05810,DM8C08G05870,DM8C08G05880,DM8C08G05910,DM8C08G05950,DM8C09G04170,DM8C10G01410,DM8C12G10660
GO:0051299	centrosome separation		0.01709	2	DM8C03G03770,DM8C04G33660			0.01793	over	0.01709	over				2	2	0.4	2	2	0.4		DM8C03G03770,DM8C04G33660	DM8C03G03770,DM8C04G33660
GO:0018206	peptidyl-methionine modification		0.01307	4	DM8C02G32920,DM8C06G20180,DM8C07G06000,DM8C07G06010			0.01822	over	0.01307	over				6	4	1.19	6	4	1.19		DM8C02G32920,DM8C06G20180,DM8C07G06000,DM8C07G06010	DM8C02G32920,DM8C06G20180,DM8C07G06000,DM8C07G06010
GO:0010275	NAD(P)H dehydrogenase complex assembly		0.01824	5	DM8C01G07120,DM8C02G09840,DM8C07G02850,DM8C07G25570,DM8sca23G00010			0.01824	over						10	5	1.98					DM8C01G07120,DM8C02G09840,DM8C07G02850,DM8C07G25570,DM8sca23G00010
GO:0110102	ribulose bisphosphate carboxylase complex assembly		0.01831	3	DM8C10G26450,DM8C11G07950,DM8C12G22800			0.01831	over						4	3	0.79					DM8C10G26450,DM8C11G07950,DM8C12G22800
GO:0043094	cellular metabolic compound salvage		0.0185	24	DM8C01G03350,DM8C01G07480,DM8C01G47760,DM8C02G20140,DM8C03G37320,DM8C03G37330,DM8C03G37350,DM8C04G04010,DM8C04G21420,DM8C05G00740,DM8C05G01990,DM8C05G09280,DM8C06G13620,DM8C08G09780,DM8C08G24830,DM8C09G00670,DM8C09G04390,DM8C09G05080,DM8C09G11560,DM8C09G25400,DM8C10G19410,DM8C11G12350,DM8C11G21990,DM8C12G29130			0.0185	over						80	24	15.86					DM8C01G03350,DM8C01G07480,DM8C01G47760,DM8C02G20140,DM8C03G37320,DM8C03G37330,DM8C03G37350,DM8C04G04010,DM8C04G21420,DM8C05G00740,DM8C05G01990,DM8C05G09280,DM8C06G13620,DM8C08G09780,DM8C08G24830,DM8C09G00670,DM8C09G04390,DM8C09G05080,DM8C09G11560,DM8C09G25400,DM8C10G19410,DM8C11G12350,DM8C11G21990,DM8C12G29130
GO:0016559	peroxisome fission		0.01566	5	DM8C01G20440,DM8C01G30030,DM8C01G31010,DM8C01G31030,DM8C04G33770			0.02072	over	0.01566	over				14	5	2.78	14	5	2.77		DM8C01G20440,DM8C01G30030,DM8C01G31010,DM8C01G31030,DM8C04G33770	DM8C01G20440,DM8C01G30030,DM8C01G31010,DM8C01G31030,DM8C04G33770
GO:0009098	leucine biosynthetic process		0.02142	7	DM8C06G14370,DM8C06G17820,DM8C08G05810,DM8C08G05870,DM8C08G05880,DM8C08G05910,DM8C08G05950			0.02142	over						14	7	2.78					DM8C06G14370,DM8C06G17820,DM8C08G05810,DM8C08G05870,DM8C08G05880,DM8C08G05910,DM8C08G05950
GO:0016197	endosomal transport		0.02149	28	DM8C01G00060,DM8C01G00780,DM8C01G33120,DM8C01G48290,DM8C02G25160,DM8C02G34000,DM8C03G12460,DM8C04G02480,DM8C04G18500,DM8C04G24310,DM8C05G04580,DM8C05G21870,DM8C05G26200,DM8C06G19860,DM8C07G06490,DM8C07G22360,DM8C07G22810,DM8C08G17920,DM8C08G21960,DM8C08G21980,DM8C08G23190,DM8C09G09470,DM8C11G06310,DM8C11G10230,DM8C11G21700,DM8C11G23860,DM8C12G21340,DM8C12G28160			0.02149	over	0.03304	over				89	26	17.65	89	26	17.59		DM8C01G00060,DM8C01G00780,DM8C01G33120,DM8C01G48290,DM8C02G25160,DM8C02G34000,DM8C03G12460,DM8C04G02480,DM8C04G18500,DM8C04G24310,DM8C05G04580,DM8C05G21870,DM8C05G26200,DM8C06G19860,DM8C07G06490,DM8C07G22360,DM8C07G22810,DM8C08G17920,DM8C08G21960,DM8C08G21980,DM8C08G23190,DM8C09G09470,DM8C11G06310,DM8C11G10230,DM8C11G23860,DM8C12G28160	DM8C01G00060,DM8C01G00780,DM8C01G33120,DM8C02G25160,DM8C02G34000,DM8C03G12460,DM8C04G02480,DM8C04G18500,DM8C04G24310,DM8C05G04580,DM8C05G21870,DM8C05G26200,DM8C06G19860,DM8C07G06490,DM8C07G22360,DM8C07G22810,DM8C08G17920,DM8C08G21960,DM8C08G21980,DM8C08G23190,DM8C09G09470,DM8C11G10230,DM8C11G21700,DM8C11G23860,DM8C12G21340,DM8C12G28160
GO:0018106	peptidyl-histidine phosphorylation		0.0219	6	DM8C05G09630,DM8C05G11380,DM8C07G22760,DM8C08G18620,DM8C09G24140,DM8C12G01300			0.0219	over	0.02243	over				12	6	2.38	12	6	2.37		DM8C05G09630,DM8C05G11380,DM8C07G22760,DM8C08G18620,DM8C09G24140,DM8C12G01300	DM8C05G09630,DM8C05G11380,DM8C07G22760,DM8C08G18620,DM8C09G24140,DM8C12G01300
GO:0002229	defense response to oomycetes		0.02237	21	DM8C01G34600,DM8C02G16030,DM8C03G20390,DM8C03G22150,DM8C03G30390,DM8C05G24270,DM8C05G24280,DM8C05G24290,DM8C06G26340,DM8C08G14540,DM8C08G18890,DM8C09G00600,DM8C09G01560,DM8C09G26140,DM8C09G29210,DM8C10G02310,DM8C10G02320,DM8C10G02810,DM8C12G06140,DM8C12G29000,DM8sca84G00110			0.02237	over						68	21	13.48					DM8C01G34600,DM8C02G16030,DM8C03G20390,DM8C03G22150,DM8C03G30390,DM8C05G24270,DM8C05G24280,DM8C05G24290,DM8C06G26340,DM8C08G14540,DM8C08G18890,DM8C09G00600,DM8C09G01560,DM8C09G26140,DM8C09G29210,DM8C10G02310,DM8C10G02320,DM8C10G02810,DM8C12G06140,DM8C12G29000,DM8sca84G00110
GO:0048479	style development		0.02329	3	DM8C01G07350,DM8C05G01070,DM8sca49G00110			0.02329	over	0.02736	over				4	3	0.79	4	3	0.79		DM8C01G07350,DM8C05G01070,DM8sca49G00110	DM8C01G07350,DM8C05G01070,DM8sca49G00110
GO:0007100	mitotic centrosome separation		0.02109	2	DM8C03G03770,DM8C04G33660			0.0241	over	0.02109	over				2	2	0.4	2	2	0.4		DM8C03G03770,DM8C04G33660	DM8C03G03770,DM8C04G33660
GO:0019374	galactolipid metabolic process		0.02416	5	DM8C01G30590,DM8C01G36930,DM8C05G27170,DM8C10G06560,DM8C12G03080			0.02416	over	0.02416	over				17	5	3.37	17	5	3.36		DM8C01G30590,DM8C01G36930,DM8C05G27170,DM8C10G06560,DM8C12G03080	DM8C01G30590,DM8C01G36930,DM8C05G27170,DM8C10G06560,DM8C12G03080
GO:0031365	N-terminal protein amino acid modification		0.02114	8	DM8C02G32920,DM8C05G02640,DM8C06G20180,DM8C06G22190,DM8C07G06000,DM8C07G06010,DM8C08G16470,DM8C10G00160			0.02465	over	0.02114	over				21	8	4.16	21	8	4.15		DM8C02G32920,DM8C05G02640,DM8C06G20180,DM8C06G22190,DM8C07G06000,DM8C07G06010,DM8C08G16470,DM8C10G00160	DM8C02G32920,DM8C05G02640,DM8C06G20180,DM8C06G22190,DM8C07G06000,DM8C07G06010,DM8C08G16470,DM8C10G00160
GO:1902265	abscisic acid homeostasis		0.02476	3	DM8C04G00760,DM8C05G05090,DM8C10G01460			0.02476	over	0.02847	over				3	3	0.59	3	3	0.59		DM8C04G00760,DM8C05G05090,DM8C10G01460	DM8C04G00760,DM8C05G05090,DM8C10G01460
GO:0022411	cellular component disassembly		0.02539	32	DM8C01G26440,DM8C01G36290,DM8C01G45780,DM8C01G48080,DM8C01G48490,DM8C02G33710,DM8C03G18440,DM8C03G33970,DM8C04G05980,DM8C04G09990,DM8C04G16750,DM8C06G02080,DM8C06G10430,DM8C06G12170,DM8C06G12560,DM8C06G32650,DM8C07G01280,DM8C07G01450,DM8C08G16910,DM8C09G04930,DM8C09G19990,DM8C09G21790,DM8C09G23430,DM8C09G27080,DM8C10G00160,DM8C10G01110,DM8C10G17970,DM8C10G23580,DM8C12G02350,DM8C12G09870,DM8C12G22…			0.02539	over						126	32	24.98					DM8C01G26440,DM8C01G36290,DM8C01G45780,DM8C01G48080,DM8C01G48490,DM8C02G33710,DM8C03G18440,DM8C03G33970,DM8C04G05980,DM8C04G09990,DM8C04G16750,DM8C06G02080,DM8C06G10430,DM8C06G12170,DM8C06G12560,DM8C06G32650,DM8C07G01280,DM8C07G01450,DM8C08G16910,DM8C09G04930,DM8C09G19990,DM8C09G21790,DM8C09G23430,DM8C09G27080,DM8C10G00160,DM8C10G01110,DM8C10G17970,DM8C10G23580,DM8C12G02350,DM8C12G09870,DM8C12G22…
GO:0030307	positive regulation of cell growth		0.02671	13	DM8C01G43430,DM8C01G46020,DM8C02G17900,DM8C02G27350,DM8C03G22050,DM8C03G34380,DM8C06G19730,DM8C06G33230,DM8C08G02610,DM8C09G09480,DM8C10G13060,DM8C12G03730,DM8sca126G00010			0.02671	over						44	13	8.72					DM8C01G43430,DM8C01G46020,DM8C02G17900,DM8C02G27350,DM8C03G22050,DM8C03G34380,DM8C06G19730,DM8C06G33230,DM8C08G02610,DM8C09G09480,DM8C10G13060,DM8C12G03730,DM8sca126G00010
GO:0051701	biological process involved in interaction with host		0.02736	19	DM8C01G37680,DM8C02G12900,DM8C03G00760,DM8C03G29520,DM8C03G37320,DM8C03G37330,DM8C03G37350,DM8C05G19940,DM8C06G11570,DM8C06G15080,DM8C06G27160,DM8C06G28440,DM8C06G29610,DM8C07G00090,DM8C07G15040,DM8C09G11350,DM8C09G11560,DM8C11G04330,DM8C11G25360			0.02736	over						88	19	17.45					DM8C01G37680,DM8C02G12900,DM8C03G00760,DM8C03G29520,DM8C03G37320,DM8C03G37330,DM8C03G37350,DM8C05G19940,DM8C06G11570,DM8C06G15080,DM8C06G27160,DM8C06G28440,DM8C06G29610,DM8C07G00090,DM8C07G15040,DM8C09G11350,DM8C09G11560,DM8C11G04330,DM8C11G25360
GO:0017000	antibiotic biosynthetic process		0.02872	6	DM8C01G47060,DM8C03G33220,DM8C07G22760,DM8C08G28580,DM8C10G03050,DM8C12G01300			0.02872	over						13	6	2.58					DM8C01G47060,DM8C03G33220,DM8C07G22760,DM8C08G28580,DM8C10G03050,DM8C12G01300
GO:0005977	glycogen metabolic process		0.02942	17	DM8C01G23040,DM8C01G46540,DM8C03G08380,DM8C03G08390,DM8C03G08410,DM8C03G08420,DM8C03G08430,DM8C03G08450,DM8C03G08460,DM8C03G08480,DM8C03G08490,DM8C04G06100,DM8C04G21950,DM8C04G25070,DM8C06G17650,DM8C07G01280,DM8C09G11360			0.02942	over						44	17	8.72					DM8C01G23040,DM8C01G46540,DM8C03G08380,DM8C03G08390,DM8C03G08410,DM8C03G08420,DM8C03G08430,DM8C03G08450,DM8C03G08460,DM8C03G08480,DM8C03G08490,DM8C04G06100,DM8C04G21950,DM8C04G25070,DM8C06G17650,DM8C07G01280,DM8C09G11360
GO:0016102	diterpenoid biosynthetic process		0.02966	41	DM8C01G34600,DM8C01G38110,DM8C01G42480,DM8C01G42530,DM8C02G19720,DM8C02G26530,DM8C02G27040,DM8C03G02170,DM8C06G12920,DM8C06G16220,DM8C06G16290,DM8C06G16620,DM8C06G16740,DM8C06G23220,DM8C06G23250,DM8C06G23270,DM8C06G23280,DM8C06G23290,DM8C06G24530,DM8C08G01100,DM8C08G03090,DM8C08G13850,DM8C08G20310,DM8C08G23950,DM8C08G27130,DM8C09G18260,DM8C09G28950,DM8C09G30510,DM8C09G30520,DM8C09G30590,DM8C10G00…			0.02966	over						139	41	27.56					DM8C01G34600,DM8C01G38110,DM8C01G42480,DM8C01G42530,DM8C02G19720,DM8C02G26530,DM8C02G27040,DM8C03G02170,DM8C06G12920,DM8C06G16220,DM8C06G16290,DM8C06G16620,DM8C06G16740,DM8C06G23220,DM8C06G23250,DM8C06G23270,DM8C06G23280,DM8C06G23290,DM8C06G24530,DM8C08G01100,DM8C08G03090,DM8C08G13850,DM8C08G20310,DM8C08G23950,DM8C08G27130,DM8C09G18260,DM8C09G28950,DM8C09G30510,DM8C09G30520,DM8C09G30590,DM8C10G00…
GO:0085029	extracellular matrix assembly		0.02995	12	DM8C01G23230,DM8C01G47770,DM8C02G11780,DM8C03G11350,DM8C03G21630,DM8C04G06450,DM8C04G21200,DM8C04G23010,DM8C05G05180,DM8C05G25930,DM8C07G00510,DM8C08G18110			0.02995	over						41	12	8.13					DM8C01G23230,DM8C01G47770,DM8C02G11780,DM8C03G11350,DM8C03G21630,DM8C04G06450,DM8C04G21200,DM8C04G23010,DM8C05G05180,DM8C05G25930,DM8C07G00510,DM8C08G18110
GO:1901992	positive regulation of mitotic cell cycle phase transition		0.02999	4	DM8C02G33830,DM8C04G33660,DM8C04G33920,DM8C06G28060			0.02999	over						9	4	1.78					DM8C02G33830,DM8C04G33660,DM8C04G33920,DM8C06G28060
GO:0120254	olefinic compound metabolic process		0.0309	37	DM8C01G05800,DM8C01G31600,DM8C01G43430,DM8C02G05010,DM8C02G18450,DM8C02G18460,DM8C02G20160,DM8C02G20960,DM8C02G26010,DM8C02G27340,DM8C02G32520,DM8C03G05450,DM8C03G19730,DM8C03G20060,DM8C03G20390,DM8C03G20980,DM8C03G37430,DM8C04G25600,DM8C04G26670,DM8C04G28840,DM8C04G36540,DM8C05G04520,DM8C05G17350,DM8C05G24170,DM8C05G27310,DM8C07G14330,DM8C07G17090,DM8C09G05110,DM8C09G20410,DM8C10G05870,DM8C10G21…			0.0309	over						141	37	27.96					DM8C01G05800,DM8C01G31600,DM8C01G43430,DM8C02G05010,DM8C02G18450,DM8C02G18460,DM8C02G20160,DM8C02G20960,DM8C02G26010,DM8C02G27340,DM8C02G32520,DM8C03G05450,DM8C03G19730,DM8C03G20060,DM8C03G20390,DM8C03G20980,DM8C03G37430,DM8C04G25600,DM8C04G26670,DM8C04G28840,DM8C04G36540,DM8C05G04520,DM8C05G17350,DM8C05G24170,DM8C05G27310,DM8C07G14330,DM8C07G17090,DM8C09G05110,DM8C09G20410,DM8C10G05870,DM8C10G21…
GO:0010971	positive regulation of G2/M transition of mitotic cell cycle		0.03213	3	DM8C02G33830,DM8C04G33920,DM8C06G28060			0.03213	over						5	3	0.99					DM8C02G33830,DM8C04G33920,DM8C06G28060
GO:0006659	phosphatidylserine biosynthetic process		0.03216	3	DM8C04G20820,DM8C05G04100,DM8C05G22300			0.03216	over						6	3	1.19					DM8C04G20820,DM8C05G04100,DM8C05G22300
GO:0045861	negative regulation of proteolysis		0.03258	20	DM8C02G03710,DM8C02G12710,DM8C03G19370,DM8C03G19520,DM8C03G24460,DM8C03G24480,DM8C03G24500,DM8C04G23850,DM8C04G33160,DM8C04G33170,DM8C06G28500,DM8C09G01130,DM8C09G26370,DM8C09G26380,DM8C09G26390,DM8C09G26410,DM8C09G26420,DM8C09G26440,DM8C09G31200,Soltu.DM.09G025860			0.03258	over						72	20	14.28					DM8C02G03710,DM8C02G12710,DM8C03G19370,DM8C03G19520,DM8C03G24460,DM8C03G24480,DM8C03G24500,DM8C04G23850,DM8C04G33160,DM8C04G33170,DM8C06G28500,DM8C09G01130,DM8C09G26370,DM8C09G26380,DM8C09G26390,DM8C09G26410,DM8C09G26420,DM8C09G26440,DM8C09G31200,Soltu.DM.09G025860
GO:0046340	diacylglycerol catabolic process		0.03262	8	DM8C02G17240,DM8C02G17260,DM8C02G17270,DM8C02G17290,DM8C02G17300,DM8C03G37430,DM8C12G17950,DM8C12G17960			0.03262	over						24	8	4.76					DM8C02G17240,DM8C02G17260,DM8C02G17270,DM8C02G17290,DM8C02G17300,DM8C03G37430,DM8C12G17950,DM8C12G17960
GO:0071695	anatomical structure maturation		0.03374	53	DM8C01G11980,DM8C01G18040,DM8C01G19130,DM8C01G29170,DM8C01G31600,DM8C01G41300,DM8C01G48290,DM8C02G02890,DM8C02G05010,DM8C02G05830,DM8C02G14070,DM8C02G16340,DM8C02G23730,DM8C02G27340,DM8C03G05450,DM8C03G21600,DM8C03G26720,DM8C03G30480,DM8C04G00760,DM8C04G02530,DM8C04G07930,DM8C04G09270,DM8C05G05090,DM8C06G00400,DM8C06G14720,DM8C06G14730,DM8C06G15610,DM8C06G25930,DM8C06G26470,DM8C06G31220,DM8C07G00…			0.03374	over						221	53	43.82					DM8C01G11980,DM8C01G18040,DM8C01G19130,DM8C01G29170,DM8C01G31600,DM8C01G41300,DM8C01G48290,DM8C02G02890,DM8C02G05010,DM8C02G05830,DM8C02G14070,DM8C02G16340,DM8C02G23730,DM8C02G27340,DM8C03G05450,DM8C03G21600,DM8C03G26720,DM8C03G30480,DM8C04G00760,DM8C04G02530,DM8C04G07930,DM8C04G09270,DM8C05G05090,DM8C06G00400,DM8C06G14720,DM8C06G14730,DM8C06G15610,DM8C06G25930,DM8C06G26470,DM8C06G31220,DM8C07G00…
GO:0019405	alditol catabolic process		0.03413	4	DM8C03G32300,DM8C06G04210,DM8C06G27250,DM8C11G04530			0.03413	over						6	4	1.19					DM8C03G32300,DM8C06G04210,DM8C06G27250,DM8C11G04530
GO:0048827	phyllome development		0.03464	182	DM8C01G07350,DM8C01G15600,DM8C01G24070,DM8C01G24900,DM8C01G25240,DM8C01G26900,DM8C01G27160,DM8C01G29270,DM8C01G29490,DM8C01G31620,DM8C01G34890,DM8C01G39400,DM8C01G41980,DM8C01G42000,DM8C01G44810,DM8C01G47990,DM8C02G04530,DM8C02G06250,DM8C02G06300,DM8C02G11800,DM8C02G15030,DM8C02G15050,DM8C02G16810,DM8C02G16820,DM8C02G17200,DM8C02G17900,DM8C02G18930,DM8C02G20360,DM8C02G20880,DM8C02G24490,DM8C02G27…			0.03464	over						832	182	164.96					DM8C01G07350,DM8C01G15600,DM8C01G24070,DM8C01G24900,DM8C01G25240,DM8C01G26900,DM8C01G27160,DM8C01G29270,DM8C01G29490,DM8C01G31620,DM8C01G34890,DM8C01G39400,DM8C01G41980,DM8C01G42000,DM8C01G44810,DM8C01G47990,DM8C02G04530,DM8C02G06250,DM8C02G06300,DM8C02G11800,DM8C02G15030,DM8C02G15050,DM8C02G16810,DM8C02G16820,DM8C02G17200,DM8C02G17900,DM8C02G18930,DM8C02G20360,DM8C02G20880,DM8C02G24490,DM8C02G27…
GO:0006986	response to unfolded protein		0.03542	14	DM8C01G27550,DM8C01G46280,DM8C02G22560,DM8C04G35880,DM8C04G36590,DM8C05G27550,DM8C06G27700,DM8C06G27950,DM8C07G13480,DM8C08G13580,DM8C08G19840,DM8C08G25550,DM8C09G05920,DM8C12G03810			0.03542	over						67	14	13.28					DM8C01G27550,DM8C01G46280,DM8C02G22560,DM8C04G35880,DM8C04G36590,DM8C05G27550,DM8C06G27700,DM8C06G27950,DM8C07G13480,DM8C08G13580,DM8C08G19840,DM8C08G25550,DM8C09G05920,DM8C12G03810
GO:0015849	organic acid transport		0.01464	57	DM8C01G03940,DM8C01G25130,DM8C01G25150,DM8C01G26650,DM8C01G41980,DM8C01G42000,DM8C02G09570,DM8C02G20160,DM8C02G30220,DM8C02G30320,DM8C03G03280,DM8C03G08270,DM8C03G11600,DM8C03G11610,DM8C03G11620,DM8C03G11980,DM8C03G13240,DM8C03G21970,DM8C03G24850,DM8C04G00980,DM8C04G20390,DM8C04G30530,DM8C05G02730,DM8C05G21790,DM8C05G24270,DM8C05G24280,DM8C05G24290,DM8C06G04260,DM8C06G10490,DM8C06G15520,DM8C06G16…			0.03545	over	0.01464	over				180	49	35.69	180	52	35.57		DM8C01G25130,DM8C01G25150,DM8C01G26650,DM8C01G41980,DM8C01G42000,DM8C02G09570,DM8C02G20160,DM8C02G30320,DM8C03G03280,DM8C03G08270,DM8C03G11600,DM8C03G11610,DM8C03G11620,DM8C03G11980,DM8C03G13240,DM8C03G21970,DM8C03G24850,DM8C04G00980,DM8C04G20390,DM8C04G30530,DM8C05G02730,DM8C05G21790,DM8C05G24270,DM8C05G24280,DM8C05G24290,DM8C06G04260,DM8C06G10490,DM8C06G15520,DM8C06G16770,DM8C06G23010,DM8C06G25…	DM8C01G03940,DM8C01G25130,DM8C01G25150,DM8C01G26650,DM8C01G41980,DM8C01G42000,DM8C02G09570,DM8C02G20160,DM8C02G30220,DM8C02G30320,DM8C03G03280,DM8C03G08270,DM8C03G11600,DM8C03G11610,DM8C03G11620,DM8C03G11980,DM8C03G13240,DM8C03G21970,DM8C03G24850,DM8C04G00980,DM8C04G20390,DM8C04G30530,DM8C05G02730,DM8C05G21790,DM8C05G24270,DM8C05G24290,DM8C06G04260,DM8C06G10490,DM8C06G15520,DM8C06G16770,DM8C06G23…
GO:1901264	carbohydrate derivative transport		0.03577	28	DM8C01G09090,DM8C01G26650,DM8C01G30130,DM8C02G19280,DM8C04G23020,DM8C04G23890,DM8C06G17180,DM8C06G24130,DM8C06G24280,DM8C06G25860,DM8C06G26330,DM8C06G26780,DM8C07G20270,DM8C07G21860,DM8C07G25870,DM8C08G01430,DM8C08G12360,DM8C08G13470,DM8C08G13610,DM8C09G07780,DM8C11G18270,DM8C12G01610,DM8C12G01650,DM8C12G04370,DM8C12G05760,DM8C12G15200,DM8C12G23500,DM8sca41G00180			0.03577	over						94	28	18.64					DM8C01G09090,DM8C01G26650,DM8C01G30130,DM8C02G19280,DM8C04G23020,DM8C04G23890,DM8C06G17180,DM8C06G24130,DM8C06G24280,DM8C06G25860,DM8C06G26330,DM8C06G26780,DM8C07G20270,DM8C07G21860,DM8C07G25870,DM8C08G01430,DM8C08G12360,DM8C08G13470,DM8C08G13610,DM8C09G07780,DM8C11G18270,DM8C12G01610,DM8C12G01650,DM8C12G04370,DM8C12G05760,DM8C12G15200,DM8C12G23500,DM8sca41G00180
GO:0080163	regulation of protein serine/threonine phosphatase activity		0.03586	5	DM8C05G20740,DM8C06G18090,DM8C08G22870,DM8C09G28100,DM8C09G28110			0.03586	over						10	5	1.98					DM8C05G20740,DM8C06G18090,DM8C08G22870,DM8C09G28100,DM8C09G28110
GO:0010345	suberin biosynthetic process		0.03643	14	DM8C01G12700,DM8C01G40480,DM8C03G00430,DM8C03G20980,DM8C04G06450,DM8C05G25930,DM8C06G31610,DM8C09G25980,DM8C10G26650,DM8C10G26670,DM8C10G26680,DM8C10G26690,DM8C10G26710,DM8C11G04240			0.03643	over						34	14	6.74					DM8C01G12700,DM8C01G40480,DM8C03G00430,DM8C03G20980,DM8C04G06450,DM8C05G25930,DM8C06G31610,DM8C09G25980,DM8C10G26650,DM8C10G26670,DM8C10G26680,DM8C10G26690,DM8C10G26710,DM8C11G04240
GO:1905177	tracheary element differentiation		0.03683	5	DM8C02G24260,DM8C06G10760,DM8C06G12700,DM8C08G12960,DM8C08G15290			0.03683	over						12	5	2.38					DM8C02G24260,DM8C06G10760,DM8C06G12700,DM8C08G12960,DM8C08G15290
GO:0045943	positive regulation of transcription by RNA polymerase I		0.03707	5	DM8C01G43900,DM8C01G44940,DM8C02G03370,DM8C10G13170,DM8C12G22770			0.03707	over						14	5	2.78					DM8C01G43900,DM8C01G44940,DM8C02G03370,DM8C10G13170,DM8C12G22770
GO:0006325	chromatin organization		0.01842	82	DM8C01G03680,DM8C01G31290,DM8C01G46820,DM8C02G18650,DM8C02G20890,DM8C02G22750,DM8C02G33240,DM8C03G04290,DM8C03G06020,DM8C03G16760,DM8C03G26720,DM8C04G03100,DM8C04G04170,DM8C04G04390,DM8C04G06160,DM8C04G07930,DM8C04G15780,DM8C04G23850,DM8C04G33660,DM8C04G36760,DM8C04G36960,DM8C05G05400,DM8C05G05420,DM8C05G06160,DM8C05G12680,DM8C06G02770,DM8C06G09790,DM8C06G10200,DM8C06G11570,DM8C06G13900,DM8C06G14…			0.03766	under	0.01842	under				528	76	104.68	528	71	104.35		DM8C01G03680,DM8C01G46820,DM8C02G18650,DM8C02G20890,DM8C02G22750,DM8C02G33240,DM8C03G04290,DM8C03G06020,DM8C03G16760,DM8C03G26720,DM8C04G03100,DM8C04G04170,DM8C04G04390,DM8C04G06160,DM8C04G07930,DM8C04G15780,DM8C04G23850,DM8C04G33660,DM8C04G36760,DM8C04G36960,DM8C05G05400,DM8C05G05420,DM8C05G06160,DM8C05G12680,DM8C06G02770,DM8C06G09790,DM8C06G10200,DM8C06G11570,DM8C06G13900,DM8C06G14280,DM8C06G15…	DM8C01G03680,DM8C01G31290,DM8C01G46820,DM8C02G18650,DM8C02G22750,DM8C02G33240,DM8C03G04290,DM8C03G06020,DM8C03G16760,DM8C03G26720,DM8C04G03100,DM8C04G04170,DM8C04G04390,DM8C04G07930,DM8C04G15780,DM8C04G23850,DM8C04G33660,DM8C04G36760,DM8C05G05400,DM8C05G05420,DM8C05G06160,DM8C06G02770,DM8C06G09790,DM8C06G10200,DM8C06G11570,DM8C06G13900,DM8C06G14280,DM8C06G15080,DM8C06G15110,DM8C06G15140,DM8C06G16…
GO:0034285	response to disaccharide		0.03819	35	DM8C01G13240,DM8C01G31210,DM8C01G34600,DM8C01G43430,DM8C01G44290,DM8C01G49100,DM8C02G16810,DM8C02G16820,DM8C02G23760,DM8C02G26530,DM8C02G27590,DM8C04G24350,DM8C04G29920,DM8C04G36660,DM8C05G11380,DM8C05G23200,DM8C06G04260,DM8C06G16760,DM8C06G24220,DM8C06G24530,DM8C06G25540,DM8C07G03470,DM8C07G13790,DM8C08G13850,DM8C09G03230,DM8C09G03640,DM8C09G18260,DM8C09G28950,DM8C10G16520,DM8C11G20870,DM8C12G00…			0.03819	over	0.03819	over				98	31	19.43	98	31	19.37		DM8C01G13240,DM8C01G31210,DM8C01G34600,DM8C01G43430,DM8C01G44290,DM8C01G49100,DM8C02G16810,DM8C02G16820,DM8C02G26530,DM8C02G27590,DM8C04G24350,DM8C04G36660,DM8C05G11380,DM8C05G23200,DM8C06G04260,DM8C06G16760,DM8C06G24220,DM8C06G24530,DM8C07G03470,DM8C07G13790,DM8C08G13850,DM8C09G03230,DM8C09G03640,DM8C09G18260,DM8C09G28950,DM8C10G16520,DM8C11G20870,DM8C12G00440,DM8C12G03720,DM8C12G27860,DM8C12G28…	DM8C01G13240,DM8C01G34600,DM8C01G43430,DM8C01G44290,DM8C01G49100,DM8C02G16810,DM8C02G16820,DM8C02G23760,DM8C02G27590,DM8C04G24350,DM8C04G29920,DM8C04G36660,DM8C05G11380,DM8C05G23200,DM8C06G04260,DM8C06G16760,DM8C06G24220,DM8C06G25540,DM8C07G03470,DM8C07G13790,DM8C08G13850,DM8C09G03230,DM8C09G03640,DM8C09G18260,DM8C09G28950,DM8C10G16520,DM8C11G20870,DM8C12G00440,DM8C12G03720,DM8C12G21670,DM8C12G27…
GO:1902751	positive regulation of cell cycle G2/M phase transition		0.03929	3	DM8C02G33830,DM8C04G33920,DM8C06G28060			0.03929	over						5	3	0.99					DM8C02G33830,DM8C04G33920,DM8C06G28060
GO:0042256	cytosolic ribosome assembly		0.03965	4	DM8C02G05600,DM8C04G24730,DM8C12G02690,DM8sca61G00160			0.03965	over	0.04465	over				4	3	0.79	4	3	0.79		DM8C02G05600,DM8C12G02690,DM8sca61G00160	DM8C02G05600,DM8C04G24730,DM8C12G02690
GO:0019682	glyceraldehyde-3-phosphate metabolic process		0.03684	9	DM8C01G07360,DM8C01G20800,DM8C01G38810,DM8C02G33730,DM8C03G15400,DM8C05G01010,DM8C06G04210,DM8C08G14580,DM8C08G14950			0.04008	over	0.03684	over				24	9	4.76	24	9	4.74		DM8C01G07360,DM8C01G20800,DM8C01G38810,DM8C02G33730,DM8C03G15400,DM8C05G01010,DM8C06G04210,DM8C08G14580,DM8C08G14950	DM8C01G07360,DM8C01G20800,DM8C01G38810,DM8C02G33730,DM8C03G15400,DM8C05G01010,DM8C06G04210,DM8C08G14580,DM8C08G14950
GO:0010229	inflorescence development		0.04016	11	DM8C01G47540,DM8C02G17840,DM8C02G30430,DM8C03G20390,DM8C03G33660,DM8C08G01440,DM8C09G22910,DM8C10G04810,DM8C11G17490,DM8C11G22930,DM8C12G10800			0.04016	over						32	11	6.34					DM8C01G47540,DM8C02G17840,DM8C02G30430,DM8C03G20390,DM8C03G33660,DM8C08G01440,DM8C09G22910,DM8C10G04810,DM8C11G17490,DM8C11G22930,DM8C12G10800
GO:0048437	floral organ development		0.01056	93	DM8C01G07350,DM8C01G23010,DM8C01G24380,DM8C01G25240,DM8C01G26890,DM8C01G26900,DM8C01G35070,DM8C01G43840,DM8C01G47990,DM8C02G11800,DM8C02G16810,DM8C02G16820,DM8C02G18750,DM8C02G20880,DM8C02G23760,DM8C02G24010,DM8C02G24490,DM8C02G24600,DM8C02G28450,DM8C02G31740,DM8C03G01770,DM8C03G03330,DM8C03G09410,DM8C03G11480,DM8C03G16930,DM8C03G17290,DM8C03G20110,DM8C03G20390,DM8C03G24640,DM8C03G25420,DM8C03G29…			0.04102	over	0.01056	over				334	75	66.22	334	83	66.01		DM8C01G07350,DM8C01G25240,DM8C01G26900,DM8C01G35070,DM8C01G43840,DM8C01G47990,DM8C02G11800,DM8C02G16810,DM8C02G16820,DM8C02G20880,DM8C02G24490,DM8C02G28450,DM8C02G31740,DM8C03G03330,DM8C03G09410,DM8C03G11480,DM8C03G16930,DM8C03G20390,DM8C03G24640,DM8C03G29600,DM8C03G35470,DM8C04G21200,DM8C04G22090,DM8C04G22120,DM8C04G22190,DM8C04G22220,DM8C04G22230,DM8C04G22240,DM8C04G22280,DM8C04G22300,DM8C04G22…	DM8C01G07350,DM8C01G23010,DM8C01G24380,DM8C01G25240,DM8C01G26890,DM8C01G26900,DM8C01G35070,DM8C01G43840,DM8C01G47990,DM8C02G11800,DM8C02G16810,DM8C02G16820,DM8C02G18750,DM8C02G20880,DM8C02G23760,DM8C02G24010,DM8C02G24490,DM8C02G24600,DM8C02G28450,DM8C02G31740,DM8C03G01770,DM8C03G03330,DM8C03G09410,DM8C03G11480,DM8C03G16930,DM8C03G17290,DM8C03G20110,DM8C03G20390,DM8C03G24640,DM8C03G25420,DM8C03G29…
GO:0006208	pyrimidine nucleobase catabolic process		0.04146	4	DM8C01G42640,DM8C03G20400,DM8C10G12830,DM8C12G19900			0.04146	over						7	4	1.39					DM8C01G42640,DM8C03G20400,DM8C10G12830,DM8C12G19900
GO:0006311	meiotic gene conversion		0.04347	2	DM8C06G10200,DM8C06G24810			0.04347	over	0.04347	over				6	2	1.19	6	2	1.19		DM8C06G10200,DM8C06G24810	DM8C06G10200,DM8C06G24810
GO:0090068	positive regulation of cell cycle process		0.04347	10	DM8C02G14940,DM8C02G33830,DM8C03G03770,DM8C04G33660,DM8C04G33920,DM8C06G05150,DM8C06G28060,DM8C07G22230,DM8C10G03210,DM8C11G02960			0.04347	over						42	10	8.33					DM8C02G14940,DM8C02G33830,DM8C03G03770,DM8C04G33660,DM8C04G33920,DM8C06G05150,DM8C06G28060,DM8C07G22230,DM8C10G03210,DM8C11G02960
GO:0006066	alcohol metabolic process		0.04402	64	DM8C01G00940,DM8C01G02090,DM8C01G05800,DM8C01G20800,DM8C01G42940,DM8C01G42950,DM8C01G42970,DM8C01G43430,DM8C01G47240,DM8C02G00970,DM8C02G22560,DM8C02G26010,DM8C02G31970,DM8C02G33290,DM8C03G06440,DM8C03G19730,DM8C03G20090,DM8C03G32300,DM8C04G20820,DM8C04G23850,DM8C04G25590,DM8C04G25600,DM8C04G25780,DM8C04G25790,DM8C04G26670,DM8C04G36540,DM8C05G17350,DM8C05G22300,DM8C05G24170,DM8C06G04210,DM8C06G12…			0.04402	over						219	64	43.42					DM8C01G00940,DM8C01G02090,DM8C01G05800,DM8C01G20800,DM8C01G42940,DM8C01G42950,DM8C01G42970,DM8C01G43430,DM8C01G47240,DM8C02G00970,DM8C02G22560,DM8C02G26010,DM8C02G31970,DM8C02G33290,DM8C03G06440,DM8C03G19730,DM8C03G20090,DM8C03G32300,DM8C04G20820,DM8C04G23850,DM8C04G25590,DM8C04G25600,DM8C04G25780,DM8C04G25790,DM8C04G26670,DM8C04G36540,DM8C05G17350,DM8C05G22300,DM8C05G24170,DM8C06G04210,DM8C06G12…
GO:1903338	regulation of cell wall organization or biogenesis		0.04417	9	DM8C01G23880,DM8C02G17520,DM8C02G24260,DM8C04G09910,DM8C04G30480,DM8C06G12700,DM8C06G14460,DM8C06G27230,DM8C08G26870			0.04417	over						27	9	5.35					DM8C01G23880,DM8C02G17520,DM8C02G24260,DM8C04G09910,DM8C04G30480,DM8C06G12700,DM8C06G14460,DM8C06G27230,DM8C08G26870
GO:0051291	protein heterooligomerization		0.04462	7	DM8C02G32220,DM8C03G13310,DM8C04G36380,DM8C07G13480,DM8C09G02750,DM8C09G05280,DM8C12G03810			0.04462	over						19	7	3.77					DM8C02G32220,DM8C03G13310,DM8C04G36380,DM8C07G13480,DM8C09G02750,DM8C09G05280,DM8C12G03810
GO:0002532	production of molecular mediator involved in inflammatory response		0.04466	4	DM8C02G18450,DM8C02G18460,DM8C12G08330,DM8C12G28620			0.04466	over						8	4	1.59					DM8C02G18450,DM8C02G18460,DM8C12G08330,DM8C12G28620
GO:0021700	developmental maturation		0.04493	63	DM8C01G11980,DM8C01G18040,DM8C01G19130,DM8C01G29170,DM8C01G31600,DM8C01G33410,DM8C01G41300,DM8C01G43840,DM8C01G48290,DM8C02G02890,DM8C02G05010,DM8C02G05830,DM8C02G14070,DM8C02G16340,DM8C02G22790,DM8C02G23730,DM8C02G27340,DM8C03G02840,DM8C03G05450,DM8C03G21600,DM8C03G26720,DM8C03G30480,DM8C04G00760,DM8C04G02530,DM8C04G07930,DM8C04G09270,DM8C05G05090,DM8C05G12850,DM8C06G00400,DM8C06G14720,DM8C06G14…			0.04493	over						275	63	54.52					DM8C01G11980,DM8C01G18040,DM8C01G19130,DM8C01G29170,DM8C01G31600,DM8C01G33410,DM8C01G41300,DM8C01G43840,DM8C01G48290,DM8C02G02890,DM8C02G05010,DM8C02G05830,DM8C02G14070,DM8C02G16340,DM8C02G22790,DM8C02G23730,DM8C02G27340,DM8C03G02840,DM8C03G05450,DM8C03G21600,DM8C03G26720,DM8C03G30480,DM8C04G00760,DM8C04G02530,DM8C04G07930,DM8C04G09270,DM8C05G05090,DM8C05G12850,DM8C06G00400,DM8C06G14720,DM8C06G14…
GO:2000652	regulation of secondary cell wall biogenesis		0.04498	6	DM8C02G17520,DM8C02G24260,DM8C04G30480,DM8C06G12700,DM8C06G14460,DM8C08G26870			0.04498	over	0.04498	over				17	6	3.37	17	6	3.36		DM8C02G17520,DM8C02G24260,DM8C04G30480,DM8C06G12700,DM8C06G14460,DM8C08G26870	DM8C02G17520,DM8C02G24260,DM8C04G30480,DM8C06G12700,DM8C06G14460,DM8C08G26870
GO:0017126	nucleologenesis		0.04391	3	DM8C03G30740,DM8C06G25520,DM8C08G17150			0.04513	over	0.04391	over				5	3	0.99	5	3	0.99		DM8C03G30740,DM8C06G25520,DM8C08G17150	DM8C03G30740,DM8C06G25520,DM8C08G17150
GO:0051290	protein heterotetramerization		0.04519	5	DM8C03G13310,DM8C04G36380,DM8C07G13480,DM8C09G05280,DM8C12G03810			0.04519	over						11	5	2.18					DM8C03G13310,DM8C04G36380,DM8C07G13480,DM8C09G05280,DM8C12G03810
GO:0045927	positive regulation of growth		0.04529	19	DM8C01G03680,DM8C01G43430,DM8C01G46020,DM8C02G14940,DM8C02G17900,DM8C02G27350,DM8C03G22050,DM8C03G34380,DM8C04G06160,DM8C06G19730,DM8C06G19950,DM8C06G33230,DM8C07G22230,DM8C08G02610,DM8C09G09480,DM8C10G03210,DM8C10G13060,DM8C12G03730,DM8sca126G00010			0.04529	over						74	19	14.67					DM8C01G03680,DM8C01G43430,DM8C01G46020,DM8C02G14940,DM8C02G17900,DM8C02G27350,DM8C03G22050,DM8C03G34380,DM8C04G06160,DM8C06G19730,DM8C06G19950,DM8C06G33230,DM8C07G22230,DM8C08G02610,DM8C09G09480,DM8C10G03210,DM8C10G13060,DM8C12G03730,DM8sca126G00010
GO:0016540	protein autoprocessing		0.0457	3	DM8C03G29550,DM8C04G31990,DM8C06G25010			0.0457	over	0.0457	over				5	3	0.99	5	3	0.99		DM8C03G29550,DM8C04G31990,DM8C06G25010	DM8C03G29550,DM8C04G31990,DM8C06G25010
GO:0019048	modulation by virus of host process		0.04628	6	DM8C02G12900,DM8C03G37320,DM8C03G37330,DM8C03G37350,DM8C06G28440,DM8C09G11560			0.04628	over						15	6	2.97					DM8C02G12900,DM8C03G37320,DM8C03G37330,DM8C03G37350,DM8C06G28440,DM8C09G11560
GO:0009663	plasmodesma organization		0.04682	3	DM8C01G23880,DM8C08G27280,DM8C11G02960			0.04682	over						7	3	1.39					DM8C01G23880,DM8C08G27280,DM8C11G02960
GO:0015908	fatty acid transport		0.04737	7	DM8C01G41980,DM8C01G42000,DM8C02G20160,DM8C03G24850,DM8C04G20390,DM8C05G21790,DM8C06G25730			0.04737	over						21	7	4.16					DM8C01G41980,DM8C01G42000,DM8C02G20160,DM8C03G24850,DM8C04G20390,DM8C05G21790,DM8C06G25730
GO:0120255	olefinic compound biosynthetic process		0.04783	25	DM8C01G05800,DM8C01G31600,DM8C01G43430,DM8C02G05010,DM8C02G20960,DM8C02G26010,DM8C02G27340,DM8C03G05450,DM8C03G20060,DM8C03G20390,DM8C03G20980,DM8C04G26670,DM8C04G28840,DM8C04G36540,DM8C05G04520,DM8C05G24170,DM8C05G27310,DM8C07G17090,DM8C09G05110,DM8C09G20410,DM8C10G05870,DM8C10G21350,DM8C11G24460,DM8C11G24470,DM8C11G24480			0.04783	over						91	25	18.04					DM8C01G05800,DM8C01G31600,DM8C01G43430,DM8C02G05010,DM8C02G20960,DM8C02G26010,DM8C02G27340,DM8C03G05450,DM8C03G20060,DM8C03G20390,DM8C03G20980,DM8C04G26670,DM8C04G28840,DM8C04G36540,DM8C05G04520,DM8C05G24170,DM8C05G27310,DM8C07G17090,DM8C09G05110,DM8C09G20410,DM8C10G05870,DM8C10G21350,DM8C11G24460,DM8C11G24470,DM8C11G24480
GO:0007585	respiratory gaseous exchange by respiratory system		0.04806	3	DM8C02G27350,DM8C10G13060,DM8sca126G00010			0.04806	over						5	3	0.99					DM8C02G27350,DM8C10G13060,DM8sca126G00010
GO:0051445	regulation of meiotic cell cycle		0.04913	10	DM8C01G12300,DM8C02G14940,DM8C02G17520,DM8C05G10220,DM8C06G24810,DM8C06G28920,DM8C07G22230,DM8C08G14910,DM8C08G22500,DM8C10G03210			0.04913	over						35	10	6.94					DM8C01G12300,DM8C02G14940,DM8C02G17520,DM8C05G10220,DM8C06G24810,DM8C06G28920,DM8C07G22230,DM8C08G14910,DM8C08G22500,DM8C10G03210
GO:0009700	indole phytoalexin biosynthetic process		0.04955	4	DM8C03G20390,DM8C07G25240,DM8C12G08070,DM8C12G10800			0.04955	over	0.04955	over				14	4	2.78	14	4	2.77		DM8C03G20390,DM8C07G25240,DM8C12G08070,DM8C12G10800	DM8C03G20390,DM8C07G25240,DM8C12G08070,DM8C12G10800
GO:0009644	response to high light intensity		0.04968	35	DM8C01G00890,DM8C01G07870,DM8C01G11980,DM8C01G23040,DM8C01G31820,DM8C01G41300,DM8C02G21460,DM8C02G32220,DM8C03G00250,DM8C03G22520,DM8C03G30000,DM8C03G31480,DM8C04G06790,DM8C04G19700,DM8C04G20820,DM8C04G21940,DM8C05G22300,DM8C05G26640,DM8C06G27950,DM8C06G31480,DM8C07G00370,DM8C07G00650,DM8C07G16210,DM8C07G24920,DM8C08G13580,DM8C09G06740,DM8C09G09050,DM8C09G09060,DM8C09G22260,DM8C09G24660,DM8C11G04…			0.04968	over						104	35	20.62					DM8C01G00890,DM8C01G07870,DM8C01G11980,DM8C01G23040,DM8C01G31820,DM8C01G41300,DM8C02G21460,DM8C02G32220,DM8C03G00250,DM8C03G22520,DM8C03G30000,DM8C03G31480,DM8C04G06790,DM8C04G19700,DM8C04G20820,DM8C04G21940,DM8C05G22300,DM8C05G26640,DM8C06G27950,DM8C06G31480,DM8C07G00370,DM8C07G00650,DM8C07G16210,DM8C07G24920,DM8C08G13580,DM8C09G06740,DM8C09G09050,DM8C09G09060,DM8C09G22260,DM8C09G24660,DM8C11G04…
GO:0043610	regulation of carbohydrate utilization		0.04983	2	DM8C07G11690,DM8C12G04330			0.04983	over	0.04983	over				2	2	0.4	2	2	0.4		DM8C07G11690,DM8C12G04330	DM8C07G11690,DM8C12G04330
GO:0001101	response to acid chemical		0.04985	322	DM8C01G00060,DM8C01G00790,DM8C01G02830,DM8C01G03400,DM8C01G03450,DM8C01G03740,DM8C01G18080,DM8C01G18570,DM8C01G19740,DM8C01G21690,DM8C01G23040,DM8C01G23880,DM8C01G25130,DM8C01G25150,DM8C01G25660,DM8C01G27160,DM8C01G27630,DM8C01G28470,DM8C01G33120,DM8C01G34600,DM8C01G35070,DM8C01G35360,DM8C01G36950,DM8C01G40310,DM8C01G41980,DM8C01G42000,DM8C01G42460,DM8C01G42480,DM8C01G42530,DM8C01G42540,DM8C01G44…			0.04985	over						1502	322	297.8					DM8C01G00060,DM8C01G00790,DM8C01G02830,DM8C01G03400,DM8C01G03450,DM8C01G03740,DM8C01G18080,DM8C01G18570,DM8C01G19740,DM8C01G21690,DM8C01G23040,DM8C01G23880,DM8C01G25130,DM8C01G25150,DM8C01G25660,DM8C01G27160,DM8C01G27630,DM8C01G28470,DM8C01G33120,DM8C01G34600,DM8C01G35070,DM8C01G35360,DM8C01G36950,DM8C01G40310,DM8C01G41980,DM8C01G42000,DM8C01G42460,DM8C01G42480,DM8C01G42530,DM8C01G42540,DM8C01G44…
GO:2000692	negative regulation of seed maturation		0.00822	3	DM8C01G24380,DM8C05G12850,DM8C06G31220					0.00822	over							3	3	0.59			DM8C01G24380,DM8C05G12850,DM8C06G31220
GO:0043649	dicarboxylic acid catabolic process		0.00926	9	DM8C01G31010,DM8C01G31030,DM8C03G20050,DM8C05G04600,DM8C06G13270,DM8C07G14480,DM8C08G06290,DM8C10G29340,DM8C12G06060					0.00926	over							13	9	2.57			DM8C01G31010,DM8C01G31030,DM8C03G20050,DM8C05G04600,DM8C06G13270,DM8C07G14480,DM8C08G06290,DM8C10G29340,DM8C12G06060
GO:1901016	regulation of potassium ion transmembrane transporter activity		0.00985	4	DM8C02G33860,DM8C06G28280,DM8C09G22940,DM8C09G22950					0.00985	over							7	4	1.38			DM8C02G33860,DM8C06G28280,DM8C09G22940,DM8C09G22950
GO:0046031	ADP metabolic process		0.01108	14	DM8C01G13460,DM8C02G27160,DM8C04G07960,DM8C04G35270,DM8C05G04080,DM8C06G04210,DM8C06G13790,DM8C07G15280,DM8C07G19450,DM8C07G27700,DM8C08G14550,DM8C10G24760,DM8C12G00020,DM8sca49G00240					0.01108	over							37	14	7.31			DM8C01G13460,DM8C02G27160,DM8C04G07960,DM8C04G35270,DM8C05G04080,DM8C06G04210,DM8C06G13790,DM8C07G15280,DM8C07G19450,DM8C07G27700,DM8C08G14550,DM8C10G24760,DM8C12G00020,DM8sca49G00240
GO:0009132	nucleoside diphosphate metabolic process		0.01123	18	DM8C01G13460,DM8C01G27380,DM8C02G27160,DM8C04G07960,DM8C04G35270,DM8C05G04080,DM8C06G04210,DM8C06G13790,DM8C06G26790,DM8C07G15280,DM8C07G16360,DM8C07G19450,DM8C07G27700,DM8C08G04750,DM8C08G14550,DM8C10G24760,DM8C12G00020,DM8sca49G00240					0.01123	over							51	18	10.08			DM8C01G13460,DM8C01G27380,DM8C02G27160,DM8C04G07960,DM8C04G35270,DM8C05G04080,DM8C06G04210,DM8C06G13790,DM8C06G26790,DM8C07G15280,DM8C07G16360,DM8C07G19450,DM8C07G27700,DM8C08G04750,DM8C08G14550,DM8C10G24760,DM8C12G00020,DM8sca49G00240
GO:0010150	leaf senescence		0.01391	65	DM8C01G15600,DM8C01G25240,DM8C01G27160,DM8C01G29270,DM8C01G29490,DM8C01G31620,DM8C01G39400,DM8C01G44810,DM8C02G04530,DM8C02G06250,DM8C02G06300,DM8C02G15050,DM8C02G15090,DM8C02G16810,DM8C02G16820,DM8C02G18750,DM8C02G20360,DM8C02G23760,DM8C02G33680,DM8C03G17290,DM8C03G20390,DM8C03G33940,DM8C03G37550,DM8C04G00760,DM8C04G20200,DM8C04G36540,DM8C05G05090,DM8C05G11380,DM8C05G12870,DM8C05G24990,DM8C05G25…					0.01391	over							234	65	46.24			DM8C01G15600,DM8C01G25240,DM8C01G27160,DM8C01G29270,DM8C01G29490,DM8C01G31620,DM8C01G39400,DM8C01G44810,DM8C02G04530,DM8C02G06250,DM8C02G06300,DM8C02G15050,DM8C02G15090,DM8C02G16810,DM8C02G16820,DM8C02G18750,DM8C02G20360,DM8C02G23760,DM8C02G33680,DM8C03G17290,DM8C03G20390,DM8C03G33940,DM8C03G37550,DM8C04G00760,DM8C04G20200,DM8C04G36540,DM8C05G05090,DM8C05G11380,DM8C05G12870,DM8C05G24990,DM8C05G25…
GO:1901656	glycoside transport		0.01716	3	DM8C06G31730,DM8C08G01430,DM8C12G15200					0.01716	over							3	3	0.59			DM8C06G31730,DM8C08G01430,DM8C12G15200
GO:0008154	actin polymerization or depolymerization		0.018	21	DM8C01G11980,DM8C01G26440,DM8C01G28080,DM8C01G48080,DM8C01G48490,DM8C01G49210,DM8C03G18440,DM8C03G23720,DM8C03G28300,DM8C03G33970,DM8C04G09990,DM8C06G13700,DM8C06G32650,DM8C09G09140,DM8C09G21790,DM8C10G15840,DM8C10G17970,DM8C10G23580,DM8C11G11490,DM8C11G22100,DM8C12G22850					0.018	over							82	21	16.21			DM8C01G11980,DM8C01G26440,DM8C01G28080,DM8C01G48080,DM8C01G48490,DM8C01G49210,DM8C03G18440,DM8C03G23720,DM8C03G28300,DM8C03G33970,DM8C04G09990,DM8C06G13700,DM8C06G32650,DM8C09G09140,DM8C09G21790,DM8C10G15840,DM8C10G17970,DM8C10G23580,DM8C11G11490,DM8C11G22100,DM8C12G22850
GO:0009819	drought recovery		0.02061	5	DM8C01G00740,DM8C01G36950,DM8C03G38190,DM8C05G26640,DM8C11G04870					0.02061	over							9	5	1.78			DM8C01G00740,DM8C01G36950,DM8C03G38190,DM8C05G26640,DM8C11G04870
GO:0009127	purine nucleoside monophosphate biosynthetic process		0.02094	20	DM8C01G13460,DM8C01G46890,DM8C02G25460,DM8C02G27160,DM8C02G32210,DM8C04G07960,DM8C04G35270,DM8C05G04080,DM8C06G04210,DM8C06G05560,DM8C06G13790,DM8C06G30280,DM8C07G15280,DM8C07G27700,DM8C08G14550,DM8C09G05080,DM8C10G24760,DM8C11G25550,DM8C12G00020,DM8sca49G00240					0.02094	over							65	20	12.85			DM8C01G13460,DM8C01G46890,DM8C02G25460,DM8C02G27160,DM8C02G32210,DM8C04G07960,DM8C04G35270,DM8C05G04080,DM8C06G04210,DM8C06G05560,DM8C06G13790,DM8C06G30280,DM8C07G15280,DM8C07G27700,DM8C08G14550,DM8C09G05080,DM8C10G24760,DM8C11G25550,DM8C12G00020,DM8sca49G00240
GO:1903514	release of sequestered calcium ion into cytosol by endoplasmic reticulum		0.02206	2	DM8C09G22940,DM8C09G22950					0.02206	over							3	2	0.59			DM8C09G22940,DM8C09G22950
GO:0048481	plant ovule development		0.02363	18	DM8C01G23010,DM8C02G28450,DM8C03G16930,DM8C03G24640,DM8C04G33750,DM8C05G11500,DM8C05G25640,DM8C06G15900,DM8C06G15910,DM8C06G15920,DM8C06G16370,DM8C07G22130,DM8C08G02710,DM8C10G02140,DM8C10G23950,DM8C11G22680,DM8C12G10800,DM8sca116G00130					0.02363	over							57	18	11.26			DM8C01G23010,DM8C02G28450,DM8C03G16930,DM8C03G24640,DM8C04G33750,DM8C05G11500,DM8C05G25640,DM8C06G15900,DM8C06G15910,DM8C06G15920,DM8C06G16370,DM8C07G22130,DM8C08G02710,DM8C10G02140,DM8C10G23950,DM8C11G22680,DM8C12G10800,DM8sca116G00130
GO:1901576	organic substance biosynthetic process		0.02433	1277	DM8C01G00790,DM8C01G02010,DM8C01G02110,DM8C01G02130,DM8C01G02240,DM8C01G02640,DM8C01G02830,DM8C01G03170,DM8C01G03350,DM8C01G03530,DM8C01G03680,DM8C01G03740,DM8C01G03750,DM8C01G04790,DM8C01G04930,DM8C01G05730,DM8C01G05750,DM8C01G05800,DM8C01G06220,DM8C01G06280,DM8C01G06390,DM8C01G07240,DM8C01G07350,DM8C01G07480,DM8C01G08050,DM8C01G08460,DM8C01G10870,DM8C01G11570,DM8C01G11980,DM8C01G12700,DM8C01G13…					0.02433	over							6367	1277	1258.28			DM8C01G00790,DM8C01G02010,DM8C01G02110,DM8C01G02130,DM8C01G02240,DM8C01G02640,DM8C01G02830,DM8C01G03170,DM8C01G03350,DM8C01G03530,DM8C01G03680,DM8C01G03740,DM8C01G03750,DM8C01G04790,DM8C01G04930,DM8C01G05730,DM8C01G05750,DM8C01G05800,DM8C01G06220,DM8C01G06280,DM8C01G06390,DM8C01G07240,DM8C01G07350,DM8C01G07480,DM8C01G08050,DM8C01G08460,DM8C01G10870,DM8C01G11570,DM8C01G11980,DM8C01G12700,DM8C01G13…
GO:0009635	response to herbicide		0.02437	9	DM8C06G17500,DM8C07G00370,DM8C07G22630,DM8C07G22640,DM8C07G24920,DM8C08G15300,DM8C08G24900,DM8C12G01150,DM8C12G08330					0.02437	over							23	9	4.55			DM8C06G17500,DM8C07G00370,DM8C07G22630,DM8C07G22640,DM8C07G24920,DM8C08G15300,DM8C08G24900,DM8C12G01150,DM8C12G08330
GO:0070681	glutaminyl-tRNAGln biosynthesis via transamidation		0.02565	3	DM8C07G24280,DM8C09G27970,DM8C10G03270					0.02565	over							3	3	0.59			DM8C07G24280,DM8C09G27970,DM8C10G03270
GO:0010201	response to continuous far red light stimulus by the high-irradiance response system		0.02648	3	DM8C01G02830,DM8C06G29010,DM8C11G22450					0.02648	over							4	3	0.79			DM8C01G02830,DM8C06G29010,DM8C11G22450
GO:0016103	diterpenoid catabolic process		0.02697	6	DM8C01G22980,DM8C01G24380,DM8C02G27040,DM8C05G12850,DM8C07G22830,DM8C10G03020					0.02697	over							11	6	2.17			DM8C01G22980,DM8C01G24380,DM8C02G27040,DM8C05G12850,DM8C07G22830,DM8C10G03020
GO:0046700	heterocycle catabolic process		0.02741	71	DM8C01G13460,DM8C01G19530,DM8C01G23420,DM8C01G30340,DM8C01G32310,DM8C01G34480,DM8C01G40920,DM8C01G42640,DM8C02G17920,DM8C02G18290,DM8C02G27160,DM8C02G30080,DM8C03G31800,DM8C03G38190,DM8C04G05980,DM8C04G07960,DM8C04G35150,DM8C04G35270,DM8C04G36540,DM8C04G36770,DM8C05G02450,DM8C05G03110,DM8C05G04080,DM8C05G04600,DM8C05G04860,DM8C05G05180,DM8C05G05400,DM8C05G11380,DM8C05G16360,DM8C05G19460,DM8C06G04…					0.02741	over							327	71	64.62			DM8C01G13460,DM8C01G19530,DM8C01G23420,DM8C01G30340,DM8C01G32310,DM8C01G34480,DM8C01G40920,DM8C01G42640,DM8C02G17920,DM8C02G18290,DM8C02G27160,DM8C02G30080,DM8C03G31800,DM8C03G38190,DM8C04G05980,DM8C04G07960,DM8C04G35150,DM8C04G35270,DM8C04G36540,DM8C04G36770,DM8C05G02450,DM8C05G03110,DM8C05G04080,DM8C05G04600,DM8C05G04860,DM8C05G05180,DM8C05G05400,DM8C05G11380,DM8C05G16360,DM8C05G19460,DM8C06G04…
GO:0048587	regulation of short-day photoperiodism, flowering		0.0276	5	DM8C01G24380,DM8C03G11540,DM8C03G36400,DM8C05G12850,DM8C06G22590					0.0276	over							14	5	2.77			DM8C01G24380,DM8C03G11540,DM8C03G36400,DM8C05G12850,DM8C06G22590
GO:0009964	negative regulation of flavonoid biosynthetic process		0.02902	2	DM8C02G32840,DM8C03G02510					0.02902	over							2	2	0.4			DM8C02G32840,DM8C03G02510
GO:2000068	regulation of defense response to insect		0.02961	5	DM8C01G15600,DM8C02G31970,DM8C04G20200,DM8C09G24570,DM8C10G19980					0.02961	over							10	5	1.98			DM8C01G15600,DM8C02G31970,DM8C04G20200,DM8C09G24570,DM8C10G19980
GO:1902253	regulation of intrinsic apoptotic signaling pathway by p53 class mediator		0.0303	1	DM8C06G17160					0.0303	over							1	1	0.2			DM8C06G17160
GO:0033238	regulation of amine metabolic process		0.03031	6	DM8C01G48840,DM8C02G19620,DM8C04G34800,DM8C09G20410,DM8C11G18060,DM8C11G23060					0.03031	over							15	6	2.96			DM8C01G48840,DM8C02G19620,DM8C04G34800,DM8C09G20410,DM8C11G18060,DM8C11G23060
GO:0045833	negative regulation of lipid metabolic process		0.03154	5	DM8C04G29490,DM8C04G36540,DM8C08G09320,DM8C08G14580,DM8C12G08330					0.03154	over							10	5	1.98			DM8C04G29490,DM8C04G36540,DM8C08G09320,DM8C08G14580,DM8C12G08330
GO:0006266	DNA ligation		0.03164	4	DM8C01G06280,DM8C02G26490,DM8C06G23140,Soltu.DM.01G014050					0.03164	over							12	4	2.37			DM8C01G06280,DM8C02G26490,DM8C06G23140,Soltu.DM.01G014050
GO:0010071	root meristem specification		0.03215	4	DM8C01G24890,DM8C07G16130,DM8C07G27760,DM8C10G01050					0.03215	over							7	4	1.38			DM8C01G24890,DM8C07G16130,DM8C07G27760,DM8C10G01050
GO:0009719	response to endogenous stimulus		0.0326	510	DM8C01G00060,DM8C01G00740,DM8C01G00790,DM8C01G02110,DM8C01G02830,DM8C01G03680,DM8C01G03740,DM8C01G04930,DM8C01G05730,DM8C01G07240,DM8C01G08620,DM8C01G11980,DM8C01G16280,DM8C01G18080,DM8C01G18570,DM8C01G19740,DM8C01G20220,DM8C01G22180,DM8C01G23010,DM8C01G23040,DM8C01G23880,DM8C01G24380,DM8C01G25130,DM8C01G25150,DM8C01G25660,DM8C01G27630,DM8C01G28700,DM8C01G32140,DM8C01G32610,DM8C01G33120,DM8C01G34…					0.0326	over							2399	510	474.1			DM8C01G00060,DM8C01G00740,DM8C01G00790,DM8C01G02110,DM8C01G02830,DM8C01G03680,DM8C01G03740,DM8C01G04930,DM8C01G05730,DM8C01G07240,DM8C01G08620,DM8C01G11980,DM8C01G16280,DM8C01G18080,DM8C01G18570,DM8C01G19740,DM8C01G20220,DM8C01G22180,DM8C01G23010,DM8C01G23040,DM8C01G23880,DM8C01G24380,DM8C01G25130,DM8C01G25150,DM8C01G25660,DM8C01G27630,DM8C01G28700,DM8C01G32140,DM8C01G32610,DM8C01G33120,DM8C01G34…
GO:0006002	fructose 6-phosphate metabolic process		0.03299	5	DM8C01G24490,DM8C06G31930,DM8C10G20280,DM8C10G20290,DM8C12G22540					0.03299	over							10	5	1.98			DM8C01G24490,DM8C06G31930,DM8C10G20280,DM8C10G20290,DM8C12G22540
GO:0051784	negative regulation of nuclear division		0.0355	6	DM8C04G24310,DM8C06G14620,DM8C06G24810,DM8C07G06480,DM8C08G22500,DM8C09G09470					0.0355	over							23	6	4.55			DM8C04G24310,DM8C06G14620,DM8C06G24810,DM8C07G06480,DM8C08G22500,DM8C09G09470
GO:0035249	synaptic transmission, glutamatergic		0.03623	2	DM8C06G34400,DM8C09G23670					0.03623	over							2	2	0.4			DM8C06G34400,DM8C09G23670
GO:0048311	mitochondrion distribution		0.03815	2	DM8C08G15300,DM8C08G24900					0.03815	over							2	2	0.4			DM8C08G15300,DM8C08G24900
GO:0070727	cellular macromolecule localization		0.03836	193	DM8C01G03680,DM8C01G08530,DM8C01G08620,DM8C01G15920,DM8C01G23780,DM8C01G24350,DM8C01G26440,DM8C01G26890,DM8C01G26900,DM8C01G26920,DM8C01G33890,DM8C01G35120,DM8C01G37680,DM8C01G37800,DM8C01G39700,DM8C01G43730,DM8C01G45630,DM8C01G46240,DM8C01G46260,DM8C01G46620,DM8C01G47320,DM8C01G47850,DM8C01G47950,DM8C01G48510,DM8C01G49210,DM8C02G03490,DM8C02G05600,DM8C02G13270,DM8C02G15960,DM8C02G17920,DM8C02G22…					0.03836	over							936	193	184.98			DM8C01G03680,DM8C01G08530,DM8C01G08620,DM8C01G15920,DM8C01G23780,DM8C01G24350,DM8C01G26440,DM8C01G26890,DM8C01G26900,DM8C01G26920,DM8C01G33890,DM8C01G35120,DM8C01G37680,DM8C01G37800,DM8C01G39700,DM8C01G43730,DM8C01G45630,DM8C01G46240,DM8C01G46260,DM8C01G46620,DM8C01G47320,DM8C01G47850,DM8C01G47950,DM8C01G48510,DM8C01G49210,DM8C02G03490,DM8C02G05600,DM8C02G13270,DM8C02G15960,DM8C02G17920,DM8C02G22…
GO:1901361	organic cyclic compound catabolic process		0.03934	84	DM8C01G13460,DM8C01G19530,DM8C01G23420,DM8C01G30340,DM8C01G32310,DM8C01G34480,DM8C01G40920,DM8C01G42640,DM8C02G17920,DM8C02G18290,DM8C02G27160,DM8C02G30080,DM8C03G31800,DM8C03G38190,DM8C04G05980,DM8C04G07960,DM8C04G23850,DM8C04G35150,DM8C04G35270,DM8C04G36540,DM8C04G36770,DM8C05G02450,DM8C05G03110,DM8C05G04080,DM8C05G04600,DM8C05G04860,DM8C05G05180,DM8C05G05400,DM8C05G11380,DM8C05G16360,DM8C05G19…					0.03934	over							392	84	77.47			DM8C01G13460,DM8C01G19530,DM8C01G23420,DM8C01G30340,DM8C01G32310,DM8C01G34480,DM8C01G40920,DM8C01G42640,DM8C02G17920,DM8C02G18290,DM8C02G27160,DM8C02G30080,DM8C03G31800,DM8C03G38190,DM8C04G05980,DM8C04G07960,DM8C04G23850,DM8C04G35150,DM8C04G35270,DM8C04G36540,DM8C04G36770,DM8C05G02450,DM8C05G03110,DM8C05G04080,DM8C05G04600,DM8C05G04860,DM8C05G05180,DM8C05G05400,DM8C05G11380,DM8C05G16360,DM8C05G19…
GO:0034655	nucleobase-containing compound catabolic process		0.04081	54	DM8C01G13460,DM8C01G19530,DM8C01G30340,DM8C01G32310,DM8C01G34480,DM8C01G40920,DM8C02G17920,DM8C02G27160,DM8C03G31800,DM8C03G38190,DM8C04G05980,DM8C04G07960,DM8C04G35150,DM8C04G35270,DM8C04G36770,DM8C05G02450,DM8C05G03110,DM8C05G04080,DM8C05G04860,DM8C05G05180,DM8C05G05400,DM8C05G16360,DM8C05G19460,DM8C06G04210,DM8C06G05150,DM8C06G13790,DM8C06G22020,DM8C06G23850,DM8C06G26640,DM8C06G27630,DM8C06G28…					0.04081	over							263	54	51.98			DM8C01G13460,DM8C01G19530,DM8C01G30340,DM8C01G32310,DM8C01G34480,DM8C01G40920,DM8C02G17920,DM8C02G27160,DM8C03G31800,DM8C03G38190,DM8C04G05980,DM8C04G07960,DM8C04G35150,DM8C04G35270,DM8C04G36770,DM8C05G02450,DM8C05G03110,DM8C05G04080,DM8C05G04860,DM8C05G05180,DM8C05G05400,DM8C05G16360,DM8C05G19460,DM8C06G04210,DM8C06G05150,DM8C06G13790,DM8C06G22020,DM8C06G23850,DM8C06G26640,DM8C06G27630,DM8C06G28…
GO:0031668	cellular response to extracellular stimulus		0.04124	68	DM8C01G05730,DM8C01G07240,DM8C01G11800,DM8C01G13240,DM8C01G20440,DM8C01G21690,DM8C01G25130,DM8C01G25150,DM8C01G26440,DM8C01G30590,DM8C01G33410,DM8C01G36930,DM8C02G18100,DM8C02G18290,DM8C02G19620,DM8C02G28370,DM8C03G29250,DM8C03G29260,DM8C03G29280,DM8C03G31830,DM8C03G36610,DM8C04G01290,DM8C04G06080,DM8C04G06090,DM8C04G20820,DM8C04G24350,DM8C04G34780,DM8C05G02280,DM8C05G02710,DM8C05G04860,DM8C05G04…					0.04124	over							312	68	61.66			DM8C01G05730,DM8C01G07240,DM8C01G11800,DM8C01G13240,DM8C01G20440,DM8C01G21690,DM8C01G25130,DM8C01G25150,DM8C01G26440,DM8C01G30590,DM8C01G33410,DM8C01G36930,DM8C02G18100,DM8C02G18290,DM8C02G19620,DM8C02G28370,DM8C03G29250,DM8C03G29260,DM8C03G29280,DM8C03G31830,DM8C03G36610,DM8C04G01290,DM8C04G06080,DM8C04G06090,DM8C04G20820,DM8C04G24350,DM8C04G34780,DM8C05G02280,DM8C05G02710,DM8C05G04860,DM8C05G04…
GO:2000069	regulation of post-embryonic root development		0.04227	11	DM8C01G34600,DM8C04G24380,DM8C04G29920,DM8C04G30480,DM8C05G06160,DM8C08G13850,DM8C08G15300,DM8C08G24900,DM8C09G18260,DM8C09G28950,DM8C12G00440					0.04227	over							34	11	6.72			DM8C01G34600,DM8C04G24380,DM8C04G29920,DM8C04G30480,DM8C05G06160,DM8C08G13850,DM8C08G15300,DM8C08G24900,DM8C09G18260,DM8C09G28950,DM8C12G00440
GO:0031221	arabinan metabolic process		0.04324	3	DM8C01G41510,DM8C02G12100,DM8C10G12120					0.04324	over							4	3	0.79			DM8C01G41510,DM8C02G12100,DM8C10G12120
GO:0051895	negative regulation of focal adhesion assembly		0.04329	2	DM8C01G35120,DM8C12G08330					0.04329	over							5	2	0.99			DM8C01G35120,DM8C12G08330
GO:0046864	isoprenoid transport		0.04355	7	DM8C04G00980,DM8C05G24270,DM8C05G24290,DM8C06G31730,DM8C09G29210,DM8C09G29220,DM8C11G11300					0.04355	over							18	7	3.56			DM8C04G00980,DM8C05G24270,DM8C05G24290,DM8C06G31730,DM8C09G29210,DM8C09G29220,DM8C11G11300
GO:0030388	fructose 1,6-bisphosphate metabolic process		0.0441	6	DM8C05G04080,DM8C07G27700,DM8C10G20280,DM8C10G20290,DM8C12G22540,DM8sca49G00240					0.0441	over							14	6	2.77			DM8C05G04080,DM8C07G27700,DM8C10G20280,DM8C10G20290,DM8C12G22540,DM8sca49G00240
GO:0035670	plant-type ovary development		0.04414	18	DM8C01G23010,DM8C02G28450,DM8C03G16930,DM8C03G24640,DM8C04G33750,DM8C05G11500,DM8C05G25640,DM8C06G15900,DM8C06G15910,DM8C06G15920,DM8C06G16370,DM8C07G22130,DM8C08G02710,DM8C10G02140,DM8C10G23950,DM8C11G22680,DM8C12G10800,DM8sca116G00130					0.04414	over							59	18	11.66			DM8C01G23010,DM8C02G28450,DM8C03G16930,DM8C03G24640,DM8C04G33750,DM8C05G11500,DM8C05G25640,DM8C06G15900,DM8C06G15910,DM8C06G15920,DM8C06G16370,DM8C07G22130,DM8C08G02710,DM8C10G02140,DM8C10G23950,DM8C11G22680,DM8C12G10800,DM8sca116G00130
GO:0006521	regulation of cellular amino acid metabolic process		0.04522	6	DM8C01G48840,DM8C02G19620,DM8C04G34800,DM8C09G20410,DM8C11G18060,DM8C11G23060					0.04522	over							15	6	2.96			DM8C01G48840,DM8C02G19620,DM8C04G34800,DM8C09G20410,DM8C11G18060,DM8C11G23060
GO:0008016	regulation of heart contraction		0.04545	2	DM8C09G22940,DM8C09G22950					0.04545	over							3	2	0.59			DM8C09G22940,DM8C09G22950
GO:0010256	endomembrane system organization		0.04597	29	DM8C01G24350,DM8C01G35120,DM8C01G43840,DM8C01G49210,DM8C02G22290,DM8C02G23600,DM8C02G33860,DM8C04G00200,DM8C04G00720,DM8C04G02310,DM8C04G02480,DM8C05G02060,DM8C05G04270,DM8C05G04580,DM8C06G15810,DM8C06G20240,DM8C06G28200,DM8C07G06490,DM8C08G00640,DM8C08G00670,DM8C08G10430,DM8C08G20580,DM8C09G18930,DM8C09G22940,DM8C09G22950,DM8C11G21700,DM8C11G23860,DM8C12G21340,DM8C12G28160					0.04597	over							117	29	23.12			DM8C01G24350,DM8C01G35120,DM8C01G43840,DM8C01G49210,DM8C02G22290,DM8C02G23600,DM8C02G33860,DM8C04G00200,DM8C04G00720,DM8C04G02310,DM8C04G02480,DM8C05G02060,DM8C05G04270,DM8C05G04580,DM8C06G15810,DM8C06G20240,DM8C06G28200,DM8C07G06490,DM8C08G00640,DM8C08G00670,DM8C08G10430,DM8C08G20580,DM8C09G18930,DM8C09G22940,DM8C09G22950,DM8C11G21700,DM8C11G23860,DM8C12G21340,DM8C12G28160
GO:2000117	negative regulation of cysteine-type endopeptidase activity		0.04633	4	DM8C02G03710,DM8C02G12710,DM8C04G23850,DM8C09G31200					0.04633	over							18	4	3.56			DM8C02G03710,DM8C02G12710,DM8C04G23850,DM8C09G31200
GO:0009640	photomorphogenesis		0.04635	31	DM8C01G08050,DM8C01G22180,DM8C02G08320,DM8C02G10410,DM8C02G28060,DM8C02G30430,DM8C02G31740,DM8C02G31750,DM8C03G08840,DM8C03G20090,DM8C03G29170,DM8C03G30790,DM8C03G31860,DM8C03G33660,DM8C03G35470,DM8C04G22640,DM8C04G30200,DM8C05G01600,DM8C05G05650,DM8C06G22890,DM8C06G23160,DM8C06G23830,DM8C06G28060,DM8C06G28110,DM8C09G04770,DM8C10G02160,DM8C10G27650,DM8C11G17490,DM8C12G00630,DM8C12G13560,DM8sca42G…					0.04635	over							115	31	22.73			DM8C01G08050,DM8C01G22180,DM8C02G08320,DM8C02G10410,DM8C02G28060,DM8C02G30430,DM8C02G31740,DM8C02G31750,DM8C03G08840,DM8C03G20090,DM8C03G29170,DM8C03G30790,DM8C03G31860,DM8C03G33660,DM8C03G35470,DM8C04G22640,DM8C04G30200,DM8C05G01600,DM8C05G05650,DM8C06G22890,DM8C06G23160,DM8C06G23830,DM8C06G28060,DM8C06G28110,DM8C09G04770,DM8C10G02160,DM8C10G27650,DM8C11G17490,DM8C12G00630,DM8C12G13560,DM8sca42G…
GO:0060867	fruit abscission		0.04858	2	DM8C01G24380,DM8C05G12850					0.04858	over							2	2	0.4			DM8C01G24380,DM8C05G12850
GO:0006435	threonyl-tRNA aminoacylation		0.04865	3	DM8C07G16430,DM8C07G26450,DM8C08G19240					0.04865	over							4	3	0.79			DM8C07G16430,DM8C07G26450,DM8C08G19240
GO:0071433	cell wall repair		0.04915	2	DM8C08G15300,DM8C08G24900					0.04915	over							2	2	0.4			DM8C08G15300,DM8C08G24900
GO:0045038	protein import into chloroplast thylakoid membrane		0.04951	3	DM8C01G33890,DM8C02G32220,DM8C03G18900					0.04951	over							5	3	0.99			DM8C01G33890,DM8C02G32220,DM8C03G18900
GO:0051966	regulation of synaptic transmission, glutamatergic		0.05	2	DM8C06G34400,DM8C09G23670					0.05	over							2	2	0.4			DM8C06G34400,DM8C09G23670

## Sheet: interaction_lrt
Additional Data Set 4: GO enrichment results for DE gene sets from apical shoot meristem samples using RSEM, kallisto, and StringTie.
GO.ID	Term	Worst.Fisher.Pval	Best.Fisher.Pval	Significant_genes_UNION.size	Significant_genes_UNION	Fisher.Pval.interaction_lrt.RSEM	Effect.interaction_lrt.RSEM	Fisher.Pval.interaction_lrt.StringTie	Effect.interaction_lrt.StringTie	Fisher.Pval.interaction_lrt.kallisto	Effect.interaction_lrt.kallisto	Annotated.interaction_lrt.RSEM	Significant.interaction_lrt.RSEM	Expected.interaction_lrt.RSEM	Annotated.interaction_lrt.StringTie	Significant.interaction_lrt.StringTie	Expected.interaction_lrt.StringTie	Annotated.interaction_lrt.kallisto	Significant.interaction_lrt.kallisto	Expected.interaction_lrt.kallisto	Significant_genes.interaction_lrt.RSEM	Significant_genes.interaction_lrt.StringTie	Significant_genes.interaction_lrt.kallisto
GO:0006091	generation of precursor metabolites and energy	1.9e-10	6.7e-14	165	DM8C01G00940,DM8C01G01630,DM8C01G17380,DM8C01G22280,DM8C01G23040,DM8C01G28930,DM8C01G32240,DM8C01G35390,DM8C01G42880,DM8C01G43090,DM8C01G46540,DM8C01G47150,DM8C01G47820,DM8C01G48000,DM8C02G00920,DM8C02G01000,DM8C02G06520,DM8C02G06900,DM8C02G09260,DM8C02G14450,DM8C02G14460,DM8C02G14630,DM8C02G14680,DM8C02G14690,DM8C02G14700,DM8C02G19130,DM8C02G20400,DM8C02G20940,DM8C02G23880,DM8C02G24340,DM8C02G24…	1.2e-13	over	6.7e-14	over	1.9e-10	over	381	137	77.59	381	160	96.11	381	139	86.98	DM8C01G00940,DM8C01G01630,DM8C01G17380,DM8C01G22280,DM8C01G23040,DM8C01G28930,DM8C01G32240,DM8C01G35390,DM8C01G42880,DM8C01G43090,DM8C01G46540,DM8C01G47150,DM8C01G47820,DM8C01G48000,DM8C02G00920,DM8C02G01000,DM8C02G06520,DM8C02G06900,DM8C02G09260,DM8C02G14450,DM8C02G14630,DM8C02G14680,DM8C02G14690,DM8C02G14700,DM8C02G19130,DM8C02G20400,DM8C02G20940,DM8C02G23880,DM8C02G24340,DM8C02G24880,DM8C02G29…	DM8C01G00940,DM8C01G01630,DM8C01G17380,DM8C01G22280,DM8C01G23040,DM8C01G28930,DM8C01G32240,DM8C01G35390,DM8C01G42880,DM8C01G43090,DM8C01G46540,DM8C01G47150,DM8C01G47820,DM8C01G48000,DM8C02G00920,DM8C02G01000,DM8C02G06520,DM8C02G06900,DM8C02G14450,DM8C02G14460,DM8C02G14630,DM8C02G14680,DM8C02G14690,DM8C02G14700,DM8C02G19130,DM8C02G20400,DM8C02G20940,DM8C02G23880,DM8C02G24340,DM8C02G24880,DM8C02G26…	DM8C01G00940,DM8C01G01630,DM8C01G17380,DM8C01G22280,DM8C01G23040,DM8C01G28930,DM8C01G32240,DM8C01G35390,DM8C01G42880,DM8C01G43090,DM8C01G46540,DM8C01G47150,DM8C01G47820,DM8C01G48000,DM8C02G00920,DM8C02G01000,DM8C02G06520,DM8C02G06900,DM8C02G14450,DM8C02G14630,DM8C02G14680,DM8C02G14690,DM8C02G14700,DM8C02G19130,DM8C02G20400,DM8C02G20940,DM8C02G23880,DM8C02G24340,DM8C02G24880,DM8C02G26500,DM8C02G29…
GO:0006412	translation	1.9e-08	1.9e-11	243	DM8C01G03540,DM8C01G03770,DM8C01G05450,DM8C01G06270,DM8C01G06390,DM8C01G08280,DM8C01G08460,DM8C01G18160,DM8C01G19680,DM8C01G23190,DM8C01G23300,DM8C01G24570,DM8C01G27210,DM8C01G27650,DM8C01G29430,DM8C01G32870,DM8C01G33220,DM8C01G33460,DM8C01G34350,DM8C01G34470,DM8C01G35630,DM8C01G36730,DM8C01G36810,DM8C01G38790,DM8C01G39770,DM8C01G40060,DM8C01G41050,DM8C01G46030,DM8C01G46650,DM8C01G48800,DM8C01G49…	1.9e-11	over	1.9e-08	over	1e-09	over	696	200	141.75	696	226	175.56	696	215	158.9	DM8C01G03540,DM8C01G05450,DM8C01G06270,DM8C01G06390,DM8C01G08280,DM8C01G18160,DM8C01G19680,DM8C01G23190,DM8C01G24570,DM8C01G27210,DM8C01G27650,DM8C01G29430,DM8C01G32870,DM8C01G33220,DM8C01G33460,DM8C01G34350,DM8C01G34470,DM8C01G35630,DM8C01G36730,DM8C01G36810,DM8C01G38790,DM8C01G39770,DM8C01G40060,DM8C01G41050,DM8C01G46650,DM8C01G48800,DM8C01G49170,DM8C02G00920,DM8C02G08300,DM8C02G09110,DM8C02G10…	DM8C01G03540,DM8C01G03770,DM8C01G05450,DM8C01G06270,DM8C01G06390,DM8C01G08280,DM8C01G18160,DM8C01G19680,DM8C01G23190,DM8C01G24570,DM8C01G27210,DM8C01G27650,DM8C01G29430,DM8C01G33220,DM8C01G33460,DM8C01G34350,DM8C01G34470,DM8C01G35630,DM8C01G36730,DM8C01G36810,DM8C01G38790,DM8C01G39770,DM8C01G40060,DM8C01G41050,DM8C01G46030,DM8C01G46650,DM8C01G48800,DM8C01G49170,DM8C02G00920,DM8C02G02670,DM8C02G08…	DM8C01G03540,DM8C01G05450,DM8C01G06270,DM8C01G06390,DM8C01G08280,DM8C01G08460,DM8C01G18160,DM8C01G19680,DM8C01G23190,DM8C01G23300,DM8C01G27210,DM8C01G27650,DM8C01G29430,DM8C01G33220,DM8C01G33460,DM8C01G34350,DM8C01G35630,DM8C01G36730,DM8C01G36810,DM8C01G38790,DM8C01G39770,DM8C01G40060,DM8C01G41050,DM8C01G46650,DM8C01G48800,DM8C01G49170,DM8C02G00920,DM8C02G08300,DM8C02G09110,DM8C02G10200,DM8C02G14…
GO:0043603	amide metabolic process	8.4e-11	4.4e-12	327	DM8C01G03540,DM8C01G03770,DM8C01G05450,DM8C01G06270,DM8C01G06390,DM8C01G08280,DM8C01G08460,DM8C01G17380,DM8C01G18160,DM8C01G19680,DM8C01G21660,DM8C01G23190,DM8C01G23300,DM8C01G23870,DM8C01G24570,DM8C01G25660,DM8C01G27210,DM8C01G27650,DM8C01G29380,DM8C01G29430,DM8C01G31030,DM8C01G32870,DM8C01G33220,DM8C01G33460,DM8C01G34350,DM8C01G34470,DM8C01G35630,DM8C01G36730,DM8C01G36810,DM8C01G38790,DM8C01G39…	1.9e-11	over	8.4e-11	over	4.4e-12	over	939	252	191.24	939	301	236.86	939	283	214.38	DM8C01G03540,DM8C01G05450,DM8C01G06270,DM8C01G06390,DM8C01G08280,DM8C01G17380,DM8C01G18160,DM8C01G19680,DM8C01G21660,DM8C01G23190,DM8C01G24570,DM8C01G27210,DM8C01G27650,DM8C01G29380,DM8C01G29430,DM8C01G32870,DM8C01G33220,DM8C01G33460,DM8C01G34350,DM8C01G34470,DM8C01G35630,DM8C01G36730,DM8C01G36810,DM8C01G38790,DM8C01G39770,DM8C01G40060,DM8C01G41050,DM8C01G46650,DM8C01G48800,DM8C01G49170,DM8C02G00…	DM8C01G03540,DM8C01G03770,DM8C01G05450,DM8C01G06270,DM8C01G06390,DM8C01G08280,DM8C01G17380,DM8C01G18160,DM8C01G19680,DM8C01G21660,DM8C01G23190,DM8C01G23870,DM8C01G24570,DM8C01G25660,DM8C01G27210,DM8C01G27650,DM8C01G29380,DM8C01G29430,DM8C01G31030,DM8C01G33220,DM8C01G33460,DM8C01G34350,DM8C01G34470,DM8C01G35630,DM8C01G36730,DM8C01G36810,DM8C01G38790,DM8C01G39770,DM8C01G40060,DM8C01G41050,DM8C01G46…	DM8C01G03540,DM8C01G05450,DM8C01G06270,DM8C01G06390,DM8C01G08280,DM8C01G08460,DM8C01G17380,DM8C01G18160,DM8C01G19680,DM8C01G21660,DM8C01G23190,DM8C01G23300,DM8C01G25660,DM8C01G27210,DM8C01G27650,DM8C01G29380,DM8C01G29430,DM8C01G31030,DM8C01G33220,DM8C01G33460,DM8C01G34350,DM8C01G35630,DM8C01G36730,DM8C01G36810,DM8C01G38790,DM8C01G39770,DM8C01G40060,DM8C01G41050,DM8C01G46650,DM8C01G48800,DM8C01G49…
GO:0016072	rRNA metabolic process	2.2e-10	2.1e-11	79	DM8C01G01720,DM8C01G06390,DM8C01G19680,DM8C01G24570,DM8C01G34350,DM8C01G34470,DM8C01G37390,DM8C01G40920,DM8C01G42880,DM8C02G02670,DM8C02G03370,DM8C02G05470,DM8C02G05600,DM8C02G13420,DM8C02G13810,DM8C02G17060,DM8C02G17090,DM8C02G20140,DM8C02G21700,DM8C02G22550,DM8C02G30850,DM8C03G11370,DM8C03G18940,DM8C03G21390,DM8C03G24830,DM8C03G27260,DM8C03G27740,DM8C03G34270,DM8C03G35070,DM8C04G02440,DM8C04G06…	9.3e-11	over	2.2e-10	over	2.1e-11	over	267	63	54.38	267	74	67.35	267	69	60.96	DM8C01G01720,DM8C01G06390,DM8C01G19680,DM8C01G24570,DM8C01G34350,DM8C01G34470,DM8C01G37390,DM8C01G40920,DM8C01G42880,DM8C02G05470,DM8C02G05600,DM8C02G13420,DM8C02G13810,DM8C02G17060,DM8C02G20140,DM8C02G21700,DM8C02G22550,DM8C02G30850,DM8C03G11370,DM8C03G18940,DM8C03G21390,DM8C03G24830,DM8C03G27260,DM8C03G27740,DM8C03G34270,DM8C03G35070,DM8C04G02440,DM8C04G10610,DM8C04G10800,DM8C04G27210,DM8C05G01…	DM8C01G01720,DM8C01G06390,DM8C01G19680,DM8C01G24570,DM8C01G34350,DM8C01G34470,DM8C01G37390,DM8C01G40920,DM8C01G42880,DM8C02G02670,DM8C02G03370,DM8C02G05470,DM8C02G05600,DM8C02G13420,DM8C02G13810,DM8C02G17060,DM8C02G17090,DM8C02G20140,DM8C02G21700,DM8C02G22550,DM8C02G30850,DM8C03G11370,DM8C03G18940,DM8C03G21390,DM8C03G24830,DM8C03G27260,DM8C03G27740,DM8C03G34270,DM8C03G35070,DM8C04G02440,DM8C04G06…	DM8C01G01720,DM8C01G06390,DM8C01G19680,DM8C01G34350,DM8C01G40920,DM8C01G42880,DM8C02G05470,DM8C02G05600,DM8C02G13420,DM8C02G13810,DM8C02G17060,DM8C02G20140,DM8C02G21700,DM8C02G22550,DM8C02G30850,DM8C03G11370,DM8C03G18940,DM8C03G21390,DM8C03G24830,DM8C03G27260,DM8C03G27740,DM8C03G34270,DM8C03G35070,DM8C04G02440,DM8C04G06500,DM8C04G10610,DM8C04G10800,DM8C04G27210,DM8C05G01810,DM8C05G04590,DM8C05G07…
GO:0005975	carbohydrate metabolic process	3.2e-09	9.6e-11	278	DM8C01G00300,DM8C01G00940,DM8C01G01930,DM8C01G04530,DM8C01G04540,DM8C01G04550,DM8C01G04570,DM8C01G04630,DM8C01G04650,DM8C01G05820,DM8C01G16510,DM8C01G16520,DM8C01G17660,DM8C01G17680,DM8C01G17800,DM8C01G22280,DM8C01G22690,DM8C01G23040,DM8C01G25000,DM8C01G29290,DM8C01G29920,DM8C01G32480,DM8C01G33580,DM8C01G33920,DM8C01G34030,DM8C01G35310,DM8C01G35330,DM8C01G35340,DM8C01G36510,DM8C01G36870,DM8C01G37…	9.6e-11	over	1.1e-10	over	3.2e-09	over	750	222	152.74	750	263	189.18	750	237	171.23	DM8C01G00300,DM8C01G00940,DM8C01G01930,DM8C01G04530,DM8C01G04540,DM8C01G04630,DM8C01G04650,DM8C01G05820,DM8C01G16510,DM8C01G17660,DM8C01G17680,DM8C01G17800,DM8C01G22280,DM8C01G22690,DM8C01G23040,DM8C01G25000,DM8C01G29290,DM8C01G33580,DM8C01G33920,DM8C01G34030,DM8C01G35310,DM8C01G35340,DM8C01G36510,DM8C01G36870,DM8C01G37760,DM8C01G38580,DM8C01G43090,DM8C01G43300,DM8C01G44920,DM8C01G46540,DM8C01G47…	DM8C01G00300,DM8C01G00940,DM8C01G01930,DM8C01G04530,DM8C01G04540,DM8C01G04550,DM8C01G04570,DM8C01G04630,DM8C01G04650,DM8C01G16510,DM8C01G17660,DM8C01G17680,DM8C01G17800,DM8C01G22280,DM8C01G22690,DM8C01G23040,DM8C01G29290,DM8C01G33580,DM8C01G33920,DM8C01G34030,DM8C01G35310,DM8C01G35330,DM8C01G35340,DM8C01G36510,DM8C01G36870,DM8C01G37760,DM8C01G38580,DM8C01G43090,DM8C01G43300,DM8C01G44920,DM8C01G46…	DM8C01G00300,DM8C01G00940,DM8C01G01930,DM8C01G04630,DM8C01G05820,DM8C01G16510,DM8C01G16520,DM8C01G17660,DM8C01G17680,DM8C01G17800,DM8C01G22280,DM8C01G22690,DM8C01G23040,DM8C01G25000,DM8C01G29290,DM8C01G29920,DM8C01G32480,DM8C01G33580,DM8C01G33920,DM8C01G34030,DM8C01G35310,DM8C01G35340,DM8C01G36510,DM8C01G36870,DM8C01G37760,DM8C01G38580,DM8C01G43090,DM8C01G43300,DM8C01G44920,DM8C01G46540,DM8C01G47…
GO:0019684	photosynthesis, light reaction	2e-07	1.1e-09	83	DM8C01G01630,DM8C01G32240,DM8C01G35390,DM8C02G00920,DM8C02G06520,DM8C02G09260,DM8C02G14450,DM8C02G14460,DM8C02G14630,DM8C02G14680,DM8C02G14690,DM8C02G14700,DM8C02G20400,DM8C02G20940,DM8C02G23880,DM8C02G29730,DM8C02G32700,DM8C02G32770,DM8C03G00760,DM8C03G00830,DM8C03G00840,DM8C03G00850,DM8C03G00860,DM8C03G00870,DM8C03G00880,DM8C03G00890,DM8C03G00900,DM8C03G00910,DM8C03G05020,DM8C03G10880,DM8C03G10…	1.1e-09	over	2e-07	over	1.7e-07	over	126	78	25.66	126	81	31.78	126	75	28.77	DM8C01G01630,DM8C01G32240,DM8C01G35390,DM8C02G00920,DM8C02G06520,DM8C02G09260,DM8C02G14450,DM8C02G14630,DM8C02G14680,DM8C02G14690,DM8C02G14700,DM8C02G20400,DM8C02G20940,DM8C02G23880,DM8C02G29730,DM8C02G32700,DM8C02G32770,DM8C03G00830,DM8C03G00840,DM8C03G00850,DM8C03G00860,DM8C03G00870,DM8C03G00880,DM8C03G00890,DM8C03G00900,DM8C03G00910,DM8C03G05020,DM8C03G10880,DM8C03G10890,DM8C03G17700,DM8C03G23…	DM8C01G01630,DM8C01G32240,DM8C01G35390,DM8C02G00920,DM8C02G06520,DM8C02G14450,DM8C02G14460,DM8C02G14630,DM8C02G14680,DM8C02G14690,DM8C02G14700,DM8C02G20400,DM8C02G20940,DM8C02G23880,DM8C02G29730,DM8C02G32700,DM8C02G32770,DM8C03G00760,DM8C03G00830,DM8C03G00840,DM8C03G00850,DM8C03G00860,DM8C03G00870,DM8C03G00880,DM8C03G00890,DM8C03G00900,DM8C03G00910,DM8C03G05020,DM8C03G10880,DM8C03G10890,DM8C03G17…	DM8C01G01630,DM8C01G32240,DM8C01G35390,DM8C02G00920,DM8C02G06520,DM8C02G14450,DM8C02G14630,DM8C02G14680,DM8C02G14690,DM8C02G14700,DM8C02G20400,DM8C02G20940,DM8C02G23880,DM8C02G29730,DM8C02G32700,DM8C02G32770,DM8C03G00760,DM8C03G00830,DM8C03G00840,DM8C03G00850,DM8C03G00860,DM8C03G00880,DM8C03G00910,DM8C03G05020,DM8C03G10880,DM8C03G10890,DM8C03G17700,DM8C03G23010,DM8C03G23610,DM8C03G31640,DM8C04G21…
GO:0043604	amide biosynthetic process	3.1e-07	6.8e-09	279	DM8C01G03540,DM8C01G03770,DM8C01G05450,DM8C01G06270,DM8C01G06390,DM8C01G08280,DM8C01G08460,DM8C01G17380,DM8C01G18160,DM8C01G19680,DM8C01G23190,DM8C01G23300,DM8C01G23870,DM8C01G24570,DM8C01G27210,DM8C01G27650,DM8C01G29380,DM8C01G29430,DM8C01G32870,DM8C01G33220,DM8C01G33460,DM8C01G34350,DM8C01G34470,DM8C01G35630,DM8C01G36730,DM8C01G36810,DM8C01G38790,DM8C01G39770,DM8C01G40060,DM8C01G41050,DM8C01G46…	6.8e-09	over	2.6e-07	over	3.1e-07	over	794	222	161.7	794	258	200.28	794	243	181.27	DM8C01G03540,DM8C01G05450,DM8C01G06270,DM8C01G06390,DM8C01G08280,DM8C01G17380,DM8C01G18160,DM8C01G19680,DM8C01G23190,DM8C01G24570,DM8C01G27210,DM8C01G27650,DM8C01G29380,DM8C01G29430,DM8C01G32870,DM8C01G33220,DM8C01G33460,DM8C01G34350,DM8C01G34470,DM8C01G35630,DM8C01G36730,DM8C01G36810,DM8C01G38790,DM8C01G39770,DM8C01G40060,DM8C01G41050,DM8C01G46650,DM8C01G48800,DM8C01G49170,DM8C02G00920,DM8C02G08…	DM8C01G03540,DM8C01G03770,DM8C01G05450,DM8C01G06270,DM8C01G06390,DM8C01G08280,DM8C01G17380,DM8C01G18160,DM8C01G19680,DM8C01G23190,DM8C01G23870,DM8C01G24570,DM8C01G27210,DM8C01G27650,DM8C01G29380,DM8C01G29430,DM8C01G33220,DM8C01G33460,DM8C01G34350,DM8C01G34470,DM8C01G35630,DM8C01G36730,DM8C01G36810,DM8C01G38790,DM8C01G39770,DM8C01G40060,DM8C01G41050,DM8C01G46030,DM8C01G46650,DM8C01G48650,DM8C01G48…	DM8C01G03540,DM8C01G05450,DM8C01G06270,DM8C01G06390,DM8C01G08280,DM8C01G08460,DM8C01G17380,DM8C01G18160,DM8C01G19680,DM8C01G23190,DM8C01G23300,DM8C01G27210,DM8C01G27650,DM8C01G29380,DM8C01G29430,DM8C01G33220,DM8C01G33460,DM8C01G34350,DM8C01G35630,DM8C01G36730,DM8C01G36810,DM8C01G38790,DM8C01G39770,DM8C01G40060,DM8C01G41050,DM8C01G46650,DM8C01G48800,DM8C01G49170,DM8C02G00920,DM8C02G08300,DM8C02G09…
GO:0000272	polysaccharide catabolic process	2.2e-06	7.4e-09	60	DM8C01G05820,DM8C01G25000,DM8C01G29290,DM8C01G33580,DM8C01G36870,DM8C01G38580,DM8C01G47140,DM8C02G01000,DM8C02G20070,DM8C02G20080,DM8C02G23020,DM8C02G24650,DM8C02G24890,DM8C02G33450,DM8C03G08380,DM8C03G08390,DM8C03G08410,DM8C03G08420,DM8C03G08430,DM8C03G08450,DM8C03G08460,DM8C03G08480,DM8C03G08490,DM8C03G25830,DM8C03G37790,DM8C04G21950,DM8C04G24890,DM8C04G32460,DM8C04G35980,DM8C05G06270,DM8C05G08…	7.4e-09	over	2e-06	over	2.2e-06	over	124	52	25.25	124	54	31.28	124	51	28.31	DM8C01G05820,DM8C01G25000,DM8C01G29290,DM8C01G33580,DM8C01G36870,DM8C01G38580,DM8C01G47140,DM8C02G01000,DM8C02G20070,DM8C02G20080,DM8C02G23020,DM8C02G24650,DM8C02G24890,DM8C02G33450,DM8C03G08390,DM8C03G08430,DM8C03G08450,DM8C03G25830,DM8C03G37790,DM8C04G21950,DM8C04G24890,DM8C04G32460,DM8C04G35980,DM8C05G06270,DM8C05G08940,DM8C05G09170,DM8C06G00440,DM8C06G10850,DM8C06G13870,DM8C06G28660,DM8C07G00…	DM8C01G29290,DM8C01G33580,DM8C01G36870,DM8C01G38580,DM8C01G47140,DM8C02G01000,DM8C02G20070,DM8C02G20080,DM8C02G23020,DM8C02G24890,DM8C02G33450,DM8C03G08380,DM8C03G08390,DM8C03G08410,DM8C03G08420,DM8C03G08430,DM8C03G08450,DM8C03G08460,DM8C03G08480,DM8C03G08490,DM8C03G25830,DM8C03G37790,DM8C04G21950,DM8C04G24890,DM8C04G35980,DM8C05G06270,DM8C05G08940,DM8C05G09170,DM8C06G00440,DM8C06G03360,DM8C06G10…	DM8C01G05820,DM8C01G25000,DM8C01G29290,DM8C01G33580,DM8C01G36870,DM8C01G38580,DM8C01G47140,DM8C02G01000,DM8C02G20070,DM8C02G20080,DM8C02G23020,DM8C02G24650,DM8C02G24890,DM8C02G33450,DM8C03G08390,DM8C03G08430,DM8C03G08450,DM8C03G25830,DM8C03G37790,DM8C04G21950,DM8C04G24890,DM8C04G35980,DM8C05G06270,DM8C05G08940,DM8C05G09170,DM8C06G00440,DM8C06G03360,DM8C06G10850,DM8C06G13870,DM8C06G28660,DM8C07G05…
GO:0009657	plastid organization	1.4e-08	9.3e-09	98	DM8C01G01630,DM8C01G01640,DM8C01G03590,DM8C01G16240,DM8C01G17370,DM8C01G19680,DM8C01G26490,DM8C01G33110,DM8C01G34370,DM8C01G39990,DM8C01G46350,DM8C01G46530,DM8C01G47310,DM8C01G47820,DM8C01G48350,DM8C01G48630,DM8C01G49170,DM8C02G00920,DM8C02G02090,DM8C02G23350,DM8C02G27880,DM8C02G31010,DM8C03G22520,DM8C03G23610,DM8C03G27740,DM8C03G33610,DM8C03G34950,DM8C03G35620,DM8C04G04130,DM8C04G16750,DM8C04G25…	1.4e-08	over	9.3e-09	over	1.4e-08	over	261	82	53.15	261	96	65.84	261	87	59.59	DM8C01G01630,DM8C01G01640,DM8C01G03590,DM8C01G17370,DM8C01G19680,DM8C01G26490,DM8C01G33110,DM8C01G34370,DM8C01G46530,DM8C01G47820,DM8C01G48630,DM8C01G49170,DM8C02G00920,DM8C02G02090,DM8C02G23350,DM8C02G27880,DM8C02G31010,DM8C03G22520,DM8C03G23610,DM8C03G27740,DM8C03G33610,DM8C03G35620,DM8C04G04130,DM8C04G25380,DM8C04G37000,DM8C05G01020,DM8C05G04160,DM8C05G10020,DM8C05G19890,DM8C05G23910,DM8C06G00…	DM8C01G01630,DM8C01G01640,DM8C01G03590,DM8C01G16240,DM8C01G17370,DM8C01G19680,DM8C01G26490,DM8C01G33110,DM8C01G34370,DM8C01G39990,DM8C01G46350,DM8C01G46530,DM8C01G47310,DM8C01G47820,DM8C01G48630,DM8C01G49170,DM8C02G00920,DM8C02G02090,DM8C02G23350,DM8C02G27880,DM8C02G31010,DM8C03G22520,DM8C03G23610,DM8C03G27740,DM8C03G33610,DM8C03G34950,DM8C03G35620,DM8C04G04130,DM8C04G16750,DM8C04G25380,DM8C04G31…	DM8C01G01630,DM8C01G01640,DM8C01G03590,DM8C01G17370,DM8C01G19680,DM8C01G26490,DM8C01G33110,DM8C01G34370,DM8C01G39990,DM8C01G46530,DM8C01G47310,DM8C01G47820,DM8C01G48350,DM8C01G48630,DM8C01G49170,DM8C02G00920,DM8C02G02090,DM8C02G23350,DM8C02G27880,DM8C02G31010,DM8C03G22520,DM8C03G23610,DM8C03G27740,DM8C03G33610,DM8C03G35620,DM8C04G04130,DM8C04G25380,DM8C04G37000,DM8C05G01020,DM8C05G04160,DM8C05G05…
GO:0009765	photosynthesis, light harvesting	5e-06	2.9e-08	38	DM8C01G35390,DM8C02G14450,DM8C02G14460,DM8C02G14630,DM8C02G14680,DM8C02G14690,DM8C02G14700,DM8C02G32770,DM8C03G00830,DM8C03G00840,DM8C03G00850,DM8C03G00860,DM8C03G00870,DM8C03G00880,DM8C03G00890,DM8C03G00900,DM8C03G00910,DM8C03G05020,DM8C04G21940,DM8C04G35190,DM8C04G36180,DM8C04G36900,DM8C05G27190,DM8C05G27210,DM8C06G21480,DM8C06G29090,DM8C07G16210,DM8C07G21390,DM8C07G24920,DM8C08G08000,DM8C08G16…	2.9e-08	over	1.1e-06	over	5e-06	over	52	37	10.59	52	38	13.12	52	34	11.87	DM8C01G35390,DM8C02G14450,DM8C02G14630,DM8C02G14680,DM8C02G14690,DM8C02G14700,DM8C02G32770,DM8C03G00830,DM8C03G00840,DM8C03G00850,DM8C03G00860,DM8C03G00870,DM8C03G00880,DM8C03G00890,DM8C03G00900,DM8C03G00910,DM8C03G05020,DM8C04G21940,DM8C04G35190,DM8C04G36180,DM8C04G36900,DM8C05G27190,DM8C05G27210,DM8C06G21480,DM8C06G29090,DM8C07G16210,DM8C07G21390,DM8C07G24920,DM8C08G08000,DM8C08G16320,DM8C09G07…	DM8C01G35390,DM8C02G14450,DM8C02G14460,DM8C02G14630,DM8C02G14680,DM8C02G14690,DM8C02G14700,DM8C02G32770,DM8C03G00830,DM8C03G00840,DM8C03G00850,DM8C03G00860,DM8C03G00870,DM8C03G00880,DM8C03G00890,DM8C03G00900,DM8C03G00910,DM8C03G05020,DM8C04G21940,DM8C04G35190,DM8C04G36180,DM8C04G36900,DM8C05G27190,DM8C05G27210,DM8C06G21480,DM8C06G29090,DM8C07G16210,DM8C07G21390,DM8C07G24920,DM8C08G08000,DM8C08G16…	DM8C01G35390,DM8C02G14450,DM8C02G14630,DM8C02G14680,DM8C02G14690,DM8C02G14700,DM8C02G32770,DM8C03G00830,DM8C03G00840,DM8C03G00850,DM8C03G00860,DM8C03G00880,DM8C03G00910,DM8C03G05020,DM8C04G21940,DM8C04G35190,DM8C04G36180,DM8C04G36900,DM8C05G27190,DM8C05G27210,DM8C06G21480,DM8C06G29090,DM8C07G16210,DM8C07G21390,DM8C07G24920,DM8C08G08000,DM8C08G16320,DM8C09G07780,DM8C10G01330,DM8C10G03130,DM8C12G01…
GO:0050896	response to stimulus	1.2e-07	1.5e-08	2138	DM8C01G00030,DM8C01G00240,DM8C01G00300,DM8C01G00480,DM8C01G00790,DM8C01G00940,DM8C01G01010,DM8C01G01050,DM8C01G01610,DM8C01G01640,DM8C01G01840,DM8C01G01850,DM8C01G02110,DM8C01G02330,DM8C01G02390,DM8C01G02720,DM8C01G02730,DM8C01G02740,DM8C01G02760,DM8C01G02770,DM8C01G02780,DM8C01G02790,DM8C01G02910,DM8C01G02950,DM8C01G03020,DM8C01G03160,DM8C01G03440,DM8C01G03580,DM8C01G03690,DM8C01G03710,DM8C01G03…	1.2e-07	over	1.5e-08	over	3.3e-08	over	7320	1621	1490.78	7320	1997	1846.44	7320	1813	1671.2	DM8C01G00030,DM8C01G00240,DM8C01G00300,DM8C01G00480,DM8C01G00790,DM8C01G00940,DM8C01G01010,DM8C01G01640,DM8C01G01840,DM8C01G02110,DM8C01G02330,DM8C01G02390,DM8C01G02730,DM8C01G02760,DM8C01G02770,DM8C01G02780,DM8C01G02790,DM8C01G02910,DM8C01G03020,DM8C01G03160,DM8C01G03690,DM8C01G04530,DM8C01G04540,DM8C01G04630,DM8C01G04650,DM8C01G05030,DM8C01G05290,DM8C01G05320,DM8C01G05720,DM8C01G06690,DM8C01G06…	DM8C01G00030,DM8C01G00240,DM8C01G00300,DM8C01G00480,DM8C01G00790,DM8C01G00940,DM8C01G01610,DM8C01G01640,DM8C01G01850,DM8C01G02110,DM8C01G02330,DM8C01G02390,DM8C01G02720,DM8C01G02730,DM8C01G02740,DM8C01G02760,DM8C01G02770,DM8C01G02780,DM8C01G02790,DM8C01G02910,DM8C01G02950,DM8C01G03020,DM8C01G03160,DM8C01G03440,DM8C01G03580,DM8C01G03690,DM8C01G03710,DM8C01G03740,DM8C01G04530,DM8C01G04540,DM8C01G04…	DM8C01G00030,DM8C01G00240,DM8C01G00300,DM8C01G00480,DM8C01G00790,DM8C01G00940,DM8C01G01050,DM8C01G01640,DM8C01G01850,DM8C01G02110,DM8C01G02330,DM8C01G02390,DM8C01G02780,DM8C01G02790,DM8C01G02910,DM8C01G03020,DM8C01G03160,DM8C01G03690,DM8C01G03710,DM8C01G03740,DM8C01G04630,DM8C01G05030,DM8C01G05290,DM8C01G05320,DM8C01G05440,DM8C01G05720,DM8C01G06690,DM8C01G06940,DM8C01G07480,DM8C01G07650,DM8C01G08…
[truncated: 688 more rows]

## Sheet: g__mx_vs_WT.UP
Additional Data Set 4: GO enrichment results for DE gene sets from apical shoot meristem samples using RSEM, kallisto, and StringTie.
GO.ID	Term	Worst.Fisher.Pval	Best.Fisher.Pval	Significant_genes_UNION.size	Significant_genes_UNION	Fisher.Pval.g__mx_vs_WT.UP.RSEM	Effect.g__mx_vs_WT.UP.RSEM	Fisher.Pval.g__mx_vs_WT.UP.StringTie	Effect.g__mx_vs_WT.UP.StringTie	Fisher.Pval.g__mx_vs_WT.UP.kallisto	Effect.g__mx_vs_WT.UP.kallisto	Annotated.g__mx_vs_WT.UP.RSEM	Significant.g__mx_vs_WT.UP.RSEM	Expected.g__mx_vs_WT.UP.RSEM	Annotated.g__mx_vs_WT.UP.StringTie	Significant.g__mx_vs_WT.UP.StringTie	Expected.g__mx_vs_WT.UP.StringTie	Annotated.g__mx_vs_WT.UP.kallisto	Significant.g__mx_vs_WT.UP.kallisto	Expected.g__mx_vs_WT.UP.kallisto	Significant_genes.g__mx_vs_WT.UP.RSEM	Significant_genes.g__mx_vs_WT.UP.StringTie	Significant_genes.g__mx_vs_WT.UP.kallisto
[truncated: 84 more rows]

## Sheet: g__mx_vs_WT.DOWN
Additional Data Set 4: GO enrichment results for DE gene sets from apical shoot meristem samples using RSEM, kallisto, and StringTie.
[truncated: 157 more rows]

## Sheet: g__ox_vs_WT.UP
Additional Data Set 4: GO enrichment results for DE gene sets from apical shoot meristem samples using RSEM, kallisto, and StringTie.
[truncated: 100 more rows]

[truncated: 7 more sheets: g__ox_vs_WT.DOWN, t__7d_vs_5d.UP, t__7d_vs_5d.DOWN, g2t__mx_vs_WT_at_7d.UP, g2t__mx_vs_WT_at_7d.DOWN, g2t__ox_vs_WT_at_7d.UP, g2t__ox_vs_WT_at_7d.DOWN]
