# Supplementary material for: CHIP-seq and transcriptomics reveal a new role of circadian-regulated StBBX24 protein in potato reproduction
Source: BMC Plant Biol. 2025 Dec 2;25:1702. doi: 10.1186/s12870-025-07811-0 (PMC12701598; doi:10.1186/s12870-025-07811-0)
Supplement: Supplementary file 6 — Supplementary Material 6. [file 12870_2025_7811_MOESM6_ESM.xlsx]

## Sheet: all
Additional Data Set 6: Differential gene expression results from DESeq2 (apical shoot meristem samples) using RSEM, kallisto, and StringTie quantification methods.
name	baseMean.RSEM	pval.genotype_lrt.RSEM	significant.genotype_lrt.RSEM	pval.interaction_lrt.RSEM	significant.interaction_lrt.RSEM	best_padj.g__mx_vs_WT.ALL	best_diffFC.g__mx_vs_WT.ALL	best_method.g__mx_vs_WT.ALL	best_padj.g__ox_vs_WT.ALL	best_diffFC.g__ox_vs_WT.ALL	best_method.g__ox_vs_WT.ALL	best_padj.t__7d_vs_5d.ALL	best_diffFC.t__7d_vs_5d.ALL	best_method.t__7d_vs_5d.ALL	best_padj.g2t__mx_vs_WT_at_7d.ALL	best_diffFC.g2t__mx_vs_WT_at_7d.ALL	best_method.g2t__mx_vs_WT_at_7d.ALL	best_padj.g2t__ox_vs_WT_at_7d.ALL	best_diffFC.g2t__ox_vs_WT_at_7d.ALL	best_method.g2t__ox_vs_WT_at_7d.ALL	diffFC.g__mx_vs_WT.RSEM	padj.g__mx_vs_WT.RSEM	significant.g__mx_vs_WT.RSEM	direction.g__mx_vs_WT.RSEM	diffFC.g__ox_vs_WT.RSEM	padj.g__ox_vs_WT.RSEM	significant.g__ox_vs_WT.RSEM	direction.g__ox_vs_WT.RSEM	diffFC.t__7d_vs_5d.RSEM	padj.t__7d_vs_5d.RSEM	significant.t__7d_vs_5d.RSEM	direction.t__7d_vs_5d.RSEM	diffFC.g2t__mx_vs_WT_at_7d.RSEM	padj.g2t__mx_vs_WT_at_7d.RSEM	significant.g2t__mx_vs_WT_at_7d.RSEM	direction.g2t__mx_vs_WT_at_7d.RSEM	diffFC.g2t__ox_vs_WT_at_7d.RSEM	padj.g2t__ox_vs_WT_at_7d.RSEM	significant.g2t__ox_vs_WT_at_7d.RSEM	direction.g2t__ox_vs_WT_at_7d.RSEM	baseMean.StringTie	pval.genotype_lrt.StringTie	significant.genotype_lrt.StringTie	pval.interaction_lrt.StringTie	significant.interaction_lrt.StringTie	diffFC.g__mx_vs_WT.StringTie	padj.g__mx_vs_WT.StringTie	significant.g__mx_vs_WT.StringTie	direction.g__mx_vs_WT.StringTie
DM8C01G00010	617.627	0.0425017462700368	0	0.170285578119058	0	1	0.135671421065395	RSEM	1	-0.302658513121749	RSEM	1	0.149770665443873	RSEM	1	-0.361789049935004	RSEM	1	-0.00315769435121214	RSEM	0.135671421065395	1	0	0	-0.302658513121749	1	0	0	0.149770665443873	1	0	0	-0.361789049935004	1	0	0	-0.00315769435121214	1	0	0	2162.75	0.00515872290849993	1	0.173864308844696	0	0.0752862973055795	1	0	0
DM8C01G00020	4.52792	0.997641990349096	0	0.401939615299552	0	1	1.17076239666736	RSEM	1	-0.297619998488689	StringTie	1	2.25628358309184	RSEM	1	-2.65168781032316	RSEM	1	0.850304310838829	RSEM	1.17076239666736	1	0	0	-0.579237570340243	NA		NA	2.25628358309184	1	0	0	-2.65168781032316	1	0	0	0.850304310838829	1	0	0	57.5777	0.110467781413718	0	0.842634054373779	0	-0.7762873878273	1	0	0
DM8C01G00030	1018.5	0.135946595541558	0	1.34395723038785e-08	1	1	0.365765709789191	RSEM	1	0.164246714621758	RSEM	1	0.860161589354997	RSEM	0.155767249525612	-1.80570696607712	RSEM	1	-1.1547882468567	RSEM	0.365765709789191	1	0	0	0.164246714621758	1	0	0	0.860161589354997	1	0	0	-1.80570696607712	0.155767249525612	0	0	-1.1547882468567	1	0	0	3672.2	0.122783155733487	0	7.83132086845868e-08	1	0.318042555300154	1	0	0
DM8C01G00040	254.631	0.00831288170030519	1	0.0494365655891233	0	1	-0.362163560406866	RSEM	1	-0.559869168596622	RSEM	1	-0.406583901019057	RSEM	1	0.697636535081313	RSEM	1	0.00841442130810969	RSEM	-0.362163560406866	1	0	0	-0.559869168596622	1	0	0	-0.406583901019057	1	0	0	0.697636535081313	1	0	0	0.00841442130810969	1	0	0	1041.56	0.00165804067916789	1	0.035579425164874	0	-0.403731324118121	1	0	0
DM8C01G00050	732.193	0.0017965653542717	1	0.552642075640423	0	1	0.490438042374229	RSEM	1	0.69490613280659	RSEM	1	0.13159984772662	RSEM	1	0.0600139174684214	RSEM	1	-0.255405378237673	RSEM	0.490438042374229	1	0	0	0.69490613280659	1	0	0	0.13159984772662	1	0	0	0.0600139174684214	1	0	0	-0.255405378237673	1	0	0	2673.54	0.00197946772115222	1	0.59301151211957	0	0.400542641123346	1	0	0
DM8C01G00060	869.688	0.00223528371516039	1	0.0878546305071906	0	1	0.224143127748381	RSEM	1	0.480162993027328	RSEM	1	0.0984410173590324	RSEM	1	0.353067707976697	RSEM	1	-0.0972991686256417	RSEM	0.224143127748381	1	0	0	0.480162993027328	1	0	0	0.0984410173590324	1	0	0	0.353067707976697	1	0	0	-0.0972991686256417	1	0	0	2838.85	0.00240636548883988	1	0.086591084869435	0	0.246233755183579	1	0	0
DM8C01G00070	0	NA	0	NA	0	NA	NA	NA	NA	NA	NA	NA	NA	NA	NA	NA	NA	NA	NA	NA	NA	NA		NA	NA	NA		NA	NA	NA		NA	NA	NA		NA	NA	NA		NA	0	NA	0	NA	0	NA	NA		NA
DM8C01G00080	3.16133	0.203153789451175	0	0.170824967128319	0	1	0.253145194380109	StringTie	1	-1.48348622036487	StringTie	0.466484581718754	-6.34489685729544	StringTie	0.76182812022287	6.02292948230088	StringTie	0.383452638966325	7.96307167748678	StringTie	1.16035841275129	NA		NA	-0.698565656983392	NA		NA	-3.52513417291763	1	0	0	3.5002997393265	NA		NA	5.03651494539697	NA		NA	13.0537	0.66092329074198	0	0.0181627474467674	0	0.253145194380109	1	0	0
DM8C01G00090	0	NA	0	NA	0	NA	NA	NA	NA	NA	NA	NA	NA	NA	NA	NA	NA	NA	NA	NA	NA	NA		NA	NA	NA		NA	NA	NA		NA	NA	NA		NA	NA	NA		NA	0	NA	0	NA	0	NA	NA		NA
DM8C01G00100	81.5439	0.869552588965287	0	0.0626599063764495	0	1	0.578598604136936	RSEM	1	-0.459369243471085	RSEM	1	-0.284484594633853	RSEM	1	-1.25864218239818	RSEM	1	0.460306739781185	RSEM	0.578598604136936	1	0	0	-0.459369243471085	1	0	0	-0.284484594633853	1	0	0	-1.25864218239818	1	0	0	0.460306739781185	1	0	0	383.878	0.641952282087635	0	0.0894484539537052	0	0.677482932204679	1	0	0
DM8C01G00110	24.629	0.850520912963638	0	0.257141718203996	0	1	0.799879235930515	RSEM	1	0.938490211264332	RSEM	1	0.634138338968774	RSEM	1	-1.0775072488884	RSEM	1	-1.39133819361327	RSEM	0.799879235930515	1	0	0	0.938490211264332	1	0	0	0.634138338968774	1	0	0	-1.0775072488884	1	0	0	-1.39133819361327	1	0	0	111.201	0.921469833982354	0	0.00367222906256139	1	0.856791112195355	1	0	0
DM8C01G00120	0.157041	0.957143394246023	0	0.838498993811902	0	NA	NA	NA	1	2.90776433506304	StringTie	1	0.0429906947860464	StringTie	NA	NA	NA	1	-3.15221472000424	StringTie	-0.390408309164278	NA		NA	1.29833346249648	NA		NA	0.0341383934739754	NA		NA	1.57295771352672	NA		NA	-1.56106634669658	NA		NA	2.58442	0.306204453184841	0	0.610378162342597	0	2.89455702078476	NA		NA
DM8C01G00130	878.579	0.000664360836330671	1	0.773461719233316	0	1	-0.0284679249692129	RSEM	1	0.316765850976924	RSEM	1	-0.168658476170796	RSEM	1	0.027692601883573	RSEM	1	-0.0905240453379313	RSEM	-0.0284679249692129	1	0	0	0.316765850976924	1	0	0	-0.168658476170796	1	0	0	0.027692601883573	1	0	0	-0.0905240453379313	1	0	0	3049.18	1.89862125418156e-05	1	0.7585833079051	0	-0.0416221838049559	1	0	0
DM8C01G00140	0	NA	0	NA	0	NA	NA	NA	NA	NA	NA	NA	NA	NA	NA	NA	NA	NA	NA	NA	NA	NA		NA	NA	NA		NA	NA	NA		NA	NA	NA		NA	NA	NA		NA	0	NA	0	NA	0	NA	NA		NA
DM8C01G00150	43.19	0.825817548761006	0	0.103052587600219	0	1	-0.00938708778106193	RSEM	1	0.655763969482966	RSEM	1	0.20829788214922	RSEM	1	-0.359295840733022	RSEM	1	-1.41463888290684	RSEM	-0.00938708778106193	1	0	0	0.655763969482966	1	0	0	0.20829788214922	1	0	0	-0.359295840733022	1	0	0	-1.41463888290684	1	0	0	197.69	0.664190045873943	0	0.150842168757275	0	0.130199488368748	1	0	0
DM8C01G00160	30.722	0.693089759169719	0	0.704361805841745	0	1	0.161030403952617	RSEM	1	-0.182644153195153	RSEM	1	-0.150002407423668	RSEM	1	0.349586711343619	RSEM	1	0.692181688123663	RSEM	0.161030403952617	1	0	0	-0.182644153195153	1	0	0	-0.150002407423668	1	0	0	0.349586711343619	1	0	0	0.692181688123663	1	0	0	289.165	0.984181116239484	0	0.736742491974006	0	-0.0716998738350144	1	0	0
DM8C01G00170	317.413	0.0804957484954549	0	0.097572294776165	0	1	0.188788057306324	RSEM	1	0.560290372478761	RSEM	1	-0.113883582236074	RSEM	1	-0.0267774918845186	RSEM	1	-0.480154659357649	RSEM	0.188788057306324	1	0	0	0.560290372478761	1	0	0	-0.113883582236074	1	0	0	-0.0267774918845186	1	0	0	-0.480154659357649	1	0	0	1265.92	0.0451950264041246	0	0.0403445603795847	0	0.163877341358571	1	0	0
DM8C01G00180	336.016	0.0801558896472702	0	0.437484326434747	0	1	-0.0924360112957937	RSEM	1	0.248778637467826	RSEM	1	-0.499980565422296	RSEM	1	0.342308682608792	RSEM	1	0.109742014094525	RSEM	-0.0924360112957937	1	0	0	0.248778637467826	1	0	0	-0.499980565422296	1	0	0	0.342308682608792	1	0	0	0.109742014094525	1	0	0	1443.52	0.445145439078806	0	0.435125238236	0	-0.142567348479139	1	0	0
DM8C01G00190	0	NA	0	NA	0	NA	NA	NA	NA	NA	NA	NA	NA	NA	NA	NA	NA	NA	NA	NA	NA	NA		NA	NA	NA		NA	NA	NA		NA	NA	NA		NA	NA	NA		NA	0	NA	0	NA	0	NA	NA		NA
DM8C01G00200	12.6489	0.946743751043377	0	0.698318166030694	0	1	0.428379731573183	RSEM	1	0.517501165945118	RSEM	1	0.0167717897298645	RSEM	1	-0.52978395317729	RSEM	1	-1.29945504240719	RSEM	0.428379731573183	1	0	0	0.517501165945118	1	0	0	0.0167717897298645	1	0	0	-0.52978395317729	1	0	0	-1.29945504240719	1	0	0	83.6391	0.986485654080971	0	0.287161741534794	0	0.548308007319538	1	0	0
DM8C01G00210	117.356	0.0939067057725121	0	0.95902010616416	0	1	-0.175339756549386	RSEM	1	-0.35319964680069	RSEM	1	-0.294292711955572	RSEM	1	-0.11428490318999	RSEM	1	-0.0728080685551061	RSEM	-0.175339756549386	1	0	0	-0.35319964680069	1	0	0	-0.294292711955572	1	0	0	-0.11428490318999	1	0	0	-0.0728080685551061	1	0	0	574.23	0.256838374997968	0	0.274583277990188	0	0.110647998449213	1	0	0
DM8C01G00220	4.12713	0.0100468714480452	0	0.501948397136005	0	1	3.63251343297206	RSEM	1	-0.185459751389935	StringTie	1	2.62110076663279	RSEM	1	-0.154664144592802	RSEM	1	2.66568775085691	RSEM	3.63251343297206	1	0	0	-0.198405530862654	NA		NA	2.62110076663279	1	0	0	-0.154664144592802	1	0	0	2.66568775085691	1	0	0	15.0732	0.00221953682120711	1	0.27497514063243	0	5.05296071498563	1	0	0
DM8C01G00230	88.1825	0.272433493259033	0	4.97376139308544e-09	1	1	0.770383187651491	RSEM	1	0.881022654021892	RSEM	1	-0.0384192737587375	RSEM	3.08165847939263e-07	-3.11399949727537	StringTie	1	-1.28837255891565	RSEM	0.770383187651491	1	0	0	0.881022654021892	1	0	0	-0.0384192737587375	1	0	0	-3.017211636992	0.00171853508127827	1	-1	-1.28837255891565	1	0	0	317.304	0.24025394710964	0	1.03942776051652e-16	1	0.716931947062947	1	0	0
DM8C01G00240	9.29848	0.79464127622762	0	0.000339414562566007	1	0.134503935588281	-4.91279089415856	kallisto	1	-1.83151840029654	RSEM	0.556819170654794	-3.63785612003518	kallisto	9.33707243609205e-05	8.91464855240174	kallisto	0.902647705891	3.97025079285598	kallisto	-4.65584217490311	0.541337433159978	0	0	-1.83151840029654	1	0	0	-3.40243687711408	1	0	0	7.46217789727005	0.0215082059334249	0	0	3.99527893819934	1	0	0	37.126	0.93495087638867	0	0.000200522203628014	1	-4.44641654687561	0.274356551196754	0	0
DM8C01G00250	0	NA	0	NA	0	NA	NA	NA	NA	NA	NA	NA	NA	NA	NA	NA	NA	NA	NA	NA	NA	NA		NA	NA	NA		NA	NA	NA		NA	NA	NA		NA	NA	NA		NA	0	NA	0	NA	0	NA	NA		NA
DM8C01G00260	0.904273	0.947720755076473	0	0.79089673903997	0	1	-4.07469298606219	StringTie	1	-1.10761372439804	StringTie	1	-6.29788563900485	StringTie	0.986709190418848	7.47191475720298	StringTie	1	4.31375425785262	StringTie	-2.3020060867459	NA		NA	-0.254259870025954	NA		NA	-3.40613991514183	NA		NA	3.4443170551275	NA		NA	1.40574754559731	NA		NA	4.86835	0.950260523073088	0	0.162737117725534	0	-4.07469298606219	1	0	0
DM8C01G00270	1.8157	0.980989708721628	0	0.138509855983422	0	1	3.23016328729368	StringTie	1	3.64512444417367	StringTie	1	1.88439014772434	StringTie	1	-3.23319542716545	StringTie	1	-4.96073282406553	StringTie	4.45822049364285	NA		NA	4.09432983650512	NA		NA	3.30157438997515	NA		NA	-6.529856573017	NA		NA	-6.1791930176082	NA		NA	8.57446	0.613313214994482	0	0.0460530723881491	0	3.23016328729368	1	0	0
DM8C01G00280	3.34036	0.507024511475555	0	0.902330522207248	0	1	0.933712220965918	StringTie	1	0.676999943517772	StringTie	1	-2.57608398433138	RSEM	1	1.55902000742699	StringTie	1	1.39824920662008	StringTie	1.21288174234601	NA		NA	0.577326194661235	NA		NA	-2.57608398433138	1	0	0	0.479354837791964	NA		NA	1.2007161676348	NA		NA	16.1812	0.180052724315079	0	0.654212855244027	0	0.933712220965918	1	0	0
DM8C01G00290	3.88723	0.977859899627029	0	0.702206947533014	0	1	0.341288707269977	RSEM	1	-0.11272264097427	StringTie	1	-0.21035566748497	RSEM	1	-1.43211174743527	RSEM	1	0.547625669428734	RSEM	0.341288707269977	1	0	0	-0.386088791719597	NA		NA	-0.21035566748497	1	0	0	-1.43211174743527	1	0	0	0.547625669428734	1	0	0	24.4435	0.986284457908741	0	0.923596900467532	0	0.0864278549765959	1	0	0
DM8C01G00300	3542.22	0.476395711480231	0	9.04659193446909e-07	1	1	-0.295147007745821	RSEM	1	-0.352653916954181	RSEM	1	-0.674086350924373	RSEM	1	0.338953405696497	RSEM	1	0.781224935708738	RSEM	-0.295147007745821	1	0	0	-0.352653916954181	1	0	0	-0.674086350924373	1	0	0	0.338953405696497	1	0	0	0.781224935708738	1	0	0	11459.1	0.425014373781324	0	2.03780150171446e-07	1	-0.286576613151145	1	0	0
DM8C01G00310	74.9817	0.224494161680334	0	0.34579149293814	0	1	0.0323079548363441	RSEM	1	-0.208687721803787	RSEM	1	-0.132834750943273	RSEM	1	0.858579657039753	RSEM	1	0.5068761238403	RSEM	0.0323079548363441	1	0	0	-0.208687721803787	1	0	0	-0.132834750943273	1	0	0	0.858579657039753	1	0	0	0.5068761238403	1	0	0	314.568	0.136769627855039	0	0.231700525323922	0	-0.0160136139345255	1	0	0
DM8C01G00320	0	NA	0	NA	0	NA	NA	NA	NA	NA	NA	NA	NA	NA	NA	NA	NA	NA	NA	NA	NA	NA		NA	NA	NA		NA	NA	NA		NA	NA	NA		NA	NA	NA		NA	0	NA	0	NA	0	NA	NA		NA
DM8C01G00330	0	NA	0	NA	0	NA	NA	NA	NA	NA	NA	NA	NA	NA	NA	NA	NA	NA	NA	NA	NA	NA		NA	NA	NA		NA	NA	NA		NA	NA	NA		NA	NA	NA		NA	0	NA	0	NA	0	NA	NA		NA
DM8C01G00340	0.610312	0.679622148644823	0	0.605170104174255	0	NA	NA	NA	1	-0.185271668840898	StringTie	1	0.0432575912759697	StringTie	NA	NA	NA	1	6.46802161097975	StringTie	-3.0305038702344	NA		NA	-2.83846187653123	NA		NA	-2.60584215780724	NA		NA	2.82909649182138	NA		NA	6.33287719328699	NA		NA	2.71387	0.50324759871909	0	0.636880131324757	0	-0.352127674170532	NA		NA
DM8C01G00350	0	NA	0	NA	0	1	-0.644900397867479	StringTie	1	0.105582168356512	StringTie	1	-0.364566301450961	StringTie	1	0.553868672448243	StringTie	1	0.121510464176237	StringTie	NA	NA		NA	NA	NA		NA	NA	NA		NA	NA	NA		NA	NA	NA		NA	164.77	0.312470982989222	0	0.718374841464112	0	-0.644900397867479	1	0	0
DM8C01G00360	1232.04	0.547558318321153	0	0.0714106008001365	0	1	-0.356165148567589	RSEM	1	-0.225277569230753	RSEM	1	-0.296030704709834	RSEM	1	0.436343391537387	RSEM	1	0.343478073615529	RSEM	-0.356165148567589	1	0	0	-0.225277569230753	1	0	0	-0.296030704709834	1	0	0	0.436343391537387	1	0	0	0.343478073615529	1	0	0	4550.32	0.535051013735775	0	0.0276245247111535	0	-0.375983579064955	1	0	0
DM8C01G00370	873.273	0.00402864280810813	1	2.22983817281665e-07	1	1	-0.514553096412213	RSEM	1	-1.03095413454136	RSEM	1	-0.62410520344948	RSEM	1	-0.108585178042379	RSEM	1	0.894594384584938	RSEM	-0.514553096412213	1	0	0	-1.03095413454136	1	0	0	-0.62410520344948	1	0	0	-0.108585178042379	1	0	0	0.894594384584938	1	0	0	3344.63	0.00549859781266564	1	9.94805987193872e-12	1	-0.495786497918548	1	0	0
DM8C01G00380	21.2319	0.365959967113802	0	0.412039577405529	0	1	-0.14075874528874	RSEM	1	-0.218285851811929	RSEM	1	0.15869924433697	RSEM	1	0.644147223135315	RSEM	1	-0.918882877105104	RSEM	-0.14075874528874	1	0	0	-0.218285851811929	1	0	0	0.15869924433697	1	0	0	0.644147223135315	1	0	0	-0.918882877105104	1	0	0	128.914	0.756111425759684	0	0.876046209167763	0	-0.0595730838855523	1	0	0
DM8C01G00390	418.788	0.000785358498874675	1	0.228172742346874	0	1	-0.333557140898346	RSEM	1	-0.941868751048905	RSEM	1	-0.150436891961397	RSEM	1	0.573826942761743	RSEM	1	0.460375306960807	RSEM	-0.333557140898346	1	0	0	-0.941868751048905	1	0	0	-0.150436891961397	1	0	0	0.573826942761743	1	0	0	0.460375306960807	1	0	0	1957.82	0.0132213416557864	0	0.292680331299038	0	-0.262977302135541	1	0	0
DM8C01G00400	68.299	0.0289143250310142	0	0.00398413029497922	1	1	0.627243226802382	RSEM	1	-0.152924913781523	RSEM	1	1.1966916437753	RSEM	1	-1.62651726642336	RSEM	1	-1.42397133381748	RSEM	0.627243226802382	1	0	0	-0.152924913781523	1	0	0	1.1966916437753	1	0	0	-1.62651726642336	1	0	0	-1.42397133381748	1	0	0	379.015	0.0234586457372611	0	0.00502424239229078	1	0.376222492794796	1	0	0
DM8C01G00410	10.2244	0.199686508577983	0	0.162631261123786	0	1	3.10196981138515	RSEM	1	2.91044644137905	RSEM	1	3.51178855481015	RSEM	1	-2.59287740344702	RSEM	1	-2.92528970928583	RSEM	3.10196981138515	1	0	0	2.91044644137905	1	0	0	3.51178855481015	1	0	0	-2.59287740344702	1	0	0	-2.92528970928583	1	0	0	113.865	0.10507050758628	0	0.13609539419453	0	1.09595168482621	1	0	0
DM8C01G00420	63.2131	0.611708290296637	0	0.849584806950823	0	1	0.055324472534444	RSEM	1	-0.0799416464978129	RSEM	1	0.523469639172843	RSEM	1	-0.206673046395577	RSEM	1	-0.326644550485692	RSEM	0.055324472534444	1	0	0	-0.0799416464978129	1	0	0	0.523469639172843	1	0	0	-0.206673046395577	1	0	0	-0.326644550485692	1	0	0	445.562	0.142509342455524	0	0.692397542698702	0	-0.309092835880687	1	0	0
DM8C01G00430	609.793	0.0316389754514509	0	0.288103468179348	0	1	0.145545347342454	RSEM	1	0.0737301398344517	RSEM	1	0.241513277416215	RSEM	1	0.317568958462645	RSEM	1	0.0553422613929598	RSEM	0.145545347342454	1	0	0	0.0737301398344517	1	0	0	0.241513277416215	1	0	0	0.317568958462645	1	0	0	0.0553422613929598	1	0	0	2555.64	0.0862369685095449	0	0.0582774070179313	0	0.0368865604806907	1	0	0
DM8C01G00440	89.186	0.365781105777735	0	0.654556579798524	0	1	0.1032191832431	RSEM	1	0.128030990844126	RSEM	1	-0.00873103582217736	RSEM	1	0.407503949969786	RSEM	1	0.471442187367301	RSEM	0.1032191832431	1	0	0	0.128030990844126	1	0	0	-0.00873103582217736	1	0	0	0.407503949969786	1	0	0	0.471442187367301	1	0	0	465.655	0.199421667449758	0	0.687747523537772	0	0.116704000892389	1	0	0
DM8C01G00450	35.6237	0.0584950317055444	0	0.318991893391912	0	1	1.46987327997599	RSEM	1	1.33437804530574	RSEM	1	1.54756073270944	RSEM	1	-1.19920213889373	RSEM	1	-0.792181366001353	RSEM	1.46987327997599	1	0	0	1.33437804530574	1	0	0	1.54756073270944	1	0	0	-1.19920213889373	1	0	0	-0.792181366001353	1	0	0	237.934	0.0511252277807409	0	0.530131859405604	0	0.741273792278078	1	0	0
DM8C01G00460	150.017	0.346916743147442	0	0.814386853855879	0	1	0.40872284226419	RSEM	1	0.32011993115029	RSEM	1	0.342515797496901	RSEM	1	-0.216621639744848	RSEM	1	0.120395682738636	RSEM	0.40872284226419	1	0	0	0.32011993115029	1	0	0	0.342515797496901	1	0	0	-0.216621639744848	1	0	0	0.120395682738636	1	0	0	520.66	0.048946527559681	0	0.725495044600222	0	0.619485189167898	1	0	0
DM8C01G00470	35.209	0.264418817315972	0	0.88839018237498	0	1	-0.410285634769584	RSEM	1	-0.38550940716936	RSEM	1	0.153235928954209	RSEM	1	0.12919252174501	RSEM	1	-0.210901856077632	RSEM	-0.410285634769584	1	0	0	-0.38550940716936	1	0	0	0.153235928954209	1	0	0	0.12919252174501	1	0	0	-0.210901856077632	1	0	0	413.194	0.662193155510086	0	0.904976571570043	0	0.158222020270251	1	0	0
DM8C01G00480	5398.61	0.457330601342262	0	3.50370756494405e-07	1	1	-0.248123015822738	RSEM	1	0.187355128914224	RSEM	1	0.20740459690919	RSEM	1	0.768483403496638	RSEM	1	0.027194617039242	RSEM	-0.248123015822738	1	0	0	0.187355128914224	1	0	0	0.20740459690919	1	0	0	0.768483403496638	1	0	0	0.027194617039242	1	0	0	17659.7	0.419812413467899	0	3.56089084277009e-07	1	-0.230645990816635	1	0	0
DM8C01G00490	0.244949	0.852817524693123	0	0.782285204464229	0	NA	NA	NA	NA	NA	NA	NA	NA	NA	NA	NA	NA	NA	NA	NA	-0.39055683153799	NA		NA	2.24731817675535	NA		NA	1.41638652269775	NA		NA	-1.19297652590421	NA		NA	-3.89237345003672	NA		NA	0.745192	0.672114670479688	0	0.548940713685238	0	3.6383821275111	NA		NA
DM8C01G00500	181.366	0.0235979495543678	0	6.41926102818101e-05	1	1	-0.109368844771838	RSEM	1	-0.100945682242008	RSEM	1	-0.467070793136646	RSEM	0.521625236919965	-1.86585916856505	StringTie	1	-0.432359145952475	RSEM	-0.109368844771838	1	0	0	-0.100945682242008	1	0	0	-0.467070793136646	1	0	0	-1.80180552677265	0.745718528931012	0	0	-0.432359145952475	1	0	0	564.241	0.0543536037206432	0	2.78538185219166e-05	1	-0.00547379941051479	1	0	0
DM8C01G00510	1561.79	0.780911836420116	0	0.00157050509359519	1	1	0.251182023380022	RSEM	1	0.13717554989367	RSEM	1	0.0350847149041638	RSEM	1	-0.732511582462704	RSEM	1	-0.369984188256893	RSEM	0.251182023380022	1	0	0	0.13717554989367	1	0	0	0.0350847149041638	1	0	0	-0.732511582462704	1	0	0	-0.369984188256893	1	0	0	5663.46	0.873597254310107	0	0.000243262007960052	1	0.2907900432432	1	0	0
DM8C01G00520	509.271	0.0189772539499273	0	0.00137254992270813	1	1	-0.462991740401382	RSEM	1	0.186961814121085	RSEM	1	-0.299056491616531	RSEM	1	0.846294695469686	RSEM	1	0.455282681917016	RSEM	-0.462991740401382	1	0	0	0.186961814121085	1	0	0	-0.299056491616531	1	0	0	0.846294695469686	1	0	0	0.455282681917016	1	0	0	1798.43	0.018538401346538	0	2.42241667918984e-05	1	-0.475650914488929	1	0	0
DM8C01G00530	0	NA	0	NA	0	1	1.28364200284812	kallisto	1	2.29724807443094	kallisto	1	-0.0098261103946939	kallisto	1	0.345802270038948	kallisto	1	-0.089978105554333	kallisto	NA	NA		NA	NA	NA		NA	NA	NA		NA	NA	NA		NA	NA	NA		NA	1.35302	0.800168549735446	0	0.972420600491193	0	1.87809348233426	NA		NA
DM8C01G00540	0	NA	0	NA	0	1	1.56516092377991	StringTie	1	2.99324610687132	StringTie	1	1.71160774205651	StringTie	1	-0.258932370873173	StringTie	1	-3.8544633704834	StringTie	NA	NA		NA	NA	NA		NA	NA	NA		NA	NA	NA		NA	NA	NA		NA	16.5741	0.58100070647664	0	0.299042962637274	0	1.56516092377991	1	0	0
DM8C01G00550	0.190526	0.842068777944504	0	0.881788358939656	0	1	4.32479922777862	StringTie	1	6.58386161984368	StringTie	1	5.8777169884258	StringTie	0.897116803954227	-10.3588651817892	StringTie	0.781532533203493	-12.6632224055953	StringTie	-0.390328376406361	NA		NA	-0.198379448512888	NA		NA	0.0342401314969868	NA		NA	2.81957555126638	NA		NA	-0.0644152080723987	NA		NA	5.9061	0.543024698738595	0	0.0951057918567172	0	4.32479922777862	1	0	0
DM8C01G00560	44.7858	0.00259987885416803	1	0.723801326097681	0	1	0.725716975406642	RSEM	1	1.52227854112472	RSEM	1	-0.550293826047155	RSEM	1	0.765985472949833	RSEM	1	0.331154839751357	RSEM	0.725716975406642	1	0	0	1.52227854112472	1	0	0	-0.550293826047155	1	0	0	0.765985472949833	1	0	0	0.331154839751357	1	0	0	705.939	6.58472609667519e-06	1	0.238397161330968	0	0.443003115341416	1	0	0
DM8C01G00570	5.20656	0.718234248527731	0	0.000462196824728465	1	1	3.31840410420705	RSEM	1	1.87076218152632	StringTie	1	4.68294198427755	RSEM	0.02433187870699	-9.64438900639035	RSEM	1	-4.84931584791191	RSEM	3.31840410420705	1	0	0	3.22389311296409	NA		NA	4.68294198427755	1	0	0	-9.64438900639035	0.02433187870699	0	0	-4.84931584791191	1	0	0	24.1403	0.616816201638148	0	0.00109070004116963	1	1.74808190514788	1	0	0
DM8C01G00580	42.4342	0.00743170403104896	1	0.00143799168173906	1	1	-0.277596850574933	RSEM	1	0.71490284097504	RSEM	1	1.24202643499275	RSEM	0.0137964782194577	-3.20618216088353	StringTie	1	-1.95598561911673	RSEM	-0.277596850574933	1	0	0	0.71490284097504	1	0	0	1.24202643499275	1	0	0	-2.51285374990818	0.595912432499541	0	0	-1.95598561911673	1	0	0	162.775	0.0262243580169254	0	2.69069905147929e-06	1	0.0655427444775501	1	0	0
DM8C01G00590	113.793	0.0704068023145621	0	4.82148664951564e-09	1	1	0.364041471031444	RSEM	1	0.727708900396363	RSEM	1	0.358039150335428	RSEM	9.61452128941542e-07	-2.86327325047606	StringTie	0.991682973244182	-1.64688490814299	StringTie	0.364041471031444	1	0	0	0.727708900396363	1	0	0	0.358039150335428	1	0	0	-2.7559888747193	0.00350847230215238	1	-1	-1.50854450407078	1	0	0	664.453	0.0435205896830103	0	6.90618365954458e-17	1	0.388618434992335	1	0	0
DM8C01G00600	6.1349	0.572667991514671	0	0.219962944139224	0	1	2.42329194124227	RSEM	1	2.72874082064601	StringTie	1	2.80265725754927	RSEM	0.297629401289581	-4.38698565680637	StringTie	1	-2.58771569164392	RSEM	2.42329194124227	1	0	0	2.71733840442959	NA		NA	2.80265725754927	1	0	0	-3.50743825947212	1	0	0	-2.58771569164392	1	0	0	32.3008	0.525755020492403	0	0.0114661467597311	0	2.120622089672	1	0	0
DM8C01G00610	0.764913	0.748929876797827	0	0.476822809092574	0	NA	NA	NA	1	3.86767410178859	StringTie	1	3.97599479449445	StringTie	NA	NA	NA	1	-9.44460006625826	StringTie	-0.390605723080923	NA		NA	2.89122828233971	NA		NA	3.68610418254775	NA		NA	-2.08397452353521	NA		NA	-6.80602231830891	NA		NA	2.85746	0.296204383334981	0	0.114869871580713	0	-1.75179913135433	NA		NA
DM8C01G00620	0	NA	0	NA	0	NA	NA	NA	NA	NA	NA	NA	NA	NA	NA	NA	NA	NA	NA	NA	NA	NA		NA	NA	NA		NA	NA	NA		NA	NA	NA		NA	NA	NA		NA	0.122614	0.882046549645808	0	0.92205246350099	0	1.87809709557836	NA		NA
DM8C01G00630	2.83338	0.169191596934145	0	0.367359186397055	0	1	0.166968582836497	StringTie	1	0.133440642081015	StringTie	1	0.413547008421331	RSEM	0.189265224249249	-4.51641738898884	StringTie	1	-0.973498367815348	StringTie	-1.06454541023152	NA		NA	0.31122071143855	NA		NA	0.413547008421331	1	0	0	-3.78467555775631	NA		NA	-2.78681828831471	NA		NA	36.2104	0.275008602586066	0	0.00361547891610675	1	0.166968582836497	1	0	0
DM8C01G00640	3.21943	0.234392052251275	0	0.460264128600289	0	1	-0.565189297568469	StringTie	1	0.831482898868689	StringTie	1	0.389930724720736	RSEM	1	-5.92968409368988	StringTie	1	-0.690381635365634	StringTie	-1.16334068551726	NA		NA	0.375204448791448	NA		NA	0.389930724720736	1	0	0	-3.61154343756512	NA		NA	-0.768049313194398	NA		NA	11.4905	0.439087634236682	0	0.258051881487832	0	-0.565189297568469	1	0	0
DM8C01G00650	0.568384	0.851777951548496	0	0.873024236424353	0	1	1.76849146810891	kallisto	1	0.326596292745028	StringTie	1	-1.68570406284892	StringTie	1	-3.99049004400888	StringTie	1	-1.00300610556425	StringTie	2.26230940000305	NA		NA	3.55620778263838	NA		NA	0.0338834536573766	NA		NA	-2.46337619453998	NA		NA	-3.81881607390801	NA		NA	3.79385	0.942836598571925	0	0.535012472028856	0	0.923992703036112	NA		NA
DM8C01G00660	26.3583	0.673018846507673	0	2.97618430839339e-05	1	1	1.31766561146998	RSEM	1	0.791194013268927	RSEM	1	1.0072627928338	RSEM	0.00774052819616892	-3.47407548882195	StringTie	1	-2.01838036196636	RSEM	1.31766561146998	1	0	0	0.791194013268927	1	0	0	1.0072627928338	1	0	0	-3.87439624189714	0.0232545876528505	0	0	-2.01838036196636	1	0	0	65.3849	0.718183678144861	0	2.88410778946562e-06	1	1.16454210798231	1	0	0
DM8C01G00670	0.193707	0.800614000317551	0	0.904802092102089	0	NA	NA	NA	1	0.425990846202239	kallisto	NA	NA	NA	NA	NA	NA	NA	NA	NA	-0.39054855500426	NA		NA	-0.198561303168807	NA		NA	2.49731555896982	NA		NA	-2.27387406560313	NA		NA	-2.52741886832291	NA		NA	1.15154	0.747117215527286	0	0.841310580838348	0	-0.352452964081992	NA		NA
DM8C01G00680	0.0831792	0.949012621514268	0	0.952134007488254	0	NA	NA	NA	NA	NA	NA	NA	NA	NA	NA	NA	NA	NA	NA	NA	1.22909785538182	NA		NA	-0.19846495087453	NA		NA	0.0340927118598761	NA		NA	-1.43024945352357	NA		NA	-0.0642677939765459	NA		NA	0.253919	0.780828915684017	0	0.869749487706203	0	2.89723753679938	NA		NA
DM8C01G00690	21.3289	0.138838603024088	0	0.345740128792041	0	1	1.46030754110614	RSEM	1	1.49363885747254	RSEM	1	0.568365990897194	RSEM	1	-1.4733166139783	RSEM	1	-0.926631033488617	RSEM	1.46030754110614	1	0	0	1.49363885747254	1	0	0	0.568365990897194	1	0	0	-1.4733166139783	1	0	0	-0.926631033488617	1	0	0	101.268	0.429591962056655	0	0.488457102341989	0	0.632487134992436	1	0	0
DM8C01G00700	313.266	0.258680094359996	0	0.0122608448634462	0	1	-0.151575340460753	RSEM	1	-0.440461723378828	RSEM	1	-0.241767505995386	RSEM	1	-0.324706474692553	RSEM	1	0.485172234944828	RSEM	-0.151575340460753	1	0	0	-0.440461723378828	1	0	0	-0.241767505995386	1	0	0	-0.324706474692553	1	0	0	0.485172234944828	1	0	0	1187.75	0.100371587353571	0	0.0159175878040637	0	-0.128604547342594	1	0	0
DM8C01G00710	0	NA	0	NA	0	NA	NA	NA	NA	NA	NA	NA	NA	NA	NA	NA	NA	NA	NA	NA	NA	NA		NA	NA	NA		NA	NA	NA		NA	NA	NA		NA	NA	NA		NA	0	NA	0	NA	0	NA	NA		NA
DM8C01G00720	12.582	0.938683502166323	0	0.487839881235622	0	1	0.589623604055003	RSEM	1	0.867465823658708	RSEM	1	1.02235841253892	RSEM	1	-1.59841689499263	RSEM	1	-1.82346853990341	RSEM	0.589623604055003	1	0	0	0.867465823658708	1	0	0	1.02235841253892	1	0	0	-1.59841689499263	1	0	0	-1.82346853990341	1	0	0	47.4215	0.988507342182973	0	0.442580580721113	0	1.0531805176338	1	0	0
DM8C01G00730	249.651	0.929032782182197	0	0.0978089039819027	0	1	0.210340077418199	RSEM	1	0.348001706751542	RSEM	1	0.249989076718565	RSEM	1	-0.471400695146499	RSEM	1	-0.88674369283387	RSEM	0.210340077418199	1	0	0	0.348001706751542	1	0	0	0.249989076718565	1	0	0	-0.471400695146499	1	0	0	-0.88674369283387	1	0	0	1050.4	0.922918837555223	0	0.165396106113994	0	0.0331717829171296	1	0	0
DM8C01G00740	167.539	0.0481119732661743	0	0.943798989794523	0	1	-0.167137483686171	RSEM	1	-0.660570344851475	RSEM	1	-0.332427655307879	RSEM	1	0.0890960079625424	RSEM	1	0.165303790984092	RSEM	-0.167137483686171	1	0	0	-0.660570344851475	1	0	0	-0.332427655307879	1	0	0	0.0890960079625424	1	0	0	0.165303790984092	1	0	0	614.432	0.0118584801254807	0	0.985654641015786	0	-0.210549510690368	1	0	0
DM8C01G00750	0	NA	0	NA	0	1	-0.89954187221925	kallisto	1	-2.01264681034054	kallisto	1	-1.63509731425843	kallisto	0.339803353079226	3.25145073796494	kallisto	0.00162610995652935	5.38684089055199	kallisto	NA	NA		NA	NA	NA		NA	NA	NA		NA	NA	NA		NA	NA	NA		NA	0	NA	0	NA	0	NA	NA		NA
DM8C01G00760	26.827	0.0684518090901539	0	0.128152283220732	0	1	0.0640680852951789	RSEM	1	-0.893600200740272	RSEM	1	-0.903048914558472	RSEM	1	1.50384192966908	RSEM	1	1.52486545041385	RSEM	0.0640680852951789	1	0	0	-0.893600200740272	1	0	0	-0.903048914558472	1	0	0	1.50384192966908	1	0	0	1.52486545041385	1	0	0	386.836	0.0463579233889887	0	0.0151977806099982	0	-0.618559144442326	1	0	0
DM8C01G00770	0.144058	0.87501754945608	0	0.901035364224888	0	NA	NA	NA	1	-0.160372945011126	kallisto	NA	NA	NA	NA	NA	NA	NA	NA	NA	-0.390339218024934	NA		NA	-0.198384868848325	NA		NA	0.0342292900363608	NA		NA	2.44748499652849	NA		NA	-0.0644043670066458	NA		NA	1.24391	0.294040858661862	0	0.977214175711838	0	3.18842808186565	NA		NA
DM8C01G00780	319.608	0.0533584233779304	0	0.331652538402576	0	1	0.181390716288575	RSEM	1	-0.0724825449667292	RSEM	1	-0.429983271490516	RSEM	1	0.416750723480054	RSEM	1	0.371472905510804	RSEM	0.181390716288575	1	0	0	-0.0724825449667292	1	0	0	-0.429983271490516	1	0	0	0.416750723480054	1	0	0	0.371472905510804	1	0	0	1181.76	0.0045726685756024	1	0.0998149546253319	0	0.250883515497948	1	0	0
DM8C01G00790	2310.33	0.00312113266470881	1	0.00106810521876636	1	1	-0.0586693690420429	RSEM	1	-0.655339407512214	RSEM	1	0.525348172560728	RSEM	1	0.69136122202393	RSEM	1	0.705484078889578	RSEM	-0.0586693690420429	1	0	0	-0.655339407512214	1	0	0	0.525348172560728	1	0	0	0.69136122202393	1	0	0	0.705484078889578	1	0	0	8872.27	0.00555392394400831	1	0.000141735476679743	1	-0.118112869765771	1	0	0
DM8C01G00800	184.173	0.0110537210690088	0	5.48539446419096e-08	1	1	-0.2180418690793	RSEM	1	-0.544600302270362	RSEM	1	-1.1009139625679	RSEM	0.121264960378107	1.71099445490155	StringTie	1	0.92594096493346	RSEM	-0.2180418690793	1	0	0	-0.544600302270362	1	0	0	-1.1009139625679	1	0	0	1.89185380057451	0.135663594109636	0	0	0.92594096493346	1	0	0	773.767	0.0105926526506871	0	6.98360233934233e-10	1	-0.159968118590573	1	0	0
DM8C01G00810	140.102	0.417212984592861	0	0.000122552649731259	1	1	0.402743846825243	RSEM	1	-0.152136700595505	RSEM	1	-0.229326858712795	RSEM	1	-1.50115148402096	RSEM	1	-0.351151702308908	RSEM	0.402743846825243	1	0	0	-0.152136700595505	1	0	0	-0.229326858712795	1	0	0	-1.50115148402096	1	0	0	-0.351151702308908	1	0	0	534.404	0.237238173229185	0	4.34091573548831e-06	1	0.339991369005614	1	0	0
DM8C01G00820	1031.54	0.499552581941745	0	1.26317478080144e-17	1	1	-0.38534939898044	RSEM	1	-0.617042873056309	RSEM	1	-1.27345316611139	RSEM	0.0144722193862316	1.7986472410964	kallisto	0.0101586988820511	1.87999963688164	kallisto	-0.38534939898044	1	0	0	-0.617042873056309	1	0	0	-1.27345316611139	1	0	0	1.75709531156329	0.0366338904919439	0	0	1.89605430646222	0.0123748184329596	0	0	5314.84	0.537949398274535	0	3.37774608410899e-17	1	-0.399290917669275	1	0	0
DM8C01G00830	243.431	0.827439928939985	0	0.12595716305461	0	1	-0.0382913637448168	RSEM	1	-0.331631613605193	RSEM	1	-0.110819442523707	RSEM	1	0.291385552996966	RSEM	1	0.663797762647424	RSEM	-0.0382913637448168	1	0	0	-0.331631613605193	1	0	0	-0.110819442523707	1	0	0	0.291385552996966	1	0	0	0.663797762647424	1	0	0	921.42	0.868804654817228	0	0.0370513390094866	0	-0.0420543352032109	1	0	0
DM8C01G00840	84.3276	0.96462412269173	0	0.961014757346014	0	1	-0.0301248397779475	RSEM	1	0.0943882447758622	RSEM	1	0.423395127839167	RSEM	1	-0.0189668677833453	RSEM	1	-0.13751112905756	RSEM	-0.0301248397779475	1	0	0	0.0943882447758622	1	0	0	0.423395127839167	1	0	0	-0.0189668677833453	1	0	0	-0.13751112905756	1	0	0	359.02	0.78217690546895	0	0.616680508927179	0	0.0648516200593871	1	0	0
DM8C01G00850	384.496	0.231690013879861	0	0.663491247500559	0	1	0.100838072871366	RSEM	1	0.28438239069253	RSEM	1	-0.0545714128756813	RSEM	1	0.172266133536648	RSEM	1	-0.0810730114554665	RSEM	0.100838072871366	1	0	0	0.28438239069253	1	0	0	-0.0545714128756813	1	0	0	0.172266133536648	1	0	0	-0.0810730114554665	1	0	0	1364.07	0.265994388617424	0	0.72676984441719	0	0.147630920804016	1	0	0
DM8C01G00860	19.4536	0.0899792870781708	0	0.00237092958016017	1	1	0.543633098837531	RSEM	1	-1.83429143343929	RSEM	1	0.294529586575443	RSEM	0.4531206876492	-3.49174515995848	RSEM	1	0.154160467261304	RSEM	0.543633098837531	1	0	0	-1.83429143343929	1	0	0	0.294529586575443	1	0	0	-3.49174515995848	0.4531206876492	0	0	0.154160467261304	1	0	0	94.27	0.212303059896724	0	0.0754162789929355	0	0.425931057416956	1	0	0
DM8C01G00870	11.9002	0.762393327088843	0	0.0161433914349495	0	1	1.30744784288894	RSEM	1	0.428084214395008	RSEM	1	1.27169894705878	RSEM	0.224947686579583	-4.51893859223924	StringTie	1	0.118297434188474	RSEM	1.30744784288894	1	0	0	0.428084214395008	1	0	0	1.27169894705878	1	0	0	-3.62369670301803	0.892888181391533	0	0	0.118297434188474	1	0	0	43.8078	0.743221260525305	0	0.000876951661023611	1	1.07714796521548	1	0	0
DM8C01G00880	0.423786	0.764112352437584	0	0.904035812682261	0	NA	NA	NA	1	-0.185568315691132	StringTie	1	4.25914288667617	StringTie	NA	NA	NA	1	0.743273066033469	StringTie	1.84061292139404	NA		NA	-0.198378643945056	NA		NA	0.0342029896701693	NA		NA	0.215043365479951	NA		NA	2.38089757313124	NA		NA	2.71635	0.635022982400053	0	0.645643599025059	0	3.865881639267	NA		NA
DM8C01G00890	2441.37	0.00925257086803385	1	0.0360221399763982	0	1	-0.219491015829034	RSEM	1	-0.4045989055831	RSEM	1	-0.239089766139909	RSEM	1	0.410716400468877	RSEM	1	-0.432347067794909	RSEM	-0.219491015829034	1	0	0	-0.4045989055831	1	0	0	-0.239089766139909	1	0	0	0.410716400468877	1	0	0	-0.432347067794909	1	0	0	9405.51	0.00385819578618282	1	0.0313024536181415	0	-0.278552032275837	1	0	0
DM8C01G00900	120.093	0.00473770603092136	1	0.045751713117114	0	1	0.561278694602564	RSEM	1	0.981209613586837	RSEM	1	0.325130213557654	RSEM	1	-0.971295486337952	RSEM	1	-0.62297161815535	RSEM	0.561278694602564	1	0	0	0.981209613586837	1	0	0	0.325130213557654	1	0	0	-0.971295486337952	1	0	0	-0.62297161815535	1	0	0	600.6	0.0108675368256962	0	0.0235851080834284	0	0.331187868844455	1	0	0
DM8C01G00910	957.269	0.0272226535423785	0	0.0129645432824532	0	1	-0.163494825386937	RSEM	1	-0.284692632883323	RSEM	1	-0.469739906354688	RSEM	1	0.481108710339158	RSEM	1	0.0906879561548989	RSEM	-0.163494825386937	1	0	0	-0.284692632883323	1	0	0	-0.469739906354688	1	0	0	0.481108710339158	1	0	0	0.0906879561548989	1	0	0	3474.03	0.0224219117530612	0	0.00146086366654587	1	-0.174407504058751	1	0	0
DM8C01G00920	0	NA	0	NA	0	NA	NA	NA	NA	NA	NA	NA	NA	NA	NA	NA	NA	NA	NA	NA	NA	NA		NA	NA	NA		NA	NA	NA		NA	NA	NA		NA	NA	NA		NA	0	NA	0	NA	0	NA	NA		NA
DM8C01G00930	4066.15	0.0587702551652039	0	6.11978235507238e-12	1	1	0.369892347988004	RSEM	1	0.758909664848088	RSEM	1	0.541798836542935	RSEM	1	-1.02366236096443	RSEM	1	-0.883986447827159	RSEM	0.369892347988004	1	0	0	0.758909664848088	1	0	0	0.541798836542935	1	0	0	-1.02366236096443	1	0	0	-0.883986447827159	1	0	0	14606.7	0.062422424185208	0	9.64166260330553e-14	1	0.381013114325271	1	0	0
DM8C01G00940	5195.56	0.00867411239546097	1	0.000250816706580582	1	1	0.13173438283498	RSEM	1	0.0707249619748287	RSEM	1	-0.625593233105511	RSEM	1	0.703001125098004	RSEM	1	0.546788031568981	RSEM	0.13173438283498	1	0	0	0.0707249619748287	1	0	0	-0.625593233105511	1	0	0	0.703001125098004	1	0	0	0.546788031568981	1	0	0	18798.3	0.00306285134916031	1	6.71896138163461e-05	1	0.163746480961467	1	0	0
DM8C01G00950	186.092	0.0327796419706058	0	0.715415351740318	0	1	-0.25327680809811	RSEM	1	-0.478898162556853	RSEM	1	-0.096496093204322	RSEM	1	-0.365690576516462	RSEM	1	-0.314262323090465	RSEM	-0.25327680809811	1	0	0	-0.478898162556853	1	0	0	-0.096496093204322	1	0	0	-0.365690576516462	1	0	0	-0.314262323090465	1	0	0	895.257	0.0695689859325791	0	0.877207147273102	0	-0.132226587644069	1	0	0
DM8C01G00960	1162.8	0.0796293921529148	0	0.489750842672846	0	1	-0.372651865921469	RSEM	1	-0.127217549044674	RSEM	1	-0.254936859151679	RSEM	1	0.0289715169378051	RSEM	1	-0.284131819861022	RSEM	-0.372651865921469	1	0	0	-0.127217549044674	1	0	0	-0.254936859151679	1	0	0	0.0289715169378051	1	0	0	-0.284131819861022	1	0	0	8383.62	0.0746585897281273	0	0.374952861004288	0	-0.319529986637935	1	0	0
DM8C01G00970	664.967	0.512170331705634	0	0.428391504022073	0	1	0.00898911822310626	RSEM	1	-0.0263627864326352	RSEM	1	-0.0672832305906537	RSEM	1	0.22300838478787	RSEM	1	0.230578447085868	RSEM	0.00898911822310626	1	0	0	-0.0263627864326352	1	0	0	-0.0672832305906537	1	0	0	0.22300838478787	1	0	0	0.230578447085868	1	0	0	2492.45	0.812176848030138	0	0.194014464256375	0	-0.0754509347937229	1	0	0
DM8C01G00980	0	NA	0	NA	0	NA	NA	NA	NA	NA	NA	NA	NA	NA	NA	NA	NA	NA	NA	NA	NA	NA		NA	NA	NA		NA	NA	NA		NA	NA	NA		NA	NA	NA		NA	0	NA	0	NA	0	NA	NA		NA
DM8C01G00990	5741.46	0.0202630748991507	0	0.812419018546927	0	1	-0.378936534371794	RSEM	1	-0.347684424383467	RSEM	1	-0.0975476067168091	RSEM	1	0.140832909356174	RSEM	1	0.0953279574773457	RSEM	-0.378936534371794	1	0	0	-0.347684424383467	1	0	0	-0.0975476067168091	1	0	0	0.140832909356174	1	0	0	0.0953279574773457	1	0	0	22281.6	0.0326624857710775	0	0.917251676651199	0	-0.304691952225152	1	0	0
DM8C01G01000	379.734	0.607536818740851	0	0.172256946541278	0	1	-0.188534299090606	RSEM	1	-0.0538695327032485	RSEM	1	-0.26418229963587	RSEM	1	0.425794267139966	RSEM	1	0.372793442887473	RSEM	-0.188534299090606	1	0	0	-0.0538695327032485	1	0	0	-0.26418229963587	1	0	0	0.425794267139966	1	0	0	0.372793442887473	1	0	0	1011.38	0.685090208918257	0	0.0329609914895094	0	-0.192418000064292	1	0	0
DM8C01G01010	637.3	0.805100636134272	0	0.00449508041268534	1	1	0.186744368377682	RSEM	1	0.488432876446495	RSEM	1	0.678575263371028	RSEM	1	-0.0967977420054821	RSEM	1	-0.84926373515172	RSEM	0.186744368377682	1	0	0	0.488432876446495	1	0	0	0.678575263371028	1	0	0	-0.0967977420054821	1	0	0	-0.84926373515172	1	0	0	2834.41	0.72099399464895	0	0.0425617361009409	0	0.00425776119892061	1	0	0
DM8C01G01020	173.409	0.00640744358352674	1	0.0599609938286143	0	1	0.575949689171273	RSEM	1	0.751082405459944	RSEM	1	0.0600225054019282	RSEM	1	0.273763416376627	RSEM	1	-0.597015533164086	RSEM	0.575949689171273	1	0	0	0.751082405459944	1	0	0	0.0600225054019282	1	0	0	0.273763416376627	1	0	0	-0.597015533164086	1	0	0	1187.1	0.175160168726271	0	5.0601325691773e-05	1	-0.0950591868062815	1	0	0
DM8C01G01030	366.865	0.632927081637507	0	0.0906908668226901	0	1	-0.163608285851915	RSEM	1	0.103933285271812	RSEM	1	0.0272004781418666	RSEM	1	0.712231451492022	RSEM	1	0.0791424922789581	RSEM	-0.163608285851915	1	0	0	0.103933285271812	1	0	0	0.0272004781418666	1	0	0	0.712231451492022	1	0	0	0.0791424922789581	1	0	0	2139.92	0.975222299793818	0	0.0100540576730979	0	-0.356394258024283	1	0	0
DM8C01G01040	156.533	0.246454543450162	0	0.893756809938294	0	1	0.249843104423113	RSEM	1	0.346194729799722	RSEM	1	-0.0559750335239719	RSEM	1	0.209074145137684	RSEM	1	0.0244853667331222	RSEM	0.249843104423113	1	0	0	0.346194729799722	1	0	0	-0.0559750335239719	1	0	0	0.209074145137684	1	0	0	0.0244853667331222	1	0	0	1168.7	0.18574794778619	0	0.502895031404124	0	0.0987211460727814	1	0	0
DM8C01G01050	396.742	0.117867501811021	0	0.383078316154082	0	1	-0.329125929484243	RSEM	1	-0.315931265594681	RSEM	1	0.182749359738969	RSEM	1	0.333291109469734	RSEM	1	-0.0401215278337876	RSEM	-0.329125929484243	1	0	0	-0.315931265594681	1	0	0	0.182749359738969	1	0	0	0.333291109469734	1	0	0	-0.0401215278337876	1	0	0	1762.15	0.372808795088659	0	0.012289531195666	0	-0.24581936580648	1	0	0
DM8C01G01060	132.37	0.249383148414953	0	0.28923977453522	0	1	-0.260337435132622	RSEM	1	0.339268863082872	RSEM	1	-0.305235423841108	RSEM	1	0.649733595329212	RSEM	1	0.072337663295253	RSEM	-0.260337435132622	1	0	0	0.339268863082872	1	0	0	-0.305235423841108	1	0	0	0.649733595329212	1	0	0	0.072337663295253	1	0	0	644.987	0.395196920158958	0	0.12688953770631	0	-0.285005321818477	1	0	0
DM8C01G01070	338.571	0.562223733882357	0	0.188436909045187	0	1	0.148969300206077	RSEM	1	0.423831811573769	RSEM	1	0.32045014156327	RSEM	1	0.251565436862293	RSEM	1	-0.552453057559864	RSEM	0.148969300206077	1	0	0	0.423831811573769	1	0	0	0.32045014156327	1	0	0	0.251565436862293	1	0	0	-0.552453057559864	1	0	0	1752.72	0.57311020221516	0	0.0871327577844002	0	0.0598528518386253	1	0	0
DM8C01G01080	0.504204	0.691903946361944	0	0.792876107939023	0	1	-0.352092843567648	StringTie	1	-0.185389589703424	StringTie	1	0.0432007048443332	StringTie	1	8.63160051808559	StringTie	1	-0.0591609761231802	StringTie	-0.390286910194498	NA		NA	-0.198358717219294	NA		NA	0.0342815971047448	NA		NA	4.24271967592929	NA		NA	-0.0644566721698828	NA		NA	10.8311	0.253371227769655	0	0.214628652360649	0	-0.352092843567648	1	0	0
DM8C01G01090	257.07	0.566270037543104	0	0.922129553289142	0	1	-0.194254266152218	RSEM	1	-0.137302365758441	RSEM	1	0.0333081073410944	RSEM	1	0.0857057389555744	RSEM	1	-0.0524644712902705	RSEM	-0.194254266152218	1	0	0	-0.137302365758441	1	0	0	0.0333081073410944	1	0	0	0.0857057389555744	1	0	0	-0.0524644712902705	1	0	0	1020.34	0.816000377332382	0	0.843483391939131	0	-0.127719522657019	1	0	0
DM8C01G01100	0.20597	0.942738275680389	0	0.938581840069873	0	NA	NA	NA	NA	NA	NA	NA	NA	NA	NA	NA	NA	NA	NA	NA	1.84037297922117	NA		NA	1.29810038440198	NA		NA	0.0340005870548464	NA		NA	-2.04148496424468	NA		NA	-1.56078061801365	NA		NA	2.15263	0.50300803666384	0	0.771079614849673	0	4.66807942813743	NA		NA
DM8C01G01110	0	NA	0	NA	0	NA	NA	NA	NA	NA	NA	NA	NA	NA	NA	NA	NA	NA	NA	NA	NA	NA		NA	NA	NA		NA	NA	NA		NA	NA	NA		NA	NA	NA		NA	0	NA	0	NA	0	NA	NA		NA
DM8C01G01120	0	NA	0	NA	0	NA	NA	NA	NA	NA	NA	NA	NA	NA	NA	NA	NA	NA	NA	NA	NA	NA		NA	NA	NA		NA	NA	NA		NA	NA	NA		NA	NA	NA		NA	0	NA	0	NA	0	NA	NA		NA
DM8C01G01130	164.132	0.480153969280742	0	0.333023868140955	0	1	0.43775869219669	RSEM	1	0.460806926425185	RSEM	1	0.24663008167246	RSEM	1	-0.560172902715855	RSEM	1	-0.416015387408836	RSEM	0.43775869219669	1	0	0	0.460806926425185	1	0	0	0.24663008167246	1	0	0	-0.560172902715855	1	0	0	-0.416015387408836	1	0	0	596.9	0.275164753040141	0	0.129066278220591	0	0.512829370063133	1	0	0
DM8C01G01140	3.57606	0.311265210807907	0	0.381099375800365	0	1	3.88064897184029	StringTie	1	3.86578373017144	StringTie	1	2.11582789480784	RSEM	1	-3.66635966304861	StringTie	1	-3.2691837008844	StringTie	3.46520876777179	NA		NA	2.92161067890552	NA		NA	2.11582789480784	1	0	0	-3.4922305004339	NA		NA	-1.86626242076205	NA		NA	51.8636	0.308705461393077	0	0.153650764008525	0	3.88064897184029	1	0	0
DM8C01G01150	0.949623	0.780980612915633	0	0.82612762790063	0	NA	NA	NA	1	-0.185243108010964	StringTie	1	0.0433813490254702	StringTie	1	6.68689824059738	StringTie	1	4.18135177737708	StringTie	-0.390232448451731	NA		NA	-0.198278074947244	NA		NA	0.0343716677602131	NA		NA	4.88985699409895	NA		NA	2.37963742682702	NA		NA	3.36827	0.73700485524194	0	0.709346529287336	0	-0.351970601080792	NA		NA
DM8C01G01160	0	NA	0	NA	0	NA	NA	NA	NA	NA	NA	NA	NA	NA	NA	NA	NA	NA	NA	NA	NA	NA		NA	NA	NA		NA	NA	NA		NA	NA	NA		NA	NA	NA		NA	0	NA	0	NA	0	NA	NA		NA
DM8C01G01170	121.173	0.731662698455493	0	0.269537910484821	0	1	0.163832764459382	RSEM	1	0.27177598791017	RSEM	1	0.66953070358302	RSEM	1	-0.0716354979952012	RSEM	1	-0.643024197028758	RSEM	0.163832764459382	1	0	0	0.27177598791017	1	0	0	0.66953070358302	1	0	0	-0.0716354979952012	1	0	0	-0.643024197028758	1	0	0	499.728	0.404723416808438	0	0.659740153090546	0	0.220925827686561	1	0	0
DM8C01G01180	54.1482	0.429408900091074	0	0.517276635763723	0	1	0.49737203821788	RSEM	1	0.962234562134734	RSEM	1	0.213337909622178	RSEM	1	-0.298255402010211	RSEM	1	-0.89072738180854	RSEM	0.49737203821788	1	0	0	0.962234562134734	1	0	0	0.213337909622178	1	0	0	-0.298255402010211	1	0	0	-0.89072738180854	1	0	0	219.561	0.506354333571868	0	0.433841364252725	0	0.343691798856525	1	0	0
DM8C01G01190	2006.81	0.0049862818215298	1	0.27064126342625	0	1	-0.0950653790875891	RSEM	1	0.169976943730497	RSEM	1	-0.0721384537636318	RSEM	1	-0.289392017011269	RSEM	1	-0.130753300396044	RSEM	-0.0950653790875891	1	0	0	0.169976943730497	1	0	0	-0.0721384537636318	1	0	0	-0.289392017011269	1	0	0	-0.130753300396044	1	0	0	6640.89	0.00935500987021155	1	0.183139010054477	0	-0.061831248637782	1	0	0
DM8C01G01200	80.5448	0.372624631139366	0	0.396326361683409	0	1	-0.35080226399207	RSEM	1	-0.467274287232852	RSEM	1	-0.383014073524311	RSEM	1	0.744301127491031	RSEM	1	0.282965076776518	RSEM	-0.35080226399207	1	0	0	-0.467274287232852	1	0	0	-0.383014073524311	1	0	0	0.744301127491031	1	0	0	0.282965076776518	1	0	0	462.566	0.536225812415654	0	0.403562622427658	0	-0.0261835396331267	1	0	0
DM8C01G01210	41.7145	0.502504470727145	0	0.0821731089492331	0	1	-0.326390963599318	RSEM	1	-1.03071613461163	RSEM	1	-0.329223555429765	RSEM	1	1.04982771727111	RSEM	1	1.50399886534733	RSEM	-0.326390963599318	1	0	0	-1.03071613461163	1	0	0	-0.329223555429765	1	0	0	1.04982771727111	1	0	0	1.50399886534733	1	0	0	304.774	0.874233573148424	0	0.0171703837892142	0	-0.426268404737513	1	0	0
DM8C01G01220	0.987356	0.913559125596655	0	0.440412626834045	0	1	-0.736488043257616	StringTie	1	-0.492373445743445	StringTie	1	-2.45115900074719	StringTie	1	-3.73787565368053	StringTie	1	3.34324512975635	StringTie	-4.07080771916513	NA		NA	-0.83989400437419	NA		NA	-3.64621051572517	NA		NA	6.10883385947592	NA		NA	3.01398996485555	NA		NA	14.0534	0.242985263673838	0	0.0698536539039396	0	-0.736488043257616	1	0	0
DM8C01G01230	152.976	0.71462321904886	0	0.314902892731572	0	1	-0.0234844230041177	RSEM	1	-0.468687378911888	RSEM	1	0.157793079214888	RSEM	1	0.169975127085751	RSEM	1	0.650314503002776	RSEM	-0.0234844230041177	1	0	0	-0.468687378911888	1	0	0	0.157793079214888	1	0	0	0.169975127085751	1	0	0	0.650314503002776	1	0	0	574.623	0.759792270976628	0	0.139496465727526	0	-0.0833539533024499	1	0	0
DM8C01G01240	8.58438	0.741551400820064	0	0.860963863036718	0	1	0.624347997072941	RSEM	1	0.592822420900542	RSEM	1	0.884418084842446	RSEM	1	-0.245736568553168	RSEM	1	-0.772618758029945	RSEM	0.624347997072941	1	0	0	0.592822420900542	1	0	0	0.884418084842446	1	0	0	-0.245736568553168	1	0	0	-0.772618758029945	1	0	0	91.7411	0.957058597594812	0	0.268405289167547	0	-0.456368566693086	1	0	0
DM8C01G01250	10.3897	0.320481598652485	0	0.0374355328387559	0	1	-2.73384590291101	RSEM	1	0.0238747266299542	RSEM	1	-1.60629917782656	RSEM	0.709263461267484	3.97068195659221	RSEM	1	1.67336891882507	RSEM	-2.73384590291101	1	0	0	0.0238747266299542	1	0	0	-1.60629917782656	1	0	0	3.97068195659221	0.709263461267484	0	0	1.67336891882507	1	0	0	147.141	0.0759704073880613	0	0.00353297779630561	1	-1.00593748645431	1	0	0
DM8C01G01260	5.91273	0.152955183058077	0	0.158967656603981	0	1	4.58001268927451	RSEM	0.974187762725157	2.82248744648336	kallisto	1	4.96116647107377	RSEM	1	-4.00175914385902	RSEM	1	-3.22280238228387	RSEM	4.58001268927451	1	0	0	4.05944027349537	NA		NA	4.96116647107377	1	0	0	-4.00175914385902	1	0	0	-3.22280238228387	1	0	0	160.117	0.343295407290473	0	0.0224951762254818	0	-0.0248148936112229	1	0	0
DM8C01G01270	9.78919	0.139581293299619	0	0.182252713951238	0	1	-0.107311074620193	RSEM	1	1.14231372457411	RSEM	1	-1.9294327658863	RSEM	1	3.45654156173738	RSEM	1	2.15700070359714	RSEM	-0.107311074620193	1	0	0	1.14231372457411	1	0	0	-1.9294327658863	1	0	0	3.45654156173738	1	0	0	2.15700070359714	1	0	0	68.6614	0.014761036409005	0	0.173524089380763	0	0.0637064937585563	1	0	0
DM8C01G01280	108.885	0.0291532364655094	0	0.0270901939512974	0	1	0.384203213683455	RSEM	1	-0.178190848179359	RSEM	1	-0.0310908841539965	RSEM	1	0.733216592941272	RSEM	1	1.22192547253647	RSEM	0.384203213683455	1	0	0	-0.178190848179359	1	0	0	-0.0310908841539965	1	0	0	0.733216592941272	1	0	0	1.22192547253647	1	0	0	546.087	0.200397993357382	0	2.9384717136906e-05	1	0.0313469643443302	1	0	0
DM8C01G01290	30.1604	0.105370030332794	0	0.575935473433574	0	1	1.68679273865647	RSEM	1	1.42133427896034	RSEM	1	0.95938857429118	RSEM	1	-0.982072346624889	RSEM	1	-1.02995401279961	RSEM	1.68679273865647	1	0	0	1.42133427896034	1	0	0	0.95938857429118	1	0	0	-0.982072346624889	1	0	0	-1.02995401279961	1	0	0	248.02	0.019190287998318	0	0.863831725040036	0	0.662501860853865	1	0	0
DM8C01G01300	5.70409	0.880265910507257	0	0.426744195997694	0	1	0.670159414251498	RSEM	1	0.438299573612828	StringTie	1	-0.420931653676536	RSEM	1	-0.76209183771569	RSEM	1	1.72227540159219	RSEM	0.670159414251498	1	0	0	-1.06225790000508	NA		NA	-0.420931653676536	1	0	0	-0.76209183771569	1	0	0	1.72227540159219	1	0	0	98.8408	0.366830617909188	0	0.723948884722037	0	0.715662493957447	1	0	0
DM8C01G01310	0	NA	0	NA	0	1	0.0411144336804665	kallisto	1	-1.0020213530852	kallisto	1	-0.536824153793069	kallisto	1	-0.062815816757864	kallisto	1	0.965273981130393	kallisto	NA	NA		NA	NA	NA		NA	NA	NA		NA	NA	NA		NA	NA	NA		NA	1.59811	0.845537280825441	0	0.816979401653171	0	-0.53492673501193	NA		NA
DM8C01G01320	64.1453	0.927146535887738	0	0.164091308878582	0	1	-0.120210404867319	RSEM	1	-0.403204333416345	RSEM	1	0.0417256414238241	RSEM	1	0.372052051032777	RSEM	1	0.955465612194064	RSEM	-0.120210404867319	1	0	0	-0.403204333416345	1	0	0	0.0417256414238241	1	0	0	0.372052051032777	1	0	0	0.955465612194064	1	0	0	385.885	0.88987080810427	0	0.0763585333501953	0	-0.309249339584945	1	0	0
DM8C01G01330	122.3	0.346097030532029	0	0.284504911184122	0	1	-0.0276806460722061	RSEM	1	0.00117559466791803	RSEM	1	0.0675722542202934	RSEM	1	0.622725753856963	RSEM	1	0.263785784070762	RSEM	-0.0276806460722061	1	0	0	0.00117559466791803	1	0	0	0.0675722542202934	1	0	0	0.622725753856963	1	0	0	0.263785784070762	1	0	0	532.961	0.487434140138913	0	0.125702426423916	0	-0.125385696811578	1	0	0
DM8C01G01340	68.1621	0.851474321373376	0	8.08121599091966e-07	1	1	-1.48887395101746	RSEM	1	-1.29832778739941	RSEM	0.0252161429078419	-2.32892455023791	StringTie	0.0561899322068785	2.84869695913124	RSEM	0.0439029526607084	2.77737429900193	StringTie	-1.48887395101746	1	0	0	-1.29832778739941	1	0	0	-2.48168431876226	0.0478641237419924	0	0	2.84869695913124	0.0561899322068785	0	0	2.76194928776234	0.174878038959204	0	0	226.814	0.832324745761804	0	1.21254836920924e-07	1	-1.34219528781089	1	0	0
DM8C01G01350	869.862	0.0868998887507967	0	0.056274392387657	0	1	0.110809990548212	RSEM	1	-0.581922152228112	RSEM	1	-0.110412249232119	RSEM	1	-0.541389653768017	RSEM	1	0.219830571206092	RSEM	0.110809990548212	1	0	0	-0.581922152228112	1	0	0	-0.110412249232119	1	0	0	-0.541389653768017	1	0	0	0.219830571206092	1	0	0	4613.25	0.00958999198225234	1	0.0703181570435939	0	-0.0776819449689388	1	0	0
DM8C01G01360	1734.16	0.827824614414498	0	0.978750846578596	0	1	-0.0345051707051947	RSEM	1	-0.0549276799638293	RSEM	1	0.114555517839961	RSEM	1	-0.0432028755849136	RSEM	1	-0.0163415574175866	RSEM	-0.0345051707051947	1	0	0	-0.0549276799638293	1	0	0	0.114555517839961	1	0	0	-0.0432028755849136	1	0	0	-0.0163415574175866	1	0	0	7208.99	0.723203004744184	0	0.884813449323753	0	-0.0322524861446595	1	0	0
DM8C01G01370	995.298	0.56177349212475	0	0.00218061954659895	1	1	0.218202426355416	RSEM	1	0.105065534978198	RSEM	1	-0.0603172942037791	RSEM	1	-0.847787539463891	RSEM	1	-0.323578806099302	RSEM	0.218202426355416	1	0	0	0.105065534978198	1	0	0	-0.0603172942037791	1	0	0	-0.847787539463891	1	0	0	-0.323578806099302	1	0	0	3393.35	0.508546363368812	0	0.000299473215713926	1	0.208832150055542	1	0	0
DM8C01G01380	195.755	0.0362566685018566	0	0.196726609663019	0	1	-0.430686654213851	RSEM	1	-0.572186082364959	RSEM	1	-0.393427324384544	RSEM	1	0.63826854679878	RSEM	1	-0.0681580375373828	RSEM	-0.430686654213851	1	0	0	-0.572186082364959	1	0	0	-0.393427324384544	1	0	0	0.63826854679878	1	0	0	-0.0681580375373828	1	0	0	923.576	0.067644048744022	0	0.252147959842615	0	-0.340273312301498	1	0	0
DM8C01G01390	4.34846	0.0502358825201296	0	0.465869244057198	0	1	4.20315229784324	RSEM	1	2.86106835637255	StringTie	1	3.65653493893283	RSEM	1	-2.70421666884685	RSEM	1	-2.24273153325321	RSEM	4.20315229784324	1	0	0	4.04992723114319	NA		NA	3.65653493893283	1	0	0	-2.70421666884685	1	0	0	-2.24273153325321	1	0	0	32.2707	0.422126492491427	0	0.412924650005716	0	2.62654665198739	1	0	0
DM8C01G01400	0	NA	0	NA	0	1	0.933551786552048	kallisto	1	0.866621148975708	kallisto	1	0.759239630991756	kallisto	1	-1.44960681179002	kallisto	1	-0.717463927978454	kallisto	NA	NA		NA	NA	NA		NA	NA	NA		NA	NA	NA		NA	NA	NA		NA	0.573189	0.723978646814651	0	0.670289079425602	0	3.8630749149885	NA		NA
DM8C01G01410	0.407418	0.730205051899479	0	0.99247092912661	0	NA	NA	NA	NA	NA	NA	NA	NA	NA	NA	NA	NA	NA	NA	NA	-1.7886338563454	NA		NA	-0.105000123020632	NA		NA	0.0147153532047723	NA		NA	0.208633432444833	NA		NA	0.902297311266232	NA		NA	0.424457	0.697638429321568	0	0.816237920951652	0	-0.352334414584948	NA		NA
DM8C01G01420	273.148	0.166106056013347	0	0.902692100664871	0	1	-0.0116823365062783	RSEM	1	0.205218046800051	RSEM	1	0.161713540983792	RSEM	1	-0.132040967275481	RSEM	1	-0.0281083874790425	RSEM	-0.0116823365062783	1	0	0	0.205218046800051	1	0	0	0.161713540983792	1	0	0	-0.132040967275481	1	0	0	-0.0281083874790425	1	0	0	1023.79	0.34331638777768	0	0.563541355376457	0	0.164944066152565	1	0	0
DM8C01G01430	341.673	0.15732983838042	0	0.26014886985277	0	1	-0.0797723179721326	RSEM	1	-0.178680245273325	RSEM	1	-0.0184342946662771	RSEM	1	0.411511241176889	RSEM	1	0.0203326124265777	RSEM	-0.0797723179721326	1	0	0	-0.178680245273325	1	0	0	-0.0184342946662771	1	0	0	0.411511241176889	1	0	0	0.0203326124265777	1	0	0	1453.59	0.113632973004115	0	0.188614212556224	0	-0.098674287930727	1	0	0
DM8C01G01440	415.098	4.65071102629159e-06	1	0.736685830929655	0	1	0.572524744358102	RSEM	1	0.517539604630296	RSEM	1	0.68168550616533	RSEM	1	0.166752028865582	RSEM	1	0.214047441407732	RSEM	0.572524744358102	1	0	0	0.517539604630296	1	0	0	0.68168550616533	1	0	0	0.166752028865582	1	0	0	0.214047441407732	1	0	0	1600.57	3.10633467744698e-07	1	0.668629506422658	0	0.567322965224234	1	0	0
DM8C01G01450	122.221	0.0323851610153962	0	0.273278196666317	0	1	0.223128291453148	RSEM	1	0.481153334626631	RSEM	1	0.652399311636168	RSEM	1	0.775847747736797	RSEM	1	0.249614584260897	RSEM	0.223128291453148	1	0	0	0.481153334626631	1	0	0	0.652399311636168	1	0	0	0.775847747736797	1	0	0	0.249614584260897	1	0	0	432.045	0.0219150070419591	0	0.136445501062623	0	0.168300042073927	1	0	0
DM8C01G01460	0	NA	0	NA	0	NA	NA	NA	NA	NA	NA	NA	NA	NA	NA	NA	NA	NA	NA	NA	NA	NA		NA	NA	NA		NA	NA	NA		NA	NA	NA		NA	NA	NA		NA	0	NA	0	NA	0	NA	NA		NA
DM8C01G01470	833.758	7.14883045687262e-05	1	0.60643771754223	0	1	0.248712881821146	RSEM	1	0.506306850392739	RSEM	1	0.001900487392976	RSEM	1	-0.17342627964097	RSEM	1	-0.15951710068507	RSEM	0.248712881821146	1	0	0	0.506306850392739	1	0	0	0.001900487392976	1	0	0	-0.17342627964097	1	0	0	-0.15951710068507	1	0	0	3239.76	3.48319918355278e-05	1	0.456564090344136	0	0.276719901856165	1	0	0
DM8C01G01480	793.205	0.522243914577084	0	0.779569571564165	0	1	-0.00524410535929814	RSEM	1	0.0587925154349554	RSEM	1	-0.12200164920045	RSEM	1	-0.135826428253085	RSEM	1	-0.0306599797876586	RSEM	-0.00524410535929814	1	0	0	0.0587925154349554	1	0	0	-0.12200164920045	1	0	0	-0.135826428253085	1	0	0	-0.0306599797876586	1	0	0	2740.18	0.547796350908737	0	0.590905776050475	0	0.0295600815272644	1	0	0
DM8C01G01490	193.838	0.326444413214125	0	0.774799429802378	0	1	0.146889592338579	RSEM	1	0.15597312145184	RSEM	1	0.0456181258655227	RSEM	1	0.160655361943721	RSEM	1	0.299004476857306	RSEM	0.146889592338579	1	0	0	0.15597312145184	1	0	0	0.0456181258655227	1	0	0	0.160655361943721	1	0	0	0.299004476857306	1	0	0	657.504	0.312743327479167	0	0.551997385687291	0	0.0380253186799391	1	0	0
DM8C01G01500	196.401	0.1682855345646	0	0.0958765269216785	0	1	-0.364303834482714	RSEM	1	-0.615862213105265	RSEM	1	-0.362993391046967	RSEM	1	0.752313581780949	RSEM	1	0.568839942468738	RSEM	-0.364303834482714	1	0	0	-0.615862213105265	1	0	0	-0.362993391046967	1	0	0	0.752313581780949	1	0	0	0.568839942468738	1	0	0	1362.58	0.238165168205842	0	0.0518621549550864	0	-0.258558760008915	1	0	0
DM8C01G01510	150.344	0.861455521572658	0	0.0289252047201543	0	1	0.223051890795665	RSEM	1	-0.107714498166947	RSEM	1	-0.158871721677522	RSEM	1	-0.728546725024894	RSEM	1	0.16750790597209	RSEM	0.223051890795665	1	0	0	-0.107714498166947	1	0	0	-0.158871721677522	1	0	0	-0.728546725024894	1	0	0	0.16750790597209	1	0	0	1900.49	0.00167797252965053	1	0.158214642795787	0	-0.406014823695863	1	0	0
DM8C01G01520	113.327	0.231411652381115	0	0.201920982257231	0	1	0.460744427902586	RSEM	1	0.508765303888434	RSEM	1	0.375171323643516	RSEM	1	-0.796547385763632	RSEM	1	-0.228393731402865	RSEM	0.460744427902586	1	0	0	0.508765303888434	1	0	0	0.375171323643516	1	0	0	-0.796547385763632	1	0	0	-0.228393731402865	1	0	0	469.221	0.175836777363643	0	0.0961177622578542	0	0.477438391148752	1	0	0
DM8C01G01530	552.929	0.0369014542558572	0	0.0755718064660295	0	1	0.768974395480612	RSEM	1	0.878261845677092	RSEM	1	0.729882340949194	RSEM	1	-0.784360829413174	RSEM	1	-0.574087074470422	RSEM	0.768974395480612	1	0	0	0.878261845677092	1	0	0	0.729882340949194	1	0	0	-0.784360829413174	1	0	0	-0.574087074470422	1	0	0	2025.18	0.0564317858038953	0	0.0568522703757396	0	0.690029195954418	1	0	0
DM8C01G01540	2643.92	0.39431103978811	0	2.6956691238428e-06	1	1	-0.578333756272467	RSEM	1	-0.475276270640209	RSEM	1	-0.816665674630564	RSEM	1	1.17846454641812	RSEM	1	0.501359491442645	RSEM	-0.578333756272467	1	0	0	-0.475276270640209	1	0	0	-0.816665674630564	1	0	0	1.17846454641812	1	0	0	0.501359491442645	1	0	0	9279.85	0.350835188804113	0	4.10629086700036e-06	1	-0.600925075086449	1	0	0
DM8C01G01550	678.354	0.235416685292401	0	0.283839806783233	0	1	0.304356108156146	RSEM	1	0.44528505540792	RSEM	1	0.189258960230372	RSEM	1	-0.167520530503364	RSEM	1	-0.418445145686759	RSEM	0.304356108156146	1	0	0	0.44528505540792	1	0	0	0.189258960230372	1	0	0	-0.167520530503364	1	0	0	-0.418445145686759	1	0	0	2325.82	0.401280749648264	0	0.406545967540728	0	0.16947471669398	1	0	0
DM8C01G01560	1.04127	0.470327215198936	0	0.87231278940116	0	NA	NA	NA	1	3.19085405566365	StringTie	1	4.4829310287685	StringTie	NA	NA	NA	1	-1.72641678458651	StringTie	-0.390504398535702	NA		NA	1.22464776580047	NA		NA	3.26334288506835	NA		NA	-3.03990930819504	NA		NA	-0.281472736941163	NA		NA	3.15527	0.246002697144658	0	0.820439319400478	0	-0.352423143527559	NA		NA
DM8C01G01570	142.619	0.468335611090857	0	0.00020463930273906	1	1	1.1256755176636	RSEM	1	0.607888018793545	RSEM	1	0.888698214063303	RSEM	0.943464633380557	-1.53393291084274	StringTie	1	-0.77631214154486	RSEM	1.1256755176636	1	0	0	0.607888018793545	1	0	0	0.888698214063303	1	0	0	-1.53398516920456	1	0	0	-0.77631214154486	1	0	0	536.43	0.367933168476028	0	8.52089267335522e-06	1	1.17895942641687	1	0	0
DM8C01G01580	5.75462	0.445315736965824	0	0.317139977847654	0	1	-2.2198521629031	RSEM	1	0.41885451265433	StringTie	1	-1.89606239348731	RSEM	1	3.0310538268619	RSEM	1	1.78434446619509	RSEM	-2.2198521629031	1	0	0	-0.235099340231791	NA		NA	-1.89606239348731	1	0	0	3.0310538268619	1	0	0	1.78434446619509	1	0	0	27.7038	0.532227407391684	0	0.446337411646622	0	-1.44804423447147	1	0	0
DM8C01G01590	183.479	0.0704734553094902	0	0.159224751711051	0	1	-0.172408499366236	RSEM	1	-0.775513738932926	RSEM	1	-0.197086596972103	RSEM	1	-0.29666593363605	RSEM	1	0.476726928511205	RSEM	-0.172408499366236	1	0	0	-0.775513738932926	1	0	0	-0.197086596972103	1	0	0	-0.29666593363605	1	0	0	0.476726928511205	1	0	0	659.846	0.146479288026492	0	0.0549377588845491	0	-0.021344001625426	1	0	0
DM8C01G01600	247.905	0.589194672043235	0	9.71053726589427e-06	1	1	0.292697318937725	RSEM	1	-0.214605541867663	RSEM	1	-0.326550982815129	RSEM	1	-1.25470633538527	RSEM	1	0.0730815248541258	RSEM	0.292697318937725	1	0	0	-0.214605541867663	1	0	0	-0.326550982815129	1	0	0	-1.25470633538527	1	0	0	0.0730815248541258	1	0	0	953.589	0.517313670918678	0	8.74918388469366e-10	1	0.350511456094003	1	0	0
DM8C01G01610	688.339	0.144641734535968	0	0.0197179177497864	0	1	0.0834646739734113	RSEM	1	-0.441334835819958	RSEM	1	0.00983964405285414	RSEM	1	0.0154904828327581	RSEM	1	0.506575540159318	RSEM	0.0834646739734113	1	0	0	-0.441334835819958	1	0	0	0.00983964405285414	1	0	0	0.0154904828327581	1	0	0	0.506575540159318	1	0	0	2505.46	0.0817937026438324	0	0.00987865361364848	1	0.170385210271704	1	0	0
DM8C01G01620	2764.45	0.000240855195670551	1	0.779877518901803	0	1	0.184943608780617	RSEM	1	0.291272565271855	RSEM	1	0.0216874145882248	RSEM	1	0.102057331966194	RSEM	1	0.0883403672892327	RSEM	0.184943608780617	1	0	0	0.291272565271855	1	0	0	0.0216874145882248	1	0	0	0.102057331966194	1	0	0	0.0883403672892327	1	0	0	10282.2	0.000417408602923229	1	0.320811386349556	0	0.111391469423031	1	0	0
DM8C01G01630	1121.84	0.011298399323652	0	4.03861105435873e-08	1	1	-0.555575132428701	RSEM	1	-0.542542383334316	RSEM	1	-0.439360675721574	RSEM	1	0.946784281401832	RSEM	1	-0.0211238640134794	RSEM	-0.555575132428701	1	0	0	-0.542542383334316	1	0	0	-0.439360675721574	1	0	0	0.946784281401832	1	0	0	-0.0211238640134794	1	0	0	4813.56	0.0141433432227242	0	4.23033395445369e-07	1	-0.45265855727615	1	0	0
DM8C01G01640	99.8362	0.0509661407551544	0	0.000140936739079046	1	1	-0.133124058423483	RSEM	1	-0.674168412750246	RSEM	1	0.13546140586232	RSEM	1	-1.46917853201873	RSEM	1	0.224425743519109	RSEM	-0.133124058423483	1	0	0	-0.674168412750246	1	0	0	0.13546140586232	1	0	0	-1.46917853201873	1	0	0	0.224425743519109	1	0	0	364.179	0.142166121485962	0	1.06071854718173e-05	1	0.0374198678473156	1	0	0
DM8C01G01650	673.082	0.00602201091318796	1	0.0113354340929424	0	1	0.174305313343956	RSEM	1	0.464165187776945	RSEM	1	-0.0247878378557149	RSEM	1	0.566301004726708	RSEM	1	-0.0461315955861714	RSEM	0.174305313343956	1	0	0	0.464165187776945	1	0	0	-0.0247878378557149	1	0	0	0.566301004726708	1	0	0	-0.0461315955861714	1	0	0	2431.33	0.000732891536159443	1	0.0027757350030197	1	0.231589277878805	1	0	0
DM8C01G01660	2248.17	0.0204063606314343	0	0.000264137650864846	1	1	-0.391492392372223	RSEM	1	-0.883458187741074	RSEM	1	-0.761055960433919	RSEM	1	-0.0662591810827499	RSEM	1	0.771597420674298	RSEM	-0.391492392372223	1	0	0	-0.883458187741074	1	0	0	-0.761055960433919	1	0	0	-0.0662591810827499	1	0	0	0.771597420674298	1	0	0	14782.1	0.0310103281856372	0	0.000946465987489807	1	-0.375604302266799	1	0	0
DM8C01G01670	112.742	0.244131533592574	0	0.0840787959093867	0	1	-0.295520792494577	RSEM	1	0.171457510305242	RSEM	1	0.370662525789151	RSEM	1	-0.291829821021519	RSEM	1	-1.06724020455934	RSEM	-0.295520792494577	1	0	0	0.171457510305242	1	0	0	0.370662525789151	1	0	0	-0.291829821021519	1	0	0	-1.06724020455934	1	0	0	490.141	0.296617535897659	0	0.0683904198708302	0	-0.0925762982831607	1	0	0
DM8C01G01680	191.718	0.131983464419096	0	0.715138024675003	0	1	-0.128015876334408	RSEM	1	-0.383578449921485	RSEM	1	-0.0601805915652207	RSEM	1	-0.405701008423602	RSEM	1	-0.294114109634164	RSEM	-0.128015876334408	1	0	0	-0.383578449921485	1	0	0	-0.0601805915652207	1	0	0	-0.405701008423602	1	0	0	-0.294114109634164	1	0	0	821.436	0.24995819437272	0	0.845446823791422	0	-0.0587509790143982	1	0	0
DM8C01G01690	3.67061	0.197998814666231	0	0.23194016455361	0	1	-0.839723780274134	RSEM	1	-0.809532624350374	StringTie	1	-0.143097734844151	RSEM	1	-4.30176671353496	RSEM	1	-0.185556962023535	RSEM	-0.839723780274134	1	0	0	-1.57983561568656	NA		NA	-0.143097734844151	1	0	0	-4.30176671353496	1	0	0	-0.185556962023535	1	0	0	56.2528	0.219733069962266	0	0.554621657997121	0	-0.65698245043643	1	0	0
DM8C01G01700	0.342366	0.831641809886338	0	0.728172081626739	0	1	0.933850951917019	StringTie	1	-0.412704078625346	StringTie	1	-1.02147902345162	StringTie	1	2.1019216460927	StringTie	1	1.44249915969583	StringTie	2.93294627865096	NA		NA	-0.198471482426147	NA		NA	0.0340613567183852	NA		NA	-3.13406978719861	NA		NA	1.41538006917476	NA		NA	9.4726	0.290157280321815	0	0.768015660661718	0	0.933850951917019	1	0	0
DM8C01G01710	0.158755	0.855956076434287	0	0.910552606424954	0	NA	NA	NA	NA	NA	NA	NA	NA	NA	NA	NA	NA	NA	NA	NA	-0.390369435718453	NA		NA	-0.198346595789393	NA		NA	0.0342346603582103	NA		NA	0.189135065586885	NA		NA	2.37825539867009	NA		NA	0	NA	0	NA	0	NA	NA		NA
DM8C01G01720	501.096	0.343934307829979	0	0.00290352363885587	1	1	0.235321116646849	RSEM	1	-0.357503526513993	RSEM	1	-0.0316750887570897	RSEM	1	-0.690208256313987	RSEM	1	0.149903568766903	RSEM	0.235321116646849	1	0	0	-0.357503526513993	1	0	0	-0.0316750887570897	1	0	0	-0.690208256313987	1	0	0	0.149903568766903	1	0	0	1743.6	0.359116918099927	0	0.0013121836961131	1	0.21399087572639	1	0	0
DM8C01G01730	156.845	0.768930690657676	0	0.446637758629336	0	1	0.211574278654159	RSEM	1	-0.206247881069336	RSEM	1	0.236970592046479	RSEM	1	-0.296683233016026	RSEM	1	0.228418667848508	RSEM	0.211574278654159	1	0	0	-0.206247881069336	1	0	0	0.236970592046479	1	0	0	-0.296683233016026	1	0	0	0.228418667848508	1	0	0	526.119	0.704487403564589	0	0.265629622754508	0	0.213881052395613	1	0	0
DM8C01G01740	662.275	0.964665466946843	0	0.782404791963576	0	1	0.065574570766287	RSEM	1	0.0233122647172736	RSEM	1	0.333566739393382	RSEM	1	-0.189969338405293	RSEM	1	-0.019073789515344	RSEM	0.065574570766287	1	0	0	0.0233122647172736	1	0	0	0.333566739393382	1	0	0	-0.189969338405293	1	0	0	-0.019073789515344	1	0	0	2566.55	0.963512700684843	0	0.866914963114672	0	0.00688858630026574	1	0	0
DM8C01G01750	0.674155	0.834451580834461	0	0.907922997410241	0	1	0.502874096800543	StringTie	1	0.197082282926517	StringTie	1	0.123929115432023	StringTie	1	-0.410490193380738	StringTie	1	0.0662867682124463	StringTie	-0.390546250207734	NA		NA	1.24881289558107	NA		NA	3.40662379374533	NA		NA	-1.86161662767803	NA		NA	-2.44347209636056	NA		NA	321.831	0.239552002445225	0	0.355230666585959	0	0.502874096800543	1	0	0
DM8C01G01760	49.9836	0.0641969954650786	0	0.171060669901743	0	1	-0.202186308760863	RSEM	1	-0.569707293611921	RSEM	1	-0.0848305676597949	RSEM	1	-0.967559927905132	RSEM	1	0.0106309741155885	RSEM	-0.202186308760863	1	0	0	-0.569707293611921	1	0	0	-0.0848305676597949	1	0	0	-0.967559927905132	1	0	0	0.0106309741155885	1	0	0	219.951	0.121897785819794	0	0.0524316992715263	0	-0.201927837230663	1	0	0
DM8C01G01770	175.274	0.0460318553531973	0	0.0372246841226137	0	1	-0.0867659386636865	RSEM	1	-0.455307712568977	RSEM	1	-0.227260419807482	RSEM	1	-0.833024649833299	RSEM	1	-0.0354804161467077	RSEM	-0.0867659386636865	1	0	0	-0.455307712568977	1	0	0	-0.227260419807482	1	0	0	-0.833024649833299	1	0	0	-0.0354804161467077	1	0	0	679.494	0.0255174684461176	0	0.0342439458316973	0	-0.114489227246461	1	0	0
DM8C01G01780	637.705	0.662443853810258	0	0.398132669254568	0	1	0.00612539922376515	RSEM	1	-0.149492089099689	RSEM	1	-0.00751370794560662	RSEM	1	0.178539053468874	RSEM	1	0.298917486007071	RSEM	0.00612539922376515	1	0	0	-0.149492089099689	1	0	0	-0.00751370794560662	1	0	0	0.178539053468874	1	0	0	0.298917486007071	1	0	0	2782.16	0.559297659930666	0	0.409099590386854	0	0.0281500779284493	1	0	0
DM8C01G01790	19.549	0.00479265392631821	1	0.0886623450023072	0	1	-0.153927361300481	RSEM	1	-1.44254590986394	RSEM	1	-0.280734051525993	RSEM	0.735059395275775	-2.22516205942497	StringTie	1	-1.93332001423455	RSEM	-0.153927361300481	1	0	0	-1.44254590986394	1	0	0	-0.280734051525993	1	0	0	-2.69939777686235	1	0	0	-1.93332001423455	1	0	0	143.29	0.000198451958985598	1	0.0030188060323006	1	-0.19645467751784	1	0	0
DM8C01G01800	31.0002	0.00655580176255276	1	0.606762474026926	0	1	-0.628388609598995	RSEM	1	-1.14224052988927	RSEM	1	-1.30714195049783	RSEM	1	-0.957659120645513	RSEM	1	-0.622132885756555	RSEM	-0.628388609598995	1	0	0	-1.14224052988927	1	0	0	-1.30714195049783	1	0	0	-0.957659120645513	1	0	0	-0.622132885756555	1	0	0	182.798	0.000255659013687293	1	0.026838501386009	0	-0.31201347278741	1	0	0
DM8C01G01810	10.8597	0.301108362807271	0	0.421166575537669	0	1	1.23389576606495	RSEM	1	1.9989740700213	RSEM	1	2.32311240456774	RSEM	1	-0.658684688090334	RSEM	1	-1.77078547188302	RSEM	1.23389576606495	1	0	0	1.9989740700213	1	0	0	2.32311240456774	1	0	0	-0.658684688090334	1	0	0	-1.77078547188302	1	0	0	120.177	0.7879956582068	0	0.54299462862783	0	-0.203335001912584	1	0	0
DM8C01G01820	24.074	0.370503880531494	0	0.265248614753859	0	1	0.266068380581992	RSEM	1	0.338182065480164	RSEM	1	-0.0944116360548137	RSEM	1	-1.20456905582108	RSEM	1	-0.113202723353883	RSEM	0.266068380581992	1	0	0	0.338182065480164	1	0	0	-0.0944116360548137	1	0	0	-1.20456905582108	1	0	0	-0.113202723353883	1	0	0	139.534	0.515435024868617	0	0.829502704175123	0	0.236263644099873	1	0	0
DM8C01G01830	4913.7	0.498352646023566	0	0.0369168655653822	0	1	0.0650841844131749	RSEM	1	0.312955939004077	RSEM	1	0.0973675176966049	RSEM	1	-0.069386945568864	RSEM	1	-0.381035643179143	RSEM	0.0650841844131749	1	0	0	0.312955939004077	1	0	0	0.0973675176966049	1	0	0	-0.069386945568864	1	0	0	-0.381035643179143	1	0	0	16227.9	0.614765498095638	0	0.0901728064840915	0	0.0187929839606618	1	0	0
DM8C01G01840	4349.34	0.000500535819877368	1	0.00102208141896233	1	1	0.177053699853467	RSEM	1	0.460709940252807	RSEM	1	0.591090711471543	RSEM	1	-0.496211597503479	RSEM	1	-0.237041780483061	RSEM	0.177053699853467	1	0	0	0.460709940252807	1	0	0	0.591090711471543	1	0	0	-0.496211597503479	1	0	0	-0.237041780483061	1	0	0	18247	0.000319385573903324	1	0.0346865946894008	0	0.0382895348532931	1	0	0
DM8C01G01850	1019.93	1.11049048744571e-20	1	0.010912373409384	0	1	0.659870088234146	RSEM	1	1.29441825633148	RSEM	1	0.798432024314082	RSEM	1	0.00188606548441076	RSEM	1	0.615062437951685	RSEM	0.659870088234146	1	0	0	1.29441825633148	1	0	0	0.798432024314082	1	0	0	0.00188606548441076	1	0	0	0.615062437951685	1	0	0	3722.38	2.24150046982715e-21	1	0.0027051145366574	1	0.611714441036791	1	0	0
DM8C01G01860	0	NA	0	NA	0	NA	NA	NA	NA	NA	NA	NA	NA	NA	NA	NA	NA	NA	NA	NA	NA	NA		NA	NA	NA		NA	NA	NA		NA	NA	NA		NA	NA	NA		NA	0	NA	0	NA	0	NA	NA		NA
DM8C01G01870	347.258	0.547511153494766	0	8.56797136462036e-18	1	1	-0.817787764651423	RSEM	0.141571404710368	-1.59038979514489	StringTie	0.0131713457596819	-1.70038483562966	StringTie	0.0845413465150274	1.76011127704837	StringTie	6.1766294470168e-07	2.57955761113217	StringTie	-0.817787764651423	1	0	0	-1.62876202797413	0.205783690202755	0	0	-1.64057054524232	0.107079514940119	0	0	1.73520510562606	0.200972504985176	0	0	2.54582614777442	1.96183613255365e-05	1	1	1142.36	0.656372487748281	0	3.51226158866311e-21	1	-0.830512156885097	1	0	0
DM8C01G01880	826.217	0.370201911879601	0	9.7835622728848e-06	1	1	-0.371365846932052	RSEM	1	-0.0897508548299731	RSEM	1	-0.17448089807423	RSEM	1	0.706103678116485	RSEM	1	-0.348912725827141	RSEM	-0.371365846932052	1	0	0	-0.0897508548299731	1	0	0	-0.17448089807423	1	0	0	0.706103678116485	1	0	0	-0.348912725827141	1	0	0	3250.05	0.300915582368567	0	8.14014088735883e-07	1	-0.420401018511824	1	0	0
DM8C01G01890	256.035	0.00394302139039401	1	0.978699676215869	0	1	0.381930135296956	RSEM	1	0.479232918693399	RSEM	1	0.0808361786281814	RSEM	1	0.0507041769810437	RSEM	1	-0.00968730245697727	RSEM	0.381930135296956	1	0	0	0.479232918693399	1	0	0	0.0808361786281814	1	0	0	0.0507041769810437	1	0	0	-0.00968730245697727	1	0	0	1010.25	0.000966948741903954	1	0.966827138153275	0	0.324304345643329	1	0	0
DM8C01G01900	0.0720291	0.956979827039348	0	0.947285225903106	0	NA	NA	NA	NA	NA	NA	NA	NA	NA	NA	NA	NA	NA	NA	NA	-0.390364650073351	NA		NA	-0.198397583760991	NA		NA	0.0342038583584538	NA		NA	1.5746425386427	NA		NA	-0.0643789362550185	NA		NA	0.216317	0.812364995459407	0	0.871939532269659	0	-0.352139879969951	NA		NA
DM8C01G01910	0	NA	0	NA	0	NA	NA	NA	NA	NA	NA	NA	NA	NA	NA	NA	NA	NA	NA	NA	NA	NA		NA	NA	NA		NA	NA	NA		NA	NA	NA		NA	NA	NA		NA	0	NA	0	NA	0	NA	NA		NA
DM8C01G01920	4098.28	0.0866188293075516	0	0.90091409326849	0	1	0.351044050680514	RSEM	1	0.570917079847076	RSEM	1	0.0771384625368318	RSEM	1	-0.177852014294926	RSEM	1	-0.216296201042707	RSEM	0.351044050680514	1	0	0	0.570917079847076	1	0	0	0.0771384625368318	1	0	0	-0.177852014294926	1	0	0	-0.216296201042707	1	0	0	13341.1	0.105985842321182	0	0.8999359553989	0	0.326126742847353	1	0	0
DM8C01G01930	9711.62	0.11726200468511	0	0.000339574623153721	1	1	0.517805160482678	RSEM	1	0.793745966268074	RSEM	1	0.196566700913404	RSEM	1	-0.676057767845566	RSEM	1	-0.811655156427194	RSEM	0.517805160482678	1	0	0	0.793745966268074	1	0	0	0.196566700913404	1	0	0	-0.676057767845566	1	0	0	-0.811655156427194	1	0	0	31840	0.130327412297843	0	0.000207982656410876	1	0.526352883199434	1	0	0
DM8C01G01940	296.495	0.220121478984379	0	0.15701080432913	0	1	0.0517622777984046	RSEM	1	-0.0387580692088078	RSEM	1	0.157116450308031	RSEM	1	0.466803777998146	RSEM	1	0.526446830995471	RSEM	0.0517622777984046	1	0	0	-0.0387580692088078	1	0	0	0.157116450308031	1	0	0	0.466803777998146	1	0	0	0.526446830995471	1	0	0	1047.78	0.149323634937399	0	0.0884527457834419	0	0.055402238364356	1	0	0
DM8C01G01950	162.743	1.02694215256049e-06	1	0.307982191897072	0	1	-0.51334926115794	RSEM	1	-1.77828852085935	RSEM	1	-0.0571077240874072	RSEM	1	0.448182943268664	RSEM	1	0.751270906957192	RSEM	-0.51334926115794	1	0	0	-1.77828852085935	1	0	0	-0.0571077240874072	1	0	0	0.448182943268664	1	0	0	0.751270906957192	1	0	0	804.671	2.50091087406637e-07	1	0.154973261230576	0	-0.435284552790265	1	0	0
DM8C01G01960	11175.9	0.0040461141000586	1	3.89679425607406e-05	1	1	-0.195701079547664	RSEM	1	-0.327111865246447	RSEM	1	0.669018845002203	RSEM	1	0.589263743878215	RSEM	1	-0.166673145213269	RSEM	-0.195701079547664	1	0	0	-0.327111865246447	1	0	0	0.669018845002203	1	0	0	0.589263743878215	1	0	0	-0.166673145213269	1	0	0	62721.8	0.0155431881873136	0	4.54481681877051e-07	1	-0.226428867837198	1	0	0
DM8C01G01970	1631.05	1.63870173460462e-05	1	0.933581263863659	0	1	-0.211384783157783	RSEM	1	-0.468241991427266	RSEM	1	0.643302270081488	RSEM	1	0.0674433050632252	RSEM	1	0.0382435601935448	RSEM	-0.211384783157783	1	0	0	-0.468241991427266	1	0	0	0.643302270081488	1	0	0	0.0674433050632252	1	0	0	0.0382435601935448	1	0	0	20464.4	0.0243121802190159	0	2.16387092481622e-05	1	-0.412445523297118	1	0	0
DM8C01G01980	96.1715	1.82891366199023e-06	1	0.939976954901471	0	1	0.933070520716859	RSEM	1	-0.230073987403976	RSEM	1	0.636515903624038	RSEM	1	0.0789113729890056	RSEM	1	0.187052254095958	RSEM	0.933070520716859	1	0	0	-0.230073987403976	1	0	0	0.636515903624038	1	0	0	0.0789113729890056	1	0	0	0.187052254095958	1	0	0	723.31	1.59364383497381e-08	1	0.473529369522166	0	1.28658980289262	1	0	0
DM8C01G01990	3903.8	0.122659853440622	0	2.02027669928719e-06	1	1	0.124571626634024	RSEM	1	0.195239614990904	RSEM	1	0.619550936298705	RSEM	1	-1.05614192824316	RSEM	1	-0.670477372572009	RSEM	0.124571626634024	1	0	0	0.195239614990904	1	0	0	0.619550936298705	1	0	0	-1.05614192824316	1	0	0	-0.670477372572009	1	0	0	14065.5	0.127147704023408	0	7.98608465195222e-07	1	0.124215580071295	1	0	0
DM8C01G02000	31.0351	0.422815685852609	0	6.12466850194411e-12	1	1.04659931778884e-05	9.22770849312512	StringTie	9.01281056973602e-05	8.80675004842147	StringTie	2.56776677765228e-05	8.86234854232965	StringTie	1.07113639236195e-12	-14.2252266498477	StringTie	0.00600578781516266	-7.29368547691816	StringTie	3.11969501435689	0.396647361037143	0	0	2.78870419619857	1	0	0	3.00343915781981	0.458865848983765	0	0	-8.17704007401162	2.34384748312807e-05	1	-1	-1.44000176415452	1	0	0	96.6609	0.445276209300134	0	4.08001778577215e-30	1	9.22770849312512	1.04659931778884e-05	1	1
DM8C01G02010	1496.41	0.00173995266995567	1	2.2318877121289e-06	1	1	-0.200004697588074	RSEM	1	-1.03699468663366	RSEM	1	-0.640879116852031	RSEM	1	-0.458977124471848	RSEM	1	0.612194229042145	RSEM	-0.200004697588074	1	0	0	-1.03699468663366	1	0	0	-0.640879116852031	1	0	0	-0.458977124471848	1	0	0	0.612194229042145	1	0	0	5298.97	0.00298073639327669	1	1.82739859857516e-09	1	-0.168352616485695	1	0	0
DM8C01G02020	3.50907	0.0542987967405451	0	0.628078172473418	0	1	4.76768665631213	StringTie	1	4.35823069051848	StringTie	1	1.54608046175942	RSEM	1	3.27377213305389	StringTie	1	0.290036349046444	StringTie	2.86885532659336	NA		NA	2.81228495490799	NA		NA	1.54608046175942	1	0	0	1.83921214175003	NA		NA	-1.14619486171304	NA		NA	11.6686	0.0330077712733466	0	0.899929637896704	0	4.76768665631213	1	0	0
DM8C01G02030	0	NA	0	NA	0	NA	NA	NA	NA	NA	NA	NA	NA	NA	NA	NA	NA	NA	NA	NA	NA	NA		NA	NA	NA		NA	NA	NA		NA	NA	NA		NA	NA	NA		NA	0.283343	0.775064963102344	0	0.850966228739532	0	-0.352129136239644	NA		NA
DM8C01G02040	0	NA	0	NA	0	NA	NA	NA	NA	NA	NA	NA	NA	NA	NA	NA	NA	NA	NA	NA	NA	NA		NA	NA	NA		NA	NA	NA		NA	NA	NA		NA	NA	NA		NA	0	NA	0	NA	0	NA	NA		NA
DM8C01G02050	0	NA	0	NA	0	NA	NA	NA	NA	NA	NA	NA	NA	NA	NA	NA	NA	NA	NA	NA	NA	NA		NA	NA	NA		NA	NA	NA		NA	NA	NA		NA	NA	NA		NA	0	NA	0	NA	0	NA	NA		NA
DM8C01G02060	131.402	0.175594920587557	0	0.615630161322473	0	1	0.17213349539759	RSEM	1	0.483891309591265	RSEM	1	0.0881346797797561	RSEM	1	-0.291712684421319	RSEM	1	-0.36045395389305	RSEM	0.17213349539759	1	0	0	0.483891309591265	1	0	0	0.0881346797797561	1	0	0	-0.291712684421319	1	0	0	-0.36045395389305	1	0	0	531.488	0.0676063929333028	0	0.69960174322019	0	0.185452714788063	1	0	0
DM8C01G02070	401.621	0.00118471600975028	1	0.232723256949464	0	1	0.271251036608901	RSEM	1	0.226948886368027	RSEM	1	0.136043739148459	RSEM	1	0.30247772073752	RSEM	1	0.393758936048378	RSEM	0.271251036608901	1	0	0	0.226948886368027	1	0	0	0.136043739148459	1	0	0	0.30247772073752	1	0	0	0.393758936048378	1	0	0	1408.78	0.000293489146770396	1	0.148241887366462	0	0.28877403571388	1	0	0
DM8C01G02080	278.296	0.166645969914484	0	0.47169028154884	0	1	-0.158068508173726	RSEM	1	-0.415278886203846	RSEM	1	-0.412189942345467	RSEM	1	0.439848966825907	RSEM	1	0.267959938167892	RSEM	-0.158068508173726	1	0	0	-0.415278886203846	1	0	0	-0.412189942345467	1	0	0	0.439848966825907	1	0	0	0.267959938167892	1	0	0	936.677	0.350081836906553	0	0.35309698985817	0	-0.201703499972679	1	0	0
DM8C01G02090	1699.67	0.00120852760840524	1	0.0370744737509035	0	1	-0.162599514000135	RSEM	1	-0.556731035338933	RSEM	1	-0.394688485978889	RSEM	1	0.67911863183911	RSEM	1	0.095294195784376	RSEM	-0.162599514000135	1	0	0	-0.556731035338933	1	0	0	-0.394688485978889	1	0	0	0.67911863183911	1	0	0	0.095294195784376	1	0	0	7151.84	0.00447872116001786	1	0.0597323696090856	0	-0.14139500550478	1	0	0
DM8C01G02100	83.4783	0.00550095465185987	1	0.576171629482374	0	1	0.67063709888515	RSEM	1	0.667379157130172	RSEM	1	1.18605620683795	RSEM	1	0.568663948175175	RSEM	1	0.0519405487473994	RSEM	0.67063709888515	1	0	0	0.667379157130172	1	0	0	1.18605620683795	1	0	0	0.568663948175175	1	0	0	0.0519405487473994	1	0	0	473.373	0.000338315637888052	1	0.144337910255876	0	0.672233399036697	1	0	0
DM8C01G02110	21880.7	0.00190320234975411	1	3.40049753462223e-34	1	1	-0.292498401341749	RSEM	1	-0.430812723851235	RSEM	1	0.0794554824990181	RSEM	4.42761915505147e-06	1.81793468242798	StringTie	1	0.179765695930138	RSEM	-0.292498401341749	1	0	0	-0.430812723851235	1	0	0	0.0794554824990181	1	0	0	1.8284470748133	1.63364685601573e-05	1	1	0.179765695930138	1	0	0	73164.1	0.00205490726618912	1	1.68693939615466e-37	1	-0.278957177561484	1	0	0
DM8C01G02120	1.09275	0.460576939599443	0	0.823869051096384	0	1	-0.338893768816126	StringTie	1	-1.31552006154387	StringTie	0.596380162782441	2.03288045466306	kallisto	1	2.34019528766933	StringTie	1	2.46443511412314	StringTie	1.84856776055568	NA		NA	-0.198342654176575	NA		NA	0.0342572502551547	NA		NA	2.18184467497964	NA		NA	3.6986154381801	NA		NA	21.8133	0.493653723957503	0	0.200786655534778	0	-0.338893768816126	1	0	0
DM8C01G02130	14060.8	0.000187544654541661	1	1.4443363457777e-06	1	1	0.343798528624528	RSEM	1	-0.384020082764674	RSEM	1	0.783132950013658	RSEM	0.066521096276507	2.35184965537887	StringTie	1	0.556487046566243	RSEM	0.343798528624528	1	0	0	-0.384020082764674	1	0	0	0.783132950013658	1	0	0	2.3469324937965	0.088748708051728	0	0	0.556487046566243	1	0	0	50942.6	0.000191067425981475	1	1.10166326597519e-06	1	0.334143968466377	1	0	0
DM8C01G02140	21.0489	3.75424823809114e-06	1	0.858487076847493	0	1	-0.0912951967536009	RSEM	1	-2.00781641063605	RSEM	0.294817542202646	1.64073109393442	kallisto	0.933422427266015	-1.5795844986726	kallisto	1	-0.22468117556521	RSEM	-0.0912951967536009	1	0	0	-2.00781641063605	1	0	0	0.98576245702432	1	0	0	-0.484306975911638	1	0	0	-0.22468117556521	1	0	0	135.084	2.15083356439539e-05	1	0.684707377185948	0	-0.143881930135951	1	0	0
DM8C01G02150	0.41046	0.815947789483146	0	0.90345319552752	0	1	-0.436356475645922	StringTie	1	-0.641829528825613	StringTie	1	-0.508068806287737	StringTie	1	0.953248061563263	StringTie	1	0.285411284953285	StringTie	-2.06946697106286	NA		NA	-3.45704245058235	NA		NA	-3.22443673261818	NA		NA	1.86812431230681	NA		NA	3.19411922770715	NA		NA	16.1849	0.751360199983221	0	0.85362489708789	0	-0.436356475645922	1	0	0
DM8C01G02160	0	NA	0	NA	0	NA	NA	NA	NA	NA	NA	NA	NA	NA	NA	NA	NA	NA	NA	NA	NA	NA		NA	NA	NA		NA	NA	NA		NA	NA	NA		NA	NA	NA		NA	0	NA	0	NA	0	NA	NA		NA
DM8C01G02170	0	NA	0	NA	0	NA	NA	NA	NA	NA	NA	NA	NA	NA	NA	NA	NA	NA	NA	NA	NA	NA		NA	NA	NA		NA	NA	NA		NA	NA	NA		NA	NA	NA		NA	0	NA	0	NA	0	NA	NA		NA
DM8C01G02180	148.084	1.5233616525313e-10	1	0.00308997632267775	1	1	0.686035707031947	RSEM	1	-0.861683017756206	RSEM	1	1.24070054515607	RSEM	1	-0.0585101364521662	RSEM	1	-1.44270175421657	RSEM	0.686035707031947	1	0	0	-0.861683017756206	1	0	0	1.24070054515607	1	0	0	-0.0585101364521662	1	0	0	-1.44270175421657	1	0	0	567.628	2.33737794657974e-10	1	0.0135720545100267	0	0.500461342846841	1	0	0
DM8C01G02190	0	NA	0	NA	0	NA	NA	NA	NA	NA	NA	NA	NA	NA	NA	NA	NA	NA	NA	NA	NA	NA		NA	NA	NA		NA	NA	NA		NA	NA	NA		NA	NA	NA		NA	0	NA	0	NA	0	NA	NA		NA
DM8C01G02200	165.193	0.00016550419502752	1	0.0323787215579298	0	1	0.0675801428793452	RSEM	1	-0.687540553787171	RSEM	1	0.953893106248963	RSEM	1	-1.06736752598232	RSEM	1	-0.849781100305461	RSEM	0.0675801428793452	1	0	0	-0.687540553787171	1	0	0	0.953893106248963	1	0	0	-1.06736752598232	1	0	0	-0.849781100305461	1	0	0	813.19	0.000938138597334125	1	0.0028747472074511	1	0.270065949855777	1	0	0
DM8C01G02210	44.5215	2.70785554507457e-08	1	0.00148828708661042	1	1	0.829931663714017	RSEM	1	-1.17593871074853	RSEM	0.433952661078887	-1.88563721949822	kallisto	3.85839412322017e-05	3.35038828231784	kallisto	1	1.40705232201635	RSEM	0.829931663714017	1	0	0	-1.17593871074853	1	0	0	-0.690011191690939	1	0	0	2.56430993548405	0.430652460529951	0	0	1.40705232201635	1	0	0	152.297	1.50864162640319e-06	1	1.40610879284325e-05	1	0.355451258308346	1	0	0
DM8C01G02220	0	NA	0	NA	0	NA	NA	NA	NA	NA	NA	NA	NA	NA	NA	NA	NA	NA	NA	NA	NA	NA		NA	NA	NA		NA	NA	NA		NA	NA	NA		NA	NA	NA		NA	1.2483	0.967561286858752	0	0.52180940819926	0	-0.352430504132479	NA		NA
DM8C01G02230	171.061	0.135665827084172	0	0.0513308996919825	0	1	0.628260276333099	RSEM	1	-0.0590235663967126	RSEM	1	1.19104715637764	RSEM	1	-1.32936595704939	RSEM	1	-1.13708417408233	RSEM	0.628260276333099	1	0	0	-0.0590235663967126	1	0	0	1.19104715637764	1	0	0	-1.32936595704939	1	0	0	-1.13708417408233	1	0	0	1169.41	0.0269153682215398	0	0.0162220685238771	0	0.513559092715476	1	0	0
DM8C01G02240	35.1591	0.00132681295334637	1	0.215374965073472	0	1	0.516477078837727	RSEM	1	-1.09202556413619	RSEM	1	1.99927202156285	RSEM	1	-1.47802941697753	RSEM	1	-1.19343169788085	RSEM	0.516477078837727	1	0	0	-1.09202556413619	1	0	0	1.99927202156285	1	0	0	-1.47802941697753	1	0	0	-1.19343169788085	1	0	0	201.744	4.70282476957727e-05	1	0.165049593135702	0	0.623662753671553	1	0	0
DM8C01G02250	0	NA	0	NA	0	NA	NA	NA	NA	NA	NA	NA	NA	NA	NA	NA	NA	NA	NA	NA	NA	NA		NA	NA	NA		NA	NA	NA		NA	NA	NA		NA	NA	NA		NA	0	NA	0	NA	0	NA	NA		NA
DM8C01G02260	920.516	0.0078788762689722	1	8.89746638598023e-05	1	1	0.800784261166845	RSEM	1	-0.115124980831355	RSEM	1	1.37491362743733	RSEM	1	-1.47720861881935	RSEM	1	-1.3504523736508	RSEM	0.800784261166845	1	0	0	-0.115124980831355	1	0	0	1.37491362743733	1	0	0	-1.47720861881935	1	0	0	-1.3504523736508	1	0	0	3876.12	0.0028287433880069	1	0.000278798538908893	1	0.629738821161568	1	0	0
DM8C01G02270	0	NA	0	NA	0	NA	NA	NA	NA	NA	NA	NA	NA	NA	NA	NA	NA	NA	NA	NA	NA	NA		NA	NA	NA		NA	NA	NA		NA	NA	NA		NA	NA	NA		NA	0	NA	0	NA	0	NA	NA		NA
DM8C01G02280	102.021	0.00511074812443934	1	0.278769435793489	0	1	0.114772978835275	RSEM	1	-1.20286515815409	RSEM	1	1.29422810842566	RSEM	1	-1.03707063438331	RSEM	1	-0.147374826737574	RSEM	0.114772978835275	1	0	0	-1.20286515815409	1	0	0	1.29422810842566	1	0	0	-1.03707063438331	1	0	0	-0.147374826737574	1	0	0	340.368	0.000442671092948468	1	0.269227713497537	0	0.0356253263635518	1	0	0
DM8C01G02290	10.3538	0.00111261657892939	1	0.285176167518593	0	1	2.38851258590323	RSEM	1	-0.23993145186412	RSEM	1	1.1002429999028	RSEM	1	-0.0514134271067285	RSEM	0.634912343764609	4.5925484658445	kallisto	2.38851258590323	1	0	0	-0.23993145186412	1	0	0	1.1002429999028	1	0	0	-0.0514134271067285	1	0	0	1.95653824438561	1	0	0	39.3602	0.0206133783341202	0	0.108522708815579	0	1.35974494416768	1	0	0
DM8C01G02300	1131.76	0.515267103097432	0	0.83888112670417	0	1	-0.0339128149843299	RSEM	1	-0.108441159116998	RSEM	1	-0.135277562618522	RSEM	1	-0.135747441601677	RSEM	1	-0.0559595439313443	RSEM	-0.0339128149843299	1	0	0	-0.108441159116998	1	0	0	-0.135277562618522	1	0	0	-0.135747441601677	1	0	0	-0.0559595439313443	1	0	0	4032.2	0.297877587154119	0	0.814949343482456	0	-0.0572566777356244	1	0	0
DM8C01G02310	8.02312	0.591722111505191	0	0.918666104753242	0	1	-0.446624055300418	RSEM	1	-0.00460267184397271	StringTie	1	-2.28473572970097	RSEM	1	0.156119660083795	RSEM	1	0.650296469172098	RSEM	-0.446624055300418	1	0	0	0.107821555987314	NA		NA	-2.28473572970097	1	0	0	0.156119660083795	1	0	0	0.650296469172098	1	0	0	26.099	0.870643788608296	0	0.997814422797141	0	-0.547160631255183	1	0	0
DM8C01G02320	121.133	0.650069361308034	0	0.405159479666517	0	1	-0.0477796955104783	RSEM	1	-0.0974331220250631	RSEM	1	-0.0595876116937064	RSEM	1	0.379119241774522	RSEM	1	0.680166964471497	RSEM	-0.0477796955104783	1	0	0	-0.0974331220250631	1	0	0	-0.0595876116937064	1	0	0	0.379119241774522	1	0	0	0.680166964471497	1	0	0	465.023	0.283131589310321	0	0.607087749717565	0	0.0317183928953762	1	0	0
DM8C01G02330	166.215	0.751167555533823	0	0.00200952582492122	1	1	0.610354868856669	RSEM	1	0.367885163832193	RSEM	1	-0.509211840251295	RSEM	1	-1.32697012501092	RSEM	1	-1.1122121274608	RSEM	0.610354868856669	1	0	0	0.367885163832193	1	0	0	-0.509211840251295	1	0	0	-1.32697012501092	1	0	0	-1.1122121274608	1	0	0	656.154	0.657759666258485	0	1.04184933397073e-05	1	0.610476134911328	1	0	0
DM8C01G02340	68.7196	0.0785552746308185	0	0.878055600368616	0	1	0.466304259880052	RSEM	1	0.160398322688389	RSEM	1	0.350523729827748	RSEM	1	0.222384133151442	RSEM	1	-0.0599866724959489	RSEM	0.466304259880052	1	0	0	0.160398322688389	1	0	0	0.350523729827748	1	0	0	0.222384133151442	1	0	0	-0.0599866724959489	1	0	0	278.617	0.0521038726142363	0	0.848610780836634	0	0.583578282072955	1	0	0
DM8C01G02350	869.294	0.228713067934568	0	2.60538459766939e-08	1	1	-0.262145905991476	RSEM	1	0.572282585116309	RSEM	1	0.209213859328531	RSEM	1	0.337575404886013	RSEM	1	-0.716222230925417	RSEM	-0.262145905991476	1	0	0	0.572282585116309	1	0	0	0.209213859328531	1	0	0	0.337575404886013	1	0	0	-0.716222230925417	1	0	0	3975.8	0.201938011021513	0	4.01776562201781e-14	1	-0.380417423900155	1	0	0
DM8C01G02360	1202.7	0.560595797932484	0	2.53072759059179e-08	1	1	0.0511243965847721	RSEM	1	0.328360397686104	RSEM	1	0.306831477836372	RSEM	1	0.200969108096631	RSEM	1	-0.717542533408347	RSEM	0.0511243965847721	1	0	0	0.328360397686104	1	0	0	0.306831477836372	1	0	0	0.200969108096631	1	0	0	-0.717542533408347	1	0	0	3846.99	0.507585156833499	0	7.6024631905656e-14	1	0.0800172899376041	1	0	0
DM8C01G02370	617.971	0.640354666115549	0	1.18004226165721e-05	1	1	0.126558763723225	RSEM	1	-0.275554086908057	RSEM	1	-0.178153510642946	RSEM	1	-0.620695507237719	RSEM	1	0.29043862504215	RSEM	0.126558763723225	1	0	0	-0.275554086908057	1	0	0	-0.178153510642946	1	0	0	-0.620695507237719	1	0	0	0.29043862504215	1	0	0	2244.05	0.596364904015548	0	4.63259528499912e-06	1	0.137613223756162	1	0	0
DM8C01G02380	333.348	0.336315745621631	0	0.691300051591059	0	1	0.21827746166991	RSEM	1	0.408039457096754	RSEM	1	0.06093216568785	RSEM	1	-0.0428346657305816	RSEM	1	-0.282784093261737	RSEM	0.21827746166991	1	0	0	0.408039457096754	1	0	0	0.06093216568785	1	0	0	-0.0428346657305816	1	0	0	-0.282784093261737	1	0	0	1083.97	0.393879821217192	0	0.840710585956566	0	0.189537252013625	1	0	0
DM8C01G02390	1146.48	0.172001654773301	0	0.00122491316027961	1	1	0.437889501304206	RSEM	1	0.862933892642658	RSEM	1	-0.0124958448633388	RSEM	1	0.000395476132339302	RSEM	1	-1.03757917102232	RSEM	0.437889501304206	1	0	0	0.862933892642658	1	0	0	-0.0124958448633388	1	0	0	0.000395476132339302	1	0	0	-1.03757917102232	1	0	0	4172.29	0.192289657288526	0	0.000545586473490258	1	0.417322116680053	1	0	0
DM8C01G02400	26.0329	0.402001466500394	0	0.427832633183285	0	1	0.288051868852795	RSEM	1	1.18291387147206	RSEM	1	0.227625814561136	RSEM	1	0.00797332952734694	RSEM	1	-1.10371096320714	RSEM	0.288051868852795	1	0	0	1.18291387147206	1	0	0	0.227625814561136	1	0	0	0.00797332952734694	1	0	0	-1.10371096320714	1	0	0	87.6391	0.452793184618754	0	0.451122646599694	0	0.658612453441955	1	0	0
DM8C01G02410	0.566873	0.643041027261684	0	0.796415832958278	0	NA	NA	NA	NA	NA	NA	NA	NA	NA	NA	NA	NA	NA	NA	NA	-3.64096871791466	NA		NA	-3.44894596912756	NA		NA	-1.85136026039632	NA		NA	2.07462768478388	NA		NA	4.2574922943318	NA		NA	1.95008	0.43519349804617	0	0.648335256484079	0	-5.43132235334686	NA		NA
DM8C01G02420	187.424	0.0183997562398315	0	0.436542874295664	0	1	-0.108289104421163	RSEM	1	0.35968143119025	RSEM	1	0.0784349838293402	RSEM	1	-0.306325508881862	RSEM	1	-0.383033390039113	RSEM	-0.108289104421163	1	0	0	0.35968143119025	1	0	0	0.0784349838293402	1	0	0	-0.306325508881862	1	0	0	-0.383033390039113	1	0	0	911.408	0.109128468729589	0	0.695743306721434	0	-0.115378358713678	1	0	0
DM8C01G02430	0	NA	0	NA	0	NA	NA	NA	NA	NA	NA	NA	NA	NA	NA	NA	NA	NA	NA	NA	NA	NA		NA	NA	NA		NA	NA	NA		NA	NA	NA		NA	NA	NA		NA	0	NA	0	NA	0	NA	NA		NA
DM8C01G02440	0	NA	0	NA	0	NA	NA	NA	NA	NA	NA	NA	NA	NA	NA	NA	NA	NA	NA	NA	NA	NA		NA	NA	NA		NA	NA	NA		NA	NA	NA		NA	NA	NA		NA	0	NA	0	NA	0	NA	NA		NA
DM8C01G02450	0	NA	0	NA	0	NA	NA	NA	NA	NA	NA	NA	NA	NA	NA	NA	NA	NA	NA	NA	NA	NA		NA	NA	NA		NA	NA	NA		NA	NA	NA		NA	NA	NA		NA	0	NA	0	NA	0	NA	NA		NA
DM8C01G02460	454.82	0.0711788703012132	0	0.000609573816876594	1	1	0.700066451524353	RSEM	1	0.81510923440034	RSEM	1	0.550925327558283	RSEM	1	-1.00892342852536	RSEM	1	-0.645061971391434	RSEM	0.700066451524353	1	0	0	0.81510923440034	1	0	0	0.550925327558283	1	0	0	-1.00892342852536	1	0	0	-0.645061971391434	1	0	0	2202.91	0.06771923236775	0	1.42892260232539e-06	1	0.701553384767561	1	0	0
DM8C01G02470	62.0772	0.147686818919707	0	0.958246718580787	0	1	-0.51021874746689	RSEM	1	-0.140276709458151	RSEM	1	-0.614177550574654	RSEM	1	-0.0886926093643994	RSEM	1	-0.177327889039933	RSEM	-0.51021874746689	1	0	0	-0.140276709458151	1	0	0	-0.614177550574654	1	0	0	-0.0886926093643994	1	0	0	-0.177327889039933	1	0	0	233.721	0.048363130769871	0	0.523552859313182	0	-0.305188618365905	1	0	0
DM8C01G02480	1152.41	0.278283745710437	0	0.500749973316101	0	1	0.211023379364548	RSEM	1	-0.069148050401985	RSEM	1	-0.0310803688482126	RSEM	1	-0.0993014069631229	RSEM	1	0.144577457894565	RSEM	0.211023379364548	1	0	0	-0.069148050401985	1	0	0	-0.0310803688482126	1	0	0	-0.0993014069631229	1	0	0	0.144577457894565	1	0	0	4321.74	0.194313487165929	0	0.532121861800654	0	0.20421828096483	1	0	0
DM8C01G02490	408.262	0.52553057693952	0	0.0155987278070682	0	1	0.179718555132988	RSEM	1	0.216827198838899	RSEM	1	0.322398202847609	RSEM	1	-0.777378264007688	RSEM	1	-0.72395251574813	RSEM	0.179718555132988	1	0	0	0.216827198838899	1	0	0	0.322398202847609	1	0	0	-0.777378264007688	1	0	0	-0.72395251574813	1	0	0	1905.72	0.558037826242516	0	0.00335842629653477	1	0.214658010533191	1	0	0
DM8C01G02500	2808.06	0.00354495263766462	1	0.00557604083052074	1	1	-0.137451786375018	RSEM	1	0.151329665364877	RSEM	1	-0.0648582674526905	RSEM	1	-0.436638202204589	RSEM	1	-0.386307502175901	RSEM	-0.137451786375018	1	0	0	0.151329665364877	1	0	0	-0.0648582674526905	1	0	0	-0.436638202204589	1	0	0	-0.386307502175901	1	0	0	10975.1	0.00176954822178595	1	0.000154078439190182	1	-0.15185902472102	1	0	0
DM8C01G02510	2256.04	0.656851068866083	0	0.107829918760196	0	1	-0.137834837363062	RSEM	1	0.0416673200911317	RSEM	1	-0.0957717029481589	RSEM	1	0.113102664688675	RSEM	1	-0.402785309468868	RSEM	-0.137834837363062	1	0	0	0.0416673200911317	1	0	0	-0.0957717029481589	1	0	0	0.113102664688675	1	0	0	-0.402785309468868	1	0	0	8185.73	0.697313056344574	0	0.164108376958054	0	-0.0834118042174461	1	0	0
DM8C01G02520	1.41383	0.728938009141111	0	0.867555832450204	0	1	1.03174331358112	StringTie	1	-0.429941292385614	StringTie	1	-1.4504797212892	StringTie	1	-4.81429635962803	StringTie	1	-3.39793711745056	StringTie	1.60504245265877	NA		NA	1.22683552364723	NA		NA	-2.56946392229037	NA		NA	-1.80623138613771	NA		NA	-0.0469685904933781	NA		NA	4.74345	0.568776931308456	0	0.567857373565727	0	1.03174331358112	1	0	0
DM8C01G02530	98.6947	0.0103451219615748	0	0.0720360570403521	0	1	-0.49887367892477	RSEM	1	-1.25957568026107	RSEM	1	-0.426142076672284	RSEM	1	0.588831463673089	RSEM	1	1.01211218456438	RSEM	-0.49887367892477	1	0	0	-1.25957568026107	1	0	0	-0.426142076672284	1	0	0	0.588831463673089	1	0	0	1.01211218456438	1	0	0	327.833	0.00571130243702208	1	0.0288048092143274	0	-0.411295259845849	1	0	0
DM8C01G02540	80.691	0.0196457769856875	0	0.620882579390477	0	1	-0.208578024349669	RSEM	1	-0.494363063142152	RSEM	1	-0.0910694082422395	RSEM	1	0.314280452937647	RSEM	1	-0.119893922235067	RSEM	-0.208578024349669	1	0	0	-0.494363063142152	1	0	0	-0.0910694082422395	1	0	0	0.314280452937647	1	0	0	-0.119893922235067	1	0	0	327.811	0.0152712055346322	0	0.143228209112862	0	-0.284252316962191	1	0	0
DM8C01G02550	408.385	0.0170818486631865	0	0.17361626937213	0	1	0.0487845483697328	RSEM	1	0.383026519817698	RSEM	1	0.239293381951384	RSEM	1	0.499497982162899	RSEM	1	0.136586986591667	RSEM	0.0487845483697328	1	0	0	0.383026519817698	1	0	0	0.239293381951384	1	0	0	0.499497982162899	1	0	0	0.136586986591667	1	0	0	1487.57	0.0329049907332535	0	0.112223314355738	0	-0.00105123324030258	1	0	0
DM8C01G02560	727.995	0.126411425824304	0	0.283021292505845	0	1	0.345495869470609	RSEM	1	0.739921369679134	RSEM	1	0.369200753018377	RSEM	1	-0.203517241333719	RSEM	1	-0.582942638712769	RSEM	0.345495869470609	1	0	0	0.739921369679134	1	0	0	0.369200753018377	1	0	0	-0.203517241333719	1	0	0	-0.582942638712769	1	0	0	2819.8	0.206649578062639	0	0.381522160309063	0	0.198524538242066	1	0	0
DM8C01G02570	843.428	0.474055388628187	0	0.203900294088173	0	1	0.0956385324152841	RSEM	1	-0.0381994152121696	RSEM	1	0.277101252716067	RSEM	1	-0.308703540273263	RSEM	1	-0.160937277477835	RSEM	0.0956385324152841	1	0	0	-0.0381994152121696	1	0	0	0.277101252716067	1	0	0	-0.308703540273263	1	0	0	-0.160937277477835	1	0	0	3024.79	0.459204256060506	0	0.106432945141818	0	0.0906893176666271	1	0	0
DM8C01G02580	8.44493	0.287714774899047	0	0.366348656782107	0	1	1.76469973570321	RSEM	1	1.35652353924007	RSEM	1	1.03763445768334	RSEM	1	-1.96897300678912	RSEM	1	-0.3911502115994	RSEM	1.76469973570321	1	0	0	1.35652353924007	1	0	0	1.03763445768334	1	0	0	-1.96897300678912	1	0	0	-0.3911502115994	1	0	0	43.5339	0.167254837700693	0	0.738785097259045	0	0.587908269808182	1	0	0
DM8C01G02590	3164.31	0.590730732658318	0	0.456134699937194	0	1	0.140869106086714	RSEM	1	0.0283024493722761	RSEM	1	0.127098723379241	RSEM	1	-0.238455854871111	RSEM	1	-0.300718784772999	RSEM	0.140869106086714	1	0	0	0.0283024493722761	1	0	0	0.127098723379241	1	0	0	-0.238455854871111	1	0	0	-0.300718784772999	1	0	0	15048.3	0.652364599159656	0	0.236098308655299	0	0.169322162692055	1	0	0
DM8C01G02600	5.41767	0.861806887480018	0	0.363069576973029	0	1	-0.49829900719508	RSEM	1	-0.154066121581433	StringTie	1	-0.380343508756435	RSEM	1	1.94018132647793	RSEM	1	2.48966721622743	RSEM	-0.49829900719508	1	0	0	-0.844576093057602	NA		NA	-0.380343508756435	1	0	0	1.94018132647793	1	0	0	2.48966721622743	1	0	0	38.2139	0.960989299771086	0	0.492077040325361	0	-0.455174892066338	1	0	0
DM8C01G02610	0	NA	0	NA	0	NA	NA	NA	NA	NA	NA	NA	NA	NA	NA	NA	NA	NA	NA	NA	NA	NA		NA	NA	NA		NA	NA	NA		NA	NA	NA		NA	NA	NA		NA	0.0848914	0.939371807104575	0	0.942253690322953	0	-0.352266332165454	NA		NA
DM8C01G02620	54.9085	0.466267295891068	0	0.845500948549578	0	1	-0.339230401270856	RSEM	1	0.242757970609267	RSEM	1	0.0815403073638524	RSEM	1	0.270790106701437	RSEM	1	-0.106543922907092	RSEM	-0.339230401270856	1	0	0	0.242757970609267	1	0	0	0.0815403073638524	1	0	0	0.270790106701437	1	0	0	-0.106543922907092	1	0	0	188.221	0.383217544235275	0	0.919183469154988	0	-0.243093580412147	1	0	0
DM8C01G02630	222.653	0.0262084114647281	0	2.21331042805143e-06	1	0.0432355809058745	1.85730931249402	StringTie	1	1.07336103304742	RSEM	1.09340329976263e-17	3.31123928594387	StringTie	0.122652154116039	-1.93509367102697	StringTie	1	-1.16322244960733	RSEM	1.92520661758643	0.131675906139068	0	0	1.07336103304742	1	0	0	3.27958252409074	1.31777371699618e-12	1	1	-1.92795231561014	0.262663280738956	0	0	-1.16322244960733	1	0	0	835.643	0.0496766457044305	0	1.42276486449673e-07	1	1.85730931249402	0.0432355809058745	0	0
DM8C01G02640	3005.53	2.50829085290474e-06	1	0.0824245668968347	0	1	-0.244067377043343	RSEM	1	-0.570230819737421	RSEM	1	-0.373656949792337	RSEM	1	0.318492779536951	RSEM	1	0.213936702101609	RSEM	-0.244067377043343	1	0	0	-0.570230819737421	1	0	0	-0.373656949792337	1	0	0	0.318492779536951	1	0	0	0.213936702101609	1	0	0	11318.4	7.92891567754581e-07	1	0.0724895019341756	0	-0.24887023577592	1	0	0
DM8C01G02650	72.5116	0.299298482904823	0	2.08571588834803e-07	1	1	-0.564022561855742	RSEM	1	-0.440180395801963	RSEM	1	-0.811031139250627	RSEM	0.000111506821496632	3.58075642772697	kallisto	3.43609831339984e-05	3.84200492710452	kallisto	-0.564022561855742	1	0	0	-0.440180395801963	1	0	0	-0.811031139250627	1	0	0	3.06884530126415	0.0366338904919439	0	0	3.25064356152186	0.0337033797226971	0	0	277.962	0.677953997494015	0	2.05108354716138e-10	1	-0.925020346145171	1	0	0
DM8C01G02660	1085.44	0.176314724189669	0	0.839894592361332	0	1	0.141559637112133	RSEM	1	0.259905458834406	RSEM	1	-0.162592486346465	RSEM	1	-0.0480599467445303	RSEM	1	0.134701388743826	RSEM	0.141559637112133	1	0	0	0.259905458834406	1	0	0	-0.162592486346465	1	0	0	-0.0480599467445303	1	0	0	0.134701388743826	1	0	0	3659.68	0.199568058276786	0	0.731610311679689	0	0.1086020917641	1	0	0
DM8C01G02670	693.723	0.534570070140096	0	0.952467049723741	0	1	-0.0273806591821684	RSEM	1	0.0515098166779077	RSEM	1	-0.0645932793053138	RSEM	1	-0.0174232542014863	RSEM	1	0.0444044317283899	RSEM	-0.0273806591821684	1	0	0	0.0515098166779077	1	0	0	-0.0645932793053138	1	0	0	-0.0174232542014863	1	0	0	0.0444044317283899	1	0	0	2280.12	0.526537840456944	0	0.940397080578565	0	-0.00709394304936474	1	0	0
DM8C01G02680	1747.76	0.000990007692103508	1	0.370997836817403	0	1	-0.169470336644618	RSEM	1	-0.467604698399938	RSEM	1	-0.444148392653298	RSEM	1	-0.0984428117414218	RSEM	1	0.155586701563608	RSEM	-0.169470336644618	1	0	0	-0.467604698399938	1	0	0	-0.444148392653298	1	0	0	-0.0984428117414218	1	0	0	0.155586701563608	1	0	0	6767.15	8.24668316419796e-05	1	0.161987448153518	0	-0.151283615371531	1	0	0
DM8C01G02690	633.604	0.655771215265708	0	0.69181349924159	0	1	-0.0377433173205225	RSEM	1	0.117224595821545	RSEM	1	0.116990098880449	RSEM	1	0.0953640342177929	RSEM	1	-0.0713462221391557	RSEM	-0.0377433173205225	1	0	0	0.117224595821545	1	0	0	0.116990098880449	1	0	0	0.0953640342177929	1	0	0	-0.0713462221391557	1	0	0	2152.17	0.606737215611133	0	0.5210240369971	0	-0.0941435017616948	1	0	0
DM8C01G02700	0	NA	0	NA	0	NA	NA	NA	NA	NA	NA	NA	NA	NA	NA	NA	NA	NA	NA	NA	NA	NA		NA	NA	NA		NA	NA	NA		NA	NA	NA		NA	NA	NA		NA	0	NA	0	NA	0	NA	NA		NA
DM8C01G02710	0	NA	0	NA	0	NA	NA	NA	NA	NA	NA	NA	NA	NA	NA	NA	NA	NA	NA	NA	NA	NA		NA	NA	NA		NA	NA	NA		NA	NA	NA		NA	NA	NA		NA	0	NA	0	NA	0	NA	NA		NA
DM8C01G02720	0.880743	0.619152004692521	0	0.550861300256759	0	0.0710117544691353	-7.24097088402554	StringTie	1	-2.68635394836216	StringTie	0.298690626198339	-5.1155822281171	StringTie	0.0112689508543998	9.82488156489673	StringTie	1	4.55949875859776	StringTie	-4.61974302337391	NA		NA	-4.42771178894118	NA		NA	-4.19506891719559	NA		NA	4.4182537899403	NA		NA	7.18354888676822	NA		NA	15.6552	0.56238054009144	0	0.000502131864324618	1	-7.24097088402554	0.0710117544691353	0	0
DM8C01G02730	7.64201	0.0915549645166426	0	0.000151355218575469	1	0.0224096843512006	-5.90923103005766	StringTie	1	-2.95527163584354	StringTie	0.106651881633616	-4.9743557554076	StringTie	0.00227680054678609	8.56885321541297	StringTie	1	1.9511310167725	RSEM	-5.52947669012542	0.157227954067886	0	0	-3.67890837719459	NA		NA	-5.99000923706972	0.19663809242586	0	0	8.57000273403555	0.0299466658775491	0	0	1.9511310167725	1	0	0	27.2617	0.24130668084806	0	7.03734160815702e-05	1	-5.90923103005766	0.0224096843512006	0	0
DM8C01G02740	9.43686	0.611642530928231	0	0.0339532116700862	0	1	-1.5199834215664	RSEM	1	-2.11598874919733	RSEM	0.15147297219409	-3.65293500899497	StringTie	0.569539550033448	3.53757379091103	StringTie	0.787575251109964	3.72172075501718	StringTie	-1.5199834215664	1	0	0	-2.11598874919733	1	0	0	-3.10353771644533	1	0	0	2.22334622889643	1	0	0	3.83032217745159	1	0	0	38.6393	0.588720944302812	0	0.00609051035379272	1	-2.24805497039933	1	0	0
DM8C01G02750	2.43172	0.367630086730539	0	0.0303465073441487	0	1	-1.59182735068314	StringTie	1	-3.00311238394419	StringTie	0.991989454331356	-4.48404647763989	StringTie	0.600013116736759	5.32444261748793	StringTie	0.978602026476804	5.5770747826013	StringTie	-6.06488708385713	NA		NA	-5.87290338347336	NA		NA	-5.64027573115278	NA		NA	9.95594050429718	NA		NA	8.01415637172261	NA		NA	10.7239	0.587837642666127	0	0.0264018299535873	0	-1.59182735068314	1	0	0
DM8C01G02760	14.9935	0.347491394418914	0	5.41311343539051e-07	1	0.779463206501396	-2.9630886671483	RSEM	1	-2.22516368906678	RSEM	0.00143433547968976	-8.03866710149866	RSEM	0.000635263816392624	8.95859975676819	RSEM	0.513873419983242	5.71566396470319	RSEM	-2.9630886671483	0.779463206501396	0	0	-2.22516368906678	1	0	0	-8.03866710149866	0.00143433547968976	1	-1	8.95859975676819	0.000635263816392624	1	1	5.71566396470319	0.513873419983242	0	0	54.534	0.0909537920072633	0	0.00300090734502262	1	-2.80605242772835	0.925986189190093	0	0
DM8C01G02770	7.19589	0.68122686878796	0	2.42015121893762e-06	1	1.43849076065686e-05	-9.5881990992828	StringTie	1	-2.12800689481231	StringTie	0.00123534050588927	-7.76487882662239	StringTie	3.7360587548513e-08	15.0242395697887	StringTie	0.375931502628952	5.48216888490597	StringTie	-7.60997533748954	0.0165322131010648	0	0	-2.39459043023931	NA		NA	-7.18538656183631	0.0282470012663197	0	0	12.1475162500047	0.000411802293920819	1	1	5.5676011551541	1	0	0	30.1756	0.746973139622505	0	3.67701702782385e-16	1	-9.5881990992828	1.43849076065686e-05	1	-1
DM8C01G02780	21.1616	0.848134785383913	0	3.57442082691946e-11	1	0.0379149476682584	-3.61864061118875	StringTie	1	-1.98599216464917	RSEM	6.73989472756273e-05	-5.15944357147325	StringTie	3.31709636200679e-05	6.65413672808916	StringTie	0.0361182883086458	4.85347581843715	StringTie	-3.38162118654786	0.0415531390502007	0	0	-1.98599216464917	1	0	0	-6.90464197625388	0.00713834785164043	1	-1	8.66793746499133	0.000196138023138811	1	1	6.54576838201233	0.0477592660593985	0	0	74.1098	0.682724621084817	0	8.7917983313463e-08	1	-3.61864061118875	0.0379149476682584	0	0
DM8C01G02790	47.4675	0.820912701576661	0	4.04493842267176e-19	1	1.33216316711319e-11	-4.47769741946544	StringTie	1	-1.72420816928919	RSEM	2.10242477015418e-13	-4.90975896614877	StringTie	6.93743866475629e-24	8.12614739402406	StringTie	0.000259297001824909	4.08516118341281	StringTie	-4.60765763311568	2.74426597876207e-06	1	-1	-1.72420816928919	1	0	0	-5.10394982341747	3.06386847941934e-06	1	-1	8.63286925531249	6.46959689844235e-13	1	1	4.28508096092514	0.0238618155891972	0	0	190.773	0.754636429930595	0	8.39767154985841e-29	1	-4.47769741946544	1.33216316711319e-11	1	-1
DM8C01G02800	3.64705	0.288484196176774	0	0.848603992857015	0	1	1.00005850761074	RSEM	1	4.78127540377868	StringTie	1	3.98899417518961	RSEM	1	-0.444788872251287	RSEM	1	-1.49112410948618	RSEM	1.00005850761074	1	0	0	3.30033890590542	NA		NA	3.98899417518961	1	0	0	-0.444788872251287	1	0	0	-1.49112410948618	1	0	0	15.6867	0.107874493887828	0	0.693256739871241	0	2.90722660978903	1	0	0
DM8C01G02810	0	NA	0	NA	0	NA	NA	NA	NA	NA	NA	NA	NA	NA	NA	NA	NA	NA	NA	NA	NA	NA		NA	NA	NA		NA	NA	NA		NA	NA	NA		NA	NA	NA		NA	0	NA	0	NA	0	NA	NA		NA
DM8C01G02820	363.374	0.239166700558241	0	0.965031684812403	0	1	-0.124288813444509	RSEM	1	-0.309881966129841	RSEM	1	0.012655020498917	RSEM	1	0.0824461518368918	RSEM	1	0.0671117931837857	RSEM	-0.124288813444509	1	0	0	-0.309881966129841	1	0	0	0.012655020498917	1	0	0	0.0824461518368918	1	0	0	0.0671117931837857	1	0	0	1343.7	0.415296641860272	0	0.993695765291537	0	-0.0567152593978779	1	0	0
DM8C01G02830	1395.9	2.28567246115436e-08	1	0.712217901021677	0	1	0.708368307487942	RSEM	1	0.850724184084376	RSEM	1	0.525197615033698	RSEM	1	0.237930497411433	RSEM	1	0.134030864290882	RSEM	0.708368307487942	1	0	0	0.850724184084376	1	0	0	0.525197615033698	1	0	0	0.237930497411433	1	0	0	0.134030864290882	1	0	0	5559.68	4.70350237106517e-08	1	0.795068462761285	0	0.729362171746491	1	0	0
DM8C01G02840	0.59739	0.423704345776798	0	0.980250122111502	0	NA	NA	NA	NA	NA	NA	NA	NA	NA	NA	NA	NA	NA	NA	NA	-4.05786850440703	NA		NA	-3.86588125257158	NA		NA	-1.39150892691194	NA		NA	1.61478367671428	NA		NA	1.3612388739945	NA		NA	1.63289	0.223126860291425	0	0.985107796047755	0	-5.42453112718246	NA		NA
DM8C01G02850	0	NA	0	NA	0	NA	NA	NA	NA	NA	NA	NA	NA	NA	NA	NA	NA	NA	NA	NA	NA	NA		NA	NA	NA		NA	NA	NA		NA	NA	NA		NA	NA	NA		NA	0	NA	0	NA	0	NA	NA		NA
DM8C01G02860	0.836989	0.891428011380204	0	0.954239711017379	0	NA	NA	NA	1	-1.43200563705034	StringTie	1	-5.57741095670234	StringTie	NA	NA	NA	1	1.18736285159061	StringTie	-2.43740848481429	NA		NA	-0.398418787516251	NA		NA	-3.60793082463582	NA		NA	2.23612507060062	NA		NA	0.135596808028375	NA		NA	2.53663	0.902332119338964	0	0.965454173758285	0	-2.72313528558087	NA		NA
DM8C01G02870	0	NA	0	NA	0	NA	NA	NA	NA	NA	NA	NA	NA	NA	NA	NA	NA	NA	NA	NA	NA	NA		NA	NA	NA		NA	NA	NA		NA	NA	NA		NA	NA	NA		NA	0	NA	0	NA	0	NA	NA		NA
DM8C01G02880	811.09	0.984952158355008	0	0.220651391530993	0	1	-0.236455303640366	RSEM	1	-0.0608701716821931	RSEM	1	0.161961029389051	RSEM	1	0.415927260376756	RSEM	1	0.112979216617788	RSEM	-0.236455303640366	1	0	0	-0.0608701716821931	1	0	0	0.161961029389051	1	0	0	0.415927260376756	1	0	0	0.112979216617788	1	0	0	2969.09	0.94164473946573	0	0.375430986538141	0	-0.176800430578461	1	0	0
DM8C01G02890	1052.99	0.0148155453735333	0	0.0164448380606173	0	1	-0.71348238333523	RSEM	1	-0.629375634472159	RSEM	1	-0.928343224188601	RSEM	1	0.471412456678501	RSEM	1	0.687536768447158	RSEM	-0.71348238333523	1	0	0	-0.629375634472159	1	0	0	-0.928343224188601	1	0	0	0.471412456678501	1	0	0	0.687536768447158	1	0	0	3739.29	0.0112525377396209	0	0.00649850178225003	1	-0.716209579452971	1	0	0
DM8C01G02900	562.318	0.246524534371081	0	0.95294025525386	0	1	-0.0872240574852568	RSEM	1	-0.204991978084718	RSEM	1	-0.0569220707919475	RSEM	1	0.071740122435723	RSEM	1	0.0164190693393559	RSEM	-0.0872240574852568	1	0	0	-0.204991978084718	1	0	0	-0.0569220707919475	1	0	0	0.071740122435723	1	0	0	0.0164190693393559	1	0	0	2253.23	0.0993260590665421	0	0.637623411829643	0	-0.144904707843881	1	0	0
DM8C01G02910	960.424	0.0787148363165185	0	1.27728399733519e-05	1	1	0.347314057938753	RSEM	1	0.751183582607122	RSEM	1	0.560168312529843	RSEM	1	-0.801287804455407	RSEM	1	-0.846512387963569	RSEM	0.347314057938753	1	0	0	0.751183582607122	1	0	0	0.560168312529843	1	0	0	-0.801287804455407	1	0	0	-0.846512387963569	1	0	0	3866.7	0.117734120206497	0	1.95637616943865e-06	1	0.296499490610222	1	0	0
DM8C01G02920	264.124	0.941961627488238	0	0.693379116662445	0	1	-0.204051892593058	RSEM	1	-0.250152424351233	RSEM	1	-0.161457009474181	RSEM	1	0.314298787095385	RSEM	1	0.343079930483228	RSEM	-0.204051892593058	1	0	0	-0.250152424351233	1	0	0	-0.161457009474181	1	0	0	0.314298787095385	1	0	0	0.343079930483228	1	0	0	936.381	0.876129279805829	0	0.559867536532911	0	-0.221632203689071	1	0	0
DM8C01G02930	2058.56	0.15777946298325	0	0.0206322207847758	0	1	0.111392630713054	RSEM	1	0.11535567446852	RSEM	1	-0.105682102641496	RSEM	1	-0.39149283754607	RSEM	1	0.112495901297795	RSEM	0.111392630713054	1	0	0	0.11535567446852	1	0	0	-0.105682102641496	1	0	0	-0.39149283754607	1	0	0	0.112495901297795	1	0	0	6807.06	0.144374021553808	0	0.0101995226052668	0	0.115743234113458	1	0	0
DM8C01G02940	0	NA	0	NA	0	NA	NA	NA	NA	NA	NA	NA	NA	NA	NA	NA	NA	NA	NA	NA	NA	NA		NA	NA	NA		NA	NA	NA		NA	NA	NA		NA	NA	NA		NA	0.288423	0.76829323124393	0	0.847900207882792	0	-0.352127867279581	NA		NA
DM8C01G02950	152.751	0.709564685631546	0	0.0432897096732692	0	1	-0.240456597439581	RSEM	1	-0.42515534764035	RSEM	1	-0.622616967075936	RSEM	1	0.239196068185369	RSEM	1	0.96360812141843	RSEM	-0.240456597439581	1	0	0	-0.42515534764035	1	0	0	-0.622616967075936	1	0	0	0.239196068185369	1	0	0	0.96360812141843	1	0	0	599.959	0.562857358999302	0	0.00229169679700943	1	-0.288940465519529	1	0	0
DM8C01G02960	278.716	0.165536059371671	0	7.94129006519379e-08	1	1	0.145938880208735	RSEM	1	-0.170894387621609	RSEM	1	-0.365816365246099	RSEM	0.316479941872525	-1.87926512007003	RSEM	1	-0.0183441714504909	RSEM	0.145938880208735	1	0	0	-0.170894387621609	1	0	0	-0.365816365246099	1	0	0	-1.87926512007003	0.316479941872525	0	0	-0.0183441714504909	1	0	0	932.352	0.180419598233747	0	1.13516912666797e-07	1	0.136728104948394	1	0	0
DM8C01G02970	41.369	0.137567441113924	0	0.231833319469159	0	1	-0.138641058645754	RSEM	1	-0.629235666093296	RSEM	1	0.572020414979725	RSEM	1	-0.913854287082181	RSEM	1	0.129903376547198	RSEM	-0.138641058645754	1	0	0	-0.629235666093296	1	0	0	0.572020414979725	1	0	0	-0.913854287082181	1	0	0	0.129903376547198	1	0	0	173.085	0.246371709568199	0	0.119835909177977	0	-0.0197593413892271	1	0	0
DM8C01G02980	160.85	1.41394959124179e-11	1	0.00809138872048815	1	1	1.02438733650187	RSEM	1	-0.678621340563932	RSEM	1	0.255518082361811	RSEM	1	1.21089420950647	RSEM	1	1.15296029378328	RSEM	1.02438733650187	1	0	0	-0.678621340563932	1	0	0	0.255518082361811	1	0	0	1.21089420950647	1	0	0	1.15296029378328	1	0	0	666.951	2.80879751216185e-11	1	0.0388987852918485	0	0.994083941523611	1	0	0
DM8C01G02990	24.369	0.502364987734088	0	0.902599823201182	0	1	0.393604770204057	RSEM	1	-0.154488001192263	RSEM	1	-0.379148702028126	RSEM	1	-0.380888848598733	RSEM	1	-0.141051991864141	RSEM	0.393604770204057	1	0	0	-0.154488001192263	1	0	0	-0.379148702028126	1	0	0	-0.380888848598733	1	0	0	-0.141051991864141	1	0	0	161.104	0.005438855043872	1	0.26807574729485	0	0.223563273708019	1	0	0
DM8C01G03000	0	NA	0	NA	0	NA	NA	NA	NA	NA	NA	NA	NA	NA	NA	NA	NA	NA	NA	NA	NA	NA		NA	NA	NA		NA	NA	NA		NA	NA	NA		NA	NA	NA		NA	0	NA	0	NA	0	NA	NA		NA
DM8C01G03010	0	NA	0	NA	0	NA	NA	NA	NA	NA	NA	NA	NA	NA	NA	NA	NA	NA	NA	NA	NA	NA		NA	NA	NA		NA	NA	NA		NA	NA	NA		NA	NA	NA		NA	0	NA	0	NA	0	NA	NA		NA
DM8C01G03020	621.529	5.94443131837757e-08	1	0.00121356792207534	1	1	0.410209490847419	RSEM	1	0.819972123087015	RSEM	1	0.173755749914334	RSEM	1	0.911698515226198	RSEM	1	0.544903658926232	RSEM	0.410209490847419	1	0	0	0.819972123087015	1	0	0	0.173755749914334	1	0	0	0.911698515226198	1	0	0	0.544903658926232	1	0	0	2392.75	4.03551829128308e-08	1	0.000191168205257734	1	0.420627835367956	1	0	0
DM8C01G03030	353.308	0.456983447616672	0	0.416079961972027	0	1	0.350263073824633	RSEM	1	0.10874897691804	RSEM	1	0.281565733862835	RSEM	1	-0.383912502822527	RSEM	1	-0.252336909338097	RSEM	0.350263073824633	1	0	0	0.10874897691804	1	0	0	0.281565733862835	1	0	0	-0.383912502822527	1	0	0	-0.252336909338097	1	0	0	1279	0.522781917938012	0	0.576972222262545	0	0.231037223570368	1	0	0
DM8C01G03040	0	NA	0	NA	0	NA	NA	NA	NA	NA	NA	NA	NA	NA	NA	NA	NA	NA	NA	NA	NA	NA		NA	NA	NA		NA	NA	NA		NA	NA	NA		NA	NA	NA		NA	0	NA	0	NA	0	NA	NA		NA
DM8C01G03050	214.236	0.412987570519167	0	0.768216081055531	0	1	0.0718975288127533	RSEM	1	-0.273521263573792	RSEM	1	-0.027233182441929	RSEM	1	-0.169735668524952	RSEM	1	0.0994062960298	RSEM	0.0718975288127533	1	0	0	-0.273521263573792	1	0	0	-0.027233182441929	1	0	0	-0.169735668524952	1	0	0	0.0994062960298	1	0	0	1096.77	0.182910525448922	0	0.601891294583117	0	0.00582489164998889	1	0	0
DM8C01G03060	156.592	0.806037266731826	0	0.145708970899152	0	1	0.0543908592461644	RSEM	1	-0.416417354888905	RSEM	1	-0.346351585573362	RSEM	1	-0.183880847365192	RSEM	1	0.542531541035295	RSEM	0.0543908592461644	1	0	0	-0.416417354888905	1	0	0	-0.346351585573362	1	0	0	-0.183880847365192	1	0	0	0.542531541035295	1	0	0	571.813	0.892375135856103	0	0.160688887776442	0	0.172494525812456	1	0	0
DM8C01G03070	5.84605	0.566353446294937	0	0.00206517831294684	1	0.0939277933086243	7.45189941252436	StringTie	0.310709090684212	6.81470058122433	StringTie	0.107114775526029	7.25771844232648	StringTie	0.0778857817171093	-8.35931823001023	StringTie	0.0847171859310415	-9.02267543587499	StringTie	4.0290658668426	1	0	0	3.57869580432694	NA		NA	4.14761459888405	1	0	0	-4.41091729057167	1	0	0	-7.99786180644286	0.263839119576911	0	0	18.7512	0.829731481552376	0	0.00165223272882637	1	7.45189941252436	0.0939277933086243	0	0
DM8C01G03080	79.2277	0.218364606786471	0	0.375050446638163	0	1	0.718391924864344	RSEM	1	0.584120553503493	RSEM	1	0.581830464755026	RSEM	1	-0.69724120288207	RSEM	1	-0.362916306582998	RSEM	0.718391924864344	1	0	0	0.584120553503493	1	0	0	0.581830464755026	1	0	0	-0.69724120288207	1	0	0	-0.362916306582998	1	0	0	275.4	0.338377097312809	0	0.360530378689412	0	0.662834308941065	1	0	0
DM8C01G03090	1998.96	0.166866155269349	0	0.862936930210001	0	1	0.0315158948784355	RSEM	1	-0.188594035214489	RSEM	1	-0.311113165302192	RSEM	1	-0.103334170837112	RSEM	1	-0.0135134799209741	RSEM	0.0315158948784355	1	0	0	-0.188594035214489	1	0	0	-0.311113165302192	1	0	0	-0.103334170837112	1	0	0	-0.0135134799209741	1	0	0	7812.47	0.112399227730996	0	0.80360317408687	0	0.0389491882285975	1	0	0
DM8C01G03100	0.169973	0.842045352338849	0	0.891374476056191	0	1	-0.883567290704396	kallisto	1	-0.22504330243943	kallisto	1	-0.759306820724817	kallisto	1	0.66002966284677	kallisto	1	1.00918974571275	kallisto	-0.390478027419052	NA		NA	2.30744909963198	NA		NA	0.0340539737615841	NA		NA	0.189315745336519	NA		NA	-2.5701324226321	NA		NA	0.970375	0.449897623145902	0	0.909688372243017	0	-0.352194791538068	NA		NA
DM8C01G03110	534.162	0.935437813677083	0	0.177687081116428	0	1	-0.156906731238075	RSEM	1	0.11303956266033	RSEM	1	-0.0928271532950583	RSEM	1	0.224155344667332	RSEM	1	-0.224342006565573	RSEM	-0.156906731238075	1	0	0	0.11303956266033	1	0	0	-0.0928271532950583	1	0	0	0.224155344667332	1	0	0	-0.224342006565573	1	0	0	2018.97	0.991948156805418	0	0.0935775025341165	0	-0.132733700450216	1	0	0
DM8C01G03120	173.115	0.480936268711772	0	0.0779254285426798	0	1	0.203460492049431	RSEM	1	0.211142373545551	RSEM	1	0.273644205122003	RSEM	1	-0.899427447446128	RSEM	1	-0.342803260647424	RSEM	0.203460492049431	1	0	0	0.211142373545551	1	0	0	0.273644205122003	1	0	0	-0.899427447446128	1	0	0	-0.342803260647424	1	0	0	703.435	0.419889932762592	0	0.00874968762988769	1	0.20852313505965	1	0	0
DM8C01G03130	52.1499	0.344740817573962	0	0.00257088273321953	1	1	-0.498653226782775	RSEM	1	-0.162914267912917	RSEM	1	-0.757098696778637	RSEM	1	2.11670044065103	RSEM	1	1.81955147085785	RSEM	-0.498653226782775	1	0	0	-0.162914267912917	1	0	0	-0.757098696778637	1	0	0	2.11670044065103	1	0	0	1.81955147085785	1	0	0	272.511	0.0837074323004158	0	0.0214912281484298	0	-0.0659741319694147	1	0	0
DM8C01G03140	34.0929	0.479027815138513	0	0.145359931901936	0	1	1.07241460288634	RSEM	1	1.29028344804143	RSEM	1	0.977838987298832	RSEM	1	-1.26041299656131	RSEM	1	-1.45545465904874	RSEM	1.07241460288634	1	0	0	1.29028344804143	1	0	0	0.977838987298832	1	0	0	-1.26041299656131	1	0	0	-1.45545465904874	1	0	0	161.36	0.419957265020227	0	0.575036247583263	0	0.476632807335852	1	0	0
DM8C01G03150	220.545	0.00079356967403722	1	0.889664541185307	0	1	-0.0455971450442489	RSEM	1	-0.542336953246974	RSEM	1	0.0647749151881415	RSEM	1	-0.00356316691890271	RSEM	1	-0.155259222050784	RSEM	-0.0455971450442489	1	0	0	-0.542336953246974	1	0	0	0.0647749151881415	1	0	0	-0.00356316691890271	1	0	0	-0.155259222050784	1	0	0	857.895	0.000534035922805083	1	0.801938479258003	0	-0.065706456893397	1	0	0
DM8C01G03160	88.1835	0.504088478690687	0	0.00269214467617149	1	1	0.52061382234051	RSEM	1	-0.394434521720382	RSEM	1	0.303579154267261	RSEM	0.900671080844089	-1.68152437209462	StringTie	1	-0.0177233861936831	RSEM	0.52061382234051	1	0	0	-0.394434521720382	1	0	0	0.303579154267261	1	0	0	-1.53181878219935	1	0	0	-0.0177233861936831	1	0	0	371.3	0.558805329837182	0	1.30987756920391e-05	1	0.590952600898621	1	0	0
DM8C01G03170	76.4035	0.029726251748018	0	0.326865543460858	0	1	-0.000653900526991371	RSEM	1	-0.987808464405202	RSEM	1	-0.00748199288592161	RSEM	1	-0.621044299331787	RSEM	1	0.266273757139705	RSEM	-0.000653900526991371	1	0	0	-0.987808464405202	1	0	0	-0.00748199288592161	1	0	0	-0.621044299331787	1	0	0	0.266273757139705	1	0	0	296.952	0.0096535479254888	1	0.288836188292916	0	-0.279444458249959	1	0	0
DM8C01G03180	3.10757	0.874896091423744	0	0.614110184454481	0	1	0.559719881565729	StringTie	1	-0.55270894908483	StringTie	1	0.947740229150012	RSEM	1	-0.450624496574398	StringTie	1	-0.369269753827455	StringTie	-1.05337503016515	NA		NA	0.377596281701864	NA		NA	0.947740229150012	1	0	0	0.699409359868644	NA		NA	-1.82429607506623	NA		NA	36.7992	0.141717370374778	0	0.920891703538075	0	0.559719881565729	1	0	0
DM8C01G03190	0	NA	0	NA	0	NA	NA	NA	NA	NA	NA	NA	NA	NA	NA	NA	NA	NA	NA	NA	NA	NA		NA	NA	NA		NA	NA	NA		NA	NA	NA		NA	NA	NA		NA	0	NA	0	NA	0	NA	NA		NA
DM8C01G03200	267.495	0.0165987373680339	0	0.1822205021822	0	1	0.361214909045696	RSEM	1	0.519918777691095	RSEM	1	0.213534681750553	RSEM	1	0.120131630450458	RSEM	1	-0.368823352280046	RSEM	0.361214909045696	1	0	0	0.519918777691095	1	0	0	0.213534681750553	1	0	0	0.120131630450458	1	0	0	-0.368823352280046	1	0	0	1026.32	0.0174828718795484	0	0.163283143449949	0	0.381800461259848	1	0	0
DM8C01G03210	286.16	0.463819767271902	0	0.858609801026454	0	1	-0.136508464104847	RSEM	1	0.0826479764538983	RSEM	1	0.00781668743696139	RSEM	1	-0.23624063290871	RSEM	1	-0.173146894026018	RSEM	-0.136508464104847	1	0	0	0.0826479764538983	1	0	0	0.00781668743696139	1	0	0	-0.23624063290871	1	0	0	-0.173146894026018	1	0	0	947.546	0.707957693526293	0	0.87241396126062	0	-0.0174595555173302	1	0	0
DM8C01G03220	0	NA	0	NA	0	1	0.436689373709326	StringTie	1	0.219457952005251	StringTie	1	0.365550597146889	StringTie	1	-0.436450459558306	StringTie	1	-0.539122542550674	StringTie	NA	NA		NA	NA	NA		NA	NA	NA		NA	NA	NA		NA	NA	NA		NA	61.9834	0.751030978789569	0	0.786177234348678	0	0.436689373709326	1	0	0
DM8C01G03230	762.758	0.950324056182225	0	0.919751152543839	0	1	0.0689495142620014	RSEM	1	0.0690008823886014	RSEM	1	0.13037719131191	RSEM	1	-0.0333680134310473	RSEM	1	-0.132241500150189	RSEM	0.0689495142620014	1	0	0	0.0690008823886014	1	0	0	0.13037719131191	1	0	0	-0.0333680134310473	1	0	0	-0.132241500150189	1	0	0	5878.55	0.904502061120975	0	0.980887935900527	0	0.0328578804453459	1	0	0
DM8C01G03240	53.5385	0.0349745410476534	0	0.913059472336102	0	1	0.178791078201834	RSEM	1	-0.666040846975141	RSEM	1	0.608946229784239	RSEM	1	-0.222177106935472	RSEM	1	0.026649856515652	RSEM	0.178791078201834	1	0	0	-0.666040846975141	1	0	0	0.608946229784239	1	0	0	-0.222177106935472	1	0	0	0.026649856515652	1	0	0	288.644	0.0649569493558018	0	0.0722035056805549	0	0.466261079881862	1	0	0
DM8C01G03250	470.672	0.611431075199132	0	0.0599611743159514	0	1	0.14014869471816	RSEM	1	0.324368933219515	RSEM	1	0.0351805332354298	RSEM	1	0.0511685195858892	RSEM	1	-0.528928253630019	RSEM	0.14014869471816	1	0	0	0.324368933219515	1	0	0	0.0351805332354298	1	0	0	0.0511685195858892	1	0	0	-0.528928253630019	1	0	0	1589.41	0.717585308180872	0	0.0784015119892784	0	0.147283485935398	1	0	0
DM8C01G03260	502.44	0.0775921286528805	0	0.859916659229763	0	1	0.20561757342545	RSEM	1	-0.399391236959018	RSEM	1	-0.0593265119929624	RSEM	1	-0.307080057772962	RSEM	1	-0.449486071011907	RSEM	0.20561757342545	1	0	0	-0.399391236959018	1	0	0	-0.0593265119929624	1	0	0	-0.307080057772962	1	0	0	-0.449486071011907	1	0	0	2310.71	0.0792007606795914	0	0.918982404366545	0	0.108348888089193	1	0	0
DM8C01G03270	11.9004	0.821489487393498	0	0.0759997878204493	0	1	1.4524463453582	RSEM	1	-0.0914280581776303	RSEM	1	1.04085267009988	RSEM	0.522869909343465	-3.23790555463385	kallisto	1	-0.55000422994981	RSEM	1.4524463453582	1	0	0	-0.0914280581776303	1	0	0	1.04085267009988	1	0	0	-3.24024865802753	1	0	0	-0.55000422994981	1	0	0	48.2025	0.861799096479406	0	0.0725487996000086	0	3.06970159502042	1	0	0
DM8C01G03280	164.038	0.74937945636506	0	0.0933407454578553	0	1	-0.372582116249993	RSEM	1	-0.273189780187259	RSEM	1	-0.384109716796747	RSEM	1	0.825032463997817	RSEM	1	0.333104431577204	RSEM	-0.372582116249993	1	0	0	-0.273189780187259	1	0	0	-0.384109716796747	1	0	0	0.825032463997817	1	0	0	0.333104431577204	1	0	0	698.415	0.828445170098924	0	0.121292621539928	0	-0.321920696015065	1	0	0
DM8C01G03290	0	NA	0	NA	0	NA	NA	NA	NA	NA	NA	NA	NA	NA	NA	NA	NA	NA	NA	NA	NA	NA		NA	NA	NA		NA	NA	NA		NA	NA	NA		NA	NA	NA		NA	0.875105	0.88201360380191	0	0.427042864746016	0	-0.35215878763104	NA		NA
DM8C01G03300	0.809843	0.751630484282249	0	0.802067346853481	0	NA	NA	NA	1	2.22402209376289	kallisto	NA	NA	NA	NA	NA	NA	NA	NA	NA	-0.390289366808548	NA		NA	1.23021753614623	NA		NA	0.0342937703143139	NA		NA	4.42771119528354	NA		NA	0.948884869373326	NA		NA	1.94685	0.545498849886419	0	0.651481715819099	0	-0.352047819115106	NA		NA
DM8C01G03310	1184.63	0.011733805011655	0	0.431725396538586	0	1	0.120070409789202	RSEM	1	0.220525071938084	RSEM	1	0.0589415440224774	RSEM	1	-0.101908806496426	RSEM	1	0.132740845087478	RSEM	0.120070409789202	1	0	0	0.220525071938084	1	0	0	0.0589415440224774	1	0	0	-0.101908806496426	1	0	0	0.132740845087478	1	0	0	4352.66	0.0303049794890759	0	0.215030898443987	0	0.0701302909990728	1	0	0
DM8C01G03320	398.573	0.0780806644236936	0	0.00671542833244545	1	1	-0.184221084978221	RSEM	1	-0.191491924036683	RSEM	1	-0.0755983314916063	RSEM	1	0.555294764949397	RSEM	1	-0.135448746473913	RSEM	-0.184221084978221	1	0	0	-0.191491924036683	1	0	0	-0.0755983314916063	1	0	0	0.555294764949397	1	0	0	-0.135448746473913	1	0	0	1716.7	0.0318603887823844	0	0.000174849691113429	1	-0.188713304517223	1	0	0
DM8C01G03330	0.666841	0.660391691763868	0	0.763313605122507	0	NA	NA	NA	NA	NA	NA	NA	NA	NA	NA	NA	NA	NA	NA	NA	-0.390275435048141	NA		NA	-0.198352980147654	NA		NA	0.0342930720839226	NA		NA	4.63655326672111	NA		NA	-0.0644681467311144	NA		NA	1.70006	0.558864102180166	0	0.665685327209527	0	-0.352053602398856	NA		NA
DM8C01G03340	261.903	0.76846176200388	0	0.00902450817333122	1	1	-0.639645119289902	RSEM	1	-0.261631250347642	RSEM	1	-0.279693581379824	RSEM	1	1.00887806054527	RSEM	1	0.576460050934468	RSEM	-0.639645119289902	1	0	0	-0.261631250347642	1	0	0	-0.279693581379824	1	0	0	1.00887806054527	1	0	0	0.576460050934468	1	0	0	1066.14	0.897859861590006	0	0.000739281611570563	1	-0.576103604304408	1	0	0
DM8C01G03350	53.7514	3.82668566626308e-05	1	0.0262006202885552	0	1	-0.336347068256764	RSEM	1	-0.791123452667957	RSEM	1	0.785795875655898	RSEM	1	-1.16208012762633	RSEM	1	-1.51065197044375	RSEM	-0.336347068256764	1	0	0	-0.791123452667957	1	0	0	0.785795875655898	1	0	0	-1.16208012762633	1	0	0	-1.51065197044375	1	0	0	252.669	7.99556728718307e-07	1	0.0406866876977284	0	-0.156777509509045	1	0	0
DM8C01G03360	0.332276	0.743013485862143	0	0.913483711311528	0	NA	NA	NA	1	4.52121032602414	kallisto	NA	NA	NA	NA	NA	NA	NA	NA	NA	-0.39053763194987	NA		NA	2.31028452974978	NA		NA	1.41653754783231	NA		NA	-1.19312754635842	NA		NA	-2.51111071863064	NA		NA	0.927325	0.611991521601509	0	0.536479014436819	0	-0.352519892410844	NA		NA
DM8C01G03370	0	NA	0	NA	0	NA	NA	NA	NA	NA	NA	NA	NA	NA	NA	NA	NA	NA	NA	NA	NA	NA		NA	NA	NA		NA	NA	NA		NA	NA	NA		NA	NA	NA		NA	0	NA	0	NA	0	NA	NA		NA
DM8C01G03380	142.395	0.19955756205326	0	0.607466027996178	0	1	-0.0466133965093999	RSEM	1	-0.310910115220278	RSEM	1	0.270130976520861	RSEM	1	0.368395824216626	RSEM	1	0.257378729428609	RSEM	-0.0466133965093999	1	0	0	-0.310910115220278	1	0	0	0.270130976520861	1	0	0	0.368395824216626	1	0	0	0.257378729428609	1	0	0	520.558	0.166821359508005	0	0.841703901109277	0	-0.0869704566334544	1	0	0
DM8C01G03390	3.49654	0.13742618586019	0	0.183991801744229	0	1	0.983517251207884	StringTie	1	0.533131650191653	StringTie	1	2.60110229101889	RSEM	1	0.906863763356044	StringTie	1	1.82882954118958	StringTie	3.41060656941164	NA		NA	-0.198404033841428	NA		NA	2.60110229101889	1	0	0	-1.51211767759154	NA		NA	3.56472589037094	NA		NA	43.689	0.3564397738736	0	0.681567803030353	0	0.983517251207884	1	0	0
DM8C01G03400	30.9293	0.00406351097803608	1	0.0727362505589744	0	1	2.64877204743172	RSEM	1	1.36891282828108	RSEM	0.137309605864759	3.30108361567382	RSEM	1	-1.84663048964613	RSEM	1	-0.517242305381695	RSEM	2.64877204743172	1	0	0	1.36891282828108	1	0	0	3.30108361567382	0.137309605864759	0	0	-1.84663048964613	1	0	0	-0.517242305381695	1	0	0	151.147	0.000126672173675718	1	0.374068862274751	0	1.17747551632786	1	0	0
DM8C01G03410	8.34862	0.0540991615433728	0	0.448482405481809	0	1	2.3856647015456	RSEM	1	1.00354212819661	RSEM	1	1.7494869919864	RSEM	1	-0.55340839474057	RSEM	1	1.58569027756037	RSEM	2.3856647015456	1	0	0	1.00354212819661	1	0	0	1.7494869919864	1	0	0	-0.55340839474057	1	0	0	1.58569027756037	1	0	0	69.478	0.348025959127479	0	0.751424417687566	0	0.610913112753189	1	0	0
DM8C01G03420	1.01394	0.11290245878376	0	0.989314240086905	0	1	6.4716816861608	StringTie	1	6.64499330179398	StringTie	1	0.0428816746622415	StringTie	1	0.383624198814973	StringTie	1	0.163034858010945	StringTie	0.993496213750225	NA		NA	3.24881042793382	NA		NA	0.0341554546177686	NA		NA	0.19644797558991	NA		NA	0.740721370405633	NA		NA	14.3254	0.258832496883061	0	0.9990905233	0	6.4716816861608	1	0	0
DM8C01G03430	0	NA	0	NA	0	NA	NA	NA	1	-3.27222346423392	kallisto	NA	NA	NA	NA	NA	NA	NA	NA	NA	NA	NA		NA	NA	NA		NA	NA	NA		NA	NA	NA		NA	NA	NA		NA	0.248194	0.756553786260279	0	0.88401857816481	0	-0.352388454373164	NA		NA
DM8C01G03440	62.0996	0.25411275505712	0	0.044846445296938	0	1	0.294909593448983	RSEM	1	-0.213669256191084	RSEM	1	0.331650073788469	RSEM	1	0.253237789485239	RSEM	1	1.27797891328112	RSEM	0.294909593448983	1	0	0	-0.213669256191084	1	0	0	0.331650073788469	1	0	0	0.253237789485239	1	0	0	1.27797891328112	1	0	0	352.966	0.055946633962517	0	0.00554106735213649	1	0.513393578730269	1	0	0
DM8C01G03450	371.38	0.00427752586346476	1	0.129661880316927	0	1	0.517123360029306	RSEM	1	0.639175128457484	RSEM	1	0.560853161629208	RSEM	1	-0.444329433095645	RSEM	1	-0.384456494847111	RSEM	0.517123360029306	1	0	0	0.639175128457484	1	0	0	0.560853161629208	1	0	0	-0.444329433095645	1	0	0	-0.384456494847111	1	0	0	1845.87	0.00200501862003401	1	0.0866783478827072	0	0.428914522199265	1	0	0
DM8C01G03460	73.3843	0.0226924867903094	0	0.449353470167103	0	1	1.13414064453712	RSEM	1	0.891943036077095	RSEM	1	1.02440552138978	RSEM	1	-0.675594087040978	RSEM	1	-0.597476118760762	RSEM	1.13414064453712	1	0	0	0.891943036077095	1	0	0	1.02440552138978	1	0	0	-0.675594087040978	1	0	0	-0.597476118760762	1	0	0	405.266	0.0247472702146273	0	0.814427035223056	0	0.59213835988621	1	0	0
DM8C01G03470	2470.68	0.760992533170838	0	0.929081333069712	0	1	0.000463688377694967	RSEM	1	0.0313416295558624	RSEM	1	-0.0883314911028009	RSEM	1	0.0183453201183012	RSEM	1	0.0653323009470771	RSEM	0.000463688377694967	1	0	0	0.0313416295558624	1	0	0	-0.0883314911028009	1	0	0	0.0183453201183012	1	0	0	0.0653323009470771	1	0	0	12129.6	0.624707467058632	0	0.867228693811608	0	0.00777482937807201	1	0	0
DM8C01G03480	0.314162	0.851999088437339	0	0.695065490019324	0	NA	NA	NA	NA	NA	NA	NA	NA	NA	NA	NA	NA	NA	NA	NA	-0.390412623561733	NA		NA	2.31431551965803	NA		NA	0.0341192771044955	NA		NA	2.44084713447233	NA		NA	-2.57703144454812	NA		NA	1.09898	0.595139626529115	0	0.472352022361204	0	-0.352230270452867	NA		NA
DM8C01G03490	654.879	0.0607854249942168	0	0.00031134219408449	1	1	0.156224291254339	RSEM	1	0.409697814646846	RSEM	1	0.0945915842712093	RSEM	1	0.487040334590348	RSEM	1	-0.367607765234197	RSEM	0.156224291254339	1	0	0	0.409697814646846	1	0	0	0.0945915842712093	1	0	0	0.487040334590348	1	0	0	-0.367607765234197	1	0	0	2409.38	0.139855108060195	0	5.41226120915847e-06	1	0.0854137274036246	1	0	0
DM8C01G03500	1860.74	0.0875074641053084	0	0.103010569792157	0	1	-0.0104523719616182	RSEM	1	0.296924143164373	RSEM	1	-0.012355592039989	RSEM	1	0.290433960332783	RSEM	1	-0.0780816439643199	RSEM	-0.0104523719616182	1	0	0	0.296924143164373	1	0	0	-0.012355592039989	1	0	0	0.290433960332783	1	0	0	-0.0780816439643199	1	0	0	7436.03	0.106592310654476	0	0.0949608264748342	0	-0.0703953253848691	1	0	0
DM8C01G03510	534.725	0.485451293839921	0	0.808555564922795	0	1	0.273314232292945	RSEM	1	0.0423381424312395	RSEM	1	0.084865562568201	RSEM	1	-0.197262838289411	RSEM	1	-0.0619198770299527	RSEM	0.273314232292945	1	0	0	0.0423381424312395	1	0	0	0.084865562568201	1	0	0	-0.197262838289411	1	0	0	-0.0619198770299527	1	0	0	2940.21	0.341817654928135	0	0.736219567903189	0	0.163808656636803	1	0	0
DM8C01G03520	766.863	0.426390506548363	0	0.00783366060555772	1	1	-0.182600274867517	RSEM	1	0.218174005244615	RSEM	1	-0.00117942248009239	RSEM	1	0.665053941455208	RSEM	1	0.0122280649824733	RSEM	-0.182600274867517	1	0	0	0.218174005244615	1	0	0	-0.00117942248009239	1	0	0	0.665053941455208	1	0	0	0.0122280649824733	1	0	0	2639.06	0.342213250298729	0	0.0138652859304024	0	-0.137985054432398	1	0	0
DM8C01G03530	1107.91	0.000347813002944212	1	0.150992067265195	0	1	-0.902035323051962	RSEM	1	-0.888437069628614	RSEM	1	-0.524560935956019	RSEM	1	0.0274677691162828	RSEM	1	0.629179609782467	RSEM	-0.902035323051962	1	0	0	-0.888437069628614	1	0	0	-0.524560935956019	1	0	0	0.0274677691162828	1	0	0	0.629179609782467	1	0	0	13684.9	0.00108527631404702	1	0.109985061472743	0	-0.58887769285287	1	0	0
DM8C01G03540	763.949	0.0210498653124112	0	0.00646837804197427	1	1	-0.489125868677831	RSEM	1	-1.20607532122577	RSEM	1	-0.59694672355112	RSEM	1	0.192933198697891	RSEM	1	1.02859951210804	RSEM	-0.489125868677831	1	0	0	-1.20607532122577	1	0	0	-0.59694672355112	1	0	0	0.192933198697891	1	0	0	1.02859951210804	1	0	0	8580.52	0.0560657769442551	0	0.000869303092689267	1	-0.374422615622953	1	0	0
DM8C01G03550	9845.42	0.211029859902317	0	0.00129760491325716	1	1	0.321622718769461	RSEM	1	-0.0112850594688677	RSEM	1	0.70667991216637	RSEM	1	-0.719997879294201	RSEM	1	-0.487965919569289	RSEM	0.321622718769461	1	0	0	-0.0112850594688677	1	0	0	0.70667991216637	1	0	0	-0.719997879294201	1	0	0	-0.487965919569289	1	0	0	34174.7	0.285648377168563	0	5.02125143694952e-06	1	0.40269965144543	1	0	0
DM8C01G03560	1460.54	0.0375997468431679	0	0.894275397488135	0	1	0.37401259727732	RSEM	1	0.454063081400221	RSEM	1	0.117281443568727	RSEM	1	-0.0880558851494346	RSEM	1	0.0730356155118776	RSEM	0.37401259727732	1	0	0	0.454063081400221	1	0	0	0.117281443568727	1	0	0	-0.0880558851494346	1	0	0	0.0730356155118776	1	0	0	4762.39	0.0469632586612878	0	0.788000613116727	0	0.315494508664033	1	0	0
DM8C01G03570	98.3142	0.35693711753962	0	1.6306454762972e-05	1	1	-0.173359789213541	RSEM	1	-0.649017912486004	RSEM	1	-0.344634711445023	RSEM	1	1.63670582639232	RSEM	0.501606287023127	1.86083590611818	StringTie	-0.173359789213541	1	0	0	-0.649017912486004	1	0	0	-0.344634711445023	1	0	0	1.63670582639232	1	0	0	2.06160806554838	0.712318300450716	0	0	337.692	0.322749923258571	0	1.17865618203065e-06	1	-0.0249981139640752	1	0	0
DM8C01G03580	614.741	0.341093551899563	0	0.0159923911617283	0	1	-0.160901920907973	RSEM	1	-0.0935926525047959	RSEM	1	-0.159832787759164	RSEM	1	0.417214353557865	RSEM	1	0.583599980397651	RSEM	-0.160901920907973	1	0	0	-0.0935926525047959	1	0	0	-0.159832787759164	1	0	0	0.417214353557865	1	0	0	0.583599980397651	1	0	0	2082.45	0.261705313774199	0	0.0086527264491526	1	-0.087723269688826	1	0	0
DM8C01G03590	634.129	0.0131553473754578	0	0.000202371823969416	1	1	-0.597564818259942	RSEM	1	-1.04137347889155	RSEM	1	-0.389583571577449	RSEM	1	0.456743306080827	RSEM	1	0.975063064880325	RSEM	-0.597564818259942	1	0	0	-1.04137347889155	1	0	0	-0.389583571577449	1	0	0	0.456743306080827	1	0	0	0.975063064880325	1	0	0	2431.45	0.0289288646574503	0	0.000123127366763269	1	-0.452633082957055	1	0	0
DM8C01G03600	936.548	0.178808294317104	0	0.301262152038706	0	1	-0.0429296128350447	RSEM	1	-0.34803655953783	RSEM	1	0.000196330551700041	RSEM	1	0.0339288473264372	RSEM	1	0.289739248352321	RSEM	-0.0429296128350447	1	0	0	-0.34803655953783	1	0	0	0.000196330551700041	1	0	0	0.0339288473264372	1	0	0	0.289739248352321	1	0	0	3146.53	0.1321680039988	0	0.192491188916217	0	-0.103656918784886	1	0	0
DM8C01G03610	657.66	0.281845577637023	0	0.846544862654473	0	1	0.0656416710010093	RSEM	1	0.189656760266854	RSEM	1	-0.171594532453624	RSEM	1	-0.124620141657518	RSEM	1	-0.0781641724557421	RSEM	0.0656416710010093	1	0	0	0.189656760266854	1	0	0	-0.171594532453624	1	0	0	-0.124620141657518	1	0	0	-0.0781641724557421	1	0	0	2376.47	0.379644929252683	0	0.877367299486657	0	0.0432366734611551	1	0	0
DM8C01G03620	0.0720291	0.956979827039348	0	0.947285225903105	0	NA	NA	NA	1	3.64703069069999	StringTie	1	0.0430747273442472	StringTie	NA	NA	NA	1	-3.89149646643959	StringTie	-0.390364650073351	NA		NA	-0.198397583760991	NA		NA	0.0342038583584535	NA		NA	1.5746425386427	NA		NA	-0.0643789362550185	NA		NA	2.36826	0.506325384180719	0	0.400603989486152	0	-0.352159606444173	NA		NA
DM8C01G03630	0	NA	0	NA	0	NA	NA	NA	NA	NA	NA	NA	NA	NA	NA	NA	NA	NA	NA	NA	NA	NA		NA	NA	NA		NA	NA	NA		NA	NA	NA		NA	NA	NA		NA	0	NA	0	NA	0	NA	NA		NA
DM8C01G03640	25.802	0.333881740281132	0	0.897090881737475	0	1	0.519953114362497	RSEM	1	0.440967536019712	RSEM	1	-0.314692022828358	RSEM	1	-0.0484868549031046	RSEM	1	0.344264309640583	RSEM	0.519953114362497	1	0	0	0.440967536019712	1	0	0	-0.314692022828358	1	0	0	-0.0484868549031046	1	0	0	0.344264309640583	1	0	0	195.718	0.0300501223184994	0	0.806282711210092	0	0.488807693484022	1	0	0
DM8C01G03650	18.2211	0.723307240192076	0	0.39745930633072	0	1	-0.423815512494733	RSEM	1	0.353503438919432	RSEM	1	0.298945831031631	RSEM	1	1.12140833730359	RSEM	1	0.0149791527383281	RSEM	-0.423815512494733	1	0	0	0.353503438919432	1	0	0	0.298945831031631	1	0	0	1.12140833730359	1	0	0	0.0149791527383281	1	0	0	215.282	0.00268075086329832	1	0.574978738097563	0	0.372914092334845	1	0	0
DM8C01G03660	157.414	0.943826621957317	0	0.336188889415509	0	1	-0.190188861668972	RSEM	1	-0.159137639856009	RSEM	1	0.108714682878354	RSEM	1	0.487253264905079	RSEM	1	0.42591281670524	RSEM	-0.190188861668972	1	0	0	-0.159137639856009	1	0	0	0.108714682878354	1	0	0	0.487253264905079	1	0	0	0.42591281670524	1	0	0	601.623	0.989459973337621	0	0.347413783231643	0	-0.161232562036169	1	0	0
DM8C01G03670	0	NA	0	NA	0	NA	NA	NA	NA	NA	NA	NA	NA	NA	NA	NA	NA	NA	NA	NA	NA	NA		NA	NA	NA		NA	NA	NA		NA	NA	NA		NA	NA	NA		NA	0	NA	0	NA	0	NA	NA		NA
DM8C01G03680	47.0115	0.0458994812584454	0	0.287204127116541	0	1	-0.840603262948791	RSEM	1	-0.798336954016425	RSEM	1	-0.566736959307092	RSEM	1	0.876667651147868	RSEM	1	0.0729092826813571	RSEM	-0.840603262948791	1	0	0	-0.798336954016425	1	0	0	-0.566736959307092	1	0	0	0.876667651147868	1	0	0	0.0729092826813571	1	0	0	675.288	0.000534012842841937	1	0.733396292030209	0	-0.52273127242111	1	0	0
DM8C01G03690	1443.25	0.537956530745376	0	0.00152545446253063	1	1	0.18448455388533	RSEM	1	0.132166144458754	RSEM	1	0.262397300534044	RSEM	1	-0.71968250333615	RSEM	1	-0.39342392992517	RSEM	0.18448455388533	1	0	0	0.132166144458754	1	0	0	0.262397300534044	1	0	0	-0.71968250333615	1	0	0	-0.39342392992517	1	0	0	4866.31	0.629501848984508	0	0.00190768761654076	1	0.206547530395929	1	0	0
DM8C01G03700	24.0871	0.00430135936652686	1	0.543713618895224	0	1	-0.857422438205309	RSEM	1	-1.36967584309379	RSEM	1	-0.494006370011893	RSEM	1	0.806284593396244	RSEM	1	-0.0818036238319842	RSEM	-0.857422438205309	1	0	0	-1.36967584309379	1	0	0	-0.494006370011893	1	0	0	0.806284593396244	1	0	0	-0.0818036238319842	1	0	0	73.5789	0.00412401627976539	1	0.371785962228353	0	-0.78387800651143	1	0	0
DM8C01G03710	1349.91	0.0391906774270319	0	0.0156321898914866	0	1	-0.251166742989684	RSEM	1	-0.316532262553701	RSEM	1	-0.281166903092509	RSEM	1	0.564877844120514	RSEM	1	-0.175840082940293	RSEM	-0.251166742989684	1	0	0	-0.316532262553701	1	0	0	-0.281166903092509	1	0	0	0.564877844120514	1	0	0	-0.175840082940293	1	0	0	6115.05	0.0516373462744205	0	0.00702454345353232	1	-0.257618150598035	1	0	0
DM8C01G03720	91.3241	0.375607692142999	0	0.611438407650062	0	1	-0.481293497911866	RSEM	1	-0.428265553017347	RSEM	1	-0.391894523387272	RSEM	1	0.466139162270244	RSEM	1	0.291949963601868	RSEM	-0.481293497911866	1	0	0	-0.428265553017347	1	0	0	-0.391894523387272	1	0	0	0.466139162270244	1	0	0	0.291949963601868	1	0	0	386.423	0.333172682989718	0	0.300769447547489	0	-0.472251352346449	1	0	0
DM8C01G03730	386.123	0.63671933485418	0	0.0173513148612952	0	1	0.176025769369171	RSEM	1	-0.00937037360723456	RSEM	1	-0.122608272754625	RSEM	1	-0.71064968721451	RSEM	1	0.0236669809786625	RSEM	0.176025769369171	1	0	0	-0.00937037360723456	1	0	0	-0.122608272754625	1	0	0	-0.71064968721451	1	0	0	0.0236669809786625	1	0	0	1725.86	0.566056431304094	0	0.0845061301590418	0	0.0752544155517324	1	0	0
DM8C01G03740	447.131	6.91012943245982e-05	1	0.0321626670861725	0	1	0.724999650182331	RSEM	1	0.832784742867926	RSEM	1	0.585566664686983	RSEM	1	-0.577950304767765	RSEM	1	-0.409674008637754	RSEM	0.724999650182331	1	0	0	0.832784742867926	1	0	0	0.585566664686983	1	0	0	-0.577950304767765	1	0	0	-0.409674008637754	1	0	0	1682.25	1.79861013923663e-05	1	1.98063451210959e-05	1	0.785874739021069	1	0	0
DM8C01G03750	423.352	0.00630668378664387	1	0.892553238524981	0	1	-0.331432145087128	RSEM	1	-0.181891495777741	RSEM	1	-0.104801859128232	RSEM	1	-0.108258216942412	RSEM	1	-0.0121015774301668	RSEM	-0.331432145087128	1	0	0	-0.181891495777741	1	0	0	-0.104801859128232	1	0	0	-0.108258216942412	1	0	0	-0.0121015774301668	1	0	0	1612.56	0.00041592631848346	1	0.908432666933908	0	-0.385744838725794	1	0	0
DM8C01G03760	9.4675	0.849382690835801	0	0.802568613536779	0	1	-0.0904165483336872	RSEM	1	-0.00459393555914445	RSEM	1	-0.330426081368398	RSEM	1	0.39101239395405	RSEM	1	-0.471426854549625	RSEM	-0.0904165483336872	1	0	0	-0.00459393555914445	1	0	0	-0.330426081368398	1	0	0	0.39101239395405	1	0	0	-0.471426854549625	1	0	0	39.0571	0.389286121129989	0	0.504055623342422	0	0.207643509974727	1	0	0
DM8C01G03770	1572.94	0.751689219900479	0	0.0343810747192664	0	1	0.149985020926266	RSEM	1	0.0351234160735526	RSEM	1	-0.11706885922929	RSEM	1	-0.373115068865873	RSEM	1	0.046364189336719	RSEM	0.149985020926266	1	0	0	0.0351234160735526	1	0	0	-0.11706885922929	1	0	0	-0.373115068865873	1	0	0	0.046364189336719	1	0	0	5486.06	0.695659306201897	0	0.00562403660216344	1	0.137174786321875	1	0	0
DM8C01G03780	0	NA	0	NA	0	1	-0.497199563565119	kallisto	1	-0.0318310942777725	kallisto	1	-0.974936219150316	kallisto	1	1.0330523531956	kallisto	1	0.970380243471887	kallisto	NA	NA		NA	NA	NA		NA	NA	NA		NA	NA	NA		NA	NA	NA		NA	0	NA	0	NA	0	NA	NA		NA
DM8C01G03790	4839.4	0.000253020554057426	1	0.950287578408272	0	1	-0.118331150224224	RSEM	1	-0.279021598227236	RSEM	1	-0.29973987461523	RSEM	1	0.0359984111507533	RSEM	1	0.0346992368545251	RSEM	-0.118331150224224	1	0	0	-0.279021598227236	1	0	0	-0.29973987461523	1	0	0	0.0359984111507533	1	0	0	0.0346992368545251	1	0	0	17218.2	0.0509861004620482	0	0.137761021739804	0	-0.557640470623464	1	0	0
DM8C01G03800	177.622	0.642544430844295	0	0.0469588784697789	0	1	0.00208927560224154	RSEM	1	-0.241666307567508	RSEM	1	-0.0980233223714676	RSEM	1	-0.334837184970685	RSEM	1	0.535155982542224	RSEM	0.00208927560224154	1	0	0	-0.241666307567508	1	0	0	-0.0980233223714676	1	0	0	-0.334837184970685	1	0	0	0.535155982542224	1	0	0	980.311	0.719594954089379	0	0.055275346966962	0	-0.0740015074384284	1	0	0
DM8C01G03810	0	NA	0	NA	0	NA	NA	NA	1	-0.160356743377463	kallisto	NA	NA	NA	NA	NA	NA	NA	NA	NA	NA	NA		NA	NA	NA		NA	NA	NA		NA	NA	NA		NA	NA	NA		NA	2.08587	0.21272130479693	0	0.872480409874874	0	4.96915945030534	NA		NA
DM8C01G03820	406.983	0.897805913857923	0	0.640449231810474	0	1	-0.0113406211999949	RSEM	1	-0.104130936640564	RSEM	1	-0.118221478259893	RSEM	1	0.187109655830886	RSEM	1	0.306932613306368	RSEM	-0.0113406211999949	1	0	0	-0.104130936640564	1	0	0	-0.118221478259893	1	0	0	0.187109655830886	1	0	0	0.306932613306368	1	0	0	2452.91	0.921241997485851	0	0.761998407764068	0	0.0286092148118798	1	0	0
DM8C01G03830	1960.68	0.022284112855499	0	0.303502013277176	0	1	0.19202675005509	RSEM	1	-0.0903693317989029	RSEM	1	-0.134981111982322	RSEM	1	-0.0236983874185072	RSEM	1	0.168410490361148	RSEM	0.19202675005509	1	0	0	-0.0903693317989029	1	0	0	-0.134981111982322	1	0	0	-0.0236983874185072	1	0	0	0.168410490361148	1	0	0	7781.09	0.00192849462100251	1	0.349248246034353	0	0.233997071411054	1	0	0
DM8C01G03840	0.407634	1	0	0.726086525566542	0	1	3.30230737900224	StringTie	1	4.79533955173585	StringTie	1	4.35968626583345	StringTie	1	-4.33733206393499	StringTie	1	-5.42618722475457	StringTie	1.21956432314619	NA		NA	-0.198523376045962	NA		NA	2.27491447792929	NA		NA	-3.66156689928064	NA		NA	0.161906495426508	NA		NA	7.43585	0.5346979980073	0	0.0836676324019292	0	3.30230737900224	1	0	0
DM8C01G03850	0.16445	0.80126938225478	0	0.999381454598769	0	1	-0.352199453028336	StringTie	1	3.64040664153434	StringTie	1	2.34660166594348	StringTie	1	4.19023392486182	StringTie	1	0.385963172075956	StringTie	-0.390427644660276	NA		NA	1.29870388695915	NA		NA	0.0341400477264509	NA		NA	0.189229674613737	NA		NA	-0.120389940416471	NA		NA	5.85243	0.104257214146892	0	0.514305849962863	0	-0.352199453028336	1	0	0
DM8C01G03860	0	NA	0	NA	0	1	0.0575093532072531	kallisto	1	-0.280322273020203	kallisto	1	-0.551139975966863	kallisto	1	0.409678247021919	kallisto	1	1.0955141379498	kallisto	NA	NA		NA	NA	NA		NA	NA	NA		NA	NA	NA		NA	NA	NA		NA	0.243536	0.752457670610958	0	0.878352900619755	0	-3.21032355594186	NA		NA
DM8C01G03870	62.2961	0.0738587940218065	0	0.891088961650071	0	1	0.512679660638026	RSEM	1	0.254222499176801	RSEM	1	0.455474082133579	RSEM	1	0.29504937470658	RSEM	1	0.204629642824097	RSEM	0.512679660638026	1	0	0	0.254222499176801	1	0	0	0.455474082133579	1	0	0	0.29504937470658	1	0	0	0.204629642824097	1	0	0	531.703	0.11747215846486	0	0.215991099153819	0	0.0114316507811068	1	0	0
DM8C01G03880	37.2392	0.337348852128684	0	0.402873349230728	0	1	0.00230499698837092	RSEM	1	0.0214746033704662	RSEM	1	0.732804131017713	RSEM	1	0.805392755316219	RSEM	1	0.991032732785373	RSEM	0.00230499698837092	1	0	0	0.0214746033704662	1	0	0	0.732804131017713	1	0	0	0.805392755316219	1	0	0	0.991032732785373	1	0	0	162.142	0.150067340760093	0	0.38502327110269	0	0.396009767895774	1	0	0
DM8C01G03890	21.1087	0.107542620074955	0	0.246169008496644	0	1	0.236152958802318	RSEM	1	-0.341953880278139	RSEM	1	0.0807263063517388	RSEM	1	1.33309059929576	RSEM	1	1.37893684703234	RSEM	0.236152958802318	1	0	0	-0.341953880278139	1	0	0	0.0807263063517388	1	0	0	1.33309059929576	1	0	0	1.37893684703234	1	0	0	150.401	0.0252487003996494	0	0.66029836372406	0	0.505994350109774	1	0	0
DM8C01G03900	34.1734	0.0363218686091266	0	0.00727460919179071	1	1	0.386644313071961	RSEM	1	-0.156948727577503	RSEM	1	0.150716765825495	RSEM	1	1.94677272154977	RSEM	1	2.54876454755839	RSEM	0.386644313071961	1	0	0	-0.156948727577503	1	0	0	0.150716765825495	1	0	0	1.94677272154977	1	0	0	2.54876454755839	1	0	0	146.69	0.0393404572874822	0	0.0195164614589006	0	0.360979246174699	1	0	0
DM8C01G03910	256.821	0.0145192753067437	0	0.663683438064963	0	1	0.0126062145987063	RSEM	1	-0.263887171534925	RSEM	0.646673496182948	1.48617089769443	kallisto	1	-0.166525633094057	RSEM	1	-0.272952716063771	RSEM	0.0126062145987063	1	0	0	-0.263887171534925	1	0	0	1.08684628203023	1	0	0	-0.166525633094057	1	0	0	-0.272952716063771	1	0	0	1002.97	0.0257759540726418	0	0.424251427392674	0	0.00429145591238909	1	0	0
DM8C01G03920	5.2447	0.932865146071277	0	0.645059826848092	0	1	-0.3112803856734	RSEM	1	-0.881112538069426	StringTie	1	0.266129674880247	RSEM	1	0.300171142800953	RSEM	1	1.80513386007317	RSEM	-0.3112803856734	1	0	0	-1.40983618944773	NA		NA	0.266129674880247	1	0	0	0.300171142800953	1	0	0	1.80513386007317	1	0	0	40.6056	0.649907448373024	0	0.971130068418036	0	-0.1752799896198	1	0	0
DM8C01G03930	188.479	0.000155298144061591	1	0.721402556984323	0	1	0.745585983986501	RSEM	1	0.650948750562402	RSEM	1	0.977640026786929	RSEM	1	-0.244793498421237	RSEM	1	-0.00373775144738894	RSEM	0.745585983986501	1	0	0	0.650948750562402	1	0	0	0.977640026786929	1	0	0	-0.244793498421237	1	0	0	-0.00373775144738894	1	0	0	784.197	2.38320148505422e-06	1	0.803177518247291	0	0.613931930934531	1	0	0
DM8C01G03940	7.06543	0.0239465136882041	0	0.518546133610487	0	1	3.86622131499297	RSEM	1	-0.185573548980966	StringTie	0.830987895600127	5.48101306394767	kallisto	1	-2.171611228007	RSEM	1	-0.284773854297005	RSEM	3.86622131499297	1	0	0	-0.198439740156651	NA		NA	5.28156469296519	1	0	0	-2.171611228007	1	0	0	-0.284773854297005	1	0	0	22.9294	0.0319998413076298	0	0.631275372819091	0	5.76756913324954	1	0	0
DM8C01G03950	0.144058	0.87501754945608	0	0.901035364224888	0	NA	NA	NA	NA	NA	NA	NA	NA	NA	NA	NA	NA	NA	NA	NA	-0.390339218024934	NA		NA	-0.198384868848325	NA		NA	0.0342292900363608	NA		NA	2.44748499652849	NA		NA	-0.0644043670066458	NA		NA	0	NA	0	NA	0	NA	NA		NA
DM8C01G03960	19.9502	0.969700977465336	0	0.444526581196132	0	1	0.461758919713938	RSEM	1	0.648484394925467	RSEM	1	1.17124493767403	RSEM	1	-1.06539251205942	RSEM	1	-1.46739473893849	RSEM	0.461758919713938	1	0	0	0.648484394925467	1	0	0	1.17124493767403	1	0	0	-1.06539251205942	1	0	0	-1.46739473893849	1	0	0	155.192	0.66356870695664	0	0.645977169858219	0	0.175934150344891	1	0	0
DM8C01G03970	88.0284	0.618101027917535	0	0.628989020756079	0	1	0.297156908786713	RSEM	1	0.371998555867249	RSEM	1	0.196589095678281	RSEM	1	0.0266880180101078	RSEM	1	-0.509970556404067	RSEM	0.297156908786713	1	0	0	0.371998555867249	1	0	0	0.196589095678281	1	0	0	0.0266880180101078	1	0	0	-0.509970556404067	1	0	0	369.957	0.312191637666225	0	0.647329380415177	0	0.283730107795177	1	0	0
DM8C01G03980	571.793	0.0907522065478805	0	0.344129424476048	0	1	0.277213797691697	RSEM	1	0.300153463369036	RSEM	1	0.370671542514648	RSEM	1	0.0918582413380181	RSEM	1	-0.27670063400554	RSEM	0.277213797691697	1	0	0	0.300153463369036	1	0	0	0.370671542514648	1	0	0	0.0918582413380181	1	0	0	-0.27670063400554	1	0	0	2063.93	0.0863581756017689	0	0.247277630556465	0	0.259999715532966	1	0	0
DM8C01G03990	0	NA	0	NA	0	NA	NA	NA	NA	NA	NA	NA	NA	NA	NA	NA	NA	NA	NA	NA	NA	NA		NA	NA	NA		NA	NA	NA		NA	NA	NA		NA	NA	NA		NA	0.360529	0.735577966438602	0	0.827794346759196	0	-0.352118536723379	NA		NA
DM8C01G04000	0.886183	0.700770388096214	0	0.833435453941155	0	NA	NA	NA	1	-6.28959738694262	StringTie	1	-6.06104061086501	StringTie	NA	NA	NA	1	6.04481304030596	StringTie	-1.97935257851248	NA		NA	-4.57208024322998	NA		NA	-4.33947884110689	NA		NA	1.77800376964954	NA		NA	4.30913823013756	NA		NA	2.81865	0.680715030168582	0	0.749313408014575	0	-2.24088246055996	NA		NA
DM8C01G04010	0.532912	0.640349478573612	0	0.81195120469743	0	NA	NA	NA	1	-6.76057489928638	StringTie	1	-6.53190840589625	StringTie	1	9.5721535379787	StringTie	1	6.51566025329633	StringTie	-4.34564162130134	NA		NA	-4.15365436946589	NA		NA	-3.92101549033171	NA		NA	4.14421234195869	NA		NA	3.89066753923891	NA		NA	3.44521	0.485415506214641	0	0.421425130553774	0	-6.92729436540779	NA		NA
DM8C01G04020	0	NA	0	NA	0	NA	NA	NA	NA	NA	NA	NA	NA	NA	NA	NA	NA	NA	NA	NA	NA	NA		NA	NA	NA		NA	NA	NA		NA	NA	NA		NA	NA	NA		NA	0	NA	0	NA	0	NA	NA		NA
DM8C01G04030	169.031	0.720884330786959	0	0.000334024577858757	1	1	-0.371679526165907	RSEM	1	-0.730484231458615	RSEM	1	-0.359888625301479	RSEM	1	0.397305957791001	RSEM	1	1.24994867700688	RSEM	-0.371679526165907	1	0	0	-0.730484231458615	1	0	0	-0.359888625301479	1	0	0	0.397305957791001	1	0	0	1.24994867700688	1	0	0	913.482	0.949242934220454	0	3.51306923048123e-05	1	-0.259530923295031	1	0	0
DM8C01G04040	245.664	0.678401713089793	0	0.476702788289072	0	1	0.0272117771169343	RSEM	1	-0.0217961629998528	RSEM	1	-0.211518154920533	RSEM	1	-0.329933230685359	RSEM	1	-0.0158635802449717	RSEM	0.0272117771169343	1	0	0	-0.0217961629998528	1	0	0	-0.211518154920533	1	0	0	-0.329933230685359	1	0	0	-0.0158635802449717	1	0	0	1105.86	0.699401641296746	0	0.130155248860135	0	0.0701180206865868	1	0	0
DM8C01G04050	121.611	0.398323840425752	0	0.260956168220428	0	1	-0.57313928579144	RSEM	1	-0.082705764402408	RSEM	1	-0.466177843672098	RSEM	1	0.847410496163889	RSEM	1	0.673440989422775	RSEM	-0.57313928579144	1	0	0	-0.082705764402408	1	0	0	-0.466177843672098	1	0	0	0.847410496163889	1	0	0	0.673440989422775	1	0	0	430.962	0.577665980500426	0	0.383843607178112	0	-0.502253452507737	1	0	0
DM8C01G04060	31.1325	0.675632991668457	0	0.562849410247634	0	1	-0.484702167013394	RSEM	1	-0.803683431201559	RSEM	1	-0.355632549129953	RSEM	1	0.434301379502249	RSEM	1	0.918337469333414	RSEM	-0.484702167013394	1	0	0	-0.803683431201559	1	0	0	-0.355632549129953	1	0	0	0.434301379502249	1	0	0	0.918337469333414	1	0	0	163.108	0.878662905817527	0	0.18214654493104	0	-0.281851530386203	1	0	0
DM8C01G04070	151.583	0.0677213879886297	0	0.0855922617582584	0	1	0.0341973373049083	RSEM	1	-0.123459163462596	RSEM	1	0.0823240159213669	RSEM	1	0.890560437569838	RSEM	1	0.404533989818956	RSEM	0.0341973373049083	1	0	0	-0.123459163462596	1	0	0	0.0823240159213669	1	0	0	0.890560437569838	1	0	0	0.404533989818956	1	0	0	605.367	0.102993734892327	0	0.0757883158182101	0	0.10730142675957	1	0	0
DM8C01G04080	0.777478	0.584466864107776	0	0.827929230097603	0	1	-2.06409221195152	StringTie	0.736573599108072	-6.7954618094473	StringTie	1	-0.693852733614403	StringTie	1	-0.400176064453022	StringTie	1	5.69683209292509	StringTie	-3.28044565390656	NA		NA	-3.08840905823824	NA		NA	-0.216925442952628	NA		NA	0.440245744537079	NA		NA	3.57352074533495	NA		NA	7.45382	0.196894583401624	0	0.114573611823625	0	-2.06409221195152	1	0	0
DM8C01G04090	0.0794515	0.945143872389682	0	0.956999340870528	0	NA	NA	NA	NA	NA	NA	NA	NA	NA	NA	NA	NA	NA	NA	NA	-0.3903839877818	NA		NA	-0.198375702460383	NA		NA	0.0342055541112656	NA		NA	0.189164170773711	NA		NA	1.37929779085713	NA		NA	0	NA	0	NA	0	NA	NA		NA
DM8C01G04100	21.1198	0.803004451074603	0	0.000110405486872508	1	1	-2.22363108506974	RSEM	1	-1.87559027622293	RSEM	1	-1.49804647148156	RSEM	0.00253507668338338	4.56060617264403	StringTie	0.105034188879435	3.72529973715719	StringTie	-2.22363108506974	1	0	0	-1.87559027622293	1	0	0	-1.49804647148156	1	0	0	5.35994449927427	0.0199669841673898	0	0	4.1154250484777	0.549104596271913	0	0	90.2471	0.994563760605169	0	1.37411981388801e-06	1	-1.88048779195113	1	0	0
DM8C01G04110	33.8759	0.617510543985549	0	0.00349660013163299	1	1	-0.27613903876635	RSEM	1	-0.882412463658926	RSEM	1	-0.573067635001561	RSEM	1	1.80817803059274	RSEM	1	2.688518387489	RSEM	-0.27613903876635	1	0	0	-0.882412463658926	1	0	0	-0.573067635001561	1	0	0	1.80817803059274	1	0	0	2.688518387489	1	0	0	92.9403	0.12603466460784	0	0.014068665060761	0	0.301016855018323	1	0	0
DM8C01G04120	26.2707	0.0505625136531245	0	0.767350956215843	0	1	1.62663100046667	RSEM	1	0.670177794323917	RSEM	1	1.12217807168681	RSEM	1	-0.532261643611685	RSEM	1	0.254965190833956	RSEM	1.62663100046667	1	0	0	0.670177794323917	1	0	0	1.12217807168681	1	0	0	-0.532261643611685	1	0	0	0.254965190833956	1	0	0	132.146	0.674125045606797	0	0.750064952081048	0	0.474114621576035	1	0	0
DM8C01G04130	13.8148	0.984538020816933	0	0.606030839025231	0	1	0.529079689403715	RSEM	1	-0.165925069896214	RSEM	1	-0.0344489168333518	RSEM	1	-1.19958101339878	RSEM	1	0.0951851921597931	RSEM	0.529079689403715	1	0	0	-0.165925069896214	1	0	0	-0.0344489168333518	1	0	0	-1.19958101339878	1	0	0	0.0951851921597931	1	0	0	78.027	0.879066622004236	0	0.650044685185892	0	0.104072057002788	1	0	0
DM8C01G04140	10.2026	0.772151945183054	0	0.545117627748649	0	1	-0.210716954589907	RSEM	1	-1.14698528505002	RSEM	1	0.32139864193756	RSEM	1	0.782948590347824	RSEM	0.476997502179889	5.53117358585343	kallisto	-0.210716954589907	1	0	0	-1.14698528505002	1	0	0	0.32139864193756	1	0	0	0.782948590347824	1	0	0	1.55144564043248	1	0	0	68.3402	0.916254615799942	0	0.000352889134440825	1	-0.706842238339554	1	0	0
DM8C01G04150	3.7472	0.00395008968478758	1	0.852422776195079	0	1	3.05208912557077	RSEM	1	0.670629339804043	StringTie	1	0.034183477803749	RSEM	1	1.79201258925283	RSEM	1	2.36185177441341	RSEM	3.05208912557077	1	0	0	3.51912640892583	NA		NA	0.034183477803749	1	0	0	1.79201258925283	1	0	0	2.36185177441341	1	0	0	69.6994	0.00266851462074754	1	0.0366783578031439	0	0.659546709645396	1	0	0
DM8C01G04160	18.6489	0.572566522311271	0	0.787097379480179	0	1	0.210604339164923	RSEM	1	-0.0881591598975304	RSEM	1	0.21024074314452	RSEM	1	-0.449629450460131	RSEM	1	-0.688027010830056	RSEM	0.210604339164923	1	0	0	-0.0881591598975304	1	0	0	0.21024074314452	1	0	0	-0.449629450460131	1	0	0	-0.688027010830056	1	0	0	199.169	0.337903754460185	0	0.754311732199672	0	-0.000889378722296748	1	0	0
DM8C01G04170	14.9335	0.136395319442657	0	0.0962872120873116	0	1	0.677646972085439	RSEM	1	0.326935383905139	RSEM	1	-0.663005030301856	RSEM	0.421880594184075	2.47934627466872	StringTie	0.705022606679362	4.96672604038511	kallisto	0.677646972085439	1	0	0	0.326935383905139	1	0	0	-0.663005030301856	1	0	0	2.72831591451526	1	0	0	3.73325150318684	1	0	0	98.4684	0.0721452793675057	0	0.00026378305473264	1	-0.319304439102828	1	0	0
DM8C01G04180	6.89878	0.528354220550294	0	0.34394237152384	0	0.192235170221943	5.73241954331597	kallisto	0.257753777669392	5.91189261728993	kallisto	0.0225329365010329	6.72972968610566	kallisto	0.421963842774836	-4.87588180856944	kallisto	0.641080217388214	-5.10133572559311	kallisto	3.22097866224681	1	0	0	2.8203367075207	NA		NA	5.7109467506953	0.437426722450997	0	0	-3.04713359906515	1	0	0	-2.32012745691643	1	0	0	80.4504	0.158769033813426	0	0.172169388623668	0	-0.0472949972844481	1	0	0
DM8C01G04190	6.90032	0.366452337292886	0	0.48834577729801	0	1	-0.852661065966227	RSEM	1	-0.247157957881378	StringTie	1	-0.820599311376296	RSEM	1	2.22004540190471	RSEM	1	2.04209541609653	RSEM	-0.852661065966227	1	0	0	0.325342925079903	NA		NA	-0.820599311376296	1	0	0	2.22004540190471	1	0	0	2.04209541609653	1	0	0	50.6495	0.73676939297688	0	0.462400877560174	0	-0.347143148547566	1	0	0
DM8C01G04200	71.3544	0.167937986127085	0	0.422895225233421	0	1	-0.119245895420456	RSEM	1	-0.820208989474196	RSEM	1	-0.548499940978915	RSEM	1	0.507289595391886	RSEM	1	0.783941966299009	RSEM	-0.119245895420456	1	0	0	-0.820208989474196	1	0	0	-0.548499940978915	1	0	0	0.507289595391886	1	0	0	0.783941966299009	1	0	0	351.24	0.102641813890019	0	0.29156875903764	0	-0.108546448401436	1	0	0
DM8C01G04210	10.3009	0.764569513890435	0	0.278560901498831	0	1	-0.886300635664548	RSEM	1	0.330482754480336	RSEM	1	0.458633774730256	RSEM	0.843808425913901	2.31246135285587	StringTie	1	0.512000554637091	RSEM	-0.886300635664548	1	0	0	0.330482754480336	1	0	0	0.458633774730256	1	0	0	2.45277472355695	1	0	0	0.512000554637091	1	0	0	120.374	0.521482912198363	0	0.00383676763890695	1	-0.506373316517786	1	0	0
DM8C01G04220	3.05928	0.494134068157264	0	0.0404649986697756	0	1	1.95519821028488	StringTie	1	0.665818690860301	StringTie	1	4.92808393311306	RSEM	1	-0.794826444465562	StringTie	1	0.0450002259591511	StringTie	5.10282711012756	NA		NA	-0.198491122061942	NA		NA	4.92808393311306	1	0	0	-8.43764114661793	NA		NA	-0.389077894236703	NA		NA	57.6147	0.00870160042259004	1	0.657315377752145	0	1.95519821028488	1	0	0
DM8C01G04230	19.7774	0.961684351410485	0	0.53822149371561	0	1	0.0490773883372855	RSEM	1	-0.625900348720298	RSEM	1	-0.13516073316209	RSEM	1	-0.5323437081092	RSEM	1	0.904628211560938	RSEM	0.0490773883372855	1	0	0	-0.625900348720298	1	0	0	-0.13516073316209	1	0	0	-0.5323437081092	1	0	0	0.904628211560938	1	0	0	107.903	0.988896976384389	0	0.438999452258923	0	0.150832347456282	1	0	0
DM8C01G04240	22.9069	0.140004698411486	0	0.0361330154011479	0	1	0.597373131349853	RSEM	1	-0.480016943750495	RSEM	1	-0.625724755045301	RSEM	1	1.81064417369189	RSEM	1	2.89084049206353	RSEM	0.597373131349853	1	0	0	-0.480016943750495	1	0	0	-0.625724755045301	1	0	0	1.81064417369189	1	0	0	2.89084049206353	1	0	0	129.074	0.0169805995621493	0	0.278167187235939	0	0.467645791899189	1	0	0
DM8C01G04250	2.05889	0.228047662547641	0	0.535074729463933	0	1	1.90275882547522	StringTie	1	0.492744808654614	StringTie	1	1.30049919536092	StringTie	1	0.269915727515744	StringTie	1	1.8303550947953	StringTie	1.13840859188486	NA		NA	-0.198344651253295	NA		NA	0.0342528040620392	NA		NA	3.48297518232825	NA		NA	5.18506488605934	NA		NA	44.6609	0.0462874933048483	0	0.450238821554558	0	1.90275882547522	1	0	0
DM8C01G04260	11.7814	0.440117771393299	0	0.758727300777325	0	1	1.31632574207939	RSEM	1	0.704030087843129	RSEM	1	0.98897613943552	RSEM	1	-0.901352366994721	RSEM	1	0.0810082683966139	RSEM	1.31632574207939	1	0	0	0.704030087843129	1	0	0	0.98897613943552	1	0	0	-0.901352366994721	1	0	0	0.0810082683966139	1	0	0	82.1132	0.299080900352981	0	0.919276355715195	0	0.650734932249605	1	0	0
DM8C01G04270	4.44745	0.00340352809796515	1	0.0894139193332273	0	0.0552296975349443	7.01260943197351	kallisto	1	0.164259350341069	StringTie	1	1.44574896554085	RSEM	0.698470121431547	-5.33714499277725	kallisto	1	1.83563679714204	RSEM	6.28071464470799	0.401018001416562	0	0	1.25604785604813	NA		NA	1.44574896554085	1	0	0	-3.14860868867582	1	0	0	1.83563679714204	1	0	0	11.4201	0.0109770831220873	0	0.228494878673308	0	4.42227256641637	1	0	0
DM8C01G04280	10.5322	0.392717791302452	0	0.756049177527379	0	1	-0.872920273014984	RSEM	1	-0.520206104946181	RSEM	1	-0.67952891159774	RSEM	1	0.468517160616179	RSEM	1	-0.536310334102641	RSEM	-0.872920273014984	1	0	0	-0.520206104946181	1	0	0	-0.67952891159774	1	0	0	0.468517160616179	1	0	0	-0.536310334102641	1	0	0	192.305	0.344281766556383	0	0.0195502808838546	0	-0.863551319026037	1	0	0
DM8C01G04290	0.224927	0.869586760491049	0	0.964312547187926	0	1	-0.917636220993949	StringTie	1	-0.76812283142245	StringTie	1	-1.83409237696202	StringTie	1	1.32821174784692	StringTie	1	1.73345292355668	StringTie	0.982460471417178	NA		NA	1.29771396544649	NA		NA	0.0340802640664519	NA		NA	-1.18361854150953	NA		NA	-0.113332326990454	NA		NA	21.7885	0.850218825089751	0	0.490878096386555	0	-0.917636220993949	1	0	0
DM8C01G04300	32.3816	0.922902450723366	0	0.039228847318705	0	1	-0.749549476995021	RSEM	1	-0.844485062880167	RSEM	1	0.188331679692729	RSEM	0.000102501744067602	2.79631332201642	kallisto	0.121832506660897	2.13801245467857	kallisto	-0.749549476995021	1	0	0	-0.844485062880167	1	0	0	0.188331679692729	1	0	0	2.04593415831578	1	0	0	2.05560373841447	1	0	0	227.877	0.620235237583082	0	2.60808072206314e-06	1	-0.755963662537678	1	0	0
DM8C01G04310	35.2985	0.984291063010976	0	0.000850443525176514	1	1	-1.27754282041042	RSEM	1	-0.853527890515888	RSEM	1	-0.55025819217731	RSEM	0.303257258913816	2.85762547188631	RSEM	1	2.06438857196416	RSEM	-1.27754282041042	1	0	0	-0.853527890515888	1	0	0	-0.55025819217731	1	0	0	2.85762547188631	0.303257258913816	0	0	2.06438857196416	1	0	0	262.827	0.351162057902594	0	0.000241233646737616	1	-0.275006121351738	1	0	0
DM8C01G04320	24.4823	0.865788637991982	0	0.133498668344637	0	1	-0.714705394056906	RSEM	1	-0.911952170297691	RSEM	1	0.215325846392351	RSEM	1	1.10756044947005	RSEM	1	1.81758643862043	RSEM	-0.714705394056906	1	0	0	-0.911952170297691	1	0	0	0.215325846392351	1	0	0	1.10756044947005	1	0	0	1.81758643862043	1	0	0	31.6507	0.469513728969621	0	0.198314127571991	0	-0.0487193130182659	1	0	0
DM8C01G04330	5.9528	0.440516956586047	0	0.012763745343522	0	0.772439107746002	-5.57914047122175	RSEM	1	-1.46238348558441	StringTie	1	-0.668409133649132	RSEM	0.0210007790548633	4.92080238271544	StringTie	0.0545338600121769	4.81937069936595	StringTie	-5.57914047122175	0.772439107746002	0	0	-2.40823683114431	NA		NA	-0.668409133649132	1	0	0	6.66671496690016	0.274109696081321	0	0	3.76021507515099	1	0	0	29.8903	0.940471446772107	0	2.0126862981998e-05	1	-1.81807130468795	1	0	0
DM8C01G04340	232.398	0.00251636012220609	1	0.380528798999587	0	1	-0.0529078400535916	RSEM	1	-0.784099709668474	RSEM	1	-0.0725323858771422	RSEM	1	-0.256533863553416	RSEM	1	0.24710885452048	RSEM	-0.0529078400535916	1	0	0	-0.784099709668474	1	0	0	-0.0725323858771422	1	0	0	-0.256533863553416	1	0	0	0.24710885452048	1	0	0	596.118	0.00073287429993749	1	0.498210932814437	0	-0.0911575581726225	1	0	0
DM8C01G04350	12.7404	0.435966973333974	0	0.0505736471513746	0	1	-1.47318188777146	RSEM	1	0.417564703851302	RSEM	1	-0.0574616502027706	RSEM	0.0114206765309344	4.45241657869465	StringTie	0.671476976032834	3.17277496846173	StringTie	-1.47318188777146	1	0	0	0.417564703851302	1	0	0	-0.0574616502027706	1	0	0	3.89906966060134	0.824652870309509	0	0	1.77236591834047	1	0	0	66.1279	0.955541928182736	0	3.61120878098751e-05	1	-2.16599519296906	1	0	0
DM8C01G04360	0	NA	0	NA	0	1	4.72130669079795	StringTie	1	-0.185408819159799	StringTie	1	0.0431277463924799	StringTie	1	1.52341563895691	StringTie	1	5.70916026430761	StringTie	NA	NA		NA	NA	NA		NA	NA	NA		NA	NA	NA		NA	NA	NA		NA	5.14362	0.0202052144821982	0	0.356025225791659	0	4.72130669079795	1	0	0
DM8C01G04370	7.38966	0.135603418578404	0	0.295925837462874	0	1	1.99367375214956	RSEM	1	-0.566885376148974	StringTie	1	1.43709268547108	RSEM	1	-1.09297893776056	RSEM	0.983327157044709	2.78585701645064	kallisto	1.99367375214956	1	0	0	0.732907247262853	NA		NA	1.43709268547108	1	0	0	-1.09297893776056	1	0	0	1.47258447272495	1	0	0	89.0213	0.604843925713216	0	0.0345999620642391	0	0.358205496367384	1	0	0
DM8C01G04380	5371.46	0.0331919330357298	0	0.215308108320578	0	1	0.234768877902816	RSEM	1	0.0113976651425783	RSEM	1	-0.0779675749437641	RSEM	1	-0.0171509984243608	RSEM	1	0.203036548772882	RSEM	0.234768877902816	1	0	0	0.0113976651425783	1	0	0	-0.0779675749437641	1	0	0	-0.0171509984243608	1	0	0	0.203036548772882	1	0	0	17229.1	0.023831810866102	0	0.34605322962506	0	0.235271442654675	1	0	0
DM8C01G04390	19.5603	0.0945870635303053	0	0.909385751454797	0	1	-0.246564786313349	RSEM	1	-0.861934111530715	RSEM	1	-0.564611874715082	RSEM	1	0.374406712268556	RSEM	1	0.0592907521257879	RSEM	-0.246564786313349	1	0	0	-0.861934111530715	1	0	0	-0.564611874715082	1	0	0	0.374406712268556	1	0	0	0.0592907521257879	1	0	0	111.559	0.0402268043091683	0	0.500176233572818	0	-0.553446620783789	1	0	0
DM8C01G04400	593.838	0.25723389942474	0	0.991643707252823	0	1	-0.130717307213761	RSEM	1	-0.124668270618818	RSEM	1	-0.334171732664651	RSEM	1	-0.021603883587275	RSEM	1	0.0012905114776199	RSEM	-0.130717307213761	1	0	0	-0.124668270618818	1	0	0	-0.334171732664651	1	0	0	-0.021603883587275	1	0	0	0.0012905114776199	1	0	0	2076.99	0.587151036623666	0	0.874765938845507	0	-0.0353656731152957	1	0	0
DM8C01G04410	604.581	0.000219947306541212	1	0.132680436650537	0	1	0.650416185201342	RSEM	1	0.649843486340578	RSEM	1	0.350707139913946	RSEM	1	-0.42143382099526	RSEM	1	-0.313046386081415	RSEM	0.650416185201342	1	0	0	0.649843486340578	1	0	0	0.350707139913946	1	0	0	-0.42143382099526	1	0	0	-0.313046386081415	1	0	0	3384.08	0.78660463619292	0	0.166704780110234	0	0.175695143447857	1	0	0
DM8C01G04420	2225.64	0.817507617140107	0	0.752965374867947	0	1	0.0643237635370853	RSEM	1	0.0671391617415997	RSEM	1	0.244952603383013	RSEM	1	0.0168087987453104	RSEM	1	-0.15455127025801	RSEM	0.0643237635370853	1	0	0	0.0671391617415997	1	0	0	0.244952603383013	1	0	0	0.0168087987453104	1	0	0	-0.15455127025801	1	0	0	9079.15	0.820525071178958	0	0.840795540023758	0	0.083037973103096	1	0	0
DM8C01G04430	800.746	0.00820012224581008	1	0.059448099214255	0	1	0.0789025456061275	RSEM	1	-0.461886341700495	RSEM	1	-0.127512870008439	RSEM	1	0.40041461191805	RSEM	1	0.543132674922592	RSEM	0.0789025456061275	1	0	0	-0.461886341700495	1	0	0	-0.127512870008439	1	0	0	0.40041461191805	1	0	0	0.543132674922592	1	0	0	2914.96	0.0149423552535509	0	0.0199820979669635	0	0.0264881038375436	1	0	0
DM8C01G04440	19.9134	0.580764704891736	0	0.0484218815600562	0	1	-0.525045788654584	RSEM	1	-0.447512198196767	RSEM	1	-0.548307897175519	RSEM	0.339105567577844	3.92353833761771	kallisto	1	2.30802526811915	RSEM	-0.525045788654584	1	0	0	-0.447512198196767	1	0	0	-0.548307897175519	1	0	0	2.48555884318104	1	0	0	2.30802526811915	1	0	0	102.913	0.493435253310388	0	0.018309379708455	0	-0.274776985298149	1	0	0
DM8C01G04450	5.17384	0.796870466547486	0	0.0621537662171473	0	1	-0.98192605331046	RSEM	1	4.19738414646047	StringTie	1	-1.06234799914652	RSEM	1	3.45104543760509	RSEM	1	6.32252503191885	RSEM	-0.98192605331046	1	0	0	-2.41782914712536	NA		NA	-1.06234799914652	1	0	0	3.45104543760509	1	0	0	6.32252503191885	1	0	0	19.5931	0.00166091336569183	1	0.604383122290492	0	4.06110203182643	1	0	0
DM8C01G04460	0.367072	0.865450581176851	0	0.893820287170885	0	NA	NA	NA	NA	NA	NA	NA	NA	NA	NA	NA	NA	NA	NA	NA	-0.390289346025733	NA		NA	-0.198328319968005	NA		NA	0.0343002383230357	NA		NA	3.43581913613641	NA		NA	1.38221182902629	NA		NA	0	NA	0	NA	0	NA	NA		NA
DM8C01G04470	0	NA	0	NA	0	NA	NA	NA	NA	NA	NA	NA	NA	NA	NA	NA	NA	NA	NA	NA	NA	NA		NA	NA	NA		NA	NA	NA		NA	NA	NA		NA	NA	NA		NA	0	NA	0	NA	0	NA	NA		NA
DM8C01G04480	0	NA	0	NA	0	NA	NA	NA	NA	NA	NA	NA	NA	NA	NA	NA	NA	NA	NA	NA	NA	NA		NA	NA	NA		NA	NA	NA		NA	NA	NA		NA	NA	NA		NA	0	NA	0	NA	0	NA	NA		NA
DM8C01G04490	0	NA	0	NA	0	NA	NA	NA	NA	NA	NA	NA	NA	NA	NA	NA	NA	NA	NA	NA	NA	NA		NA	NA	NA		NA	NA	NA		NA	NA	NA		NA	NA	NA		NA	0	NA	0	NA	0	NA	NA		NA
DM8C01G04500	762.016	0.344347047272974	0	8.74429069775441e-06	1	1	0.280584586478079	RSEM	1	0.0747473726131354	RSEM	1	0.280576716316304	RSEM	0.817675249571449	-1.46425793067129	StringTie	1	-0.235444311060908	RSEM	0.280584586478079	1	0	0	0.0747473726131354	1	0	0	0.280576716316304	1	0	0	-1.41048219073057	1	0	0	-0.235444311060908	1	0	0	2977.09	0.288212158818134	0	1.96220052449458e-08	1	0.277676467672948	1	0	0
DM8C01G04510	0	NA	0	NA	0	NA	NA	NA	NA	NA	NA	NA	NA	NA	NA	NA	NA	NA	NA	NA	NA	NA		NA	NA	NA		NA	NA	NA		NA	NA	NA		NA	NA	NA		NA	0	NA	0	NA	0	NA	NA		NA
DM8C01G04520	0	NA	0	NA	0	NA	NA	NA	NA	NA	NA	NA	NA	NA	NA	NA	NA	NA	NA	NA	NA	NA		NA	NA	NA		NA	NA	NA		NA	NA	NA		NA	NA	NA		NA	0	NA	0	NA	0	NA	NA		NA
DM8C01G04530	100.748	0.00396663631159777	1	0.00877009114164024	1	1	1.17046553097465	RSEM	1	0.643194899346123	RSEM	0.641404809104148	1.78959296227397	StringTie	1	-0.730316421889272	RSEM	1	0.891399210298842	RSEM	1.17046553097465	1	0	0	0.643194899346123	1	0	0	1.88803596167975	1	0	0	-0.730316421889272	1	0	0	0.891399210298842	1	0	0	483.296	0.000533522261982501	1	0.00743690485202562	1	1.38846758850224	1	0	0
DM8C01G04540	248.758	0.000104492135503101	1	0.000194732047524415	1	1	0.710293678361302	RSEM	1	0.440737937662063	RSEM	1	1.14464324608843	RSEM	1	-0.0492408056098542	RSEM	1	1.04538420811591	RSEM	0.710293678361302	1	0	0	0.440737937662063	1	0	0	1.14464324608843	1	0	0	-0.0492408056098542	1	0	0	1.04538420811591	1	0	0	1108.41	0.000171434654985292	1	8.27962401326469e-05	1	0.812191925399775	1	0	0
DM8C01G04550	18.9713	0.247473778858739	0	0.10592781170827	0	1	0.0317208000747077	RSEM	1	-0.911281960051056	RSEM	1	0.315499295930564	RSEM	0.526725517064645	2.71165467365634	StringTie	0.645209024740091	6.51572101853865	kallisto	0.0317208000747077	1	0	0	-0.911281960051056	1	0	0	0.315499295930564	1	0	0	2.60143038740312	1	0	0	2.66118847918555	1	0	0	100.807	0.055649173205036	0	0.00129858261412154	1	0.307838303027513	1	0	0
DM8C01G04560	0	NA	0	NA	0	NA	NA	NA	NA	NA	NA	NA	NA	NA	NA	NA	NA	NA	NA	NA	NA	NA		NA	NA	NA		NA	NA	NA		NA	NA	NA		NA	NA	NA		NA	0	NA	0	NA	0	NA	NA		NA
DM8C01G04570	48.8997	0.00171148041201514	1	0.0239971281348688	0	1	1.30661145886895	RSEM	1	0.898501560871908	RSEM	1	1.17291952711753	RSEM	1	-0.711949259954016	RSEM	1	1.16789568307163	RSEM	1.30661145886895	1	0	0	0.898501560871908	1	0	0	1.17291952711753	1	0	0	-0.711949259954016	1	0	0	1.16789568307163	1	0	0	297.191	0.00154185371616964	1	0.00109797966126686	1	0.741420772919575	1	0	0
DM8C01G04580	1.48999	0.76181719790803	0	0.907430679614178	0	1	1.16012525064819	StringTie	1	0.526277072856851	StringTie	1	1.61572394031805	StringTie	1	0.209386844309234	StringTie	1	2.01436579653031	StringTie	-0.390378541058546	NA		NA	-0.198374159282225	NA		NA	2.30058028600054	NA		NA	1.17890956375068	NA		NA	2.82187924255454	NA		NA	36.1174	0.0142841062818273	0	0.104817670786109	0	1.16012525064819	1	0	0
DM8C01G04590	0	NA	0	NA	0	NA	NA	NA	NA	NA	NA	NA	NA	NA	NA	NA	NA	NA	NA	NA	NA	NA		NA	NA	NA		NA	NA	NA		NA	NA	NA		NA	NA	NA		NA	0	NA	0	NA	0	NA	NA		NA
DM8C01G04600	4.78697	0.075202944664391	0	0.213676023375245	0	0.782229357969163	2.84174552121683	StringTie	0.548969599655507	3.09667696506395	StringTie	0.498934435963954	2.99886626601093	StringTie	1	-3.90535680645524	RSEM	1	-1.71204547391274	RSEM	4.15568625613069	1	0	0	3.80308720953415	NA		NA	4.07600387115136	1	0	0	-3.90535680645524	1	0	0	-1.71204547391274	1	0	0	49.9638	0.000173143557146471	1	0.120797431586426	0	2.84174552121683	0.782229357969163	0	0
DM8C01G04610	205.495	1.23016515360518e-08	1	5.1618844159816e-05	1	1	1.34972074983536	RSEM	1	1.1507361027644	RSEM	1	1.201752135489	RSEM	0.220335377690546	1.99092961486959	StringTie	0.343612959388876	2.03686459527476	StringTie	1.34972074983536	1	0	0	1.1507361027644	1	0	0	1.201752135489	1	0	0	1.9186606271493	0.629396742290132	0	0	1.84129777673803	1	0	0	753.949	6.48787167622758e-06	1	1.21225196059137e-07	1	1.0671929804281	1	0	0
DM8C01G04620	0	NA	0	NA	0	NA	NA	NA	NA	NA	NA	NA	NA	NA	NA	NA	NA	NA	NA	NA	NA	NA		NA	NA	NA		NA	NA	NA		NA	NA	NA		NA	NA	NA		NA	0	NA	0	NA	0	NA	NA		NA
DM8C01G04630	461.926	0.000575878444482084	1	3.2126029203906e-06	1	1	0.623354905215824	RSEM	1	0.341875312292901	RSEM	1	1.12082826090557	RSEM	1	0.205920250269522	RSEM	1	1.62051616097799	RSEM	0.623354905215824	1	0	0	0.341875312292901	1	0	0	1.12082826090557	1	0	0	0.205920250269522	1	0	0	1.62051616097799	1	0	0	1652.88	0.000101957143871626	1	7.06769167596369e-06	1	0.700781157018083	1	0	0
DM8C01G04640	5.38643	0.0309362492395952	0	0.189479325180242	0	1	-0.390369589955273	RSEM	1	2.28631204097393	StringTie	0.0873834634514922	4.11226723992647	StringTie	1	5.58931896352346	RSEM	1	1.37099061620341	RSEM	-0.390369589955273	1	0	0	2.79400951007739	NA		NA	1.43982100124462	1	0	0	5.58931896352346	1	0	0	1.37099061620341	1	0	0	60.9405	1.91814720013378e-07	1	0.980763296485172	0	2.22588318085401	1	0	0
DM8C01G04650	102.555	0.00939373303619976	1	4.27071427712383e-10	1	1	0.0244864085360791	RSEM	1	0.237451436869342	RSEM	1	0.328873251471671	RSEM	0.000524740819487036	2.77109734670023	StringTie	7.9637824803248e-07	3.39216468511764	StringTie	0.0244864085360791	1	0	0	0.237451436869342	1	0	0	0.328873251471671	1	0	0	3.14802376758221	0.00556029882181678	1	1	3.6172644700111	0.000522436683554305	1	1	374.721	0.0156225677689769	0	1.14340422088395e-16	1	0.179100070362391	1	0	0
DM8C01G04660	30.4255	0.556331879465639	0	0.285184161605158	0	1	-0.154168145596994	RSEM	1	0.0449695242572873	RSEM	1	0.348616583932808	RSEM	1	0.416824149403133	RSEM	1	-0.901385188215151	RSEM	-0.154168145596994	1	0	0	0.0449695242572873	1	0	0	0.348616583932808	1	0	0	0.416824149403133	1	0	0	-0.901385188215151	1	0	0	166.591	0.321478129204484	0	0.059021264936231	0	0.0906372848273859	1	0	0
DM8C01G04670	10.182	0.653268559766229	0	0.0458137913816676	0	1	-1.65967584635647	RSEM	1	-1.3061197162268	RSEM	1	-2.52483995576771	RSEM	1	3.14192796793974	RSEM	1	3.86714806640018	RSEM	-1.65967584635647	1	0	0	-1.3061197162268	1	0	0	-2.52483995576771	1	0	0	3.14192796793974	1	0	0	3.86714806640018	1	0	0	32.7725	0.505272754234905	0	0.0314177039443654	0	-2.07047929872669	1	0	0
DM8C01G04680	14.7931	0.354894019804321	0	0.133867169661513	0	1	1.81309585623221	RSEM	1	2.29999792466828	RSEM	1	2.06060044588325	RSEM	0.825340533441462	-4.27735395854368	kallisto	1	-2.3319870302895	RSEM	1.81309585623221	1	0	0	2.29999792466828	1	0	0	2.06060044588325	1	0	0	-2.06753567481218	1	0	0	-2.3319870302895	1	0	0	62.7881	0.546978886502577	0	0.001677558330187	1	1.20062782170289	1	0	0
DM8C01G04690	1.0602	0.341435786478014	0	0.986627110689456	0	1	0.272152201602042	StringTie	1	0.110962766227179	StringTie	1	-0.0411982323595702	StringTie	1	0.359348864759981	StringTie	1	0.0586074341481973	StringTie	2.42888930436531	NA		NA	2.18931737402619	NA		NA	0.034163705378768	NA		NA	1.11172225950941	NA		NA	0.988919553054483	NA		NA	15.0988	0.788716322368363	0	0.968669092584814	0	0.272152201602042	1	0	0
DM8C01G04700	4.12935	0.274208829920746	0	0.222964560932211	0	1	-0.483672700040194	RSEM	1	-0.516873646594231	StringTie	1	-1.99599330060874	RSEM	1	-2.70485939260403	RSEM	1	1.67330591334758	RSEM	-0.483672700040194	1	0	0	-0.0246945125383259	NA		NA	-1.99599330060874	1	0	0	-2.70485939260403	1	0	0	1.67330591334758	1	0	0	37.0721	0.476333737677952	0	0.951261893018559	0	-0.596953636596078	1	0	0
DM8C01G04710	10.2104	0.33774303252196	0	0.553016967844293	0	1	0.346862059508412	RSEM	1	-0.589272200608467	RSEM	1	1.23177880895194	RSEM	1	-1.8125501347692	RSEM	1	-1.17505719310176	RSEM	0.346862059508412	1	0	0	-0.589272200608467	1	0	0	1.23177880895194	1	0	0	-1.8125501347692	1	0	0	-1.17505719310176	1	0	0	53.5939	0.161242637050245	0	0.168254859881262	0	0.0995505079917271	1	0	0
DM8C01G04720	6.68209	0.39473366957782	0	0.925158412159753	0	1	-1.22779697914355	RSEM	1	-0.393344884296475	StringTie	1	-0.23493754819258	RSEM	1	0.613232978724335	RSEM	1	0.0850033203071068	RSEM	-1.22779697914355	1	0	0	-0.814251570259339	NA		NA	-0.23493754819258	1	0	0	0.613232978724335	1	0	0	0.0850033203071068	1	0	0	31.5254	0.394066610435582	0	0.815227033705704	0	-0.243275915193498	1	0	0
DM8C01G04730	20.6278	0.775188488567369	0	0.226337662240604	0	1	0.45903406309988	RSEM	1	0.67376032873719	RSEM	1	0.805455386329031	RSEM	1	-1.56917032739422	RSEM	1	-1.46449515060347	RSEM	0.45903406309988	1	0	0	0.67376032873719	1	0	0	0.805455386329031	1	0	0	-1.56917032739422	1	0	0	-1.46449515060347	1	0	0	72.8781	0.330735345788187	0	0.227974507912962	0	0.101541613238156	1	0	0
DM8C01G04740	0	NA	0	NA	0	NA	NA	NA	NA	NA	NA	NA	NA	NA	NA	NA	NA	NA	NA	NA	NA	NA		NA	NA	NA		NA	NA	NA		NA	NA	NA		NA	NA	NA		NA	1.31696	0.874405516259523	0	0.538910788237479	0	-2.39335091323682	NA		NA
DM8C01G04750	155.713	0.425612579297344	0	0.421351947803772	0	1	0.486835400795775	RSEM	1	0.170526708617418	RSEM	1	0.694125950121702	RSEM	1	-0.50149318254394	RSEM	1	-0.249773363174975	RSEM	0.486835400795775	1	0	0	0.170526708617418	1	0	0	0.694125950121702	1	0	0	-0.50149318254394	1	0	0	-0.249773363174975	1	0	0	600.127	0.404562016144236	0	0.322585301349862	0	0.421869608366359	1	0	0
DM8C01G04760	2225.17	0.0245938475587901	0	0.000318367158028062	1	1	-0.0033699917954513	RSEM	1	-0.0586881652472158	RSEM	1	0.0370506594479756	RSEM	1	0.27692508768655	RSEM	1	-0.363580772403991	RSEM	-0.0033699917954513	1	0	0	-0.0586881652472158	1	0	0	0.0370506594479756	1	0	0	0.27692508768655	1	0	0	-0.363580772403991	1	0	0	7727.41	0.0190017623677278	0	3.62502735956699e-05	1	-0.0102366141860943	1	0	0
DM8C01G04770	321.738	0.03795781870788	0	0.192831649604916	0	1	0.19396771227987	RSEM	1	0.0354879471489549	RSEM	1	-0.139512981184876	RSEM	1	0.165420818291951	RSEM	1	-0.35801393349026	RSEM	0.19396771227987	1	0	0	0.0354879471489549	1	0	0	-0.139512981184876	1	0	0	0.165420818291951	1	0	0	-0.35801393349026	1	0	0	1925.32	0.029410472058415	0	0.00478745650225101	1	0.0983121558235011	1	0	0
DM8C01G04780	112.846	0.069109278172008	0	5.60566463502223e-05	1	1	0.102331646617582	RSEM	1	-0.185982628010396	RSEM	1	-0.673739583307288	RSEM	1	0.904882477546587	RSEM	0.660133727811991	2.13487940782237	RSEM	0.102331646617582	1	0	0	-0.185982628010396	1	0	0	-0.673739583307288	1	0	0	0.904882477546587	1	0	0	2.13487940782237	0.660133727811991	0	0	793.404	0.0931757781774681	0	0.043293317203297	0	0.102120919048107	1	0	0
DM8C01G04790	18.3378	0.0350438554582372	0	0.817556675395763	0	1	-1.02841716551339	RSEM	1	-0.424660386779675	RSEM	1	-0.554948178249553	RSEM	1	0.00502903613479599	RSEM	1	0.50813989442431	RSEM	-1.02841716551339	1	0	0	-0.424660386779675	1	0	0	-0.554948178249553	1	0	0	0.00502903613479599	1	0	0	0.50813989442431	1	0	0	212.492	3.97061301265846e-10	1	0.946564689017412	0	-1.085178915906	1	0	0
DM8C01G04800	65.3108	0.144804808090391	0	7.11354345300157e-05	1	1	0.885469391372286	RSEM	1	-0.152826019096113	RSEM	1	2.06014293371055	RSEM	1	-0.103679532509618	RSEM	0.00167209538122611	3.04801157508513	StringTie	0.885469391372286	1	0	0	-0.152826019096113	1	0	0	2.06014293371055	1	0	0	-0.103679532509618	1	0	0	3.94964731862917	0.310812101176199	0	0	270.236	0.00727827951904151	1	4.05459981223905e-10	1	0.0199751044179661	1	0	0
DM8C01G04810	0	NA	0	NA	0	NA	NA	NA	NA	NA	NA	NA	NA	NA	NA	NA	NA	NA	NA	NA	NA	NA		NA	NA	NA		NA	NA	NA		NA	NA	NA		NA	NA	NA		NA	0	NA	0	NA	0	NA	NA		NA
DM8C01G04820	0	NA	0	NA	0	NA	NA	NA	NA	NA	NA	NA	NA	NA	NA	NA	NA	NA	NA	NA	NA	NA		NA	NA	NA		NA	NA	NA		NA	NA	NA		NA	NA	NA		NA	0.755582	0.644071372102661	0	0.752140072202841	0	-0.352087744991216	NA		NA
DM8C01G04830	106.344	6.60759947825868e-07	1	0.28101636040195	0	1	1.07685938111145	RSEM	1	-0.118744905253791	RSEM	1	-0.799774403238687	RSEM	1	0.986236719452275	RSEM	1	0.55033319860532	RSEM	1.07685938111145	1	0	0	-0.118744905253791	1	0	0	-0.799774403238687	1	0	0	0.986236719452275	1	0	0	0.55033319860532	1	0	0	472.188	6.61209170830106e-07	1	0.394391187632655	0	1.22595615913439	1	0	0
DM8C01G04840	0.329099	0.714208313467347	0	0.864610589713391	0	NA	NA	NA	NA	NA	NA	NA	NA	NA	NA	NA	NA	NA	NA	NA	-0.390592772181142	NA		NA	-0.198605520345689	NA		NA	3.25609773364128	NA		NA	-3.03263413128352	NA		NA	-3.2861789340033	NA		NA	0.759461	0.604440907738069	0	0.783780097033233	0	-0.352481563127355	NA		NA
DM8C01G04850	0.310919	0.879881676301729	0	0.910548271574167	0	1	-0.352222548349097	StringTie	1	1.28659402562105	StringTie	1	3.65459748918439	StringTie	1	0.520664823891055	StringTie	1	2.0511848172826	StringTie	-0.390320603732901	NA		NA	-0.198309245499698	NA		NA	0.03429211604546	NA		NA	1.56911214961512	NA		NA	2.97016166111621	NA		NA	5.30325	0.178150403313099	0	1	0	-0.352222548349097	1	0	0
DM8C01G04860	0.940211	0.503547353229228	0	0.921242279714863	0	1	-0.419468341853487	StringTie	1	-0.277433875417264	StringTie	1	0.229768769580504	StringTie	1	0.874321632612541	StringTie	1	1.86001042429994	StringTie	2.83532249066728	NA		NA	1.29348457415391	NA		NA	0.0341594898130263	NA		NA	-0.19509741901964	NA		NA	2.21068183085998	NA		NA	67.4749	0.188739362000929	0	0.0499749697079224	0	-0.419468341853487	1	0	0
DM8C01G04870	10.1377	0.896188566490187	0	0.718395197530311	0	1	-0.314520220392596	RSEM	1	-0.810938229180167	RSEM	1	-0.520529769103967	RSEM	1	0.614231990170181	RSEM	1	1.09799984808039	RSEM	-0.314520220392596	1	0	0	-0.810938229180167	1	0	0	-0.520529769103967	1	0	0	0.614231990170181	1	0	0	1.09799984808039	1	0	0	52.3671	0.730220373099152	0	0.537271787448695	0	0.680190949611674	1	0	0
DM8C01G04880	7.20523	0.0205358092853317	0	0.452020534143875	0	1	1.99933717810075	RSEM	1	2.33954663165017	StringTie	1	-0.62870763200671	RSEM	1	1.12209670140092	RSEM	1	2.6455872637027	RSEM	1.99933717810075	1	0	0	1.57298855593897	NA		NA	-0.62870763200671	1	0	0	1.12209670140092	1	0	0	2.6455872637027	1	0	0	26.3559	0.0246315400548668	0	0.470121835179594	0	3.58242956084693	1	0	0
DM8C01G04890	248.631	0.0477200002922836	0	0.290519155341627	0	1	-0.215465528305791	RSEM	1	-0.641557002842958	RSEM	1	-0.305587839632277	RSEM	1	0.349721679850022	RSEM	1	0.49574307489744	RSEM	-0.215465528305791	1	0	0	-0.641557002842958	1	0	0	-0.305587839632277	1	0	0	0.349721679850022	1	0	0	0.49574307489744	1	0	0	1333.26	0.00979587200645258	1	0.401750666541632	0	-0.11519272696108	1	0	0
DM8C01G04900	0	NA	0	NA	0	NA	NA	NA	NA	NA	NA	NA	NA	NA	NA	NA	NA	NA	NA	NA	NA	NA		NA	NA	NA		NA	NA	NA		NA	NA	NA		NA	NA	NA		NA	0	NA	0	NA	0	NA	NA		NA
DM8C01G04910	0	NA	0	NA	0	NA	NA	NA	NA	NA	NA	NA	NA	NA	NA	NA	NA	NA	NA	NA	NA	NA		NA	NA	NA		NA	NA	NA		NA	NA	NA		NA	NA	NA		NA	0	NA	0	NA	0	NA	NA		NA
DM8C01G04920	27.6373	0.502002111120705	0	0.0333672573983463	0	1	2.19194734325355	RSEM	1	2.08980629377665	RSEM	0.159092762899052	3.46691770467343	RSEM	1	-2.31560971492245	RSEM	1	-2.59670565005779	RSEM	2.19194734325355	1	0	0	2.08980629377665	1	0	0	3.46691770467343	0.159092762899052	0	0	-2.31560971492245	1	0	0	-2.59670565005779	1	0	0	135.999	0.893186046943683	0	0.593165255491605	0	0.215146915106579	1	0	0
DM8C01G04930	300.673	0.0333777426838862	0	0.0526698866998116	0	1	0.125995891617401	RSEM	1	0.097704574131286	RSEM	1	-0.109275005033556	RSEM	1	0.740202580245099	RSEM	1	0.482028851718245	RSEM	0.125995891617401	1	0	0	0.097704574131286	1	0	0	-0.109275005033556	1	0	0	0.740202580245099	1	0	0	0.482028851718245	1	0	0	1241.64	0.0150776556697714	0	0.0270101488267704	0	0.154116761766542	1	0	0
DM8C01G04940	0	NA	0	NA	0	NA	NA	NA	NA	NA	NA	NA	NA	NA	NA	NA	NA	NA	NA	NA	NA	NA		NA	NA	NA		NA	NA	NA		NA	NA	NA		NA	NA	NA		NA	0	NA	0	NA	0	NA	NA		NA
DM8C01G04950	73.238	0.25418425356471	0	0.279134691225048	0	1	-0.127508434377555	RSEM	1	-0.308835635961396	RSEM	1	0.0212119250497015	RSEM	1	-0.583781399702987	RSEM	1	0.153763918405255	RSEM	-0.127508434377555	1	0	0	-0.308835635961396	1	0	0	0.0212119250497015	1	0	0	-0.583781399702987	1	0	0	0.153763918405255	1	0	0	409.077	0.163174191718392	0	0.220438723869582	0	-0.223134760558989	1	0	0
DM8C01G04960	1303.61	0.0239898940891478	0	0.212827629588106	0	1	0.320095359728534	RSEM	1	0.390730694024155	RSEM	1	0.208336955549019	RSEM	1	-0.235588533008801	RSEM	1	-0.268132928420022	RSEM	0.320095359728534	1	0	0	0.390730694024155	1	0	0	0.208336955549019	1	0	0	-0.235588533008801	1	0	0	-0.268132928420022	1	0	0	4961.05	0.0131939410036495	0	0.168706510982748	0	0.325640717980296	1	0	0
DM8C01G04970	390.37	0.464390565992611	0	4.56316934181203e-08	1	1	-0.255752874662101	RSEM	1	0.384674227340643	RSEM	1	0.116809136869265	RSEM	1	1.07597593115203	RSEM	1	-0.561161295071577	RSEM	-0.255752874662101	1	0	0	0.384674227340643	1	0	0	0.116809136869265	1	0	0	1.07597593115203	1	0	0	-0.561161295071577	1	0	0	1795.59	0.459196832105256	0	2.84982339283491e-10	1	-0.235630960482997	1	0	0
DM8C01G04980	1187.93	0.0453127331321425	0	1.79413617884582e-17	1	1	0.339074448895514	RSEM	1	1.09547872961478	RSEM	1	0.290407639230169	RSEM	1	0.194786320702813	RSEM	1	-1.14967787730086	RSEM	0.339074448895514	1	0	0	1.09547872961478	1	0	0	0.290407639230169	1	0	0	0.194786320702813	1	0	0	-1.14967787730086	1	0	0	4137.78	0.0393387424702093	0	3.14780623344398e-23	1	0.334863207937879	1	0	0
DM8C01G04990	91.9231	0.000334327030978054	1	0.909751599125297	0	1	1.02914757986724	RSEM	1	1.38506573393609	RSEM	1	-0.0299170845505147	RSEM	1	0.19830075757678	RSEM	1	-0.0848791343908547	RSEM	1.02914757986724	1	0	0	1.38506573393609	1	0	0	-0.0299170845505147	1	0	0	0.19830075757678	1	0	0	-0.0848791343908547	1	0	0	361.654	0.00579622227892529	1	0.91152428942125	0	0.803498477973815	1	0	0
DM8C01G05000	136.477	0.237524538388329	0	0.619546381976331	0	1	-0.261375007750704	RSEM	1	-0.449353588129153	RSEM	1	-0.260270188985669	RSEM	1	-0.0475310654614322	RSEM	1	0.316382133631755	RSEM	-0.261375007750704	1	0	0	-0.449353588129153	1	0	0	-0.260270188985669	1	0	0	-0.0475310654614322	1	0	0	0.316382133631755	1	0	0	510.428	0.0287752160563229	0	0.416295312926357	0	-0.459952179537471	1	0	0
DM8C01G05010	0.277527	0.874626174072012	0	0.917384569374903	0	1	0.191670268864072	StringTie	1	-1.22983586109378	StringTie	1	-0.268445371964292	StringTie	1	-1.17049005988994	StringTie	1	1.7643053833784	StringTie	1.83419361370693	NA		NA	1.23084726693706	NA		NA	0.0340458257369649	NA		NA	-2.03532777300757	NA		NA	-0.0510928657459507	NA		NA	13.9605	0.970838734648304	0	0.335012811731262	0	0.191670268864072	1	0	0
DM8C01G05020	0	NA	0	NA	0	NA	NA	NA	NA	NA	NA	NA	NA	NA	NA	NA	NA	NA	NA	NA	NA	NA		NA	NA	NA		NA	NA	NA		NA	NA	NA		NA	NA	NA		NA	0	NA	0	NA	0	NA	NA		NA
DM8C01G05030	940.517	0.885984500285465	0	1.77241228204332e-05	1	1	-0.0210401526576756	RSEM	1	-0.377720188252028	RSEM	1	-0.0541453061751005	RSEM	1	0.221001884464655	RSEM	1	0.87391819300304	RSEM	-0.0210401526576756	1	0	0	-0.377720188252028	1	0	0	-0.0541453061751005	1	0	0	0.221001884464655	1	0	0	0.87391819300304	1	0	0	3675	0.931969631312085	0	7.1269786393335e-05	1	0.0103594805859004	1	0	0
DM8C01G05040	282.822	0.75779324228618	0	0.413844828017593	0	1	-0.0326144809824814	RSEM	1	0.0569545999649408	RSEM	1	0.870706477802829	RSEM	1	0.11666268017586	RSEM	1	-0.291505863382924	RSEM	-0.0326144809824814	1	0	0	0.0569545999649408	1	0	0	0.870706477802829	1	0	0	0.11666268017586	1	0	0	-0.291505863382924	1	0	0	1036.01	0.572815528192749	0	0.420530098797603	0	-0.082808462774474	1	0	0
DM8C01G05050	700.458	0.0167314103900503	0	0.913587052179393	0	1	0.21555478589094	RSEM	1	-0.684035403436013	RSEM	1	-0.152969288265001	RSEM	1	-0.185487675841866	RSEM	1	0.101560077373788	RSEM	0.21555478589094	1	0	0	-0.684035403436013	1	0	0	-0.152969288265001	1	0	0	-0.185487675841866	1	0	0	0.101560077373788	1	0	0	2472.48	0.0308548940413325	0	0.885616658980337	0	0.236822506465019	1	0	0
DM8C01G05060	1470.5	0.527081687640295	0	0.0139352795825253	0	1	-0.18773968087728	RSEM	1	-0.247119317394881	RSEM	1	-0.680639129068878	RSEM	1	0.523485539774433	RSEM	1	0.352677159629143	RSEM	-0.18773968087728	1	0	0	-0.247119317394881	1	0	0	-0.680639129068878	1	0	0	0.523485539774433	1	0	0	0.352677159629143	1	0	0	5601.85	0.556051714037029	0	0.00852664628281533	1	-0.194094023469417	1	0	0
DM8C01G05070	0	NA	0	NA	0	NA	NA	NA	NA	NA	NA	NA	NA	NA	NA	NA	NA	NA	NA	NA	NA	NA		NA	NA	NA		NA	NA	NA		NA	NA	NA		NA	NA	NA		NA	0	NA	0	NA	0	NA	NA		NA
DM8C01G05080	0.280052	0.865054728119952	0	0.736120993088281	0	NA	NA	NA	NA	NA	NA	NA	NA	NA	NA	NA	NA	NA	NA	NA	1.83929388945615	NA		NA	-0.198411415499204	NA		NA	0.03413735680258	NA		NA	-2.04046336517816	NA		NA	2.3832528627474	NA		NA	1.13445	0.589366041062953	0	0.479195269770141	0	3.86321806984525	NA		NA
DM8C01G05090	0	NA	0	NA	0	NA	NA	NA	NA	NA	NA	NA	NA	NA	NA	NA	NA	NA	NA	NA	NA	NA		NA	NA	NA		NA	NA	NA		NA	NA	NA		NA	NA	NA		NA	0	NA	0	NA	0	NA	NA		NA
DM8C01G05100	0	NA	0	NA	0	NA	NA	NA	NA	NA	NA	NA	NA	NA	NA	NA	NA	NA	NA	NA	NA	NA		NA	NA	NA		NA	NA	NA		NA	NA	NA		NA	NA	NA		NA	0	NA	0	NA	0	NA	NA		NA
DM8C01G05110	0	NA	0	NA	0	NA	NA	NA	NA	NA	NA	NA	NA	NA	NA	NA	NA	NA	NA	NA	NA	NA		NA	NA	NA		NA	NA	NA		NA	NA	NA		NA	NA	NA		NA	0	NA	0	NA	0	NA	NA		NA
DM8C01G05120	0	NA	0	NA	0	NA	NA	NA	NA	NA	NA	NA	NA	NA	NA	NA	NA	NA	NA	NA	NA	NA		NA	NA	NA		NA	NA	NA		NA	NA	NA		NA	NA	NA		NA	0	NA	0	NA	0	NA	NA		NA
DM8C01G05130	0	NA	0	NA	0	NA	NA	NA	NA	NA	NA	NA	NA	NA	NA	NA	NA	NA	NA	NA	NA	NA		NA	NA	NA		NA	NA	NA		NA	NA	NA		NA	NA	NA		NA	0	NA	0	NA	0	NA	NA		NA
DM8C01G05140	0	NA	0	NA	0	NA	NA	NA	NA	NA	NA	NA	NA	NA	NA	NA	NA	NA	NA	NA	NA	NA		NA	NA	NA		NA	NA	NA		NA	NA	NA		NA	NA	NA		NA	0	NA	0	NA	0	NA	NA		NA
DM8C01G05150	0	NA	0	NA	0	NA	NA	NA	NA	NA	NA	NA	NA	NA	NA	NA	NA	NA	NA	NA	NA	NA		NA	NA	NA		NA	NA	NA		NA	NA	NA		NA	NA	NA		NA	0	NA	0	NA	0	NA	NA		NA
DM8C01G05160	0	NA	0	NA	0	NA	NA	NA	NA	NA	NA	NA	NA	NA	NA	NA	NA	NA	NA	NA	NA	NA		NA	NA	NA		NA	NA	NA		NA	NA	NA		NA	NA	NA		NA	0	NA	0	NA	0	NA	NA		NA
DM8C01G05170	0	NA	0	NA	0	NA	NA	NA	NA	NA	NA	NA	NA	NA	NA	NA	NA	NA	NA	NA	NA	NA		NA	NA	NA		NA	NA	NA		NA	NA	NA		NA	NA	NA		NA	0	NA	0	NA	0	NA	NA		NA
DM8C01G05180	0	NA	0	NA	0	NA	NA	NA	NA	NA	NA	NA	NA	NA	NA	NA	NA	NA	NA	NA	NA	NA		NA	NA	NA		NA	NA	NA		NA	NA	NA		NA	NA	NA		NA	0	NA	0	NA	0	NA	NA		NA
DM8C01G05190	0	NA	0	NA	0	NA	NA	NA	NA	NA	NA	NA	NA	NA	NA	NA	NA	NA	NA	NA	NA	NA		NA	NA	NA		NA	NA	NA		NA	NA	NA		NA	NA	NA		NA	0	NA	0	NA	0	NA	NA		NA
DM8C01G05200	0	NA	0	NA	0	NA	NA	NA	NA	NA	NA	NA	NA	NA	NA	NA	NA	NA	NA	NA	NA	NA		NA	NA	NA		NA	NA	NA		NA	NA	NA		NA	NA	NA		NA	0	NA	0	NA	0	NA	NA		NA
DM8C01G05210	0	NA	0	NA	0	NA	NA	NA	NA	NA	NA	NA	NA	NA	NA	NA	NA	NA	NA	NA	NA	NA		NA	NA	NA		NA	NA	NA		NA	NA	NA		NA	NA	NA		NA	0	NA	0	NA	0	NA	NA		NA
DM8C01G05220	0	NA	0	NA	0	NA	NA	NA	NA	NA	NA	NA	NA	NA	NA	NA	NA	NA	NA	NA	NA	NA		NA	NA	NA		NA	NA	NA		NA	NA	NA		NA	NA	NA		NA	0	NA	0	NA	0	NA	NA		NA
DM8C01G05230	0	NA	0	NA	0	NA	NA	NA	NA	NA	NA	NA	NA	NA	NA	NA	NA	NA	NA	NA	NA	NA		NA	NA	NA		NA	NA	NA		NA	NA	NA		NA	NA	NA		NA	0	NA	0	NA	0	NA	NA		NA
DM8C01G05240	288.44	0.776206555181548	0	0.754652371101963	0	1	-0.0300030938096379	RSEM	1	-0.0471861232449105	RSEM	1	0.0796467564380726	RSEM	1	-0.0824092745688962	RSEM	1	0.112745528556789	RSEM	-0.0300030938096379	1	0	0	-0.0471861232449105	1	0	0	0.0796467564380726	1	0	0	-0.0824092745688962	1	0	0	0.112745528556789	1	0	0	1177.28	0.407882593748635	0	0.390672383205827	0	-0.131424341544073	1	0	0
DM8C01G05250	118.406	0.00673225133274793	1	0.464270285079565	0	1	-0.759340767557724	RSEM	1	-0.800874035955255	RSEM	1	-0.295782347089156	RSEM	1	0.428006000038008	RSEM	1	0.472713860047566	RSEM	-0.759340767557724	1	0	0	-0.800874035955255	1	0	0	-0.295782347089156	1	0	0	0.428006000038008	1	0	0	0.472713860047566	1	0	0	490.794	0.00303768445551426	1	0.2354507185566	0	-0.756015533325718	1	0	0
DM8C01G05260	169.812	0.461116098946971	0	0.0179149796331882	0	1	0.152377006151184	RSEM	1	-0.742194528917577	RSEM	1	0.785853304173045	RSEM	1	-0.0170614864060187	RSEM	1	1.0156702367522	RSEM	0.152377006151184	1	0	0	-0.742194528917577	1	0	0	0.785853304173045	1	0	0	-0.0170614864060187	1	0	0	1.0156702367522	1	0	0	576.724	0.436590031741514	0	0.0164171708216088	0	0.0557422235846982	1	0	0
DM8C01G05270	573.829	0.41674053819827	0	2.67021398571665e-09	1	1	-0.255043967532972	RSEM	1	0.570677754337659	RSEM	1	0.19661903251515	RSEM	1	0.957896213508437	RSEM	1	-0.580917754625666	RSEM	-0.255043967532972	1	0	0	0.570677754337659	1	0	0	0.19661903251515	1	0	0	0.957896213508437	1	0	0	-0.580917754625666	1	0	0	3050.15	0.630761517268034	0	6.99055767390913e-18	1	-0.369145777597204	1	0	0
DM8C01G05280	301.635	0.632660960117782	0	0.606518940230023	0	1	0.101349073058655	RSEM	1	-0.0332292673776538	RSEM	1	0.581607671370289	RSEM	1	-0.286157295453596	RSEM	1	-0.20395081658022	RSEM	0.101349073058655	1	0	0	-0.0332292673776538	1	0	0	0.581607671370289	1	0	0	-0.286157295453596	1	0	0	-0.20395081658022	1	0	0	1205.46	0.526602360941469	0	0.558189086227408	0	0.122490409387379	1	0	0
DM8C01G05290	139.456	0.426523895548206	0	5.84820558456751e-16	1	8.24285916435798e-05	-2.36684485630804	StringTie	1	-1.2199153286943	RSEM	7.89499715974396e-08	-2.7274093324105	StringTie	2.45194933522146e-10	3.74561540782046	StringTie	1.24198309599239e-05	3.07802531816286	StringTie	-2.37441941390055	0.00188251615164228	1	-1	-1.2199153286943	1	0	0	-2.44199990597586	0.00103492604424481	1	-1	3.72195755752347	2.79964314418388e-07	1	1	2.82853263444127	0.0045494465496796	1	1	609.871	0.439314768477326	0	5.15050263870653e-22	1	-2.36684485630804	8.24285916435798e-05	1	-1
DM8C01G05300	2.13748	0.586951242675935	0	0.176046803461399	0	1	0.426405032088872	StringTie	1	-0.495520447071887	StringTie	1	-2.33567822470114	StringTie	1	2.25564056239355	StringTie	1	1.86849107253359	StringTie	-0.191782921996151	NA		NA	-1.59916154664276	NA		NA	-3.78849571432037	NA		NA	4.48592057446061	NA		NA	5.07797321117841	NA		NA	10.9066	0.354501138997438	0	0.564206200879068	0	0.426405032088872	1	0	0
DM8C01G05310	2178.78	0.566362169524977	0	0.395596184907645	0	1	-0.303801557445589	RSEM	1	-0.116163761852942	RSEM	1	-0.123417071559048	RSEM	1	0.33378239992846	RSEM	1	0.242830869232378	RSEM	-0.303801557445589	1	0	0	-0.116163761852942	1	0	0	-0.123417071559048	1	0	0	0.33378239992846	1	0	0	0.242830869232378	1	0	0	10663.6	0.548859372437311	0	0.413148273721875	0	-0.276327873668374	1	0	0
DM8C01G05320	14434.2	0.273074565543694	0	0.003321085014327	1	1	0.331926247026113	RSEM	1	0.264935447695054	RSEM	1	0.198062502330784	RSEM	1	-0.473322785783294	RSEM	1	-0.151128436326252	RSEM	0.331926247026113	1	0	0	0.264935447695054	1	0	0	0.198062502330784	1	0	0	-0.473322785783294	1	0	0	-0.151128436326252	1	0	0	49089.2	0.294643536712749	0	0.00181025873607638	1	0.327567162976875	1	0	0
DM8C01G05330	5481.98	0.64013120170728	0	0.181173823909601	0	1	0.0954511178129172	RSEM	1	0.139585119919598	RSEM	1	0.115614144161544	RSEM	1	-0.288344935320682	RSEM	1	-0.185291466472664	RSEM	0.0954511178129172	1	0	0	0.139585119919598	1	0	0	0.115614144161544	1	0	0	-0.288344935320682	1	0	0	-0.185291466472664	1	0	0	20881.8	0.533357301911103	0	0.183112813619677	0	0.0433969591358242	1	0	0
DM8C01G05340	54.119	0.460647072736116	0	0.380669719245653	0	1	-0.439849098457567	RSEM	1	-0.635610570668845	RSEM	1	-0.353752214509466	RSEM	1	0.779158273661802	RSEM	1	0.616896641015676	RSEM	-0.439849098457567	1	0	0	-0.635610570668845	1	0	0	-0.353752214509466	1	0	0	0.779158273661802	1	0	0	0.616896641015676	1	0	0	284.721	0.127683280287681	0	0.15513308939646	0	-0.434625187094184	1	0	0
DM8C01G05350	1291.4	0.0526985189987006	0	0.00432222823386137	1	1	0.0142393861286419	RSEM	1	0.380044526461922	RSEM	1	-0.189984925002943	RSEM	1	0.476599454352373	RSEM	1	-0.103235997544765	RSEM	0.0142393861286419	1	0	0	0.380044526461922	1	0	0	-0.189984925002943	1	0	0	0.476599454352373	1	0	0	-0.103235997544765	1	0	0	5015.43	0.236181565344896	0	0.06950784165383	0	-0.0699895279232325	1	0	0
DM8C01G05360	1136.95	1.28189078828548e-06	1	0.618202945096982	0	1	-0.0989747314140876	RSEM	1	-0.701855404719687	RSEM	1	-0.225679887270377	RSEM	1	0.0184737810885086	RSEM	1	0.197841154335381	RSEM	-0.0989747314140876	1	0	0	-0.701855404719687	1	0	0	-0.225679887270377	1	0	0	0.0184737810885086	1	0	0	0.197841154335381	1	0	0	4071.52	5.88063907736212e-08	1	0.625495258426507	0	-0.101209451541316	1	0	0
DM8C01G05370	1970.71	0.066537312169836	0	3.09994070312467e-09	1	1	-0.0275710043666537	RSEM	1	0.0951149058114964	RSEM	1	0.210329435946415	RSEM	1	0.698750796403545	RSEM	1	-0.341244731564009	RSEM	-0.0275710043666537	1	0	0	0.0951149058114964	1	0	0	0.210329435946415	1	0	0	0.698750796403545	1	0	0	-0.341244731564009	1	0	0	8940.79	0.0388890687151176	0	5.13023047204656e-07	1	0.133781487571364	1	0	0
DM8C01G05380	685.836	0.039629357868679	0	0.0799933735692714	0	1	0.457526122417203	RSEM	1	0.518328048789378	RSEM	1	0.183949469075547	RSEM	1	-0.535277080321967	RSEM	1	-0.270484844916591	RSEM	0.457526122417203	1	0	0	0.518328048789378	1	0	0	0.183949469075547	1	0	0	-0.535277080321967	1	0	0	-0.270484844916591	1	0	0	2366.07	0.0235518749490685	0	0.0495204734898596	0	0.421051064412964	1	0	0
DM8C01G05390	786.456	0.0456311752989138	0	6.31194880658007e-22	1	1	0.122787784044511	RSEM	1	-0.481670415153306	RSEM	1	-0.33221161686285	RSEM	1.18337967497746e-08	-2.38657587143726	StringTie	1	-0.256157860000742	RSEM	0.122787784044511	1	0	0	-0.481670415153306	1	0	0	-0.33221161686285	1	0	0	-2.34577323191588	9.19140001828268e-06	1	-1	-0.256157860000742	1	0	0	2502.19	0.0562614253690409	0	3.6264251294496e-32	1	0.123382165872703	1	0	0
DM8C01G05400	1590.98	0.257764798304376	0	0.111373632432898	0	1	-0.103671661498983	RSEM	1	-0.303566082419027	RSEM	1	-0.0562233516465847	RSEM	1	0.38061985432945	RSEM	1	0.357578668681429	RSEM	-0.103671661498983	1	0	0	-0.303566082419027	1	0	0	-0.0562233516465847	1	0	0	0.38061985432945	1	0	0	0.357578668681429	1	0	0	5303.25	0.28962808618242	0	0.063316413682597	0	-0.120670458830198	1	0	0
DM8C01G05410	1002.64	0.972889871225594	0	0.810434313941986	0	1	-0.10486944608292	RSEM	1	-0.103379262350528	RSEM	1	-0.049068979448955	RSEM	1	0.144847178486932	RSEM	1	0.158863092822325	RSEM	-0.10486944608292	1	0	0	-0.103379262350528	1	0	0	-0.049068979448955	1	0	0	0.144847178486932	1	0	0	0.158863092822325	1	0	0	3814.44	0.964803815946008	0	0.850196499148921	0	-0.0679684971933961	1	0	0
DM8C01G05420	109.957	0.0124021215887582	0	0.136315611210738	0	1	0.41047978554412	RSEM	1	0.520362589538596	RSEM	1	0.251772968474048	RSEM	1	0.413736347830838	RSEM	1	-0.358054679975125	RSEM	0.41047978554412	1	0	0	0.520362589538596	1	0	0	0.251772968474048	1	0	0	0.413736347830838	1	0	0	-0.358054679975125	1	0	0	390.75	0.0180797246922437	0	0.135023174323696	0	0.245746984309297	1	0	0
DM8C01G05430	676.849	0.00100889877753018	1	0.00526353346781139	1	1	-0.0839045239211908	RSEM	1	-0.330148762691426	RSEM	1	-0.400319386994664	RSEM	1	0.515862983030765	RSEM	1	-0.169442557854702	RSEM	-0.0839045239211908	1	0	0	-0.330148762691426	1	0	0	-0.400319386994664	1	0	0	0.515862983030765	1	0	0	-0.169442557854702	1	0	0	3049.58	0.000788755414507083	1	0.00773014020290249	1	-0.0601835884091254	1	0	0
DM8C01G05440	1606.32	0.97433616094711	0	0.0166718478147679	0	1	0.00511264663105503	RSEM	1	-0.205621045015265	RSEM	1	-0.102244902993127	RSEM	1	-0.0705213238373395	RSEM	1	0.376386291436373	RSEM	0.00511264663105503	1	0	0	-0.205621045015265	1	0	0	-0.102244902993127	1	0	0	-0.0705213238373395	1	0	0	0.376386291436373	1	0	0	6177.98	0.876592275894268	0	0.00208590479528823	1	-0.00445232870135742	1	0	0
DM8C01G05450	1825.65	0.0528716210846674	0	0.00423264620189203	1	1	-0.33959267873284	RSEM	1	-0.821860569614389	RSEM	1	-0.592150093143891	RSEM	1	-0.174640685024026	RSEM	1	0.709168248851784	RSEM	-0.33959267873284	1	0	0	-0.821860569614389	1	0	0	-0.592150093143891	1	0	0	-0.174640685024026	1	0	0	0.709168248851784	1	0	0	8290.13	0.0572186099493405	0	0.00294750379617369	1	-0.270545197638629	1	0	0
DM8C01G05460	0	NA	0	NA	0	NA	NA	NA	NA	NA	NA	NA	NA	NA	NA	NA	NA	NA	NA	NA	NA	NA		NA	NA	NA		NA	NA	NA		NA	NA	NA		NA	NA	NA		NA	0.122614	0.882046549645808	0	0.92205246350099	0	1.87809709557836	NA		NA
DM8C01G05470	3.38538	0.118682893521688	0	0.85987438382099	0	1	-0.661682418040961	StringTie	1	-1.83065766143809	StringTie	1	0.274156662747055	RSEM	1	0.714409267061398	StringTie	1	0.630399232183564	StringTie	1.18323805102722	NA		NA	-2.72706520719639	NA		NA	0.274156662747055	1	0	0	-0.987733259625966	NA		NA	0.687321488494149	NA		NA	38.4777	0.0844770494299109	0	0.861165589537304	0	-0.661682418040961	1	0	0
DM8C01G05480	1.72136	0.20717733896933	0	0.648954912491269	0	1	-3.23308799338993	StringTie	1	-3.31381986608711	StringTie	1	-0.279892236337043	StringTie	1	0.853949671857714	StringTie	1	1.31161820075423	StringTie	-2.06949452210329	NA		NA	-4.46786080381224	NA		NA	0.00453107409227322	NA		NA	-0.996758181940533	NA		NA	2.40573253440582	NA		NA	5.56117	0.134712679750508	0	0.932350605073165	0	-3.23308799338993	1	0	0
DM8C01G05490	17.5763	0.533747041831765	0	0.514775283511605	0	1	0.00443356707552923	RSEM	1	-0.00120523691299333	RSEM	1	-0.00890628364760949	RSEM	1	0.00263014716817566	RSEM	1	-1.02295318521972	RSEM	0.00443356707552923	1	0	0	-0.00120523691299333	1	0	0	-0.00890628364760949	1	0	0	0.00263014716817566	1	0	0	-1.02295318521972	1	0	0	54.7709	0.227308663001383	0	0.726341763865522	0	0.0038639484535463	1	0	0
DM8C01G05500	47.0594	0.0541066956696104	0	0.722706779064437	0	1	-0.830219197182062	RSEM	1	-0.927261082374343	RSEM	1	-0.564442249506962	RSEM	1	0.512737418191851	RSEM	1	-0.117236421715333	RSEM	-0.830219197182062	1	0	0	-0.927261082374343	1	0	0	-0.564442249506962	1	0	0	0.512737418191851	1	0	0	-0.117236421715333	1	0	0	237.452	0.0357658516130934	0	0.782212032200877	0	-0.736762220105969	1	0	0
DM8C01G05510	9.61435	0.90639768800802	0	0.488847870446712	0	1	-0.236513531506919	RSEM	1	-1.05577110292031	RSEM	1	-1.04331827579151	RSEM	1	0.96851865218713	RSEM	1	1.83741893089019	RSEM	-0.236513531506919	1	0	0	-1.05577110292031	1	0	0	-1.04331827579151	1	0	0	0.96851865218713	1	0	0	1.83741893089019	1	0	0	54.339	0.317856984941399	0	0.263064812187519	0	-0.620339619615162	1	0	0
DM8C01G05520	0	NA	0	NA	0	NA	NA	NA	NA	NA	NA	NA	NA	NA	NA	NA	NA	NA	NA	NA	NA	NA		NA	NA	NA		NA	NA	NA		NA	NA	NA		NA	NA	NA		NA	0.122614	0.882046549645808	0	0.92205246350099	0	1.87809709557836	NA		NA
DM8C01G05530	0	NA	0	NA	0	NA	NA	NA	NA	NA	NA	NA	NA	NA	NA	NA	NA	NA	NA	NA	NA	NA		NA	NA	NA		NA	NA	NA		NA	NA	NA		NA	NA	NA		NA	0	NA	0	NA	0	NA	NA		NA
DM8C01G05540	0	NA	0	NA	0	NA	NA	NA	NA	NA	NA	NA	NA	NA	NA	NA	NA	NA	NA	NA	NA	NA		NA	NA	NA		NA	NA	NA		NA	NA	NA		NA	NA	NA		NA	0.793163	0.637330647535157	0	0.746131358436514	0	-0.352085505963442	NA		NA
DM8C01G05550	0.285789	0.775339334156332	0	0.848208038733856	0	NA	NA	NA	NA	NA	NA	NA	NA	NA	NA	NA	NA	NA	NA	NA	-0.390311203883598	NA		NA	-0.198370863002054	NA		NA	0.034257303769569	NA		NA	3.40894636126284	NA		NA	-0.0644323797195278	NA		NA	0.566687	0.677844348074805	0	0.783662795875736	0	-0.352099870563083	NA		NA
DM8C01G05560	0	NA	0	NA	0	NA	NA	NA	NA	NA	NA	NA	NA	NA	NA	NA	NA	NA	NA	NA	NA	NA		NA	NA	NA		NA	NA	NA		NA	NA	NA		NA	NA	NA		NA	0.144211	0.873783857727521	0	0.902649478528147	0	-0.35215677218368	NA		NA
DM8C01G05570	0	NA	0	NA	0	NA	NA	NA	NA	NA	NA	NA	NA	NA	NA	NA	NA	NA	NA	NA	NA	NA		NA	NA	NA		NA	NA	NA		NA	NA	NA		NA	NA	NA		NA	0.0827313	0.918164528972633	0	0.957401795107875	0	-0.352303583393074	NA		NA
DM8C01G05580	0	NA	0	NA	0	NA	NA	NA	NA	NA	NA	NA	NA	NA	NA	NA	NA	NA	NA	NA	NA	NA		NA	NA	NA		NA	NA	NA		NA	NA	NA		NA	NA	NA		NA	0	NA	0	NA	0	NA	NA		NA
DM8C01G05590	0	NA	0	NA	0	1	-0.114431646076998	StringTie	1	0.204506278544531	StringTie	1	-0.353216194544616	StringTie	1	0.631736708336329	StringTie	1	-0.371968506599947	StringTie	NA	NA		NA	NA	NA		NA	NA	NA		NA	NA	NA		NA	NA	NA		NA	135.343	0.676708074543464	0	0.0952925588924032	0	-0.114431646076998	1	0	0
DM8C01G05600	0	NA	0	NA	0	NA	NA	NA	1	4.71435265344567	kallisto	NA	NA	NA	NA	NA	NA	NA	NA	NA	NA	NA		NA	NA	NA		NA	NA	NA		NA	NA	NA		NA	NA	NA		NA	0	NA	0	NA	0	NA	NA		NA
DM8C01G05610	97.1859	0.461064031334521	0	0.0409244665359161	0	1	-0.337960415745026	RSEM	1	-0.101161557481429	RSEM	1	-0.780973586633273	RSEM	1	1.25109731438605	RSEM	1	0.0397345442372847	RSEM	-0.337960415745026	1	0	0	-0.101161557481429	1	0	0	-0.780973586633273	1	0	0	1.25109731438605	1	0	0	0.0397345442372847	1	0	0	439.063	0.590140387576166	0	0.0315171494137048	0	-0.219700164263804	1	0	0
DM8C01G05620	0	NA	0	NA	0	NA	NA	NA	NA	NA	NA	NA	NA	NA	NA	NA	NA	NA	NA	NA	NA	NA		NA	NA	NA		NA	NA	NA		NA	NA	NA		NA	NA	NA		NA	0	NA	0	NA	0	NA	NA		NA
DM8C01G05630	0	NA	0	NA	0	NA	NA	NA	NA	NA	NA	NA	NA	NA	NA	NA	NA	NA	NA	NA	NA	NA		NA	NA	NA		NA	NA	NA		NA	NA	NA		NA	NA	NA		NA	0	NA	0	NA	0	NA	NA		NA
DM8C01G05640	0	NA	0	NA	0	NA	NA	NA	NA	NA	NA	NA	NA	NA	NA	NA	NA	NA	NA	NA	NA	NA		NA	NA	NA		NA	NA	NA		NA	NA	NA		NA	NA	NA		NA	0	NA	0	NA	0	NA	NA		NA
DM8C01G05650	0.121048	0.883877396588858	0	0.923754728586916	0	NA	NA	NA	NA	NA	NA	NA	NA	NA	NA	NA	NA	NA	NA	NA	1.84287296236421	NA		NA	-0.198482833554452	NA		NA	0.0340658871235072	NA		NA	-2.04400667691414	NA		NA	-0.064240970282342	NA		NA	0.38944	0.540098993605757	0	0.994662308495339	0	2.86849909338695	NA		NA
DM8C01G05660	0	NA	0	NA	0	NA	NA	NA	NA	NA	NA	NA	NA	NA	NA	NA	NA	NA	NA	NA	NA	NA		NA	NA	NA		NA	NA	NA		NA	NA	NA		NA	NA	NA		NA	0	NA	0	NA	0	NA	NA		NA
DM8C01G05670	0	NA	0	NA	0	NA	NA	NA	NA	NA	NA	NA	NA	NA	NA	NA	NA	NA	NA	NA	NA	NA		NA	NA	NA		NA	NA	NA		NA	NA	NA		NA	NA	NA		NA	0	NA	0	NA	0	NA	NA		NA
DM8C01G05680	465.721	0.493738166202968	0	1.44279970379958e-05	1	1	-0.310069377970465	RSEM	1	0.00869602542375751	RSEM	1	-0.437779931458775	RSEM	1	0.890774336055936	RSEM	1	-0.233904459963802	RSEM	-0.310069377970465	1	0	0	0.00869602542375751	1	0	0	-0.437779931458775	1	0	0	0.890774336055936	1	0	0	-0.233904459963802	1	0	0	1673.28	0.431451034011703	0	2.22898610186161e-05	1	-0.303484382344437	1	0	0
DM8C01G05690	0	NA	0	NA	0	NA	NA	NA	NA	NA	NA	NA	NA	NA	NA	NA	NA	NA	NA	NA	NA	NA		NA	NA	NA		NA	NA	NA		NA	NA	NA		NA	NA	NA		NA	0	NA	0	NA	0	NA	NA		NA
DM8C01G05700	0	NA	0	NA	0	NA	NA	NA	NA	NA	NA	NA	NA	NA	NA	NA	NA	NA	NA	NA	NA	NA		NA	NA	NA		NA	NA	NA		NA	NA	NA		NA	NA	NA		NA	0	NA	0	NA	0	NA	NA		NA
DM8C01G05710	161.375	0.855802659746949	0	0.412932651250351	0	1	0.171234199208695	RSEM	1	0.186310017101519	RSEM	1	0.260934404406057	RSEM	1	-0.487551362208156	RSEM	1	-0.304872432190534	RSEM	0.171234199208695	1	0	0	0.186310017101519	1	0	0	0.260934404406057	1	0	0	-0.487551362208156	1	0	0	-0.304872432190534	1	0	0	739.865	0.22966964414594	0	0.259477416143954	0	-0.0595765090435717	1	0	0
DM8C01G05720	205.145	0.000222499582497962	1	1.49755115966308e-14	1	2.58847467809295e-16	-2.79660373871144	StringTie	2.68623052459986e-09	-2.39137780335443	StringTie	1.22984900051597e-36	-3.75360993043887	StringTie	2.63340268302597e-12	3.26050235128662	StringTie	0.0355678002718525	2.02110580332066	StringTie	-2.81396593649806	1.23343810440595e-10	1	-1	-2.52556785846813	4.0539370482084e-07	1	-1	-3.65303715401645	4.16779815919621e-20	1	-1	3.04825808155277	6.11205771354558e-06	1	1	1.86927121720521	0.89432909998881	0	0	776.328	0.00251257603760818	1	9.88329618087615e-27	1	-2.79660373871144	2.58847467809295e-16	1	-1
DM8C01G05730	1944.96	0.000318499182976534	1	0.879422332078324	0	1	0.17088070872845	RSEM	1	0.488719753003795	RSEM	1	0.325765547249164	RSEM	1	0.109157156182847	RSEM	1	0.106239765163786	RSEM	0.17088070872845	1	0	0	0.488719753003795	1	0	0	0.325765547249164	1	0	0	0.109157156182847	1	0	0	0.106239765163786	1	0	0	6837.15	5.88952888198306e-05	1	0.737125142822963	0	0.161853364277668	1	0	0
DM8C01G05740	0	NA	0	NA	0	NA	NA	NA	NA	NA	NA	NA	NA	NA	NA	NA	NA	NA	NA	NA	NA	NA		NA	NA	NA		NA	NA	NA		NA	NA	NA		NA	NA	NA		NA	0	NA	0	NA	0	NA	NA		NA
DM8C01G05750	864.041	0.00451477571174732	1	0.0998898887511803	0	1	0.7319607389019	RSEM	1	0.555456238067442	RSEM	1	0.488300488063037	RSEM	1	-0.486912917585517	RSEM	1	-0.39277909072236	RSEM	0.7319607389019	1	0	0	0.555456238067442	1	0	0	0.488300488063037	1	0	0	-0.486912917585517	1	0	0	-0.39277909072236	1	0	0	2834.6	0.00517620330650506	1	0.151518382149072	0	0.706978541276238	1	0	0
DM8C01G05760	6.60606	0.0408577300657903	0	0.461525300949898	0	1	0.470481215774023	RSEM	0.0342090162374743	-8.1364771309104	StringTie	0.025776317138815	-7.90794987131029	StringTie	1	-0.671701254414702	RSEM	0.733526936132631	7.89191862111829	StringTie	0.470481215774023	1	0	0	-4.09345290621604	NA		NA	-6.2717531663726	0.301557638903723	0	0	-0.671701254414702	1	0	0	3.83065860177458	1	0	0	21.1431	0.0614680363056691	0	0.0537410513846953	0	0.611010665684361	1	0	0
DM8C01G05770	126.996	0.198552903177447	0	5.55381585734133e-09	1	1	0.763542303225653	RSEM	1	0.115521137368705	RSEM	1	-0.511437025046007	RSEM	7.66998373180193e-06	-3.21272400136694	kallisto	0.558996243129727	-2.02420893483566	StringTie	0.763542303225653	1	0	0	0.115521137368705	1	0	0	-0.511437025046007	1	0	0	-2.6759608971663	0.00461161837226471	1	-1	-1.49463490364851	1	0	0	494.969	0.197466761685244	0	3.19977079769194e-12	1	0.989648730306633	1	0	0
DM8C01G05780	1.27105	0.628467581505121	0	0.308813561745857	0	NA	NA	NA	1	-0.185914184255702	StringTie	1	5.19891480876632	StringTie	NA	NA	NA	1	-5.21472535765168	StringTie	0.0705769677913589	NA		NA	-3.68844851007338	NA		NA	-0.210712331110524	NA		NA	-3.51694225483498	NA		NA	2.61330110168176	NA		NA	2.22189	0.453711962476009	0	0.393276762819805	0	4.86007672313502	NA		NA
DM8C01G05790	10.7322	0.0755687333111845	0	0.598790815453541	0	1	0.0939489310934568	RSEM	1	-1.94443688304284	RSEM	1	-0.804977293573373	RSEM	1	-2.03143337639017	RSEM	1	-1.12003776692147	RSEM	0.0939489310934568	1	0	0	-1.94443688304284	1	0	0	-0.804977293573373	1	0	0	-2.03143337639017	1	0	0	-1.12003776692147	1	0	0	43.623	0.164956508233497	0	0.805293669864385	0	0.0169283624685558	1	0	0
DM8C01G05800	481.079	0.00243524054285131	1	0.348168133127319	0	1	0.182296358014901	RSEM	1	0.450141115143837	RSEM	1	-0.0343920164401879	RSEM	1	0.411896565899771	RSEM	1	0.183069164047873	RSEM	0.182296358014901	1	0	0	0.450141115143837	1	0	0	-0.0343920164401879	1	0	0	0.411896565899771	1	0	0	0.183069164047873	1	0	0	1559.97	0.00287758488860447	1	0.402482980497055	0	0.181515789488992	1	0	0
DM8C01G05810	0.977474	0.669149805779693	0	0.833880659796086	0	1	-0.239048438871625	StringTie	1	-0.178600131369967	StringTie	1	0.0579952931311814	StringTie	1	-0.917407056599167	StringTie	1	-2.13057683028206	StringTie	1.88532379102569	NA		NA	2.91370363594226	NA		NA	1.83122962717095	NA		NA	-0.620392436925239	NA		NA	-2.41678411062341	NA		NA	11.9852	0.528010429391703	0	0.625279255848384	0	-0.239048438871625	1	0	0
DM8C01G05820	67.1362	0.0184406857859348	0	2.22885904646557e-14	1	1	-0.422825969902843	RSEM	1	-0.952076950806679	RSEM	1	-1.34374966394537	RSEM	3.63861147890685e-09	8.02453318509771	kallisto	1	-0.286048171598513	RSEM	-0.422825969902843	1	0	0	-0.952076950806679	1	0	0	-1.34374966394537	1	0	0	7.24020093576727	9.05630064850285e-07	1	1	-0.286048171598513	1	0	0	221.341	0.066134556394006	0	0.0813844285856836	0	-0.776389837980705	1	0	0
DM8C01G05830	422.182	0.571956610338524	0	0.00179955525281291	1	1	-0.411947671090346	RSEM	1	-0.0497173631151677	RSEM	1	-0.251698626208796	RSEM	1	0.657602904946316	RSEM	1	-0.38934702980742	RSEM	-0.411947671090346	1	0	0	-0.0497173631151677	1	0	0	-0.251698626208796	1	0	0	0.657602904946316	1	0	0	-0.38934702980742	1	0	0	2024.43	0.447131716500527	0	0.0012172275286719	1	-0.173622900178493	1	0	0
DM8C01G05840	7.07782	0.681694489158977	0	0.161852001349625	0	1	0.907093804346463	RSEM	1	1.29805809279806	StringTie	1	2.29897202095037	RSEM	1	-2.55289001755617	RSEM	1	-2.80161921407898	RSEM	0.907093804346463	1	0	0	1.01008636824062	NA		NA	2.29897202095037	1	0	0	-2.55289001755617	1	0	0	-2.80161921407898	1	0	0	41.143	0.807219167006919	0	0.0114646821566767	0	1.6000682912305	1	0	0
DM8C01G05850	97.5726	0.0296007592264719	0	0.000137048196780123	1	1	1.38691981296679	RSEM	0.142880106873881	1.80505848561096	StringTie	0.00479904550375205	2.02268310273272	StringTie	1	-0.726149172277475	RSEM	0.328487478348426	-1.90738661298735	StringTie	1.38691981296679	1	0	0	1.79715898076331	1	0	0	2.1774577604402	0.085530853274149	0	0	-0.726149172277475	1	0	0	-1.99524465243529	1	0	0	353.994	0.00968419722639606	1	2.41954962282259e-07	1	1.39933364993806	1	0	0
DM8C01G05860	91.9738	0.0444712106448854	0	0.0161564395074019	0	1	0.925324870914557	RSEM	1	1.46137993518258	RSEM	0.00479904550375205	2.04355475721249	StringTie	1	-0.742491288487281	RSEM	1	-1.36345370092186	RSEM	0.925324870914557	1	0	0	1.46137993518258	1	0	0	1.94326317945899	0.356906058611069	0	0	-0.742491288487281	1	0	0	-1.36345370092186	1	0	0	380.056	0.0285925430163782	0	0.000288530120276989	1	1.08664725920674	1	0	0
DM8C01G05870	792.641	0.0122134460615771	0	0.784341882606711	0	1	0.151086494439093	RSEM	1	0.412992326710583	RSEM	1	0.0974748908598433	RSEM	1	-0.0300470636270597	RSEM	1	-0.146130086514546	RSEM	0.151086494439093	1	0	0	0.412992326710583	1	0	0	0.0974748908598433	1	0	0	-0.0300470636270597	1	0	0	-0.146130086514546	1	0	0	2737.98	0.00622971658758962	1	0.660073887311678	0	0.162954395580153	1	0	0
DM8C01G05880	316.165	0.522585586372758	0	0.167258659840182	0	1	0.283515515244449	RSEM	1	-0.0993407870255376	RSEM	1	-0.0123575311978762	RSEM	1	-0.236084281469389	RSEM	1	0.282692488106615	RSEM	0.283515515244449	1	0	0	-0.0993407870255376	1	0	0	-0.0123575311978762	1	0	0	-0.236084281469389	1	0	0	0.282692488106615	1	0	0	1170.04	0.561571259961559	0	0.252190215486536	0	0.250000416159329	1	0	0
DM8C01G05890	0.223219	0.905937200073638	0	0.793589448620953	0	NA	NA	NA	1	4.59147987442017	kallisto	NA	NA	NA	NA	NA	NA	NA	NA	NA	2.05207703359488	NA		NA	-0.198446123749337	NA		NA	0.0340995487339669	NA		NA	-2.25322605509793	NA		NA	1.40484169885594	NA		NA	0.459165	0.766934221739993	0	0.972111645068767	0	2.76341649731526	NA		NA
DM8C01G05900	1.71393	0.995452740144016	0	0.630002987630679	0	NA	NA	NA	1	0.80810833092915	StringTie	1	0.841022692797469	StringTie	1	-1.07321847427949	StringTie	1	-0.315479017084482	StringTie	-0.141987390538576	NA		NA	-1.93055855589412	NA		NA	-0.299246202638682	NA		NA	-0.0557784198997926	NA		NA	3.05224327400914	NA		NA	3.92331	0.551099260629977	0	0.920354152530566	0	1.86769555819983	NA		NA
DM8C01G05910	0	NA	0	NA	0	NA	NA	NA	NA	NA	NA	NA	NA	NA	NA	NA	NA	NA	NA	NA	NA	NA		NA	NA	NA		NA	NA	NA		NA	NA	NA		NA	NA	NA		NA	0	NA	0	NA	0	NA	NA		NA
DM8C01G05920	1401.92	0.00249884563393414	1	0.000930014062492695	1	1	0.46728876696527	RSEM	1	0.708569140229535	RSEM	1	0.193604916022273	RSEM	1	-0.639746289798224	RSEM	1	-0.449951108060643	RSEM	0.46728876696527	1	0	0	0.708569140229535	1	0	0	0.193604916022273	1	0	0	-0.639746289798224	1	0	0	-0.449951108060643	1	0	0	4751.36	0.00125511605371978	1	0.00118213398859963	1	0.459030212519473	1	0	0
DM8C01G05930	2476.69	0.0827853747110067	0	0.00678755545726566	1	1	0.484041959899887	RSEM	1	0.315442869156387	RSEM	1	0.36496832784769	RSEM	1	-0.493898923511563	RSEM	1	-0.14793288988013	RSEM	0.484041959899887	1	0	0	0.315442869156387	1	0	0	0.36496832784769	1	0	0	-0.493898923511563	1	0	0	-0.14793288988013	1	0	0	8757.36	0.0374805723287417	0	0.000829418975668532	1	0.485950847188464	1	0	0
DM8C01G05940	2.86797	0.0590949776687931	0	0.650441589890982	0	1	3.87324190372112	StringTie	1	-0.185364454917831	StringTie	1	0.0342017026865402	RSEM	1	1.50271323588136	StringTie	1	8.0252888364597	StringTie	1.89151409874913	NA		NA	2.20148935915958	NA		NA	0.0342017026865402	1	0	0	1.18376395547624	NA		NA	3.83821180995235	NA		NA	9.91844	0.17928579253943	0	0.239992961879414	0	3.87324190372112	1	0	0
DM8C01G05950	0.633667	0.581962236841337	0	0.866119226219253	0	NA	NA	NA	NA	NA	NA	NA	NA	NA	NA	NA	NA	NA	NA	NA	-0.390336168870667	NA		NA	1.22607447816967	NA		NA	0.0342543781259522	NA		NA	3.16589634479619	NA		NA	1.95149174584751	NA		NA	1.58758	0.333781282219046	0	0.813427244623386	0	-0.352141592809161	NA		NA
DM8C01G05960	0	NA	0	NA	0	NA	NA	NA	NA	NA	NA	NA	NA	NA	NA	NA	NA	NA	NA	NA	NA	NA		NA	NA	NA		NA	NA	NA		NA	NA	NA		NA	NA	NA		NA	0	NA	0	NA	0	NA	NA		NA
DM8C01G05970	96.9148	0.0698405361297956	0	0.000194739010707243	1	1	0.662370543632817	RSEM	1	-0.961913497287684	RSEM	1	0.0804607267455541	RSEM	0.178704581537431	-2.90011499358359	RSEM	1	-0.53439026399286	RSEM	0.662370543632817	1	0	0	-0.961913497287684	1	0	0	0.0804607267455541	1	0	0	-2.90011499358359	0.178704581537431	0	0	-0.53439026399286	1	0	0	353.093	0.0713542694177654	0	0.000107582261943369	1	0.600324227376056	1	0	0
DM8C01G05980	0.0720291	0.956979827039348	0	0.947285225903106	0	NA	NA	NA	NA	NA	NA	NA	NA	NA	NA	NA	NA	NA	NA	NA	-0.390364650073351	NA		NA	-0.198397583760991	NA		NA	0.0342038583584536	NA		NA	1.5746425386427	NA		NA	-0.0643789362550185	NA		NA	0.576846	0.673932974149807	0	0.780734086151102	0	-0.352098856566002	NA		NA
DM8C01G05990	0	NA	0	NA	0	NA	NA	NA	1	3.11112684724498	kallisto	NA	NA	NA	NA	NA	NA	NA	NA	NA	NA	NA		NA	NA	NA		NA	NA	NA		NA	NA	NA		NA	NA	NA		NA	0	NA	0	NA	0	NA	NA		NA
DM8C01G06000	0	NA	0	NA	0	NA	NA	NA	NA	NA	NA	NA	NA	NA	NA	NA	NA	NA	NA	NA	NA	NA		NA	NA	NA		NA	NA	NA		NA	NA	NA		NA	NA	NA		NA	0.144211	0.873783857727521	0	0.902649478528147	0	-0.35215677218368	NA		NA
DM8C01G06010	0	NA	0	NA	0	NA	NA	NA	NA	NA	NA	NA	NA	NA	NA	NA	NA	NA	NA	NA	NA	NA		NA	NA	NA		NA	NA	NA		NA	NA	NA		NA	NA	NA		NA	0	NA	0	NA	0	NA	NA		NA
DM8C01G06020	34.0292	0.0468673655565289	0	0.00278965810997688	1	1	-0.310744843515594	RSEM	1	-0.0216741208294438	RSEM	1	-0.315984046129985	RSEM	0.00314366726688768	-3.63956254204483	kallisto	1	-0.626124888472406	RSEM	-0.310744843515594	1	0	0	-0.0216741208294438	1	0	0	-0.315984046129985	1	0	0	-3.12827951869248	0.404144640932127	0	0	-0.626124888472406	1	0	0	169.371	0.0651058225839535	0	0.000239530909782647	1	-0.0519916710009573	1	0	0
DM8C01G06030	0.981432	0.290304543080994	0	0.765257087903078	0	NA	NA	NA	1	-0.185350898283605	StringTie	1	0.0431866583123147	StringTie	NA	NA	NA	1	6.02693348672135	StringTie	2.58118205205675	NA		NA	1.22963882443857	NA		NA	0.0341750842844829	NA		NA	-0.500489087617119	NA		NA	2.75904956608398	NA		NA	2.88221	0.422722286909362	0	0.602626491778195	0	3.19136653495967	NA		NA
DM8C01G06040	498.109	0.290390553833967	0	0.0867085779068094	0	1	0.343213705165576	RSEM	1	-0.0722752834615701	RSEM	1	-0.290330352509543	RSEM	1	-0.133626160127817	RSEM	1	0.47911157822406	RSEM	0.343213705165576	1	0	0	-0.0722752834615701	1	0	0	-0.290330352509543	1	0	0	-0.133626160127817	1	0	0	0.47911157822406	1	0	0	1752.7	0.357481076665989	0	0.0229642898804981	0	0.332374163062971	1	0	0
DM8C01G06050	184.271	0.597413073039472	0	0.159033393319871	0	1	-0.0179306125429597	RSEM	1	-0.239350520544169	RSEM	1	-0.0144061577876448	RSEM	1	0.404133588722527	RSEM	1	0.620526667685324	RSEM	-0.0179306125429597	1	0	0	-0.239350520544169	1	0	0	-0.0144061577876448	1	0	0	0.404133588722527	1	0	0	0.620526667685324	1	0	0	960.807	0.0781128685712102	0	0.130173995373251	0	0.0789580798195056	1	0	0
DM8C01G06060	0	NA	0	NA	0	NA	NA	NA	NA	NA	NA	NA	NA	NA	NA	NA	NA	NA	NA	NA	NA	NA		NA	NA	NA		NA	NA	NA		NA	NA	NA		NA	NA	NA		NA	0	NA	0	NA	0	NA	NA		NA
DM8C01G06070	0	NA	0	NA	0	NA	NA	NA	NA	NA	NA	NA	NA	NA	NA	NA	NA	NA	NA	NA	NA	NA		NA	NA	NA		NA	NA	NA		NA	NA	NA		NA	NA	NA		NA	0	NA	0	NA	0	NA	NA		NA
DM8C01G06080	0	NA	0	NA	0	NA	NA	NA	NA	NA	NA	NA	NA	NA	NA	NA	NA	NA	NA	NA	NA	NA		NA	NA	NA		NA	NA	NA		NA	NA	NA		NA	NA	NA		NA	0	NA	0	NA	0	NA	NA		NA
DM8C01G06090	59.6044	0.000505995563811384	1	0.322756264416553	0	1	0.787330366283843	RSEM	1	0.707822250873582	RSEM	1	1.48739054184753	RSEM	1	0.985006719460629	RSEM	1	0.905324882602517	RSEM	0.787330366283843	1	0	0	0.707822250873582	1	0	0	1.48739054184753	1	0	0	0.985006719460629	1	0	0	0.905324882602517	1	0	0	466.409	0.000678764509635114	1	0.0020798194293635	1	0.503237905683989	1	0	0
DM8C01G06100	1.46218	0.976284795420763	0	0.455874050987781	0	0.254288073233367	6.30665154758913	StringTie	1	-0.185468820641858	StringTie	0.625420579375437	5.48744499712645	StringTie	1	-3.12045182155247	StringTie	1	3.18980314160494	StringTie	-0.713919350184877	NA		NA	-2.79680273091557	NA		NA	-0.272127227463449	NA		NA	1.96173064803359	NA		NA	4.49066729138186	NA		NA	30.1479	0.00399044586100718	1	0.0193537287014526	0	6.30665154758913	0.254288073233367	0	0
DM8C01G06110	51.4324	0.00083588137937689	1	0.662662889115836	0	1	1.74785074547177	RSEM	1	1.3609294089618	RSEM	1	1.91424339680821	RSEM	1	-0.621281768963411	RSEM	1	-0.62323257287335	RSEM	1.74785074547177	1	0	0	1.3609294089618	1	0	0	1.91424339680821	1	0	0	-0.621281768963411	1	0	0	-0.62323257287335	1	0	0	230.929	6.69527773027613e-05	1	0.907450693010691	0	1.08707831565981	1	0	0
DM8C01G06120	0.43689	0.725693563126124	0	0.868321947313792	0	NA	NA	NA	NA	NA	NA	NA	NA	NA	NA	NA	NA	NA	NA	NA	0.624713503351627	NA		NA	-1.82391025260305	NA		NA	0.64673903364016	NA		NA	-3.06394767867424	NA		NA	-0.676919945644265	NA		NA	1.98791	0.398810811273712	0	0.851176915295882	0	-0.958658865195186	NA		NA
DM8C01G06130	0	NA	0	NA	0	NA	NA	NA	NA	NA	NA	NA	NA	NA	NA	NA	NA	NA	NA	NA	NA	NA		NA	NA	NA		NA	NA	NA		NA	NA	NA		NA	NA	NA		NA	0	NA	0	NA	0	NA	NA		NA
DM8C01G06140	16.2914	0.469901951875155	0	0.94234731339858	0	1	-0.35860467156537	RSEM	1	-0.940200325441672	RSEM	1	-0.328907956972961	RSEM	1	0.469701657182977	RSEM	1	-0.04376358759571	RSEM	-0.35860467156537	1	0	0	-0.940200325441672	1	0	0	-0.328907956972961	1	0	0	0.469701657182977	1	0	0	-0.04376358759571	1	0	0	94.2389	0.585431828857489	0	0.389844828823578	0	-0.270448950570022	1	0	0
DM8C01G06150	20.4448	0.00921698958620703	1	0.152409722017275	0	0.420221405609677	1.84473337504681	StringTie	1	0.683807758860489	RSEM	1	-0.554382892251214	RSEM	1	1.88787006288288	RSEM	1	1.84473430988341	RSEM	0.614352172736887	1	0	0	0.683807758860489	1	0	0	-0.554382892251214	1	0	0	1.88787006288288	1	0	0	1.84473430988341	1	0	0	314.599	1.90037783300555e-17	1	0.674150659758992	0	1.84473337504681	0.420221405609677	0	0
DM8C01G06160	30.8615	0.819622886805616	0	0.778886178795797	0	1	0.0871311712037642	RSEM	1	-0.319312563112086	RSEM	1	0.0733460850967747	RSEM	1	0.475019918940626	RSEM	1	0.765600393979184	RSEM	0.0871311712037642	1	0	0	-0.319312563112086	1	0	0	0.0733460850967747	1	0	0	0.475019918940626	1	0	0	0.765600393979184	1	0	0	149.861	0.593299207516516	0	0.0531052253500052	0	-0.364855724088797	1	0	0
DM8C01G06170	0	NA	0	NA	0	NA	NA	NA	NA	NA	NA	NA	NA	NA	NA	NA	NA	NA	NA	NA	NA	NA		NA	NA	NA		NA	NA	NA		NA	NA	NA		NA	NA	NA		NA	0	NA	0	NA	0	NA	NA		NA
DM8C01G06180	94.5832	6.08151903561149e-07	1	0.22483902757557	0	1	1.12975447053038	RSEM	1	0.523870636450053	RSEM	1	0.869150358682997	RSEM	0.587557745005851	1.60881035262573	StringTie	0.837330608520204	1.65662401896273	StringTie	1.12975447053038	1	0	0	0.523870636450053	1	0	0	0.869150358682997	1	0	0	0.543292058709992	1	0	0	0.888463859429875	1	0	0	529.434	0.00198032961565695	1	1.35007287155211e-08	1	0.425479480078156	1	0	0
DM8C01G06190	0	NA	0	NA	0	NA	NA	NA	NA	NA	NA	NA	NA	NA	NA	NA	NA	NA	NA	NA	NA	NA		NA	NA	NA		NA	NA	NA		NA	NA	NA		NA	NA	NA		NA	0.0804985	0.944182985287042	0	0.955855285430337	0	-0.352201637196948	NA		NA
DM8C01G06200	71.1327	0.0173303876532093	0	0.192909928783198	0	1	0.304824066463905	RSEM	1	0.124300310425173	RSEM	1	0.600130127651965	RSEM	1	0.803972874043328	RSEM	1	0.842877733589279	RSEM	0.304824066463905	1	0	0	0.124300310425173	1	0	0	0.600130127651965	1	0	0	0.803972874043328	1	0	0	0.842877733589279	1	0	0	417.763	0.00334640239096819	1	0.000191781206150852	1	0.289417429433597	1	0	0
DM8C01G06210	19.2267	0.0121180300986351	0	0.221242182334796	0	1	0.994468122892972	RSEM	1	0.0932341708210608	RSEM	1	-0.240085797750479	RSEM	1	1.42842803041496	RSEM	1	1.90297904919592	RSEM	0.994468122892972	1	0	0	0.0932341708210608	1	0	0	-0.240085797750479	1	0	0	1.42842803041496	1	0	0	1.90297904919592	1	0	0	159.661	0.000611323047955139	1	0.171193826786802	0	0.840061276027876	1	0	0
DM8C01G06220	5655.86	7.13621609668802e-06	1	0.112823041252997	0	1	0.0158677365503262	RSEM	1	0.359033803814697	RSEM	1	0.0810020950213925	RSEM	1	-0.267897534525708	RSEM	1	-0.15835278763691	RSEM	0.0158677365503262	1	0	0	0.359033803814697	1	0	0	0.0810020950213925	1	0	0	-0.267897534525708	1	0	0	-0.15835278763691	1	0	0	21100	7.80958873519228e-07	1	0.0476765126292599	0	0.00230150827769457	1	0	0
DM8C01G06230	0	NA	0	NA	0	NA	NA	NA	1	5.78546591746573	StringTie	1	4.7563920595164	StringTie	1	-5.16068271685816	StringTie	1	-6.48951396916586	StringTie	NA	NA		NA	NA	NA		NA	NA	NA		NA	NA	NA		NA	NA	NA		NA	4.5209	0.837931559240532	0	0.392944941194194	0	4.31412659249425	NA		NA
DM8C01G06240	399.005	4.13980526612426e-09	1	0.00837610505451774	1	1	0.642344959264183	RSEM	1	0.972820860314578	RSEM	1	0.714678273837026	RSEM	1	0.938374729444752	RSEM	1	0.670093094263038	RSEM	0.642344959264183	1	0	0	0.972820860314578	1	0	0	0.714678273837026	1	0	0	0.938374729444752	1	0	0	0.670093094263038	1	0	0	1824.28	1.20614607158132e-18	1	0.0149330167169101	0	0.833474662393553	1	0	0
DM8C01G06250	0.895999	0.543240142793816	0	0.630104485285215	0	NA	NA	NA	1	2.77745277287036	StringTie	1	3.99442588043	StringTie	NA	NA	NA	1	-6.97346321034105	StringTie	3.39639032789535	NA		NA	1.22495720053933	NA		NA	2.67926978656792	NA		NA	-3.26924636767867	NA		NA	-4.13290904022702	NA		NA	2.56488	0.593782555135523	0	0.44123755081614	0	4.86180892517642	NA		NA
DM8C01G06260	155.917	0.106980563714634	0	0.977426489425316	0	1	0.0166514136843043	RSEM	1	-0.288597433293707	RSEM	1	-0.385336284338271	RSEM	1	-0.0756291725047244	RSEM	1	-0.0512325992215391	RSEM	0.0166514136843043	1	0	0	-0.288597433293707	1	0	0	-0.385336284338271	1	0	0	-0.0756291725047244	1	0	0	-0.0512325992215391	1	0	0	707.414	0.0578836468797348	0	0.903796724359871	0	-0.000137369434207141	1	0	0
DM8C01G06270	1043.58	0.00500140493682482	1	3.41979232600213e-05	1	1	-0.510716546618871	RSEM	1	-1.43648032956916	RSEM	1	-0.888634364186508	RSEM	1	-0.0263271816521292	RSEM	1	1.16624242264711	RSEM	-0.510716546618871	1	0	0	-1.43648032956916	1	0	0	-0.888634364186508	1	0	0	-0.0263271816521292	1	0	0	1.16624242264711	1	0	0	5519.5	0.0127735973474594	0	6.08380377375856e-05	1	-0.372384643968708	1	0	0
DM8C01G06280	527.411	0.0178273472902715	0	0.968457069481697	0	1	0.439568011502743	RSEM	1	0.115055942729772	RSEM	1	0.167267312359636	RSEM	1	-0.0729241144035007	RSEM	1	-0.0294354394796888	RSEM	0.439568011502743	1	0	0	0.115055942729772	1	0	0	0.167267312359636	1	0	0	-0.0729241144035007	1	0	0	-0.0294354394796888	1	0	0	2000.35	0.000828769239894215	1	0.969557436871192	0	0.475350754456459	1	0	0
DM8C01G06290	26.9674	0.000264148260542278	1	0.849509675736638	0	1	1.80136073751341	RSEM	1	0.845509218551793	RSEM	1	1.49278296237411	RSEM	1	-0.203451726164664	RSEM	1	0.281928956545052	RSEM	1.80136073751341	1	0	0	0.845509218551793	1	0	0	1.49278296237411	1	0	0	-0.203451726164664	1	0	0	0.281928956545052	1	0	0	99.839	2.13585288090136e-06	1	0.761408761087079	0	2.11196628175568	1	0	0
DM8C01G06300	0.508195	0.829412791802459	0	0.879592650215637	0	1	-0.185293872311564	StringTie	1	0.522394657888581	StringTie	1	0.257853599787941	StringTie	1	0.0203912238967301	StringTie	1	-0.607331702436673	StringTie	-3.75510067543772	NA		NA	-1.16584957527747	NA		NA	-3.33051807338433	NA		NA	3.55374073479657	NA		NA	0.902967010377421	NA		NA	78.9932	0.394162945536844	0	0.52512691233336	0	-0.185293872311564	1	0	0
DM8C01G06310	0.666841	0.660391691763868	0	0.763313605122507	0	NA	NA	NA	1	-0.185368750286971	StringTie	1	0.043253623651012	StringTie	NA	NA	NA	1	-0.0592143918781088	StringTie	-0.390275435048141	NA		NA	-0.198352980147654	NA		NA	0.0342930720839226	NA		NA	4.63655326672111	NA		NA	-0.0644681467311144	NA		NA	2.55009	0.521195082807185	0	0.624619513921581	0	-0.352036544075187	NA		NA
DM8C01G06320	72.237	0.00668869026677189	1	0.258278910766841	0	1	-0.48224997488129	RSEM	1	-0.346725233419018	RSEM	1	1.4580342519002	RSEM	1	-1.00204508692741	RSEM	1	-0.468751648862749	RSEM	-0.48224997488129	1	0	0	-0.346725233419018	1	0	0	1.4580342519002	1	0	0	-1.00204508692741	1	0	0	-0.468751648862749	1	0	0	425.37	1.15702298153614e-05	1	0.357576361381539	0	-0.789426137861587	1	0	0
DM8C01G06330	0	NA	0	NA	0	NA	NA	NA	1	-2.4856711304871	kallisto	NA	NA	NA	NA	NA	NA	NA	NA	NA	NA	NA		NA	NA	NA		NA	NA	NA		NA	NA	NA		NA	NA	NA		NA	0	NA	0	NA	0	NA	NA		NA
DM8C01G06340	0	NA	0	NA	0	NA	NA	NA	NA	NA	NA	NA	NA	NA	NA	NA	NA	NA	NA	NA	NA	NA		NA	NA	NA		NA	NA	NA		NA	NA	NA		NA	NA	NA		NA	0	NA	0	NA	0	NA	NA		NA
DM8C01G06350	0	NA	0	NA	0	NA	NA	NA	NA	NA	NA	NA	NA	NA	NA	NA	NA	NA	NA	NA	NA	NA		NA	NA	NA		NA	NA	NA		NA	NA	NA		NA	NA	NA		NA	0	NA	0	NA	0	NA	NA		NA
DM8C01G06360	101.122	0.440826272712623	0	0.17916301043149	0	1	-0.596976750142713	RSEM	1	0.205869005896025	RSEM	1	0.226110640228149	RSEM	1	0.567262179385735	RSEM	1	-0.366228163326421	RSEM	-0.596976750142713	1	0	0	0.205869005896025	1	0	0	0.226110640228149	1	0	0	0.567262179385735	1	0	0	-0.366228163326421	1	0	0	376.367	0.512612069234293	0	0.188756063573702	0	-0.461275849124987	1	0	0
DM8C01G06370	0	NA	0	NA	0	NA	NA	NA	NA	NA	NA	NA	NA	NA	NA	NA	NA	NA	NA	NA	NA	NA		NA	NA	NA		NA	NA	NA		NA	NA	NA		NA	NA	NA		NA	0	NA	0	NA	0	NA	NA		NA
DM8C01G06380	0.0831792	0.949012621514269	0	0.952134007488254	0	NA	NA	NA	NA	NA	NA	NA	NA	NA	NA	NA	NA	NA	NA	NA	1.22909785538182	NA		NA	-0.19846495087453	NA		NA	0.0340927118598764	NA		NA	-1.43024945352357	NA		NA	-0.0642677939765459	NA		NA	0.248194	0.756553786260279	0	0.88401857816481	0	-0.352388454373164	NA		NA
DM8C01G06390	2327.81	0.000547303627792267	1	0.00113672508907372	1	1	-0.477325022407854	RSEM	1	-0.918345971654163	RSEM	1	-0.558483131036974	RSEM	1	-0.0189691612697574	RSEM	1	0.645268777566241	RSEM	-0.477325022407854	1	0	0	-0.918345971654163	1	0	0	-0.558483131036974	1	0	0	-0.0189691612697574	1	0	0	0.645268777566241	1	0	0	9310.1	0.00115111473807981	1	0.000372466697928987	1	-0.456859067319686	1	0	0
DM8C01G06400	90.9589	5.19494354772561e-39	1	0.758931750885604	0	3.0843835002495e-05	2.78267993504689	kallisto	1	-0.0632427048645487	RSEM	1	1.23565827663465	RSEM	1	-0.388092124708512	RSEM	1	-0.362418514029374	RSEM	2.86435269196791	0.000885885982031399	1	1	-0.0632427048645487	1	0	0	1.23565827663465	1	0	0	-0.388092124708512	1	0	0	-0.362418514029374	1	0	0	301.937	1.09228922086337e-33	1	0.504857937360113	0	2.90533358977774	8.93795127918807e-05	1	1
DM8C01G06410	0	NA	0	NA	0	NA	NA	NA	NA	NA	NA	NA	NA	NA	NA	NA	NA	NA	NA	NA	NA	NA		NA	NA	NA		NA	NA	NA		NA	NA	NA		NA	NA	NA		NA	0	NA	0	NA	0	NA	NA		NA
DM8C01G06420	1.75121	0.779605755545824	0	0.103605484125948	0	1	4.6724247483165	StringTie	1	-0.185541407228463	StringTie	1	4.75712059802324	StringTie	1	-2.78176886916297	StringTie	1	0.138181849456863	StringTie	-3.10410474318161	NA		NA	-4.43829217283377	NA		NA	-4.20567399204586	NA		NA	7.25595501713174	NA		NA	7.93070040183599	NA		NA	6.04482	0.203569704878718	0	0.704442720427915	0	4.6724247483165	1	0	0
DM8C01G06430	0.0605241	0.96117079327339	0	0.964450081602776	0	NA	NA	NA	NA	NA	NA	NA	NA	NA	NA	NA	NA	NA	NA	NA	0.98772058697124	NA		NA	-0.198457918213245	NA		NA	0.0341032611335701	NA		NA	-1.18887921813289	NA		NA	-0.0642783428403926	NA		NA	0.613072	0.653803674667344	0	0.786614929230534	0	4.18398084291827	NA		NA
DM8C01G06440	81.2758	0.0202236525069891	0	0.0555031382429843	0	1	0.45372676158133	RSEM	1	1.20700864004612	RSEM	1	1.05651726426602	RSEM	1	0.355799424611071	RSEM	1	-0.810561754576309	RSEM	0.45372676158133	1	0	0	1.20700864004612	1	0	0	1.05651726426602	1	0	0	0.355799424611071	1	0	0	-0.810561754576309	1	0	0	290.114	0.0221679955398745	0	0.0173114145318368	0	0.436108518518885	1	0	0
DM8C01G06450	0	NA	0	NA	0	NA	NA	NA	NA	NA	NA	NA	NA	NA	NA	NA	NA	NA	NA	NA	NA	NA		NA	NA	NA		NA	NA	NA		NA	NA	NA		NA	NA	NA		NA	0	NA	0	NA	0	NA	NA		NA
DM8C01G06460	530.396	0.144908986197762	0	0.0436557943355487	0	1	-0.390333127402567	RSEM	1	-0.198369871852733	RSEM	1	0.03424147893852	RSEM	4.49612293994957e-09	17.4668188997021	StringTie	1	-0.0644156880981101	RSEM	-0.390333127402567	1	0	0	-0.198369871852733	1	0	0	0.03424147893852	1	0	0	14.2760357181549	8.29481089671993e-06	1	1	-0.0644156880981101	1	0	0	4946.55	0.0339920543665959	0	0.0433746135368006	0	-0.352135249080716	1	0	0
DM8C01G06470	0.190526	0.842068777944504	0	0.881788358939657	0	NA	NA	NA	NA	NA	NA	NA	NA	NA	NA	NA	NA	NA	NA	NA	-0.390328376406362	NA		NA	-0.198379448512888	NA		NA	0.034240131496987	NA		NA	2.81957555126638	NA		NA	-0.0644152080723991	NA		NA	0	NA	0	NA	0	NA	NA		NA
DM8C01G06480	0	NA	0	NA	0	NA	NA	NA	1	1.50365576464764	kallisto	1	0.889620539816118	kallisto	NA	NA	NA	NA	NA	NA	NA	NA		NA	NA	NA		NA	NA	NA		NA	NA	NA		NA	NA	NA		NA	1.00013	0.810087754052647	0	0.825982602418598	0	-3.94328591147381	NA		NA
DM8C01G06490	0.291851	0.919862881306418	0	0.917186475383597	0	1	0.464756652061756	kallisto	1	0.981744755712334	kallisto	1	0.211163862283619	kallisto	1	-0.0937205641486249	kallisto	1	-0.34957470034951	kallisto	1.82061201585005	NA		NA	2.32990840216452	NA		NA	0.0339563547519885	NA		NA	-2.02170954517864	NA		NA	-2.59255885938307	NA		NA	1.41845	0.527068391560843	0	0.833329605193447	0	-2.14829947934548	NA		NA
DM8C01G06500	332.197	0.434001185766543	0	0.263724098165729	0	1	0.199843276719158	RSEM	1	0.0368863986888456	RSEM	1	0.0634697052320597	RSEM	1	-0.390547910894796	RSEM	1	-0.420681907758591	RSEM	0.199843276719158	1	0	0	0.0368863986888456	1	0	0	0.0634697052320597	1	0	0	-0.390547910894796	1	0	0	-0.420681907758591	1	0	0	1548.02	0.696221807792407	0	0.285070909027924	0	0.223809569445151	1	0	0
DM8C01G06510	312.553	0.169027652426961	0	0.108163468374752	0	1	-0.186758898511677	RSEM	1	-0.262750669186949	RSEM	1	-0.194789203688847	RSEM	1	0.680497518786304	RSEM	1	0.0290642285441003	RSEM	-0.186758898511677	1	0	0	-0.262750669186949	1	0	0	-0.194789203688847	1	0	0	0.680497518786304	1	0	0	0.0290642285441003	1	0	0	1425.04	0.0852531574794819	0	0.129378097270749	0	-0.278843098599739	1	0	0
DM8C01G06520	422.298	0.677000443589847	0	0.088788895721831	0	1	-0.0400076328018642	RSEM	1	-0.275356987153796	RSEM	1	-0.162172618145223	RSEM	1	-0.180997160201365	RSEM	1	0.350899181484551	RSEM	-0.0400076328018642	1	0	0	-0.275356987153796	1	0	0	-0.162172618145223	1	0	0	-0.180997160201365	1	0	0	0.350899181484551	1	0	0	2493.15	0.291556493451344	0	0.0486724144937079	0	-0.115596791786933	1	0	0
DM8C01G06530	0	NA	0	NA	0	NA	NA	NA	NA	NA	NA	NA	NA	NA	NA	NA	NA	NA	NA	NA	NA	NA		NA	NA	NA		NA	NA	NA		NA	NA	NA		NA	NA	NA		NA	0	NA	0	NA	0	NA	NA		NA
DM8C01G06540	0	NA	0	NA	0	NA	NA	NA	NA	NA	NA	NA	NA	NA	NA	NA	NA	NA	NA	NA	NA	NA		NA	NA	NA		NA	NA	NA		NA	NA	NA		NA	NA	NA		NA	0	NA	0	NA	0	NA	NA		NA
DM8C01G06550	0	NA	0	NA	0	NA	NA	NA	NA	NA	NA	NA	NA	NA	NA	NA	NA	NA	NA	NA	NA	NA		NA	NA	NA		NA	NA	NA		NA	NA	NA		NA	NA	NA		NA	0	NA	0	NA	0	NA	NA		NA
DM8C01G06560	0	NA	0	NA	0	NA	NA	NA	NA	NA	NA	NA	NA	NA	NA	NA	NA	NA	NA	NA	NA	NA		NA	NA	NA		NA	NA	NA		NA	NA	NA		NA	NA	NA		NA	0	NA	0	NA	0	NA	NA		NA
DM8C01G06570	0.457558	0.96918677548686	0	0.690998122887814	0	NA	NA	NA	NA	NA	NA	NA	NA	NA	NA	NA	NA	NA	NA	NA	-0.390433619996847	NA		NA	1.29064834518569	NA		NA	1.4044743053499	NA		NA	2.06695428534805	NA		NA	-2.92372979634899	NA		NA	0	NA	0	NA	0	NA	NA		NA
DM8C01G06580	0.722148	0.804617896109884	0	0.996544362052539	0	1	-0.476464182162181	StringTie	1	-1.93036016447007	StringTie	1	-0.497857426937575	StringTie	1	0.707833046646399	StringTie	1	1.24328064620143	StringTie	0.968046580789069	NA		NA	-0.198500517417284	NA		NA	2.73552590332408	NA		NA	-0.32582115761357	NA		NA	-1.3311324393154	NA		NA	38.7473	0.0179929627436066	0	0.450199954575718	0	-0.476464182162181	1	0	0
DM8C01G06590	22.0501	3.07252558070523e-08	1	0.0729195763214101	0	0.0175199401468153	6.58599871460708	StringTie	0.00528175612286744	7.318591163681	StringTie	0.0136723764998235	6.63151621411482	StringTie	0.514339556769078	-4.30565769373692	StringTie	0.0960418458103759	3.73902509406926	kallisto	4.80587027859443	0.791522767820116	0	0	5.34562226085146	0.490333344744914	0	0	4.78433934671312	0.710596052468289	0	0	-3.15171732946498	1	0	0	-1.28189964418449	1	0	0	108.488	3.21186132478886e-11	1	0.00505559346213489	1	6.58599871460708	0.0175199401468153	0	0
DM8C01G06600	331.711	2.44636230992646e-07	1	0.762877300277306	0	1	-0.525060770700712	RSEM	1	-1.0194220544669	RSEM	1	-0.373952060331125	RSEM	1	0.0419800941557911	RSEM	1	0.22533306952805	RSEM	-0.525060770700712	1	0	0	-1.0194220544669	1	0	0	-0.373952060331125	1	0	0	0.0419800941557911	1	0	0	0.22533306952805	1	0	0	1196.57	6.5910537576226e-10	1	0.690116154716922	0	-0.55400336868654	1	0	0
DM8C01G06610	21.3736	0.942336860939486	0	0.62323002068423	0	1	0.419294153289997	RSEM	1	0.217173583526967	RSEM	1	-0.173837796822379	RSEM	1	-0.896970358492364	RSEM	1	-0.718779027483878	RSEM	0.419294153289997	1	0	0	0.217173583526967	1	0	0	-0.173837796822379	1	0	0	-0.896970358492364	1	0	0	-0.718779027483878	1	0	0	94.3972	0.733349947926107	0	0.600664426210849	0	0.537929309902086	1	0	0
DM8C01G06620	0	NA	0	NA	0	NA	NA	NA	NA	NA	NA	NA	NA	NA	NA	NA	NA	NA	NA	NA	NA	NA		NA	NA	NA		NA	NA	NA		NA	NA	NA		NA	NA	NA		NA	0	NA	0	NA	0	NA	NA		NA
DM8C01G06630	0	NA	0	NA	0	NA	NA	NA	NA	NA	NA	NA	NA	NA	NA	NA	NA	NA	NA	NA	NA	NA		NA	NA	NA		NA	NA	NA		NA	NA	NA		NA	NA	NA		NA	0	NA	0	NA	0	NA	NA		NA
DM8C01G06640	0	NA	0	NA	0	NA	NA	NA	NA	NA	NA	NA	NA	NA	NA	NA	NA	NA	NA	NA	NA	NA		NA	NA	NA		NA	NA	NA		NA	NA	NA		NA	NA	NA		NA	0	NA	0	NA	0	NA	NA		NA
DM8C01G06650	5.02776	8.35554329236256e-05	1	0.747876565800787	0	0.218520448226287	-6.87985992140058	RSEM	1	-3.02826070675582	StringTie	1	-1.86561781703098	RSEM	1	2.08896551712291	RSEM	1	1.43074618575179	RSEM	-6.87985992140058	0.218520448226287	0	0	-2.29216647333183	NA		NA	-1.86561781703098	1	0	0	2.08896551712291	1	0	0	1.43074618575179	1	0	0	24.8444	0.0172616851210446	0	0.523178654300982	0	-3.22060520546365	1	0	0
DM8C01G06660	59.6486	0.0665462881299985	0	0.916023666962864	0	1	0.358946029118875	RSEM	1	0.44780606593049	RSEM	1	-0.0566563960431752	RSEM	1	0.194528311044523	RSEM	1	0.0274809981766108	RSEM	0.358946029118875	1	0	0	0.44780606593049	1	0	0	-0.0566563960431752	1	0	0	0.194528311044523	1	0	0	0.0274809981766108	1	0	0	1001.98	0.0913014856235912	0	0.305269023804231	0	0.289615694774436	1	0	0
DM8C01G06670	108.651	0.336759046079336	0	0.229155245038895	0	1	-0.245662290145388	RSEM	1	-0.250339794589866	RSEM	1	0.269083599345242	RSEM	1	0.828889672163456	RSEM	1	-0.0533981710985092	RSEM	-0.245662290145388	1	0	0	-0.250339794589866	1	0	0	0.269083599345242	1	0	0	0.828889672163456	1	0	0	-0.0533981710985092	1	0	0	392.11	0.260035267314839	0	0.344806888468471	0	-0.0666111621236497	1	0	0
DM8C01G06680	110.737	0.923604421726463	0	0.123468154311191	0	1	0.292251791769437	RSEM	1	0.011897730711529	RSEM	1	0.0756443105789733	RSEM	1	-0.817911256679103	RSEM	1	-0.11686892875029	RSEM	0.292251791769437	1	0	0	0.011897730711529	1	0	0	0.0756443105789733	1	0	0	-0.817911256679103	1	0	0	-0.11686892875029	1	0	0	874.147	0.808740138245366	0	0.343699478599814	0	0.136013080699134	1	0	0
DM8C01G06690	262.968	0.880333775585045	0	0.00591116569593857	1	1	-0.411439227855053	RSEM	1	-0.226248519926079	RSEM	1	-0.511003105113511	RSEM	1	0.833510631353204	RSEM	1	0.643634665438113	RSEM	-0.411439227855053	1	0	0	-0.226248519926079	1	0	0	-0.511003105113511	1	0	0	0.833510631353204	1	0	0	0.643634665438113	1	0	0	1291.56	0.594525534915331	0	0.000319436538957133	1	-0.578919263172837	1	0	0
DM8C01G06700	0	NA	0	NA	0	NA	NA	NA	NA	NA	NA	NA	NA	NA	NA	NA	NA	NA	NA	NA	NA	NA		NA	NA	NA		NA	NA	NA		NA	NA	NA		NA	NA	NA		NA	0	NA	0	NA	0	NA	NA		NA
DM8C01G06710	1.348	0.207877205891596	0	0.686433336162176	0	1	-0.352100347022552	StringTie	1	-0.185332677948919	StringTie	1	0.0432333107173607	StringTie	1	6.73971992203093	StringTie	1	7.13349659566749	StringTie	1.1623225646084	NA		NA	1.23591617298701	NA		NA	0.0342031891125033	NA		NA	0.0242975704853876	NA		NA	3.75729306056726	NA		NA	7.22469	0.405905223822183	0	0.296444464103748	0	-0.352100347022552	1	0	0
DM8C01G06720	344.292	0.00342965833107035	1	0.842256108388656	0	1	0.610010792889595	RSEM	1	0.852914373913132	RSEM	1	0.776823858546817	RSEM	1	-0.164805907711591	RSEM	1	-0.237251560212764	RSEM	0.610010792889595	1	0	0	0.852914373913132	1	0	0	0.776823858546817	1	0	0	-0.164805907711591	1	0	0	-0.237251560212764	1	0	0	1267.25	0.00971768153824687	1	0.986207703774379	0	0.463591985907541	1	0	0
DM8C01G06730	0	NA	0	NA	0	NA	NA	NA	NA	NA	NA	NA	NA	NA	NA	NA	NA	NA	NA	NA	NA	NA		NA	NA	NA		NA	NA	NA		NA	NA	NA		NA	NA	NA		NA	0	NA	0	NA	0	NA	NA		NA
DM8C01G06740	0	NA	0	NA	0	NA	NA	NA	NA	NA	NA	NA	NA	NA	NA	NA	NA	NA	NA	NA	NA	NA		NA	NA	NA		NA	NA	NA		NA	NA	NA		NA	NA	NA		NA	0	NA	0	NA	0	NA	NA		NA
DM8C01G06750	0	NA	0	NA	0	NA	NA	NA	NA	NA	NA	NA	NA	NA	NA	NA	NA	NA	NA	NA	NA	NA		NA	NA	NA		NA	NA	NA		NA	NA	NA		NA	NA	NA		NA	0	NA	0	NA	0	NA	NA		NA
DM8C01G06760	1.41958	0.275830875889521	0	0.965466885589441	0	1	0.143912071581349	kallisto	1	1.60727229128958	kallisto	1	2.21311069595412	kallisto	1	-2.04342642580459	kallisto	1	-1.78839879234877	kallisto	-3.12920511274903	NA		NA	-0.491578964295307	NA		NA	-0.890346756393005	NA		NA	-0.205380203552551	NA		NA	-1.4771075258814	NA		NA	0.613072	0.653803674667344	0	0.786614929230534	0	4.18398084291827	NA		NA
DM8C01G06770	12.0218	0.590424204230926	0	0.159578356241608	0	1	-1.44672452061684	RSEM	1	-1.56289431998933	RSEM	1	-2.10119200543964	RSEM	1	1.95754796134314	RSEM	1	2.34953040299311	RSEM	-1.44672452061684	1	0	0	-1.56289431998933	1	0	0	-2.10119200543964	1	0	0	1.95754796134314	1	0	0	2.34953040299311	1	0	0	47.9741	0.0229263269173174	0	0.18043460186755	0	-1.54007788877729	1	0	0
DM8C01G06780	3.04848	0.273667554453664	0	0.314266565362975	0	1	0.506804706192502	StringTie	1	1.82648487788935	StringTie	1	-0.758975021559834	RSEM	1	-1.69606287169295	StringTie	1	-1.24312378951409	StringTie	-4.92861862582338	NA		NA	-1.28818673872871	NA		NA	-0.758975021559834	1	0	0	4.52142118372393	NA		NA	2.51021922671843	NA		NA	38.8006	0.481147608547159	0	0.80541559065943	0	0.506804706192502	1	0	0
DM8C01G06790	0	NA	0	NA	0	NA	NA	NA	NA	NA	NA	NA	NA	NA	NA	NA	NA	NA	NA	NA	NA	NA		NA	NA	NA		NA	NA	NA		NA	NA	NA		NA	NA	NA		NA	0	NA	0	NA	0	NA	NA		NA
DM8C01G06800	14.0808	0.280058786642549	0	0.629615151663745	0	1	-0.881974992199453	RSEM	1	-1.02751127677702	RSEM	1	0.227360153178533	RSEM	1	-0.801872651687756	RSEM	1	0.70092492473357	RSEM	-0.881974992199453	1	0	0	-1.02751127677702	1	0	0	0.227360153178533	1	0	0	-0.801872651687756	1	0	0	0.70092492473357	1	0	0	177.079	0.894039766781694	0	0.743968408681863	0	-0.34743022856456	1	0	0
DM8C01G06810	0.220809	0.992087199580336	0	0.82608686864655	0	1	-0.980590326996281	StringTie	1	-1.18298218925235	StringTie	1	-0.606217019750039	StringTie	1	0.439964431994532	StringTie	1	1.14337440458195	StringTie	0.969930027879895	NA		NA	1.2715640443352	NA		NA	1.3899682027156	NA		NA	-2.52703568480952	NA		NA	-2.8902256546648	NA		NA	83.5348	0.0934946259087057	0	0.298354487479949	0	-0.980590326996281	1	0	0
DM8C01G06820	59.5226	0.103712851107473	0	0.904945082775257	0	1	-0.52063541823757	RSEM	1	-0.264378041699642	RSEM	1	-0.0130302652520108	RSEM	1	-0.0285041764784127	RSEM	1	0.202865152989163	RSEM	-0.52063541823757	1	0	0	-0.264378041699642	1	0	0	-0.0130302652520108	1	0	0	-0.0285041764784127	1	0	0	0.202865152989163	1	0	0	351.747	0.0828092124939991	0	0.366709648057521	0	-0.139665587844283	1	0	0
DM8C01G06830	0	NA	0	NA	0	NA	NA	NA	NA	NA	NA	NA	NA	NA	NA	NA	NA	NA	NA	NA	NA	NA		NA	NA	NA		NA	NA	NA		NA	NA	NA		NA	NA	NA		NA	0	NA	0	NA	0	NA	NA		NA
DM8C01G06840	10.0444	0.225361137596017	0	0.0764400495226904	0	1	-0.727687699649181	RSEM	1	-1.21477685898198	RSEM	1	-0.218709290484657	RSEM	1	-2.16025607997475	RSEM	1	1.50497954887179	RSEM	-0.727687699649181	1	0	0	-1.21477685898198	1	0	0	-0.218709290484657	1	0	0	-2.16025607997475	1	0	0	1.50497954887179	1	0	0	41.6559	0.17144859415289	0	0.04731688432331	0	-0.824199939927575	1	0	0
DM8C01G06850	4.54076	0.585745928062892	0	0.444430569296431	0	1	-2.17598749945185	RSEM	1	-0.538168843312084	StringTie	1	-2.21661709723206	RSEM	1	2.60115933807978	RSEM	1	2.15711421311585	RSEM	-2.17598749945185	1	0	0	-1.51888427142494	NA		NA	-2.21661709723206	1	0	0	2.60115933807978	1	0	0	2.15711421311585	1	0	0	11.4675	0.575987399280452	0	0.936949282512217	0	-0.981144287681329	1	0	0
DM8C01G06860	0	NA	0	NA	0	NA	NA	NA	NA	NA	NA	NA	NA	NA	NA	NA	NA	NA	NA	NA	NA	NA		NA	NA	NA		NA	NA	NA		NA	NA	NA		NA	NA	NA		NA	0	NA	0	NA	0	NA	NA		NA
DM8C01G06870	0.0849863	0.939706455562257	0	0.941241366134534	0	NA	NA	NA	1	-0.379344041128772	kallisto	NA	NA	NA	NA	NA	NA	NA	NA	NA	-0.39044855470586	NA		NA	1.29587713338519	NA		NA	0.0340981840122171	NA		NA	0.18927153680349	NA		NA	-1.55858993060142	NA		NA	0.0848914	0.939371807104575	0	0.942253690322953	0	-0.352266332165454	NA		NA
DM8C01G06880	0.303736	0.8583812160189	0	0.720635552311584	0	1	-1.73178737425853	StringTie	1	-2.12109314919439	StringTie	1	-4.53323810676993	StringTie	1	4.31574774563152	StringTie	1	5.9186319571478	StringTie	2.05891469307146	NA		NA	-0.198417418905129	NA		NA	0.0341281537501252	NA		NA	-2.26007796737694	NA		NA	2.39683154072308	NA		NA	5.21686	0.875255717787486	0	0.135466881336432	0	-1.73178737425853	1	0	0
DM8C01G06890	0.39673	0.926644589496188	0	0.686981174524395	0	1	-0.505050120579775	StringTie	1	1.51737289090847	StringTie	1	2.43427565538851	StringTie	1	-0.224079797695405	StringTie	1	-3.83592322937463	StringTie	0.98088119990698	NA		NA	2.33249761712336	NA		NA	2.27521321368491	NA		NA	-3.42328873696709	NA		NA	-4.83644581000074	NA		NA	5.27718	0.833860654565634	0	0.175733820218682	0	-0.505050120579775	1	0	0
DM8C01G06900	3.86064	0.960988142845106	0	0.0413757717367545	0	1	-1.9464317190994	RSEM	1	1.20916764013539	StringTie	1	2.02420334148157	RSEM	1	2.38609236085436	RSEM	1	-3.76441085559655	RSEM	-1.9464317190994	1	0	0	1.57921375196666	NA		NA	2.02420334148157	1	0	0	2.38609236085436	1	0	0	-3.76441085559655	1	0	0	18.9547	0.99562447315041	0	0.0312420126181811	0	-1.18280448875902	1	0	0
DM8C01G06910	1.08094	0.664802617439618	0	0.806602271558571	0	NA	NA	NA	1	-4.62363159153357	StringTie	1	1.67322710255851	StringTie	1	-1.47712532833859	StringTie	1	2.91413067859294	StringTie	-0.390572759884745	NA		NA	-0.198550223078319	NA		NA	4.61992987778476	NA		NA	-4.39645504738659	NA		NA	-1.62807289483174	NA		NA	3.78645	0.148430896818371	0	0.760437224340097	0	-4.79044146647931	NA		NA
DM8C01G06920	0	NA	0	NA	0	NA	NA	NA	NA	NA	NA	NA	NA	NA	NA	NA	NA	NA	NA	NA	NA	NA		NA	NA	NA		NA	NA	NA		NA	NA	NA		NA	NA	NA		NA	0	NA	0	NA	0	NA	NA		NA
DM8C01G06930	156.365	0.102517212513067	0	0.182699563592464	0	1	-0.488714400890749	RSEM	1	-0.752188434050269	RSEM	1	-0.51127123571847	RSEM	1	0.201476173709389	RSEM	1	0.706758616605013	RSEM	-0.488714400890749	1	0	0	-0.752188434050269	1	0	0	-0.51127123571847	1	0	0	0.201476173709389	1	0	0	0.706758616605013	1	0	0	996.234	0.111788409029863	0	0.0472364713295521	0	-0.204921660043615	1	0	0
DM8C01G06940	1057.68	0.121277838316062	0	0.000576108836192518	1	1	-0.0910923769305689	RSEM	1	0.0729201089707231	RSEM	1	0.526289734190788	RSEM	1	1.0815397293592	RSEM	1	0.415574239398486	RSEM	-0.0910923769305689	1	0	0	0.0729201089707231	1	0	0	0.526289734190788	1	0	0	1.0815397293592	1	0	0	0.415574239398486	1	0	0	4669.62	0.177852837389925	0	6.3828106345064e-05	1	-0.170730181300358	1	0	0
DM8C01G06950	0	NA	0	NA	0	1	0.975373380828524	StringTie	1	0.940814324243019	StringTie	1	1.13543487321401	StringTie	1	-0.773789346459265	StringTie	1	-0.946205834559028	StringTie	NA	NA		NA	NA	NA		NA	NA	NA		NA	NA	NA		NA	NA	NA		NA	31.3597	0.677623027359865	0	0.773150871535849	0	0.975373380828524	1	0	0
DM8C01G06960	1.58381	0.71768484514375	0	0.533996157434988	0	1	1.58951080156705	StringTie	1	1.70734704220829	StringTie	1	1.21568317495375	StringTie	1	-1.94750527986818	StringTie	1	-7.20290562770225	StringTie	3.83100545017399	NA		NA	4.09704780815775	NA		NA	2.31035822555129	NA		NA	-3.69013899439725	NA		NA	-4.19312750888194	NA		NA	6.51509	0.931292078078008	0	0.406759989258579	0	1.58951080156705	1	0	0
DM8C01G06970	1.07656	0.522009685232806	0	0.829532910672861	0	NA	NA	NA	1	5.13665713265311	StringTie	1	4.26541353792963	StringTie	NA	NA	NA	1	-4.11580851268098	StringTie	-0.390534679682038	NA		NA	1.22592199137976	NA		NA	3.92799387126966	NA		NA	-3.70454714203349	NA		NA	-1.35637170482197	NA		NA	3.16413	0.102348514540155	0	0.643272935731601	0	-0.352401782377123	NA		NA
DM8C01G06980	0.0720291	0.956979827039348	0	0.947285225903106	0	NA	NA	NA	NA	NA	NA	NA	NA	NA	NA	NA	NA	NA	NA	NA	-0.390364650073351	NA		NA	-0.198397583760991	NA		NA	0.0342038583584538	NA		NA	1.5746425386427	NA		NA	-0.0643789362550185	NA		NA	0.447388	0.7748112200761	0	0.62581826467224	0	-0.352226155840964	NA		NA
DM8C01G06990	3.16927	0.729145163703847	0	0.0300471154351679	0	1	0.605050703662472	StringTie	1	-0.46114656802931	StringTie	1	-1.99086232237418	RSEM	0.549095641213647	-4.07224416274245	StringTie	1	0.944558059920473	StringTie	-0.314733012884207	NA		NA	-2.6764023082453	NA		NA	-1.99086232237418	1	0	0	-2.74838232241924	NA		NA	4.56413936791042	NA		NA	17.401	0.738479471139346	0	0.00229109506168202	1	0.605050703662472	1	0	0
DM8C01G07000	0	NA	0	NA	0	NA	NA	NA	NA	NA	NA	NA	NA	NA	NA	NA	NA	NA	NA	NA	NA	NA		NA	NA	NA		NA	NA	NA		NA	NA	NA		NA	NA	NA		NA	0	NA	0	NA	0	NA	NA		NA
DM8C01G07010	3.0967	0.395612335004878	0	0.236221071092787	0	1	-0.292095820545556	StringTie	1	-0.698091561812852	StringTie	1	-0.912619379214449	RSEM	0.87034184264324	-4.70533952798988	StringTie	1	0.968546174905352	StringTie	-0.68824697338335	NA		NA	-0.751488988586095	NA		NA	-0.912619379214449	1	0	0	-3.32527948686409	NA		NA	0.900598474859147	NA		NA	17.653	0.370996107535394	0	0.01391496327443	0	-0.292095820545556	1	0	0
DM8C01G07020	0.525874	0.643630609560812	0	0.792962868566298	0	1	1.32823201238961	StringTie	1	1.0859319381054	StringTie	1	-0.267481398087983	StringTie	1	-2.78305239531307	StringTie	1	-1.45190808692975	StringTie	2.69465590001082	NA		NA	-0.19864585481966	NA		NA	2.74922133267834	NA		NA	-4.24177617317741	NA		NA	-2.77931732712983	NA		NA	5.47842	0.979027143521482	0	0.651821287291382	0	1.32823201238961	1	0	0
DM8C01G07030	0.821249	0.828552620734962	0	0.836477205528197	0	NA	NA	NA	1	-0.185222972999198	StringTie	1	0.0433957689364024	StringTie	NA	NA	NA	1	5.0786304383589	StringTie	-0.390244809362708	NA		NA	-0.198265621569733	NA		NA	0.0343716150686917	NA		NA	4.24113369928811	NA		NA	3.37896039504906	NA		NA	3.19916	0.780108001773638	0	0.712949567089378	0	-0.351969096408057	NA		NA
DM8C01G07040	2.12183	0.425727672473717	0	0.550550994323035	0	1	2.24892832903244	StringTie	1	-0.185375686272764	StringTie	1	0.0431663749645564	StringTie	1	3.04891432449978	StringTie	1	8.18805313839903	StringTie	-0.390317471560413	NA		NA	-0.198305218578846	NA		NA	0.0342957207588643	NA		NA	3.0420664363029	NA		NA	5.96386719748631	NA		NA	10.4735	0.100678616487998	0	0.132084780706083	0	2.24892832903244	1	0	0
DM8C01G07050	0.486505	0.91787988453511	0	0.706975392998138	0	NA	NA	NA	1	2.77789400839624	StringTie	1	5.64098633782911	StringTie	NA	NA	NA	1	-7.17154750089222	StringTie	-0.390597094339679	NA		NA	1.22211809720219	NA		NA	3.29950238628203	NA		NA	-1.71684899888695	NA		NA	-4.75030936508432	NA		NA	2.21771	0.682663459213973	0	0.461928606629251	0	-0.352421513101231	NA		NA
DM8C01G07060	182.949	0.544546495898703	0	0.99103831698773	0	1	0.0167312848251253	RSEM	1	-0.15868310434064	RSEM	1	0.251342082618381	RSEM	1	0.0399428164157982	RSEM	1	-0.0108757059192011	RSEM	0.0167312848251253	1	0	0	-0.15868310434064	1	0	0	0.251342082618381	1	0	0	0.0399428164157982	1	0	0	-0.0108757059192011	1	0	0	772.141	0.169146496058609	0	0.759986530593149	0	-0.0971375923795242	1	0	0
DM8C01G07070	101.571	0.305831637983988	0	0.349007182134394	0	1	-0.190397387026102	RSEM	1	-0.556602810394065	RSEM	1	0.61390849806089	RSEM	1	-0.321276930625232	RSEM	1	0.402901548435244	RSEM	-0.190397387026102	1	0	0	-0.556602810394065	1	0	0	0.61390849806089	1	0	0	-0.321276930625232	1	0	0	0.402901548435244	1	0	0	399.829	0.48851474161504	0	0.294839818171388	0	-0.0676221054736685	1	0	0
DM8C01G07080	0	NA	0	NA	0	NA	NA	NA	NA	NA	NA	NA	NA	NA	NA	NA	NA	NA	NA	NA	NA	NA		NA	NA	NA		NA	NA	NA		NA	NA	NA		NA	NA	NA		NA	0	NA	0	NA	0	NA	NA		NA
DM8C01G07090	0.181572	0.828019305507197	0	0.894803964150561	0	1	1.30896530187935	kallisto	1	0.716709072432188	StringTie	1	-0.543198419008004	StringTie	1	-0.672930469730839	kallisto	1	1.18237046840337	StringTie	2.42161886748712	NA		NA	-0.198499695639053	NA		NA	0.0340405933210168	NA		NA	-2.62273571909261	NA		NA	-0.0642156774625356	NA		NA	2.55525	0.740019182987284	0	0.942745190670911	0	1.45283992862476	NA		NA
DM8C01G07100	0	NA	0	NA	0	NA	NA	NA	NA	NA	NA	NA	NA	NA	NA	NA	NA	NA	NA	NA	NA	NA		NA	NA	NA		NA	NA	NA		NA	NA	NA		NA	NA	NA		NA	0	NA	0	NA	0	NA	NA		NA
DM8C01G07110	187.663	0.00404276342830698	1	0.0153593346673368	0	1	-0.343804501483181	RSEM	1	-0.891647356943062	RSEM	1	-0.838666216003206	RSEM	1	1.25224308663523	RSEM	1	0.534842525045116	RSEM	-0.343804501483181	1	0	0	-0.891647356943062	1	0	0	-0.838666216003206	1	0	0	1.25224308663523	1	0	0	0.534842525045116	1	0	0	1064.25	0.00270969972641911	1	0.533119091341593	0	0.00103849745726715	1	0	0
DM8C01G07120	503.433	0.0282372849365678	0	0.656624105693646	0	1	-0.388377632699173	RSEM	1	-0.586189997420766	RSEM	1	-0.85948528057017	RSEM	1	-0.304003723915507	RSEM	1	0.0670013056738342	RSEM	-0.388377632699173	1	0	0	-0.586189997420766	1	0	0	-0.85948528057017	1	0	0	-0.304003723915507	1	0	0	0.0670013056738342	1	0	0	9386.81	0.000276271943079365	1	3.82865934962159e-05	1	-0.344732583335254	1	0	0
DM8C01G07130	9.48768	0.936971953366665	0	0.650326585445528	0	1	-0.379674771421781	RSEM	1	-0.202170999332293	RSEM	1	-1.07069299283736	RSEM	1	1.32034402290505	RSEM	1	0.960507835889104	RSEM	-0.379674771421781	1	0	0	-0.202170999332293	1	0	0	-1.07069299283736	1	0	0	1.32034402290505	1	0	0	0.960507835889104	1	0	0	53.2802	0.565412389212446	0	0.878600831740369	0	0.361683737414717	1	0	0
DM8C01G07140	0	NA	0	NA	0	NA	NA	NA	NA	NA	NA	NA	NA	NA	NA	NA	NA	NA	NA	NA	NA	NA		NA	NA	NA		NA	NA	NA		NA	NA	NA		NA	NA	NA		NA	0	NA	0	NA	0	NA	NA		NA
DM8C01G07150	442.749	0.277983176161108	0	0.00303442713966671	1	1	-0.341508008128926	RSEM	1	-0.336845341722688	RSEM	1	-0.740591994612814	RSEM	1	0.820432310364586	RSEM	1	0.286489492091339	RSEM	-0.341508008128926	1	0	0	-0.336845341722688	1	0	0	-0.740591994612814	1	0	0	0.820432310364586	1	0	0	0.286489492091339	1	0	0	1484.07	0.247819872495229	0	0.000610995185388582	1	-0.321352714249319	1	0	0
DM8C01G07160	75.0487	0.935491702194837	0	7.34303932394856e-05	1	1	-0.845252580432649	RSEM	1	-0.683870923127453	RSEM	1	-1.06355384671848	RSEM	0.00486982187197409	2.23134461187908	StringTie	0.500908467771983	1.78245835772683	StringTie	-0.845252580432649	1	0	0	-0.683870923127453	1	0	0	-1.06355384671848	1	0	0	2.10789872698231	0.432017227308431	0	0	1.66202762292281	1	0	0	331.791	0.925964200405384	0	8.45777482718614e-12	1	-1.04076666706322	1	0	0
DM8C01G07170	340.005	0.084380588921968	0	0.883122287415084	0	1	0.288146949152012	RSEM	1	0.236383953124764	RSEM	1	0.405636748626882	RSEM	1	-0.0773779853890317	RSEM	1	-0.121403655783534	RSEM	0.288146949152012	1	0	0	0.236383953124764	1	0	0	0.405636748626882	1	0	0	-0.0773779853890317	1	0	0	-0.121403655783534	1	0	0	1353.44	0.0653469659500117	0	0.933814829828595	0	0.214293187496557	1	0	0
DM8C01G07180	125.77	0.0147884738556545	0	0.205237304025248	0	1	0.0635282992712862	RSEM	1	0.864048323824847	RSEM	1	0.793664332445199	RSEM	1	-0.204968576246872	RSEM	1	-0.702856560633868	RSEM	0.0635282992712862	1	0	0	0.864048323824847	1	0	0	0.793664332445199	1	0	0	-0.204968576246872	1	0	0	-0.702856560633868	1	0	0	840.377	0.0082376496394604	1	0.234182697101896	0	-0.126844259201045	1	0	0
DM8C01G07190	1176.98	0.0276231389777334	0	0.181383377080756	0	1	0.0797526416535307	RSEM	1	0.428643509003723	RSEM	1	0.428065920617086	RSEM	1	0.198175648888631	RSEM	1	-0.184063288027495	RSEM	0.0797526416535307	1	0	0	0.428643509003723	1	0	0	0.428065920617086	1	0	0	0.198175648888631	1	0	0	-0.184063288027495	1	0	0	4475.71	0.0122661766382553	0	0.206461397008864	0	0.0914262460086381	1	0	0
DM8C01G07200	280.14	0.817923033219073	0	5.34396265114289e-17	1	1	-0.981603045550218	RSEM	1	-1.15589903892246	RSEM	0.266156505235315	-1.51419927808068	StringTie	1.95779094303303e-06	2.49219244112727	StringTie	0.00127261731547195	2.17240272572664	StringTie	-0.981603045550218	1	0	0	-1.15589903892246	1	0	0	-1.55456737785674	0.522255937620803	0	0	2.41694038174265	0.000231031550416477	1	1	2.30189112825922	0.003143517810097	1	1	1405.4	0.783342195314781	0	7.09443334263015e-22	1	-1.10653611010991	1	0	0
DM8C01G07210	6.66951	0.145667986255348	0	0.971387117727149	0	0.0511612995954604	7.3153729600053	StringTie	0.109831076651052	7.10612521130775	StringTie	1	-0.358455585323005	RSEM	1	0.420057548137776	RSEM	1	0.449525021264002	RSEM	1.42326393563711	1	0	0	1.46876369466595	NA		NA	-0.358455585323005	1	0	0	0.420057548137776	1	0	0	0.449525021264002	1	0	0	20.0005	5.47915997107843e-08	1	0.990001776408355	0	7.3153729600053	0.0511612995954604	0	0
DM8C01G07220	465.478	0.516850365020368	0	0.342359231520185	0	1	0.14888934616863	RSEM	1	0.342288640084433	RSEM	1	0.288509225522288	RSEM	1	-0.0643880577443147	RSEM	1	-0.361613439875864	RSEM	0.14888934616863	1	0	0	0.342288640084433	1	0	0	0.288509225522288	1	0	0	-0.0643880577443147	1	0	0	-0.361613439875864	1	0	0	1691.7	0.501702503713315	0	0.255890887745518	0	0.174594054657969	1	0	0
DM8C01G07230	0	NA	0	NA	0	NA	NA	NA	NA	NA	NA	NA	NA	NA	NA	NA	NA	NA	NA	NA	NA	NA		NA	NA	NA		NA	NA	NA		NA	NA	NA		NA	NA	NA		NA	0	NA	0	NA	0	NA	NA		NA
DM8C01G07240	426.378	1.91806998414496e-08	1	0.602502083071763	0	1	0.651683201193312	RSEM	1	0.563942774384821	RSEM	1	0.456423431418185	RSEM	1	0.102113176209992	RSEM	1	-0.130841636317389	RSEM	0.651683201193312	1	0	0	0.563942774384821	1	0	0	0.456423431418185	1	0	0	0.102113176209992	1	0	0	-0.130841636317389	1	0	0	1482.82	2.01034783489465e-08	1	0.467109038006345	0	0.589165296036581	1	0	0
DM8C01G07250	2.16709	0.868122477397296	0	0.0580021384061675	0	1	0.783137998624307	StringTie	1	-5.79825390457838	StringTie	1	-0.196508764337177	StringTie	1	-6.35555150579141	StringTie	1	6.01595750040814	StringTie	0.543217736407971	NA		NA	-4.22170597152938	NA		NA	-0.517933421551252	NA		NA	-4.21562084264011	NA		NA	4.24312730616941	NA		NA	7.64252	0.947183000841495	0	0.00485212829088088	1	0.783137998624307	1	0	0
DM8C01G07260	24.6198	0.25759326509283	0	0.112181306239423	0	1	-0.909321676107862	RSEM	1	-1.57422462095353	RSEM	1	-0.294637872837044	RSEM	1	1.36971288993331	RSEM	1	1.65898222770176	RSEM	-0.909321676107862	1	0	0	-1.57422462095353	1	0	0	-0.294637872837044	1	0	0	1.36971288993331	1	0	0	1.65898222770176	1	0	0	144.655	0.00881479045751083	1	0.131529088825446	0	-0.445382940707158	1	0	0
DM8C01G07270	70.0475	0.282816637426074	0	0.783567319640348	0	1	0.0959824162080604	RSEM	1	-0.184278133023311	RSEM	1	0.00727131851515412	RSEM	1	-0.24991473255184	RSEM	1	-0.384241419563789	RSEM	0.0959824162080604	1	0	0	-0.184278133023311	1	0	0	0.00727131851515412	1	0	0	-0.24991473255184	1	0	0	-0.384241419563789	1	0	0	404.481	0.19959264961769	0	0.93346827638674	0	0.233770654722183	1	0	0
DM8C01G07280	83.2636	4.68424268236804e-05	1	0.287979767372275	0	1	1.51054296015619	RSEM	1	1.30820956839966	RSEM	1	1.00300374265102	RSEM	1	-0.597176570695375	RSEM	1	-0.823830290946325	RSEM	1.51054296015619	1	0	0	1.30820956839966	1	0	0	1.00300374265102	1	0	0	-0.597176570695375	1	0	0	-0.823830290946325	1	0	0	828.934	2.15349293826008e-05	1	0.273424730456501	0	0.697054867736988	1	0	0
DM8C01G07290	14.6559	0.519637385538265	0	0.187450478665477	0	1	-0.853860032704213	RSEM	1	-0.883490347922398	RSEM	1	-0.404442386635049	RSEM	1	1.85440479077892	RSEM	1	0.973256094740414	RSEM	-0.853860032704213	1	0	0	-0.883490347922398	1	0	0	-0.404442386635049	1	0	0	1.85440479077892	1	0	0	0.973256094740414	1	0	0	413.631	0.0135582263103432	0	0.0997986695686886	0	0.553229635957674	1	0	0
DM8C01G07300	0	NA	0	NA	0	NA	NA	NA	NA	NA	NA	NA	NA	NA	NA	NA	NA	NA	NA	NA	NA	NA		NA	NA	NA		NA	NA	NA		NA	NA	NA		NA	NA	NA		NA	0	NA	0	NA	0	NA	NA		NA
DM8C01G07310	0	NA	0	NA	0	NA	NA	NA	NA	NA	NA	NA	NA	NA	NA	NA	NA	NA	NA	NA	NA	NA		NA	NA	NA		NA	NA	NA		NA	NA	NA		NA	NA	NA		NA	0	NA	0	NA	0	NA	NA		NA
DM8C01G07320	244.308	0.00237910474312304	1	0.338049620541255	0	1	0.38410139291491	RSEM	1	0.0162360868254126	RSEM	1	0.423024364359638	RSEM	1	0.457921511764864	RSEM	1	-0.0692158829303018	RSEM	0.38410139291491	1	0	0	0.0162360868254126	1	0	0	0.423024364359638	1	0	0	0.457921511764864	1	0	0	-0.0692158829303018	1	0	0	1018.64	0.000505567423633741	1	0.034857572195948	0	0.301365699774689	1	0	0
DM8C01G07330	0.121048	0.883877396588858	0	0.923754728586916	0	NA	NA	NA	NA	NA	NA	NA	NA	NA	NA	NA	NA	NA	NA	NA	1.84287296236421	NA		NA	-0.198482833554452	NA		NA	0.0340658871235072	NA		NA	-2.04400667691414	NA		NA	-0.064240970282342	NA		NA	0.306536	0.746571727431054	0	0.853245084678137	0	3.18828536994642	NA		NA
DM8C01G07340	45.9931	0.587717127891159	0	0.0601155680920847	0	1	1.41030398664608	RSEM	1	0.753790658755252	RSEM	1	1.40170616707703	RSEM	1	-1.90379849890767	RSEM	1	-1.3575925484587	RSEM	1.41030398664608	1	0	0	0.753790658755252	1	0	0	1.40170616707703	1	0	0	-1.90379849890767	1	0	0	-1.3575925484587	1	0	0	430.478	0.0583249342675452	0	0.461197720888308	0	0.716126192457692	1	0	0
DM8C01G07350	4.43865	0.000150244357066923	1	0.998570624902481	0	1	2.04817325576892	RSEM	1	-0.185584703320598	StringTie	1	-0.0541621281067146	RSEM	1	0.130238884991631	RSEM	1	0.0239751346050671	RSEM	2.04817325576892	1	0	0	-3.82381915827085	NA		NA	-0.0541621281067146	1	0	0	0.130238884991631	1	0	0	0.0239751346050671	1	0	0	14.4957	1.37293917563537e-09	1	0.999884151157493	0	7.78982689249106	1	0	0
DM8C01G07360	237.475	0.0093931356621609	1	0.0846083946577159	0	1	0.808657065706078	RSEM	1	0.345357682004432	RSEM	1	0.683585580421906	RSEM	1	-0.547916869705374	RSEM	1	-0.788211282748805	RSEM	0.808657065706078	1	0	0	0.345357682004432	1	0	0	0.683585580421906	1	0	0	-0.547916869705374	1	0	0	-0.788211282748805	1	0	0	931.738	0.00179129445291111	1	0.0332948453850055	0	0.919510273313679	1	0	0
DM8C01G07370	0	NA	0	NA	0	NA	NA	NA	NA	NA	NA	NA	NA	NA	NA	NA	NA	NA	NA	NA	NA	NA		NA	NA	NA		NA	NA	NA		NA	NA	NA		NA	NA	NA		NA	0	NA	0	NA	0	NA	NA		NA
DM8C01G07380	110.989	0.179008435133176	0	0.577741255599918	0	1	0.222058133679875	RSEM	1	0.224089870623906	RSEM	1	0.395737075406097	RSEM	1	0.380657039395624	RSEM	1	-0.061020281225867	RSEM	0.222058133679875	1	0	0	0.224089870623906	1	0	0	0.395737075406097	1	0	0	0.380657039395624	1	0	0	-0.061020281225867	1	0	0	698.823	0.0195862326548164	0	0.950979552438418	0	0.454400332761282	1	0	0
DM8C01G07390	0	NA	0	NA	0	NA	NA	NA	NA	NA	NA	NA	NA	NA	NA	NA	NA	NA	NA	NA	NA	NA		NA	NA	NA		NA	NA	NA		NA	NA	NA		NA	NA	NA		NA	0	NA	0	NA	0	NA	NA		NA
DM8C01G07400	0.0792988	0.945231739515617	0	0.957073547231408	0	NA	NA	NA	NA	NA	NA	NA	NA	NA	NA	NA	NA	NA	NA	NA	-0.39038400869646	NA		NA	-0.198375744293359	NA		NA	0.0342055122788982	NA		NA	0.189164212604555	NA		NA	1.3778620591884	NA		NA	0.750433	0.85855447775368	0	0.853256516796624	0	-0.352060890946803	NA		NA
DM8C01G07410	9.66432	0.32051128624599	0	0.576259976063117	0	1	0.593452798239304	RSEM	1	-0.757753016657919	RSEM	1	0.0501808988628169	RSEM	1	0.057800581112117	RSEM	1	1.17359875380867	RSEM	0.593452798239304	1	0	0	-0.757753016657919	1	0	0	0.0501808988628169	1	0	0	0.057800581112117	1	0	0	1.17359875380867	1	0	0	161.467	0.0195137930365368	0	0.872725751297722	0	0.660718136714987	1	0	0
DM8C01G07420	0.155202	0.819976134584184	0	0.999962370865812	0	NA	NA	NA	1	4.13218714969246	StringTie	1	0.0429437380727538	StringTie	NA	NA	NA	1	-2.92767280027742	StringTie	1.22841899163275	NA		NA	-0.198444740450505	NA		NA	0.0341331251725732	NA		NA	-0.0435808573909985	NA		NA	-0.0643082058172181	NA		NA	2.43309	0.243589748422909	0	0.810694727591171	0	4.12314556758664	NA		NA
DM8C01G07430	7.21555	0.203197917937809	0	0.436544214285487	0	1	1.32289495115792	RSEM	1	0.56912734453736	StringTie	1	1.9426924782661	RSEM	1	0.361643841513262	RSEM	1	-1.75066295545876	RSEM	1.32289495115792	1	0	0	1.58844004896963	NA		NA	1.9426924782661	1	0	0	0.361643841513262	1	0	0	-1.75066295545876	1	0	0	31.9704	0.540483806719281	0	0.210920078573266	0	-0.0440856408273757	1	0	0
DM8C01G07440	0.0831792	0.949012621514269	0	0.952134007488254	0	NA	NA	NA	1	-2.04305267030997	kallisto	NA	NA	NA	NA	NA	NA	NA	NA	NA	1.22909785538182	NA		NA	-0.19846495087453	NA		NA	0.0340927118598762	NA		NA	-1.43024945352357	NA		NA	-0.0642677939765459	NA		NA	0.348366	0.611671496108444	0	0.981615897010115	0	2.89727899364379	NA		NA
DM8C01G07450	5.20622	0.767890953222745	0	0.0790029083401203	0	1	-0.656023175803753	RSEM	1	-0.754735392924788	StringTie	1	-2.71061910748593	RSEM	1	2.58187688999509	RSEM	0.84656588405461	3.87359307541899	StringTie	-0.656023175803753	1	0	0	-1.39906219993713	NA		NA	-2.71061910748593	1	0	0	2.58187688999509	1	0	0	4.65479841648425	1	0	0	16.6209	0.437817154998924	0	0.0178526866909859	0	-0.0037526295373074	1	0	0
DM8C01G07460	0.85266	0.586742808867804	0	0.76090870028489	0	1	-3.42324537423448	StringTie	1	-2.14214199094762	StringTie	1	-7.00902843916642	StringTie	1	6.08361256070097	StringTie	1	1.89753466655166	StringTie	-5.02571537310618	NA		NA	-4.83372812127074	NA		NA	-4.60107933446743	NA		NA	4.8242464620766	NA		NA	4.57070165935682	NA		NA	6.15074	0.722441700451501	0	0.392698467365188	0	-3.42324537423448	1	0	0
DM8C01G07470	0	NA	0	NA	0	NA	NA	NA	NA	NA	NA	NA	NA	NA	NA	NA	NA	NA	NA	NA	NA	NA		NA	NA	NA		NA	NA	NA		NA	NA	NA		NA	NA	NA		NA	0.436046	0.943209835360194	0	0.984984011086098	0	-1.70983736615728	NA		NA
DM8C01G07480	412.565	6.31270429650034e-07	1	8.61262559801453e-07	1	1	0.697252969576956	RSEM	1	1.08727846925208	RSEM	1	0.0904791098172181	RSEM	1	0.701198645926842	RSEM	1	-0.414302973304963	RSEM	0.697252969576956	1	0	0	1.08727846925208	1	0	0	0.0904791098172181	1	0	0	0.701198645926842	1	0	0	-0.414302973304963	1	0	0	1549.22	4.06161895484742e-07	1	5.20820300660141e-09	1	0.646516505364354	1	0	0
DM8C01G07490	149.257	0.402114316138095	0	0.00037618340373483	1	1	0.604501008872803	RSEM	1	0.576664005626311	RSEM	1	-0.12102596805794	RSEM	1	-1.50857059104513	RSEM	1	-0.577056536922924	RSEM	0.604501008872803	1	0	0	0.576664005626311	1	0	0	-0.12102596805794	1	0	0	-1.50857059104513	1	0	0	-0.577056536922924	1	0	0	1209.62	0.266392121762567	0	0.000876176951504873	1	0.195973508296476	1	0	0
DM8C01G07500	3.78781	0.356818551441694	0	0.556763936702818	0	1	2.78381879806246	RSEM	1	-0.185514938423049	StringTie	1	4.62013155971894	RSEM	1	-1.56014753724995	RSEM	1	-2.84432195221396	RSEM	2.78381879806246	1	0	0	2.24468016176474	NA		NA	4.62013155971894	1	0	0	-1.56014753724995	1	0	0	-2.84432195221396	1	0	0	12.136	0.0876085513935084	0	0.499555320091762	0	4.89620020514025	1	0	0
DM8C01G07510	0	NA	0	NA	0	NA	NA	NA	NA	NA	NA	NA	NA	NA	NA	NA	NA	NA	NA	NA	NA	NA		NA	NA	NA		NA	NA	NA		NA	NA	NA		NA	NA	NA		NA	0	NA	0	NA	0	NA	NA		NA
DM8C01G07520	168.915	0.929943515063633	0	0.00442310009147073	1	1	0.420209656406809	RSEM	1	0.129345243069117	RSEM	1	-0.327522774863902	RSEM	1	-1.04977433197904	RSEM	1	-0.218297690429862	RSEM	0.420209656406809	1	0	0	0.129345243069117	1	0	0	-0.327522774863902	1	0	0	-1.04977433197904	1	0	0	-0.218297690429862	1	0	0	621.692	0.710215946840822	0	0.00320140029993377	1	0.247416722839114	1	0	0
DM8C01G07530	306.555	0.397100505098971	0	7.74099278031567e-05	1	1	-0.249614827556532	RSEM	1	0.073454494522038	RSEM	1	-0.314204435338862	RSEM	1	0.578447292864743	RSEM	1	-0.75833348465811	RSEM	-0.249614827556532	1	0	0	0.073454494522038	1	0	0	-0.314204435338862	1	0	0	0.578447292864743	1	0	0	-0.75833348465811	1	0	0	996.219	0.489937843252231	0	9.43862025787821e-06	1	-0.304790049654379	1	0	0
DM8C01G07540	0	NA	0	NA	0	NA	NA	NA	NA	NA	NA	NA	NA	NA	NA	NA	NA	NA	NA	NA	NA	NA		NA	NA	NA		NA	NA	NA		NA	NA	NA		NA	NA	NA		NA	0	NA	0	NA	0	NA	NA		NA
DM8C01G07550	0.121048	0.883877396588857	0	0.923754728586916	0	NA	NA	NA	NA	NA	NA	NA	NA	NA	NA	NA	NA	NA	NA	NA	1.84287296236421	NA		NA	-0.198482833554453	NA		NA	0.0340658871235066	NA		NA	-2.04400667691414	NA		NA	-0.0642409702823407	NA		NA	0	NA	0	NA	0	NA	NA		NA
DM8C01G07560	0	NA	0	NA	0	NA	NA	NA	NA	NA	NA	NA	NA	NA	NA	NA	NA	NA	NA	NA	NA	NA		NA	NA	NA		NA	NA	NA		NA	NA	NA		NA	NA	NA		NA	0	NA	0	NA	0	NA	NA		NA
DM8C01G07570	0	NA	0	NA	0	NA	NA	NA	NA	NA	NA	NA	NA	NA	NA	NA	NA	NA	NA	NA	NA	NA		NA	NA	NA		NA	NA	NA		NA	NA	NA		NA	NA	NA		NA	0.122614	0.882046549645808	0	0.922052463500989	0	1.87809709557836	NA		NA
DM8C01G07580	15.6385	0.617907716025459	0	0.610213315460234	0	1	-0.484323515977686	RSEM	1	0.528918041598684	RSEM	1	-0.242079122063885	RSEM	0.00293152837327152	4.23144188024222	StringTie	1	1.03830441509333	RSEM	-0.484323515977686	1	0	0	0.528918041598684	1	0	0	-0.242079122063885	1	0	0	3.28020409829136	1	0	0	1.03830441509333	1	0	0	93.7172	0.957943465340238	0	4.2161594742402e-06	1	-1.93308295165432	1	0	0
DM8C01G07590	564.121	0.565086419882124	0	0.0114615530157815	0	1	-0.127319425980197	RSEM	1	-0.533242702233822	RSEM	1	-0.482246360812007	RSEM	1	-0.297739317142441	RSEM	1	0.727884370944653	RSEM	-0.127319425980197	1	0	0	-0.533242702233822	1	0	0	-0.482246360812007	1	0	0	-0.297739317142441	1	0	0	0.727884370944653	1	0	0	2072.76	0.657524894509295	0	0.00160088143762314	1	-0.0571403642821743	1	0	0
DM8C01G07600	0	NA	0	NA	0	NA	NA	NA	NA	NA	NA	NA	NA	NA	NA	NA	NA	NA	NA	NA	NA	NA		NA	NA	NA		NA	NA	NA		NA	NA	NA		NA	NA	NA		NA	0	NA	0	NA	0	NA	NA		NA
DM8C01G07610	0	NA	0	NA	0	NA	NA	NA	NA	NA	NA	NA	NA	NA	NA	NA	NA	NA	NA	NA	NA	NA		NA	NA	NA		NA	NA	NA		NA	NA	NA		NA	NA	NA		NA	0	NA	0	NA	0	NA	NA		NA
DM8C01G07620	0	NA	0	NA	0	NA	NA	NA	NA	NA	NA	NA	NA	NA	NA	NA	NA	NA	NA	NA	NA	NA		NA	NA	NA		NA	NA	NA		NA	NA	NA		NA	NA	NA		NA	0	NA	0	NA	0	NA	NA		NA
DM8C01G07630	0.951556	0.484775691807375	0	0.683899803398152	0	1	-1.22155153964473	kallisto	1	1.66523695267081	StringTie	1	-0.266523405005894	StringTie	1	1.2163314667766	kallisto	1	-1.74312099195757	StringTie	3.53655586818469	NA		NA	2.25060672123438	NA		NA	1.37718994982898	NA		NA	-1.75503342775116	NA		NA	-3.85646447306578	NA		NA	3.20761	0.533402991628571	0	0.932103155308991	0	2.63098437384334	NA		NA
DM8C01G07640	159.294	0.481378725105337	0	0.501396713912772	0	1	0.118755662227642	RSEM	1	-0.281705566992903	RSEM	1	-0.264420584791993	RSEM	1	0.00821941131683636	RSEM	1	0.376062331659943	RSEM	0.118755662227642	1	0	0	-0.281705566992903	1	0	0	-0.264420584791993	1	0	0	0.00821941131683636	1	0	0	0.376062331659943	1	0	0	776.921	0.346947226107074	0	0.817930809831419	0	0.0478874499805353	1	0	0
DM8C01G07650	1624.47	0.69729270354195	0	1.00592963202317e-15	1	1	-0.761679092227689	RSEM	1	0.15221522203518	RSEM	1	0.742226579056051	RSEM	1	1.02786410823816	RSEM	1	-0.405703752780118	RSEM	-0.761679092227689	1	0	0	0.15221522203518	1	0	0	0.742226579056051	1	0	0	1.02786410823816	1	0	0	-0.405703752780118	1	0	0	6286.04	0.756477834225496	0	3.12465197171811e-23	1	-0.805371406210324	1	0	0
DM8C01G07660	0.630533	0.64648529901083	0	0.535077322330732	0	1	0.0136961014209103	kallisto	1	-1.80673657147162	kallisto	1	0.289943098031539	kallisto	1	-1.21424696445361	kallisto	1	0.0852983686898258	kallisto	3.49966191298472	NA		NA	-0.198435965807329	NA		NA	0.0340964303016358	NA		NA	-3.70080063405641	NA		NA	2.98631930432494	NA		NA	1.30119	0.742957700560882	0	0.589623130847999	0	2.29556425442842	NA		NA
DM8C01G07670	0	NA	0	NA	0	NA	NA	NA	NA	NA	NA	NA	NA	NA	NA	NA	NA	NA	NA	NA	NA	NA		NA	NA	NA		NA	NA	NA		NA	NA	NA		NA	NA	NA		NA	0	NA	0	NA	0	NA	NA		NA
DM8C01G07680	0.15149	0.970189473745306	0	0.954254896606393	0	0.20046336577367	6.46456480211145	kallisto	1	-0.160379660271946	kallisto	1	0.0514311529966661	kallisto	1	0.574060171840569	kallisto	1	0.663594001189312	kallisto	-0.390343630226603	NA		NA	-0.198355492000916	NA		NA	0.034245933376001	NA		NA	1.57349337939146	NA		NA	1.38078787166113	NA		NA	0.88281	0.563120575869371	0	0.7927863322649	0	3.98320054834038	NA		NA
DM8C01G07690	0	NA	0	NA	0	NA	NA	NA	NA	NA	NA	NA	NA	NA	NA	NA	NA	NA	NA	NA	NA	NA		NA	NA	NA		NA	NA	NA		NA	NA	NA		NA	NA	NA		NA	0	NA	0	NA	0	NA	NA		NA
DM8C01G07700	0	NA	0	NA	0	1	0.131131018183025	StringTie	1	0.329070008951623	StringTie	1	0.331553791613641	StringTie	1	-0.731113427988789	StringTie	1	-0.540456662779003	StringTie	NA	NA		NA	NA	NA		NA	NA	NA		NA	NA	NA		NA	NA	NA		NA	95.8561	0.683537962436422	0	0.576351737595378	0	0.131131018183025	1	0	0
DM8C01G07710	0	NA	0	NA	0	NA	NA	NA	NA	NA	NA	NA	NA	NA	NA	NA	NA	NA	NA	NA	NA	NA		NA	NA	NA		NA	NA	NA		NA	NA	NA		NA	NA	NA		NA	0	NA	0	NA	0	NA	NA		NA
DM8C01G07720	1.86118	0.504364043411454	0	0.550211448080181	0	1	-0.352084997488561	StringTie	1	-0.185314951207994	StringTie	1	0.0432556661845773	StringTie	1	5.98842870075291	StringTie	1	6.67306655735183	StringTie	-0.390302562807029	NA		NA	-0.198321211341677	NA		NA	0.0342949253264251	NA		NA	5.67253557714884	NA		NA	3.89622211085821	NA		NA	4.86638	0.511318895148255	0	0.439076502055308	0	-0.352084997488561	1	0	0
DM8C01G07730	2.19356	0.572426130350151	0	0.179560498525052	0	1	0.219823940291584	StringTie	1	-1.00997255552447	StringTie	1	-1.96603511620903	StringTie	0.279836689523965	4.0925257593327	StringTie	1	2.57856356696232	StringTie	-3.28178211040895	NA		NA	-3.08980460829518	NA		NA	-1.47072431882557	NA		NA	7.43048629022122	NA		NA	4.4634314210396	NA		NA	31.3216	0.0127614898954694	0	0.00868760382285543	1	0.219823940291584	1	0	0
DM8C01G07740	1.27914	0.184451856853825	0	0.98521487463237	0	1	1.03711412268417	StringTie	1	-1.05894714420205	StringTie	1	-3.05976464424895	StringTie	0.689970785636965	5.08432405344553	StringTie	1	3.90478618735062	StringTie	3.2519139474767	NA		NA	1.23220675280293	NA		NA	0.034165937405147	NA		NA	1.11431569473342	NA		NA	0.95306959528403	NA		NA	19.0481	0.0186901743377708	0	0.0569333517456237	0	1.03711412268417	1	0	0
DM8C01G07750	2.19356	0.572426130350151	0	0.179560498525052	0	1	0.617877248772864	StringTie	1	-0.714704653252261	StringTie	1	-1.71473048206902	StringTie	0.329520380267553	3.63070789685523	StringTie	1	2.41818502978483	StringTie	-3.28178211040895	NA		NA	-3.08980460829518	NA		NA	-1.47072431882557	NA		NA	7.43048629022122	NA		NA	4.4634314210396	NA		NA	33.7178	0.00284622048985196	1	0.0071376155341353	1	0.617877248772864	1	0	0
DM8C01G07760	0	NA	0	NA	0	NA	NA	NA	NA	NA	NA	NA	NA	NA	NA	NA	NA	NA	NA	NA	NA	NA		NA	NA	NA		NA	NA	NA		NA	NA	NA		NA	NA	NA		NA	0	NA	0	NA	0	NA	NA		NA
DM8C01G07770	0	NA	0	NA	0	NA	NA	NA	NA	NA	NA	NA	NA	NA	NA	NA	NA	NA	NA	NA	NA	NA		NA	NA	NA		NA	NA	NA		NA	NA	NA		NA	NA	NA		NA	0	NA	0	NA	0	NA	NA		NA
DM8C01G07780	1.13263	0.377541227494703	0	0.651270824776027	0	NA	NA	NA	1	3.82264603534991	StringTie	1	2.91881638879058	StringTie	1	-4.34354869036496	StringTie	1	-2.03839521907826	StringTie	3.89800898886174	NA		NA	2.25103457731096	NA		NA	1.42844115319952	NA		NA	-3.19814396716439	NA		NA	-0.87738652614955	NA		NA	3.74891	0.219277755376388	0	0.439254498291283	0	5.53605748818273	NA		NA
DM8C01G07790	0	NA	0	NA	0	NA	NA	NA	NA	NA	NA	NA	NA	NA	NA	NA	NA	NA	NA	NA	NA	NA		NA	NA	NA		NA	NA	NA		NA	NA	NA		NA	NA	NA		NA	0	NA	0	NA	0	NA	NA		NA
DM8C01G07800	0.327078	0.845418413237061	0	0.924090344944152	0	1	-0.708134603322056	kallisto	1	-0.821622355061903	kallisto	1	0.495592109391738	kallisto	1	-0.342119139057543	kallisto	1	-0.66969285342518	kallisto	-0.390548994029295	NA		NA	-0.19854066563874	NA		NA	2.86650934024764	NA		NA	-2.64305708920205	NA		NA	-1.44996732650806	NA		NA	0.903346	0.78178075329737	0	0.859106892255581	0	-0.352426264266519	NA		NA
DM8C01G07810	0	NA	0	NA	0	NA	NA	NA	NA	NA	NA	NA	NA	NA	NA	NA	NA	NA	NA	NA	NA	NA		NA	NA	NA		NA	NA	NA		NA	NA	NA		NA	NA	NA		NA	0	NA	0	NA	0	NA	NA		NA
DM8C01G07820	0	NA	0	NA	0	NA	NA	NA	NA	NA	NA	NA	NA	NA	NA	NA	NA	NA	NA	NA	NA	NA		NA	NA	NA		NA	NA	NA		NA	NA	NA		NA	NA	NA		NA	0	NA	0	NA	0	NA	NA		NA
DM8C01G07830	0	NA	0	NA	0	NA	NA	NA	1	-3.31623559551036	kallisto	1	-1.88981927982966	kallisto	NA	NA	NA	NA	NA	NA	NA	NA		NA	NA	NA		NA	NA	NA		NA	NA	NA		NA	NA	NA		NA	0	NA	0	NA	0	NA	NA		NA
DM8C01G07840	0	NA	0	NA	0	NA	NA	NA	NA	NA	NA	NA	NA	NA	NA	NA	NA	NA	NA	NA	NA	NA		NA	NA	NA		NA	NA	NA		NA	NA	NA		NA	NA	NA		NA	0	NA	0	NA	0	NA	NA		NA
DM8C01G07850	0	NA	0	NA	0	NA	NA	NA	NA	NA	NA	NA	NA	NA	NA	NA	NA	NA	NA	NA	NA	NA		NA	NA	NA		NA	NA	NA		NA	NA	NA		NA	NA	NA		NA	0	NA	0	NA	0	NA	NA		NA
DM8C01G07860	0	NA	0	NA	0	NA	NA	NA	NA	NA	NA	NA	NA	NA	NA	NA	NA	NA	NA	NA	NA	NA		NA	NA	NA		NA	NA	NA		NA	NA	NA		NA	NA	NA		NA	0	NA	0	NA	0	NA	NA		NA
DM8C01G07870	3.18726	0.00701721436950812	1	0.992898503800556	0	0.00276433861955118	8.1651781434481	StringTie	0.0516425515206789	7.00460517662281	StringTie	1	0.0341372119962482	RSEM	0.568237148111808	4.92514838289528	kallisto	1	-3.48463054652431	StringTie	5.29928951670457	NA		NA	3.62340202444959	NA		NA	0.0341372119962482	1	0	0	-0.41410903728967	NA		NA	-0.12083371537325	NA		NA	30.0241	5.0783461135254e-10	1	0.21102176872335	0	8.1651781434481	0.00276433861955118	1	1
DM8C01G07880	0	NA	0	NA	0	NA	NA	NA	NA	NA	NA	NA	NA	NA	NA	NA	NA	NA	NA	NA	NA	NA		NA	NA	NA		NA	NA	NA		NA	NA	NA		NA	NA	NA		NA	0	NA	0	NA	0	NA	NA		NA
DM8C01G07890	25.5003	0.97524418583345	0	0.673748541132371	0	1	-0.46220987336261	RSEM	1	0.157670807399178	RSEM	1	0.0633001286521914	RSEM	1	0.674490324222386	RSEM	1	-0.310618932009987	RSEM	-0.46220987336261	1	0	0	0.157670807399178	1	0	0	0.0633001286521914	1	0	0	0.674490324222386	1	0	0	-0.310618932009987	1	0	0	89.744	0.998234631220153	0	0.595377333840014	0	-0.415191100032194	1	0	0
DM8C01G07900	0.0605241	0.96117079327339	0	0.964450081602776	0	NA	NA	NA	1	1.24594132261245	kallisto	1	0.368514658296354	kallisto	NA	NA	NA	NA	NA	NA	0.98772058697124	NA		NA	-0.198457918213245	NA		NA	0.0341032611335701	NA		NA	-1.18887921813289	NA		NA	-0.0642783428403926	NA		NA	0.562517	0.794824824475613	0	0.866928757184864	0	1.26976275708342	NA		NA
DM8C01G07910	448.243	0.747113809549908	0	0.0583225231100842	0	1	0.471666193501034	RSEM	1	0.183499393320137	RSEM	1	0.325027695907915	RSEM	1	-0.701193392239242	RSEM	1	-0.341294929485601	RSEM	0.471666193501034	1	0	0	0.183499393320137	1	0	0	0.325027695907915	1	0	0	-0.701193392239242	1	0	0	-0.341294929485601	1	0	0	1784.16	0.655308465099491	0	0.0692895779125107	0	0.41694911216681	1	0	0
DM8C01G07920	1.54602	0.878830058231525	0	0.603207917140284	0	1	1.91718276513422	kallisto	1	0.852062419583586	kallisto	1	0.30610661849946	kallisto	1	-1.68570018578798	kallisto	1	-0.780878065875875	kallisto	0.502301313523478	NA		NA	-2.03199131930824	NA		NA	-0.0419026182439224	NA		NA	-2.55631232038375	NA		NA	1.58610278743754	NA		NA	1.22545	0.958035490402265	0	0.890509159698616	0	1.16950728055239	NA		NA
DM8C01G07930	0.31495	0.872567859342246	0	0.91660314348679	0	NA	NA	NA	NA	NA	NA	NA	NA	NA	NA	NA	NA	NA	NA	NA	-0.39051214891856	NA		NA	-0.198548131340859	NA		NA	2.66996712884644	NA		NA	-0.851787489828157	NA		NA	-2.70006540723152	NA		NA	1.01471	0.816914253012848	0	0.835457713866997	0	-0.352337991669359	NA		NA
DM8C01G07940	0	NA	0	NA	0	NA	NA	NA	NA	NA	NA	NA	NA	NA	NA	NA	NA	NA	NA	NA	NA	NA		NA	NA	NA		NA	NA	NA		NA	NA	NA		NA	NA	NA		NA	0	NA	0	NA	0	NA	NA		NA
DM8C01G07950	345.011	0.21423774954091	0	0.0639815703279791	0	1	-0.246443828924711	RSEM	1	-0.583675893407823	RSEM	1	-0.326912819306277	RSEM	1	0.256942993425961	RSEM	1	0.609484696737457	RSEM	-0.246443828924711	1	0	0	-0.583675893407823	1	0	0	-0.326912819306277	1	0	0	0.256942993425961	1	0	0	0.609484696737457	1	0	0	1181.61	0.303757812217801	0	0.046887368560505	0	-0.21412321083807	1	0	0
DM8C01G07960	7.59576	0.79355808230795	0	0.918254417527602	0	1	0.556458556916483	RSEM	1	0.266664743250427	StringTie	1	0.759039904590896	RSEM	1	-0.387695806247724	RSEM	1	-0.72761044164332	RSEM	0.556458556916483	1	0	0	0.925782834746652	NA		NA	0.759039904590896	1	0	0	-0.387695806247724	1	0	0	-0.72761044164332	1	0	0	163.054	0.355572323170266	0	0.814714019495947	0	0.517728346617821	1	0	0
DM8C01G07970	0	NA	0	NA	0	NA	NA	NA	1	-0.392653262421235	StringTie	1	-0.957645670318937	StringTie	1	0.593177584165219	StringTie	1	1.64448209438491	StringTie	NA	NA		NA	NA	NA		NA	NA	NA		NA	NA	NA		NA	NA	NA		NA	3.99923	0.898622356379486	0	0.906667040421355	0	0.554163733454595	NA		NA
DM8C01G07980	0	NA	0	NA	0	NA	NA	NA	NA	NA	NA	NA	NA	NA	NA	NA	NA	NA	NA	NA	NA	NA		NA	NA	NA		NA	NA	NA		NA	NA	NA		NA	NA	NA		NA	0	NA	0	NA	0	NA	NA		NA
DM8C01G07990	0	NA	0	NA	0	NA	NA	NA	1	0.171761771967103	kallisto	1	-1.35398621888912	kallisto	NA	NA	NA	NA	NA	NA	NA	NA		NA	NA	NA		NA	NA	NA		NA	NA	NA		NA	NA	NA		NA	0	NA	0	NA	0	NA	NA		NA
DM8C01G08000	0	NA	0	NA	0	1	-0.209251918743727	kallisto	1	0.597673726179924	kallisto	1	-0.0874447369105725	kallisto	1	-0.714827785659993	kallisto	1	-0.607563398373424	kallisto	NA	NA		NA	NA	NA		NA	NA	NA		NA	NA	NA		NA	NA	NA		NA	0	NA	0	NA	0	NA	NA		NA
DM8C01G08010	107.112	0.395715774112296	0	0.161270781892383	0	1	0.381290654684197	RSEM	1	0.309473335555412	RSEM	1	0.417537894393155	RSEM	1	-0.337271916857786	RSEM	1	-0.809004800551541	RSEM	0.381290654684197	1	0	0	0.309473335555412	1	0	0	0.417537894393155	1	0	0	-0.337271916857786	1	0	0	-0.809004800551541	1	0	0	512.573	0.660877182193355	0	0.0445660188021267	0	0.368330497983137	1	0	0
DM8C01G08020	663.919	0.673144746005595	0	0.252739812953702	0	1	0.132232416226032	RSEM	1	0.290619856098871	RSEM	1	0.374524501313343	RSEM	1	-0.0744408333914288	RSEM	1	-0.362861132775157	RSEM	0.132232416226032	1	0	0	0.290619856098871	1	0	0	0.374524501313343	1	0	0	-0.0744408333914288	1	0	0	-0.362861132775157	1	0	0	2140.88	0.820916497873841	0	0.311684235626942	0	0.100228024723015	1	0	0
DM8C01G08030	132.928	0.000788100016765647	1	0.190513878790137	0	1	0.570438240217246	RSEM	1	0.464994327428882	RSEM	1	0.43846532318466	RSEM	1	0.240216083156124	RSEM	1	-0.397301584693018	RSEM	0.570438240217246	1	0	0	0.464994327428882	1	0	0	0.43846532318466	1	0	0	0.240216083156124	1	0	0	-0.397301584693018	1	0	0	585.223	6.06559396354776e-05	1	0.223621758019994	0	0.418058573811027	1	0	0
DM8C01G08040	0	NA	0	NA	0	NA	NA	NA	1	-5.03766135372884	kallisto	NA	NA	NA	NA	NA	NA	NA	NA	NA	NA	NA		NA	NA	NA		NA	NA	NA		NA	NA	NA		NA	NA	NA		NA	0.288423	0.76829323124393	0	0.847900207882792	0	-0.352127867279581	NA		NA
DM8C01G08050	290.704	0.0334084957768322	0	0.557532947137111	0	1	-0.000780164094269768	RSEM	1	0.331441494111236	RSEM	1	-0.0119025073124178	RSEM	1	0.270375257858911	RSEM	1	0.0337596754822008	RSEM	-0.000780164094269768	1	0	0	0.331441494111236	1	0	0	-0.0119025073124178	1	0	0	0.270375257858911	1	0	0	0.0337596754822008	1	0	0	1067.6	0.00207845098836939	1	0.373430364582804	0	0.0342965641811019	1	0	0
DM8C01G08060	1414.75	0.0967807924933177	0	0.0644950176006758	0	1	0.172654517068154	RSEM	1	0.311146741811494	RSEM	1	0.0949946465628782	RSEM	1	-0.378705931048134	RSEM	1	-0.239873108667476	RSEM	0.172654517068154	1	0	0	0.311146741811494	1	0	0	0.0949946465628782	1	0	0	-0.378705931048134	1	0	0	-0.239873108667476	1	0	0	5143.31	0.070589633302015	0	0.577725284456599	0	-0.109726165905009	1	0	0
DM8C01G08070	0	NA	0	NA	0	NA	NA	NA	NA	NA	NA	NA	NA	NA	NA	NA	NA	NA	NA	NA	NA	NA		NA	NA	NA		NA	NA	NA		NA	NA	NA		NA	NA	NA		NA	0	NA	0	NA	0	NA	NA		NA
DM8C01G08080	605.432	0.172509749250867	0	3.24159299028006e-09	1	1	1.03935471583388	RSEM	1	1.24421294436761	RSEM	1	0.0342241721003958	RSEM	1.01490707402728e-07	16.1945614803895	StringTie	1	-1.50698983611862	RSEM	1.03935471583388	1	0	0	1.24421294436761	1	0	0	0.0342241721003958	1	0	0	13.0370387006554	6.55555813751239e-05	1	1	-1.50698983611862	1	0	0	2048.13	0.214074243400194	0	0.000327941355598345	1	-0.352153170076221	1	0	0
DM8C01G08090	23.4169	0.0846059646803774	0	1.4774770854639e-07	1	1	1.17219811723425	RSEM	1	-1.87758726284953	RSEM	1	0.143569737726178	RSEM	0.00107657063801365	-4.78972201314939	StringTie	1	-0.0794654597947569	RSEM	1.17219811723425	1	0	0	-1.87758726284953	1	0	0	0.143569737726178	1	0	0	-5.58792405514559	0.00392658414447501	1	-1	-0.0794654597947569	1	0	0	125.247	0.377476796483781	0	2.46365177265474e-08	1	1.08840895594253	1	0	0
DM8C01G08100	92.2277	0.688632403849607	0	0.0442914867322364	0	1	0.158848915305944	RSEM	1	-0.145647179790214	RSEM	1	-0.214044006035594	RSEM	1	-0.711485009352156	RSEM	1	0.376209201174282	RSEM	0.158848915305944	1	0	0	-0.145647179790214	1	0	0	-0.214044006035594	1	0	0	-0.711485009352156	1	0	0	0.376209201174282	1	0	0	360.395	0.754779243393438	0	0.00522517896845674	1	0.178179871328383	1	0	0
DM8C01G08110	0	NA	0	NA	0	NA	NA	NA	NA	NA	NA	NA	NA	NA	NA	NA	NA	NA	NA	NA	NA	NA		NA	NA	NA		NA	NA	NA		NA	NA	NA		NA	NA	NA		NA	0	NA	0	NA	0	NA	NA		NA
DM8C01G08120	0	NA	0	NA	0	NA	NA	NA	NA	NA	NA	NA	NA	NA	NA	NA	NA	NA	NA	NA	NA	NA		NA	NA	NA		NA	NA	NA		NA	NA	NA		NA	NA	NA		NA	0	NA	0	NA	0	NA	NA		NA
DM8C01G08130	0	NA	0	NA	0	NA	NA	NA	NA	NA	NA	NA	NA	NA	NA	NA	NA	NA	NA	NA	NA	NA		NA	NA	NA		NA	NA	NA		NA	NA	NA		NA	NA	NA		NA	0	NA	0	NA	0	NA	NA		NA
DM8C01G08140	534.236	0.514132109210175	0	0.503730126936461	0	1	0.159350874670747	RSEM	1	-0.0534977973991447	RSEM	1	0.0163492031819862	RSEM	1	-0.0425741023581145	RSEM	1	0.209361905390512	RSEM	0.159350874670747	1	0	0	-0.0534977973991447	1	0	0	0.0163492031819862	1	0	0	-0.0425741023581145	1	0	0	0.209361905390512	1	0	0	1949.7	0.565723692187733	0	0.319496535761522	0	0.175856193902219	1	0	0
DM8C01G08150	3.78918	0.855459907511771	0	0.238240581475844	0	1	2.58949231303921	RSEM	1	0.680132731123302	StringTie	1	1.90775709042923	RSEM	1	-3.71999051190314	RSEM	1	-3.06117943423657	RSEM	2.58949231303921	1	0	0	2.51117092843931	NA		NA	1.90775709042923	1	0	0	-3.71999051190314	1	0	0	-3.06117943423657	1	0	0	91.2947	0.194031945685466	0	0.341120566562425	0	0.990619095091649	1	0	0
DM8C01G08160	233.93	0.0616157966334274	0	0.406103779479467	0	1	0.184477372042188	RSEM	1	-0.00244730216178818	RSEM	1	-0.295012385356959	RSEM	1	0.367526830194926	RSEM	1	0.345356031631975	RSEM	0.184477372042188	1	0	0	-0.00244730216178818	1	0	0	-0.295012385356959	1	0	0	0.367526830194926	1	0	0	0.345356031631975	1	0	0	838.99	0.0249046472665589	0	0.57223543372138	0	0.313870943048612	1	0	0
DM8C01G08170	130.476	0.347793802049489	0	0.000542008284178715	1	1	0.293483456121812	RSEM	1	-0.0196854713580536	RSEM	1	0.280425420071486	RSEM	1	-1.77060518207708	RSEM	1	0.293142700892229	RSEM	0.293483456121812	1	0	0	-0.0196854713580536	1	0	0	0.280425420071486	1	0	0	-1.77060518207708	1	0	0	0.293142700892229	1	0	0	463.481	0.450221784224007	0	0.00399881262909237	1	0.592957336981911	1	0	0
DM8C01G08180	0	NA	0	NA	0	NA	NA	NA	NA	NA	NA	NA	NA	NA	NA	NA	NA	NA	NA	NA	NA	NA		NA	NA	NA		NA	NA	NA		NA	NA	NA		NA	NA	NA		NA	0	NA	0	NA	0	NA	NA		NA
DM8C01G08190	49.9968	0.243450572704357	0	0.95870610690324	0	1	0.765692131976219	RSEM	1	-0.27567360263032	RSEM	1	-0.0734193503271611	RSEM	1	-0.32936366354479	RSEM	1	-0.161265428257772	RSEM	0.765692131976219	1	0	0	-0.27567360263032	1	0	0	-0.0734193503271611	1	0	0	-0.32936366354479	1	0	0	-0.161265428257772	1	0	0	101.387	0.0828454675131206	0	0.87516645516823	0	0.804918425753232	1	0	0
DM8C01G08200	0	NA	0	NA	0	NA	NA	NA	NA	NA	NA	NA	NA	NA	NA	NA	NA	NA	NA	NA	NA	NA		NA	NA	NA		NA	NA	NA		NA	NA	NA		NA	NA	NA		NA	0.322985	0.796088663952692	0	0.750778824958152	0	-3.21030554781181	NA		NA
DM8C01G08210	0	NA	0	NA	0	NA	NA	NA	1	0.686069285158646	kallisto	NA	NA	NA	NA	NA	NA	NA	NA	NA	NA	NA		NA	NA	NA		NA	NA	NA		NA	NA	NA		NA	NA	NA		NA	0	NA	0	NA	0	NA	NA		NA
DM8C01G08220	0	NA	0	NA	0	NA	NA	NA	NA	NA	NA	NA	NA	NA	NA	NA	NA	NA	NA	NA	NA	NA		NA	NA	NA		NA	NA	NA		NA	NA	NA		NA	NA	NA		NA	0	NA	0	NA	0	NA	NA		NA
DM8C01G08230	0	NA	0	NA	0	NA	NA	NA	NA	NA	NA	NA	NA	NA	NA	NA	NA	NA	NA	NA	NA	NA		NA	NA	NA		NA	NA	NA		NA	NA	NA		NA	NA	NA		NA	0	NA	0	NA	0	NA	NA		NA
DM8C01G08240	102.548	0.0162639002030654	0	0.549191430532518	0	1	-0.594607377199164	RSEM	1	-0.604559284625719	RSEM	1	-0.579371439447944	RSEM	1	0.373799455610626	RSEM	1	-0.135076956877957	RSEM	-0.594607377199164	1	0	0	-0.604559284625719	1	0	0	-0.579371439447944	1	0	0	0.373799455610626	1	0	0	-0.135076956877957	1	0	0	530.207	0.000324754445585194	1	0.517508901171054	0	-0.490744243660616	1	0	0
DM8C01G08250	262.061	0.154186936350115	0	0.00389393261067096	1	1	0.589147984396118	RSEM	1	0.862720041110903	RSEM	1	0.569427465219092	RSEM	1	-0.707404252928341	RSEM	1	-0.919577132143938	RSEM	0.589147984396118	1	0	0	0.862720041110903	1	0	0	0.569427465219092	1	0	0	-0.707404252928341	1	0	0	-0.919577132143938	1	0	0	941.498	0.0541139491544053	0	0.00122823208419642	1	0.553709135770148	1	0	0
DM8C01G08260	0.228719	0.90838027538831	0	0.768678100159339	0	NA	NA	NA	1	-0.807446594752159	StringTie	1	-0.470614378137471	StringTie	1	0.1871608993883	StringTie	1	-3.86231381873786	StringTie	-0.390383184192168	NA		NA	1.30298991095298	NA		NA	0.0341634504225232	NA		NA	2.43990492242369	NA		NA	-1.56573528979811	NA		NA	3.66365	0.690151929100759	0	0.613109817978677	0	-0.554458569645473	NA		NA
DM8C01G08270	0	NA	0	NA	0	NA	NA	NA	1	-1.06980996739757	kallisto	1	-0.700095155294261	kallisto	NA	NA	NA	NA	NA	NA	NA	NA		NA	NA	NA		NA	NA	NA		NA	NA	NA		NA	NA	NA		NA	1.09685	0.616216956058128	0	0.890182408000686	0	4.18394031718955	NA		NA
DM8C01G08280	2382.15	0.458756307277937	0	2.21352139415204e-05	1	1	-0.347848121240016	RSEM	1	-0.787800874792188	RSEM	1	-0.451771246973149	RSEM	1	0.286297109919985	RSEM	1	1.07228009083748	RSEM	-0.347848121240016	1	0	0	-0.787800874792188	1	0	0	-0.451771246973149	1	0	0	0.286297109919985	1	0	0	1.07228009083748	1	0	0	11503.3	0.565484601525405	0	7.85901397424797e-05	1	-0.279303642811676	1	0	0
DM8C01G08290	0	NA	0	NA	0	NA	NA	NA	NA	NA	NA	NA	NA	NA	NA	NA	NA	NA	NA	NA	NA	NA		NA	NA	NA		NA	NA	NA		NA	NA	NA		NA	NA	NA		NA	0	NA	0	NA	0	NA	NA		NA
DM8C01G08300	131.588	0.376272514442366	0	0.908772812528317	0	1	-0.124345159993376	RSEM	1	0.0740150732762615	RSEM	1	0.0149250955336671	RSEM	1	-0.0343553822470293	RSEM	1	0.144941709155557	RSEM	-0.124345159993376	1	0	0	0.0740150732762615	1	0	0	0.0149250955336671	1	0	0	-0.0343553822470293	1	0	0	0.144941709155557	1	0	0	660.468	0.171983507528137	0	0.617033290828596	0	-0.0831478695134452	1	0	0
DM8C01G08310	1113.17	0.311400275806006	0	0.0130225687643243	0	1	0.0620531297785982	RSEM	1	0.0324652570657555	RSEM	1	-0.0163543897976657	RSEM	1	-0.430849660181905	RSEM	1	-0.0450142100254847	RSEM	0.0620531297785982	1	0	0	0.0324652570657555	1	0	0	-0.0163543897976657	1	0	0	-0.430849660181905	1	0	0	-0.0450142100254847	1	0	0	4594.35	0.301096401667175	0	1.47873779127218e-05	1	0.0812552401446359	1	0	0
DM8C01G08320	0	NA	0	NA	0	NA	NA	NA	NA	NA	NA	NA	NA	NA	NA	NA	NA	NA	NA	NA	NA	NA		NA	NA	NA		NA	NA	NA		NA	NA	NA		NA	NA	NA		NA	0	NA	0	NA	0	NA	NA		NA
DM8C01G08330	16.5443	0.0649311833743873	0	0.233610694718807	0	1	-1.53501141963562	RSEM	1	-1.40673543458527	RSEM	1	-0.708870920117313	RSEM	1	1.62696707755995	RSEM	1	-0.477039782654702	RSEM	-1.53501141963562	1	0	0	-1.40673543458527	1	0	0	-0.708870920117313	1	0	0	1.62696707755995	1	0	0	-0.477039782654702	1	0	0	141.8	0.0127869408752009	0	0.0502603368636967	0	-0.916530937926372	1	0	0
DM8C01G08340	0	NA	0	NA	0	NA	NA	NA	1	-5.52614542481027	kallisto	NA	NA	NA	NA	NA	NA	NA	NA	NA	NA	NA		NA	NA	NA		NA	NA	NA		NA	NA	NA		NA	NA	NA		NA	0	NA	0	NA	0	NA	NA		NA
DM8C01G08350	1.83589	0.537030051365244	0	0.144253412469126	0	NA	NA	NA	1	-3.78787835467542	StringTie	1	-3.61086491681514	StringTie	1	4.04306739088268	StringTie	1	6.38345781677346	StringTie	-1.29668546077734	NA		NA	-4.18728660419142	NA		NA	-2.55048751506114	NA		NA	4.14464928045536	NA		NA	5.96169533641749	NA		NA	3.27946	0.747590305397366	0	0.116639358453129	0	-0.910921651103119	NA		NA
DM8C01G08360	0	NA	0	NA	0	NA	NA	NA	NA	NA	NA	NA	NA	NA	NA	NA	NA	NA	NA	NA	NA	NA		NA	NA	NA		NA	NA	NA		NA	NA	NA		NA	NA	NA		NA	0	NA	0	NA	0	NA	NA		NA
DM8C01G08370	0	NA	0	NA	0	NA	NA	NA	NA	NA	NA	NA	NA	NA	NA	NA	NA	NA	NA	NA	NA	NA		NA	NA	NA		NA	NA	NA		NA	NA	NA		NA	NA	NA		NA	0	NA	0	NA	0	NA	NA		NA
DM8C01G08380	11.3568	0.671262035684347	0	0.37769351538162	0	1	-1.47796278172047	RSEM	1	0.293311827047084	RSEM	1	-0.811259788789717	RSEM	1	1.77054046898009	RSEM	1	-0.208712395347224	RSEM	-1.47796278172047	1	0	0	0.293311827047084	1	0	0	-0.811259788789717	1	0	0	1.77054046898009	1	0	0	-0.208712395347224	1	0	0	63.5095	0.730569127858094	0	0.463820309129814	0	-1.41855165861483	1	0	0
DM8C01G08390	470.073	0.248353500970843	0	0.807600915316317	0	1	0.463027719283038	RSEM	1	0.465868140817599	RSEM	1	0.294783063006536	RSEM	1	-0.298404877493704	RSEM	1	-0.0700376246108084	RSEM	0.463027719283038	1	0	0	0.465868140817599	1	0	0	0.294783063006536	1	0	0	-0.298404877493704	1	0	0	-0.0700376246108084	1	0	0	1641.04	0.228532599653451	0	0.846783260664947	0	0.454427637230604	1	0	0
DM8C01G08400	993.677	0.825760320590578	0	0.0847546444363556	0	1	-0.140673947425278	RSEM	1	-0.0975548034723209	RSEM	1	-0.0707391370352684	RSEM	1	0.42461498615447	RSEM	1	0.235104045656911	RSEM	-0.140673947425278	1	0	0	-0.0975548034723209	1	0	0	-0.0707391370352684	1	0	0	0.42461498615447	1	0	0	0.235104045656911	1	0	0	3490.75	0.796568769686598	0	0.209990480884422	0	-0.0814772106246975	1	0	0
DM8C01G08410	15.7262	0.89340783163635	0	0.715692043113477	0	1	-0.0520098551583632	RSEM	1	0.263837399405728	RSEM	1	0.680614306152526	RSEM	1	0.544539682247877	RSEM	1	-0.432849673676656	RSEM	-0.0520098551583632	1	0	0	0.263837399405728	1	0	0	0.680614306152526	1	0	0	0.544539682247877	1	0	0	-0.432849673676656	1	0	0	80.0572	0.856409880450822	0	0.75992119326802	0	-0.0262493202576333	1	0	0
DM8C01G08420	0	NA	0	NA	0	NA	NA	NA	NA	NA	NA	NA	NA	NA	NA	NA	NA	NA	NA	NA	NA	NA		NA	NA	NA		NA	NA	NA		NA	NA	NA		NA	NA	NA		NA	0	NA	0	NA	0	NA	NA		NA
DM8C01G08430	12.4816	0.369469094508233	0	0.0676004874334402	0	1	-0.514643366121473	RSEM	1	-1.35780255375367	RSEM	1	-0.118812913850875	RSEM	1	-2.12868721628955	RSEM	1	1.54140623432046	RSEM	-0.514643366121473	1	0	0	-1.35780255375367	1	0	0	-0.118812913850875	1	0	0	-2.12868721628955	1	0	0	1.54140623432046	1	0	0	37.5035	0.405863660130392	0	0.0984132147615296	0	-0.537188147515566	1	0	0
DM8C01G08440	0.169973	0.842045352338849	0	0.891374476056191	0	NA	NA	NA	1	-0.185862188623662	StringTie	1	6.91305601836745	StringTie	1	-6.71674477636127	StringTie	1	-6.9288166193059	StringTie	-0.390478027419052	NA		NA	2.30744909963198	NA		NA	0.0340539737615841	NA		NA	0.189315745336519	NA		NA	-2.5701324226321	NA		NA	4.07815	0.448486736105261	0	0.607435219731173	0	-0.352623096175192	NA		NA
DM8C01G08450	0.379795	0.821261912030224	0	0.902057736344326	0	1	-1.67224879350754	StringTie	1	-1.91009455471387	StringTie	1	0.692040786410536	StringTie	1	0.324433416627206	StringTie	1	-1.99088834892856	StringTie	-0.390547762860943	NA		NA	-0.198580470955741	NA		NA	3.16874087020079	NA		NA	-1.57528718935916	NA		NA	-3.19882461562981	NA		NA	29.3254	0.0122909151212039	0	0.387756411362515	0	-1.67224879350754	1	0	0
DM8C01G08460	188.082	0.0239190761472777	0	0.0196321851373588	0	1	-0.950235541740753	RSEM	1	-0.924675141983845	RSEM	1	-0.688539882975599	RSEM	1	1.20944446212612	RSEM	1	0.27811680680144	RSEM	-0.950235541740753	1	0	0	-0.924675141983845	1	0	0	-0.688539882975599	1	0	0	1.20944446212612	1	0	0	0.27811680680144	1	0	0	393.472	0.0118770438463433	0	0.0359593987443939	0	-0.899666896696622	1	0	0
DM8C01G08470	7.57991	0.394361883221119	0	0.707545538438985	0	1	0.811578076938242	RSEM	1	-1.26397484815522	StringTie	1	-0.209213205722647	RSEM	1	-1.0635806754345	RSEM	1	-0.076425960450576	RSEM	0.811578076938242	1	0	0	-0.494449045232258	NA		NA	-0.209213205722647	1	0	0	-1.0635806754345	1	0	0	-0.076425960450576	1	0	0	83.5491	0.0114316282175111	0	0.676639891589172	0	-0.792866437197409	1	0	0
DM8C01G08480	60.7598	0.861475223404073	0	0.849026225843849	0	1	-0.351495415043511	RSEM	1	-0.0873928225105337	RSEM	1	-0.650241405968477	RSEM	1	0.334948277043231	RSEM	1	-0.0302096523917623	RSEM	-0.351495415043511	1	0	0	-0.0873928225105337	1	0	0	-0.650241405968477	1	0	0	0.334948277043231	1	0	0	-0.0302096523917623	1	0	0	228.893	0.840687443402779	0	0.896612957719996	0	-0.349109227054595	1	0	0
DM8C01G08490	0	NA	0	NA	0	1	-3.06835030022679	StringTie	1	-1.42272074209727	StringTie	1	-3.04989658689137	StringTie	1	5.62906244888684	StringTie	1	0.729991467502284	StringTie	NA	NA		NA	NA	NA		NA	NA	NA		NA	NA	NA		NA	NA	NA		NA	5.10884	0.670647574859894	0	0.173462999940541	0	-3.06835030022679	1	0	0
DM8C01G08500	34.5156	0.681630073757186	0	0.787268679570238	0	1	-2.10376085026021	RSEM	1	-0.579679190006915	RSEM	1	0.478700548080621	RSEM	1	1.83634941680875	RSEM	1	0.526154983568016	RSEM	-2.10376085026021	1	0	0	-0.579679190006915	1	0	0	0.478700548080621	1	0	0	1.83634941680875	1	0	0	0.526154983568016	1	0	0	128.423	0.618506431429838	0	0.810652807993542	0	-2.25555580260457	1	0	0
DM8C01G08510	0	NA	0	NA	0	1	-0.352364768061874	StringTie	1	5.35007264816968	StringTie	1	6.90653099269036	StringTie	1	-0.908452020039745	StringTie	0.280488917018242	-12.4580879324721	StringTie	NA	NA		NA	NA	NA		NA	NA	NA		NA	NA	NA		NA	NA	NA		NA	7.1421	0.554829165302609	0	0.0199448289250298	0	-0.352364768061874	1	0	0
DM8C01G08520	6.24762	0.0891756170422649	0	0.771308009759123	0	1	-1.9186606541682	RSEM	0.00818193631544243	-8.68274737645844	StringTie	0.00589333890393121	-8.45420684996679	StringTie	1	-1.78656286804039	RSEM	1.40388302596357e-07	17.5711872339629	StringTie	-1.9186606541682	1	0	0	-1.39299315798906	NA		NA	1.95897165836234	1	0	0	-1.78656286804039	1	0	0	-0.234034917304198	1	0	0	36.7341	0.543285282291852	0	9.17258717062626e-10	1	-0.67379386767695	1	0	0
DM8C01G08530	14.3404	0.000760242637841134	1	0.00444894505193889	1	0.626986868169673	-3.23221501229124	RSEM	4.82992554624059e-05	-5.76732332017112	StringTie	1	-2.07100363653755	RSEM	1	1.16243492872311	RSEM	0.0380995649145668	5.03490368878777	StringTie	-3.23221501229124	0.626986868169673	0	0	-5.83526804416331	0.0310207089162997	0	0	-2.07100363653755	1	0	0	1.16243492872311	1	0	0	4.94285614963152	0.508432458625779	0	0	51.4839	0.010374954514848	0	5.62901137712653e-05	1	-2.24316844199597	1	0	0
DM8C01G08540	71.0436	0.479724616909788	0	0.791806595792694	0	1	-2.03602086244491	RSEM	1	-2.28039570368676	RSEM	1	-1.04586640391014	RSEM	1	0.916214982356132	RSEM	1	2.09944480038234	RSEM	-2.03602086244491	1	0	0	-2.28039570368676	1	0	0	-1.04586640391014	1	0	0	0.916214982356132	1	0	0	2.09944480038234	1	0	0	298.273	0.449675023433672	0	0.735601945717942	0	-1.72699238887644	1	0	0
DM8C01G08550	33.5879	0.722599846371257	0	0.453658391136236	0	1	-0.618716736808632	RSEM	1	-1.67259037307577	RSEM	1	-0.272649707939027	RSEM	1	-0.32739138678911	RSEM	1	2.2604802903189	RSEM	-0.618716736808632	1	0	0	-1.67259037307577	1	0	0	-0.272649707939027	1	0	0	-0.32739138678911	1	0	0	2.2604802903189	1	0	0	197.355	0.708411261039213	0	0.481880638868149	0	-0.755032234809769	1	0	0
DM8C01G08560	9.27176	0.376432429437841	0	0.581406021749026	0	1	-0.961216352608116	RSEM	1	-0.818955379680943	RSEM	1	-0.000719265314477986	RSEM	1	-1.17495080659713	RSEM	1	0.974414151164256	RSEM	-0.961216352608116	1	0	0	-0.818955379680943	1	0	0	-0.000719265314477986	1	0	0	-1.17495080659713	1	0	0	0.974414151164256	1	0	0	79.675	0.411616830280019	0	0.271073410443856	0	-0.605988820707389	1	0	0
DM8C01G08570	3.06134	0.983737251688039	0	0.757945502570251	0	1	-0.869462251481054	StringTie	1	-1.18731602017606	StringTie	1	2.14267210693691	RSEM	1	-0.320785388837886	StringTie	1	0.909562059202624	StringTie	1.0553903432812	NA		NA	-0.182419628372484	NA		NA	2.14267210693691	1	0	0	-1.61971741945	NA		NA	0.365837610983942	NA		NA	33.3437	0.506178189517129	0	0.788155662506802	0	-0.869462251481054	1	0	0
DM8C01G08580	0	NA	0	NA	0	NA	NA	NA	NA	NA	NA	NA	NA	NA	NA	NA	NA	NA	NA	NA	NA	NA		NA	NA	NA		NA	NA	NA		NA	NA	NA		NA	NA	NA		NA	0	NA	0	NA	0	NA	NA		NA
DM8C01G08590	0.0849863	0.939706455562257	0	0.941241366134533	0	1	0.741565833735875	StringTie	1	0.294027308628527	StringTie	1	0.396813963170344	StringTie	1	-0.66238069017031	StringTie	1	-0.0688084247159873	StringTie	-0.39044855470586	NA		NA	1.29587713338519	NA		NA	0.0340981840122173	NA		NA	0.18927153680349	NA		NA	-1.55858993060141	NA		NA	42.2156	0.645190336276744	0	0.755911408219286	0	0.741565833735875	1	0	0
DM8C01G08600	0	NA	0	NA	0	NA	NA	NA	NA	NA	NA	NA	NA	NA	NA	NA	NA	NA	NA	NA	NA	NA		NA	NA	NA		NA	NA	NA		NA	NA	NA		NA	NA	NA		NA	0	NA	0	NA	0	NA	NA		NA
DM8C01G08610	0	NA	0	NA	0	NA	NA	NA	NA	NA	NA	NA	NA	NA	NA	NA	NA	NA	NA	NA	NA	NA		NA	NA	NA		NA	NA	NA		NA	NA	NA		NA	NA	NA		NA	0	NA	0	NA	0	NA	NA		NA
DM8C01G08620	858.402	0.00299509115398802	1	0.412628523113193	0	1	0.202909802008426	RSEM	1	0.494000803137007	RSEM	1	0.10865387684467	RSEM	1	-0.174988735670195	RSEM	1	-0.261806538014493	RSEM	0.202909802008426	1	0	0	0.494000803137007	1	0	0	0.10865387684467	1	0	0	-0.174988735670195	1	0	0	-0.261806538014493	1	0	0	3203.72	0.00320247242248995	1	0.544280706488205	0	0.181624909794324	1	0	0
DM8C01G08630	256.376	0.19103459976406	0	0.429984069667183	0	1	0.0439804895347551	RSEM	1	0.241227924232785	RSEM	1	-0.227696317154584	RSEM	1	0.344212469602376	RSEM	1	0.033095163628595	RSEM	0.0439804895347551	1	0	0	0.241227924232785	1	0	0	-0.227696317154584	1	0	0	0.344212469602376	1	0	0	0.033095163628595	1	0	0	949.597	0.146021450649384	0	0.275604709029764	0	0.0342762461482706	1	0	0
DM8C01G08640	0	NA	0	NA	0	NA	NA	NA	1	-2.22678359828918	StringTie	1	-1.07759908377445	StringTie	NA	NA	NA	1	2.05221150197736	StringTie	NA	NA		NA	NA	NA		NA	NA	NA		NA	NA	NA		NA	NA	NA		NA	2.43638	0.88103003145356	0	0.390184682539294	0	0.150140098533065	NA		NA
DM8C01G08650	0.237886	0.856469791047044	0	0.786478428973758	0	NA	NA	NA	NA	NA	NA	NA	NA	NA	NA	NA	NA	NA	NA	NA	-0.390554938698868	NA		NA	2.19275655181021	NA		NA	1.41118680028182	NA		NA	-1.18777695497186	NA		NA	-3.83261115627621	NA		NA	1.15391	0.788533969548916	0	0.475277372625623	0	-0.352445762497515	NA		NA
DM8C01G08660	0	NA	0	NA	0	NA	NA	NA	NA	NA	NA	NA	NA	NA	NA	NA	NA	NA	NA	NA	NA	NA		NA	NA	NA		NA	NA	NA		NA	NA	NA		NA	NA	NA		NA	1.44058	0.338458743984407	0	0.916614853939211	0	-0.352345154304824	NA		NA
DM8C01G08670	0.6265	0.535991833019274	0	0.998864854982536	0	NA	NA	NA	1	5.83246190422894	StringTie	1	3.62418528956642	StringTie	NA	NA	NA	1	-5.05477698976446	StringTie	0.985083741855365	NA		NA	2.89642651407237	NA		NA	0.03410436178626	NA		NA	0.197489178909206	NA		NA	-0.126992322040368	NA		NA	3.24152	0.372069907893026	0	0.434688345862223	0	2.46634392864609	NA		NA
DM8C01G08680	0	NA	0	NA	0	NA	NA	NA	NA	NA	NA	NA	NA	NA	NA	NA	NA	NA	NA	NA	NA	NA		NA	NA	NA		NA	NA	NA		NA	NA	NA		NA	NA	NA		NA	0	NA	0	NA	0	NA	NA		NA
DM8C01G08690	0	NA	0	NA	0	NA	NA	NA	NA	NA	NA	NA	NA	NA	NA	NA	NA	NA	NA	NA	NA	NA		NA	NA	NA		NA	NA	NA		NA	NA	NA		NA	NA	NA		NA	0	NA	0	NA	0	NA	NA		NA
DM8C01G08700	0	NA	0	NA	0	NA	NA	NA	1	0.0197674854219302	kallisto	NA	NA	NA	NA	NA	NA	NA	NA	NA	NA	NA		NA	NA	NA		NA	NA	NA		NA	NA	NA		NA	NA	NA		NA	0	NA	0	NA	0	NA	NA		NA
DM8C01G08710	0.0720291	0.956979827039348	0	0.947285225903105	0	NA	NA	NA	NA	NA	NA	NA	NA	NA	NA	NA	NA	NA	NA	NA	-0.390364650073351	NA		NA	-0.198397583760991	NA		NA	0.0342038583584535	NA		NA	1.5746425386427	NA		NA	-0.0643789362550185	NA		NA	0.216317	0.812364995459407	0	0.871939532269659	0	-0.352139879969951	NA		NA
DM8C01G08720	0	NA	0	NA	0	NA	NA	NA	NA	NA	NA	NA	NA	NA	NA	NA	NA	NA	NA	NA	NA	NA		NA	NA	NA		NA	NA	NA		NA	NA	NA		NA	NA	NA		NA	0	NA	0	NA	0	NA	NA		NA
DM8C01G08730	0.699788	0.73941165120355	0	0.899510826493855	0	NA	NA	NA	NA	NA	NA	NA	NA	NA	NA	NA	NA	NA	NA	NA	1.21916872364789	NA		NA	-0.198605769573815	NA		NA	3.26174599061223	NA		NA	-1.42303491663133	NA		NA	-3.29182702639717	NA		NA	1.13337	0.599707861628186	0	0.708324490688936	0	-0.352070668171676	NA		NA
DM8C01G08740	0	NA	0	NA	0	NA	NA	NA	NA	NA	NA	NA	NA	NA	NA	NA	NA	NA	NA	NA	NA	NA		NA	NA	NA		NA	NA	NA		NA	NA	NA		NA	NA	NA		NA	0	NA	0	NA	0	NA	NA		NA
DM8C01G08750	0	NA	0	NA	0	NA	NA	NA	NA	NA	NA	NA	NA	NA	NA	NA	NA	NA	NA	NA	NA	NA		NA	NA	NA		NA	NA	NA		NA	NA	NA		NA	NA	NA		NA	0	NA	0	NA	0	NA	NA		NA
DM8C01G08760	0.248016	0.75507074630947	0	0.885223515021063	0	NA	NA	NA	NA	NA	NA	NA	NA	NA	NA	NA	NA	NA	NA	NA	-0.390570255192421	NA		NA	-0.198583003356968	NA		NA	2.86969835509549	NA		NA	-2.64624601143713	NA		NA	-2.89979081415691	NA		NA	0	NA	0	NA	0	NA	NA		NA
DM8C01G08770	0.542369	0.706151339734901	0	0.987091329780329	0	1	-5.6179212492606	StringTie	1	-5.45117475768496	StringTie	1	0.833796681800959	StringTie	1	5.13611166200838	StringTie	1	3.39103805216624	StringTie	1.21790813091063	NA		NA	1.23888207737441	NA		NA	0.034184154809302	NA		NA	0.829471909237643	NA		NA	1.52717906158066	NA		NA	5.82991	0.369569664268217	0	0.634044588814671	0	-5.6179212492606	1	0	0
DM8C01G08780	0	NA	0	NA	0	NA	NA	NA	NA	NA	NA	NA	NA	NA	NA	NA	NA	NA	NA	NA	NA	NA		NA	NA	NA		NA	NA	NA		NA	NA	NA		NA	NA	NA		NA	0	NA	0	NA	0	NA	NA		NA
DM8C01G08790	0	NA	0	NA	0	NA	NA	NA	NA	NA	NA	NA	NA	NA	NA	NA	NA	NA	NA	NA	NA	NA		NA	NA	NA		NA	NA	NA		NA	NA	NA		NA	NA	NA		NA	0.496388	0.654123418165362	0	0.826327915730432	0	-0.352446398350316	NA		NA
DM8C01G08800	0.314345	0.954335523630051	0	0.731988394770492	0	1	0.751931708575122	kallisto	1	4.73890487997537	StringTie	1	2.43098366917633	StringTie	1	-0.469847777006383	kallisto	1	-7.31224953322188	StringTie	0.778242335252574	NA		NA	1.89971429690129	NA		NA	1.97014699845664	NA		NA	-2.91555920455742	NA		NA	-4.09857517508327	NA		NA	2.18951	0.902686444503961	0	0.306427031682734	0	4.84498836651291	NA		NA
DM8C01G08810	0.964745	0.935909700829098	0	0.721363966482124	0	1	-0.907034941561964	StringTie	1	0.276407519240394	StringTie	1	-0.0988479226856012	StringTie	1	1.25222425511522	StringTie	1	0.355629370327791	StringTie	-1.45077406387635	NA		NA	-0.31610748562375	NA		NA	-1.18993985525246	NA		NA	3.3168652955056	NA		NA	0.104733354300013	NA		NA	11.864	0.844611909425897	0	0.883902045047802	0	-0.907034941561964	1	0	0
DM8C01G08820	3.1327	0.698816882482087	0	0.770631334293038	0	1	6.07262728881265	StringTie	1	4.64436241576639	StringTie	0.730142410389163	7.11700035657861	StringTie	1	-6.05601412184725	StringTie	1	-6.2631796905182	StringTie	1.69743297951698	NA		NA	0.782039555790558	NA		NA	3.4684150939083	1	0	0	-1.78959707016588	NA		NA	-1.95315659521958	NA		NA	14.0975	0.61754162643892	0	0.164370461954906	0	6.07262728881265	1	0	0
DM8C01G08830	1.2287	0.523473512788862	0	0.741823323549864	0	1	-0.346175147934031	StringTie	1	-4.34150032830384	StringTie	1	0.154922273158556	StringTie	1	-0.675274087923024	StringTie	1	3.08405008750491	StringTie	-1.14348369968044	NA		NA	-4.55798517768105	NA		NA	-4.3253637138859	NA		NA	3.73274216155525	NA		NA	4.29504098996106	NA		NA	25.1246	0.181230415065514	0	0.213916355727525	0	-0.346175147934031	1	0	0
DM8C01G08840	30.7285	0.208197897448068	0	0.474687491543579	0	1	-0.865094704177486	RSEM	1	-0.709932892980724	RSEM	1	1.17914855547618	RSEM	1	0.856863523809548	RSEM	1	-0.20706375991547	RSEM	-0.865094704177486	1	0	0	-0.709932892980724	1	0	0	1.17914855547618	1	0	0	0.856863523809548	1	0	0	-0.20706375991547	1	0	0	153.073	0.209570171983807	0	0.478742082406161	0	-0.623131578697427	1	0	0
DM8C01G08850	0.0720291	0.956979827039348	0	0.947285225903106	0	NA	NA	NA	NA	NA	NA	NA	NA	NA	NA	NA	NA	NA	NA	NA	-0.390364650073351	NA		NA	-0.198397583760991	NA		NA	0.0342038583584538	NA		NA	1.5746425386427	NA		NA	-0.0643789362550185	NA		NA	0	NA	0	NA	0	NA	NA		NA
DM8C01G08860	0.0773012	0.944205905133115	0	0.945900223229046	0	NA	NA	NA	NA	NA	NA	NA	NA	NA	NA	NA	NA	NA	NA	NA	-0.390446462488449	NA		NA	1.22406737280075	NA		NA	0.0341013224221583	NA		NA	0.189268398515479	NA		NA	-1.48678226234107	NA		NA	0.231071	0.787972321433221	0	0.868033193380474	0	-0.352309031195576	NA		NA
DM8C01G08870	568.528	1.10545033936915e-05	1	0.0556142998702727	0	1	-0.257841569333479	RSEM	1	-0.786055030655752	RSEM	1	-0.315902152705956	RSEM	1	0.550620123779779	RSEM	1	0.347261288402379	RSEM	-0.257841569333479	1	0	0	-0.786055030655752	1	0	0	-0.315902152705956	1	0	0	0.550620123779779	1	0	0	0.347261288402379	1	0	0	2141.61	1.08423432562256e-06	1	0.0947238391201948	0	-0.219664849360879	1	0	0
DM8C01G08880	0	NA	0	NA	0	NA	NA	NA	NA	NA	NA	NA	NA	NA	NA	NA	NA	NA	NA	NA	NA	NA		NA	NA	NA		NA	NA	NA		NA	NA	NA		NA	NA	NA		NA	0	NA	0	NA	0	NA	NA		NA
DM8C01G08890	0	NA	0	NA	0	NA	NA	NA	NA	NA	NA	NA	NA	NA	NA	NA	NA	NA	NA	NA	NA	NA		NA	NA	NA		NA	NA	NA		NA	NA	NA		NA	NA	NA		NA	0	NA	0	NA	0	NA	NA		NA
DM8C01G08900	0	NA	0	NA	0	NA	NA	NA	NA	NA	NA	NA	NA	NA	NA	NA	NA	NA	NA	NA	NA	NA		NA	NA	NA		NA	NA	NA		NA	NA	NA		NA	NA	NA		NA	0.0944478	0.94494587044975	0	0.93486008785794	0	-0.35217636448517	NA		NA
DM8C01G08910	0	NA	0	NA	0	NA	NA	NA	NA	NA	NA	NA	NA	NA	NA	NA	NA	NA	NA	NA	NA	NA		NA	NA	NA		NA	NA	NA		NA	NA	NA		NA	NA	NA		NA	0	NA	0	NA	0	NA	NA		NA
DM8C01G08920	0	NA	0	NA	0	NA	NA	NA	NA	NA	NA	NA	NA	NA	NA	NA	NA	NA	NA	NA	NA	NA		NA	NA	NA		NA	NA	NA		NA	NA	NA		NA	NA	NA		NA	0	NA	0	NA	0	NA	NA		NA
DM8C01G08930	0	NA	0	NA	0	NA	NA	NA	NA	NA	NA	NA	NA	NA	NA	NA	NA	NA	NA	NA	NA	NA		NA	NA	NA		NA	NA	NA		NA	NA	NA		NA	NA	NA		NA	0	NA	0	NA	0	NA	NA		NA
DM8C01G08940	0	NA	0	NA	0	NA	NA	NA	NA	NA	NA	NA	NA	NA	NA	NA	NA	NA	NA	NA	NA	NA		NA	NA	NA		NA	NA	NA		NA	NA	NA		NA	NA	NA		NA	0.188896	0.842090946196524	0	0.884175913054053	0	-0.352146304707973	NA		NA
DM8C01G08950	0.0720291	0.956979827039348	0	0.947285225903106	0	NA	NA	NA	NA	NA	NA	NA	NA	NA	NA	NA	NA	NA	NA	NA	-0.390364650073351	NA		NA	-0.198397583760991	NA		NA	0.0342038583584536	NA		NA	1.5746425386427	NA		NA	-0.0643789362550185	NA		NA	0	NA	0	NA	0	NA	NA		NA
DM8C01G08960	0.0831792	0.949012621514268	0	0.952134007488254	0	1	8.61715320533578	StringTie	1	6.85006810376658	StringTie	1	0.0423679082659865	StringTie	1	-8.81596846865413	StringTie	1	-7.09422247739722	StringTie	1.22909785538182	NA		NA	-0.19846495087453	NA		NA	0.0340927118598761	NA		NA	-1.43024945352357	NA		NA	-0.0642677939765459	NA		NA	17.1948	0.745404498534098	0	0.554305793683481	0	8.61715320533578	1	0	0
DM8C01G08970	0	NA	0	NA	0	NA	NA	NA	NA	NA	NA	NA	NA	NA	NA	NA	NA	NA	NA	NA	NA	NA		NA	NA	NA		NA	NA	NA		NA	NA	NA		NA	NA	NA		NA	0	NA	0	NA	0	NA	NA		NA
DM8C01G08980	136.247	0.796630553726815	0	9.82254068082918e-19	1	1	1.37705457428475	RSEM	1	0.286872161447202	RSEM	1	0.947131837979437	RSEM	2.45252847179477e-21	-4.41565006068494	kallisto	1	-1.05019051032113	RSEM	1.37705457428475	1	0	0	0.286872161447202	1	0	0	0.947131837979437	1	0	0	-5.25586536725376	1.28321189008731e-10	1	-1	-1.05019051032113	1	0	0	1142.14	0.797394083815085	0	3.52533605928719e-28	1	1.34522442948959	1	0	0
DM8C01G08990	0	NA	0	NA	0	NA	NA	NA	NA	NA	NA	NA	NA	NA	NA	NA	NA	NA	NA	NA	NA	NA		NA	NA	NA		NA	NA	NA		NA	NA	NA		NA	NA	NA		NA	0	NA	0	NA	0	NA	NA		NA
DM8C01G09000	190.066	0.968128670061042	0	3.52444325350893e-20	1	0.0641922188807332	1.71699154222744	kallisto	1	0.716269710638568	RSEM	1	1.3616973212648	RSEM	6.47198689408582e-32	-4.85428103603629	kallisto	1	-1.30349718949349	RSEM	2.04159514690834	0.206495733663649	0	0	0.716269710638568	1	0	0	1.3616973212648	1	0	0	-4.88409644812297	9.35250150261935e-12	1	-1	-1.30349718949349	1	0	0	1613.7	0.834107894397309	0	7.75489428751771e-40	1	1.53256971443425	0.843971676109753	0	0
DM8C01G09010	0.300461	0.985198371964465	0	0.847836370379449	0	1	0.843891971417452	StringTie	1	1.10021531407469	StringTie	1	1.01327986030315	StringTie	1	-0.351541002012172	StringTie	1	-0.792362400488852	StringTie	0.981552643104017	NA		NA	1.32170884011457	NA		NA	1.40889713972585	NA		NA	-1.17463505906866	NA		NA	-2.95928085950886	NA		NA	14.1091	0.660197889265378	0	0.908024135300869	0	0.843891971417452	1	0	0
DM8C01G09020	4.73607	0.521559099282837	0	0.322279721696797	0	1	-1.00476254874213	RSEM	1	0.682521547791779	StringTie	1	-1.86133509887129	RSEM	1	3.18482282761756	RSEM	1	1.84276674372262	RSEM	-1.00476254874213	1	0	0	-1.37815801326123	NA		NA	-1.86133509887129	1	0	0	3.18482282761756	1	0	0	1.84276674372262	1	0	0	39.5862	0.391598623066127	0	0.299039688926754	0	0.246313072688214	1	0	0
DM8C01G09030	2.23351	0.203947640211772	0	0.701063107719978	0	1	-0.61028807132718	StringTie	1	0.483455982513412	StringTie	1	-0.135254356749529	StringTie	1	0.748223318967698	StringTie	1	-0.64184566766573	StringTie	-4.05290879734722	NA		NA	-0.987175068015167	NA		NA	-2.71924292380965	NA		NA	2.95018716083858	NA		NA	1.44758830267822	NA		NA	28.4674	0.778956085145792	0	0.48621940792483	0	-0.61028807132718	1	0	0
DM8C01G09040	0.686259	0.69538485031206	0	0.843350598159316	0	1	4.25196430786404	StringTie	1	4.94390520455167	StringTie	1	5.12636126419174	StringTie	1	-4.19711702017721	StringTie	1	-5.665770823937	StringTie	-0.390314441768596	NA		NA	1.28474549349804	NA		NA	0.0342740850113229	NA		NA	3.76139084641311	NA		NA	1.47773971485436	NA		NA	4.82818	0.717197720052069	0	0.208242869194598	0	4.25196430786404	1	0	0
DM8C01G09050	5.2369	0.334676453005005	0	0.986455955181515	0	1	-0.781076182530799	RSEM	1	1.49040961683219	StringTie	1	-0.816911340681891	RSEM	1	0.115560296183774	RSEM	1	-0.226148731442012	RSEM	-0.781076182530799	1	0	0	0.784850165433009	NA		NA	-0.816911340681891	1	0	0	0.115560296183774	1	0	0	-0.226148731442012	1	0	0	34.6429	0.162724388821482	0	0.745361684696249	0	0.15313310525538	1	0	0
DM8C01G09060	3.31976	0.933073181789157	0	0.104230321378424	0	1	0.291947776536571	StringTie	1	-1.01876016364044	StringTie	1	-5.18560103760486	RSEM	1	-0.572821606794154	StringTie	1	-0.0256782621534185	StringTie	-0.183706383838463	NA		NA	-2.02200887602611	NA		NA	-5.18560103760486	1	0	0	2.29526482745921	NA		NA	5.77440627094667	NA		NA	87.7153	0.0755095369383759	0	0.822840824492272	0	0.291947776536571	1	0	0
DM8C01G09070	0	NA	0	NA	0	NA	NA	NA	NA	NA	NA	NA	NA	NA	NA	NA	NA	NA	NA	NA	NA	NA		NA	NA	NA		NA	NA	NA		NA	NA	NA		NA	NA	NA		NA	0	NA	0	NA	0	NA	NA		NA
DM8C01G09080	622.177	0.00705940298750868	1	0.0917635781513051	0	1	0.0928950153253147	RSEM	1	0.326779567674623	RSEM	1	0.0561740764531292	RSEM	1	0.45468101971622	RSEM	1	0.132648949500308	RSEM	0.0928950153253147	1	0	0	0.326779567674623	1	0	0	0.0561740764531292	1	0	0	0.45468101971622	1	0	0	0.132648949500308	1	0	0	2037.06	0.00670460316122275	1	0.0145984263032977	0	0.060897716351057	1	0	0
DM8C01G09090	14855	0.00117738387119523	1	0.233712571869261	0	1	-0.145346757451453	RSEM	1	0.128686825214736	RSEM	1	0.102777296928218	RSEM	1	-0.274732365312786	RSEM	1	-0.0696516471622987	RSEM	-0.145346757451453	1	0	0	0.128686825214736	1	0	0	0.102777296928218	1	0	0	-0.274732365312786	1	0	0	-0.0696516471622987	1	0	0	53476.8	0.00104375823607444	1	0.13994563469973	0	-0.106357498117739	1	0	0
DM8C01G09100	1226.95	0.594560914073613	0	0.00123468264024168	1	1	-0.592079857545717	RSEM	1	-0.256732877202314	RSEM	1	-0.245999651332304	RSEM	1	0.821251023310007	RSEM	1	0.37531930908161	RSEM	-0.592079857545717	1	0	0	-0.256732877202314	1	0	0	-0.245999651332304	1	0	0	0.821251023310007	1	0	0	0.37531930908161	1	0	0	5683.83	0.499455253165307	0	0.00285114605799867	1	-0.545946272466293	1	0	0
DM8C01G09110	0	NA	0	NA	0	NA	NA	NA	NA	NA	NA	NA	NA	NA	NA	NA	NA	NA	NA	NA	NA	NA		NA	NA	NA		NA	NA	NA		NA	NA	NA		NA	NA	NA		NA	1.14423	0.747380318972447	0	0.825776728604143	0	1.02519659157987	NA		NA
DM8C01G09120	0	NA	0	NA	0	NA	NA	NA	NA	NA	NA	NA	NA	NA	NA	NA	NA	NA	NA	NA	NA	NA		NA	NA	NA		NA	NA	NA		NA	NA	NA		NA	NA	NA		NA	0	NA	0	NA	0	NA	NA		NA
DM8C01G09130	0	NA	0	NA	0	NA	NA	NA	NA	NA	NA	NA	NA	NA	NA	NA	NA	NA	NA	NA	NA	NA		NA	NA	NA		NA	NA	NA		NA	NA	NA		NA	NA	NA		NA	0	NA	0	NA	0	NA	NA		NA
DM8C01G09140	0	NA	0	NA	0	NA	NA	NA	NA	NA	NA	NA	NA	NA	NA	NA	NA	NA	NA	NA	NA	NA		NA	NA	NA		NA	NA	NA		NA	NA	NA		NA	NA	NA		NA	0.709913	0.586930666207035	0	0.929467728629825	0	2.45671728527378	NA		NA
DM8C01G09150	0	NA	0	NA	0	NA	NA	NA	NA	NA	NA	NA	NA	NA	NA	NA	NA	NA	NA	NA	NA	NA		NA	NA	NA		NA	NA	NA		NA	NA	NA		NA	NA	NA		NA	0	NA	0	NA	0	NA	NA		NA
DM8C01G09160	713.572	0.00396180666893649	1	0.000230514240667558	1	1	0.352926882612756	RSEM	1	0.434294465402325	RSEM	1	0.281260370557551	RSEM	1	0.362403742485227	RSEM	1	-0.455236799550391	RSEM	0.352926882612756	1	0	0	0.434294465402325	1	0	0	0.281260370557551	1	0	0	0.362403742485227	1	0	0	-0.455236799550391	1	0	0	2332.15	0.00300739880653999	1	2.86196720703195e-05	1	0.385552811880263	1	0	0
DM8C01G09170	0	NA	0	NA	0	NA	NA	NA	NA	NA	NA	NA	NA	NA	NA	NA	NA	NA	NA	NA	NA	NA		NA	NA	NA		NA	NA	NA		NA	NA	NA		NA	NA	NA		NA	0	NA	0	NA	0	NA	NA		NA
DM8C01G09180	0	NA	0	NA	0	NA	NA	NA	NA	NA	NA	NA	NA	NA	NA	NA	NA	NA	NA	NA	NA	NA		NA	NA	NA		NA	NA	NA		NA	NA	NA		NA	NA	NA		NA	0	NA	0	NA	0	NA	NA		NA
DM8C01G09190	0.143756	0.869755681205132	0	0.912997605753082	0	NA	NA	NA	NA	NA	NA	NA	NA	NA	NA	NA	NA	NA	NA	NA	2.06798809588473	NA		NA	-0.198489392409374	NA		NA	0.0340560485783434	NA		NA	-2.26911525124528	NA		NA	-0.0642311321194114	NA		NA	1.32036	0.567614267108832	0	0.461040454131987	0	4.64210932351424	NA		NA
DM8C01G09200	0	NA	0	NA	0	NA	NA	NA	NA	NA	NA	NA	NA	NA	NA	NA	NA	NA	NA	NA	NA	NA		NA	NA	NA		NA	NA	NA		NA	NA	NA		NA	NA	NA		NA	0	NA	0	NA	0	NA	NA		NA
DM8C01G09210	2.81682	0.725430965408583	0	0.947177546929044	0	1	-0.760738452702864	kallisto	1	-0.615420727078914	kallisto	1	-1.40274312450703	RSEM	1	0.224612626972602	kallisto	1	0.630515899894277	kallisto	0.715216381392106	NA		NA	0.320549156185527	NA		NA	-1.40274312450703	1	0	0	0.853141467683834	NA		NA	0.905757820740046	NA		NA	2.12939	0.866850201880418	0	0.865023204349118	0	0.520493688680991	NA		NA
DM8C01G09220	0	NA	0	NA	0	NA	NA	NA	NA	NA	NA	NA	NA	NA	NA	NA	NA	NA	NA	NA	NA	NA		NA	NA	NA		NA	NA	NA		NA	NA	NA		NA	NA	NA		NA	0	NA	0	NA	0	NA	NA		NA
DM8C01G09230	0	NA	0	NA	0	NA	NA	NA	NA	NA	NA	NA	NA	NA	NA	NA	NA	NA	NA	NA	NA	NA		NA	NA	NA		NA	NA	NA		NA	NA	NA		NA	NA	NA		NA	0	NA	0	NA	0	NA	NA		NA
DM8C01G09240	1.14694	0.127745126861799	0	0.975022534715606	0	1	-1.5654131048609	kallisto	1	-4.86371658176143	kallisto	1	-2.48797737354311	kallisto	1	4.49792934357713	kallisto	1	4.04792580962981	kallisto	-3.16420205244539	NA		NA	-4.50720291239952	NA		NA	-1.06520311786571	NA		NA	1.11749987228589	NA		NA	1.03498211544282	NA		NA	1.25912	0.154049646210918	0	0.99754364753945	0	-2.99088556895805	NA		NA
DM8C01G09250	0	NA	0	NA	0	NA	NA	NA	NA	NA	NA	NA	NA	NA	NA	NA	NA	NA	NA	NA	NA	NA		NA	NA	NA		NA	NA	NA		NA	NA	NA		NA	NA	NA		NA	0	NA	0	NA	0	NA	NA		NA
DM8C01G09260	0	NA	0	NA	0	NA	NA	NA	NA	NA	NA	NA	NA	NA	NA	NA	NA	NA	NA	NA	NA	NA		NA	NA	NA		NA	NA	NA		NA	NA	NA		NA	NA	NA		NA	0	NA	0	NA	0	NA	NA		NA
DM8C01G09270	0	NA	0	NA	0	NA	NA	NA	NA	NA	NA	NA	NA	NA	NA	NA	NA	NA	NA	NA	NA	NA		NA	NA	NA		NA	NA	NA		NA	NA	NA		NA	NA	NA		NA	0	NA	0	NA	0	NA	NA		NA
DM8C01G09280	0	NA	0	NA	0	NA	NA	NA	NA	NA	NA	NA	NA	NA	NA	NA	NA	NA	NA	NA	NA	NA		NA	NA	NA		NA	NA	NA		NA	NA	NA		NA	NA	NA		NA	0	NA	0	NA	0	NA	NA		NA
DM8C01G09290	0	NA	0	NA	0	NA	NA	NA	NA	NA	NA	NA	NA	NA	NA	NA	NA	NA	NA	NA	NA	NA		NA	NA	NA		NA	NA	NA		NA	NA	NA		NA	NA	NA		NA	0	NA	0	NA	0	NA	NA		NA
DM8C01G09300	0	NA	0	NA	0	NA	NA	NA	NA	NA	NA	NA	NA	NA	NA	NA	NA	NA	NA	NA	NA	NA		NA	NA	NA		NA	NA	NA		NA	NA	NA		NA	NA	NA		NA	0	NA	0	NA	0	NA	NA		NA
DM8C01G09310	0.912573	0.560138070763585	0	0.722096952464685	0	1	1.17730048513521	StringTie	1	1.01612900247785	StringTie	1	1.43252449141651	StringTie	1	-0.71242672865829	StringTie	1	-2.18147967726688	StringTie	-0.390390707604662	NA		NA	3.7748244239874	NA		NA	0.0341577637286621	NA		NA	3.43107106137337	NA		NA	-1.59626039481829	NA		NA	22.2937	0.603108828136727	0	0.479343162121866	0	1.17730048513521	1	0	0
DM8C01G09320	13.8403	0.978860702490261	0	0.0918575584167412	0	1	1.42258096593725	RSEM	1	0.313829853939511	RSEM	1	1.20199253220811	RSEM	1	-3.93572016962414	RSEM	1	-0.244523801588102	RSEM	1.42258096593725	1	0	0	0.313829853939511	1	0	0	1.20199253220811	1	0	0	-3.93572016962414	1	0	0	-0.244523801588102	1	0	0	33.9663	0.912074516084161	0	0.567382404303651	0	0.213903583914752	1	0	0
DM8C01G09330	0	NA	0	NA	0	1	4.60525751376918	kallisto	1	3.97300888404687	kallisto	1	2.92014281822881	kallisto	1	-3.97849025865456	kallisto	1	-2.87410279336621	kallisto	NA	NA		NA	NA	NA		NA	NA	NA		NA	NA	NA		NA	NA	NA		NA	0	NA	0	NA	0	NA	NA		NA
DM8C01G09340	604.682	0.958222778679472	0	0.00362834527275618	1	1	-0.503600205613453	RSEM	1	-0.33679147229914	RSEM	1	-0.37852035115076	RSEM	1	0.971544254815288	RSEM	1	0.598553594447425	RSEM	-0.503600205613453	1	0	0	-0.33679147229914	1	0	0	-0.37852035115076	1	0	0	0.971544254815288	1	0	0	0.598553594447425	1	0	0	1946.85	0.942527820772888	0	0.00607708035641897	1	-0.47208671036388	1	0	0
DM8C01G09350	50.5354	0.576696260199851	0	1.25511277090379e-05	1	1	-0.893717050788205	RSEM	1	-1.48585417797177	RSEM	1	-1.33860991796992	RSEM	0.0820013972588661	2.58688538701406	StringTie	0.0372213717704496	2.7756003584365	kallisto	-0.893717050788205	1	0	0	-1.48585417797177	1	0	0	-1.33860991796992	1	0	0	2.62069033831494	0.198982332486148	0	0	2.70450651453672	0.368463277956367	0	0	213.936	0.651081548512452	0	1.6755833694638e-07	1	-0.702533208236579	1	0	0
DM8C01G09360	0	NA	0	NA	0	NA	NA	NA	NA	NA	NA	NA	NA	NA	NA	NA	NA	NA	NA	NA	NA	NA		NA	NA	NA		NA	NA	NA		NA	NA	NA		NA	NA	NA		NA	0	NA	0	NA	0	NA	NA		NA
DM8C01G09370	0	NA	0	NA	0	NA	NA	NA	NA	NA	NA	NA	NA	NA	NA	NA	NA	NA	NA	NA	NA	NA		NA	NA	NA		NA	NA	NA		NA	NA	NA		NA	NA	NA		NA	0	NA	0	NA	0	NA	NA		NA
DM8C01G09380	0	NA	0	NA	0	NA	NA	NA	NA	NA	NA	NA	NA	NA	NA	NA	NA	NA	NA	NA	NA	NA		NA	NA	NA		NA	NA	NA		NA	NA	NA		NA	NA	NA		NA	0	NA	0	NA	0	NA	NA		NA
DM8C01G09390	472.382	0.0101729103208257	0	0.455011095271706	0	1	0.388578734599602	RSEM	1	-0.324342320537347	RSEM	1	-0.0786749820820894	RSEM	1	-0.40067017384952	RSEM	1	-0.0908661048267307	RSEM	0.388578734599602	1	0	0	-0.324342320537347	1	0	0	-0.0786749820820894	1	0	0	-0.40067017384952	1	0	0	-0.0908661048267307	1	0	0	1686.05	0.0300151868328895	0	0.582260035396069	0	0.377266895859363	1	0	0
DM8C01G09400	308.882	0.598227125526771	0	0.359823678478076	0	1	-0.0400863256810391	RSEM	1	0.213737466028481	RSEM	1	0.335145984247965	RSEM	1	0.275919569247198	RSEM	1	-0.124330261889379	RSEM	-0.0400863256810391	1	0	0	0.213737466028481	1	0	0	0.335145984247965	1	0	0	0.275919569247198	1	0	0	-0.124330261889379	1	0	0	1038.45	0.514183906506124	0	0.500478624422947	0	-0.0246074577273439	1	0	0
DM8C01G09410	0	NA	0	NA	0	NA	NA	NA	NA	NA	NA	NA	NA	NA	NA	NA	NA	NA	NA	NA	NA	NA		NA	NA	NA		NA	NA	NA		NA	NA	NA		NA	NA	NA		NA	0	NA	0	NA	0	NA	NA		NA
DM8C01G09420	0	NA	0	NA	0	NA	NA	NA	NA	NA	NA	NA	NA	NA	NA	NA	NA	NA	NA	NA	NA	NA		NA	NA	NA		NA	NA	NA		NA	NA	NA		NA	NA	NA		NA	0	NA	0	NA	0	NA	NA		NA
DM8C01G09430	12.2975	0.840654405847575	0	0.57512776661877	0	1	0.113201183052562	RSEM	1	-0.159195508697714	RSEM	1	-0.387992888404716	RSEM	1	-1.0349945716074	RSEM	1	0.206650461758311	RSEM	0.113201183052562	1	0	0	-0.159195508697714	1	0	0	-0.387992888404716	1	0	0	-1.0349945716074	1	0	0	0.206650461758311	1	0	0	42.6715	0.905225540660401	0	0.177973618831412	0	0.579254257183018	1	0	0
DM8C01G09440	0	NA	0	NA	0	NA	NA	NA	NA	NA	NA	NA	NA	NA	NA	NA	NA	NA	NA	NA	NA	NA		NA	NA	NA		NA	NA	NA		NA	NA	NA		NA	NA	NA		NA	0	NA	0	NA	0	NA	NA		NA
DM8C01G09450	0	NA	0	NA	0	NA	NA	NA	NA	NA	NA	NA	NA	NA	NA	NA	NA	NA	NA	NA	NA	NA		NA	NA	NA		NA	NA	NA		NA	NA	NA		NA	NA	NA		NA	0	NA	0	NA	0	NA	NA		NA
DM8C01G09460	0	NA	0	NA	0	NA	NA	NA	NA	NA	NA	NA	NA	NA	NA	NA	NA	NA	NA	NA	NA	NA		NA	NA	NA		NA	NA	NA		NA	NA	NA		NA	NA	NA		NA	0	NA	0	NA	0	NA	NA		NA
DM8C01G09470	0	NA	0	NA	0	NA	NA	NA	NA	NA	NA	NA	NA	NA	NA	NA	NA	NA	NA	NA	NA	NA		NA	NA	NA		NA	NA	NA		NA	NA	NA		NA	NA	NA		NA	0	NA	0	NA	0	NA	NA		NA
DM8C01G09480	0.381052	0.732239357770083	0	0.821887228826278	0	NA	NA	NA	1	2.16232572487164	StringTie	1	3.04589866651	StringTie	NA	NA	NA	1	-6.81575992547591	StringTie	-0.390299045158935	NA		NA	-0.198364784171137	NA		NA	0.0342694623170958	NA		NA	3.82624075087604	NA		NA	-0.0644445378242117	NA		NA	2.91824	0.761213242328327	0	0.107107025134801	0	1.33743767476772	NA		NA
DM8C01G09490	1.94982	0.761692109238434	0	0.161809909192792	0	1	5.56632583496477	StringTie	1	6.31718605911903	StringTie	1	0.0429939299336755	StringTie	1	-0.966351135870554	StringTie	1	0.858773616746534	StringTie	3.57843780760178	NA		NA	4.69089991719223	NA		NA	3.40530754541398	NA		NA	-4.83762260340721	NA		NA	-5.88045974064832	NA		NA	10.194	0.0369032575794778	0	0.917612101538282	0	5.56632583496477	1	0	0
DM8C01G09500	0	NA	0	NA	0	NA	NA	NA	NA	NA	NA	NA	NA	NA	NA	NA	NA	NA	NA	NA	NA	NA		NA	NA	NA		NA	NA	NA		NA	NA	NA		NA	NA	NA		NA	0	NA	0	NA	0	NA	NA		NA
DM8C01G09510	0	NA	0	NA	0	NA	NA	NA	NA	NA	NA	NA	NA	NA	NA	NA	NA	NA	NA	NA	NA	NA		NA	NA	NA		NA	NA	NA		NA	NA	NA		NA	NA	NA		NA	0	NA	0	NA	0	NA	NA		NA
DM8C01G09520	0	NA	0	NA	0	NA	NA	NA	NA	NA	NA	NA	NA	NA	NA	NA	NA	NA	NA	NA	NA	NA		NA	NA	NA		NA	NA	NA		NA	NA	NA		NA	NA	NA		NA	0	NA	0	NA	0	NA	NA		NA
DM8C01G09530	0	NA	0	NA	0	NA	NA	NA	NA	NA	NA	NA	NA	NA	NA	NA	NA	NA	NA	NA	NA	NA		NA	NA	NA		NA	NA	NA		NA	NA	NA		NA	NA	NA		NA	0	NA	0	NA	0	NA	NA		NA
DM8C01G09540	0	NA	0	NA	0	NA	NA	NA	NA	NA	NA	NA	NA	NA	NA	NA	NA	NA	NA	NA	NA	NA		NA	NA	NA		NA	NA	NA		NA	NA	NA		NA	NA	NA		NA	0	NA	0	NA	0	NA	NA		NA
DM8C01G09550	0	NA	0	NA	0	NA	NA	NA	NA	NA	NA	NA	NA	NA	NA	NA	NA	NA	NA	NA	NA	NA		NA	NA	NA		NA	NA	NA		NA	NA	NA		NA	NA	NA		NA	0	NA	0	NA	0	NA	NA		NA
DM8C01G09560	0	NA	0	NA	0	NA	NA	NA	NA	NA	NA	NA	NA	NA	NA	NA	NA	NA	NA	NA	NA	NA		NA	NA	NA		NA	NA	NA		NA	NA	NA		NA	NA	NA		NA	0	NA	0	NA	0	NA	NA		NA
DM8C01G09570	0.26584	0.910455485916466	0	0.922516347771722	0	NA	NA	NA	1	2.10052187683815	kallisto	NA	NA	NA	NA	NA	NA	NA	NA	NA	2.41110050349911	NA		NA	1.30536066669951	NA		NA	0.033975325648669	NA		NA	-2.61219575319935	NA		NA	-1.56803237435096	NA		NA	1.53268	0.556645025782544	0	0.688169539541262	0	5.5031847948115	NA		NA
DM8C01G09580	0.158732	0.935600766645647	0	0.949147861322326	0	NA	NA	NA	NA	NA	NA	NA	NA	NA	NA	NA	NA	NA	NA	NA	-1.81366234614581	NA		NA	-0.236155076351633	NA		NA	-1.38909328793726	NA		NA	1.6124008043221	NA		NA	-0.0266438302017836	NA		NA	0.555786	0.841725145733956	0	0.8738110864623	0	-3.62289795009941	NA		NA
DM8C01G09590	0	NA	0	NA	0	NA	NA	NA	NA	NA	NA	NA	NA	NA	NA	NA	NA	NA	NA	NA	NA	NA		NA	NA	NA		NA	NA	NA		NA	NA	NA		NA	NA	NA		NA	0	NA	0	NA	0	NA	NA		NA
DM8C01G09600	509.119	0.715827485773377	0	0.0654647324462972	0	1	0.131572648799863	RSEM	1	-0.233488844503036	RSEM	1	0.128904119915195	RSEM	1	-0.131331609253435	RSEM	1	0.368498709387602	RSEM	0.131572648799863	1	0	0	-0.233488844503036	1	0	0	0.128904119915195	1	0	0	-0.131331609253435	1	0	0	0.368498709387602	1	0	0	2013.6	0.59755293208332	0	0.0124628394499582	0	-0.0648592076229642	1	0	0
DM8C01G09610	0	NA	0	NA	0	NA	NA	NA	NA	NA	NA	NA	NA	NA	NA	NA	NA	NA	NA	NA	NA	NA		NA	NA	NA		NA	NA	NA		NA	NA	NA		NA	NA	NA		NA	0	NA	0	NA	0	NA	NA		NA
DM8C01G09620	0	NA	0	NA	0	NA	NA	NA	NA	NA	NA	NA	NA	NA	NA	NA	NA	NA	NA	NA	NA	NA		NA	NA	NA		NA	NA	NA		NA	NA	NA		NA	NA	NA		NA	0	NA	0	NA	0	NA	NA		NA
DM8C01G09630	0	NA	0	NA	0	NA	NA	NA	NA	NA	NA	NA	NA	NA	NA	NA	NA	NA	NA	NA	NA	NA		NA	NA	NA		NA	NA	NA		NA	NA	NA		NA	NA	NA		NA	0	NA	0	NA	0	NA	NA		NA
DM8C01G09640	0	NA	0	NA	0	NA	NA	NA	1	2.27663367705104	kallisto	NA	NA	NA	NA	NA	NA	NA	NA	NA	NA	NA		NA	NA	NA		NA	NA	NA		NA	NA	NA		NA	NA	NA		NA	0	NA	0	NA	0	NA	NA		NA
DM8C01G09650	0	NA	0	NA	0	NA	NA	NA	NA	NA	NA	NA	NA	NA	NA	NA	NA	NA	NA	NA	NA	NA		NA	NA	NA		NA	NA	NA		NA	NA	NA		NA	NA	NA		NA	0	NA	0	NA	0	NA	NA		NA
DM8C01G09660	0	NA	0	NA	0	NA	NA	NA	NA	NA	NA	NA	NA	NA	NA	NA	NA	NA	NA	NA	NA	NA		NA	NA	NA		NA	NA	NA		NA	NA	NA		NA	NA	NA		NA	0	NA	0	NA	0	NA	NA		NA
DM8C01G09670	1002.86	0.0672158757975267	0	0.0843542497836946	0	1	0.306716585778413	RSEM	1	0.219804749947269	RSEM	1	0.349851555177954	RSEM	1	0.00652154192155891	RSEM	1	-0.478554938791236	RSEM	0.306716585778413	1	0	0	0.219804749947269	1	0	0	0.349851555177954	1	0	0	0.00652154192155891	1	0	0	-0.478554938791236	1	0	0	3886.33	0.111681128165766	0	0.0257397689597249	0	0.401465801369326	1	0	0
DM8C01G09680	2.54278	0.739926629186646	0	0.143838347853246	0	1	-1.35177135896036	StringTie	1	-1.45631208228453	StringTie	1	-1.42322944085744	StringTie	1	2.07416651088375	StringTie	1	-1.66020233733335	StringTie	-2.96265552473812	NA		NA	-0.737056960265566	NA		NA	-2.02420305684339	NA		NA	4.59046732911219	NA		NA	-2.22122173612007	NA		NA	15.5959	0.253219558594103	0	0.290219079108645	0	-1.35177135896036	1	0	0
DM8C01G09690	0	NA	0	NA	0	NA	NA	NA	1	2.5391609831715	kallisto	1	1.0015412065915	kallisto	NA	NA	NA	NA	NA	NA	NA	NA		NA	NA	NA		NA	NA	NA		NA	NA	NA		NA	NA	NA		NA	0	NA	0	NA	0	NA	NA		NA
DM8C01G09700	0	NA	0	NA	0	NA	NA	NA	NA	NA	NA	NA	NA	NA	NA	NA	NA	NA	NA	NA	NA	NA		NA	NA	NA		NA	NA	NA		NA	NA	NA		NA	NA	NA		NA	0	NA	0	NA	0	NA	NA		NA
DM8C01G09710	0	NA	0	NA	0	1	0.473126949967536	kallisto	1	1.82293701183145	kallisto	1	1.19928677100033	kallisto	1	-0.505986122365628	kallisto	1	-2.39408997216715	kallisto	NA	NA		NA	NA	NA		NA	NA	NA		NA	NA	NA		NA	NA	NA		NA	0.0804985	0.944182985287042	0	0.955855285430337	0	-0.352201637196948	NA		NA
DM8C01G09720	0	NA	0	NA	0	NA	NA	NA	NA	NA	NA	NA	NA	NA	NA	NA	NA	NA	NA	NA	NA	NA		NA	NA	NA		NA	NA	NA		NA	NA	NA		NA	NA	NA		NA	0	NA	0	NA	0	NA	NA		NA
DM8C01G09730	0	NA	0	NA	0	NA	NA	NA	NA	NA	NA	NA	NA	NA	NA	NA	NA	NA	NA	NA	NA	NA		NA	NA	NA		NA	NA	NA		NA	NA	NA		NA	NA	NA		NA	0	NA	0	NA	0	NA	NA		NA
DM8C01G09740	21.8235	0.182410285839163	0	0.811508862750368	0	1	-0.730005411534268	RSEM	1	-1.23614245873576	RSEM	1	-0.213449592508815	RSEM	1	0.538474473169987	RSEM	1	0.631142792838694	RSEM	-0.730005411534268	1	0	0	-1.23614245873576	1	0	0	-0.213449592508815	1	0	0	0.538474473169987	1	0	0	0.631142792838694	1	0	0	88.2617	0.117390958966954	0	0.110307859358096	0	-0.639680736944828	1	0	0
DM8C01G09750	0	NA	0	NA	0	NA	NA	NA	NA	NA	NA	NA	NA	NA	NA	NA	NA	NA	NA	NA	NA	NA		NA	NA	NA		NA	NA	NA		NA	NA	NA		NA	NA	NA		NA	0	NA	0	NA	0	NA	NA		NA
DM8C01G09760	0	NA	0	NA	0	NA	NA	NA	NA	NA	NA	NA	NA	NA	NA	NA	NA	NA	NA	NA	NA	NA		NA	NA	NA		NA	NA	NA		NA	NA	NA		NA	NA	NA		NA	0	NA	0	NA	0	NA	NA		NA
DM8C01G09770	0	NA	0	NA	0	NA	NA	NA	NA	NA	NA	NA	NA	NA	NA	NA	NA	NA	NA	NA	NA	NA		NA	NA	NA		NA	NA	NA		NA	NA	NA		NA	NA	NA		NA	0	NA	0	NA	0	NA	NA		NA
DM8C01G09780	0.0831792	0.949012621514269	0	0.952134007488254	0	NA	NA	NA	NA	NA	NA	NA	NA	NA	NA	NA	NA	NA	NA	NA	1.22909785538182	NA		NA	-0.19846495087453	NA		NA	0.0340927118598762	NA		NA	-1.43024945352357	NA		NA	-0.0642677939765459	NA		NA	0	NA	0	NA	0	NA	NA		NA
DM8C01G09790	0	NA	0	NA	0	NA	NA	NA	NA	NA	NA	NA	NA	NA	NA	NA	NA	NA	NA	NA	NA	NA		NA	NA	NA		NA	NA	NA		NA	NA	NA		NA	NA	NA		NA	0	NA	0	NA	0	NA	NA		NA
DM8C01G09800	0.276152	0.666592603431405	0	0.981591305704405	0	NA	NA	NA	NA	NA	NA	NA	NA	NA	NA	NA	NA	NA	NA	NA	2.57808413475148	NA		NA	-0.19848404754545	NA		NA	0.0340741710322467	NA		NA	-1.39209795699236	NA		NA	-0.0642492539673882	NA		NA	1.70123	0.269270062222093	0	0.953224710403769	0	5.38405180725506	NA		NA
DM8C01G09810	0	NA	0	NA	0	NA	NA	NA	NA	NA	NA	NA	NA	NA	NA	NA	NA	NA	NA	NA	NA	NA		NA	NA	NA		NA	NA	NA		NA	NA	NA		NA	NA	NA		NA	0	NA	0	NA	0	NA	NA		NA
DM8C01G09820	0	NA	0	NA	0	NA	NA	NA	NA	NA	NA	NA	NA	NA	NA	NA	NA	NA	NA	NA	NA	NA		NA	NA	NA		NA	NA	NA		NA	NA	NA		NA	NA	NA		NA	0	NA	0	NA	0	NA	NA		NA
DM8C01G09830	0	NA	0	NA	0	NA	NA	NA	NA	NA	NA	NA	NA	NA	NA	NA	NA	NA	NA	NA	NA	NA		NA	NA	NA		NA	NA	NA		NA	NA	NA		NA	NA	NA		NA	0	NA	0	NA	0	NA	NA		NA
DM8C01G09840	0	NA	0	NA	0	NA	NA	NA	NA	NA	NA	NA	NA	NA	NA	NA	NA	NA	NA	NA	NA	NA		NA	NA	NA		NA	NA	NA		NA	NA	NA		NA	NA	NA		NA	0	NA	0	NA	0	NA	NA		NA
DM8C01G09850	0	NA	0	NA	0	NA	NA	NA	NA	NA	NA	NA	NA	NA	NA	NA	NA	NA	NA	NA	NA	NA		NA	NA	NA		NA	NA	NA		NA	NA	NA		NA	NA	NA		NA	0	NA	0	NA	0	NA	NA		NA
DM8C01G09860	0.41978	0.542723683387325	0	0.982467692763544	0	1	0.299753637092051	StringTie	1	-0.0976139935415936	StringTie	1	-0.237714271698687	StringTie	1	0.325828239054682	StringTie	1	-0.214327010965437	StringTie	1.74426855482112	NA		NA	-0.19843157033529	NA		NA	0.0341669828700515	NA		NA	1.37635572300884	NA		NA	-0.0643420623362641	NA		NA	63.2871	0.076848857447163	0	0.727219391073324	0	0.299753637092051	1	0	0
DM8C01G09870	0	NA	0	NA	0	NA	NA	NA	NA	NA	NA	NA	NA	NA	NA	NA	NA	NA	NA	NA	NA	NA		NA	NA	NA		NA	NA	NA		NA	NA	NA		NA	NA	NA		NA	0	NA	0	NA	0	NA	NA		NA
DM8C01G09880	0	NA	0	NA	0	NA	NA	NA	NA	NA	NA	NA	NA	NA	NA	NA	NA	NA	NA	NA	NA	NA		NA	NA	NA		NA	NA	NA		NA	NA	NA		NA	NA	NA		NA	0	NA	0	NA	0	NA	NA		NA
DM8C01G09890	0	NA	0	NA	0	NA	NA	NA	NA	NA	NA	NA	NA	NA	NA	NA	NA	NA	NA	NA	NA	NA		NA	NA	NA		NA	NA	NA		NA	NA	NA		NA	NA	NA		NA	0	NA	0	NA	0	NA	NA		NA
DM8C01G09900	0	NA	0	NA	0	NA	NA	NA	NA	NA	NA	NA	NA	NA	NA	NA	NA	NA	NA	NA	NA	NA		NA	NA	NA		NA	NA	NA		NA	NA	NA		NA	NA	NA		NA	0	NA	0	NA	0	NA	NA		NA
DM8C01G09910	0	NA	0	NA	0	NA	NA	NA	NA	NA	NA	NA	NA	NA	NA	NA	NA	NA	NA	NA	NA	NA		NA	NA	NA		NA	NA	NA		NA	NA	NA		NA	NA	NA		NA	0	NA	0	NA	0	NA	NA		NA
DM8C01G09920	0	NA	0	NA	0	NA	NA	NA	NA	NA	NA	NA	NA	NA	NA	NA	NA	NA	NA	NA	NA	NA		NA	NA	NA		NA	NA	NA		NA	NA	NA		NA	NA	NA		NA	0	NA	0	NA	0	NA	NA		NA
DM8C01G09930	6.57459	0.853238730198865	0	0.907595995584089	0	1	0.833903349093453	RSEM	1	0.348361681103845	StringTie	1	0.452506657562402	RSEM	1	-0.785721706763257	RSEM	1	-0.379965913792393	RSEM	0.833903349093453	1	0	0	0.541814033457492	NA		NA	0.452506657562402	1	0	0	-0.785721706763257	1	0	0	-0.379965913792393	1	0	0	31.6096	0.809493762126689	0	0.769562033262607	0	0.688702956891933	1	0	0
DM8C01G09940	0.759948	0.847757426457135	0	0.975774523884415	0	1	1.21258514489181	StringTie	1	0.626395048402064	StringTie	1	0.874442220363128	StringTie	1	-1.74515864040437	StringTie	1	0.244756958013129	StringTie	-0.390469614955217	NA		NA	1.22411242131196	NA		NA	2.71049523867574	NA		NA	-0.263804324560842	NA		NA	-0.728336017484695	NA		NA	17.723	0.696915402059484	0	0.505209579310493	0	1.21258514489181	1	0	0
DM8C01G09950	84.4092	0.799106412957272	0	0.506805318024921	0	1	-0.301045480306355	RSEM	1	0.0102207867655262	RSEM	1	-0.253443059571741	RSEM	1	0.62850442730302	RSEM	1	0.314354535029261	RSEM	-0.301045480306355	1	0	0	0.0102207867655262	1	0	0	-0.253443059571741	1	0	0	0.62850442730302	1	0	0	0.314354535029261	1	0	0	365.311	0.506155789440112	0	0.945207675665228	0	0.0784791620867448	1	0	0
DM8C01G09960	0.565234	0.983299889289438	0	0.70477365238357	0	NA	NA	NA	1	0.946769886017268	kallisto	NA	NA	NA	NA	NA	NA	NA	NA	NA	2.26010737876155	NA		NA	2.18796696268885	NA		NA	2.28395055683441	NA		NA	-4.71124102665035	NA		NA	-3.25431533245962	NA		NA	1.77637	0.863929243420612	0	0.440156882083435	0	4.12521823067504	NA		NA
DM8C01G09970	0	NA	0	NA	0	NA	NA	NA	NA	NA	NA	NA	NA	NA	NA	NA	NA	NA	NA	NA	NA	NA		NA	NA	NA		NA	NA	NA		NA	NA	NA		NA	NA	NA		NA	0	NA	0	NA	0	NA	NA		NA
DM8C01G09980	0	NA	0	NA	0	NA	NA	NA	NA	NA	NA	NA	NA	NA	NA	NA	NA	NA	NA	NA	NA	NA		NA	NA	NA		NA	NA	NA		NA	NA	NA		NA	NA	NA		NA	0	NA	0	NA	0	NA	NA		NA
DM8C01G09990	5.65828	1.66230529912625e-08	1	0.994900189127689	0	0.0104538392610541	8.607989294742	StringTie	1	-0.185509230332524	StringTie	1	0.0340320477876117	RSEM	1	-0.779467639523144	RSEM	1	-0.0642071326938927	RSEM	6.6947924779321	1	0	0	-0.198535096428219	NA		NA	0.0340320477876117	1	0	0	-0.779467639523144	1	0	0	-0.0642071326938927	1	0	0	20.5744	7.33403464203441e-10	1	0.284595951801403	0	8.607989294742	0.0104538392610541	0	0
DM8C01G10000	0	NA	0	NA	0	NA	NA	NA	NA	NA	NA	NA	NA	NA	NA	NA	NA	NA	NA	NA	NA	NA		NA	NA	NA		NA	NA	NA		NA	NA	NA		NA	NA	NA		NA	0	NA	0	NA	0	NA	NA		NA
DM8C01G10010	0	NA	0	NA	0	0.191632759862915	-6.10799990720344	kallisto	1	0.76982975382391	kallisto	1	-0.883992062802524	kallisto	1	4.1219784223418	kallisto	1	0.285044978782673	kallisto	NA	NA		NA	NA	NA		NA	NA	NA		NA	NA	NA		NA	NA	NA		NA	0	NA	0	NA	0	NA	NA		NA
DM8C01G10020	0	NA	0	NA	0	NA	NA	NA	NA	NA	NA	NA	NA	NA	NA	NA	NA	NA	NA	NA	NA	NA		NA	NA	NA		NA	NA	NA		NA	NA	NA		NA	NA	NA		NA	0	NA	0	NA	0	NA	NA		NA
DM8C01G10030	0.531	0.75796693925345	0	0.756302938271309	0	NA	NA	NA	NA	NA	NA	NA	NA	NA	NA	NA	NA	NA	NA	NA	0.975627436581958	NA		NA	1.23387881637051	NA		NA	1.40530081350271	NA		NA	0.813305957083738	NA		NA	-2.8678066244922	NA		NA	1.53093	0.530366478471454	0	0.420006243282215	0	2.46744331765475	NA		NA
DM8C01G10040	0	NA	0	NA	0	NA	NA	NA	NA	NA	NA	NA	NA	NA	NA	NA	NA	NA	NA	NA	NA	NA		NA	NA	NA		NA	NA	NA		NA	NA	NA		NA	NA	NA		NA	0	NA	0	NA	0	NA	NA		NA
DM8C01G10050	0	NA	0	NA	0	NA	NA	NA	NA	NA	NA	NA	NA	NA	NA	NA	NA	NA	NA	NA	NA	NA		NA	NA	NA		NA	NA	NA		NA	NA	NA		NA	NA	NA		NA	0	NA	0	NA	0	NA	NA		NA
DM8C01G10060	0	NA	0	NA	0	NA	NA	NA	NA	NA	NA	NA	NA	NA	NA	NA	NA	NA	NA	NA	NA	NA		NA	NA	NA		NA	NA	NA		NA	NA	NA		NA	NA	NA		NA	0	NA	0	NA	0	NA	NA		NA
DM8C01G10070	0	NA	0	NA	0	NA	NA	NA	1	1.27444783763052	kallisto	NA	NA	NA	NA	NA	NA	NA	NA	NA	NA	NA		NA	NA	NA		NA	NA	NA		NA	NA	NA		NA	NA	NA		NA	0	NA	0	NA	0	NA	NA		NA
DM8C01G10080	0	NA	0	NA	0	NA	NA	NA	1	2.87556120382344	kallisto	1	0.509540341856146	kallisto	NA	NA	NA	NA	NA	NA	NA	NA		NA	NA	NA		NA	NA	NA		NA	NA	NA		NA	NA	NA		NA	0	NA	0	NA	0	NA	NA		NA
DM8C01G10090	0	NA	0	NA	0	NA	NA	NA	NA	NA	NA	NA	NA	NA	NA	NA	NA	NA	NA	NA	NA	NA		NA	NA	NA		NA	NA	NA		NA	NA	NA		NA	NA	NA		NA	0	NA	0	NA	0	NA	NA		NA
DM8C01G10100	0	NA	0	NA	0	NA	NA	NA	NA	NA	NA	NA	NA	NA	NA	NA	NA	NA	NA	NA	NA	NA		NA	NA	NA		NA	NA	NA		NA	NA	NA		NA	NA	NA		NA	0	NA	0	NA	0	NA	NA		NA
DM8C01G10110	317.748	2.94195636805775e-07	1	0.00278715169873978	1	1	-0.867696056340309	RSEM	0.00397948770063685	-2.01268373467729	StringTie	1	-0.899027007410707	RSEM	1	0.26778553437645	RSEM	1	1.19974885528508	RSEM	-0.867696056340309	1	0	0	-2.05329815483878	0.00817562188483463	1	-1	-0.899027007410707	1	0	0	0.26778553437645	1	0	0	1.19974885528508	1	0	0	1374.2	3.41617379271745e-06	1	0.000338419184520662	1	-0.807536448511986	1	0	0
DM8C01G10120	0.0773012	0.944205905133115	0	0.945900223229047	0	NA	NA	NA	NA	NA	NA	NA	NA	NA	NA	NA	NA	NA	NA	NA	-0.390446462488449	NA		NA	1.22406737280075	NA		NA	0.0341013224221585	NA		NA	0.189268398515479	NA		NA	-1.48678226234106	NA		NA	0	NA	0	NA	0	NA	NA		NA
DM8C01G10130	34.0423	0.647389513717049	0	0.176909308189367	0	1	0.442190528857402	RSEM	1	-0.086723758066757	RSEM	1	0.536691801802197	RSEM	1	-1.34058440219405	RSEM	1	-0.457610421293609	RSEM	0.442190528857402	1	0	0	-0.086723758066757	1	0	0	0.536691801802197	1	0	0	-1.34058440219405	1	0	0	-0.457610421293609	1	0	0	331.57	0.693468284292742	0	0.131626438002464	0	0.2539399279714	1	0	0
DM8C01G10140	0	NA	0	NA	0	NA	NA	NA	NA	NA	NA	NA	NA	NA	NA	NA	NA	NA	NA	NA	NA	NA		NA	NA	NA		NA	NA	NA		NA	NA	NA		NA	NA	NA		NA	2.15389	0.540458107635387	0	0.481135745957016	0	-0.352635516300938	NA		NA
DM8C01G10150	22.675	0.0727933695212468	0	0.624074219725892	0	1	0.821575987389733	RSEM	1	-0.459618507164598	RSEM	1	-0.070445091959723	RSEM	1	-0.903663728332621	RSEM	1	-0.32904867225483	RSEM	0.821575987389733	1	0	0	-0.459618507164598	1	0	0	-0.070445091959723	1	0	0	-0.903663728332621	1	0	0	-0.32904867225483	1	0	0	37.3105	0.0140244887722411	0	0.856152600441079	0	0.760549997807274	1	0	0
DM8C01G10160	17.6317	0.139121735497393	0	0.413824907181067	0	1	-0.377431325146248	RSEM	1	-0.931306216233973	RSEM	1	-1.24799785850838	RSEM	1	1.31672474915671	RSEM	1	0.559428488719982	RSEM	-0.377431325146248	1	0	0	-0.931306216233973	1	0	0	-1.24799785850838	1	0	0	1.31672474915671	1	0	0	0.559428488719982	1	0	0	41.8826	0.342921690267089	0	0.157592499067413	0	-0.546655770943328	1	0	0
DM8C01G10170	35.816	0.0606829847868248	0	0.845168158405706	0	1	0.0914136371725173	RSEM	1	-0.724030257613134	RSEM	1	-0.274839509908164	RSEM	1	0.381556022730956	RSEM	1	0.383673362902522	RSEM	0.0914136371725173	1	0	0	-0.724030257613134	1	0	0	-0.274839509908164	1	0	0	0.381556022730956	1	0	0	0.383673362902522	1	0	0	49.2986	0.138781339294699	0	0.865020643527874	0	-0.0954925085708433	1	0	0
DM8C01G10180	1.15056	0.403658722182945	0	0.619008935113873	0	NA	NA	NA	1	5.91622409472237	StringTie	1	2.90664557945466	StringTie	1	-8.16299664787245	StringTie	1	-3.9876980115234	StringTie	2.57898172684008	NA		NA	3.77350798403377	NA		NA	1.4217608800884	NA		NA	-4.167843134686	NA		NA	-1.65669051283529	NA		NA	4.41502	0.417261741563037	0	0.174256089579718	0	5.10014418708503	NA		NA
DM8C01G10190	47.7095	0.0409896832723469	0	0.719074759501966	0	1	0.2788137520139	RSEM	1	-0.39462285662911	RSEM	1	-0.0308606532209828	RSEM	1	0.561328716918523	RSEM	1	0.0446417672967848	RSEM	0.2788137520139	1	0	0	-0.39462285662911	1	0	0	-0.0308606532209828	1	0	0	0.561328716918523	1	0	0	0.0446417672967848	1	0	0	140.248	0.274416030752386	0	0.651012620121484	0	-0.0628460833948795	1	0	0
DM8C01G10200	8.49596	0.171038549703704	0	0.0825740404408641	0	0.055551322788646	-7.41527208782547	kallisto	1	-2.07300085522806	RSEM	1	-2.1716339884018	RSEM	0.136861972635947	7.18969347149182	kallisto	1	1.59480090221212	RSEM	-7.56035540569993	0.240416780481169	0	0	-2.07300085522806	1	0	0	-2.1716339884018	1	0	0	6.45212554115717	0.789874090719318	0	0	1.59480090221212	1	0	0	24.2158	0.508796173641954	0	0.879473559956786	0	-0.450084461585342	1	0	0
DM8C01G10210	1.4235	0.318814085035135	0	0.99525765651047	0	1	-1.0310879421833	StringTie	1	0.0224939904624532	StringTie	1	1.01520651672503	StringTie	1	2.18249359825854	StringTie	1	2.16387019647367	StringTie	-0.390388282232298	NA		NA	1.28666382121606	NA		NA	1.41646570270623	NA		NA	1.07980162892911	NA		NA	2.32114305585494	NA		NA	6.04196	0.757622803626337	0	0.781640944363642	0	-1.0310879421833	1	0	0
DM8C01G10220	0	NA	0	NA	0	1	5.23757533138439	StringTie	1	5.76163972800408	StringTie	1	4.48147461085725	StringTie	1	-3.82967162834076	StringTie	1	-7.40983569727659	StringTie	NA	NA		NA	NA	NA		NA	NA	NA		NA	NA	NA		NA	NA	NA		NA	6.10852	0.471730161625713	0	0.0957705917768547	0	5.23757533138439	1	0	0
DM8C01G10230	0.515618	0.602185381877149	0	0.949701862282033	0	1	0.688389934246368	kallisto	1	-1.29590623829944	StringTie	1	-1.93383313478145	StringTie	1	0.65134551764914	StringTie	1	1.60637408629399	StringTie	3.06173167577607	NA		NA	1.23523115021238	NA		NA	0.0340671954632858	NA		NA	-1.87853952682067	NA		NA	-0.0527919759346769	NA		NA	4.5138	0.418961295652295	0	0.869681493206329	0	0.891419216070374	NA		NA
DM8C01G10240	0	NA	0	NA	0	NA	NA	NA	NA	NA	NA	NA	NA	NA	NA	NA	NA	NA	NA	NA	NA	NA		NA	NA	NA		NA	NA	NA		NA	NA	NA		NA	NA	NA		NA	0	NA	0	NA	0	NA	NA		NA
DM8C01G10250	0	NA	0	NA	0	NA	NA	NA	NA	NA	NA	NA	NA	NA	NA	NA	NA	NA	NA	NA	NA	NA		NA	NA	NA		NA	NA	NA		NA	NA	NA		NA	NA	NA		NA	0	NA	0	NA	0	NA	NA		NA
DM8C01G10260	0.0720291	0.956979827039348	0	0.947285225903106	0	NA	NA	NA	NA	NA	NA	NA	NA	NA	NA	NA	NA	NA	NA	NA	-0.390364650073351	NA		NA	-0.198397583760991	NA		NA	0.0342038583584538	NA		NA	1.5746425386427	NA		NA	-0.0643789362550185	NA		NA	0.924285	0.606997332457823	0	0.730961594631271	0	-0.352367216329328	NA		NA
DM8C01G10270	0	NA	0	NA	0	NA	NA	NA	NA	NA	NA	NA	NA	NA	NA	NA	NA	NA	NA	NA	NA	NA		NA	NA	NA		NA	NA	NA		NA	NA	NA		NA	NA	NA		NA	0	NA	0	NA	0	NA	NA		NA
DM8C01G10280	586.393	0.670587286153503	0	0.491931681626202	0	1	-0.0163764592858846	RSEM	1	-0.118479464501293	RSEM	1	-0.116423003691331	RSEM	1	0.18817546762188	RSEM	1	0.225394784713801	RSEM	-0.0163764592858846	1	0	0	-0.118479464501293	1	0	0	-0.116423003691331	1	0	0	0.18817546762188	1	0	0	0.225394784713801	1	0	0	2313.02	0.762299190927463	0	0.0505823296970401	0	-0.0713889857391947	1	0	0
DM8C01G10290	0	NA	0	NA	0	NA	NA	NA	1	-2.68274523609633	kallisto	NA	NA	NA	NA	NA	NA	NA	NA	NA	NA	NA		NA	NA	NA		NA	NA	NA		NA	NA	NA		NA	NA	NA		NA	0	NA	0	NA	0	NA	NA		NA
DM8C01G10300	0.539849	0.60224824608424	0	0.945978458905171	0	1	1.89453471736566	StringTie	1	1.27103420774236	StringTie	1	-5.57205956415369	StringTie	1	4.8298504577297	StringTie	1	4.37737115785724	StringTie	2.81888109971845	NA		NA	1.32599962879037	NA		NA	0.0340387479032219	NA		NA	-0.200705238726536	NA		NA	-1.58870586752033	NA		NA	17.2564	0.239432043738633	0	0.324823763064784	0	1.89453471736566	1	0	0
DM8C01G10310	3.14956	0.986939264351617	0	0.0271310363593504	0	1	0.596229685427686	StringTie	1	1.1634583595605	StringTie	1	5.04458572147683	RSEM	1	-0.964585219894394	StringTie	1	-2.24156994638734	StringTie	4.5382407932169	NA		NA	4.41030735729066	NA		NA	5.04458572147683	1	0	0	-6.74372821240294	NA		NA	-6.67940304812863	NA		NA	36.8968	0.995347386902829	0	0.155111700665134	0	0.596229685427686	1	0	0
DM8C01G10320	0	NA	0	NA	0	NA	NA	NA	NA	NA	NA	NA	NA	NA	NA	NA	NA	NA	NA	NA	NA	NA		NA	NA	NA		NA	NA	NA		NA	NA	NA		NA	NA	NA		NA	0	NA	0	NA	0	NA	NA		NA
DM8C01G10330	1.94252	0.770175810961569	0	0.504999003722932	0	1	0.180149701303955	StringTie	1	-0.184599346473686	StringTie	1	-0.486184774476163	StringTie	1	-0.0637271179929248	StringTie	1	0.940301460087969	StringTie	1.00984054147325	NA		NA	1.63145914639608	NA		NA	0.506705722016252	NA		NA	0.0486170208899106	NA		NA	-3.31703055412399	NA		NA	15.1783	0.934218120803812	0	0.822377633706524	0	0.180149701303955	1	0	0
DM8C01G10340	0.490707	0.716882993352586	0	0.973307673988858	0	NA	NA	NA	1	5.58061080090151	StringTie	1	3.33109909243932	StringTie	1	-3.09851278733018	StringTie	1	-4.6641577415156	StringTie	1.22332022750441	NA		NA	2.90260554672209	NA		NA	0.0340398390203147	NA		NA	-0.0420676031338949	NA		NA	-1.71937451192224	NA		NA	4.00746	0.252533967971087	0	0.340585705419141	0	4.25379530509007	NA		NA
DM8C01G10350	0.0849863	0.939706455562257	0	0.941241366134534	0	NA	NA	NA	NA	NA	NA	NA	NA	NA	NA	NA	NA	NA	NA	NA	-0.39044855470586	NA		NA	1.29587713338519	NA		NA	0.0340981840122172	NA		NA	0.18927153680349	NA		NA	-1.55858993060142	NA		NA	2.08168	0.213836310139543	0	0.960845790637719	0	-5.97540925714476	NA		NA
DM8C01G10360	4.00483	0.0292849923084195	0	0.966482921425492	0	1	-1.12337095082431	RSEM	1	-1.68636891257383	StringTie	1	-1.68659148134223	RSEM	1	0.271829619031286	RSEM	1	-0.364672211722962	RSEM	-1.12337095082431	1	0	0	-2.49457017144663	NA		NA	-1.68659148134223	1	0	0	0.271829619031286	1	0	0	-0.364672211722962	1	0	0	22.9608	0.172429816961496	0	0.847743069376764	0	-0.778386574233465	1	0	0
DM8C01G10370	1.16833	0.23405032820983	0	0.973945854834776	0	0.594511553591067	5.69198405126425	StringTie	0.420813185681545	6.28908503882778	StringTie	1	4.99712257762199	StringTie	0.653603724574613	-5.70827934380134	StringTie	0.971674063735718	-5.95702188617509	StringTie	2.81793668411707	NA		NA	3.5493595144465	NA		NA	0.0341214795588613	NA		NA	0.22706227977369	NA		NA	-0.781242202867703	NA		NA	7.90875	0.295172002648786	0	0.0315997653620045	0	5.69198405126425	0.594511553591067	0	0
DM8C01G10380	0.22012	0.908957434425835	0	0.776435449087556	0	NA	NA	NA	NA	NA	NA	NA	NA	NA	NA	NA	NA	NA	NA	NA	-0.390381949300461	NA		NA	1.24193667226834	NA		NA	0.0341655747995352	NA		NA	2.42123459072623	NA		NA	-1.5046835580601	NA		NA	1.88463	0.765281377528021	0	0.407489772581603	0	-3.21038882857418	NA		NA
DM8C01G10390	0.244153	0.693689308201168	0	0.994335835544059	0	NA	NA	NA	1	1.49811144882166	StringTie	1	-4.39663738276042	StringTie	1	0.783922428218413	StringTie	1	2.86080213524913	StringTie	-0.390412555654946	NA		NA	1.2862666763169	NA		NA	0.0341700462856099	NA		NA	0.189199677148519	NA		NA	0.90295926530046	NA		NA	3.88692	0.248988998025543	0	0.779921242859735	0	-0.983173367378234	NA		NA
DM8C01G10400	920.722	7.6068513579562e-15	1	0.546925512665527	0	1	-0.386674247763993	RSEM	1	0.501286539407269	RSEM	1	-0.240226773579252	RSEM	1	0.133670823475643	RSEM	1	-0.0689814255073661	RSEM	-0.386674247763993	1	0	0	0.501286539407269	1	0	0	-0.240226773579252	1	0	0	0.133670823475643	1	0	0	-0.0689814255073661	1	0	0	3396.3	1.62646258497875e-22	1	0.328053476117347	0	-0.294007978587726	1	0	0
DM8C01G10410	0	NA	0	NA	0	NA	NA	NA	NA	NA	NA	NA	NA	NA	NA	NA	NA	NA	NA	NA	NA	NA		NA	NA	NA		NA	NA	NA		NA	NA	NA		NA	NA	NA		NA	0	NA	0	NA	0	NA	NA		NA
DM8C01G10420	0	NA	0	NA	0	NA	NA	NA	NA	NA	NA	NA	NA	NA	NA	NA	NA	NA	NA	NA	NA	NA		NA	NA	NA		NA	NA	NA		NA	NA	NA		NA	NA	NA		NA	0	NA	0	NA	0	NA	NA		NA
DM8C01G10430	7.75003	0.0499503725704924	0	0.770014336229337	0	1	2.39365106538791	RSEM	1	1.00102048550115	StringTie	1	1.22094732818864	RSEM	1	-0.911685744463487	RSEM	1	-1.36777889219657	RSEM	2.39365106538791	1	0	0	1.21288874756611	NA		NA	1.22094732818864	1	0	0	-0.911685744463487	1	0	0	-1.36777889219657	1	0	0	23.1282	0.112726058431813	0	0.954204739519439	0	1.78818040804893	1	0	0
DM8C01G10440	0	NA	0	NA	0	NA	NA	NA	NA	NA	NA	NA	NA	NA	NA	NA	NA	NA	NA	NA	NA	NA		NA	NA	NA		NA	NA	NA		NA	NA	NA		NA	NA	NA		NA	0	NA	0	NA	0	NA	NA		NA
DM8C01G10450	0	NA	0	NA	0	NA	NA	NA	NA	NA	NA	NA	NA	NA	NA	NA	NA	NA	NA	NA	NA	NA		NA	NA	NA		NA	NA	NA		NA	NA	NA		NA	NA	NA		NA	0	NA	0	NA	0	NA	NA		NA
DM8C01G10460	0	NA	0	NA	0	NA	NA	NA	1	1.09730016199368	kallisto	1	0.982462363952882	kallisto	NA	NA	NA	NA	NA	NA	NA	NA		NA	NA	NA		NA	NA	NA		NA	NA	NA		NA	NA	NA		NA	0	NA	0	NA	0	NA	NA		NA
DM8C01G10470	0	NA	0	NA	0	NA	NA	NA	NA	NA	NA	NA	NA	NA	NA	NA	NA	NA	NA	NA	NA	NA		NA	NA	NA		NA	NA	NA		NA	NA	NA		NA	NA	NA		NA	0	NA	0	NA	0	NA	NA		NA
DM8C01G10480	0	NA	0	NA	0	NA	NA	NA	NA	NA	NA	NA	NA	NA	NA	NA	NA	NA	NA	NA	NA	NA		NA	NA	NA		NA	NA	NA		NA	NA	NA		NA	NA	NA		NA	0.740065	0.580261154935931	0	0.811666930008663	0	3.99055656432182	NA		NA
DM8C01G10490	0	NA	0	NA	0	1	-1.55646719723624	kallisto	1	-0.776389949367124	kallisto	1	-0.125756490285241	kallisto	1	-0.157768761455149	kallisto	1	-0.37457392410918	kallisto	NA	NA		NA	NA	NA		NA	NA	NA		NA	NA	NA		NA	NA	NA		NA	0	NA	0	NA	0	NA	NA		NA
DM8C01G10500	0	NA	0	NA	0	NA	NA	NA	NA	NA	NA	NA	NA	NA	NA	NA	NA	NA	NA	NA	NA	NA		NA	NA	NA		NA	NA	NA		NA	NA	NA		NA	NA	NA		NA	0	NA	0	NA	0	NA	NA		NA
DM8C01G10510	0.158903	0.855852150937933	0	0.910491552315998	0	NA	NA	NA	NA	NA	NA	NA	NA	NA	NA	NA	NA	NA	NA	NA	-0.390369417622189	NA		NA	-0.198346559593699	NA		NA	0.0342346965533762	NA		NA	0.189135029393037	NA		NA	2.37949765560824	NA		NA	0.724487	0.634442412173313	0	0.776641762584741	0	-0.352155430608518	NA		NA
DM8C01G10520	1.8176	0.949517827994234	0	0.267049786136543	0	1	-1.57903448249267	StringTie	1	-1.94904798901386	StringTie	0.981063432173315	-5.96311963053533	StringTie	0.889983319716626	6.38848547852207	StringTie	0.977972735376063	7.31513902381907	StringTie	-1.19916933421874	NA		NA	-1.42434898315799	NA		NA	-4.20424298251422	NA		NA	3.98453358139773	NA		NA	4.92139874841576	NA		NA	5.89423	0.977936414146297	0	0.0530760894904404	0	-1.57903448249267	1	0	0
DM8C01G10530	0	NA	0	NA	0	NA	NA	NA	NA	NA	NA	NA	NA	NA	NA	NA	NA	NA	NA	NA	NA	NA		NA	NA	NA		NA	NA	NA		NA	NA	NA		NA	NA	NA		NA	0	NA	0	NA	0	NA	NA		NA
DM8C01G10540	0	NA	0	NA	0	1	2.54670292377582	StringTie	1	3.91543246277842	StringTie	1	3.03352531400693	StringTie	1	-1.72052254297992	StringTie	1	-3.52188126315871	StringTie	NA	NA		NA	NA	NA		NA	NA	NA		NA	NA	NA		NA	NA	NA		NA	5.32826	0.501224231156179	0	0.588754677381319	0	2.54670292377582	1	0	0
DM8C01G10550	0	NA	0	NA	0	NA	NA	NA	NA	NA	NA	NA	NA	NA	NA	NA	NA	NA	NA	NA	NA	NA		NA	NA	NA		NA	NA	NA		NA	NA	NA		NA	NA	NA		NA	0	NA	0	NA	0	NA	NA		NA
DM8C01G10560	0	NA	0	NA	0	NA	NA	NA	NA	NA	NA	NA	NA	NA	NA	NA	NA	NA	NA	NA	NA	NA		NA	NA	NA		NA	NA	NA		NA	NA	NA		NA	NA	NA		NA	0	NA	0	NA	0	NA	NA		NA
DM8C01G10570	1.48408	0.472914935473323	0	0.669426599542468	0	1	-0.239467832698297	StringTie	1	-0.440811476874583	StringTie	1	-1.02450487060106	StringTie	1	1.34280058666611	StringTie	1	0.553664183123333	StringTie	3.79477482615702	NA		NA	1.27923222875148	NA		NA	3.23971303524494	NA		NA	-3.2861997681	NA		NA	-2.30819278132719	NA		NA	49.7783	0.386208918546729	0	0.351172113180562	0	-0.239467832698297	1	0	0
DM8C01G10580	1.22318	0.632127487318269	0	0.952491046315515	0	1	-1.2128496570512	StringTie	1	-0.025913352013744	StringTie	1	0.165244244981678	StringTie	1	-0.554552904117105	StringTie	0.469819465234758	-6.56568535546598	kallisto	1.89633310773004	NA		NA	0.0477015481329144	NA		NA	0.605041845052912	NA		NA	-1.20190233304579	NA		NA	-0.671414073305517	NA		NA	14.5888	0.093251199872825	0	0.467112998869849	0	-1.2128496570512	1	0	0
DM8C01G10590	3.52532	0.55009708976838	0	0.743926599288962	0	1	0.251970859004286	StringTie	1	0.98280880323906	StringTie	1	-0.361298794613233	RSEM	1	-0.201436406877614	StringTie	1	0.813865657635746	StringTie	1.59522156923893	NA		NA	1.54856425412146	NA		NA	-0.361298794613233	1	0	0	-1.90579880140045	NA		NA	-0.557195623900756	NA		NA	21.4739	0.119387219125253	0	0.796114899779374	0	0.251970859004286	1	0	0
DM8C01G10600	0	NA	0	NA	0	NA	NA	NA	NA	NA	NA	NA	NA	NA	NA	NA	NA	NA	NA	NA	NA	NA		NA	NA	NA		NA	NA	NA		NA	NA	NA		NA	NA	NA		NA	0.108494	0.899084327338851	0	0.945520265581416	0	-0.35231557119483	NA		NA
DM8C01G10610	0	NA	0	NA	0	NA	NA	NA	NA	NA	NA	NA	NA	NA	NA	NA	NA	NA	NA	NA	NA	NA		NA	NA	NA		NA	NA	NA		NA	NA	NA		NA	NA	NA		NA	0	NA	0	NA	0	NA	NA		NA
DM8C01G10620	0	NA	0	NA	0	NA	NA	NA	NA	NA	NA	NA	NA	NA	NA	NA	NA	NA	NA	NA	NA	NA		NA	NA	NA		NA	NA	NA		NA	NA	NA		NA	NA	NA		NA	0	NA	0	NA	0	NA	NA		NA
DM8C01G10630	12.1669	0.402910684934499	0	0.0852672889964372	0	1	2.54600281783334	RSEM	1	2.31470340231746	RSEM	1	2.95560615522232	RSEM	1	-2.99030570937925	RSEM	1	-2.12140324447163	RSEM	2.54600281783334	1	0	0	2.31470340231746	1	0	0	2.95560615522232	1	0	0	-2.99030570937925	1	0	0	-2.12140324447163	1	0	0	51.8279	0.679007759987562	0	0.518618681295253	0	1.06651317235533	1	0	0
DM8C01G10640	0.0831792	0.949012621514268	0	0.952134007488254	0	NA	NA	NA	1	-4.97456986659368	kallisto	NA	NA	NA	NA	NA	NA	NA	NA	NA	1.22909785538182	NA		NA	-0.19846495087453	NA		NA	0.0340927118598763	NA		NA	-1.43024945352357	NA		NA	-0.0642677939765459	NA		NA	1.30718	0.522570902453026	0	0.819203133239729	0	3.31473401441941	NA		NA
DM8C01G10650	0.243645	0.693759132028822	0	0.994710528596193	0	NA	NA	NA	1	4.64745879487752	StringTie	1	0.0429122227333496	StringTie	NA	NA	NA	1	0.137316567412184	StringTie	-0.390413145532791	NA		NA	1.30019459590664	NA		NA	0.034169069391056	NA		NA	0.189200654006013	NA		NA	0.876395543432248	NA		NA	2.20952	0.181542525364143	0	0.71842944684514	0	3.55571666574497	NA		NA
DM8C01G10660	42.1673	0.266400943676827	0	0.548005254400314	0	1	0.595753757004514	RSEM	1	0.851616736635815	RSEM	1	0.655403078246911	RSEM	1	-0.25209746142829	RSEM	1	-0.734846367203592	RSEM	0.595753757004514	1	0	0	0.851616736635815	1	0	0	0.655403078246911	1	0	0	-0.25209746142829	1	0	0	-0.734846367203592	1	0	0	746.26	0.209500635456097	0	0.0305242990313171	0	0.0881704696200622	1	0	0
DM8C01G10670	0	NA	0	NA	0	NA	NA	NA	NA	NA	NA	NA	NA	NA	NA	NA	NA	NA	NA	NA	NA	NA		NA	NA	NA		NA	NA	NA		NA	NA	NA		NA	NA	NA		NA	0	NA	0	NA	0	NA	NA		NA
DM8C01G10680	2.87655	0.757766194383821	0	0.949569885303677	0	1	3.39446570462991	StringTie	1	2.69594524944075	StringTie	1	0.0247017206990558	RSEM	1	-2.58552090716072	StringTie	1	-2.38680655982575	StringTie	1.03196845141253	NA		NA	0.0522734208930569	NA		NA	0.0247017206990558	1	0	0	0.159238049198523	NA		NA	0.968441808340759	NA		NA	21.0475	0.212101269133897	0	0.371124356446904	0	3.39446570462991	1	0	0
DM8C01G10690	0	NA	0	NA	0	NA	NA	NA	NA	NA	NA	NA	NA	NA	NA	NA	NA	NA	NA	NA	NA	NA		NA	NA	NA		NA	NA	NA		NA	NA	NA		NA	NA	NA		NA	0	NA	0	NA	0	NA	NA		NA
DM8C01G10700	0	NA	0	NA	0	NA	NA	NA	NA	NA	NA	NA	NA	NA	NA	NA	NA	NA	NA	NA	NA	NA		NA	NA	NA		NA	NA	NA		NA	NA	NA		NA	NA	NA		NA	0	NA	0	NA	0	NA	NA		NA
DM8C01G10710	0	NA	0	NA	0	NA	NA	NA	NA	NA	NA	NA	NA	NA	NA	NA	NA	NA	NA	NA	NA	NA		NA	NA	NA		NA	NA	NA		NA	NA	NA		NA	NA	NA		NA	0	NA	0	NA	0	NA	NA		NA
DM8C01G10720	0	NA	0	NA	0	NA	NA	NA	NA	NA	NA	NA	NA	NA	NA	NA	NA	NA	NA	NA	NA	NA		NA	NA	NA		NA	NA	NA		NA	NA	NA		NA	NA	NA		NA	0	NA	0	NA	0	NA	NA		NA
DM8C01G10730	2.5255	0.577403946724254	0	0.294717385108416	0	1	0.453140763169531	StringTie	1	0.187749711496472	StringTie	1	1.06240853622382	StringTie	1	-0.668133708439469	StringTie	1	-0.943614337484927	StringTie	4.45026952769791	NA		NA	4.05020311342628	NA		NA	3.6130842911238	NA		NA	-3.97611600937327	NA		NA	-4.84966767228514	NA		NA	54.6174	0.779121914927356	0	0.717842203230978	0	0.453140763169531	1	0	0
DM8C01G10740	0	NA	0	NA	0	NA	NA	NA	NA	NA	NA	NA	NA	NA	NA	NA	NA	NA	NA	NA	NA	NA		NA	NA	NA		NA	NA	NA		NA	NA	NA		NA	NA	NA		NA	0	NA	0	NA	0	NA	NA		NA
DM8C01G10750	0	NA	0	NA	0	NA	NA	NA	1	2.32485035193245	kallisto	NA	NA	NA	NA	NA	NA	NA	NA	NA	NA	NA		NA	NA	NA		NA	NA	NA		NA	NA	NA		NA	NA	NA		NA	0	NA	0	NA	0	NA	NA		NA
DM8C01G10760	0	NA	0	NA	0	NA	NA	NA	NA	NA	NA	NA	NA	NA	NA	NA	NA	NA	NA	NA	NA	NA		NA	NA	NA		NA	NA	NA		NA	NA	NA		NA	NA	NA		NA	0	NA	0	NA	0	NA	NA		NA
DM8C01G10770	0	NA	0	NA	0	NA	NA	NA	NA	NA	NA	NA	NA	NA	NA	NA	NA	NA	NA	NA	NA	NA		NA	NA	NA		NA	NA	NA		NA	NA	NA		NA	NA	NA		NA	0	NA	0	NA	0	NA	NA		NA
DM8C01G10780	397.328	0.463344854506816	0	0.954859318016897	0	1	0.129329023327708	RSEM	1	0.259515741321124	RSEM	1	0.0423425291079421	RSEM	1	-0.0454516596413286	RSEM	1	-0.100059956745192	RSEM	0.129329023327708	1	0	0	0.259515741321124	1	0	0	0.0423425291079421	1	0	0	-0.0454516596413286	1	0	0	-0.100059956745192	1	0	0	3129.04	0.563120772569354	0	0.856674511510419	0	0.00994583025510613	1	0	0
DM8C01G10790	0	NA	0	NA	0	NA	NA	NA	1	2.26868849463351	kallisto	1	1.82109426212361	kallisto	NA	NA	NA	NA	NA	NA	NA	NA		NA	NA	NA		NA	NA	NA		NA	NA	NA		NA	NA	NA		NA	0	NA	0	NA	0	NA	NA		NA
DM8C01G10800	0.586381	0.726953608889153	0	0.942525076360217	0	NA	NA	NA	1	4.99105325087719	kallisto	1	4.89076801112509	kallisto	NA	NA	NA	NA	NA	NA	0.987366704589788	NA		NA	-0.198537228982759	NA		NA	2.2884341208959	NA		NA	0.129837552316236	NA		NA	-2.31854351635175	NA		NA	0.144211	0.873783857727521	0	0.902649478528147	0	-0.35215677218368	NA		NA
DM8C01G10810	221.595	0.0256346738552378	0	3.00314259972123e-16	1	1	0.56702941006125	RSEM	1	1.20142280596823	RSEM	1	0.0752159559400133	RSEM	2.19803120947165e-11	-3.19183148189765	StringTie	0.840552560186792	-1.6074989469311	StringTie	0.56702941006125	1	0	0	1.20142280596823	1	0	0	0.0752159559400133	1	0	0	-2.88452103677954	3.25364939032233e-06	1	-1	-1.47766068048813	1	0	0	806.047	0.0483921430122666	0	5.29895046963706e-25	1	0.752935423470208	1	0	0
DM8C01G10820	61.1336	0.702416264970217	0	0.999261202522195	0	1	-0.21820575708519	RSEM	1	-0.32789492212615	RSEM	1	0.162183307348881	RSEM	1	0.0257489295661056	RSEM	1	-0.00211582700331161	RSEM	-0.21820575708519	1	0	0	-0.32789492212615	1	0	0	0.162183307348881	1	0	0	0.0257489295661056	1	0	0	-0.00211582700331161	1	0	0	204.212	0.746753389602758	0	0.999208547085076	0	-0.111760414459676	1	0	0
DM8C01G10830	139.137	0.749842597975278	0	0.269824038114819	0	1	0.218523090316629	RSEM	1	-0.28818837914491	RSEM	1	-0.0765285349914495	RSEM	1	-0.334201428758581	RSEM	1	0.345844614902043	RSEM	0.218523090316629	1	0	0	-0.28818837914491	1	0	0	-0.0765285349914495	1	0	0	-0.334201428758581	1	0	0	0.345844614902043	1	0	0	476.956	0.713689537778449	0	0.199720367475279	0	0.267105933309631	1	0	0
DM8C01G10840	0	NA	0	NA	0	NA	NA	NA	NA	NA	NA	NA	NA	NA	NA	NA	NA	NA	NA	NA	NA	NA		NA	NA	NA		NA	NA	NA		NA	NA	NA		NA	NA	NA		NA	0	NA	0	NA	0	NA	NA		NA
DM8C01G10850	1.36537	0.240294380066639	0	0.994371905576735	0	1	-0.247928997114748	kallisto	1	2.84741419486779	kallisto	1	0.633134316822644	kallisto	1	1.58436347110308	kallisto	1	-1.30639124755896	kallisto	-0.390445965197461	NA		NA	3.18380812582231	NA		NA	1.61841643658831	NA		NA	-0.0113764709785557	NA		NA	-0.129027442321907	NA		NA	1.60808	0.401778207288756	0	0.8989266307249	0	1.23017331202578	NA		NA
DM8C01G10860	4.82553	0.299984254186931	0	0.954238927039136	0	1	-0.0648805787789594	RSEM	1	-0.309576734511221	StringTie	1	0.274359881612065	RSEM	1	0.0897782403348744	RSEM	1	-0.490719382932933	RSEM	-0.0648805787789594	1	0	0	1.43109428426963	NA		NA	0.274359881612065	1	0	0	0.0897782403348744	1	0	0	-0.490719382932933	1	0	0	11.679	0.690612443678959	0	0.502432189058823	0	-0.999272201717291	1	0	0
DM8C01G10870	79.3046	5.50908414277675e-07	1	0.212356097266485	0	1	0.736734424287907	RSEM	1	0.978236567246319	RSEM	1	0.382220899234195	RSEM	1	0.488565148473518	RSEM	1	0.929338508241717	RSEM	0.736734424287907	1	0	0	0.978236567246319	1	0	0	0.382220899234195	1	0	0	0.488565148473518	1	0	0	0.929338508241717	1	0	0	238.915	1.90266283842045e-09	1	0.299969192716819	0	0.924014744439096	1	0	0
DM8C01G10880	0	NA	0	NA	0	NA	NA	NA	NA	NA	NA	NA	NA	NA	NA	NA	NA	NA	NA	NA	NA	NA		NA	NA	NA		NA	NA	NA		NA	NA	NA		NA	NA	NA		NA	0	NA	0	NA	0	NA	NA		NA
DM8C01G10890	0	NA	0	NA	0	NA	NA	NA	NA	NA	NA	NA	NA	NA	NA	NA	NA	NA	NA	NA	NA	NA		NA	NA	NA		NA	NA	NA		NA	NA	NA		NA	NA	NA		NA	0	NA	0	NA	0	NA	NA		NA
DM8C01G10900	0.0794515	0.945143872389682	0	0.956999340870528	0	NA	NA	NA	NA	NA	NA	NA	NA	NA	NA	NA	NA	NA	NA	NA	-0.3903839877818	NA		NA	-0.198375702460383	NA		NA	0.0342055541112638	NA		NA	0.189164170773713	NA		NA	1.37929779085714	NA		NA	0.0804985	0.944182985287042	0	0.955855285430337	0	-0.352201637196948	NA		NA
DM8C01G10910	1.11578	0.770572519807113	0	0.515640989318662	0	NA	NA	NA	1	-0.303431185644933	StringTie	1	1.77517004088783	StringTie	1	-3.3818192291136	StringTie	1	0.0767549932897693	StringTie	0.973132099831629	NA		NA	1.23635827347759	NA		NA	3.88156815089883	NA		NA	-5.02178193630917	NA		NA	-1.3318168853579	NA		NA	4.62886	0.703638165509585	0	0.538158869509854	0	-0.113384577572689	NA		NA
DM8C01G10920	535.748	0.0697567858840589	0	0.756842929577156	0	1	0.429765123718174	RSEM	1	0.317659020743718	RSEM	1	0.277298559524356	RSEM	1	-0.207769518041663	RSEM	1	-0.0531723230413927	RSEM	0.429765123718174	1	0	0	0.317659020743718	1	0	0	0.277298559524356	1	0	0	-0.207769518041663	1	0	0	-0.0531723230413927	1	0	0	1773.53	0.0394535100434417	0	0.785893188676725	0	0.42727830981466	1	0	0
DM8C01G10930	0	NA	0	NA	0	NA	NA	NA	NA	NA	NA	NA	NA	NA	NA	NA	NA	NA	NA	NA	NA	NA		NA	NA	NA		NA	NA	NA		NA	NA	NA		NA	NA	NA		NA	0	NA	0	NA	0	NA	NA		NA
DM8C01G10940	0	NA	0	NA	0	NA	NA	NA	NA	NA	NA	NA	NA	NA	NA	NA	NA	NA	NA	NA	NA	NA		NA	NA	NA		NA	NA	NA		NA	NA	NA		NA	NA	NA		NA	0	NA	0	NA	0	NA	NA		NA
DM8C01G10950	0	NA	0	NA	0	NA	NA	NA	1	-0.876134451128547	kallisto	NA	NA	NA	NA	NA	NA	NA	NA	NA	NA	NA		NA	NA	NA		NA	NA	NA		NA	NA	NA		NA	NA	NA		NA	0	NA	0	NA	0	NA	NA		NA
DM8C01G10960	0	NA	0	NA	0	NA	NA	NA	1	0.190982795230906	kallisto	1	0.665295760209795	kallisto	NA	NA	NA	NA	NA	NA	NA	NA		NA	NA	NA		NA	NA	NA		NA	NA	NA		NA	NA	NA		NA	0	NA	0	NA	0	NA	NA		NA
DM8C01G10970	0	NA	0	NA	0	NA	NA	NA	NA	NA	NA	NA	NA	NA	NA	NA	NA	NA	NA	NA	NA	NA		NA	NA	NA		NA	NA	NA		NA	NA	NA		NA	NA	NA		NA	0	NA	0	NA	0	NA	NA		NA
DM8C01G10980	0	NA	0	NA	0	NA	NA	NA	NA	NA	NA	NA	NA	NA	NA	NA	NA	NA	NA	NA	NA	NA		NA	NA	NA		NA	NA	NA		NA	NA	NA		NA	NA	NA		NA	0	NA	0	NA	0	NA	NA		NA
DM8C01G10990	0.374558	0.603061914286512	0	0.964116561527203	0	1	1.17075811200832	kallisto	1	-0.809546792714573	kallisto	1	0.0300882822516978	kallisto	1	-0.811788510192743	kallisto	1	-0.730376468976946	kallisto	3.1527221281752	NA		NA	-0.19850080844338	NA		NA	0.0340490197625871	NA		NA	-1.96798911673309	NA		NA	-0.0642241036747863	NA		NA	0.858301	0.616051381050755	0	0.750066327256382	0	4.6681269504638	NA		NA
DM8C01G11000	0.0720291	0.956979827039348	0	0.947285225903106	0	NA	NA	NA	1	-0.160474604029575	kallisto	NA	NA	NA	NA	NA	NA	NA	NA	NA	-0.390364650073351	NA		NA	-0.198397583760991	NA		NA	0.0342038583584538	NA		NA	1.5746425386427	NA		NA	-0.0643789362550185	NA		NA	0.216317	0.812364995459407	0	0.871939532269659	0	-0.352139879969951	NA		NA
DM8C01G11010	0	NA	0	NA	0	NA	NA	NA	NA	NA	NA	NA	NA	NA	NA	NA	NA	NA	NA	NA	NA	NA		NA	NA	NA		NA	NA	NA		NA	NA	NA		NA	NA	NA		NA	0.245229	0.781337193599364	0	0.87102601748163	0	2.86843664645294	NA		NA
DM8C01G11020	0	NA	0	NA	0	NA	NA	NA	NA	NA	NA	NA	NA	NA	NA	NA	NA	NA	NA	NA	NA	NA		NA	NA	NA		NA	NA	NA		NA	NA	NA		NA	NA	NA		NA	0	NA	0	NA	0	NA	NA		NA
DM8C01G11030	0.0831792	0.949012621514268	0	0.952134007488254	0	NA	NA	NA	NA	NA	NA	NA	NA	NA	NA	NA	NA	NA	NA	NA	1.22909785538182	NA		NA	-0.19846495087453	NA		NA	0.0340927118598761	NA		NA	-1.43024945352357	NA		NA	-0.0642677939765459	NA		NA	0.421289	0.770729442957468	0	0.710218140773585	0	3.31476390099948	NA		NA
DM8C01G11040	0	NA	0	NA	0	NA	NA	NA	NA	NA	NA	NA	NA	NA	NA	NA	NA	NA	NA	NA	NA	NA		NA	NA	NA		NA	NA	NA		NA	NA	NA		NA	NA	NA		NA	0	NA	0	NA	0	NA	NA		NA
DM8C01G11050	0	NA	0	NA	0	1	-1.05750105363915	StringTie	1	-0.641917433011987	StringTie	1	-0.76102799146642	StringTie	1	0.553437493656699	StringTie	1	0.877961214978495	StringTie	NA	NA		NA	NA	NA		NA	NA	NA		NA	NA	NA		NA	NA	NA		NA	61.9731	0.0415552145194777	0	0.409576114099651	0	-1.05750105363915	1	0	0
DM8C01G11060	0.0826721	0.916864571474179	0	0.958124916334293	0	1	6.35095470704055	StringTie	1	6.47251110842819	StringTie	1	6.1498264946619	StringTie	1	-7.70396076409735	StringTie	0.937397783909105	-12.824005900506	StringTie	-0.390485713694637	NA		NA	-0.198498461859186	NA		NA	1.4189367719047	NA		NA	-1.19552669976507	NA		NA	-1.44907150248484	NA		NA	9.09933	0.972395703263567	0	0.133214482956435	0	6.35095470704055	1	0	0
DM8C01G11070	0	NA	0	NA	0	NA	NA	NA	NA	NA	NA	NA	NA	NA	NA	NA	NA	NA	NA	NA	NA	NA		NA	NA	NA		NA	NA	NA		NA	NA	NA		NA	NA	NA		NA	0	NA	0	NA	0	NA	NA		NA
DM8C01G11080	0	NA	0	NA	0	NA	NA	NA	NA	NA	NA	NA	NA	NA	NA	NA	NA	NA	NA	NA	NA	NA		NA	NA	NA		NA	NA	NA		NA	NA	NA		NA	NA	NA		NA	0	NA	0	NA	0	NA	NA		NA
DM8C01G11090	3.92663	0.246339935902326	0	0.244591483344562	0	0.0417498107503501	7.21907260707522	StringTie	1	2.87510193880347	StringTie	0.0643931001768092	6.86744184050328	StringTie	0.116427027060573	-6.88218757050612	StringTie	1	-0.962247337218656	RSEM	4.07780450634694	1	0	0	1.24181360695851	NA		NA	4.73519495787026	1	0	0	-3.64368977207282	1	0	0	-0.962247337218656	1	0	0	18.1057	0.0382978782271136	0	0.00349123234235586	1	7.21907260707522	0.0417498107503501	0	0
DM8C01G11100	0.162303	0.817407420211331	0	0.908567188607174	0	1	-0.971900638192446	StringTie	1	0.0411532510293928	StringTie	1	-0.121656239778866	StringTie	1	0.158860014235341	StringTie	1	-0.588468023120191	StringTie	-2.65310759299616	NA		NA	-2.4611203411607	NA		NA	-2.228506119745	NA		NA	2.45177694704223	NA		NA	2.19823214432245	NA		NA	33.4142	0.272619533794165	0	0.806607316343815	0	-0.971900638192446	1	0	0
DM8C01G11110	1.79079	0.445894762121243	0	0.43269552015551	0	1	5.78249482442709	StringTie	1	6.33407042614431	StringTie	1	6.10468671140233	StringTie	0.847847561904045	-6.87546175833193	StringTie	1	-7.19533313600298	StringTie	-1.4691016311674	NA		NA	1.00663590283676	NA		NA	2.04696030609546	NA		NA	-1.03541685863891	NA		NA	-4.43242065969851	NA		NA	9.27672	0.863543253640172	0	0.0719767462885453	0	5.78249482442709	1	0	0
DM8C01G11120	0	NA	0	NA	0	NA	NA	NA	NA	NA	NA	NA	NA	NA	NA	NA	NA	NA	NA	NA	NA	NA		NA	NA	NA		NA	NA	NA		NA	NA	NA		NA	NA	NA		NA	0	NA	0	NA	0	NA	NA		NA
DM8C01G11130	0	NA	0	NA	0	NA	NA	NA	NA	NA	NA	NA	NA	NA	NA	NA	NA	NA	NA	NA	NA	NA		NA	NA	NA		NA	NA	NA		NA	NA	NA		NA	NA	NA		NA	0.0804985	0.944182985287042	0	0.955855285430337	0	-0.352201637196948	NA		NA
DM8C01G11140	0	NA	0	NA	0	NA	NA	NA	NA	NA	NA	NA	NA	NA	NA	NA	NA	NA	NA	NA	NA	NA		NA	NA	NA		NA	NA	NA		NA	NA	NA		NA	NA	NA		NA	0	NA	0	NA	0	NA	NA		NA
DM8C01G11150	4.35065	0.108961446750702	0	0.477179785465303	0	1	0.855891448878575	RSEM	1	-0.0819812325490441	StringTie	1	-3.03068958039019	RSEM	1	2.67640514864582	RSEM	1	1.28088612610924	RSEM	0.855891448878575	1	0	0	0.0717969133948148	NA		NA	-3.03068958039019	1	0	0	2.67640514864582	1	0	0	1.28088612610924	1	0	0	12.0242	0.055635939963035	0	0.122916409018162	0	0.534327563115428	1	0	0
DM8C01G11160	0.154602	0.853862605600142	0	0.897832196310217	0	NA	NA	NA	NA	NA	NA	NA	NA	NA	NA	NA	NA	NA	NA	NA	-0.39047435022808	NA		NA	2.18123936529425	NA		NA	0.0340594896953718	NA		NA	0.189310229617029	NA		NA	-2.44392636567286	NA		NA	0	NA	0	NA	0	NA	NA		NA
DM8C01G11170	123.873	0.0771486816913328	0	0.817760831499871	0	1	0.277444544402976	RSEM	1	0.305379712018247	RSEM	1	0.165508880361971	RSEM	1	0.0148768380604213	RSEM	1	0.228157285329508	RSEM	0.277444544402976	1	0	0	0.305379712018247	1	0	0	0.165508880361971	1	0	0	0.0148768380604213	1	0	0	0.228157285329508	1	0	0	527.628	0.512339400640654	0	0.715976027228061	0	0.182660178591994	1	0	0
DM8C01G11180	0.165344	0.821275465797846	0	0.914940910637317	0	1	-0.23563212643477	kallisto	1	0.639662758686985	kallisto	1	0.00108965519604575	kallisto	1	0.347378236982989	kallisto	1	-0.661415859733096	kallisto	-0.390536487618667	NA		NA	-0.198549235783215	NA		NA	2.29023501407574	NA		NA	-2.06679955451174	NA		NA	-2.32034435723152	NA		NA	0.496388	0.654123418165361	0	0.826327915730432	0	-0.352446398350316	NA		NA
DM8C01G11190	0	NA	0	NA	0	NA	NA	NA	NA	NA	NA	NA	NA	NA	NA	NA	NA	NA	NA	NA	NA	NA		NA	NA	NA		NA	NA	NA		NA	NA	NA		NA	NA	NA		NA	0	NA	0	NA	0	NA	NA		NA
DM8C01G11200	0.505775	0.760305240622552	0	0.863893213592571	0	NA	NA	NA	NA	NA	NA	NA	NA	NA	NA	NA	NA	NA	NA	NA	2.84319483189148	NA		NA	-0.198526427176753	NA		NA	1.40887512695254	NA		NA	-2.79109913268766	NA		NA	0.000755860745478518	NA		NA	2.03279	0.949976457702495	0	0.522606062290306	0	4.12227866566306	NA		NA
DM8C01G11210	0.359974	0.818779572776046	0	0.693660385730092	0	NA	NA	NA	NA	NA	NA	NA	NA	NA	NA	NA	NA	NA	NA	NA	1.83629801134846	NA		NA	-0.198394192479522	NA		NA	0.0341546233442163	NA		NA	-2.03747614222805	NA		NA	2.97135233264923	NA		NA	1.38008	0.555454652955415	0	0.450694679735161	0	4.09069732271656	NA		NA
DM8C01G11220	0.223197	0.905394890747484	0	0.794089652473131	0	NA	NA	NA	NA	NA	NA	NA	NA	NA	NA	NA	NA	NA	NA	NA	2.06485780019794	NA		NA	-0.198447094411764	NA		NA	0.0340983918735987	NA		NA	-2.26600615016341	NA		NA	1.38430898140524	NA		NA	2.03281	0.266599126450531	0	0.538556132984012	0	3.94642100758182	NA		NA
DM8C01G11230	0.181572	0.828019305507196	0	0.894803964150561	0	NA	NA	NA	NA	NA	NA	NA	NA	NA	NA	NA	NA	NA	NA	NA	2.42161886748712	NA		NA	-0.198499695639053	NA		NA	0.0340405933210167	NA		NA	-2.62273571909261	NA		NA	-0.0642156774625356	NA		NA	0.58805	0.734705302647356	0	0.60955308025693	0	3.67131982451244	NA		NA
DM8C01G11240	0.408213	0.983538031280782	0	0.778261050978063	0	NA	NA	NA	NA	NA	NA	NA	NA	NA	NA	NA	NA	NA	NA	NA	1.22749310116632	NA		NA	2.3129536861889	NA		NA	1.41674520661814	NA		NA	-1.42647532746792	NA		NA	-3.95839558077018	NA		NA	1.37951	0.963630173761891	0	0.744569102006178	0	0.618597687930858	NA		NA
DM8C01G11250	0.095263	0.945681659356148	0	0.932634308665949	0	NA	NA	NA	NA	NA	NA	NA	NA	NA	NA	NA	NA	NA	NA	NA	-0.390358467047609	NA		NA	-0.198394492518358	NA		NA	0.0342100412941176	NA		NA	1.78684752102714	NA		NA	-0.0643851189654861	NA		NA	0.188896	0.842090946196525	0	0.884175913054052	0	-0.352146304707972	NA		NA
DM8C01G11260	0.0792988	0.945231739515616	0	0.957073547231408	0	NA	NA	NA	NA	NA	NA	NA	NA	NA	NA	NA	NA	NA	NA	NA	-0.39038400869646	NA		NA	-0.198375744293359	NA		NA	0.0342055122788982	NA		NA	0.189164212604555	NA		NA	1.3778620591884	NA		NA	0.685642	0.685378641371111	0	0.561066935761635	0	3.44996531799017	NA		NA
DM8C01G11270	0	NA	0	NA	0	NA	NA	NA	NA	NA	NA	NA	NA	NA	NA	NA	NA	NA	NA	NA	NA	NA		NA	NA	NA		NA	NA	NA		NA	NA	NA		NA	NA	NA		NA	0	NA	0	NA	0	NA	NA		NA
DM8C01G11280	0	NA	0	NA	0	NA	NA	NA	NA	NA	NA	NA	NA	NA	NA	NA	NA	NA	NA	NA	NA	NA		NA	NA	NA		NA	NA	NA		NA	NA	NA		NA	NA	NA		NA	0	NA	0	NA	0	NA	NA		NA
DM8C01G11290	0	NA	0	NA	0	NA	NA	NA	NA	NA	NA	NA	NA	NA	NA	NA	NA	NA	NA	NA	NA	NA		NA	NA	NA		NA	NA	NA		NA	NA	NA		NA	NA	NA		NA	0	NA	0	NA	0	NA	NA		NA
DM8C01G11300	0	NA	0	NA	0	NA	NA	NA	NA	NA	NA	NA	NA	NA	NA	NA	NA	NA	NA	NA	NA	NA		NA	NA	NA		NA	NA	NA		NA	NA	NA		NA	NA	NA		NA	0	NA	0	NA	0	NA	NA		NA
DM8C01G11310	0	NA	0	NA	0	NA	NA	NA	NA	NA	NA	NA	NA	NA	NA	NA	NA	NA	NA	NA	NA	NA		NA	NA	NA		NA	NA	NA		NA	NA	NA		NA	NA	NA		NA	0	NA	0	NA	0	NA	NA		NA
DM8C01G11320	0	NA	0	NA	0	NA	NA	NA	NA	NA	NA	NA	NA	NA	NA	NA	NA	NA	NA	NA	NA	NA		NA	NA	NA		NA	NA	NA		NA	NA	NA		NA	NA	NA		NA	0	NA	0	NA	0	NA	NA		NA
DM8C01G11330	0	NA	0	NA	0	NA	NA	NA	NA	NA	NA	NA	NA	NA	NA	NA	NA	NA	NA	NA	NA	NA		NA	NA	NA		NA	NA	NA		NA	NA	NA		NA	NA	NA		NA	0	NA	0	NA	0	NA	NA		NA
DM8C01G11340	0	NA	0	NA	0	NA	NA	NA	NA	NA	NA	NA	NA	NA	NA	NA	NA	NA	NA	NA	NA	NA		NA	NA	NA		NA	NA	NA		NA	NA	NA		NA	NA	NA		NA	0	NA	0	NA	0	NA	NA		NA
DM8C01G11350	136.489	0.753541878548912	0	0.168007297022389	0	1	-0.113085004169009	RSEM	1	-0.444100972066727	RSEM	1	-0.188278500626625	RSEM	1	0.401814133023458	RSEM	1	0.72871728726473	RSEM	-0.113085004169009	1	0	0	-0.444100972066727	1	0	0	-0.188278500626625	1	0	0	0.401814133023458	1	0	0	0.72871728726473	1	0	0	495.097	0.916991041595164	0	0.159211973589529	0	-0.0591481426416213	1	0	0
DM8C01G11360	317.393	0.979025283299531	0	0.164052028475701	0	1	0.147480309368118	RSEM	1	0.249753531359945	RSEM	1	0.161025158354415	RSEM	1	-0.318362086467057	RSEM	1	-0.56897176630933	RSEM	0.147480309368118	1	0	0	0.249753531359945	1	0	0	0.161025158354415	1	0	0	-0.318362086467057	1	0	0	-0.56897176630933	1	0	0	1339.29	0.6432839933813	0	0.068767476322481	0	0.141492671726312	1	0	0
DM8C01G11370	3.75415	0.605484479002143	0	0.473862920970475	0	1	2.43412046836398	RSEM	1	3.11892600022266	StringTie	1	1.3628711994289	RSEM	1	-3.15250665580926	RSEM	1	-2.19288670812308	RSEM	2.43412046836398	1	0	0	2.56246949037703	NA		NA	1.3628711994289	1	0	0	-3.15250665580926	1	0	0	-2.19288670812308	1	0	0	3.55033	0.629492751546076	0	0.567212100964033	0	0.983877253074339	NA		NA
DM8C01G11380	5.93668	0.1339084320035	0	0.709147683580922	0	1	-1.35724474720323	RSEM	1	-0.736278511751991	StringTie	1	-0.725399525145631	RSEM	1	-0.118816508021424	RSEM	1	-1.33142189224522	RSEM	-1.35724474720323	1	0	0	-0.581817172110983	NA		NA	-0.725399525145631	1	0	0	-0.118816508021424	1	0	0	-1.33142189224522	1	0	0	41.7358	0.111426015153953	0	0.585073276327233	0	-1.23094509083319	1	0	0
DM8C01G11390	0	NA	0	NA	0	NA	NA	NA	NA	NA	NA	NA	NA	NA	NA	NA	NA	NA	NA	NA	NA	NA		NA	NA	NA		NA	NA	NA		NA	NA	NA		NA	NA	NA		NA	0.154048	0.853826959334485	0	0.899124987329877	0	-0.352292040222549	NA		NA
DM8C01G11400	0.966863	0.577413798061803	0	0.998037575765644	0	1	1.84171705250806	StringTie	1	0.151375871709313	StringTie	1	0.827566687269461	StringTie	1	-4.22623774489795	StringTie	1	-0.849047289761625	StringTie	0.808928609642372	NA		NA	-1.67361122299299	NA		NA	-1.54769303526415	NA		NA	-1.00463955017806	NA		NA	0.0376414518446571	NA		NA	5.84505	0.942225591599049	0	0.385354799840317	0	1.84171705250806	1	0	0
DM8C01G11410	2.45338	0.18599984865726	0	0.747323236844828	0	1	0.989818776209067	StringTie	1	0.512694094961838	StringTie	1	-0.156177237676573	StringTie	1	-0.0786320497543636	StringTie	1	-0.264434128623574	StringTie	1.90762283644267	NA		NA	0.582954394004073	NA		NA	0.180495198516815	NA		NA	-0.303398332920128	NA		NA	-2.22016875765318	NA		NA	22.3694	0.304711804948465	0	0.981617326678298	0	0.989818776209067	1	0	0
DM8C01G11420	0	NA	0	NA	0	NA	NA	NA	NA	NA	NA	NA	NA	NA	NA	NA	NA	NA	NA	NA	NA	NA		NA	NA	NA		NA	NA	NA		NA	NA	NA		NA	NA	NA		NA	0	NA	0	NA	0	NA	NA		NA
DM8C01G11430	0.219399	0.779364745692065	0	0.896223772783668	0	NA	NA	NA	NA	NA	NA	NA	NA	NA	NA	NA	NA	NA	NA	NA	-0.390558425040036	NA		NA	-0.198571173204584	NA		NA	2.66668881476833	NA		NA	-2.44324238629389	NA		NA	-2.69678718901367	NA		NA	0.579119	0.633730260503194	0	0.812326379467759	0	-0.352459308356921	NA		NA
DM8C01G11440	0	NA	0	NA	0	NA	NA	NA	1	-0.943752464290653	kallisto	1	-0.388813086702932	kallisto	NA	NA	NA	NA	NA	NA	NA	NA		NA	NA	NA		NA	NA	NA		NA	NA	NA		NA	NA	NA		NA	0	NA	0	NA	0	NA	NA		NA
DM8C01G11450	0	NA	0	NA	0	1	-0.49627831390669	kallisto	1	-1.12509840764451	kallisto	1	-0.569323729231528	kallisto	1	-0.129136716261315	kallisto	1	0.322800497728592	kallisto	NA	NA		NA	NA	NA		NA	NA	NA		NA	NA	NA		NA	NA	NA		NA	0	NA	0	NA	0	NA	NA		NA
DM8C01G11460	0	NA	0	NA	0	NA	NA	NA	NA	NA	NA	NA	NA	NA	NA	NA	NA	NA	NA	NA	NA	NA		NA	NA	NA		NA	NA	NA		NA	NA	NA		NA	NA	NA		NA	0	NA	0	NA	0	NA	NA		NA
DM8C01G11470	0.0605241	0.96117079327339	0	0.964450081602776	0	1	0.0911740980874013	StringTie	1	-0.169303004892993	StringTie	1	-0.650685871704272	StringTie	1	-1.30314159799343	StringTie	1	-0.924378647199746	StringTie	0.98772058697124	NA		NA	-0.198457918213245	NA		NA	0.0341032611335701	NA		NA	-1.18887921813289	NA		NA	-0.0642783428403926	NA		NA	18.9326	0.679025903746703	0	0.738697766692212	0	0.0911740980874013	1	0	0
DM8C01G11480	0	NA	0	NA	0	NA	NA	NA	NA	NA	NA	NA	NA	NA	NA	NA	NA	NA	NA	NA	NA	NA		NA	NA	NA		NA	NA	NA		NA	NA	NA		NA	NA	NA		NA	0	NA	0	NA	0	NA	NA		NA
DM8C01G11490	0	NA	0	NA	0	NA	NA	NA	NA	NA	NA	NA	NA	NA	NA	NA	NA	NA	NA	NA	NA	NA		NA	NA	NA		NA	NA	NA		NA	NA	NA		NA	NA	NA		NA	0	NA	0	NA	0	NA	NA		NA
DM8C01G11500	0.095263	0.945681659356148	0	0.932634308665949	0	NA	NA	NA	NA	NA	NA	NA	NA	NA	NA	NA	NA	NA	NA	NA	-0.390358467047609	NA		NA	-0.198394492518358	NA		NA	0.0342100412941173	NA		NA	1.78684752102714	NA		NA	-0.0643851189654861	NA		NA	0.679804	0.671386261502812	0	0.723549293486309	0	-0.3522073714959	NA		NA
DM8C01G11510	0	NA	0	NA	0	NA	NA	NA	NA	NA	NA	NA	NA	NA	NA	NA	NA	NA	NA	NA	NA	NA		NA	NA	NA		NA	NA	NA		NA	NA	NA		NA	NA	NA		NA	0	NA	0	NA	0	NA	NA		NA
DM8C01G11520	1.07352	0.423006027894612	0	0.803209821657968	0	0.877805755476799	5.65236521663559	StringTie	0.620423487999302	6.32118098776548	StringTie	1	3.35066480103268	StringTie	1	-5.01585494803163	StringTie	1	-3.78356061667891	StringTie	2.41998564712151	NA		NA	3.62768087108859	NA		NA	1.4085615587737	NA		NA	-2.61334234732778	NA		NA	-1.81647391456804	NA		NA	7.26509	0.030965893849038	0	0.176096027167234	0	5.65236521663559	0.877805755476799	0	0
DM8C01G11530	0	NA	0	NA	0	1	-1.18052701707389	StringTie	1	-0.843903852338391	StringTie	1	0.2174029161907	StringTie	0.706984660346875	-4.93950210846726	kallisto	1	0.651554152651805	StringTie	NA	NA		NA	NA	NA		NA	NA	NA		NA	NA	NA		NA	NA	NA		NA	23.5515	0.0448130436819865	0	0.655419353698537	0	-1.18052701707389	1	0	0
DM8C01G11540	174.505	0.31599376461614	0	0.950810032642689	0	1	-0.195050881593556	RSEM	1	-0.0916013224360459	RSEM	1	0.205581207589116	RSEM	1	-0.0738602164851221	RSEM	1	-0.105252437763571	RSEM	-0.195050881593556	1	0	0	-0.0916013224360459	1	0	0	0.205581207589116	1	0	0	-0.0738602164851221	1	0	0	-0.105252437763571	1	0	0	611.12	0.170152991229621	0	0.979611297790742	0	-0.258837014608859	1	0	0
DM8C01G11550	0.158756	0.855955579664957	0	0.9105522716813	0	NA	NA	NA	NA	NA	NA	NA	NA	NA	NA	NA	NA	NA	NA	NA	-0.390369435614708	NA		NA	-0.19834659558188	NA		NA	0.0342346605657186	NA		NA	0.189135065379385	NA		NA	2.37826252061541	NA		NA	1.80695	0.205597822770939	0	0.999919606104389	0	-0.352290326154485	NA		NA
DM8C01G11560	0.448444	0.773231874828256	0	0.80818041942397	0	1	0.59530116756016	StringTie	1	0.414921445705132	StringTie	1	0.20098143285939	StringTie	1	-0.529822035684321	StringTie	1	-0.706539071986967	StringTie	-0.390373868200339	NA		NA	2.23833517895839	NA		NA	0.0341801083068625	NA		NA	2.97533957146949	NA		NA	-1.06180875024126	NA		NA	130.482	0.491646706801932	0	0.457740285356722	0	0.59530116756016	1	0	0
DM8C01G11570	77.0869	0.167736635176847	0	0.735094217270383	0	1	-0.417670234182018	RSEM	1	-0.347671152144251	RSEM	1	-0.125784536291976	RSEM	1	-0.264316656166898	RSEM	1	0.198960916767154	RSEM	-0.417670234182018	1	0	0	-0.347671152144251	1	0	0	-0.125784536291976	1	0	0	-0.264316656166898	1	0	0	0.198960916767154	1	0	0	574.894	0.0240227160655823	0	0.861375233609488	0	-0.248433569548623	1	0	0
DM8C01G11580	809.681	0.0232001024211178	0	0.652616061281303	0	1	0.128320103865835	RSEM	1	0.234010117365499	RSEM	1	-0.112715027024186	RSEM	1	-0.113930092469606	RSEM	1	0.0630940586788514	RSEM	0.128320103865835	1	0	0	0.234010117365499	1	0	0	-0.112715027024186	1	0	0	-0.113930092469606	1	0	0	0.0630940586788514	1	0	0	3285.15	0.0118599014168241	0	0.507422629490822	0	-0.0137589003515717	1	0	0
DM8C01G11590	97.5191	0.000516506355128703	1	0.0941125331082605	0	1	-0.364033392887511	RSEM	1	-1.6249275491595	RSEM	1	-0.635483793506206	RSEM	1	-0.638664309940192	RSEM	1	0.622167901442061	RSEM	-0.364033392887511	1	0	0	-1.6249275491595	1	0	0	-0.635483793506206	1	0	0	-0.638664309940192	1	0	0	0.622167901442061	1	0	0	179.296	0.00191366428962453	1	0.0855058395706084	0	-0.520230950394646	1	0	0
DM8C01G11600	0	NA	0	NA	0	NA	NA	NA	NA	NA	NA	NA	NA	NA	NA	NA	NA	NA	NA	NA	NA	NA		NA	NA	NA		NA	NA	NA		NA	NA	NA		NA	NA	NA		NA	0	NA	0	NA	0	NA	NA		NA
DM8C01G11610	0	NA	0	NA	0	NA	NA	NA	NA	NA	NA	NA	NA	NA	NA	NA	NA	NA	NA	NA	NA	NA		NA	NA	NA		NA	NA	NA		NA	NA	NA		NA	NA	NA		NA	0	NA	0	NA	0	NA	NA		NA
DM8C01G11620	0	NA	0	NA	0	NA	NA	NA	NA	NA	NA	NA	NA	NA	NA	NA	NA	NA	NA	NA	NA	NA		NA	NA	NA		NA	NA	NA		NA	NA	NA		NA	NA	NA		NA	0	NA	0	NA	0	NA	NA		NA
DM8C01G11630	0	NA	0	NA	0	NA	NA	NA	NA	NA	NA	NA	NA	NA	NA	NA	NA	NA	NA	NA	NA	NA		NA	NA	NA		NA	NA	NA		NA	NA	NA		NA	NA	NA		NA	0	NA	0	NA	0	NA	NA		NA
DM8C01G11640	71.561	0.0870851759290088	0	0.207228348744796	0	1	0.11884909627062	RSEM	1	0.124566491886777	RSEM	1	-0.20486415902459	RSEM	1	0.887805508362769	RSEM	1	0.595122380094658	RSEM	0.11884909627062	1	0	0	0.124566491886777	1	0	0	-0.20486415902459	1	0	0	0.887805508362769	1	0	0	0.595122380094658	1	0	0	336.413	0.0214561927691959	0	0.204016349229713	0	0.218385355281415	1	0	0
DM8C01G11650	0	NA	0	NA	0	NA	NA	NA	NA	NA	NA	NA	NA	NA	NA	NA	NA	NA	NA	NA	NA	NA		NA	NA	NA		NA	NA	NA		NA	NA	NA		NA	NA	NA		NA	0	NA	0	NA	0	NA	NA		NA
DM8C01G11660	0.0720291	0.956979827039348	0	0.947285225903106	0	NA	NA	NA	NA	NA	NA	NA	NA	NA	NA	NA	NA	NA	NA	NA	-0.390364650073351	NA		NA	-0.198397583760991	NA		NA	0.0342038583584536	NA		NA	1.5746425386427	NA		NA	-0.0643789362550185	NA		NA	0.288423	0.76829323124393	0	0.847900207882792	0	-0.352127867279581	NA		NA
DM8C01G11670	21.9638	0.456081390419722	0	0.364846844411211	0	1	1.32812628842992	RSEM	1	0.582577643033605	RSEM	1	1.10149435797506	RSEM	1	-1.4950903031822	RSEM	1	-1.38503290769725	RSEM	1.32812628842992	1	0	0	0.582577643033605	1	0	0	1.10149435797506	1	0	0	-1.4950903031822	1	0	0	-1.38503290769725	1	0	0	80.4089	0.326860318967136	0	0.633339082788909	0	0.74539039331689	1	0	0
DM8C01G11680	0.144058	0.875017549456079	0	0.90103536422489	0	NA	NA	NA	NA	NA	NA	NA	NA	NA	NA	NA	NA	NA	NA	NA	-0.390339218024934	NA		NA	-0.198384868848325	NA		NA	0.0342292900363607	NA		NA	2.44748499652849	NA		NA	-0.0644043670066458	NA		NA	0	NA	0	NA	0	NA	NA		NA
DM8C01G11690	1.52402	0.787374121216148	0	0.720566804509479	0	1	0.112633686544886	StringTie	1	0.177717780690388	StringTie	1	0.282475861052483	StringTie	1	-0.24656346563694	StringTie	1	-0.438905228791739	StringTie	-2.23701358548659	NA		NA	-2.08668139913367	NA		NA	-0.520157611200485	NA		NA	2.05260645223495	NA		NA	3.27213886316372	NA		NA	83.6365	0.989113464234811	0	0.79495884517728	0	0.112633686544886	1	0	0
DM8C01G11700	0.167709	0.915824885924312	0	0.849147362186414	0	NA	NA	NA	1	3.94319813379061	StringTie	1	2.24073136223346	StringTie	1	0.0717948224165316	StringTie	1	-2.34506737262813	StringTie	-0.390529017511863	NA		NA	1.31419279416958	NA		NA	1.40566983165151	NA		NA	-1.18226014671907	NA		NA	-2.94851746969442	NA		NA	4.13345	0.166318966875557	0	0.680014375280977	0	0.842055727001115	NA		NA
DM8C01G11710	0	NA	0	NA	0	1	3.82046503433831	StringTie	1	5.0143821696437	StringTie	1	4.76279552530176	StringTie	1	-3.30303333510614	StringTie	1	-3.89467817682716	StringTie	NA	NA		NA	NA	NA		NA	NA	NA		NA	NA	NA		NA	NA	NA		NA	5.79953	0.399420621702162	0	0.483090423217915	0	3.82046503433831	1	0	0
DM8C01G11720	0.69492	0.828448056565012	0	0.520001503281853	0	NA	NA	NA	1	6.0059230374417	StringTie	1	4.78205901374564	StringTie	1	-5.80058038405763	StringTie	1	-7.21646163890612	StringTie	0.978018042208149	NA		NA	3.58919908277218	NA		NA	1.40518383065785	NA		NA	-0.296181021404921	NA		NA	-5.22303346064918	NA		NA	4.60313	0.815347736923293	0	0.186161980048678	0	4.45562189801327	NA		NA
DM8C01G11730	0	NA	0	NA	0	1	4.94155072709109	StringTie	1	3.61097571985361	StringTie	0.911897804688073	5.52683212648384	StringTie	1	-4.22704433714363	StringTie	1	-3.9868479390816	StringTie	NA	NA		NA	NA	NA		NA	NA	NA		NA	NA	NA		NA	NA	NA		NA	6.805	0.249651314761396	0	0.212741169311433	0	4.94155072709109	1	0	0
DM8C01G11740	0.0720291	0.956979827039348	0	0.947285225903105	0	NA	NA	NA	NA	NA	NA	NA	NA	NA	NA	NA	NA	NA	NA	NA	-0.390364650073351	NA		NA	-0.198397583760991	NA		NA	0.0342038583584535	NA		NA	1.5746425386427	NA		NA	-0.0643789362550185	NA		NA	0.360529	0.735577966438603	0	0.827794346759196	0	-0.352118536723378	NA		NA
DM8C01G11750	9.80543	0.000103953863067879	1	0.83767538049461	0	1	0.0628064040886801	RSEM	0.650675684604224	2.71783049991568	kallisto	1	-2.29551463207082	RSEM	1	-0.261993810505988	RSEM	1	-0.983989969909553	RSEM	0.0628064040886801	1	0	0	2.95883413256839	1	0	0	-2.29551463207082	1	0	0	-0.261993810505988	1	0	0	-0.983989969909553	1	0	0	41.7664	0.0598437676216955	0	0.577495954224595	0	-0.409478813324775	1	0	0
DM8C01G11760	0.56453	0.663434032759394	0	0.783234170665014	0	1	2.03158462492112	StringTie	1	4.37311098708881	StringTie	1	-1.45583797311221	StringTie	1	-3.63889915437808	StringTie	1	-1.77906155507528	StringTie	-0.390528631627089	NA		NA	4.0443030461466	NA		NA	0.0339780654220356	NA		NA	0.189391650726965	NA		NA	-4.30693576235822	NA		NA	7.1704	0.0109520850473697	0	0.488042600410314	0	2.03158462492112	1	0	0
DM8C01G11770	0	NA	0	NA	0	NA	NA	NA	NA	NA	NA	NA	NA	NA	NA	NA	NA	NA	NA	NA	NA	NA		NA	NA	NA		NA	NA	NA		NA	NA	NA		NA	NA	NA		NA	0	NA	0	NA	0	NA	NA		NA
DM8C01G11780	199.032	0.270742085084851	0	0.957745011956689	0	1	0.135729909828635	RSEM	1	-0.135108241634409	RSEM	1	-0.188644202618826	RSEM	1	0.0561170022705231	RSEM	1	0.100223423103487	RSEM	0.135729909828635	1	0	0	-0.135108241634409	1	0	0	-0.188644202618826	1	0	0	0.0561170022705231	1	0	0	0.100223423103487	1	0	0	823.15	0.300979103423642	0	0.955909330387377	0	0.103627195615057	1	0	0
DM8C01G11790	84.2405	0.476462491264814	0	0.594327123800232	0	1	-1.39230635710805	RSEM	1	-1.30637725810141	RSEM	1	0.218526660386811	RSEM	1	0.321129126537077	RSEM	1	2.16471366723876	RSEM	-1.39230635710805	1	0	0	-1.30637725810141	1	0	0	0.218526660386811	1	0	0	0.321129126537077	1	0	0	2.16471366723876	1	0	0	387.838	0.428925424516071	0	0.564295160614428	0	-1.3316157618343	1	0	0
DM8C01G11800	4.98131	0.00718068697996263	1	0.841718122224505	0	1	3.18820524878599	RSEM	1	5.29242712518521	StringTie	1	3.02275734170156	RSEM	0.488279713665476	4.52500066578257	kallisto	1	-1.05325333441927	RSEM	3.18820524878599	1	0	0	1.23653188424905	NA		NA	3.02275734170156	1	0	0	0.666812815778687	1	0	0	-1.05325333441927	1	0	0	37.168	0.0449915750536395	0	0.495026093086252	0	5.44729197907914	1	0	0
DM8C01G11810	0	NA	0	NA	0	NA	NA	NA	NA	NA	NA	NA	NA	NA	NA	NA	NA	NA	NA	NA	NA	NA		NA	NA	NA		NA	NA	NA		NA	NA	NA		NA	NA	NA		NA	0	NA	0	NA	0	NA	NA		NA
DM8C01G11820	0	NA	0	NA	0	NA	NA	NA	1	2.28764988068104	kallisto	NA	NA	NA	NA	NA	NA	NA	NA	NA	NA	NA		NA	NA	NA		NA	NA	NA		NA	NA	NA		NA	NA	NA		NA	0	NA	0	NA	0	NA	NA		NA
DM8C01G11830	0	NA	0	NA	0	NA	NA	NA	NA	NA	NA	NA	NA	NA	NA	NA	NA	NA	NA	NA	NA	NA		NA	NA	NA		NA	NA	NA		NA	NA	NA		NA	NA	NA		NA	0	NA	0	NA	0	NA	NA		NA
DM8C01G11840	0	NA	0	NA	0	NA	NA	NA	NA	NA	NA	NA	NA	NA	NA	NA	NA	NA	NA	NA	NA	NA		NA	NA	NA		NA	NA	NA		NA	NA	NA		NA	NA	NA		NA	0	NA	0	NA	0	NA	NA		NA
DM8C01G11850	0	NA	0	NA	0	1	-0.469751325514199	kallisto	1	-0.48008167437412	kallisto	1	-0.436359266782979	kallisto	1	0.324021514201943	kallisto	1	0.0820564461846448	kallisto	NA	NA		NA	NA	NA		NA	NA	NA		NA	NA	NA		NA	NA	NA		NA	0	NA	0	NA	0	NA	NA		NA
DM8C01G11860	0	NA	0	NA	0	NA	NA	NA	NA	NA	NA	NA	NA	NA	NA	NA	NA	NA	NA	NA	NA	NA		NA	NA	NA		NA	NA	NA		NA	NA	NA		NA	NA	NA		NA	0	NA	0	NA	0	NA	NA		NA
DM8C01G11870	0	NA	0	NA	0	NA	NA	NA	NA	NA	NA	NA	NA	NA	NA	NA	NA	NA	NA	NA	NA	NA		NA	NA	NA		NA	NA	NA		NA	NA	NA		NA	NA	NA		NA	0	NA	0	NA	0	NA	NA		NA
DM8C01G11880	0	NA	0	NA	0	NA	NA	NA	NA	NA	NA	NA	NA	NA	NA	NA	NA	NA	NA	NA	NA	NA		NA	NA	NA		NA	NA	NA		NA	NA	NA		NA	NA	NA		NA	0	NA	0	NA	0	NA	NA		NA
DM8C01G11890	0	NA	0	NA	0	NA	NA	NA	1	0.962303473718141	kallisto	NA	NA	NA	NA	NA	NA	NA	NA	NA	NA	NA		NA	NA	NA		NA	NA	NA		NA	NA	NA		NA	NA	NA		NA	0	NA	0	NA	0	NA	NA		NA
DM8C01G11900	0	NA	0	NA	0	NA	NA	NA	NA	NA	NA	NA	NA	NA	NA	NA	NA	NA	NA	NA	NA	NA		NA	NA	NA		NA	NA	NA		NA	NA	NA		NA	NA	NA		NA	0	NA	0	NA	0	NA	NA		NA
DM8C01G11910	0	NA	0	NA	0	NA	NA	NA	1	-2.6079776085959	kallisto	NA	NA	NA	NA	NA	NA	NA	NA	NA	NA	NA		NA	NA	NA		NA	NA	NA		NA	NA	NA		NA	NA	NA		NA	0	NA	0	NA	0	NA	NA		NA
DM8C01G11920	0	NA	0	NA	0	NA	NA	NA	NA	NA	NA	NA	NA	NA	NA	NA	NA	NA	NA	NA	NA	NA		NA	NA	NA		NA	NA	NA		NA	NA	NA		NA	NA	NA		NA	0	NA	0	NA	0	NA	NA		NA
DM8C01G11930	0.0849863	0.939706455562257	0	0.941241366134534	0	NA	NA	NA	NA	NA	NA	NA	NA	NA	NA	NA	NA	NA	NA	NA	-0.39044855470586	NA		NA	1.29587713338519	NA		NA	0.0340981840122174	NA		NA	0.18927153680349	NA		NA	-1.55858993060141	NA		NA	0.538017	0.740890301930844	0	0.59379635208976	0	-0.352219284681793	NA		NA
DM8C01G11940	0	NA	0	NA	0	NA	NA	NA	NA	NA	NA	NA	NA	NA	NA	NA	NA	NA	NA	NA	NA	NA		NA	NA	NA		NA	NA	NA		NA	NA	NA		NA	NA	NA		NA	0	NA	0	NA	0	NA	NA		NA
DM8C01G11950	0	NA	0	NA	0	NA	NA	NA	NA	NA	NA	NA	NA	NA	NA	NA	NA	NA	NA	NA	NA	NA		NA	NA	NA		NA	NA	NA		NA	NA	NA		NA	NA	NA		NA	0	NA	0	NA	0	NA	NA		NA
DM8C01G11960	0	NA	0	NA	0	NA	NA	NA	NA	NA	NA	NA	NA	NA	NA	NA	NA	NA	NA	NA	NA	NA		NA	NA	NA		NA	NA	NA		NA	NA	NA		NA	NA	NA		NA	0	NA	0	NA	0	NA	NA		NA
DM8C01G11970	0	NA	0	NA	0	NA	NA	NA	NA	NA	NA	NA	NA	NA	NA	NA	NA	NA	NA	NA	NA	NA		NA	NA	NA		NA	NA	NA		NA	NA	NA		NA	NA	NA		NA	0	NA	0	NA	0	NA	NA		NA
DM8C01G11980	4.85356	0.0447328094222472	0	0.750106081798146	0	1	0.157636553625189	RSEM	1	-1.93469928312075	StringTie	1	-0.702375032581876	RSEM	1	-1.33599138555292	RSEM	1	-0.664437053109583	RSEM	0.157636553625189	1	0	0	-1.83488723395827	NA		NA	-0.702375032581876	1	0	0	-1.33599138555292	1	0	0	-0.664437053109583	1	0	0	31.0004	0.000316088813194938	1	0.991803419516486	0	0.152258977293463	1	0	0
DM8C01G11990	6.3108	0.683353589528851	0	0.936854751692913	0	1	0.152359609092016	RSEM	1	-1.16425347087686	StringTie	1	-0.321621231919703	RSEM	1	0.352777073802905	RSEM	1	0.727670542834876	RSEM	0.152359609092016	1	0	0	-0.851528923277929	NA		NA	-0.321621231919703	1	0	0	0.352777073802905	1	0	0	0.727670542834876	1	0	0	46.3801	0.145131756201886	0	0.996044610836788	0	-0.547127946757255	1	0	0
DM8C01G12000	5.0345	0.832539853475692	0	0.833276108005412	0	1	-0.358059163081903	RSEM	1	-0.49674127304727	StringTie	1	-1.93777998223593	RSEM	1	0.432322375259345	RSEM	1	1.16091550136018	RSEM	-0.358059163081903	1	0	0	-1.00829250730149	NA		NA	-1.93777998223593	1	0	0	0.432322375259345	1	0	0	1.16091550136018	1	0	0	26.1912	0.81450372613558	0	0.983651660340691	0	0.0256504796159685	1	0	0
DM8C01G12010	0	NA	0	NA	0	NA	NA	NA	NA	NA	NA	NA	NA	NA	NA	NA	NA	NA	NA	NA	NA	NA		NA	NA	NA		NA	NA	NA		NA	NA	NA		NA	NA	NA		NA	0	NA	0	NA	0	NA	NA		NA
DM8C01G12020	0.431179	0.700059481855136	0	0.824097511911145	0	1	-1.36880068743579	kallisto	1	-3.78098052587501	StringTie	1	-3.55245483376	StringTie	1	-0.270894180133649	StringTie	1	3.53639353656589	StringTie	3.65443323803035	NA		NA	-0.198535614373039	NA		NA	0.0339867137809267	NA		NA	-3.85551416907024	NA		NA	-0.064161800015712	NA		NA	3.72507	0.162831643541877	0	0.83294208345659	0	2.92347464342206	NA		NA
DM8C01G12030	3.38988	0.877052533438281	0	0.492999875829068	0	1	0.175783317485364	StringTie	1	-0.0492274026188178	StringTie	1	1.50449645862616	RSEM	1	-2.50094862286169	StringTie	1	-0.520372715160382	StringTie	1.12455626673785	NA		NA	0.941320041947608	NA		NA	1.50449645862616	1	0	0	-2.47836148194092	NA		NA	-3.00930509404857	NA		NA	67.203	0.382063619727994	0	0.0666782663217249	0	0.175783317485364	1	0	0
DM8C01G12040	18.7239	0.946046312242158	0	0.4794638499221	0	0.00332697386169415	-22.4591159015006	StringTie	0.326636661951645	-15.4928705982024	StringTie	0.225716921703709	-15.2753534543964	StringTie	1	1.02877491069239	RSEM	0.00579393878101166	30	StringTie	-0.480313546656289	1	0	0	-0.183413806372062	1	0	0	-0.473768469059962	1	0	0	1.02877491069239	1	0	0	0.205865436198535	1	0	0	21.4855	0.277906368879067	0	0.243632671638597	0	-22.4591159015006	0.00332697386169415	1	-1
DM8C01G12050	0	NA	0	NA	0	NA	NA	NA	NA	NA	NA	NA	NA	NA	NA	NA	NA	NA	NA	NA	NA	NA		NA	NA	NA		NA	NA	NA		NA	NA	NA		NA	NA	NA		NA	0	NA	0	NA	0	NA	NA		NA
DM8C01G12060	0.0792988	0.945231739515617	0	0.957073547231408	0	NA	NA	NA	NA	NA	NA	NA	NA	NA	NA	NA	NA	NA	NA	NA	-0.39038400869646	NA		NA	-0.198375744293359	NA		NA	0.0342055122788982	NA		NA	0.189164212604555	NA		NA	1.3778620591884	NA		NA	0.183922	0.825528327367401	0	0.892960334717759	0	2.4567472613836	NA		NA
DM8C01G12070	0	NA	0	NA	0	0.0710547055471353	7.33374748439054	StringTie	0.181083853393808	6.98281254647117	StringTie	0.191402167239916	6.55091011894681	StringTie	0.392555450517462	-6.23590197927784	StringTie	0.455614529025027	-6.8318437715572	StringTie	NA	NA		NA	NA	NA		NA	NA	NA		NA	NA	NA		NA	NA	NA		NA	23.2023	0.197067312501201	0	0.0114284821480787	0	7.33374748439054	0.0710547055471353	0	0
DM8C01G12080	0.408298	0.961421213213721	0	0.676106919854071	0	NA	NA	NA	1	2.92411645347992	kallisto	NA	NA	NA	NA	NA	NA	NA	NA	NA	2.25753890938471	NA		NA	-0.198503384759516	NA		NA	1.41056998679434	NA		NA	-3.83518699886819	NA		NA	1.02161773314939	NA		NA	0.579119	0.633730260503194	0	0.812326379467759	0	-0.352459308356921	NA		NA
DM8C01G12090	0.314855	0.633960715715141	0	0.981150122561573	0	NA	NA	NA	NA	NA	NA	NA	NA	NA	NA	NA	NA	NA	NA	NA	-0.390402578477445	NA		NA	1.22878947024304	NA		NA	0.0341891643602196	NA		NA	0.189180559776337	NA		NA	1.53036434412697	NA		NA	1.89645	0.470301869261389	0	0.599707531899711	0	-5.14122788459889	NA		NA
DM8C01G12100	103.139	0.299640220948107	0	0.848040708646265	0	1	0.148673532282976	RSEM	1	0.568191792403855	RSEM	1	0.207015139874914	RSEM	1	-0.00633718386756679	RSEM	1	-0.285171298958255	RSEM	0.148673532282976	1	0	0	0.568191792403855	1	0	0	0.207015139874914	1	0	0	-0.00633718386756679	1	0	0	-0.285171298958255	1	0	0	409.69	0.129824110795999	0	0.587925671271672	0	0.271791819180207	1	0	0
DM8C01G12110	0	NA	0	NA	0	NA	NA	NA	NA	NA	NA	NA	NA	NA	NA	NA	NA	NA	NA	NA	NA	NA		NA	NA	NA		NA	NA	NA		NA	NA	NA		NA	NA	NA		NA	0	NA	0	NA	0	NA	NA		NA
DM8C01G12120	0	NA	0	NA	0	NA	NA	NA	NA	NA	NA	NA	NA	NA	NA	NA	NA	NA	NA	NA	NA	NA		NA	NA	NA		NA	NA	NA		NA	NA	NA		NA	NA	NA		NA	0	NA	0	NA	0	NA	NA		NA
DM8C01G12130	0	NA	0	NA	0	NA	NA	NA	NA	NA	NA	NA	NA	NA	NA	NA	NA	NA	NA	NA	NA	NA		NA	NA	NA		NA	NA	NA		NA	NA	NA		NA	NA	NA		NA	0	NA	0	NA	0	NA	NA		NA
DM8C01G12140	0	NA	0	NA	0	NA	NA	NA	NA	NA	NA	NA	NA	NA	NA	NA	NA	NA	NA	NA	NA	NA		NA	NA	NA		NA	NA	NA		NA	NA	NA		NA	NA	NA		NA	0	NA	0	NA	0	NA	NA		NA
DM8C01G12150	6.88918	0.906889886255675	0	0.245322837821077	0	1	-1.06655574981612	RSEM	1	-0.484736191205511	StringTie	1	-1.728922960685	RSEM	1	2.77773653384514	RSEM	1	1.70178378058795	RSEM	-1.06655574981612	1	0	0	-0.767352377181968	NA		NA	-1.728922960685	1	0	0	2.77773653384514	1	0	0	1.70178378058795	1	0	0	33.6896	0.765924754799777	0	0.710750348936513	0	-0.0298352873957176	1	0	0
DM8C01G12160	19.7329	0.569629122324856	0	0.480248787867653	0	1	0.598136358951069	RSEM	1	0.879111814502577	RSEM	1	0.504500847419531	RSEM	1	-1.16799709192243	RSEM	1	-0.8540998415631	RSEM	0.598136358951069	1	0	0	0.879111814502577	1	0	0	0.504500847419531	1	0	0	-1.16799709192243	1	0	0	-0.8540998415631	1	0	0	161.454	0.0835208863909629	0	0.600378314702014	0	0.272834568054627	1	0	0
DM8C01G12170	0	NA	0	NA	0	1	0.0934184815601565	StringTie	1	-1.39774306913502	StringTie	1	-0.564467747409979	StringTie	1	-0.485411337399831	StringTie	1	0.821064523281261	StringTie	NA	NA		NA	NA	NA		NA	NA	NA		NA	NA	NA		NA	NA	NA		NA	36.0106	0.146939003676626	0	0.455850783544219	0	0.0934184815601565	1	0	0
DM8C01G12180	43.2837	0.00476341310788973	1	0.87406633852519	0	1	-0.547257623315843	RSEM	1	-2.26501759699453	RSEM	1	-0.569479553933354	RSEM	1	0.0571450597901474	RSEM	1	0.55484416392399	RSEM	-0.547257623315843	1	0	0	-2.26501759699453	1	0	0	-0.569479553933354	1	0	0	0.0571450597901474	1	0	0	0.55484416392399	1	0	0	17.2498	0.112122063346195	0	0.998725263152426	0	-0.324415890576208	1	0	0
DM8C01G12190	0.0605241	0.96117079327339	0	0.964450081602776	0	NA	NA	NA	NA	NA	NA	NA	NA	NA	NA	NA	NA	NA	NA	NA	0.98772058697124	NA		NA	-0.198457918213245	NA		NA	0.03410326113357	NA		NA	-1.18887921813289	NA		NA	-0.0642783428403926	NA		NA	0.613072	0.653803674667344	0	0.786614929230534	0	4.18398084291827	NA		NA
DM8C01G12200	0.532912	0.640349478573612	0	0.811951204697429	0	NA	NA	NA	1	-0.588532024160877	kallisto	1	0.330394882819258	kallisto	NA	NA	NA	NA	NA	NA	-4.34564162130134	NA		NA	-4.15365436946589	NA		NA	-3.92101549033171	NA		NA	4.14421234195869	NA		NA	3.89066753923891	NA		NA	0.796994	0.624153233351132	0	0.758095063273016	0	4.5614604767703	NA		NA
DM8C01G12210	13.6954	0.242083345332558	0	0.218507796124246	0	1	2.24974357479317	RSEM	1	2.24060369051468	RSEM	1	1.96521728024856	RSEM	1	-2.32196268546803	RSEM	1	-1.78885108654687	RSEM	2.24974357479317	1	0	0	2.24060369051468	1	0	0	1.96521728024856	1	0	0	-2.32196268546803	1	0	0	-1.78885108654687	1	0	0	36.2367	0.326347839355081	0	0.133694924704438	0	2.67429906162018	1	0	0
DM8C01G12220	3.7849	0.654380647034539	0	0.614407558467552	0	1	0.356363586200174	RSEM	1	-0.143847832039209	StringTie	1	-1.32381166433797	RSEM	1	0.436703488140057	RSEM	1	-2.21602278457174	RSEM	0.356363586200174	1	0	0	0.13001215919168	NA		NA	-1.32381166433797	1	0	0	0.436703488140057	1	0	0	-2.21602278457174	1	0	0	21.2661	0.714747121648721	0	0.822955585020608	0	-0.00722874743346711	1	0	0
DM8C01G12230	0	NA	0	NA	0	NA	NA	NA	NA	NA	NA	NA	NA	NA	NA	NA	NA	NA	NA	NA	NA	NA		NA	NA	NA		NA	NA	NA		NA	NA	NA		NA	NA	NA		NA	0	NA	0	NA	0	NA	NA		NA
DM8C01G12240	0	NA	0	NA	0	NA	NA	NA	NA	NA	NA	NA	NA	NA	NA	NA	NA	NA	NA	NA	NA	NA		NA	NA	NA		NA	NA	NA		NA	NA	NA		NA	NA	NA		NA	0	NA	0	NA	0	NA	NA		NA
DM8C01G12250	0	NA	0	NA	0	NA	NA	NA	NA	NA	NA	NA	NA	NA	NA	NA	NA	NA	NA	NA	NA	NA		NA	NA	NA		NA	NA	NA		NA	NA	NA		NA	NA	NA		NA	0	NA	0	NA	0	NA	NA		NA
DM8C01G12260	1.69754	0.643965808530402	0	0.613615853735062	0	1	5.31949195146483	StringTie	1	-0.18581777348131	StringTie	1	6.37860130570935	StringTie	1	-5.56061098542759	StringTie	1	-6.39441171033157	StringTie	2.57018450533773	NA		NA	3.27779138188707	NA		NA	3.29434662646561	NA		NA	-2.20014489890327	NA		NA	-3.02893309722069	NA		NA	6.54111	0.268713331962887	0	0.584467484513635	0	5.31949195146483	1	0	0
DM8C01G12270	0	NA	0	NA	0	NA	NA	NA	1	0.804452659548509	kallisto	NA	NA	NA	NA	NA	NA	NA	NA	NA	NA	NA		NA	NA	NA		NA	NA	NA		NA	NA	NA		NA	NA	NA		NA	0	NA	0	NA	0	NA	NA		NA
DM8C01G12280	0.253007	0.848114886424942	0	0.777835277915739	0	NA	NA	NA	1	4.91082913076793	StringTie	1	5.87602370336076	StringTie	NA	NA	NA	1	-10.9885196597545	StringTie	-0.390558671801387	NA		NA	2.31310337644356	NA		NA	1.415072204872	NA		NA	-1.19166224640228	NA		NA	-3.95684525201062	NA		NA	3.00425	0.412802071995695	0	0.360261774606598	0	-0.352711170447616	NA		NA
DM8C01G12290	3.6039	0.583527728463543	0	0.202868991026141	0	1	5.37338215173838	RSEM	1	-0.184665038465594	StringTie	1	4.28325323951286	RSEM	1	-5.86028004441494	RSEM	1	-3.64717109116918	RSEM	5.37338215173838	1	0	0	3.58141154714702	NA		NA	4.28325323951286	1	0	0	-5.86028004441494	1	0	0	-3.64717109116918	1	0	0	44.2952	0.974581318018732	0	0.796001942463563	0	0.18422608512292	1	0	0
DM8C01G12300	1.00817	0.419303772381448	0	1	0	1	-0.593553307400489	StringTie	1	-1.2285631813602	StringTie	1	-0.217645960118232	StringTie	1	-0.91460062057392	StringTie	1	-0.415524884606912	StringTie	-1.98381750717003	NA		NA	-1.7918335789655	NA		NA	2.72396623194674	NA		NA	-0.249201008378946	NA		NA	-1.32238768668219	NA		NA	41.964	0.00047499981267956	1	0.538618591829195	0	-0.593553307400489	1	0	0
DM8C01G12310	3.21857	0.936270408991888	0	0.105791582862859	0	1	-0.631535535160421	StringTie	1	-0.445305108062196	StringTie	1	-1.2410260054088	RSEM	1	0.780274907782297	StringTie	1	-0.0990616323048331	StringTie	-1.8993628777797	NA		NA	0.25570121491642	NA		NA	-1.2410260054088	1	0	0	3.20965637114423	NA		NA	-2.36439779319293	NA		NA	26.3989	0.716619252998507	0	0.752780974883323	0	-0.631535535160421	1	0	0
DM8C01G12320	0	NA	0	NA	0	NA	NA	NA	NA	NA	NA	NA	NA	NA	NA	NA	NA	NA	NA	NA	NA	NA		NA	NA	NA		NA	NA	NA		NA	NA	NA		NA	NA	NA		NA	0	NA	0	NA	0	NA	NA		NA
DM8C01G12330	0.156599	0.808875571170321	0	0.999857222085456	0	NA	NA	NA	NA	NA	NA	NA	NA	NA	NA	NA	NA	NA	NA	NA	-0.390425475991915	NA		NA	1.2246166179966	NA		NA	0.0341433058638917	NA		NA	0.189226416602828	NA		NA	-0.0456118934168004	NA		NA	1.64365	0.836005876553035	0	0.592911135417961	0	-0.301565345288786	NA		NA
DM8C01G12340	0.403526	0.815164021875579	0	0.707099444386007	0	NA	NA	NA	NA	NA	NA	NA	NA	NA	NA	NA	NA	NA	NA	NA	1.21194234919595	NA		NA	-0.198363635632715	NA		NA	0.0341942763049265	NA		NA	-1.41314485490171	NA		NA	3.39572351023435	NA		NA	1.09635	0.896143592184032	0	0.521755478984248	0	2.89694725229579	NA		NA
DM8C01G12350	0	NA	0	NA	0	NA	NA	NA	1	-0.559422230685781	StringTie	1	-0.121946427641742	StringTie	1	-0.490048136721066	StringTie	1	-1.08768633388094	StringTie	NA	NA		NA	NA	NA		NA	NA	NA		NA	NA	NA		NA	NA	NA		NA	3.2727	0.781525069123545	0	0.956655122874492	0	-0.545764016852339	NA		NA
DM8C01G12360	0	NA	0	NA	0	NA	NA	NA	NA	NA	NA	NA	NA	NA	NA	NA	NA	NA	NA	NA	NA	NA		NA	NA	NA		NA	NA	NA		NA	NA	NA		NA	NA	NA		NA	0	NA	0	NA	0	NA	NA		NA
DM8C01G12370	0.0720291	0.956979827039348	0	0.947285225903105	0	1	1.47498023152516	StringTie	1	-0.0497614246555077	StringTie	1	0.837420964155363	StringTie	1	-1.20411540002119	StringTie	1	-0.956663150695683	StringTie	-0.390364650073351	NA		NA	-0.198397583760991	NA		NA	0.0342038583584535	NA		NA	1.5746425386427	NA		NA	-0.0643789362550185	NA		NA	12.8305	0.517955151217464	0	0.89112619704152	0	1.47498023152516	1	0	0
DM8C01G12380	2.38184	0.243852038354045	0	0.254840221030686	0	1	0.376320157026716	StringTie	1	-0.157720957176307	StringTie	1	0.834306058757523	StringTie	1	-1.70684916078449	StringTie	1	-1.10361603730611	StringTie	1.21760215127046	NA		NA	-0.0684894317752971	NA		NA	2.7237084063339	NA		NA	-2.47943735106399	NA		NA	-5.23412153880271	NA		NA	43.4816	0.322609545975699	0	0.214720769794995	0	0.376320157026716	1	0	0
DM8C01G12390	0.590704	0.954818862539816	0	0.594755510817177	0	0.0409910315890319	7.08382186870548	StringTie	0.543795415565668	5.59779172607003	StringTie	0.0211563331815654	7.34313869764294	StringTie	0.00967928422153131	-8.46403637381279	StringTie	0.294853056392689	-6.53215244030325	StringTie	1.83196862860788	NA		NA	1.28839093194794	NA		NA	3.15703954827341	NA		NA	-5.15614188657287	NA		NA	-3.22823532082113	NA		NA	16.7411	0.637956726912395	0	0.00019240705304339	1	7.08382186870548	0.0409910315890319	0	0
DM8C01G12400	4.87176	0.374662299193795	0	0.0913815598470692	0	1	1.72142445296964	RSEM	1	-0.422325867941649	StringTie	1	0.804463029551093	RSEM	1	-0.345811413165236	RSEM	1	-4.25571176779953	RSEM	1.72142445296964	1	0	0	2.63080048843912	NA		NA	0.804463029551093	1	0	0	-0.345811413165236	1	0	0	-4.25571176779953	1	0	0	75.4854	0.204169038453292	0	0.953566115837842	0	-0.209123385266916	1	0	0
DM8C01G12410	14.578	0.316436002580977	0	0.246559206888894	0	1	1.60790770291982	RSEM	1	1.65544536311181	RSEM	1	1.7102713464806	RSEM	1	-1.81526979138342	RSEM	1	-1.40176492872361	RSEM	1.60790770291982	1	0	0	1.65544536311181	1	0	0	1.7102713464806	1	0	0	-1.81526979138342	1	0	0	-1.40176492872361	1	0	0	62.3781	0.366030586045486	0	0.125507095026687	0	1.05993446107682	1	0	0
DM8C01G12420	0	NA	0	NA	0	1	-0.661032500908077	kallisto	1	-0.658010601637919	kallisto	1	-0.407029513449222	kallisto	1	0.557555384963552	kallisto	1	1.09049268974737	kallisto	NA	NA		NA	NA	NA		NA	NA	NA		NA	NA	NA		NA	NA	NA		NA	1.63747	0.558838283802406	0	0.44349765645602	0	-0.352167107552321	NA		NA
DM8C01G12430	0.213165	0.775541546659156	0	0.890222126167514	0	1	-0.934218269655124	kallisto	1	-1.54487384317834	kallisto	1	-0.737448308740862	kallisto	1	1.17755029632622	kallisto	1	-0.196476481200397	kallisto	-3.0159115139788	NA		NA	-2.82392426214335	NA		NA	-2.5913047552109	NA		NA	2.81455972541883	NA		NA	2.56101492269905	NA		NA	1.3835	0.645168772419658	0	0.794771251602292	0	-3.99443012812808	NA		NA
DM8C01G12440	0	NA	0	NA	0	NA	NA	NA	NA	NA	NA	NA	NA	NA	NA	NA	NA	NA	NA	NA	NA	NA		NA	NA	NA		NA	NA	NA		NA	NA	NA		NA	NA	NA		NA	0	NA	0	NA	0	NA	NA		NA
DM8C01G12450	682.747	0.483697009141921	0	0.579238547848217	0	1	-0.0505180859401747	RSEM	1	-0.075922281617795	RSEM	1	0.156108289304417	RSEM	1	-0.216277787252628	RSEM	1	0.00591354028783398	RSEM	-0.0505180859401747	1	0	0	-0.075922281617795	1	0	0	0.156108289304417	1	0	0	-0.216277787252628	1	0	0	0.00591354028783398	1	0	0	2023.69	0.521514406009905	0	0.300946813323434	0	0.0115077356034592	1	0	0
DM8C01G12460	106.843	0.250960339335792	0	0.473801890064876	0	1	-0.135800611960647	RSEM	1	-0.0244550039356926	RSEM	1	0.399432022447327	RSEM	1	-0.651780895796609	RSEM	1	-0.207621356810658	RSEM	-0.135800611960647	1	0	0	-0.0244550039356926	1	0	0	0.399432022447327	1	0	0	-0.651780895796609	1	0	0	-0.207621356810658	1	0	0	455.592	0.153315981443481	0	0.348745038629695	0	-0.149976338352609	1	0	0
DM8C01G12470	0.655116	0.77879525118227	0	0.845684968632483	0	NA	NA	NA	NA	NA	NA	NA	NA	NA	NA	NA	NA	NA	NA	NA	-0.390260682415335	NA		NA	-0.198314237522468	NA		NA	0.0343287361088473	NA		NA	4.42524693458944	NA		NA	1.37083010307657	NA		NA	0	NA	0	NA	0	NA	NA		NA
DM8C01G12480	461.502	0.527809685374352	0	0.595279124938263	0	1	-0.0557687278425356	RSEM	1	-0.0377480966746594	RSEM	1	-0.191463114506075	RSEM	1	-0.112505521680021	RSEM	1	0.152627850869324	RSEM	-0.0557687278425356	1	0	0	-0.0377480966746594	1	0	0	-0.191463114506075	1	0	0	-0.112505521680021	1	0	0	0.152627850869324	1	0	0	2014.15	0.229494608463043	0	0.349799680721947	0	-0.0645561058288398	1	0	0
DM8C01G12490	124.49	0.451373974404734	0	0.175873741795988	0	1	-0.0352430466751102	RSEM	1	-0.684576976685193	RSEM	1	-0.290264628948628	RSEM	1	-0.183160421648736	RSEM	1	0.667647647476013	RSEM	-0.0352430466751102	1	0	0	-0.684576976685193	1	0	0	-0.290264628948628	1	0	0	-0.183160421648736	1	0	0	0.667647647476013	1	0	0	613.904	0.316696371802212	0	0.043302134432106	0	-0.222198276233776	1	0	0
DM8C01G12500	0.775302	0.79324048412769	0	0.858607073208704	0	NA	NA	NA	1	-1.32554783973163	kallisto	NA	NA	NA	NA	NA	NA	NA	NA	NA	0.186410967870295	NA		NA	-0.455308280814916	NA		NA	-0.355542870880643	NA		NA	-2.63802160750499	NA		NA	-2.05787045152199	NA		NA	0.858301	0.616051381050755	0	0.750066327256382	0	4.6681269504638	NA		NA
DM8C01G12510	0	NA	0	NA	0	NA	NA	NA	NA	NA	NA	NA	NA	NA	NA	NA	NA	NA	NA	NA	NA	NA		NA	NA	NA		NA	NA	NA		NA	NA	NA		NA	NA	NA		NA	0	NA	0	NA	0	NA	NA		NA
DM8C01G12520	0	NA	0	NA	0	NA	NA	NA	NA	NA	NA	NA	NA	NA	NA	NA	NA	NA	NA	NA	NA	NA		NA	NA	NA		NA	NA	NA		NA	NA	NA		NA	NA	NA		NA	0	NA	0	NA	0	NA	NA		NA
DM8C01G12530	16.8526	0.058065433534657	0	0.805247826923159	0	1	0.770011003866921	RSEM	1	-0.0613030648535378	RSEM	1	-0.455458520059548	RSEM	1	0.353539395391624	RSEM	1	0.65382854997891	RSEM	0.770011003866921	1	0	0	-0.0613030648535378	1	0	0	-0.455458520059548	1	0	0	0.353539395391624	1	0	0	0.65382854997891	1	0	0	55.5674	0.0524122296624931	0	0.425234599924936	0	0.748673219532685	1	0	0
DM8C01G12540	0	NA	0	NA	0	NA	NA	NA	NA	NA	NA	NA	NA	NA	NA	NA	NA	NA	NA	NA	NA	NA		NA	NA	NA		NA	NA	NA		NA	NA	NA		NA	NA	NA		NA	0.0721057	0.956053580336451	0	0.94865172075759	0	-0.352182333580262	NA		NA
[truncated: 43,125 more rows]
[truncated: 41 more columns]

## Sheet: significant
Additional Data Set 5: Differential gene expression results from DESeq2 (apical shoot meristem samples) using RSEM, kallisto, and StringTie quantification methods.
[truncated: 13,269 more rows]
[truncated: 41 more columns]
