# Supplementary material for: CHIP-seq and transcriptomics reveal a new role of circadian-regulated StBBX24 protein in potato reproduction
Source: BMC Plant Biol. 2025 Dec 2;25:1702. doi: 10.1186/s12870-025-07811-0 (PMC12701598; doi:10.1186/s12870-025-07811-0)
Supplement: Supplementary file 7 — Supplementary Material 7. [file 12870_2025_7811_MOESM7_ESM.xlsx]

## Sheet: genotype_lrt
Additional Data Set 6: GO enrichment results for DE gene sets from stolon samples using RSEM, kallisto, and StringTie.
GO.ID	Term	Worst.Fisher.Pval	Best.Fisher.Pval	Significant_genes_UNION.size	Significant_genes_UNION	Fisher.Pval.genotype_lrt.RSEM	Effect.genotype_lrt.RSEM	Fisher.Pval.genotype_lrt.StringTie	Effect.genotype_lrt.StringTie	Fisher.Pval.genotype_lrt.kallisto	Effect.genotype_lrt.kallisto	Annotated.genotype_lrt.RSEM	Significant.genotype_lrt.RSEM	Expected.genotype_lrt.RSEM	Annotated.genotype_lrt.StringTie	Significant.genotype_lrt.StringTie	Expected.genotype_lrt.StringTie	Annotated.genotype_lrt.kallisto	Significant.genotype_lrt.kallisto	Expected.genotype_lrt.kallisto	Significant_genes.genotype_lrt.RSEM	Significant_genes.genotype_lrt.StringTie	Significant_genes.genotype_lrt.kallisto
GO:0043603	amide metabolic process	2.8e-11	2.7e-15	459	DM8C01G01830,DM8C01G03060,DM8C01G03310,DM8C01G03530,DM8C01G03540,DM8C01G05450,DM8C01G06270,DM8C01G08280,DM8C01G09390,DM8C01G13780,DM8C01G15000,DM8C01G16430,DM8C01G17380,DM8C01G18160,DM8C01G19560,DM8C01G19680,DM8C01G21660,DM8C01G23190,DM8C01G23300,DM8C01G23520,DM8C01G24570,DM8C01G25660,DM8C01G26460,DM8C01G27210,DM8C01G27650,DM8C01G28390,DM8C01G29380,DM8C01G29430,DM8C01G30340,DM8C01G31030,DM8C01G32…	2.7e-15	over	2.8e-11	over	3.3e-14	over	939	389	293.99	939	447	364.93	939	427	330.16	DM8C01G01830,DM8C01G03060,DM8C01G03530,DM8C01G03540,DM8C01G05450,DM8C01G06270,DM8C01G08280,DM8C01G09390,DM8C01G17380,DM8C01G18160,DM8C01G19560,DM8C01G19680,DM8C01G21660,DM8C01G23190,DM8C01G23300,DM8C01G23520,DM8C01G24570,DM8C01G25660,DM8C01G26460,DM8C01G27210,DM8C01G27650,DM8C01G28390,DM8C01G29380,DM8C01G29430,DM8C01G31030,DM8C01G32870,DM8C01G33220,DM8C01G34350,DM8C01G34470,DM8C01G36730,DM8C01G36…	DM8C01G01830,DM8C01G03060,DM8C01G03310,DM8C01G03530,DM8C01G03540,DM8C01G05450,DM8C01G06270,DM8C01G08280,DM8C01G09390,DM8C01G15000,DM8C01G16430,DM8C01G17380,DM8C01G18160,DM8C01G19560,DM8C01G19680,DM8C01G21660,DM8C01G23190,DM8C01G23300,DM8C01G23520,DM8C01G24570,DM8C01G25660,DM8C01G26460,DM8C01G27210,DM8C01G27650,DM8C01G28390,DM8C01G29380,DM8C01G29430,DM8C01G30340,DM8C01G31030,DM8C01G32870,DM8C01G33…	DM8C01G01830,DM8C01G03060,DM8C01G03310,DM8C01G03530,DM8C01G03540,DM8C01G05450,DM8C01G06270,DM8C01G08280,DM8C01G09390,DM8C01G13780,DM8C01G15000,DM8C01G17380,DM8C01G18160,DM8C01G19560,DM8C01G19680,DM8C01G21660,DM8C01G23190,DM8C01G23300,DM8C01G23520,DM8C01G24570,DM8C01G25660,DM8C01G26460,DM8C01G27210,DM8C01G27650,DM8C01G28390,DM8C01G29380,DM8C01G29430,DM8C01G30340,DM8C01G31030,DM8C01G32870,DM8C01G33…
GO:0005975	carbohydrate metabolic process	3e-12	5.1e-14	397	DM8C01G00100,DM8C01G00300,DM8C01G00940,DM8C01G01930,DM8C01G02090,DM8C01G03510,DM8C01G04530,DM8C01G04540,DM8C01G04570,DM8C01G04630,DM8C01G04650,DM8C01G07640,DM8C01G10730,DM8C01G13460,DM8C01G16520,DM8C01G16650,DM8C01G17660,DM8C01G17680,DM8C01G20830,DM8C01G22280,DM8C01G22690,DM8C01G23040,DM8C01G23880,DM8C01G24230,DM8C01G24780,DM8C01G26190,DM8C01G26200,DM8C01G27500,DM8C01G27510,DM8C01G29290,DM8C01G29…	2.7e-12	over	5.1e-14	over	3e-12	over	750	318	234.82	750	387	291.48	750	349	263.7	DM8C01G00100,DM8C01G00300,DM8C01G00940,DM8C01G02090,DM8C01G04540,DM8C01G04570,DM8C01G04630,DM8C01G07640,DM8C01G13460,DM8C01G16520,DM8C01G16650,DM8C01G17660,DM8C01G17680,DM8C01G20830,DM8C01G22690,DM8C01G23040,DM8C01G24230,DM8C01G26190,DM8C01G26200,DM8C01G27500,DM8C01G27510,DM8C01G29290,DM8C01G29920,DM8C01G31800,DM8C01G33580,DM8C01G33910,DM8C01G33920,DM8C01G34030,DM8C01G35310,DM8C01G35340,DM8C01G38…	DM8C01G00100,DM8C01G00300,DM8C01G00940,DM8C01G02090,DM8C01G03510,DM8C01G04530,DM8C01G04540,DM8C01G04570,DM8C01G04630,DM8C01G04650,DM8C01G07640,DM8C01G10730,DM8C01G13460,DM8C01G16520,DM8C01G16650,DM8C01G17660,DM8C01G17680,DM8C01G20830,DM8C01G22280,DM8C01G22690,DM8C01G23040,DM8C01G23880,DM8C01G24230,DM8C01G24780,DM8C01G26190,DM8C01G26200,DM8C01G27500,DM8C01G27510,DM8C01G29290,DM8C01G29920,DM8C01G31…	DM8C01G00100,DM8C01G00300,DM8C01G00940,DM8C01G01930,DM8C01G02090,DM8C01G03510,DM8C01G04540,DM8C01G04570,DM8C01G04630,DM8C01G13460,DM8C01G16520,DM8C01G16650,DM8C01G17660,DM8C01G20830,DM8C01G22280,DM8C01G22690,DM8C01G23040,DM8C01G23880,DM8C01G24230,DM8C01G24780,DM8C01G26190,DM8C01G26200,DM8C01G27500,DM8C01G27510,DM8C01G29290,DM8C01G29920,DM8C01G31800,DM8C01G33580,DM8C01G33910,DM8C01G33920,DM8C01G34…
GO:0006412	translation	2.1e-07	9.5e-11	343	DM8C01G03060,DM8C01G03530,DM8C01G03540,DM8C01G05450,DM8C01G06270,DM8C01G08280,DM8C01G09390,DM8C01G15000,DM8C01G16430,DM8C01G18160,DM8C01G19560,DM8C01G19680,DM8C01G23190,DM8C01G23300,DM8C01G23520,DM8C01G24570,DM8C01G26460,DM8C01G27210,DM8C01G27650,DM8C01G28390,DM8C01G29430,DM8C01G30340,DM8C01G32870,DM8C01G33220,DM8C01G34350,DM8C01G34470,DM8C01G36730,DM8C01G36810,DM8C01G38470,DM8C01G38590,DM8C01G38…	9.5e-11	over	2.1e-07	over	1.2e-10	over	696	292	217.91	696	333	270.49	696	324	244.72	DM8C01G03060,DM8C01G03530,DM8C01G03540,DM8C01G05450,DM8C01G06270,DM8C01G08280,DM8C01G09390,DM8C01G18160,DM8C01G19560,DM8C01G19680,DM8C01G23190,DM8C01G23300,DM8C01G23520,DM8C01G24570,DM8C01G26460,DM8C01G27210,DM8C01G27650,DM8C01G28390,DM8C01G29430,DM8C01G32870,DM8C01G33220,DM8C01G34350,DM8C01G34470,DM8C01G36730,DM8C01G36810,DM8C01G38590,DM8C01G38790,DM8C01G39770,DM8C01G40060,DM8C01G41050,DM8C01G45…	DM8C01G03060,DM8C01G03530,DM8C01G03540,DM8C01G05450,DM8C01G06270,DM8C01G08280,DM8C01G09390,DM8C01G15000,DM8C01G16430,DM8C01G18160,DM8C01G19560,DM8C01G19680,DM8C01G23190,DM8C01G23300,DM8C01G23520,DM8C01G24570,DM8C01G26460,DM8C01G27210,DM8C01G27650,DM8C01G28390,DM8C01G29430,DM8C01G30340,DM8C01G32870,DM8C01G33220,DM8C01G34350,DM8C01G34470,DM8C01G36730,DM8C01G36810,DM8C01G38470,DM8C01G38590,DM8C01G38…	DM8C01G03060,DM8C01G03530,DM8C01G03540,DM8C01G05450,DM8C01G06270,DM8C01G08280,DM8C01G09390,DM8C01G15000,DM8C01G18160,DM8C01G19560,DM8C01G19680,DM8C01G23190,DM8C01G23300,DM8C01G23520,DM8C01G24570,DM8C01G26460,DM8C01G27210,DM8C01G27650,DM8C01G28390,DM8C01G29430,DM8C01G30340,DM8C01G32870,DM8C01G33220,DM8C01G34350,DM8C01G34470,DM8C01G36730,DM8C01G36810,DM8C01G38470,DM8C01G38590,DM8C01G38790,DM8C01G39…
GO:0044271	cellular nitrogen compound biosynthetic process	1.5e-08	1e-11	1459	DM8C01G00100,DM8C01G00180,DM8C01G00480,DM8C01G00700,DM8C01G00790,DM8C01G01830,DM8C01G02340,DM8C01G02830,DM8C01G03060,DM8C01G03120,DM8C01G03260,DM8C01G03270,DM8C01G03530,DM8C01G03540,DM8C01G03690,DM8C01G03730,DM8C01G03750,DM8C01G04380,DM8C01G05050,DM8C01G05320,DM8C01G05440,DM8C01G05450,DM8C01G06040,DM8C01G06270,DM8C01G06940,DM8C01G07480,DM8C01G07650,DM8C01G08280,DM8C01G09390,DM8C01G13460,DM8C01G14…	1.8e-09	over	1.5e-08	over	1e-11	over	3471	1148	1086.75	3471	1403	1348.97	3471	1315	1220.42	DM8C01G00100,DM8C01G00180,DM8C01G00480,DM8C01G00700,DM8C01G00790,DM8C01G01830,DM8C01G02340,DM8C01G02830,DM8C01G03060,DM8C01G03260,DM8C01G03270,DM8C01G03530,DM8C01G03540,DM8C01G03690,DM8C01G03730,DM8C01G03750,DM8C01G04380,DM8C01G05050,DM8C01G05450,DM8C01G06040,DM8C01G06270,DM8C01G06940,DM8C01G07480,DM8C01G08280,DM8C01G09390,DM8C01G13460,DM8C01G14960,DM8C01G16380,DM8C01G17000,DM8C01G17370,DM8C01G17…	DM8C01G00100,DM8C01G00180,DM8C01G00480,DM8C01G00700,DM8C01G00790,DM8C01G01830,DM8C01G02340,DM8C01G02830,DM8C01G03060,DM8C01G03120,DM8C01G03260,DM8C01G03270,DM8C01G03530,DM8C01G03540,DM8C01G03690,DM8C01G03730,DM8C01G03750,DM8C01G04380,DM8C01G05050,DM8C01G05320,DM8C01G05440,DM8C01G05450,DM8C01G06040,DM8C01G06270,DM8C01G06940,DM8C01G07480,DM8C01G07650,DM8C01G08280,DM8C01G09390,DM8C01G13460,DM8C01G14…	DM8C01G00100,DM8C01G00180,DM8C01G00480,DM8C01G00700,DM8C01G00790,DM8C01G01830,DM8C01G02340,DM8C01G02830,DM8C01G03060,DM8C01G03260,DM8C01G03270,DM8C01G03530,DM8C01G03540,DM8C01G03690,DM8C01G03730,DM8C01G03750,DM8C01G04380,DM8C01G05050,DM8C01G05320,DM8C01G05450,DM8C01G06040,DM8C01G06270,DM8C01G06940,DM8C01G07480,DM8C01G08280,DM8C01G09390,DM8C01G13460,DM8C01G14960,DM8C01G15000,DM8C01G16380,DM8C01G17…
GO:0006518	peptide metabolic process	1.2e-05	3.5e-09	375	DM8C01G03060,DM8C01G03530,DM8C01G03540,DM8C01G05450,DM8C01G06270,DM8C01G08280,DM8C01G09390,DM8C01G13780,DM8C01G15000,DM8C01G16430,DM8C01G18160,DM8C01G19560,DM8C01G19680,DM8C01G23190,DM8C01G23300,DM8C01G23520,DM8C01G24570,DM8C01G25660,DM8C01G26460,DM8C01G27210,DM8C01G27650,DM8C01G28390,DM8C01G29430,DM8C01G30340,DM8C01G32870,DM8C01G33220,DM8C01G34350,DM8C01G34470,DM8C01G36730,DM8C01G36810,DM8C01G38…	5.4e-09	over	1.2e-05	over	3.5e-09	over	769	319	240.77	769	364	298.86	769	353	270.38	DM8C01G03060,DM8C01G03530,DM8C01G03540,DM8C01G05450,DM8C01G06270,DM8C01G08280,DM8C01G09390,DM8C01G18160,DM8C01G19560,DM8C01G19680,DM8C01G23190,DM8C01G23300,DM8C01G23520,DM8C01G24570,DM8C01G25660,DM8C01G26460,DM8C01G27210,DM8C01G27650,DM8C01G28390,DM8C01G29430,DM8C01G32870,DM8C01G33220,DM8C01G34350,DM8C01G34470,DM8C01G36730,DM8C01G36810,DM8C01G38590,DM8C01G38790,DM8C01G39770,DM8C01G40060,DM8C01G41…	DM8C01G03060,DM8C01G03530,DM8C01G03540,DM8C01G05450,DM8C01G06270,DM8C01G08280,DM8C01G09390,DM8C01G15000,DM8C01G16430,DM8C01G18160,DM8C01G19560,DM8C01G19680,DM8C01G23190,DM8C01G23300,DM8C01G23520,DM8C01G24570,DM8C01G25660,DM8C01G26460,DM8C01G27210,DM8C01G27650,DM8C01G28390,DM8C01G29430,DM8C01G30340,DM8C01G32870,DM8C01G33220,DM8C01G34350,DM8C01G34470,DM8C01G36730,DM8C01G36810,DM8C01G38470,DM8C01G38…	DM8C01G03060,DM8C01G03530,DM8C01G03540,DM8C01G05450,DM8C01G06270,DM8C01G08280,DM8C01G09390,DM8C01G13780,DM8C01G15000,DM8C01G18160,DM8C01G19560,DM8C01G19680,DM8C01G23190,DM8C01G23300,DM8C01G23520,DM8C01G24570,DM8C01G25660,DM8C01G26460,DM8C01G27210,DM8C01G27650,DM8C01G28390,DM8C01G29430,DM8C01G30340,DM8C01G32870,DM8C01G33220,DM8C01G34350,DM8C01G34470,DM8C01G36730,DM8C01G36810,DM8C01G38470,DM8C01G38…
GO:1901566	organonitrogen compound biosynthetic process	5.1e-06	1e-09	746	DM8C01G01830,DM8C01G03060,DM8C01G03350,DM8C01G03530,DM8C01G03540,DM8C01G03750,DM8C01G05400,DM8C01G05450,DM8C01G05750,DM8C01G06270,DM8C01G07480,DM8C01G07650,DM8C01G08050,DM8C01G08280,DM8C01G09390,DM8C01G13460,DM8C01G14960,DM8C01G15000,DM8C01G16430,DM8C01G17380,DM8C01G18160,DM8C01G19560,DM8C01G19680,DM8C01G20800,DM8C01G21660,DM8C01G23190,DM8C01G23300,DM8C01G23520,DM8C01G23930,DM8C01G24570,DM8C01G26…	5.9e-09	over	5.1e-06	over	1e-09	over	1629	611	510.03	1629	719	633.09	1629	687	572.76	DM8C01G01830,DM8C01G03060,DM8C01G03350,DM8C01G03530,DM8C01G03540,DM8C01G03750,DM8C01G05400,DM8C01G05450,DM8C01G06270,DM8C01G07480,DM8C01G08050,DM8C01G08280,DM8C01G09390,DM8C01G13460,DM8C01G14960,DM8C01G17380,DM8C01G18160,DM8C01G19560,DM8C01G19680,DM8C01G20800,DM8C01G21660,DM8C01G23190,DM8C01G23300,DM8C01G23520,DM8C01G23930,DM8C01G24570,DM8C01G26460,DM8C01G26740,DM8C01G27210,DM8C01G27380,DM8C01G27…	DM8C01G01830,DM8C01G03060,DM8C01G03350,DM8C01G03530,DM8C01G03540,DM8C01G03750,DM8C01G05400,DM8C01G05450,DM8C01G06270,DM8C01G07480,DM8C01G07650,DM8C01G08050,DM8C01G08280,DM8C01G09390,DM8C01G13460,DM8C01G14960,DM8C01G15000,DM8C01G16430,DM8C01G17380,DM8C01G18160,DM8C01G19560,DM8C01G19680,DM8C01G20800,DM8C01G21660,DM8C01G23190,DM8C01G23300,DM8C01G23520,DM8C01G23930,DM8C01G24570,DM8C01G26460,DM8C01G26…	DM8C01G01830,DM8C01G03060,DM8C01G03350,DM8C01G03530,DM8C01G03540,DM8C01G03750,DM8C01G05400,DM8C01G05450,DM8C01G05750,DM8C01G06270,DM8C01G07480,DM8C01G08050,DM8C01G08280,DM8C01G09390,DM8C01G13460,DM8C01G14960,DM8C01G15000,DM8C01G17380,DM8C01G18160,DM8C01G19560,DM8C01G19680,DM8C01G20800,DM8C01G21660,DM8C01G23190,DM8C01G23300,DM8C01G23520,DM8C01G23930,DM8C01G24570,DM8C01G26460,DM8C01G26740,DM8C01G27…
GO:0006091	generation of precursor metabolites and energy	7e-09	1.2e-09	207	DM8C01G00890,DM8C01G00940,DM8C01G01630,DM8C01G02300,DM8C01G03310,DM8C01G07360,DM8C01G13460,DM8C01G17380,DM8C01G22280,DM8C01G23040,DM8C01G26200,DM8C01G27170,DM8C01G28930,DM8C01G33450,DM8C01G37980,DM8C01G38530,DM8C01G41580,DM8C01G41610,DM8C01G42020,DM8C01G42880,DM8C01G46540,DM8C01G47820,DM8C01G47990,DM8C01G48000,DM8C02G01260,DM8C02G06520,DM8C02G06900,DM8C02G06970,DM8C02G09260,DM8C02G10500,DM8C02G14…	7e-09	over	1.2e-09	over	7e-09	over	381	169	119.29	381	203	148.07	381	185	133.96	DM8C01G00890,DM8C01G00940,DM8C01G01630,DM8C01G02300,DM8C01G13460,DM8C01G17380,DM8C01G23040,DM8C01G26200,DM8C01G28930,DM8C01G37980,DM8C01G41580,DM8C01G41610,DM8C01G46540,DM8C01G47820,DM8C01G47990,DM8C01G48000,DM8C02G01260,DM8C02G06520,DM8C02G06900,DM8C02G06970,DM8C02G09260,DM8C02G10500,DM8C02G14670,DM8C02G14700,DM8C02G17590,DM8C02G19130,DM8C02G20400,DM8C02G23880,DM8C02G24340,DM8C02G25270,DM8C02G27…	DM8C01G00890,DM8C01G00940,DM8C01G01630,DM8C01G02300,DM8C01G03310,DM8C01G07360,DM8C01G13460,DM8C01G17380,DM8C01G22280,DM8C01G23040,DM8C01G26200,DM8C01G27170,DM8C01G28930,DM8C01G33450,DM8C01G37980,DM8C01G38530,DM8C01G41580,DM8C01G41610,DM8C01G42020,DM8C01G42880,DM8C01G46540,DM8C01G47820,DM8C01G47990,DM8C01G48000,DM8C02G01260,DM8C02G06520,DM8C02G06900,DM8C02G06970,DM8C02G09260,DM8C02G10500,DM8C02G14…	DM8C01G00890,DM8C01G00940,DM8C01G02300,DM8C01G03310,DM8C01G07360,DM8C01G13460,DM8C01G17380,DM8C01G22280,DM8C01G23040,DM8C01G26200,DM8C01G27170,DM8C01G28930,DM8C01G37980,DM8C01G38530,DM8C01G41580,DM8C01G41610,DM8C01G42020,DM8C01G42880,DM8C01G46540,DM8C01G47820,DM8C01G47990,DM8C01G48000,DM8C02G01260,DM8C02G06520,DM8C02G06900,DM8C02G06970,DM8C02G09260,DM8C02G10500,DM8C02G14670,DM8C02G14700,DM8C02G17…
GO:0016072	rRNA metabolic process	2.9e-07	1.1e-08	115	DM8C01G01590,DM8C01G01720,DM8C01G01820,DM8C01G02340,DM8C01G11570,DM8C01G19680,DM8C01G23520,DM8C01G24570,DM8C01G27660,DM8C01G34220,DM8C01G34350,DM8C01G34470,DM8C01G37390,DM8C01G39430,DM8C01G40000,DM8C01G42880,DM8C01G43500,DM8C01G45100,DM8C01G47740,DM8C02G02670,DM8C02G03370,DM8C02G05600,DM8C02G10940,DM8C02G12960,DM8C02G13420,DM8C02G13810,DM8C02G14250,DM8C02G19350,DM8C02G21700,DM8C02G21830,DM8C02G23…	1.1e-08	over	2.7e-08	over	2.9e-07	over	267	89	83.6	267	109	103.77	267	98	93.88	DM8C01G01720,DM8C01G02340,DM8C01G19680,DM8C01G23520,DM8C01G24570,DM8C01G27660,DM8C01G34220,DM8C01G34350,DM8C01G34470,DM8C01G37390,DM8C01G39430,DM8C01G40000,DM8C01G45100,DM8C01G47740,DM8C02G02670,DM8C02G05600,DM8C02G12960,DM8C02G13420,DM8C02G14250,DM8C02G19350,DM8C02G21700,DM8C02G21830,DM8C02G23510,DM8C02G30850,DM8C02G32990,DM8C03G18940,DM8C03G24830,DM8C03G27260,DM8C03G34270,DM8C04G02440,DM8C04G06…	DM8C01G01720,DM8C01G01820,DM8C01G02340,DM8C01G11570,DM8C01G19680,DM8C01G23520,DM8C01G24570,DM8C01G27660,DM8C01G34220,DM8C01G34350,DM8C01G34470,DM8C01G37390,DM8C01G39430,DM8C01G40000,DM8C01G42880,DM8C01G43500,DM8C01G45100,DM8C01G47740,DM8C02G02670,DM8C02G03370,DM8C02G05600,DM8C02G10940,DM8C02G12960,DM8C02G13420,DM8C02G13810,DM8C02G14250,DM8C02G19350,DM8C02G21700,DM8C02G21830,DM8C02G23510,DM8C02G30…	DM8C01G01590,DM8C01G01720,DM8C01G02340,DM8C01G11570,DM8C01G19680,DM8C01G23520,DM8C01G24570,DM8C01G27660,DM8C01G34220,DM8C01G34350,DM8C01G34470,DM8C01G37390,DM8C01G39430,DM8C01G42880,DM8C01G45100,DM8C01G47740,DM8C02G02670,DM8C02G05600,DM8C02G12960,DM8C02G13420,DM8C02G14250,DM8C02G19350,DM8C02G21700,DM8C02G21830,DM8C02G23510,DM8C02G30850,DM8C02G32990,DM8C03G18940,DM8C03G24830,DM8C03G27260,DM8C03G34…
GO:0043604	amide biosynthetic process	4.2e-06	2.3e-08	389	DM8C01G01830,DM8C01G03060,DM8C01G03530,DM8C01G03540,DM8C01G05450,DM8C01G06270,DM8C01G08280,DM8C01G09390,DM8C01G15000,DM8C01G16430,DM8C01G17380,DM8C01G18160,DM8C01G19560,DM8C01G19680,DM8C01G23190,DM8C01G23300,DM8C01G23520,DM8C01G24570,DM8C01G26460,DM8C01G27210,DM8C01G27650,DM8C01G28390,DM8C01G29380,DM8C01G29430,DM8C01G30340,DM8C01G32870,DM8C01G33220,DM8C01G34350,DM8C01G34470,DM8C01G36730,DM8C01G36…	2.3e-08	over	4.2e-06	over	2.3e-07	over	794	330	248.6	794	378	308.58	794	364	279.17	DM8C01G01830,DM8C01G03060,DM8C01G03530,DM8C01G03540,DM8C01G05450,DM8C01G06270,DM8C01G08280,DM8C01G09390,DM8C01G17380,DM8C01G18160,DM8C01G19560,DM8C01G19680,DM8C01G23190,DM8C01G23300,DM8C01G23520,DM8C01G24570,DM8C01G26460,DM8C01G27210,DM8C01G27650,DM8C01G28390,DM8C01G29380,DM8C01G29430,DM8C01G32870,DM8C01G33220,DM8C01G34350,DM8C01G34470,DM8C01G36730,DM8C01G36810,DM8C01G37980,DM8C01G38590,DM8C01G38…	DM8C01G01830,DM8C01G03060,DM8C01G03530,DM8C01G03540,DM8C01G05450,DM8C01G06270,DM8C01G08280,DM8C01G09390,DM8C01G15000,DM8C01G16430,DM8C01G17380,DM8C01G18160,DM8C01G19560,DM8C01G19680,DM8C01G23190,DM8C01G23300,DM8C01G23520,DM8C01G24570,DM8C01G26460,DM8C01G27210,DM8C01G27650,DM8C01G28390,DM8C01G29380,DM8C01G29430,DM8C01G30340,DM8C01G32870,DM8C01G33220,DM8C01G34350,DM8C01G34470,DM8C01G36730,DM8C01G36…	DM8C01G01830,DM8C01G03060,DM8C01G03530,DM8C01G03540,DM8C01G05450,DM8C01G06270,DM8C01G08280,DM8C01G09390,DM8C01G15000,DM8C01G17380,DM8C01G18160,DM8C01G19560,DM8C01G19680,DM8C01G23190,DM8C01G23300,DM8C01G23520,DM8C01G24570,DM8C01G26460,DM8C01G27210,DM8C01G27650,DM8C01G28390,DM8C01G29380,DM8C01G29430,DM8C01G30340,DM8C01G32870,DM8C01G33220,DM8C01G34350,DM8C01G34470,DM8C01G36730,DM8C01G36810,DM8C01G37…
GO:0071554	cell wall organization or biogenesis	1.4e-06	9.2e-08	273	DM8C01G01930,DM8C01G03510,DM8C01G07650,DM8C01G16650,DM8C01G19650,DM8C01G20740,DM8C01G20830,DM8C01G22750,DM8C01G23880,DM8C01G24780,DM8C01G25170,DM8C01G26190,DM8C01G27500,DM8C01G27520,DM8C01G29290,DM8C01G29920,DM8C01G31800,DM8C01G32190,DM8C01G32790,DM8C01G32940,DM8C01G37910,DM8C01G38580,DM8C01G41510,DM8C01G41630,DM8C01G43190,DM8C01G43300,DM8C01G46100,DM8C01G46670,DM8C01G47080,DM8C01G47860,DM8C02G02…	9.2e-08	over	1.4e-06	over	1.4e-06	over	552	228	172.83	552	265	214.53	552	245	194.09	DM8C01G16650,DM8C01G19650,DM8C01G20740,DM8C01G20830,DM8C01G22750,DM8C01G25170,DM8C01G26190,DM8C01G27500,DM8C01G27520,DM8C01G29290,DM8C01G29920,DM8C01G31800,DM8C01G32190,DM8C01G32790,DM8C01G32940,DM8C01G37910,DM8C01G38580,DM8C01G41510,DM8C01G41630,DM8C01G43190,DM8C01G46100,DM8C01G46670,DM8C01G47080,DM8C01G47860,DM8C02G02230,DM8C02G06980,DM8C02G08630,DM8C02G09500,DM8C02G10010,DM8C02G13210,DM8C02G14…	DM8C01G03510,DM8C01G07650,DM8C01G16650,DM8C01G19650,DM8C01G20740,DM8C01G20830,DM8C01G22750,DM8C01G23880,DM8C01G24780,DM8C01G25170,DM8C01G26190,DM8C01G27500,DM8C01G27520,DM8C01G29290,DM8C01G29920,DM8C01G31800,DM8C01G32190,DM8C01G32790,DM8C01G32940,DM8C01G37910,DM8C01G38580,DM8C01G41510,DM8C01G41630,DM8C01G43190,DM8C01G46100,DM8C01G46670,DM8C01G47080,DM8C01G47860,DM8C02G02230,DM8C02G06980,DM8C02G07…	DM8C01G01930,DM8C01G03510,DM8C01G16650,DM8C01G20740,DM8C01G20830,DM8C01G23880,DM8C01G24780,DM8C01G25170,DM8C01G26190,DM8C01G27500,DM8C01G29290,DM8C01G29920,DM8C01G31800,DM8C01G32190,DM8C01G32790,DM8C01G32940,DM8C01G37910,DM8C01G38580,DM8C01G41510,DM8C01G41630,DM8C01G43190,DM8C01G43300,DM8C01G46100,DM8C01G46670,DM8C01G47080,DM8C01G47860,DM8C02G02230,DM8C02G06980,DM8C02G08630,DM8C02G09500,DM8C02G09…
GO:0009628	response to abiotic stimulus	1.1e-07	3.1e-08	1234	DM8C01G00100,DM8C01G00140,DM8C01G00480,DM8C01G00730,DM8C01G00740,DM8C01G00890,DM8C01G00940,DM8C01G01380,DM8C01G02390,DM8C01G02720,DM8C01G02830,DM8C01G03060,DM8C01G03090,DM8C01G03350,DM8C01G03760,DM8C01G03790,DM8C01G04160,DM8C01G04200,DM8C01G04340,DM8C01G04990,DM8C01G05050,DM8C01G06940,DM8C01G07650,DM8C01G07870,DM8C01G08050,DM8C01G16380,DM8C01G16590,DM8C01G17370,DM8C01G17660,DM8C01G17680,DM8C01G17…	1.1e-07	over	3.1e-08	over	7.9e-08	over	2757	972	863.2	2757	1200	1071.48	2757	1096	969.37	DM8C01G00100,DM8C01G00480,DM8C01G00730,DM8C01G00740,DM8C01G00890,DM8C01G00940,DM8C01G01380,DM8C01G02390,DM8C01G02720,DM8C01G02830,DM8C01G03060,DM8C01G03090,DM8C01G03350,DM8C01G03760,DM8C01G03790,DM8C01G04200,DM8C01G04340,DM8C01G04990,DM8C01G05050,DM8C01G06940,DM8C01G08050,DM8C01G16380,DM8C01G16590,DM8C01G17370,DM8C01G17660,DM8C01G17680,DM8C01G18580,DM8C01G19410,DM8C01G20210,DM8C01G20540,DM8C01G20…	DM8C01G00100,DM8C01G00140,DM8C01G00480,DM8C01G00730,DM8C01G00740,DM8C01G00890,DM8C01G00940,DM8C01G01380,DM8C01G02390,DM8C01G02830,DM8C01G03060,DM8C01G03090,DM8C01G03350,DM8C01G03760,DM8C01G03790,DM8C01G04160,DM8C01G04200,DM8C01G04340,DM8C01G04990,DM8C01G05050,DM8C01G06940,DM8C01G07650,DM8C01G07870,DM8C01G08050,DM8C01G16380,DM8C01G16590,DM8C01G17370,DM8C01G17660,DM8C01G17680,DM8C01G17980,DM8C01G18…	DM8C01G00100,DM8C01G00140,DM8C01G00480,DM8C01G00730,DM8C01G00740,DM8C01G00890,DM8C01G00940,DM8C01G01380,DM8C01G02390,DM8C01G02830,DM8C01G03060,DM8C01G03090,DM8C01G03350,DM8C01G03760,DM8C01G03790,DM8C01G04200,DM8C01G04340,DM8C01G04990,DM8C01G05050,DM8C01G06940,DM8C01G07870,DM8C01G08050,DM8C01G16380,DM8C01G16590,DM8C01G17370,DM8C01G17660,DM8C01G17980,DM8C01G18570,DM8C01G18580,DM8C01G19410,DM8C01G20…
GO:0005976	polysaccharide metabolic process	1.3e-07	1e-10	204	DM8C01G00100,DM8C01G01930,DM8C01G03510,DM8C01G07640,DM8C01G10730,DM8C01G16650,DM8C01G20830,DM8C01G22280,DM8C01G23040,DM8C01G23880,DM8C01G24780,DM8C01G26190,DM8C01G27500,DM8C01G29290,DM8C01G29920,DM8C01G31800,DM8C01G33580,DM8C01G33910,DM8C01G38580,DM8C01G41510,DM8C01G43300,DM8C01G46540,DM8C01G48660,DM8C02G02230,DM8C02G06980,DM8C02G08630,DM8C02G09420,DM8C02G09960,DM8C02G10010,DM8C02G12100,DM8C02G13…	1.3e-07	over	1e-10	over	2.7e-08	over	366	157	114.59	366	198	142.24	366	176	128.69	DM8C01G00100,DM8C01G07640,DM8C01G16650,DM8C01G20830,DM8C01G23040,DM8C01G26190,DM8C01G27500,DM8C01G29290,DM8C01G29920,DM8C01G31800,DM8C01G33580,DM8C01G33910,DM8C01G38580,DM8C01G41510,DM8C01G46540,DM8C02G02230,DM8C02G06980,DM8C02G08630,DM8C02G10010,DM8C02G13210,DM8C02G14710,DM8C02G14790,DM8C02G16010,DM8C02G17590,DM8C02G20070,DM8C02G20080,DM8C02G20430,DM8C02G24670,DM8C02G27030,DM8C02G27350,DM8C02G27…	DM8C01G00100,DM8C01G03510,DM8C01G07640,DM8C01G10730,DM8C01G16650,DM8C01G20830,DM8C01G22280,DM8C01G23040,DM8C01G23880,DM8C01G24780,DM8C01G26190,DM8C01G27500,DM8C01G29290,DM8C01G29920,DM8C01G31800,DM8C01G33580,DM8C01G33910,DM8C01G38580,DM8C01G41510,DM8C01G46540,DM8C01G48660,DM8C02G02230,DM8C02G06980,DM8C02G08630,DM8C02G09420,DM8C02G09960,DM8C02G10010,DM8C02G12100,DM8C02G13210,DM8C02G14710,DM8C02G14…	DM8C01G00100,DM8C01G01930,DM8C01G03510,DM8C01G16650,DM8C01G20830,DM8C01G22280,DM8C01G23040,DM8C01G23880,DM8C01G24780,DM8C01G26190,DM8C01G27500,DM8C01G29290,DM8C01G29920,DM8C01G31800,DM8C01G33580,DM8C01G33910,DM8C01G38580,DM8C01G41510,DM8C01G43300,DM8C01G46540,DM8C02G02230,DM8C02G06980,DM8C02G08630,DM8C02G09420,DM8C02G09960,DM8C02G10010,DM8C02G12100,DM8C02G13210,DM8C02G14710,DM8C02G14790,DM8C02G16…
GO:0016051	carbohydrate biosynthetic process	1.5e-07	3.8e-11	196	DM8C01G00300,DM8C01G01930,DM8C01G07640,DM8C01G16650,DM8C01G20830,DM8C01G22280,DM8C01G22690,DM8C01G23040,DM8C01G23880,DM8C01G24780,DM8C01G26190,DM8C01G27500,DM8C01G27510,DM8C01G29920,DM8C01G31800,DM8C01G33910,DM8C01G33920,DM8C01G34030,DM8C01G38580,DM8C01G46540,DM8C01G47820,DM8C01G48660,DM8C02G06900,DM8C02G07680,DM8C02G07800,DM8C02G08630,DM8C02G09420,DM8C02G09640,DM8C02G12100,DM8C02G13210,DM8C02G14…	1.5e-07	over	3.8e-11	over	6.5e-09	over	339	153	106.14	339	192	131.75	339	173	119.19	DM8C01G00300,DM8C01G07640,DM8C01G16650,DM8C01G20830,DM8C01G22690,DM8C01G23040,DM8C01G26190,DM8C01G27500,DM8C01G27510,DM8C01G29920,DM8C01G31800,DM8C01G33910,DM8C01G33920,DM8C01G34030,DM8C01G38580,DM8C01G46540,DM8C01G47820,DM8C02G06900,DM8C02G07680,DM8C02G08630,DM8C02G13210,DM8C02G14710,DM8C02G14790,DM8C02G16010,DM8C02G20430,DM8C02G24340,DM8C02G25870,DM8C02G25890,DM8C02G25900,DM8C02G26050,DM8C02G26…	DM8C01G00300,DM8C01G07640,DM8C01G16650,DM8C01G20830,DM8C01G22280,DM8C01G22690,DM8C01G23040,DM8C01G23880,DM8C01G24780,DM8C01G26190,DM8C01G27500,DM8C01G27510,DM8C01G29920,DM8C01G31800,DM8C01G33910,DM8C01G33920,DM8C01G34030,DM8C01G38580,DM8C01G46540,DM8C01G47820,DM8C01G48660,DM8C02G06900,DM8C02G07680,DM8C02G07800,DM8C02G08630,DM8C02G09420,DM8C02G09640,DM8C02G12100,DM8C02G13210,DM8C02G14710,DM8C02G14…	DM8C01G00300,DM8C01G01930,DM8C01G16650,DM8C01G20830,DM8C01G22280,DM8C01G22690,DM8C01G23040,DM8C01G23880,DM8C01G24780,DM8C01G26190,DM8C01G27500,DM8C01G27510,DM8C01G29920,DM8C01G31800,DM8C01G33910,DM8C01G33920,DM8C01G34030,DM8C01G38580,DM8C01G46540,DM8C01G47820,DM8C02G06900,DM8C02G07680,DM8C02G08630,DM8C02G09420,DM8C02G12100,DM8C02G13210,DM8C02G14710,DM8C02G14790,DM8C02G16010,DM8C02G20430,DM8C02G21…
GO:0051252	regulation of RNA metabolic process	1.8e-07	4.7e-10	873	DM8C01G00100,DM8C01G00180,DM8C01G00480,DM8C01G00700,DM8C01G00790,DM8C01G02830,DM8C01G03120,DM8C01G03260,DM8C01G03270,DM8C01G03690,DM8C01G03730,DM8C01G04380,DM8C01G05050,DM8C01G05320,DM8C01G05440,DM8C01G06040,DM8C01G06510,DM8C01G06520,DM8C01G06940,DM8C01G16380,DM8C01G17000,DM8C01G17370,DM8C01G17980,DM8C01G18570,DM8C01G19930,DM8C01G20230,DM8C01G20350,DM8C01G20520,DM8C01G22760,DM8C01G22800,DM8C01G22…	1.8e-07	under	4.8e-08	under	4.7e-10	under	2240	663	701.33	2240	837	870.55	2240	781	787.59	DM8C01G00100,DM8C01G00180,DM8C01G00480,DM8C01G00700,DM8C01G00790,DM8C01G02830,DM8C01G03260,DM8C01G03270,DM8C01G03690,DM8C01G03730,DM8C01G04380,DM8C01G05050,DM8C01G06040,DM8C01G06510,DM8C01G06520,DM8C01G06940,DM8C01G16380,DM8C01G17000,DM8C01G17370,DM8C01G20230,DM8C01G20350,DM8C01G20520,DM8C01G22760,DM8C01G22800,DM8C01G22920,DM8C01G25060,DM8C01G25170,DM8C01G25880,DM8C01G26480,DM8C01G28060,DM8C01G28…	DM8C01G00100,DM8C01G00180,DM8C01G00480,DM8C01G00700,DM8C01G00790,DM8C01G02830,DM8C01G03120,DM8C01G03260,DM8C01G03270,DM8C01G03690,DM8C01G03730,DM8C01G04380,DM8C01G05050,DM8C01G05320,DM8C01G05440,DM8C01G06040,DM8C01G06510,DM8C01G06520,DM8C01G06940,DM8C01G16380,DM8C01G17000,DM8C01G17370,DM8C01G17980,DM8C01G19930,DM8C01G20230,DM8C01G20350,DM8C01G20520,DM8C01G22760,DM8C01G22800,DM8C01G22920,DM8C01G25…	DM8C01G00100,DM8C01G00180,DM8C01G00480,DM8C01G00700,DM8C01G00790,DM8C01G02830,DM8C01G03260,DM8C01G03270,DM8C01G03690,DM8C01G03730,DM8C01G04380,DM8C01G05050,DM8C01G05320,DM8C01G06040,DM8C01G06510,DM8C01G06520,DM8C01G06940,DM8C01G16380,DM8C01G17000,DM8C01G17370,DM8C01G17980,DM8C01G18570,DM8C01G19930,DM8C01G20230,DM8C01G20350,DM8C01G20520,DM8C01G22760,DM8C01G22800,DM8C01G22920,DM8C01G25060,DM8C01G25…
GO:0042546	cell wall biogenesis	1.1e-06	6.6e-08	122	DM8C01G16650,DM8C01G19650,DM8C01G23880,DM8C01G24780,DM8C01G25170,DM8C01G27500,DM8C01G29920,DM8C01G31800,DM8C01G32790,DM8C01G43300,DM8C01G46670,DM8C01G47080,DM8C02G07800,DM8C02G08630,DM8C02G09640,DM8C02G09660,DM8C02G12100,DM8C02G13210,DM8C02G14790,DM8C02G15960,DM8C02G16010,DM8C02G17520,DM8C02G22180,DM8C02G24260,DM8C02G26050,DM8C02G27350,DM8C02G28380,DM8C02G30550,DM8C02G30990,DM8C02G33290,DM8C03G13…	1.1e-06	over	6.6e-08	over	3.3e-07	over	209	98	65.44	209	118	81.23	209	109	73.49	DM8C01G16650,DM8C01G19650,DM8C01G25170,DM8C01G27500,DM8C01G29920,DM8C01G31800,DM8C01G32790,DM8C01G46670,DM8C01G47080,DM8C02G08630,DM8C02G13210,DM8C02G14790,DM8C02G15960,DM8C02G16010,DM8C02G17520,DM8C02G22180,DM8C02G24260,DM8C02G26050,DM8C02G27350,DM8C02G28380,DM8C02G30550,DM8C02G30990,DM8C02G33290,DM8C03G13620,DM8C03G13840,DM8C03G15590,DM8C03G20030,DM8C03G29620,DM8C03G38080,DM8C04G00340,DM8C04G07…	DM8C01G16650,DM8C01G19650,DM8C01G23880,DM8C01G24780,DM8C01G25170,DM8C01G27500,DM8C01G29920,DM8C01G31800,DM8C01G32790,DM8C01G46670,DM8C01G47080,DM8C02G07800,DM8C02G08630,DM8C02G09640,DM8C02G09660,DM8C02G12100,DM8C02G13210,DM8C02G14790,DM8C02G15960,DM8C02G16010,DM8C02G17520,DM8C02G22180,DM8C02G24260,DM8C02G26050,DM8C02G27350,DM8C02G28380,DM8C02G30550,DM8C02G30990,DM8C02G33290,DM8C03G13620,DM8C03G13…	DM8C01G16650,DM8C01G23880,DM8C01G24780,DM8C01G25170,DM8C01G27500,DM8C01G29920,DM8C01G31800,DM8C01G32790,DM8C01G43300,DM8C01G46670,DM8C01G47080,DM8C02G08630,DM8C02G09660,DM8C02G12100,DM8C02G13210,DM8C02G14790,DM8C02G15960,DM8C02G16010,DM8C02G17520,DM8C02G22180,DM8C02G24260,DM8C02G26050,DM8C02G27350,DM8C02G28380,DM8C02G30550,DM8C02G30990,DM8C02G33290,DM8C03G13620,DM8C03G13840,DM8C03G15590,DM8C03G20…
GO:0010035	response to inorganic substance	5.6e-05	2.5e-08	616	DM8C01G00030,DM8C01G00730,DM8C01G00740,DM8C01G00940,DM8C01G01830,DM8C01G02390,DM8C01G02720,DM8C01G03060,DM8C01G03310,DM8C01G03410,DM8C01G03460,DM8C01G05400,DM8C01G13780,DM8C01G15100,DM8C01G16520,DM8C01G20240,DM8C01G20580,DM8C01G21660,DM8C01G21690,DM8C01G23040,DM8C01G23830,DM8C01G25130,DM8C01G25660,DM8C01G26200,DM8C01G27100,DM8C01G27160,DM8C01G27400,DM8C01G27460,DM8C01G28070,DM8C01G28470,DM8C01G29…	1.5e-06	over	2.5e-08	over	5.6e-05	over	1310	486	410.15	1310	598	509.12	1310	531	460.6	DM8C01G00030,DM8C01G00730,DM8C01G00740,DM8C01G00940,DM8C01G01830,DM8C01G02390,DM8C01G02720,DM8C01G03060,DM8C01G03460,DM8C01G05400,DM8C01G16520,DM8C01G20240,DM8C01G20580,DM8C01G21660,DM8C01G21690,DM8C01G23040,DM8C01G23830,DM8C01G25660,DM8C01G26200,DM8C01G27100,DM8C01G27160,DM8C01G27400,DM8C01G27460,DM8C01G28070,DM8C01G28470,DM8C01G31170,DM8C01G31820,DM8C01G32910,DM8C01G34070,DM8C01G34080,DM8C01G34…	DM8C01G00030,DM8C01G00730,DM8C01G00740,DM8C01G00940,DM8C01G01830,DM8C01G02390,DM8C01G03060,DM8C01G03310,DM8C01G03410,DM8C01G05400,DM8C01G15100,DM8C01G16520,DM8C01G20240,DM8C01G20580,DM8C01G21660,DM8C01G21690,DM8C01G23040,DM8C01G23830,DM8C01G25130,DM8C01G25660,DM8C01G26200,DM8C01G27100,DM8C01G27160,DM8C01G27400,DM8C01G27460,DM8C01G28070,DM8C01G28470,DM8C01G29390,DM8C01G31170,DM8C01G31820,DM8C01G32…	DM8C01G00030,DM8C01G00730,DM8C01G00740,DM8C01G00940,DM8C01G01830,DM8C01G02390,DM8C01G03060,DM8C01G03310,DM8C01G03460,DM8C01G05400,DM8C01G13780,DM8C01G16520,DM8C01G20240,DM8C01G20580,DM8C01G21660,DM8C01G21690,DM8C01G23040,DM8C01G23830,DM8C01G25660,DM8C01G26200,DM8C01G27100,DM8C01G27160,DM8C01G27400,DM8C01G27460,DM8C01G28070,DM8C01G28470,DM8C01G29390,DM8C01G31170,DM8C01G31820,DM8C01G32910,DM8C01G34…
GO:0000271	polysaccharide biosynthetic process	3.9e-06	2.9e-10	120	DM8C01G01930,DM8C01G07640,DM8C01G16650,DM8C01G20830,DM8C01G22280,DM8C01G23040,DM8C01G23880,DM8C01G24780,DM8C01G26190,DM8C01G27500,DM8C01G29920,DM8C01G31800,DM8C01G33910,DM8C01G38580,DM8C01G46540,DM8C01G48660,DM8C02G08630,DM8C02G09420,DM8C02G12100,DM8C02G13210,DM8C02G14710,DM8C02G14790,DM8C02G16010,DM8C02G20430,DM8C02G21000,DM8C02G27350,DM8C02G27570,DM8C02G27580,DM8C02G28380,DM8C02G29880,DM8C02G30…	3.9e-06	over	2.9e-10	over	2.1e-08	over	193	91	60.43	193	118	75.01	193	107	67.86	DM8C01G07640,DM8C01G16650,DM8C01G20830,DM8C01G23040,DM8C01G26190,DM8C01G27500,DM8C01G29920,DM8C01G31800,DM8C01G33910,DM8C01G38580,DM8C01G46540,DM8C02G08630,DM8C02G13210,DM8C02G14710,DM8C02G14790,DM8C02G16010,DM8C02G20430,DM8C02G27350,DM8C02G27580,DM8C02G28380,DM8C02G29880,DM8C02G30250,DM8C02G30990,DM8C02G32270,DM8C03G12810,DM8C03G13620,DM8C03G17190,DM8C03G29570,DM8C03G30480,DM8C03G38080,DM8C04G08…	DM8C01G07640,DM8C01G16650,DM8C01G20830,DM8C01G22280,DM8C01G23040,DM8C01G23880,DM8C01G24780,DM8C01G26190,DM8C01G27500,DM8C01G29920,DM8C01G31800,DM8C01G33910,DM8C01G38580,DM8C01G46540,DM8C01G48660,DM8C02G08630,DM8C02G09420,DM8C02G12100,DM8C02G13210,DM8C02G14710,DM8C02G14790,DM8C02G16010,DM8C02G20430,DM8C02G21000,DM8C02G27350,DM8C02G27570,DM8C02G27580,DM8C02G28380,DM8C02G29880,DM8C02G30250,DM8C02G30…	DM8C01G01930,DM8C01G16650,DM8C01G20830,DM8C01G22280,DM8C01G23040,DM8C01G23880,DM8C01G24780,DM8C01G26190,DM8C01G27500,DM8C01G29920,DM8C01G31800,DM8C01G33910,DM8C01G38580,DM8C01G46540,DM8C02G08630,DM8C02G09420,DM8C02G12100,DM8C02G13210,DM8C02G14710,DM8C02G14790,DM8C02G16010,DM8C02G20430,DM8C02G21000,DM8C02G27350,DM8C02G27570,DM8C02G27580,DM8C02G28380,DM8C02G29880,DM8C02G30250,DM8C02G30990,DM8C02G32…
GO:0055086	nucleobase-containing small molecule metabolic process	7.1e-06	8.1e-07	190	DM8C01G00940,DM8C01G01830,DM8C01G02300,DM8C01G03310,DM8C01G03750,DM8C01G05400,DM8C01G07360,DM8C01G07480,DM8C01G13460,DM8C01G14960,DM8C01G17380,DM8C01G21240,DM8C01G23090,DM8C01G26740,DM8C01G27380,DM8C01G28070,DM8C01G28930,DM8C01G31030,DM8C01G33450,DM8C01G34480,DM8C01G34590,DM8C01G35590,DM8C01G36940,DM8C01G37980,DM8C01G42640,DM8C01G46890,DM8C01G47310,DM8C01G47820,DM8C01G48490,DM8C02G01260,DM8C02G04…	4.5e-06	over	7.1e-06	over	8.1e-07	over	404	156	126.49	404	186	157.01	404	177	142.05	DM8C01G00940,DM8C01G01830,DM8C01G02300,DM8C01G03750,DM8C01G05400,DM8C01G07480,DM8C01G13460,DM8C01G14960,DM8C01G17380,DM8C01G21240,DM8C01G26740,DM8C01G27380,DM8C01G28070,DM8C01G28930,DM8C01G31030,DM8C01G34590,DM8C01G36940,DM8C01G37980,DM8C01G46890,DM8C01G47310,DM8C01G47820,DM8C01G48490,DM8C02G01260,DM8C02G04990,DM8C02G10010,DM8C02G13210,DM8C02G15870,DM8C02G19130,DM8C02G20400,DM8C02G24190,DM8C02G25…	DM8C01G00940,DM8C01G01830,DM8C01G02300,DM8C01G03310,DM8C01G03750,DM8C01G05400,DM8C01G07360,DM8C01G07480,DM8C01G13460,DM8C01G14960,DM8C01G17380,DM8C01G21240,DM8C01G23090,DM8C01G26740,DM8C01G27380,DM8C01G28070,DM8C01G28930,DM8C01G31030,DM8C01G33450,DM8C01G34480,DM8C01G34590,DM8C01G35590,DM8C01G36940,DM8C01G37980,DM8C01G42640,DM8C01G46890,DM8C01G47310,DM8C01G47820,DM8C01G48490,DM8C02G01260,DM8C02G04…	DM8C01G00940,DM8C01G01830,DM8C01G02300,DM8C01G03310,DM8C01G03750,DM8C01G05400,DM8C01G07360,DM8C01G07480,DM8C01G13460,DM8C01G14960,DM8C01G17380,DM8C01G21240,DM8C01G26740,DM8C01G27380,DM8C01G28070,DM8C01G28930,DM8C01G31030,DM8C01G34480,DM8C01G34590,DM8C01G36940,DM8C01G37980,DM8C01G46890,DM8C01G47310,DM8C01G47820,DM8C01G48490,DM8C02G01260,DM8C02G04990,DM8C02G10010,DM8C02G13210,DM8C02G15870,DM8C02G19…
GO:0044281	small molecule metabolic process	7.1e-05	1.2e-05	815	DM8C01G00180,DM8C01G00940,DM8C01G01830,DM8C01G01990,DM8C01G02010,DM8C01G02090,DM8C01G02300,DM8C01G03310,DM8C01G03350,DM8C01G03750,DM8C01G05400,DM8C01G05750,DM8C01G07360,DM8C01G07480,DM8C01G07650,DM8C01G08620,DM8C01G12700,DM8C01G13460,DM8C01G14960,DM8C01G17290,DM8C01G17380,DM8C01G20590,DM8C01G20800,DM8C01G21240,DM8C01G21330,DM8C01G21660,DM8C01G22940,DM8C01G22980,DM8C01G23040,DM8C01G23090,DM8C01G23…	1.2e-05	over	7.1e-05	over	6.3e-05	over	1826	648	571.71	1826	784	709.66	1826	709	642.03	DM8C01G00180,DM8C01G00940,DM8C01G01830,DM8C01G02010,DM8C01G02090,DM8C01G02300,DM8C01G03350,DM8C01G03750,DM8C01G05400,DM8C01G07480,DM8C01G08620,DM8C01G12700,DM8C01G13460,DM8C01G14960,DM8C01G17290,DM8C01G17380,DM8C01G20590,DM8C01G20800,DM8C01G21240,DM8C01G21330,DM8C01G21660,DM8C01G22980,DM8C01G23040,DM8C01G23320,DM8C01G23930,DM8C01G26200,DM8C01G26740,DM8C01G27090,DM8C01G27130,DM8C01G27380,DM8C01G27…	DM8C01G00180,DM8C01G00940,DM8C01G01830,DM8C01G01990,DM8C01G02010,DM8C01G02090,DM8C01G02300,DM8C01G03310,DM8C01G03350,DM8C01G03750,DM8C01G05400,DM8C01G07360,DM8C01G07480,DM8C01G07650,DM8C01G08620,DM8C01G12700,DM8C01G13460,DM8C01G14960,DM8C01G17290,DM8C01G17380,DM8C01G20590,DM8C01G20800,DM8C01G21240,DM8C01G21330,DM8C01G21660,DM8C01G22940,DM8C01G22980,DM8C01G23040,DM8C01G23090,DM8C01G23320,DM8C01G23…	DM8C01G00180,DM8C01G00940,DM8C01G01830,DM8C01G01990,DM8C01G02010,DM8C01G02090,DM8C01G02300,DM8C01G03310,DM8C01G03350,DM8C01G03750,DM8C01G05400,DM8C01G05750,DM8C01G07360,DM8C01G07480,DM8C01G08620,DM8C01G12700,DM8C01G13460,DM8C01G14960,DM8C01G17290,DM8C01G17380,DM8C01G20800,DM8C01G21240,DM8C01G21330,DM8C01G21660,DM8C01G22980,DM8C01G23040,DM8C01G23320,DM8C01G23930,DM8C01G26200,DM8C01G26740,DM8C01G27…
GO:0048366	leaf development	0.00012	5.4e-06	241	DM8C01G00100,DM8C01G01550,DM8C01G06940,DM8C01G15100,DM8C01G20460,DM8C01G25240,DM8C01G27160,DM8C01G29390,DM8C01G29430,DM8C01G30300,DM8C01G30960,DM8C01G31550,DM8C01G31620,DM8C01G32050,DM8C01G34890,DM8C01G40950,DM8C01G41980,DM8C01G48350,DM8C02G04530,DM8C02G05050,DM8C02G09370,DM8C02G09960,DM8C02G10790,DM8C02G11370,DM8C02G14130,DM8C02G14800,DM8C02G15030,DM8C02G15040,DM8C02G15050,DM8C02G15080,DM8C02G15…	1.6e-05	under	5.4e-06	under	0.00012	over	611	187	191.3	611	232	237.46	611	218	214.83	DM8C01G00100,DM8C01G01550,DM8C01G06940,DM8C01G20460,DM8C01G27160,DM8C01G29430,DM8C01G30300,DM8C01G31550,DM8C01G31620,DM8C01G32050,DM8C01G34890,DM8C01G40950,DM8C01G41980,DM8C01G48350,DM8C02G04530,DM8C02G05050,DM8C02G09370,DM8C02G10790,DM8C02G11370,DM8C02G14130,DM8C02G15030,DM8C02G15040,DM8C02G15050,DM8C02G15080,DM8C02G16810,DM8C02G16820,DM8C02G24600,DM8C02G27350,DM8C02G29320,DM8C02G29820,DM8C02G32…	DM8C01G00100,DM8C01G01550,DM8C01G06940,DM8C01G15100,DM8C01G20460,DM8C01G25240,DM8C01G27160,DM8C01G29390,DM8C01G29430,DM8C01G30300,DM8C01G30960,DM8C01G31550,DM8C01G31620,DM8C01G32050,DM8C01G34890,DM8C01G40950,DM8C01G41980,DM8C01G48350,DM8C02G04530,DM8C02G05050,DM8C02G09370,DM8C02G09960,DM8C02G10790,DM8C02G11370,DM8C02G14130,DM8C02G14800,DM8C02G15030,DM8C02G15040,DM8C02G15050,DM8C02G15080,DM8C02G15…	DM8C01G00100,DM8C01G01550,DM8C01G06940,DM8C01G20460,DM8C01G25240,DM8C01G27160,DM8C01G29390,DM8C01G29430,DM8C01G30300,DM8C01G30960,DM8C01G31550,DM8C01G31620,DM8C01G32050,DM8C01G34890,DM8C01G40950,DM8C01G41980,DM8C01G48350,DM8C02G04530,DM8C02G05050,DM8C02G09370,DM8C02G09960,DM8C02G11370,DM8C02G14130,DM8C02G15030,DM8C02G15040,DM8C02G15050,DM8C02G15080,DM8C02G16810,DM8C02G16820,DM8C02G17200,DM8C02G19…
GO:0071826	protein-RNA complex organization	0.00171	1.4e-05	97	DM8C01G03530,DM8C01G03540,DM8C01G06510,DM8C01G06520,DM8C01G11570,DM8C01G20720,DM8C01G27210,DM8C01G31550,DM8C01G33380,DM8C01G36560,DM8C01G38590,DM8C01G39770,DM8C01G41050,DM8C02G02670,DM8C02G05600,DM8C02G06760,DM8C02G10940,DM8C02G11810,DM8C02G14250,DM8C02G19350,DM8C02G21830,DM8C02G21890,DM8C02G22630,DM8C02G24090,DM8C02G26200,DM8C03G03810,DM8C03G04980,DM8C03G24830,DM8C03G26870,DM8C03G30120,DM8C04G10…	1.9e-05	over	0.00171	over	1.4e-05	over	201	80	62.93	201	87	78.12	201	89	70.67	DM8C01G03530,DM8C01G03540,DM8C01G06510,DM8C01G06520,DM8C01G27210,DM8C01G31550,DM8C01G33380,DM8C01G36560,DM8C01G38590,DM8C01G39770,DM8C01G41050,DM8C02G02670,DM8C02G05600,DM8C02G06760,DM8C02G11810,DM8C02G14250,DM8C02G19350,DM8C02G21830,DM8C02G21890,DM8C02G22630,DM8C02G26200,DM8C03G03810,DM8C03G04980,DM8C03G24830,DM8C03G26870,DM8C03G30120,DM8C04G10610,DM8C04G27210,DM8C05G05000,DM8C05G25620,DM8C05G25…	DM8C01G03530,DM8C01G03540,DM8C01G06510,DM8C01G06520,DM8C01G11570,DM8C01G20720,DM8C01G27210,DM8C01G31550,DM8C01G33380,DM8C01G36560,DM8C01G38590,DM8C01G39770,DM8C01G41050,DM8C02G02670,DM8C02G05600,DM8C02G06760,DM8C02G10940,DM8C02G11810,DM8C02G14250,DM8C02G19350,DM8C02G21830,DM8C02G21890,DM8C02G22630,DM8C02G24090,DM8C02G26200,DM8C03G04980,DM8C03G24830,DM8C03G30120,DM8C04G10610,DM8C05G02450,DM8C05G05…	DM8C01G03530,DM8C01G03540,DM8C01G06510,DM8C01G06520,DM8C01G11570,DM8C01G20720,DM8C01G27210,DM8C01G31550,DM8C01G33380,DM8C01G36560,DM8C01G38590,DM8C01G39770,DM8C01G41050,DM8C02G02670,DM8C02G05600,DM8C02G06760,DM8C02G11810,DM8C02G14250,DM8C02G19350,DM8C02G21830,DM8C02G21890,DM8C02G22630,DM8C02G24090,DM8C02G26200,DM8C03G04980,DM8C03G24830,DM8C03G30120,DM8C04G10610,DM8C04G27210,DM8C05G02450,DM8C05G05…
GO:0009414	response to water deprivation	0.0004	1.7e-06	247	DM8C01G00730,DM8C01G00740,DM8C01G02390,DM8C01G02720,DM8C01G21690,DM8C01G23040,DM8C01G27100,DM8C01G31170,DM8C01G32910,DM8C01G34070,DM8C01G34080,DM8C01G34090,DM8C01G34100,DM8C01G36200,DM8C01G36950,DM8C01G37180,DM8C01G38290,DM8C01G41790,DM8C01G42250,DM8C01G43770,DM8C01G44210,DM8C01G44720,DM8C01G47990,DM8C01G48000,DM8C01G48360,DM8C01G49100,DM8C02G06470,DM8C02G08150,DM8C02G14880,DM8C02G16010,DM8C02G18…	2e-05	over	1.7e-06	over	0.0004	over	493	194	154.36	493	241	191.6	493	208	173.34	DM8C01G00730,DM8C01G00740,DM8C01G02390,DM8C01G02720,DM8C01G21690,DM8C01G23040,DM8C01G27100,DM8C01G31170,DM8C01G32910,DM8C01G34070,DM8C01G34080,DM8C01G34090,DM8C01G34100,DM8C01G36200,DM8C01G36950,DM8C01G37180,DM8C01G38290,DM8C01G41790,DM8C01G42250,DM8C01G44720,DM8C01G47990,DM8C01G48000,DM8C01G48360,DM8C01G49100,DM8C02G06470,DM8C02G08150,DM8C02G14880,DM8C02G16010,DM8C02G18200,DM8C02G23870,DM8C02G27…	DM8C01G00730,DM8C01G00740,DM8C01G02390,DM8C01G21690,DM8C01G23040,DM8C01G27100,DM8C01G31170,DM8C01G32910,DM8C01G34070,DM8C01G34080,DM8C01G34090,DM8C01G34100,DM8C01G36200,DM8C01G36950,DM8C01G37180,DM8C01G38290,DM8C01G41790,DM8C01G42250,DM8C01G43770,DM8C01G44210,DM8C01G44720,DM8C01G47990,DM8C01G48000,DM8C01G48360,DM8C01G49100,DM8C02G06470,DM8C02G08150,DM8C02G14880,DM8C02G16010,DM8C02G18200,DM8C02G23…	DM8C01G00730,DM8C01G00740,DM8C01G02390,DM8C01G21690,DM8C01G23040,DM8C01G27100,DM8C01G31170,DM8C01G32910,DM8C01G34070,DM8C01G34080,DM8C01G34090,DM8C01G34100,DM8C01G36200,DM8C01G36950,DM8C01G37180,DM8C01G38290,DM8C01G41790,DM8C01G42250,DM8C01G43770,DM8C01G44720,DM8C01G47990,DM8C01G48000,DM8C01G48360,DM8C01G49100,DM8C02G06470,DM8C02G08150,DM8C02G14880,DM8C02G16010,DM8C02G18200,DM8C02G23870,DM8C02G27…
GO:0015979	photosynthesis	0.0011	4e-05	113	DM8C01G00890,DM8C01G01630,DM8C01G22690,DM8C01G34030,DM8C01G41580,DM8C01G41610,DM8C01G42020,DM8C01G47820,DM8C02G03340,DM8C02G06520,DM8C02G07680,DM8C02G09260,DM8C02G13070,DM8C02G13080,DM8C02G14670,DM8C02G14700,DM8C02G19820,DM8C02G20400,DM8C02G20930,DM8C02G23880,DM8C02G25870,DM8C02G25890,DM8C02G25900,DM8C02G27350,DM8C02G29730,DM8C02G32700,DM8C02G32770,DM8C03G00760,DM8C03G00830,DM8C03G00850,DM8C03G00…	4e-05	over	0.00042	over	0.0011	over	227	98	71.07	227	112	88.22	227	101	79.81	DM8C01G00890,DM8C01G01630,DM8C01G22690,DM8C01G34030,DM8C01G41580,DM8C01G41610,DM8C01G47820,DM8C02G03340,DM8C02G06520,DM8C02G07680,DM8C02G09260,DM8C02G13070,DM8C02G13080,DM8C02G14670,DM8C02G14700,DM8C02G19820,DM8C02G20400,DM8C02G20930,DM8C02G23880,DM8C02G25870,DM8C02G25890,DM8C02G25900,DM8C02G27350,DM8C02G29730,DM8C02G32700,DM8C02G32770,DM8C03G00760,DM8C03G00830,DM8C03G04500,DM8C03G17700,DM8C03G21…	DM8C01G00890,DM8C01G01630,DM8C01G22690,DM8C01G34030,DM8C01G41580,DM8C01G41610,DM8C01G42020,DM8C01G47820,DM8C02G03340,DM8C02G06520,DM8C02G07680,DM8C02G09260,DM8C02G13070,DM8C02G13080,DM8C02G14670,DM8C02G14700,DM8C02G19820,DM8C02G20400,DM8C02G20930,DM8C02G23880,DM8C02G25870,DM8C02G25890,DM8C02G25900,DM8C02G27350,DM8C02G29730,DM8C02G32700,DM8C02G32770,DM8C03G00760,DM8C03G00830,DM8C03G00850,DM8C03G00…	DM8C01G00890,DM8C01G22690,DM8C01G34030,DM8C01G41580,DM8C01G41610,DM8C01G42020,DM8C01G47820,DM8C02G03340,DM8C02G06520,DM8C02G07680,DM8C02G09260,DM8C02G13070,DM8C02G13080,DM8C02G14670,DM8C02G14700,DM8C02G19820,DM8C02G20400,DM8C02G20930,DM8C02G23880,DM8C02G25870,DM8C02G25890,DM8C02G25900,DM8C02G27350,DM8C02G29730,DM8C02G32700,DM8C02G32770,DM8C03G00760,DM8C03G00830,DM8C03G00860,DM8C03G04500,DM8C03G17…
GO:0046686	response to cadmium ion	0.00021	1.9e-05	208	DM8C01G00030,DM8C01G00940,DM8C01G01830,DM8C01G03310,DM8C01G13780,DM8C01G21660,DM8C01G23830,DM8C01G25660,DM8C01G26200,DM8C01G27160,DM8C01G27400,DM8C01G27460,DM8C01G34540,DM8C01G34550,DM8C01G37340,DM8C01G39700,DM8C01G43040,DM8C01G43550,DM8C01G45320,DM8C01G48180,DM8C01G48490,DM8C02G01260,DM8C02G02090,DM8C02G04700,DM8C02G07560,DM8C02G07590,DM8C02G07800,DM8C02G09640,DM8C02G14180,DM8C02G18010,DM8C02G20…	4.3e-05	over	0.00021	over	1.9e-05	over	372	176	116.47	372	202	144.57	372	192	130.8	DM8C01G00030,DM8C01G00940,DM8C01G01830,DM8C01G21660,DM8C01G23830,DM8C01G25660,DM8C01G26200,DM8C01G27160,DM8C01G27400,DM8C01G27460,DM8C01G34540,DM8C01G34550,DM8C01G37340,DM8C01G39700,DM8C01G43040,DM8C01G43550,DM8C01G45320,DM8C01G48180,DM8C01G48490,DM8C02G01260,DM8C02G02090,DM8C02G04700,DM8C02G07590,DM8C02G14180,DM8C02G18010,DM8C02G20490,DM8C02G20680,DM8C02G20930,DM8C02G21620,DM8C02G22930,DM8C02G25…	DM8C01G00030,DM8C01G00940,DM8C01G01830,DM8C01G03310,DM8C01G21660,DM8C01G23830,DM8C01G25660,DM8C01G26200,DM8C01G27160,DM8C01G27400,DM8C01G27460,DM8C01G34540,DM8C01G34550,DM8C01G37340,DM8C01G39700,DM8C01G43040,DM8C01G43550,DM8C01G45320,DM8C01G48180,DM8C01G48490,DM8C02G01260,DM8C02G02090,DM8C02G04700,DM8C02G07590,DM8C02G07800,DM8C02G09640,DM8C02G14180,DM8C02G18010,DM8C02G20490,DM8C02G20680,DM8C02G20…	DM8C01G00030,DM8C01G00940,DM8C01G01830,DM8C01G03310,DM8C01G13780,DM8C01G21660,DM8C01G23830,DM8C01G25660,DM8C01G26200,DM8C01G27160,DM8C01G27400,DM8C01G27460,DM8C01G34540,DM8C01G34550,DM8C01G37340,DM8C01G39700,DM8C01G43040,DM8C01G43550,DM8C01G45320,DM8C01G48180,DM8C01G48490,DM8C02G01260,DM8C02G02090,DM8C02G04700,DM8C02G07560,DM8C02G07590,DM8C02G14180,DM8C02G18010,DM8C02G20490,DM8C02G20680,DM8C02G20…
GO:0035384	thioester biosynthetic process	0.0012	8.5e-05	15	DM8C01G17380,DM8C01G37980,DM8C02G04990,DM8C03G20750,DM8C04G04150,DM8C04G13750,DM8C05G06850,DM8C05G08730,DM8C05G23610,DM8C07G02310,DM8C07G14110,DM8C08G07420,DM8C11G05320,DM8C11G09870,DM8C12G28460	8.5e-05	over	0.0012	over	0.00042	over	20	15	6.26	20	15	7.77	20	15	7.03	DM8C01G17380,DM8C01G37980,DM8C02G04990,DM8C03G20750,DM8C04G04150,DM8C04G13750,DM8C05G06850,DM8C05G08730,DM8C05G23610,DM8C07G02310,DM8C07G14110,DM8C08G07420,DM8C11G05320,DM8C11G09870,DM8C12G28460	DM8C01G17380,DM8C01G37980,DM8C02G04990,DM8C03G20750,DM8C04G04150,DM8C04G13750,DM8C05G06850,DM8C05G08730,DM8C05G23610,DM8C07G02310,DM8C07G14110,DM8C08G07420,DM8C11G05320,DM8C11G09870,DM8C12G28460	DM8C01G17380,DM8C01G37980,DM8C02G04990,DM8C03G20750,DM8C04G04150,DM8C04G13750,DM8C05G06850,DM8C05G08730,DM8C05G23610,DM8C07G02310,DM8C07G14110,DM8C08G07420,DM8C11G05320,DM8C11G09870,DM8C12G28460
GO:0022613	ribonucleoprotein complex biogenesis	0.00642	9e-05	223	DM8C01G01590,DM8C01G01720,DM8C01G01820,DM8C01G03530,DM8C01G03540,DM8C01G06510,DM8C01G06520,DM8C01G09390,DM8C01G11570,DM8C01G19680,DM8C01G20720,DM8C01G23520,DM8C01G23780,DM8C01G24570,DM8C01G27210,DM8C01G31550,DM8C01G33380,DM8C01G34220,DM8C01G34350,DM8C01G34470,DM8C01G34800,DM8C01G36560,DM8C01G37390,DM8C01G38590,DM8C01G39430,DM8C01G39770,DM8C01G40000,DM8C01G41050,DM8C01G41130,DM8C01G41150,DM8C01G43…	9e-05	over	0.00642	over	0.00019	over	486	181	152.16	486	209	188.88	486	203	170.88	DM8C01G01720,DM8C01G03530,DM8C01G03540,DM8C01G06510,DM8C01G06520,DM8C01G09390,DM8C01G19680,DM8C01G23520,DM8C01G24570,DM8C01G27210,DM8C01G31550,DM8C01G33380,DM8C01G34220,DM8C01G34350,DM8C01G34470,DM8C01G36560,DM8C01G37390,DM8C01G38590,DM8C01G39430,DM8C01G39770,DM8C01G40000,DM8C01G41050,DM8C01G41130,DM8C01G41150,DM8C01G45100,DM8C01G47330,DM8C01G47740,DM8C02G02670,DM8C02G05600,DM8C02G06760,DM8C02G08…	DM8C01G01720,DM8C01G01820,DM8C01G03530,DM8C01G03540,DM8C01G06510,DM8C01G06520,DM8C01G09390,DM8C01G11570,DM8C01G19680,DM8C01G20720,DM8C01G23520,DM8C01G23780,DM8C01G24570,DM8C01G27210,DM8C01G31550,DM8C01G33380,DM8C01G34220,DM8C01G34350,DM8C01G34470,DM8C01G34800,DM8C01G36560,DM8C01G37390,DM8C01G38590,DM8C01G39430,DM8C01G39770,DM8C01G40000,DM8C01G41050,DM8C01G41130,DM8C01G41150,DM8C01G43500,DM8C01G45…	DM8C01G01590,DM8C01G01720,DM8C01G03530,DM8C01G03540,DM8C01G06510,DM8C01G06520,DM8C01G09390,DM8C01G11570,DM8C01G19680,DM8C01G20720,DM8C01G23520,DM8C01G24570,DM8C01G27210,DM8C01G31550,DM8C01G33380,DM8C01G34220,DM8C01G34350,DM8C01G34470,DM8C01G34800,DM8C01G36560,DM8C01G37390,DM8C01G38590,DM8C01G39430,DM8C01G39770,DM8C01G41050,DM8C01G41130,DM8C01G41150,DM8C01G45100,DM8C01G47330,DM8C01G47740,DM8C02G02…
GO:0009409	response to cold	0.00024	3.6e-06	269	DM8C01G03090,DM8C01G16590,DM8C01G21480,DM8C01G22690,DM8C01G23040,DM8C01G26480,DM8C01G27090,DM8C01G29660,DM8C01G30260,DM8C01G30270,DM8C01G30470,DM8C01G30540,DM8C01G31000,DM8C01G31460,DM8C01G34070,DM8C01G34080,DM8C01G34090,DM8C01G34100,DM8C01G34400,DM8C01G38290,DM8C01G38450,DM8C01G38460,DM8C01G41410,DM8C01G41790,DM8C01G45470,DM8C01G45520,DM8C01G45700,DM8C01G47220,DM8C01G47990,DM8C01G48000,DM8C01G49…	0.00011	over	3.6e-06	over	0.00024	over	557	212	174.39	557	267	216.47	557	234	195.84	DM8C01G03090,DM8C01G16590,DM8C01G21480,DM8C01G22690,DM8C01G23040,DM8C01G26480,DM8C01G27090,DM8C01G30260,DM8C01G30270,DM8C01G30540,DM8C01G34070,DM8C01G34080,DM8C01G34090,DM8C01G34100,DM8C01G38290,DM8C01G38450,DM8C01G38460,DM8C01G41410,DM8C01G41790,DM8C01G45470,DM8C01G47220,DM8C01G47990,DM8C01G48000,DM8C01G49100,DM8C02G06470,DM8C02G07670,DM8C02G08300,DM8C02G10500,DM8C02G14880,DM8C02G18200,DM8C02G23…	DM8C01G03090,DM8C01G16590,DM8C01G21480,DM8C01G22690,DM8C01G23040,DM8C01G26480,DM8C01G27090,DM8C01G29660,DM8C01G30260,DM8C01G30270,DM8C01G30470,DM8C01G30540,DM8C01G31000,DM8C01G34070,DM8C01G34080,DM8C01G34090,DM8C01G34100,DM8C01G34400,DM8C01G38290,DM8C01G38450,DM8C01G38460,DM8C01G41410,DM8C01G41790,DM8C01G45470,DM8C01G45520,DM8C01G45700,DM8C01G47220,DM8C01G47990,DM8C01G48000,DM8C01G49100,DM8C02G06…	DM8C01G03090,DM8C01G16590,DM8C01G21480,DM8C01G22690,DM8C01G23040,DM8C01G26480,DM8C01G27090,DM8C01G30260,DM8C01G30270,DM8C01G30540,DM8C01G31000,DM8C01G31460,DM8C01G34070,DM8C01G34080,DM8C01G34090,DM8C01G34100,DM8C01G38290,DM8C01G38450,DM8C01G41410,DM8C01G41790,DM8C01G45470,DM8C01G45520,DM8C01G45700,DM8C01G47220,DM8C01G47990,DM8C01G48000,DM8C01G49100,DM8C02G06470,DM8C02G07670,DM8C02G08300,DM8C02G10…
GO:0006355	regulation of DNA-templated transcription	0.00498	0.00011	809	DM8C01G00100,DM8C01G00180,DM8C01G00480,DM8C01G00700,DM8C01G02830,DM8C01G03120,DM8C01G03260,DM8C01G03270,DM8C01G03690,DM8C01G03730,DM8C01G04380,DM8C01G05050,DM8C01G05320,DM8C01G05440,DM8C01G06040,DM8C01G06940,DM8C01G16380,DM8C01G17000,DM8C01G17370,DM8C01G17980,DM8C01G18570,DM8C01G19930,DM8C01G20230,DM8C01G20350,DM8C01G20520,DM8C01G22760,DM8C01G22800,DM8C01G22920,DM8C01G25060,DM8C01G25170,DM8C01G25…	0.00011	under	0.00251	under	0.00498	over	2040	619	638.71	2040	775	792.82	2040	719	717.27	DM8C01G00100,DM8C01G00180,DM8C01G00480,DM8C01G00700,DM8C01G02830,DM8C01G03260,DM8C01G03270,DM8C01G03690,DM8C01G03730,DM8C01G04380,DM8C01G05050,DM8C01G06040,DM8C01G06940,DM8C01G16380,DM8C01G17000,DM8C01G17370,DM8C01G20230,DM8C01G20350,DM8C01G20520,DM8C01G22760,DM8C01G22800,DM8C01G22920,DM8C01G25060,DM8C01G25170,DM8C01G25880,DM8C01G26480,DM8C01G28060,DM8C01G28420,DM8C01G28710,DM8C01G28890,DM8C01G28…	DM8C01G00100,DM8C01G00180,DM8C01G00480,DM8C01G00700,DM8C01G02830,DM8C01G03120,DM8C01G03260,DM8C01G03270,DM8C01G03690,DM8C01G03730,DM8C01G04380,DM8C01G05050,DM8C01G05320,DM8C01G05440,DM8C01G06040,DM8C01G06940,DM8C01G16380,DM8C01G17000,DM8C01G17370,DM8C01G17980,DM8C01G19930,DM8C01G20230,DM8C01G20350,DM8C01G20520,DM8C01G22760,DM8C01G22800,DM8C01G22920,DM8C01G25060,DM8C01G25170,DM8C01G25880,DM8C01G26…	DM8C01G00100,DM8C01G00180,DM8C01G00480,DM8C01G00700,DM8C01G02830,DM8C01G03260,DM8C01G03270,DM8C01G03690,DM8C01G03730,DM8C01G04380,DM8C01G05050,DM8C01G05320,DM8C01G06040,DM8C01G06940,DM8C01G16380,DM8C01G17000,DM8C01G17370,DM8C01G17980,DM8C01G18570,DM8C01G19930,DM8C01G20230,DM8C01G20350,DM8C01G20520,DM8C01G22760,DM8C01G22800,DM8C01G22920,DM8C01G25060,DM8C01G25170,DM8C01G25880,DM8C01G26480,DM8C01G28…
GO:0006082	organic acid metabolic process	0.00103	9.1e-05	599	DM8C01G00180,DM8C01G00940,DM8C01G01830,DM8C01G01990,DM8C01G02010,DM8C01G03310,DM8C01G03350,DM8C01G05750,DM8C01G07650,DM8C01G08620,DM8C01G12700,DM8C01G13460,DM8C01G17290,DM8C01G17380,DM8C01G20590,DM8C01G20800,DM8C01G21330,DM8C01G21660,DM8C01G22940,DM8C01G22980,DM8C01G23320,DM8C01G24160,DM8C01G26200,DM8C01G27090,DM8C01G27130,DM8C01G27510,DM8C01G28390,DM8C01G28930,DM8C01G29370,DM8C01G29380,DM8C01G29…	0.00012	over	9.1e-05	over	0.00103	over	1319	470	412.97	1319	576	512.62	1319	512	463.77	DM8C01G00180,DM8C01G00940,DM8C01G01830,DM8C01G02010,DM8C01G03350,DM8C01G08620,DM8C01G12700,DM8C01G13460,DM8C01G17290,DM8C01G17380,DM8C01G20590,DM8C01G20800,DM8C01G21330,DM8C01G21660,DM8C01G22980,DM8C01G23320,DM8C01G26200,DM8C01G27090,DM8C01G27130,DM8C01G27510,DM8C01G28390,DM8C01G28930,DM8C01G29370,DM8C01G29380,DM8C01G30300,DM8C01G30540,DM8C01G30620,DM8C01G31030,DM8C01G31200,DM8C01G33920,DM8C01G34…	DM8C01G00180,DM8C01G00940,DM8C01G01830,DM8C01G01990,DM8C01G02010,DM8C01G03310,DM8C01G03350,DM8C01G07650,DM8C01G08620,DM8C01G12700,DM8C01G13460,DM8C01G17290,DM8C01G17380,DM8C01G20590,DM8C01G20800,DM8C01G21330,DM8C01G21660,DM8C01G22940,DM8C01G22980,DM8C01G23320,DM8C01G24160,DM8C01G26200,DM8C01G27090,DM8C01G27130,DM8C01G27510,DM8C01G28390,DM8C01G28930,DM8C01G29370,DM8C01G29380,DM8C01G29730,DM8C01G30…	DM8C01G00180,DM8C01G00940,DM8C01G01830,DM8C01G01990,DM8C01G02010,DM8C01G03310,DM8C01G03350,DM8C01G05750,DM8C01G08620,DM8C01G12700,DM8C01G13460,DM8C01G17290,DM8C01G17380,DM8C01G20800,DM8C01G21330,DM8C01G21660,DM8C01G22980,DM8C01G23320,DM8C01G26200,DM8C01G27090,DM8C01G27510,DM8C01G28390,DM8C01G28930,DM8C01G29370,DM8C01G29380,DM8C01G29730,DM8C01G30300,DM8C01G30540,DM8C01G30620,DM8C01G31030,DM8C01G31…
GO:0008202	steroid metabolic process	0.00915	0.00018	64	DM8C01G00500,DM8C01G03760,DM8C01G24820,DM8C01G27130,DM8C01G29520,DM8C01G35590,DM8C01G36820,DM8C01G39560,DM8C01G44860,DM8C01G45820,DM8C01G47070,DM8C02G08030,DM8C02G14260,DM8C02G24600,DM8C02G26140,DM8C02G30520,DM8C03G36720,DM8C04G01980,DM8C04G08400,DM8C04G23850,DM8C04G25770,DM8C04G30620,DM8C04G30930,DM8C04G32430,DM8C04G34480,DM8C04G34490,DM8C04G36790,DM8C05G15200,DM8C05G17430,DM8C06G03790,DM8C06G04…	0.00018	over	0.00489	over	0.00915	over	128	55	40.08	128	60	49.75	128	54	45.01	DM8C01G00500,DM8C01G03760,DM8C01G24820,DM8C01G27130,DM8C01G29520,DM8C01G36820,DM8C01G39560,DM8C01G44860,DM8C01G45820,DM8C01G47070,DM8C02G08030,DM8C02G14260,DM8C02G24600,DM8C02G26140,DM8C02G30520,DM8C03G36720,DM8C04G08400,DM8C04G23850,DM8C04G30620,DM8C04G30930,DM8C04G32430,DM8C04G34490,DM8C04G36790,DM8C05G15200,DM8C05G17430,DM8C06G03790,DM8C06G04690,DM8C06G18800,DM8C06G28980,DM8C06G31230,DM8C06G32…	DM8C01G00500,DM8C01G03760,DM8C01G24820,DM8C01G27130,DM8C01G29520,DM8C01G35590,DM8C01G36820,DM8C01G39560,DM8C01G44860,DM8C01G45820,DM8C01G47070,DM8C02G08030,DM8C02G14260,DM8C02G24600,DM8C02G26140,DM8C02G30520,DM8C03G36720,DM8C04G01980,DM8C04G25770,DM8C04G30620,DM8C04G30930,DM8C04G32430,DM8C04G34480,DM8C04G34490,DM8C04G36790,DM8C05G15200,DM8C05G17430,DM8C06G03790,DM8C06G04690,DM8C06G18800,DM8C06G28…	DM8C01G00500,DM8C01G03760,DM8C01G24820,DM8C01G29520,DM8C01G36820,DM8C01G39560,DM8C01G44860,DM8C01G45820,DM8C01G47070,DM8C02G08030,DM8C02G14260,DM8C02G24600,DM8C02G26140,DM8C02G30520,DM8C03G36720,DM8C04G08400,DM8C04G23850,DM8C04G30620,DM8C04G30930,DM8C04G32430,DM8C04G34480,DM8C04G34490,DM8C04G36790,DM8C05G15200,DM8C05G17430,DM8C06G03790,DM8C06G04690,DM8C06G18800,DM8C06G28980,DM8C06G31230,DM8C06G32…
GO:0090351	seedling development	0.01754	4.6e-05	139	DM8C01G36500,DM8C01G41520,DM8C01G44210,DM8C01G46280,DM8C02G02420,DM8C02G06980,DM8C02G10500,DM8C02G16730,DM8C02G16740,DM8C02G16790,DM8C02G16800,DM8C02G16870,DM8C02G16880,DM8C02G16890,DM8C02G16920,DM8C02G16940,DM8C02G17240,DM8C02G17260,DM8C02G17270,DM8C02G17290,DM8C02G17300,DM8C02G20110,DM8C02G23760,DM8C02G24640,DM8C02G24670,DM8C02G25520,DM8C02G27970,DM8C02G28590,DM8C02G29340,DM8C02G31510,DM8C03G02…	0.00021	over	4.6e-05	over	0.01754	over	283	109	88.61	283	134	109.98	283	113	99.5	DM8C01G36500,DM8C01G46280,DM8C02G02420,DM8C02G06980,DM8C02G10500,DM8C02G16740,DM8C02G16790,DM8C02G16800,DM8C02G16870,DM8C02G16880,DM8C02G16890,DM8C02G16920,DM8C02G16940,DM8C02G17240,DM8C02G17270,DM8C02G17300,DM8C02G24670,DM8C02G25520,DM8C02G27970,DM8C02G29340,DM8C02G31510,DM8C03G02270,DM8C03G02840,DM8C03G03910,DM8C03G03930,DM8C03G05710,DM8C03G09180,DM8C03G12220,DM8C03G18460,DM8C03G22970,DM8C03G26…	DM8C01G36500,DM8C01G41520,DM8C01G44210,DM8C01G46280,DM8C02G02420,DM8C02G06980,DM8C02G10500,DM8C02G16730,DM8C02G16740,DM8C02G16790,DM8C02G16800,DM8C02G16870,DM8C02G16880,DM8C02G16890,DM8C02G16920,DM8C02G16940,DM8C02G17240,DM8C02G17260,DM8C02G17270,DM8C02G17290,DM8C02G17300,DM8C02G20110,DM8C02G23760,DM8C02G24640,DM8C02G24670,DM8C02G25520,DM8C02G27970,DM8C02G28590,DM8C02G29340,DM8C02G31510,DM8C03G02…	DM8C01G36500,DM8C01G41520,DM8C01G46280,DM8C02G02420,DM8C02G06980,DM8C02G10500,DM8C02G16740,DM8C02G16800,DM8C02G16870,DM8C02G16880,DM8C02G16920,DM8C02G16940,DM8C02G17300,DM8C02G20110,DM8C02G23760,DM8C02G24640,DM8C02G24670,DM8C02G25520,DM8C02G27970,DM8C02G28590,DM8C02G29340,DM8C02G31510,DM8C03G02270,DM8C03G02840,DM8C03G03930,DM8C03G05710,DM8C03G09180,DM8C03G12220,DM8C03G18460,DM8C03G22970,DM8C03G26…
GO:0030244	cellulose biosynthetic process	0.0005	1.2e-05	33	DM8C01G23880,DM8C01G24780,DM8C01G27500,DM8C01G38580,DM8C02G16010,DM8C03G12810,DM8C04G08410,DM8C04G09910,DM8C04G17150,DM8C04G21200,DM8C04G26270,DM8C05G08940,DM8C06G09690,DM8C07G01080,DM8C07G07020,DM8C07G07030,DM8C07G17460,DM8C07G27420,DM8C08G12370,DM8C09G01360,DM8C09G06940,DM8C09G22250,DM8C09G32290,DM8C10G19890,DM8C10G26990,DM8C10G28930,DM8C11G08570,DM8C12G08890,DM8C12G09230,DM8C12G09240,DM8C12G09…	0.00022	over	1.2e-05	over	0.0005	over	46	25	14.4	46	33	17.88	46	30	16.17	DM8C01G27500,DM8C01G38580,DM8C02G16010,DM8C03G12810,DM8C04G08410,DM8C04G17150,DM8C05G08940,DM8C06G09690,DM8C07G01080,DM8C07G07020,DM8C07G07030,DM8C08G12370,DM8C09G06940,DM8C09G22250,DM8C09G32290,DM8C10G19890,DM8C10G26990,DM8C10G28930,DM8C11G08570,DM8C12G08890,DM8C12G09230,DM8C12G09240,DM8C12G09900,DM8C12G09910,DM8C12G27980	DM8C01G23880,DM8C01G24780,DM8C01G27500,DM8C01G38580,DM8C02G16010,DM8C03G12810,DM8C04G08410,DM8C04G09910,DM8C04G17150,DM8C04G21200,DM8C04G26270,DM8C05G08940,DM8C06G09690,DM8C07G01080,DM8C07G07020,DM8C07G07030,DM8C07G17460,DM8C07G27420,DM8C08G12370,DM8C09G01360,DM8C09G06940,DM8C09G22250,DM8C09G32290,DM8C10G19890,DM8C10G26990,DM8C10G28930,DM8C11G08570,DM8C12G08890,DM8C12G09230,DM8C12G09240,DM8C12G09…	DM8C01G23880,DM8C01G24780,DM8C01G27500,DM8C01G38580,DM8C02G16010,DM8C03G12810,DM8C04G08410,DM8C04G09910,DM8C04G17150,DM8C04G21200,DM8C04G26270,DM8C05G08940,DM8C06G09690,DM8C07G01080,DM8C07G07020,DM8C07G07030,DM8C07G27420,DM8C08G12370,DM8C09G06940,DM8C09G22250,DM8C09G32290,DM8C10G19890,DM8C10G28930,DM8C11G08570,DM8C12G08890,DM8C12G09230,DM8C12G09240,DM8C12G09900,DM8C12G09910,DM8C12G27980
GO:0045037	protein import into chloroplast stroma	0.01745	0.00023	15	DM8C01G44200,DM8C03G29170,DM8C03G33150,DM8C04G24360,DM8C05G01600,DM8C05G25780,DM8C06G04260,DM8C06G31170,DM8C07G28380,DM8C09G08600,DM8C09G12850,DM8C09G23660,DM8C11G11660,DM8C11G12110,DM8C11G21300	0.00023	over	0.01745	over	0.00551	over	20	15	6.26	20	14	7.77	20	14	7.03	DM8C01G44200,DM8C03G29170,DM8C03G33150,DM8C04G24360,DM8C05G01600,DM8C05G25780,DM8C06G04260,DM8C06G31170,DM8C07G28380,DM8C09G08600,DM8C09G12850,DM8C09G23660,DM8C11G11660,DM8C11G12110,DM8C11G21300	DM8C01G44200,DM8C03G29170,DM8C03G33150,DM8C05G01600,DM8C05G25780,DM8C06G04260,DM8C06G31170,DM8C07G28380,DM8C09G08600,DM8C09G12850,DM8C09G23660,DM8C11G11660,DM8C11G12110,DM8C11G21300	DM8C01G44200,DM8C03G29170,DM8C03G33150,DM8C05G01600,DM8C05G25780,DM8C06G04260,DM8C06G31170,DM8C07G28380,DM8C09G08600,DM8C09G12850,DM8C09G23660,DM8C11G11660,DM8C11G12110,DM8C11G21300
GO:1902600	proton transmembrane transport	0.0199	0.00026	53	DM8C01G07480,DM8C01G20540,DM8C01G21220,DM8C01G27160,DM8C01G29390,DM8C01G34890,DM8C01G46890,DM8C01G49110,DM8C02G07380,DM8C02G07400,DM8C02G11340,DM8C02G19180,DM8C02G20400,DM8C02G24270,DM8C02G26120,DM8C02G32210,DM8C02G33980,DM8C03G02320,DM8C03G09590,DM8C03G20500,DM8C04G34960,DM8C04G36660,DM8C05G21580,DM8C05G25790,DM8C06G03230,DM8C06G21540,DM8C06G23340,DM8C06G23410,DM8C06G25860,DM8C06G25870,DM8C06G28…	0.00026	over	0.0199	over	0.00194	over	120	47	37.57	120	51	46.64	120	52	42.19	DM8C01G07480,DM8C01G20540,DM8C01G21220,DM8C01G27160,DM8C01G34890,DM8C01G46890,DM8C01G49110,DM8C02G07400,DM8C02G11340,DM8C02G20400,DM8C02G24270,DM8C02G26120,DM8C02G32210,DM8C02G33980,DM8C03G02320,DM8C03G09590,DM8C03G20500,DM8C04G34960,DM8C04G36660,DM8C05G21580,DM8C06G03230,DM8C06G21540,DM8C06G23340,DM8C06G23410,DM8C06G25860,DM8C06G25870,DM8C06G28350,DM8C07G00120,DM8C07G01240,DM8C07G02500,DM8C07G24…	DM8C01G07480,DM8C01G21220,DM8C01G27160,DM8C01G29390,DM8C01G34890,DM8C01G46890,DM8C01G49110,DM8C02G07400,DM8C02G11340,DM8C02G19180,DM8C02G20400,DM8C02G24270,DM8C02G26120,DM8C02G32210,DM8C02G33980,DM8C03G02320,DM8C03G09590,DM8C03G20500,DM8C04G34960,DM8C04G36660,DM8C05G21580,DM8C05G25790,DM8C06G03230,DM8C06G21540,DM8C06G23340,DM8C06G23410,DM8C06G25860,DM8C06G25870,DM8C06G28350,DM8C07G00120,DM8C07G01…	DM8C01G07480,DM8C01G20540,DM8C01G21220,DM8C01G27160,DM8C01G29390,DM8C01G34890,DM8C01G46890,DM8C01G49110,DM8C02G07380,DM8C02G07400,DM8C02G11340,DM8C02G19180,DM8C02G20400,DM8C02G24270,DM8C02G26120,DM8C02G32210,DM8C02G33980,DM8C03G02320,DM8C03G09590,DM8C03G20500,DM8C04G34960,DM8C04G36660,DM8C05G21580,DM8C05G25790,DM8C06G03230,DM8C06G21540,DM8C06G23340,DM8C06G23410,DM8C06G25860,DM8C06G25870,DM8C06G28…
GO:0006364	rRNA processing	0.00044	2.8e-05	109	DM8C01G01590,DM8C01G01720,DM8C01G01820,DM8C01G11570,DM8C01G19680,DM8C01G23520,DM8C01G24570,DM8C01G34220,DM8C01G34350,DM8C01G34470,DM8C01G37390,DM8C01G39430,DM8C01G40000,DM8C01G43500,DM8C01G45100,DM8C01G47740,DM8C02G02670,DM8C02G03370,DM8C02G05600,DM8C02G10940,DM8C02G12960,DM8C02G13420,DM8C02G13810,DM8C02G14250,DM8C02G19350,DM8C02G21700,DM8C02G21830,DM8C02G23510,DM8C02G30850,DM8C02G32990,DM8C03G08…	0.00029	over	2.8e-05	over	0.00044	over	246	85	77.02	246	103	95.61	246	94	86.49	DM8C01G01720,DM8C01G19680,DM8C01G23520,DM8C01G24570,DM8C01G34220,DM8C01G34350,DM8C01G34470,DM8C01G37390,DM8C01G39430,DM8C01G40000,DM8C01G45100,DM8C01G47740,DM8C02G02670,DM8C02G05600,DM8C02G12960,DM8C02G13420,DM8C02G14250,DM8C02G19350,DM8C02G21700,DM8C02G21830,DM8C02G23510,DM8C02G30850,DM8C02G32990,DM8C03G18940,DM8C03G24830,DM8C03G27260,DM8C03G34270,DM8C04G06500,DM8C04G10610,DM8C04G22670,DM8C04G27…	DM8C01G01720,DM8C01G01820,DM8C01G11570,DM8C01G19680,DM8C01G23520,DM8C01G24570,DM8C01G34220,DM8C01G34350,DM8C01G34470,DM8C01G37390,DM8C01G39430,DM8C01G40000,DM8C01G43500,DM8C01G45100,DM8C01G47740,DM8C02G02670,DM8C02G03370,DM8C02G05600,DM8C02G10940,DM8C02G12960,DM8C02G13420,DM8C02G13810,DM8C02G14250,DM8C02G19350,DM8C02G21700,DM8C02G21830,DM8C02G23510,DM8C02G30850,DM8C02G32990,DM8C03G08970,DM8C03G18…	DM8C01G01590,DM8C01G01720,DM8C01G11570,DM8C01G19680,DM8C01G23520,DM8C01G24570,DM8C01G34220,DM8C01G34350,DM8C01G34470,DM8C01G37390,DM8C01G39430,DM8C01G45100,DM8C01G47740,DM8C02G02670,DM8C02G05600,DM8C02G12960,DM8C02G13420,DM8C02G14250,DM8C02G19350,DM8C02G21700,DM8C02G21830,DM8C02G23510,DM8C02G30850,DM8C02G32990,DM8C03G18940,DM8C03G24830,DM8C03G27260,DM8C03G34270,DM8C03G37810,DM8C04G06500,DM8C04G10…
GO:0051453	regulation of intracellular pH	0.00552	0.0003	21	DM8C01G16130,DM8C01G20540,DM8C01G32670,DM8C01G34890,DM8C01G46890,DM8C01G48490,DM8C02G24270,DM8C03G35020,DM8C04G34960,DM8C06G23340,DM8C06G25870,DM8C07G00120,DM8C07G01240,DM8C08G01720,DM8C10G16930,DM8C10G16940,DM8C10G16950,DM8C10G17970,DM8C10G25980,DM8C11G00600,DM8C11G25740	0.0003	over	0.00552	over	0.00047	over	36	20	11.27	36	20	13.99	36	21	12.66	DM8C01G16130,DM8C01G20540,DM8C01G34890,DM8C01G46890,DM8C01G48490,DM8C02G24270,DM8C03G35020,DM8C04G34960,DM8C06G23340,DM8C06G25870,DM8C07G00120,DM8C07G01240,DM8C08G01720,DM8C10G16930,DM8C10G16940,DM8C10G16950,DM8C10G17970,DM8C10G25980,DM8C11G00600,DM8C11G25740	DM8C01G16130,DM8C01G32670,DM8C01G34890,DM8C01G46890,DM8C01G48490,DM8C02G24270,DM8C03G35020,DM8C04G34960,DM8C06G23340,DM8C06G25870,DM8C07G00120,DM8C07G01240,DM8C08G01720,DM8C10G16930,DM8C10G16940,DM8C10G16950,DM8C10G17970,DM8C10G25980,DM8C11G00600,DM8C11G25740	DM8C01G16130,DM8C01G20540,DM8C01G32670,DM8C01G34890,DM8C01G46890,DM8C01G48490,DM8C02G24270,DM8C03G35020,DM8C04G34960,DM8C06G23340,DM8C06G25870,DM8C07G00120,DM8C07G01240,DM8C08G01720,DM8C10G16930,DM8C10G16940,DM8C10G16950,DM8C10G17970,DM8C10G25980,DM8C11G00600,DM8C11G25740
GO:0006520	amino acid metabolic process	0.00033	4.1e-05	212	DM8C01G03350,DM8C01G05750,DM8C01G07650,DM8C01G21330,DM8C01G21660,DM8C01G23320,DM8C01G27090,DM8C01G28390,DM8C01G29370,DM8C01G29380,DM8C01G30470,DM8C01G30540,DM8C01G34530,DM8C01G34540,DM8C01G34550,DM8C01G35060,DM8C01G35260,DM8C01G38470,DM8C01G40010,DM8C01G44620,DM8C01G45520,DM8C01G46710,DM8C01G47220,DM8C01G47760,DM8C01G48800,DM8C01G49170,DM8C02G04650,DM8C02G09110,DM8C02G10080,DM8C02G12050,DM8C02G12…	0.00033	over	0.0001	over	4.1e-05	over	432	166	135.26	432	204	167.89	432	189	151.89	DM8C01G03350,DM8C01G21330,DM8C01G21660,DM8C01G23320,DM8C01G27090,DM8C01G28390,DM8C01G29370,DM8C01G29380,DM8C01G30540,DM8C01G34530,DM8C01G34540,DM8C01G34550,DM8C01G35060,DM8C01G35260,DM8C01G40010,DM8C01G44620,DM8C01G46710,DM8C01G47220,DM8C01G47760,DM8C01G48800,DM8C01G49170,DM8C02G04650,DM8C02G09110,DM8C02G10080,DM8C02G12050,DM8C02G12150,DM8C02G20500,DM8C02G20610,DM8C02G20790,DM8C02G22930,DM8C02G23…	DM8C01G03350,DM8C01G07650,DM8C01G21330,DM8C01G21660,DM8C01G23320,DM8C01G27090,DM8C01G28390,DM8C01G29370,DM8C01G29380,DM8C01G30470,DM8C01G30540,DM8C01G34530,DM8C01G34540,DM8C01G34550,DM8C01G35060,DM8C01G35260,DM8C01G38470,DM8C01G40010,DM8C01G44620,DM8C01G45520,DM8C01G46710,DM8C01G47220,DM8C01G47760,DM8C01G48800,DM8C01G49170,DM8C02G04650,DM8C02G09110,DM8C02G10080,DM8C02G12050,DM8C02G12150,DM8C02G17…	DM8C01G03350,DM8C01G05750,DM8C01G21330,DM8C01G21660,DM8C01G23320,DM8C01G27090,DM8C01G28390,DM8C01G29370,DM8C01G29380,DM8C01G30540,DM8C01G34530,DM8C01G34540,DM8C01G34550,DM8C01G35060,DM8C01G35260,DM8C01G38470,DM8C01G40010,DM8C01G44620,DM8C01G45520,DM8C01G46710,DM8C01G47220,DM8C01G47760,DM8C01G48800,DM8C01G49170,DM8C02G04650,DM8C02G09110,DM8C02G10080,DM8C02G12050,DM8C02G12150,DM8C02G20500,DM8C02G20…
GO:0072596	establishment of protein localization to chloroplast	0.04543	0.00037	27	DM8C01G33890,DM8C01G39700,DM8C01G40450,DM8C01G44200,DM8C01G47950,DM8C02G32220,DM8C02G33460,DM8C03G14250,DM8C03G18900,DM8C03G29170,DM8C03G33150,DM8C04G24360,DM8C05G01600,DM8C05G25780,DM8C06G04260,DM8C06G31170,DM8C07G26930,DM8C07G28380,DM8C09G08600,DM8C09G12850,DM8C09G23660,DM8C11G11660,DM8C11G12110,DM8C11G20520,DM8C11G21300,DM8C12G26370,DM8sca85G00110	0.00037	over	0.04543	over	0.00754	over	46	25	14.4	46	25	17.88	46	25	16.17	DM8C01G33890,DM8C01G39700,DM8C01G40450,DM8C01G44200,DM8C02G32220,DM8C02G33460,DM8C03G14250,DM8C03G18900,DM8C03G29170,DM8C03G33150,DM8C04G24360,DM8C05G01600,DM8C05G25780,DM8C06G04260,DM8C06G31170,DM8C07G26930,DM8C07G28380,DM8C09G08600,DM8C09G12850,DM8C09G23660,DM8C11G11660,DM8C11G12110,DM8C11G20520,DM8C11G21300,DM8C12G26370	DM8C01G33890,DM8C01G39700,DM8C01G40450,DM8C01G44200,DM8C02G32220,DM8C02G33460,DM8C03G14250,DM8C03G18900,DM8C03G29170,DM8C03G33150,DM8C05G01600,DM8C05G25780,DM8C06G04260,DM8C06G31170,DM8C07G26930,DM8C07G28380,DM8C09G08600,DM8C09G12850,DM8C09G23660,DM8C11G11660,DM8C11G12110,DM8C11G20520,DM8C11G21300,DM8C12G26370,DM8sca85G00110	DM8C01G33890,DM8C01G39700,DM8C01G40450,DM8C01G44200,DM8C01G47950,DM8C02G32220,DM8C02G33460,DM8C03G14250,DM8C03G18900,DM8C03G29170,DM8C03G33150,DM8C05G01600,DM8C05G25780,DM8C06G04260,DM8C06G31170,DM8C07G26930,DM8C07G28380,DM8C09G08600,DM8C09G12850,DM8C09G23660,DM8C11G11660,DM8C11G12110,DM8C11G20520,DM8C11G21300,DM8C12G26370
GO:0006753	nucleoside phosphate metabolic process	0.00334	0.00017	140	DM8C01G00940,DM8C01G02300,DM8C01G03310,DM8C01G03750,DM8C01G05400,DM8C01G07360,DM8C01G13460,DM8C01G14960,DM8C01G17380,DM8C01G23090,DM8C01G26740,DM8C01G27380,DM8C01G28070,DM8C01G28930,DM8C01G31030,DM8C01G33450,DM8C01G34590,DM8C01G35590,DM8C01G36940,DM8C01G37980,DM8C01G46890,DM8C01G47310,DM8C01G47820,DM8C01G48490,DM8C02G01260,DM8C02G04990,DM8C02G15870,DM8C02G19130,DM8C02G20400,DM8C02G25270,DM8C02G25…	0.0004	over	0.00334	over	0.00017	over	302	118	94.55	302	139	117.37	302	134	106.18	DM8C01G00940,DM8C01G02300,DM8C01G03750,DM8C01G05400,DM8C01G13460,DM8C01G14960,DM8C01G17380,DM8C01G26740,DM8C01G27380,DM8C01G28070,DM8C01G28930,DM8C01G31030,DM8C01G34590,DM8C01G36940,DM8C01G37980,DM8C01G46890,DM8C01G47310,DM8C01G47820,DM8C01G48490,DM8C02G01260,DM8C02G04990,DM8C02G15870,DM8C02G19130,DM8C02G20400,DM8C02G25270,DM8C02G27200,DM8C02G30940,DM8C02G32210,DM8C02G33550,DM8C02G34010,DM8C02G34…	DM8C01G00940,DM8C01G02300,DM8C01G03310,DM8C01G03750,DM8C01G05400,DM8C01G07360,DM8C01G13460,DM8C01G14960,DM8C01G17380,DM8C01G23090,DM8C01G26740,DM8C01G27380,DM8C01G28070,DM8C01G28930,DM8C01G31030,DM8C01G33450,DM8C01G34590,DM8C01G35590,DM8C01G36940,DM8C01G37980,DM8C01G46890,DM8C01G47310,DM8C01G47820,DM8C01G48490,DM8C02G01260,DM8C02G04990,DM8C02G15870,DM8C02G19130,DM8C02G20400,DM8C02G25270,DM8C02G25…	DM8C01G00940,DM8C01G02300,DM8C01G03310,DM8C01G03750,DM8C01G05400,DM8C01G07360,DM8C01G13460,DM8C01G14960,DM8C01G17380,DM8C01G26740,DM8C01G27380,DM8C01G28070,DM8C01G28930,DM8C01G31030,DM8C01G34590,DM8C01G36940,DM8C01G37980,DM8C01G46890,DM8C01G47310,DM8C01G47820,DM8C01G48490,DM8C02G01260,DM8C02G04990,DM8C02G15870,DM8C02G19130,DM8C02G20400,DM8C02G25270,DM8C02G25460,DM8C02G27200,DM8C02G30940,DM8C02G32…
GO:0006525	arginine metabolic process	0.00253	0.00041	15	DM8C01G29370,DM8C01G29380,DM8C01G47220,DM8C03G30360,DM8C04G29780,DM8C04G34440,DM8C05G00780,DM8C06G00350,DM8C06G30230,DM8C08G07950,DM8C08G27070,DM8C09G02270,DM8C10G16900,DM8C11G08500,DM8C11G22030	0.00041	over	0.00253	over	0.00165	over	17	15	5.32	17	15	6.61	17	15	5.98	DM8C01G29370,DM8C01G29380,DM8C01G47220,DM8C03G30360,DM8C04G29780,DM8C04G34440,DM8C05G00780,DM8C06G00350,DM8C06G30230,DM8C08G07950,DM8C08G27070,DM8C09G02270,DM8C10G16900,DM8C11G08500,DM8C11G22030	DM8C01G29370,DM8C01G29380,DM8C01G47220,DM8C03G30360,DM8C04G29780,DM8C04G34440,DM8C05G00780,DM8C06G00350,DM8C06G30230,DM8C08G07950,DM8C08G27070,DM8C09G02270,DM8C10G16900,DM8C11G08500,DM8C11G22030	DM8C01G29370,DM8C01G29380,DM8C01G47220,DM8C03G30360,DM8C04G29780,DM8C04G34440,DM8C05G00780,DM8C06G00350,DM8C06G30230,DM8C08G07950,DM8C08G27070,DM8C09G02270,DM8C10G16900,DM8C11G08500,DM8C11G22030
GO:0010315	auxin export across the plasma membrane	0.00045	0.00017	20	DM8C01G23710,DM8C02G22540,DM8C02G26610,DM8C02G31740,DM8C02G31930,DM8C03G03270,DM8C03G33390,DM8C04G02530,DM8C04G19580,DM8C04G34800,DM8C05G04730,DM8C05G22270,DM8C06G00400,DM8C06G00410,DM8C07G23300,DM8C10G02920,DM8C10G26640,DM8C10G29530,DM8C11G21770,Soltu.DM.08G009840	0.00045	over	0.00017	over	0.00017	over	33	16	10.33	33	19	12.83	33	18	11.6	DM8C02G22540,DM8C02G26610,DM8C02G31740,DM8C02G31930,DM8C03G03270,DM8C03G33390,DM8C04G02530,DM8C04G19580,DM8C04G34800,DM8C05G04730,DM8C06G00400,DM8C06G00410,DM8C07G23300,DM8C10G02920,DM8C10G26640,DM8C10G29530	DM8C01G23710,DM8C02G22540,DM8C02G26610,DM8C02G31740,DM8C02G31930,DM8C03G03270,DM8C03G33390,DM8C04G02530,DM8C04G19580,DM8C04G34800,DM8C05G04730,DM8C05G22270,DM8C06G00400,DM8C06G00410,DM8C07G23300,DM8C10G02920,DM8C10G26640,DM8C10G29530,DM8C11G21770	DM8C02G22540,DM8C02G26610,DM8C02G31740,DM8C02G31930,DM8C03G03270,DM8C03G33390,DM8C04G02530,DM8C04G19580,DM8C04G34800,DM8C05G04730,DM8C05G22270,DM8C06G00400,DM8C06G00410,DM8C07G23300,DM8C10G02920,DM8C10G26640,DM8C10G29530,Soltu.DM.08G009840
GO:0009735	response to cytokinin	0.00399	0.0002	162	DM8C01G01830,DM8C01G18570,DM8C01G21660,DM8C01G25660,DM8C01G34030,DM8C01G35080,DM8C01G38580,DM8C01G41300,DM8C01G44290,DM8C01G48190,DM8C02G02090,DM8C02G04700,DM8C02G08150,DM8C02G10500,DM8C02G14890,DM8C02G16810,DM8C02G16820,DM8C02G20270,DM8C02G20680,DM8C02G20930,DM8C02G22930,DM8C02G23760,DM8C02G27280,DM8C02G32770,DM8C02G32870,DM8C02G32880,DM8C03G00350,DM8C03G00360,DM8C03G02750,DM8C03G03610,DM8C03G09…	0.00046	over	0.00399	over	0.0002	over	335	134	104.89	335	154	130.19	335	152	117.79	DM8C01G01830,DM8C01G21660,DM8C01G25660,DM8C01G34030,DM8C01G35080,DM8C01G38580,DM8C01G41300,DM8C01G44290,DM8C01G48190,DM8C02G02090,DM8C02G04700,DM8C02G08150,DM8C02G10500,DM8C02G14890,DM8C02G16810,DM8C02G16820,DM8C02G20270,DM8C02G20680,DM8C02G20930,DM8C02G22930,DM8C02G27280,DM8C02G32770,DM8C02G32870,DM8C02G32880,DM8C03G00360,DM8C03G09180,DM8C03G14830,DM8C03G18460,DM8C03G22980,DM8C03G29210,DM8C03G30…	DM8C01G01830,DM8C01G21660,DM8C01G25660,DM8C01G34030,DM8C01G35080,DM8C01G38580,DM8C01G41300,DM8C01G44290,DM8C01G48190,DM8C02G02090,DM8C02G04700,DM8C02G08150,DM8C02G10500,DM8C02G14890,DM8C02G16820,DM8C02G20270,DM8C02G20680,DM8C02G20930,DM8C02G22930,DM8C02G23760,DM8C02G27280,DM8C02G32770,DM8C02G32870,DM8C02G32880,DM8C03G00350,DM8C03G00360,DM8C03G02750,DM8C03G03610,DM8C03G09180,DM8C03G14830,DM8C03G18…	DM8C01G01830,DM8C01G18570,DM8C01G21660,DM8C01G25660,DM8C01G34030,DM8C01G35080,DM8C01G38580,DM8C01G41300,DM8C01G44290,DM8C01G48190,DM8C02G02090,DM8C02G04700,DM8C02G08150,DM8C02G10500,DM8C02G14890,DM8C02G16810,DM8C02G16820,DM8C02G20270,DM8C02G20680,DM8C02G20930,DM8C02G22930,DM8C02G23760,DM8C02G27280,DM8C02G32770,DM8C02G32870,DM8C02G32880,DM8C03G00360,DM8C03G02750,DM8C03G09180,DM8C03G14830,DM8C03G18…
GO:0043086	negative regulation of catalytic activity	0.00272	0.00049	99	DM8C01G29290,DM8C01G35120,DM8C01G49210,DM8C02G02230,DM8C02G12710,DM8C02G20070,DM8C02G20080,DM8C02G26380,DM8C02G28280,DM8C03G12010,DM8C03G15990,DM8C03G16020,DM8C03G16160,DM8C03G16200,DM8C03G16220,DM8C03G16300,DM8C03G16320,DM8C03G19220,DM8C03G19370,DM8C03G19460,DM8C03G19490,DM8C03G19520,DM8C03G21260,DM8C03G24420,DM8C03G24430,DM8C03G24440,DM8C03G24450,DM8C03G24460,DM8C03G24480,DM8C03G24500,DM8C03G24…	0.00049	over	0.00116	over	0.00272	over	191	77	59.8	191	94	74.23	191	82	67.16	DM8C01G29290,DM8C01G49210,DM8C02G02230,DM8C02G12710,DM8C02G20070,DM8C02G20080,DM8C02G26380,DM8C03G15990,DM8C03G16020,DM8C03G16160,DM8C03G16200,DM8C03G16220,DM8C03G16300,DM8C03G16320,DM8C03G19370,DM8C03G19460,DM8C03G19490,DM8C03G19520,DM8C03G21260,DM8C03G24420,DM8C03G24440,DM8C03G24450,DM8C03G24460,DM8C03G24480,DM8C03G24500,DM8C03G24520,DM8C03G24530,DM8C03G35820,DM8C03G37790,DM8C03G37800,DM8C04G04…	DM8C01G29290,DM8C02G02230,DM8C02G12710,DM8C02G20070,DM8C02G20080,DM8C02G26380,DM8C02G28280,DM8C03G12010,DM8C03G15990,DM8C03G16020,DM8C03G16160,DM8C03G16200,DM8C03G16220,DM8C03G16300,DM8C03G16320,DM8C03G19220,DM8C03G19370,DM8C03G19460,DM8C03G19490,DM8C03G19520,DM8C03G21260,DM8C03G24420,DM8C03G24430,DM8C03G24440,DM8C03G24450,DM8C03G24460,DM8C03G24480,DM8C03G24500,DM8C03G24520,DM8C03G24530,DM8C03G24…	DM8C01G29290,DM8C01G35120,DM8C01G49210,DM8C02G02230,DM8C02G12710,DM8C02G20070,DM8C02G20080,DM8C02G26380,DM8C03G12010,DM8C03G15990,DM8C03G16020,DM8C03G16160,DM8C03G16200,DM8C03G16220,DM8C03G16300,DM8C03G16320,DM8C03G19220,DM8C03G19460,DM8C03G19520,DM8C03G21260,DM8C03G24420,DM8C03G24440,DM8C03G24450,DM8C03G24460,DM8C03G24480,DM8C03G24500,DM8C03G24520,DM8C03G24530,DM8C03G35820,DM8C03G37790,DM8C03G37…
GO:0010077	maintenance of inflorescence meristem identity	0.00051	0.00013	12	DM8C01G30260,DM8C01G30270,DM8C02G17810,DM8C03G29590,DM8C04G29740,DM8C06G25060,DM8C06G33310,DM8C09G01180,DM8C09G17980,DM8C10G06600,DM8C10G20430,DM8C11G22930	0.00051	over	0.00042	over	0.00013	over	13	11	4.07	13	12	5.05	13	12	4.57	DM8C01G30260,DM8C01G30270,DM8C02G17810,DM8C03G29590,DM8C04G29740,DM8C06G25060,DM8C06G33310,DM8C09G01180,DM8C09G17980,DM8C10G20430,DM8C11G22930	DM8C01G30260,DM8C01G30270,DM8C02G17810,DM8C03G29590,DM8C04G29740,DM8C06G25060,DM8C06G33310,DM8C09G01180,DM8C09G17980,DM8C10G06600,DM8C10G20430,DM8C11G22930	DM8C01G30260,DM8C01G30270,DM8C02G17810,DM8C03G29590,DM8C04G29740,DM8C06G25060,DM8C06G33310,DM8C09G01180,DM8C09G17980,DM8C10G06600,DM8C10G20430,DM8C11G22930
GO:0043039	tRNA aminoacylation	0.00052	0.00017	20	DM8C01G28390,DM8C01G38470,DM8C01G48800,DM8C01G49170,DM8C02G09110,DM8C02G20790,DM8C03G34190,DM8C05G03350,DM8C05G24230,DM8C05G27400,DM8C06G23750,DM8C07G05010,DM8C07G24280,DM8C07G27720,DM8C08G19140,DM8C08G19240,DM8C10G03270,DM8C10G19920,DM8C12G04590,DM8C12G19980	0.00052	over	0.0002	over	0.00017	over	45	15	14.09	45	20	17.49	45	18	15.82	DM8C01G28390,DM8C01G48800,DM8C01G49170,DM8C02G09110,DM8C02G20790,DM8C03G34190,DM8C05G03350,DM8C05G24230,DM8C06G23750,DM8C07G05010,DM8C07G24280,DM8C08G19140,DM8C08G19240,DM8C10G19920,DM8C12G04590	DM8C01G28390,DM8C01G38470,DM8C01G48800,DM8C01G49170,DM8C02G09110,DM8C02G20790,DM8C03G34190,DM8C05G03350,DM8C05G24230,DM8C05G27400,DM8C06G23750,DM8C07G05010,DM8C07G24280,DM8C07G27720,DM8C08G19140,DM8C08G19240,DM8C10G03270,DM8C10G19920,DM8C12G04590,DM8C12G19980	DM8C01G28390,DM8C01G38470,DM8C01G48800,DM8C01G49170,DM8C02G09110,DM8C02G20790,DM8C03G34190,DM8C05G03350,DM8C05G24230,DM8C05G27400,DM8C06G23750,DM8C07G05010,DM8C07G24280,DM8C07G27720,DM8C08G19140,DM8C10G03270,DM8C10G19920,DM8C12G04590
GO:1901564	organonitrogen compound metabolic process	0.00053	0.00015	2150	DM8C01G00180,DM8C01G00570,DM8C01G00700,DM8C01G00780,DM8C01G00890,DM8C01G00940,DM8C01G01380,DM8C01G01550,DM8C01G01640,DM8C01G01820,DM8C01G01830,DM8C01G02300,DM8C01G02330,DM8C01G02490,DM8C01G02720,DM8C01G02900,DM8C01G02910,DM8C01G03060,DM8C01G03230,DM8C01G03310,DM8C01G03350,DM8C01G03410,DM8C01G03460,DM8C01G03530,DM8C01G03540,DM8C01G03690,DM8C01G03740,DM8C01G03750,DM8C01G03830,DM8C01G03980,DM8C01G04…	0.00053	over	0.00025	over	0.00015	over	5143	1665	1610.24	5143	2074	1998.77	5143	1875	1808.3	DM8C01G00180,DM8C01G00570,DM8C01G00700,DM8C01G00780,DM8C01G00890,DM8C01G00940,DM8C01G01380,DM8C01G01550,DM8C01G01640,DM8C01G01830,DM8C01G02300,DM8C01G02330,DM8C01G02490,DM8C01G02720,DM8C01G02900,DM8C01G02910,DM8C01G03060,DM8C01G03230,DM8C01G03350,DM8C01G03460,DM8C01G03530,DM8C01G03540,DM8C01G03690,DM8C01G03750,DM8C01G03830,DM8C01G03980,DM8C01G04380,DM8C01G05030,DM8C01G05050,DM8C01G05060,DM8C01G05…	DM8C01G00180,DM8C01G00570,DM8C01G00700,DM8C01G00780,DM8C01G00890,DM8C01G00940,DM8C01G01380,DM8C01G01550,DM8C01G01640,DM8C01G01820,DM8C01G01830,DM8C01G02300,DM8C01G02330,DM8C01G02490,DM8C01G02900,DM8C01G02910,DM8C01G03060,DM8C01G03230,DM8C01G03310,DM8C01G03350,DM8C01G03410,DM8C01G03530,DM8C01G03540,DM8C01G03690,DM8C01G03740,DM8C01G03750,DM8C01G03830,DM8C01G03980,DM8C01G04380,DM8C01G05030,DM8C01G05…	DM8C01G00180,DM8C01G00700,DM8C01G00780,DM8C01G00890,DM8C01G00940,DM8C01G01380,DM8C01G01550,DM8C01G01640,DM8C01G01830,DM8C01G02300,DM8C01G02330,DM8C01G02490,DM8C01G02900,DM8C01G02910,DM8C01G03060,DM8C01G03230,DM8C01G03310,DM8C01G03350,DM8C01G03460,DM8C01G03530,DM8C01G03540,DM8C01G03690,DM8C01G03750,DM8C01G03830,DM8C01G03980,DM8C01G04380,DM8C01G05030,DM8C01G05050,DM8C01G05060,DM8C01G05320,DM8C01G05…
GO:0006576	biogenic amine metabolic process	0.00087	4.7e-05	39	DM8C01G07650,DM8C01G29370,DM8C01G29380,DM8C01G35260,DM8C01G42940,DM8C01G42950,DM8C01G42970,DM8C01G47220,DM8C02G21170,DM8C02G30100,DM8C03G19930,DM8C03G26040,DM8C03G33670,DM8C04G12170,DM8C04G25590,DM8C04G25780,DM8C04G25790,DM8C04G34800,DM8C04G35890,DM8C05G01870,DM8C05G07860,DM8C05G27290,DM8C06G03270,DM8C06G15580,DM8C06G24500,DM8C06G26310,DM8C07G14670,DM8C07G25880,DM8C08G06030,DM8C09G27530,DM8C09G27…	0.00054	over	4.7e-05	over	0.00087	over	85	30	26.61	85	38	33.03	85	31	29.89	DM8C01G29370,DM8C01G29380,DM8C01G35260,DM8C01G42950,DM8C01G42970,DM8C01G47220,DM8C02G30100,DM8C03G19930,DM8C03G26040,DM8C03G33670,DM8C04G12170,DM8C04G25590,DM8C04G25780,DM8C04G25790,DM8C04G34800,DM8C04G35890,DM8C05G01870,DM8C05G07860,DM8C05G27290,DM8C06G03270,DM8C06G24500,DM8C06G26310,DM8C07G14670,DM8C07G25880,DM8C08G06030,DM8C10G01570,DM8C10G16900,DM8C11G22030,DM8C12G06150,DM8C12G18450	DM8C01G07650,DM8C01G29370,DM8C01G29380,DM8C01G35260,DM8C01G42940,DM8C01G42950,DM8C01G42970,DM8C01G47220,DM8C02G21170,DM8C02G30100,DM8C03G19930,DM8C03G26040,DM8C03G33670,DM8C04G12170,DM8C04G25590,DM8C04G25780,DM8C04G25790,DM8C04G34800,DM8C04G35890,DM8C05G01870,DM8C05G07860,DM8C05G27290,DM8C06G03270,DM8C06G15580,DM8C06G24500,DM8C06G26310,DM8C07G14670,DM8C07G25880,DM8C08G06030,DM8C09G27530,DM8C09G27…	DM8C01G29370,DM8C01G29380,DM8C01G35260,DM8C01G42950,DM8C01G47220,DM8C02G30100,DM8C03G19930,DM8C03G26040,DM8C03G33670,DM8C04G12170,DM8C04G25590,DM8C04G25780,DM8C04G25790,DM8C04G34800,DM8C04G35890,DM8C05G01870,DM8C05G07860,DM8C05G27290,DM8C06G03270,DM8C06G15580,DM8C06G24500,DM8C06G26310,DM8C07G14670,DM8C07G25880,DM8C08G06030,DM8C10G01570,DM8C10G14400,DM8C10G16900,DM8C11G22030,DM8C12G06150,DM8C12G18…
GO:0015977	carbon fixation	0.00854	0.00063	17	DM8C01G22690,DM8C01G34030,DM8C01G47820,DM8C02G07680,DM8C02G25870,DM8C02G25890,DM8C02G25900,DM8C03G04500,DM8C05G21140,DM8C05G23120,DM8C06G00170,DM8C07G28510,DM8C09G04880,DM8C10G02650,DM8C10G07370,DM8C12G25440,DM8sca131G00130	0.00063	over	0.00278	over	0.00854	over	25	16	7.83	25	17	9.72	25	15	8.79	DM8C01G22690,DM8C01G34030,DM8C01G47820,DM8C02G07680,DM8C02G25870,DM8C02G25890,DM8C02G25900,DM8C03G04500,DM8C05G21140,DM8C05G23120,DM8C06G00170,DM8C07G28510,DM8C09G04880,DM8C10G07370,DM8C12G25440,DM8sca131G00130	DM8C01G22690,DM8C01G34030,DM8C01G47820,DM8C02G07680,DM8C02G25870,DM8C02G25890,DM8C02G25900,DM8C03G04500,DM8C05G21140,DM8C05G23120,DM8C06G00170,DM8C07G28510,DM8C09G04880,DM8C10G02650,DM8C10G07370,DM8C12G25440,DM8sca131G00130	DM8C01G22690,DM8C01G34030,DM8C01G47820,DM8C02G07680,DM8C02G25870,DM8C02G25890,DM8C02G25900,DM8C03G04500,DM8C05G21140,DM8C05G23120,DM8C06G00170,DM8C07G28510,DM8C09G04880,DM8C10G07370,DM8C12G25440
GO:0009056	catabolic process	0.02954	0.00064	823	DM8C01G00780,DM8C01G01840,DM8C01G01850,DM8C01G02490,DM8C01G03090,DM8C01G03350,DM8C01G03740,DM8C01G03790,DM8C01G03830,DM8C01G04380,DM8C01G04980,DM8C01G05030,DM8C01G05050,DM8C01G08620,DM8C01G13460,DM8C01G13780,DM8C01G16520,DM8C01G17290,DM8C01G17300,DM8C01G19300,DM8C01G21240,DM8C01G21940,DM8C01G22500,DM8C01G22980,DM8C01G23190,DM8C01G23320,DM8C01G24230,DM8C01G24400,DM8C01G24410,DM8C01G25030,DM8C01G25…	0.00064	over	0.00378	over	0.02954	over	1898	653	594.25	1898	791	737.64	1898	698	667.35	DM8C01G00780,DM8C01G01840,DM8C01G01850,DM8C01G02490,DM8C01G03090,DM8C01G03350,DM8C01G03790,DM8C01G03830,DM8C01G04380,DM8C01G05030,DM8C01G05050,DM8C01G08620,DM8C01G13460,DM8C01G16520,DM8C01G17290,DM8C01G17300,DM8C01G19300,DM8C01G21240,DM8C01G21940,DM8C01G22500,DM8C01G22980,DM8C01G23190,DM8C01G23320,DM8C01G24230,DM8C01G24400,DM8C01G24410,DM8C01G25030,DM8C01G25660,DM8C01G25890,DM8C01G26950,DM8C01G27…	DM8C01G00780,DM8C01G01840,DM8C01G01850,DM8C01G02490,DM8C01G03090,DM8C01G03350,DM8C01G03740,DM8C01G03790,DM8C01G03830,DM8C01G04380,DM8C01G04980,DM8C01G05030,DM8C01G05050,DM8C01G08620,DM8C01G13460,DM8C01G16520,DM8C01G17290,DM8C01G17300,DM8C01G19300,DM8C01G21240,DM8C01G21940,DM8C01G22500,DM8C01G22980,DM8C01G23190,DM8C01G23320,DM8C01G24230,DM8C01G24400,DM8C01G25030,DM8C01G25040,DM8C01G25240,DM8C01G25…	DM8C01G00780,DM8C01G01840,DM8C01G01850,DM8C01G02490,DM8C01G03090,DM8C01G03350,DM8C01G03790,DM8C01G03830,DM8C01G04380,DM8C01G05030,DM8C01G05050,DM8C01G08620,DM8C01G13460,DM8C01G13780,DM8C01G16520,DM8C01G17290,DM8C01G17300,DM8C01G19300,DM8C01G21240,DM8C01G21940,DM8C01G22500,DM8C01G22980,DM8C01G23190,DM8C01G23320,DM8C01G24230,DM8C01G24400,DM8C01G24410,DM8C01G25030,DM8C01G25240,DM8C01G25660,DM8C01G25…
GO:0019219	regulation of nucleobase-containing compound metabolic process	0.00074	2.6e-05	909	DM8C01G00100,DM8C01G00180,DM8C01G00480,DM8C01G00700,DM8C01G00790,DM8C01G02830,DM8C01G03120,DM8C01G03260,DM8C01G03270,DM8C01G03690,DM8C01G03730,DM8C01G04380,DM8C01G05050,DM8C01G05320,DM8C01G05440,DM8C01G06040,DM8C01G06510,DM8C01G06520,DM8C01G06940,DM8C01G16380,DM8C01G17000,DM8C01G17370,DM8C01G17980,DM8C01G18570,DM8C01G19930,DM8C01G20230,DM8C01G20350,DM8C01G20520,DM8C01G22760,DM8C01G22800,DM8C01G22…	0.00066	under	0.00074	under	2.6e-05	under	2361	691	739.21	2361	870	917.58	2361	812	830.14	DM8C01G00100,DM8C01G00180,DM8C01G00480,DM8C01G00700,DM8C01G00790,DM8C01G02830,DM8C01G03260,DM8C01G03270,DM8C01G03690,DM8C01G03730,DM8C01G04380,DM8C01G05050,DM8C01G06040,DM8C01G06510,DM8C01G06520,DM8C01G06940,DM8C01G16380,DM8C01G17000,DM8C01G17370,DM8C01G20230,DM8C01G20350,DM8C01G20520,DM8C01G22760,DM8C01G22800,DM8C01G22920,DM8C01G23830,DM8C01G25060,DM8C01G25170,DM8C01G25880,DM8C01G26480,DM8C01G28…	DM8C01G00100,DM8C01G00180,DM8C01G00480,DM8C01G00700,DM8C01G00790,DM8C01G02830,DM8C01G03120,DM8C01G03260,DM8C01G03270,DM8C01G03690,DM8C01G03730,DM8C01G04380,DM8C01G05050,DM8C01G05320,DM8C01G05440,DM8C01G06040,DM8C01G06510,DM8C01G06520,DM8C01G06940,DM8C01G16380,DM8C01G17000,DM8C01G17370,DM8C01G17980,DM8C01G19930,DM8C01G20230,DM8C01G20350,DM8C01G20520,DM8C01G22760,DM8C01G22800,DM8C01G22920,DM8C01G23…	DM8C01G00100,DM8C01G00180,DM8C01G00480,DM8C01G00700,DM8C01G00790,DM8C01G02830,DM8C01G03260,DM8C01G03270,DM8C01G03690,DM8C01G03730,DM8C01G04380,DM8C01G05050,DM8C01G05320,DM8C01G06040,DM8C01G06510,DM8C01G06520,DM8C01G06940,DM8C01G16380,DM8C01G17000,DM8C01G17370,DM8C01G17980,DM8C01G18570,DM8C01G19930,DM8C01G20230,DM8C01G20350,DM8C01G20520,DM8C01G22760,DM8C01G22800,DM8C01G22920,DM8C01G23830,DM8C01G25…
GO:0060688	regulation of morphogenesis of a branching structure	0.02534	0.00066	13	DM8C01G36560,DM8C02G23920,DM8C03G03750,DM8C03G34730,DM8C04G20620,DM8C04G28110,DM8C05G02540,DM8C05G22340,DM8C06G24820,DM8C08G16890,DM8C08G16900,DM8C09G00280,DM8C10G20110	0.00066	over	0.02534	over	0.01154	over	20	13	6.26	20	12	7.77	20	12	7.03	DM8C01G36560,DM8C02G23920,DM8C03G03750,DM8C03G34730,DM8C04G20620,DM8C04G28110,DM8C05G02540,DM8C05G22340,DM8C06G24820,DM8C08G16890,DM8C08G16900,DM8C09G00280,DM8C10G20110	DM8C01G36560,DM8C02G23920,DM8C03G03750,DM8C03G34730,DM8C04G20620,DM8C04G28110,DM8C05G02540,DM8C05G22340,DM8C06G24820,DM8C08G16890,DM8C09G00280,DM8C10G20110	DM8C01G36560,DM8C02G23920,DM8C03G03750,DM8C03G34730,DM8C04G20620,DM8C04G28110,DM8C05G02540,DM8C05G22340,DM8C06G24820,DM8C08G16890,DM8C09G00280,DM8C10G20110
GO:2001141	regulation of RNA biosynthetic process	0.0048	0.00075	826	DM8C01G00100,DM8C01G00180,DM8C01G00480,DM8C01G00700,DM8C01G00790,DM8C01G02830,DM8C01G03120,DM8C01G03260,DM8C01G03270,DM8C01G03690,DM8C01G03730,DM8C01G04380,DM8C01G05050,DM8C01G05320,DM8C01G05440,DM8C01G06040,DM8C01G06940,DM8C01G16380,DM8C01G17000,DM8C01G17370,DM8C01G17980,DM8C01G18570,DM8C01G19930,DM8C01G20230,DM8C01G20350,DM8C01G20520,DM8C01G22760,DM8C01G22800,DM8C01G22920,DM8C01G25060,DM8C01G25…	0.00075	under	0.0026	under	0.0048	over	2085	628	652.8	2085	791	810.31	2085	735	733.1	DM8C01G00100,DM8C01G00180,DM8C01G00480,DM8C01G00700,DM8C01G00790,DM8C01G02830,DM8C01G03260,DM8C01G03270,DM8C01G03690,DM8C01G03730,DM8C01G04380,DM8C01G05050,DM8C01G06040,DM8C01G06940,DM8C01G16380,DM8C01G17000,DM8C01G17370,DM8C01G20230,DM8C01G20350,DM8C01G20520,DM8C01G22760,DM8C01G22800,DM8C01G22920,DM8C01G25060,DM8C01G25170,DM8C01G25880,DM8C01G26480,DM8C01G28060,DM8C01G28420,DM8C01G28710,DM8C01G28…	DM8C01G00100,DM8C01G00180,DM8C01G00480,DM8C01G00700,DM8C01G00790,DM8C01G02830,DM8C01G03120,DM8C01G03260,DM8C01G03270,DM8C01G03690,DM8C01G03730,DM8C01G04380,DM8C01G05050,DM8C01G05320,DM8C01G05440,DM8C01G06040,DM8C01G06940,DM8C01G16380,DM8C01G17000,DM8C01G17370,DM8C01G17980,DM8C01G19930,DM8C01G20230,DM8C01G20350,DM8C01G20520,DM8C01G22760,DM8C01G22800,DM8C01G22920,DM8C01G25060,DM8C01G25170,DM8C01G25…	DM8C01G00100,DM8C01G00180,DM8C01G00480,DM8C01G00700,DM8C01G00790,DM8C01G02830,DM8C01G03260,DM8C01G03270,DM8C01G03690,DM8C01G03730,DM8C01G04380,DM8C01G05050,DM8C01G05320,DM8C01G06040,DM8C01G06940,DM8C01G16380,DM8C01G17000,DM8C01G17370,DM8C01G17980,DM8C01G18570,DM8C01G19930,DM8C01G20230,DM8C01G20350,DM8C01G20520,DM8C01G22760,DM8C01G22800,DM8C01G22920,DM8C01G25060,DM8C01G25170,DM8C01G25880,DM8C01G26…
GO:0009845	seed germination	0.02896	0.00019	126	DM8C01G36500,DM8C01G44210,DM8C01G46280,DM8C02G02420,DM8C02G06980,DM8C02G10500,DM8C02G16730,DM8C02G16740,DM8C02G16790,DM8C02G16800,DM8C02G16870,DM8C02G16880,DM8C02G16890,DM8C02G16920,DM8C02G16940,DM8C02G17240,DM8C02G17260,DM8C02G17270,DM8C02G17290,DM8C02G17300,DM8C02G20110,DM8C02G23760,DM8C02G24640,DM8C02G24670,DM8C02G25520,DM8C02G27970,DM8C02G28590,DM8C02G29340,DM8C02G31510,DM8C03G02270,DM8C03G02…	0.00076	over	0.00019	over	0.02896	over	260	98	81.4	260	121	101.05	260	101	91.42	DM8C01G36500,DM8C01G46280,DM8C02G02420,DM8C02G06980,DM8C02G10500,DM8C02G16740,DM8C02G16790,DM8C02G16800,DM8C02G16870,DM8C02G16880,DM8C02G16890,DM8C02G16920,DM8C02G16940,DM8C02G17240,DM8C02G17270,DM8C02G17300,DM8C02G24670,DM8C02G25520,DM8C02G27970,DM8C02G29340,DM8C02G31510,DM8C03G02270,DM8C03G02840,DM8C03G03910,DM8C03G03930,DM8C03G05710,DM8C03G09180,DM8C03G12220,DM8C03G18460,DM8C03G22970,DM8C03G26…	DM8C01G36500,DM8C01G44210,DM8C01G46280,DM8C02G02420,DM8C02G06980,DM8C02G10500,DM8C02G16730,DM8C02G16740,DM8C02G16790,DM8C02G16800,DM8C02G16870,DM8C02G16880,DM8C02G16890,DM8C02G16920,DM8C02G16940,DM8C02G17240,DM8C02G17260,DM8C02G17270,DM8C02G17290,DM8C02G17300,DM8C02G20110,DM8C02G23760,DM8C02G24640,DM8C02G24670,DM8C02G25520,DM8C02G27970,DM8C02G28590,DM8C02G29340,DM8C02G31510,DM8C03G02270,DM8C03G02…	DM8C01G36500,DM8C01G46280,DM8C02G02420,DM8C02G06980,DM8C02G10500,DM8C02G16740,DM8C02G16800,DM8C02G16870,DM8C02G16880,DM8C02G16920,DM8C02G16940,DM8C02G17300,DM8C02G20110,DM8C02G23760,DM8C02G24640,DM8C02G24670,DM8C02G25520,DM8C02G27970,DM8C02G28590,DM8C02G29340,DM8C02G31510,DM8C03G02270,DM8C03G02840,DM8C03G03930,DM8C03G05710,DM8C03G09180,DM8C03G12220,DM8C03G18460,DM8C03G22970,DM8C03G26720,DM8C03G31…
GO:0045036	protein targeting to chloroplast	0.03161	0.00084	27	DM8C01G33890,DM8C01G39700,DM8C01G40450,DM8C01G44200,DM8C01G47950,DM8C02G32220,DM8C02G33460,DM8C03G14250,DM8C03G18900,DM8C03G29170,DM8C03G33150,DM8C04G24360,DM8C05G01600,DM8C05G25780,DM8C06G04260,DM8C06G31170,DM8C07G26930,DM8C07G28380,DM8C09G08600,DM8C09G12850,DM8C09G23660,DM8C11G11660,DM8C11G12110,DM8C11G20520,DM8C11G21300,DM8C12G26370,DM8sca85G00110	0.00084	over	0.03161	over	0.00587	over	46	25	14.4	46	25	17.88	46	25	16.17	DM8C01G33890,DM8C01G39700,DM8C01G40450,DM8C01G44200,DM8C02G32220,DM8C02G33460,DM8C03G14250,DM8C03G18900,DM8C03G29170,DM8C03G33150,DM8C04G24360,DM8C05G01600,DM8C05G25780,DM8C06G04260,DM8C06G31170,DM8C07G26930,DM8C07G28380,DM8C09G08600,DM8C09G12850,DM8C09G23660,DM8C11G11660,DM8C11G12110,DM8C11G20520,DM8C11G21300,DM8C12G26370	DM8C01G33890,DM8C01G39700,DM8C01G40450,DM8C01G44200,DM8C02G32220,DM8C02G33460,DM8C03G14250,DM8C03G18900,DM8C03G29170,DM8C03G33150,DM8C05G01600,DM8C05G25780,DM8C06G04260,DM8C06G31170,DM8C07G26930,DM8C07G28380,DM8C09G08600,DM8C09G12850,DM8C09G23660,DM8C11G11660,DM8C11G12110,DM8C11G20520,DM8C11G21300,DM8C12G26370,DM8sca85G00110	DM8C01G33890,DM8C01G39700,DM8C01G40450,DM8C01G44200,DM8C01G47950,DM8C02G32220,DM8C02G33460,DM8C03G14250,DM8C03G18900,DM8C03G29170,DM8C03G33150,DM8C05G01600,DM8C05G25780,DM8C06G04260,DM8C06G31170,DM8C07G26930,DM8C07G28380,DM8C09G08600,DM8C09G12850,DM8C09G23660,DM8C11G11660,DM8C11G12110,DM8C11G20520,DM8C11G21300,DM8C12G26370
GO:0022618	protein-RNA complex assembly	0.03305	0.00085	96	DM8C01G03530,DM8C01G03540,DM8C01G06510,DM8C01G06520,DM8C01G11570,DM8C01G20720,DM8C01G27210,DM8C01G31550,DM8C01G33380,DM8C01G36560,DM8C01G38590,DM8C01G39770,DM8C01G41050,DM8C02G02670,DM8C02G05600,DM8C02G06760,DM8C02G10940,DM8C02G11810,DM8C02G14250,DM8C02G19350,DM8C02G21830,DM8C02G21890,DM8C02G22630,DM8C02G24090,DM8C02G26200,DM8C03G03810,DM8C03G04980,DM8C03G24830,DM8C03G26870,DM8C03G30120,DM8C04G10…	0.00085	over	0.03305	over	0.00102	over	197	79	61.68	197	86	76.56	197	88	69.27	DM8C01G03530,DM8C01G03540,DM8C01G06510,DM8C01G06520,DM8C01G27210,DM8C01G31550,DM8C01G33380,DM8C01G36560,DM8C01G38590,DM8C01G39770,DM8C01G41050,DM8C02G02670,DM8C02G05600,DM8C02G06760,DM8C02G11810,DM8C02G14250,DM8C02G19350,DM8C02G21830,DM8C02G21890,DM8C02G22630,DM8C02G26200,DM8C03G03810,DM8C03G04980,DM8C03G24830,DM8C03G26870,DM8C03G30120,DM8C04G10610,DM8C04G27210,DM8C05G05000,DM8C05G25620,DM8C05G25…	DM8C01G03530,DM8C01G03540,DM8C01G06510,DM8C01G06520,DM8C01G11570,DM8C01G20720,DM8C01G27210,DM8C01G31550,DM8C01G33380,DM8C01G36560,DM8C01G38590,DM8C01G39770,DM8C01G41050,DM8C02G02670,DM8C02G05600,DM8C02G06760,DM8C02G10940,DM8C02G11810,DM8C02G14250,DM8C02G19350,DM8C02G21830,DM8C02G21890,DM8C02G22630,DM8C02G24090,DM8C02G26200,DM8C03G04980,DM8C03G24830,DM8C03G30120,DM8C04G10610,DM8C05G02450,DM8C05G05…	DM8C01G03530,DM8C01G03540,DM8C01G06510,DM8C01G06520,DM8C01G11570,DM8C01G20720,DM8C01G27210,DM8C01G31550,DM8C01G33380,DM8C01G36560,DM8C01G38590,DM8C01G39770,DM8C01G41050,DM8C02G02670,DM8C02G05600,DM8C02G06760,DM8C02G11810,DM8C02G14250,DM8C02G19350,DM8C02G21830,DM8C02G21890,DM8C02G22630,DM8C02G24090,DM8C02G26200,DM8C03G04980,DM8C03G24830,DM8C03G30120,DM8C04G10610,DM8C04G27210,DM8C05G02450,DM8C05G05…
GO:0072598	protein localization to chloroplast		0.0009	26	DM8C01G33890,DM8C01G39700,DM8C01G40450,DM8C01G44200,DM8C01G47950,DM8C02G32220,DM8C02G33460,DM8C03G14250,DM8C03G18900,DM8C03G29170,DM8C03G33150,DM8C04G24360,DM8C05G01600,DM8C05G25780,DM8C06G04260,DM8C06G31170,DM8C07G26930,DM8C07G28380,DM8C09G08600,DM8C09G12850,DM8C09G23660,DM8C11G11660,DM8C11G12110,DM8C11G20520,DM8C11G21300,DM8C12G26370	0.0009	over			0.01433	over	48	25	15.03				48	25	16.88	DM8C01G33890,DM8C01G39700,DM8C01G40450,DM8C01G44200,DM8C02G32220,DM8C02G33460,DM8C03G14250,DM8C03G18900,DM8C03G29170,DM8C03G33150,DM8C04G24360,DM8C05G01600,DM8C05G25780,DM8C06G04260,DM8C06G31170,DM8C07G26930,DM8C07G28380,DM8C09G08600,DM8C09G12850,DM8C09G23660,DM8C11G11660,DM8C11G12110,DM8C11G20520,DM8C11G21300,DM8C12G26370		DM8C01G33890,DM8C01G39700,DM8C01G40450,DM8C01G44200,DM8C01G47950,DM8C02G32220,DM8C02G33460,DM8C03G14250,DM8C03G18900,DM8C03G29170,DM8C03G33150,DM8C05G01600,DM8C05G25780,DM8C06G04260,DM8C06G31170,DM8C07G26930,DM8C07G28380,DM8C09G08600,DM8C09G12850,DM8C09G23660,DM8C11G11660,DM8C11G12110,DM8C11G20520,DM8C11G21300,DM8C12G26370
GO:0006268	DNA unwinding involved in DNA replication	0.00562	0.00092	7	DM8C01G22620,DM8C01G46900,DM8C02G14440,DM8C02G22250,DM8C03G29830,DM8C07G00080,DM8C11G15300	0.00092	over	0.00562	over	0.00245	over	9	7	2.82	9	7	3.5	9	7	3.16	DM8C01G22620,DM8C01G46900,DM8C02G14440,DM8C02G22250,DM8C03G29830,DM8C07G00080,DM8C11G15300	DM8C01G22620,DM8C01G46900,DM8C02G14440,DM8C02G22250,DM8C03G29830,DM8C07G00080,DM8C11G15300	DM8C01G22620,DM8C01G46900,DM8C02G14440,DM8C02G22250,DM8C03G29830,DM8C07G00080,DM8C11G15300
GO:1902074	response to salt	0.0032	1.8e-05	304	DM8C01G00730,DM8C01G00740,DM8C01G02390,DM8C01G02720,DM8C01G16380,DM8C01G20240,DM8C01G21690,DM8C01G23040,DM8C01G27100,DM8C01G27160,DM8C01G28470,DM8C01G29390,DM8C01G31170,DM8C01G32910,DM8C01G34070,DM8C01G34080,DM8C01G34090,DM8C01G34100,DM8C01G36200,DM8C01G36950,DM8C01G37180,DM8C01G38290,DM8C01G41790,DM8C01G42250,DM8C01G43770,DM8C01G44210,DM8C01G44720,DM8C01G45290,DM8C01G47990,DM8C01G48000,DM8C01G48…	0.00095	over	1.8e-05	over	0.0032	over	629	236	196.94	629	296	244.45	629	259	221.16	DM8C01G00730,DM8C01G00740,DM8C01G02390,DM8C01G02720,DM8C01G16380,DM8C01G20240,DM8C01G21690,DM8C01G23040,DM8C01G27100,DM8C01G27160,DM8C01G28470,DM8C01G31170,DM8C01G32910,DM8C01G34070,DM8C01G34080,DM8C01G34090,DM8C01G34100,DM8C01G36200,DM8C01G36950,DM8C01G37180,DM8C01G38290,DM8C01G41790,DM8C01G42250,DM8C01G44720,DM8C01G45290,DM8C01G47990,DM8C01G48000,DM8C01G48360,DM8C01G49100,DM8C02G06470,DM8C02G08…	DM8C01G00730,DM8C01G00740,DM8C01G02390,DM8C01G16380,DM8C01G20240,DM8C01G21690,DM8C01G23040,DM8C01G27100,DM8C01G27160,DM8C01G28470,DM8C01G29390,DM8C01G31170,DM8C01G32910,DM8C01G34070,DM8C01G34080,DM8C01G34090,DM8C01G34100,DM8C01G36200,DM8C01G36950,DM8C01G37180,DM8C01G38290,DM8C01G41790,DM8C01G42250,DM8C01G43770,DM8C01G44210,DM8C01G44720,DM8C01G45290,DM8C01G47990,DM8C01G48000,DM8C01G48360,DM8C01G49…	DM8C01G00730,DM8C01G00740,DM8C01G02390,DM8C01G16380,DM8C01G20240,DM8C01G21690,DM8C01G23040,DM8C01G27100,DM8C01G27160,DM8C01G28470,DM8C01G29390,DM8C01G31170,DM8C01G32910,DM8C01G34070,DM8C01G34080,DM8C01G34090,DM8C01G34100,DM8C01G36200,DM8C01G36950,DM8C01G37180,DM8C01G38290,DM8C01G41790,DM8C01G42250,DM8C01G43770,DM8C01G44720,DM8C01G45290,DM8C01G47990,DM8C01G48000,DM8C01G48360,DM8C01G49100,DM8C02G06…
GO:0044092	negative regulation of molecular function	0.00853	0.00096	109	DM8C01G26480,DM8C01G29290,DM8C01G35120,DM8C01G49210,DM8C02G02230,DM8C02G12710,DM8C02G17930,DM8C02G20070,DM8C02G20080,DM8C02G26380,DM8C02G28280,DM8C02G33860,DM8C03G06020,DM8C03G12010,DM8C03G15990,DM8C03G16020,DM8C03G16160,DM8C03G16200,DM8C03G16220,DM8C03G16300,DM8C03G16320,DM8C03G19220,DM8C03G19370,DM8C03G19460,DM8C03G19490,DM8C03G19520,DM8C03G21260,DM8C03G24420,DM8C03G24430,DM8C03G24440,DM8C03G24…	0.00096	over	0.00213	over	0.00853	over	226	85	70.76	226	104	87.83	226	91	79.46	DM8C01G26480,DM8C01G29290,DM8C01G49210,DM8C02G02230,DM8C02G12710,DM8C02G17930,DM8C02G20070,DM8C02G20080,DM8C02G26380,DM8C02G33860,DM8C03G06020,DM8C03G15990,DM8C03G16020,DM8C03G16160,DM8C03G16200,DM8C03G16220,DM8C03G16300,DM8C03G16320,DM8C03G19370,DM8C03G19460,DM8C03G19490,DM8C03G19520,DM8C03G21260,DM8C03G24420,DM8C03G24440,DM8C03G24450,DM8C03G24460,DM8C03G24480,DM8C03G24500,DM8C03G24520,DM8C03G24…	DM8C01G26480,DM8C01G29290,DM8C02G02230,DM8C02G12710,DM8C02G17930,DM8C02G20070,DM8C02G20080,DM8C02G26380,DM8C02G28280,DM8C02G33860,DM8C03G06020,DM8C03G12010,DM8C03G15990,DM8C03G16020,DM8C03G16160,DM8C03G16200,DM8C03G16220,DM8C03G16300,DM8C03G16320,DM8C03G19220,DM8C03G19370,DM8C03G19460,DM8C03G19490,DM8C03G19520,DM8C03G21260,DM8C03G24420,DM8C03G24430,DM8C03G24440,DM8C03G24450,DM8C03G24460,DM8C03G24…	DM8C01G26480,DM8C01G29290,DM8C01G35120,DM8C01G49210,DM8C02G02230,DM8C02G12710,DM8C02G17930,DM8C02G20070,DM8C02G20080,DM8C02G26380,DM8C02G33860,DM8C03G06020,DM8C03G12010,DM8C03G15990,DM8C03G16020,DM8C03G16160,DM8C03G16200,DM8C03G16220,DM8C03G16300,DM8C03G16320,DM8C03G19220,DM8C03G19460,DM8C03G19520,DM8C03G21260,DM8C03G24420,DM8C03G24440,DM8C03G24450,DM8C03G24460,DM8C03G24480,DM8C03G24500,DM8C03G24…
GO:0034404	nucleobase-containing small molecule biosynthetic process	0.01031	0.00098	41	DM8C01G13460,DM8C01G14960,DM8C01G34590,DM8C01G36940,DM8C01G47820,DM8C02G04990,DM8C03G05410,DM8C03G10310,DM8C03G15090,DM8C03G20180,DM8C03G23880,DM8C03G29310,DM8C03G37550,DM8C04G04380,DM8C04G34010,DM8C04G35270,DM8C05G04080,DM8C06G13790,DM8C06G28460,DM8C07G15280,DM8C07G27700,DM8C07G28500,DM8C07G28510,DM8C08G01840,DM8C08G14550,DM8C08G23080,DM8C09G04000,DM8C09G05080,DM8C09G20720,DM8C10G00380,DM8C10G04…	0.00098	over	0.01031	over	0.00379	over	76	37	23.8	76	40	29.54	76	39	26.72	DM8C01G13460,DM8C01G14960,DM8C01G34590,DM8C01G36940,DM8C01G47820,DM8C02G04990,DM8C03G05410,DM8C03G10310,DM8C03G15090,DM8C03G20180,DM8C03G23880,DM8C03G29310,DM8C03G37550,DM8C04G04380,DM8C04G34010,DM8C04G35270,DM8C05G04080,DM8C06G28460,DM8C07G15280,DM8C07G28500,DM8C07G28510,DM8C08G01840,DM8C08G14550,DM8C08G23080,DM8C09G04000,DM8C09G05080,DM8C09G20720,DM8C10G00380,DM8C10G04500,DM8C10G21340,DM8C10G24…	DM8C01G13460,DM8C01G14960,DM8C01G34590,DM8C01G36940,DM8C01G47820,DM8C02G04990,DM8C03G05410,DM8C03G10310,DM8C03G15090,DM8C03G20180,DM8C03G23880,DM8C03G29310,DM8C03G37550,DM8C04G04380,DM8C04G34010,DM8C04G35270,DM8C05G04080,DM8C06G13790,DM8C06G28460,DM8C07G15280,DM8C07G27700,DM8C07G28500,DM8C07G28510,DM8C08G01840,DM8C08G14550,DM8C08G23080,DM8C09G04000,DM8C09G05080,DM8C09G20720,DM8C10G00380,DM8C10G04…	DM8C01G13460,DM8C01G14960,DM8C01G34590,DM8C01G36940,DM8C01G47820,DM8C02G04990,DM8C03G05410,DM8C03G10310,DM8C03G15090,DM8C03G20180,DM8C03G23880,DM8C03G29310,DM8C03G37550,DM8C04G04380,DM8C04G34010,DM8C04G35270,DM8C05G04080,DM8C06G28460,DM8C07G15280,DM8C07G27700,DM8C07G28500,DM8C07G28510,DM8C08G01840,DM8C08G14550,DM8C08G23080,DM8C09G04000,DM8C09G05080,DM8C09G20720,DM8C10G00380,DM8C10G04500,DM8C10G21…
GO:0016052	carbohydrate catabolic process	0.03468	0.00099	115	DM8C01G13460,DM8C01G16520,DM8C01G29290,DM8C01G33450,DM8C01G33580,DM8C01G38580,DM8C01G41510,DM8C01G47820,DM8C02G06900,DM8C02G06980,DM8C02G13210,DM8C02G17590,DM8C02G20070,DM8C02G20080,DM8C02G20130,DM8C02G24340,DM8C02G24640,DM8C02G24670,DM8C02G27030,DM8C02G31790,DM8C02G31800,DM8C02G31810,DM8C02G31820,DM8C03G03910,DM8C03G03930,DM8C03G08380,DM8C03G08390,DM8C03G08410,DM8C03G08420,DM8C03G08430,DM8C03G08…	0.00099	over	0.01863	over	0.03468	over	219	100	68.57	219	112	85.11	219	99	77	DM8C01G13460,DM8C01G16520,DM8C01G29290,DM8C01G33580,DM8C01G38580,DM8C01G41510,DM8C01G47820,DM8C02G06900,DM8C02G06980,DM8C02G13210,DM8C02G17590,DM8C02G20070,DM8C02G20080,DM8C02G20130,DM8C02G24340,DM8C02G24670,DM8C02G27030,DM8C02G31790,DM8C02G31800,DM8C02G31810,DM8C02G31820,DM8C03G03910,DM8C03G03930,DM8C03G08390,DM8C03G08430,DM8C03G08450,DM8C03G08460,DM8C03G15090,DM8C03G17190,DM8C03G20750,DM8C03G23…	DM8C01G13460,DM8C01G16520,DM8C01G29290,DM8C01G33450,DM8C01G33580,DM8C01G38580,DM8C01G41510,DM8C01G47820,DM8C02G06900,DM8C02G06980,DM8C02G13210,DM8C02G17590,DM8C02G20070,DM8C02G20080,DM8C02G20130,DM8C02G24640,DM8C02G24670,DM8C02G27030,DM8C02G31790,DM8C02G31800,DM8C02G31810,DM8C02G31820,DM8C03G03910,DM8C03G03930,DM8C03G08380,DM8C03G08390,DM8C03G08410,DM8C03G08420,DM8C03G08430,DM8C03G08450,DM8C03G08…	DM8C01G13460,DM8C01G16520,DM8C01G29290,DM8C01G33580,DM8C01G38580,DM8C01G41510,DM8C01G47820,DM8C02G06900,DM8C02G06980,DM8C02G13210,DM8C02G17590,DM8C02G20070,DM8C02G20080,DM8C02G20130,DM8C02G24340,DM8C02G24640,DM8C02G24670,DM8C02G27030,DM8C02G31790,DM8C02G31800,DM8C02G31810,DM8C02G31820,DM8C03G03930,DM8C03G08390,DM8C03G08430,DM8C03G08450,DM8C03G08460,DM8C03G15090,DM8C03G17190,DM8C03G20750,DM8C03G23…
GO:1901606	alpha-amino acid catabolic process	0.001	0.00041	62	DM8C01G03350,DM8C01G23320,DM8C01G27090,DM8C01G29370,DM8C01G29380,DM8C01G30470,DM8C01G30540,DM8C01G44620,DM8C01G45520,DM8C01G47220,DM8C02G12150,DM8C02G17130,DM8C02G20610,DM8C02G26960,DM8C02G30070,DM8C02G30080,DM8C03G05060,DM8C03G05090,DM8C03G05100,DM8C03G11830,DM8C03G11850,DM8C03G11860,DM8C03G11880,DM8C03G11900,DM8C03G37780,DM8C04G06130,DM8C04G08470,DM8C04G21420,DM8C04G30240,DM8C05G09280,DM8C05G24…	0.001	over	0.00066	over	0.00041	over	100	50	31.31	100	59	38.86	100	55	35.16	DM8C01G03350,DM8C01G23320,DM8C01G27090,DM8C01G29370,DM8C01G29380,DM8C01G30540,DM8C01G44620,DM8C01G47220,DM8C02G12150,DM8C02G20610,DM8C02G30070,DM8C02G30080,DM8C03G05060,DM8C03G05090,DM8C03G05100,DM8C03G11850,DM8C03G11860,DM8C03G37780,DM8C04G06130,DM8C04G08470,DM8C04G21420,DM8C04G30240,DM8C05G09280,DM8C05G24580,DM8C05G27310,DM8C06G21910,DM8C06G28460,DM8C07G10160,DM8C07G14480,DM8C07G19640,DM8C07G20…	DM8C01G03350,DM8C01G23320,DM8C01G27090,DM8C01G29370,DM8C01G29380,DM8C01G30470,DM8C01G30540,DM8C01G44620,DM8C01G45520,DM8C01G47220,DM8C02G12150,DM8C02G17130,DM8C02G20610,DM8C02G26960,DM8C02G30070,DM8C02G30080,DM8C03G05060,DM8C03G05090,DM8C03G05100,DM8C03G11830,DM8C03G11850,DM8C03G11860,DM8C03G11880,DM8C03G11900,DM8C03G37780,DM8C04G08470,DM8C04G21420,DM8C04G30240,DM8C05G09280,DM8C05G24580,DM8C05G27…	DM8C01G03350,DM8C01G23320,DM8C01G27090,DM8C01G29370,DM8C01G29380,DM8C01G30540,DM8C01G44620,DM8C01G45520,DM8C01G47220,DM8C02G12150,DM8C02G20610,DM8C02G30070,DM8C02G30080,DM8C03G05060,DM8C03G05090,DM8C03G05100,DM8C03G11830,DM8C03G11850,DM8C03G11860,DM8C03G37780,DM8C04G06130,DM8C04G08470,DM8C04G21420,DM8C04G30240,DM8C05G09280,DM8C05G24580,DM8C05G27310,DM8C06G21910,DM8C06G28460,DM8C07G10160,DM8C07G14…
GO:0032352	positive regulation of hormone metabolic process	0.0027	0.00086	9	DM8C01G00100,DM8C03G32810,DM8C03G37950,DM8C03G37960,DM8C04G01980,DM8C04G34800,DM8C05G23280,DM8C06G09250,DM8C10G05190	0.00105	over	0.00086	over	0.0027	over	11	8	3.44	11	9	4.28	11	8	3.87	DM8C01G00100,DM8C03G32810,DM8C03G37950,DM8C03G37960,DM8C04G34800,DM8C05G23280,DM8C06G09250,DM8C10G05190	DM8C01G00100,DM8C03G32810,DM8C03G37950,DM8C03G37960,DM8C04G01980,DM8C04G34800,DM8C05G23280,DM8C06G09250,DM8C10G05190	DM8C01G00100,DM8C03G32810,DM8C03G37950,DM8C03G37960,DM8C04G34800,DM8C05G23280,DM8C06G09250,DM8C10G05190
GO:0042044	fluid transport	0.01878	0.00108	28	DM8C01G02390,DM8C01G31170,DM8C01G36170,DM8C01G48390,DM8C03G08030,DM8C03G13310,DM8C03G27040,DM8C03G35570,DM8C05G27130,DM8C06G06030,DM8C06G17710,DM8C06G22880,DM8C06G29720,DM8C06G30640,DM8C06G34270,DM8C07G23620,DM8C07G23630,DM8C08G05040,DM8C08G12560,DM8C08G15770,DM8C08G28060,DM8C09G05270,DM8C10G17910,DM8C10G24610,DM8C11G23140,DM8C12G19920,DM8sca04G00300,DM8sca115G00150	0.00108	over	0.01325	over	0.01878	over	52	27	16.28	52	28	20.21	52	26	18.28	DM8C01G02390,DM8C01G31170,DM8C01G36170,DM8C01G48390,DM8C03G08030,DM8C03G13310,DM8C03G27040,DM8C03G35570,DM8C05G27130,DM8C06G06030,DM8C06G17710,DM8C06G22880,DM8C06G29720,DM8C06G30640,DM8C06G34270,DM8C07G23620,DM8C07G23630,DM8C08G05040,DM8C08G12560,DM8C08G15770,DM8C08G28060,DM8C09G05270,DM8C10G17910,DM8C10G24610,DM8C11G23140,DM8C12G19920,DM8sca04G00300	DM8C01G02390,DM8C01G31170,DM8C01G36170,DM8C01G48390,DM8C03G08030,DM8C03G13310,DM8C03G27040,DM8C03G35570,DM8C05G27130,DM8C06G06030,DM8C06G17710,DM8C06G22880,DM8C06G29720,DM8C06G30640,DM8C06G34270,DM8C07G23620,DM8C07G23630,DM8C08G05040,DM8C08G12560,DM8C08G15770,DM8C08G28060,DM8C09G05270,DM8C10G17910,DM8C10G24610,DM8C11G23140,DM8C12G19920,DM8sca04G00300,DM8sca115G00150	DM8C01G02390,DM8C01G31170,DM8C01G36170,DM8C01G48390,DM8C03G08030,DM8C03G13310,DM8C03G35570,DM8C05G27130,DM8C06G06030,DM8C06G17710,DM8C06G22880,DM8C06G29720,DM8C06G30640,DM8C06G34270,DM8C07G23620,DM8C07G23630,DM8C08G05040,DM8C08G12560,DM8C08G15770,DM8C08G28060,DM8C10G17910,DM8C10G24610,DM8C11G23140,DM8C12G19920,DM8sca04G00300,DM8sca115G00150
GO:1901575	organic substance catabolic process	0.02674	0.00111	751	DM8C01G00780,DM8C01G01840,DM8C01G01850,DM8C01G02490,DM8C01G03090,DM8C01G03350,DM8C01G03740,DM8C01G03790,DM8C01G03830,DM8C01G04380,DM8C01G04980,DM8C01G05030,DM8C01G05050,DM8C01G08620,DM8C01G13460,DM8C01G13780,DM8C01G16520,DM8C01G17290,DM8C01G17300,DM8C01G19300,DM8C01G21240,DM8C01G21940,DM8C01G22500,DM8C01G22980,DM8C01G23190,DM8C01G23320,DM8C01G24230,DM8C01G24400,DM8C01G24410,DM8C01G25030,DM8C01G25…	0.00111	over	0.00197	over	0.02674	over	1729	589	541.34	1729	722	671.96	1729	636	607.92	DM8C01G00780,DM8C01G01840,DM8C01G01850,DM8C01G02490,DM8C01G03090,DM8C01G03350,DM8C01G03790,DM8C01G03830,DM8C01G04380,DM8C01G05030,DM8C01G05050,DM8C01G08620,DM8C01G13460,DM8C01G16520,DM8C01G17290,DM8C01G17300,DM8C01G19300,DM8C01G21240,DM8C01G21940,DM8C01G22500,DM8C01G22980,DM8C01G23190,DM8C01G23320,DM8C01G24230,DM8C01G24400,DM8C01G24410,DM8C01G25030,DM8C01G25890,DM8C01G26950,DM8C01G27090,DM8C01G29…	DM8C01G00780,DM8C01G01840,DM8C01G01850,DM8C01G02490,DM8C01G03090,DM8C01G03350,DM8C01G03740,DM8C01G03790,DM8C01G03830,DM8C01G04380,DM8C01G04980,DM8C01G05030,DM8C01G05050,DM8C01G08620,DM8C01G13460,DM8C01G16520,DM8C01G17290,DM8C01G17300,DM8C01G19300,DM8C01G21240,DM8C01G21940,DM8C01G22500,DM8C01G22980,DM8C01G23190,DM8C01G23320,DM8C01G24230,DM8C01G24400,DM8C01G25030,DM8C01G25040,DM8C01G25240,DM8C01G25…	DM8C01G00780,DM8C01G01840,DM8C01G01850,DM8C01G02490,DM8C01G03090,DM8C01G03350,DM8C01G03790,DM8C01G03830,DM8C01G04380,DM8C01G05030,DM8C01G05050,DM8C01G08620,DM8C01G13460,DM8C01G13780,DM8C01G16520,DM8C01G17290,DM8C01G17300,DM8C01G19300,DM8C01G21240,DM8C01G21940,DM8C01G22500,DM8C01G22980,DM8C01G23190,DM8C01G23320,DM8C01G24230,DM8C01G24400,DM8C01G24410,DM8C01G25030,DM8C01G25240,DM8C01G25890,DM8C01G26…
GO:0009415	response to water	0.01314	0.00011	248	DM8C01G00730,DM8C01G00740,DM8C01G02390,DM8C01G02720,DM8C01G21690,DM8C01G23040,DM8C01G27100,DM8C01G31170,DM8C01G32910,DM8C01G34070,DM8C01G34080,DM8C01G34090,DM8C01G34100,DM8C01G36200,DM8C01G36950,DM8C01G37180,DM8C01G38290,DM8C01G41790,DM8C01G42250,DM8C01G43770,DM8C01G44210,DM8C01G44720,DM8C01G47990,DM8C01G48000,DM8C01G48360,DM8C01G49100,DM8C02G06470,DM8C02G08150,DM8C02G14880,DM8C02G16010,DM8C02G18…	0.00113	over	0.00011	over	0.01314	over	498	195	155.92	498	242	193.54	498	209	175.1	DM8C01G00730,DM8C01G00740,DM8C01G02390,DM8C01G02720,DM8C01G21690,DM8C01G23040,DM8C01G27100,DM8C01G31170,DM8C01G32910,DM8C01G34070,DM8C01G34080,DM8C01G34090,DM8C01G34100,DM8C01G36200,DM8C01G36950,DM8C01G37180,DM8C01G38290,DM8C01G41790,DM8C01G42250,DM8C01G44720,DM8C01G47990,DM8C01G48000,DM8C01G48360,DM8C01G49100,DM8C02G06470,DM8C02G08150,DM8C02G14880,DM8C02G16010,DM8C02G18200,DM8C02G23870,DM8C02G27…	DM8C01G00730,DM8C01G00740,DM8C01G02390,DM8C01G21690,DM8C01G23040,DM8C01G27100,DM8C01G31170,DM8C01G32910,DM8C01G34070,DM8C01G34080,DM8C01G34090,DM8C01G34100,DM8C01G36200,DM8C01G36950,DM8C01G37180,DM8C01G38290,DM8C01G41790,DM8C01G42250,DM8C01G43770,DM8C01G44210,DM8C01G44720,DM8C01G47990,DM8C01G48000,DM8C01G48360,DM8C01G49100,DM8C02G06470,DM8C02G08150,DM8C02G14880,DM8C02G16010,DM8C02G18200,DM8C02G23…	DM8C01G00730,DM8C01G00740,DM8C01G02390,DM8C01G21690,DM8C01G23040,DM8C01G27100,DM8C01G31170,DM8C01G32910,DM8C01G34070,DM8C01G34080,DM8C01G34090,DM8C01G34100,DM8C01G36200,DM8C01G36950,DM8C01G37180,DM8C01G38290,DM8C01G41790,DM8C01G42250,DM8C01G43770,DM8C01G44720,DM8C01G47990,DM8C01G48000,DM8C01G48360,DM8C01G49100,DM8C02G06470,DM8C02G08150,DM8C02G14880,DM8C02G16010,DM8C02G18200,DM8C02G23870,DM8C02G27…
GO:1901605	alpha-amino acid metabolic process	0.00641	0.00121	167	DM8C01G03350,DM8C01G05750,DM8C01G07650,DM8C01G21330,DM8C01G21660,DM8C01G23320,DM8C01G27090,DM8C01G29370,DM8C01G29380,DM8C01G30470,DM8C01G30540,DM8C01G34530,DM8C01G34540,DM8C01G34550,DM8C01G35260,DM8C01G40010,DM8C01G44620,DM8C01G45520,DM8C01G46710,DM8C01G47220,DM8C01G47760,DM8C02G04650,DM8C02G10080,DM8C02G12050,DM8C02G12150,DM8C02G17130,DM8C02G20480,DM8C02G20500,DM8C02G20610,DM8C02G22930,DM8C02G23…	0.00121	over	0.00641	over	0.00586	over	318	136	99.56	318	162	123.59	318	151	111.81	DM8C01G03350,DM8C01G21330,DM8C01G21660,DM8C01G23320,DM8C01G27090,DM8C01G29370,DM8C01G29380,DM8C01G30540,DM8C01G34530,DM8C01G34540,DM8C01G34550,DM8C01G35260,DM8C01G40010,DM8C01G44620,DM8C01G46710,DM8C01G47220,DM8C01G47760,DM8C02G04650,DM8C02G10080,DM8C02G12050,DM8C02G12150,DM8C02G20500,DM8C02G20610,DM8C02G22930,DM8C02G23410,DM8C02G30070,DM8C02G30080,DM8C02G33680,DM8C03G02490,DM8C03G02630,DM8C03G05…	DM8C01G03350,DM8C01G07650,DM8C01G21330,DM8C01G21660,DM8C01G23320,DM8C01G27090,DM8C01G29370,DM8C01G29380,DM8C01G30470,DM8C01G30540,DM8C01G34530,DM8C01G34540,DM8C01G34550,DM8C01G35260,DM8C01G40010,DM8C01G44620,DM8C01G45520,DM8C01G46710,DM8C01G47220,DM8C01G47760,DM8C02G04650,DM8C02G10080,DM8C02G12050,DM8C02G12150,DM8C02G17130,DM8C02G20480,DM8C02G20500,DM8C02G20610,DM8C02G22930,DM8C02G23410,DM8C02G26…	DM8C01G03350,DM8C01G05750,DM8C01G21330,DM8C01G21660,DM8C01G23320,DM8C01G27090,DM8C01G29370,DM8C01G29380,DM8C01G30540,DM8C01G34530,DM8C01G34540,DM8C01G34550,DM8C01G35260,DM8C01G40010,DM8C01G44620,DM8C01G45520,DM8C01G46710,DM8C01G47220,DM8C01G47760,DM8C02G04650,DM8C02G10080,DM8C02G12050,DM8C02G12150,DM8C02G20500,DM8C02G20610,DM8C02G22930,DM8C02G23410,DM8C02G30070,DM8C02G30080,DM8C02G33680,DM8C03G02…
GO:0015843	methylammonium transport	0.00759	0.00138	5	DM8C03G35570,DM8C04G18610,DM8C06G17710,DM8C06G22880,DM8C12G19920	0.00138	over	0.00759	over	0.00348	over	5	5	1.57	5	5	1.94	5	5	1.76	DM8C03G35570,DM8C04G18610,DM8C06G17710,DM8C06G22880,DM8C12G19920	DM8C03G35570,DM8C04G18610,DM8C06G17710,DM8C06G22880,DM8C12G19920	DM8C03G35570,DM8C04G18610,DM8C06G17710,DM8C06G22880,DM8C12G19920
GO:0072521	purine-containing compound metabolic process	0.00147	0.00038	131	DM8C01G00940,DM8C01G01830,DM8C01G02300,DM8C01G03310,DM8C01G05400,DM8C01G07360,DM8C01G13460,DM8C01G17380,DM8C01G21240,DM8C01G26740,DM8C01G28070,DM8C01G28930,DM8C01G31030,DM8C01G33450,DM8C01G34480,DM8C01G35590,DM8C01G37980,DM8C01G46890,DM8C01G47310,DM8C01G47820,DM8C01G48490,DM8C02G01260,DM8C02G04990,DM8C02G19130,DM8C02G20400,DM8C02G25270,DM8C02G25460,DM8C02G25790,DM8C02G25800,DM8C02G27200,DM8C02G30…	0.00147	over	0.00137	over	0.00038	over	277	107	86.73	277	129	107.65	277	122	97.39	DM8C01G00940,DM8C01G01830,DM8C01G02300,DM8C01G05400,DM8C01G13460,DM8C01G17380,DM8C01G21240,DM8C01G26740,DM8C01G28070,DM8C01G28930,DM8C01G31030,DM8C01G37980,DM8C01G46890,DM8C01G47310,DM8C01G47820,DM8C01G48490,DM8C02G01260,DM8C02G04990,DM8C02G19130,DM8C02G20400,DM8C02G25270,DM8C02G25790,DM8C02G27200,DM8C02G30940,DM8C02G32210,DM8C02G33550,DM8C02G34010,DM8C03G05410,DM8C03G10310,DM8C03G15090,DM8C03G20…	DM8C01G00940,DM8C01G01830,DM8C01G02300,DM8C01G03310,DM8C01G05400,DM8C01G07360,DM8C01G13460,DM8C01G17380,DM8C01G21240,DM8C01G26740,DM8C01G28070,DM8C01G28930,DM8C01G31030,DM8C01G33450,DM8C01G34480,DM8C01G35590,DM8C01G37980,DM8C01G46890,DM8C01G47310,DM8C01G47820,DM8C01G48490,DM8C02G01260,DM8C02G04990,DM8C02G19130,DM8C02G20400,DM8C02G25270,DM8C02G25460,DM8C02G25790,DM8C02G25800,DM8C02G27200,DM8C02G30…	DM8C01G00940,DM8C01G01830,DM8C01G02300,DM8C01G03310,DM8C01G05400,DM8C01G07360,DM8C01G13460,DM8C01G17380,DM8C01G21240,DM8C01G26740,DM8C01G28070,DM8C01G28930,DM8C01G31030,DM8C01G34480,DM8C01G37980,DM8C01G46890,DM8C01G47310,DM8C01G47820,DM8C01G48490,DM8C02G01260,DM8C02G04990,DM8C02G19130,DM8C02G20400,DM8C02G25270,DM8C02G25460,DM8C02G25790,DM8C02G27200,DM8C02G30940,DM8C02G32210,DM8C02G33550,DM8C02G33…
GO:0006096	glycolytic process	0.008	0.0015	43	DM8C01G13460,DM8C01G33450,DM8C01G47820,DM8C02G06900,DM8C02G24340,DM8C03G15090,DM8C03G20750,DM8C03G23880,DM8C03G25170,DM8C03G36250,DM8C04G04150,DM8C04G04380,DM8C04G06860,DM8C04G35270,DM8C05G04080,DM8C05G06850,DM8C05G10340,DM8C06G13790,DM8C06G22770,DM8C06G26760,DM8C07G02310,DM8C07G14110,DM8C07G14960,DM8C07G15280,DM8C07G27700,DM8C07G28500,DM8C07G28510,DM8C08G07420,DM8C08G14550,DM8C08G23080,DM8C09G03…	0.0015	over	0.008	over	0.00276	over	65	39	20.35	65	42	25.26	65	40	22.85	DM8C01G13460,DM8C01G47820,DM8C02G06900,DM8C02G24340,DM8C03G15090,DM8C03G20750,DM8C03G23880,DM8C03G25170,DM8C03G36250,DM8C04G04150,DM8C04G04380,DM8C04G06860,DM8C04G35270,DM8C05G04080,DM8C05G06850,DM8C05G10340,DM8C06G22770,DM8C06G26760,DM8C07G02310,DM8C07G14110,DM8C07G14960,DM8C07G15280,DM8C07G28500,DM8C07G28510,DM8C08G07420,DM8C08G14550,DM8C08G23080,DM8C09G03570,DM8C09G03800,DM8C09G04000,DM8C09G25…	DM8C01G13460,DM8C01G33450,DM8C01G47820,DM8C02G06900,DM8C03G15090,DM8C03G20750,DM8C03G23880,DM8C03G25170,DM8C03G36250,DM8C04G04150,DM8C04G04380,DM8C04G06860,DM8C04G35270,DM8C05G04080,DM8C05G06850,DM8C05G10340,DM8C06G13790,DM8C06G22770,DM8C06G26760,DM8C07G02310,DM8C07G14110,DM8C07G14960,DM8C07G15280,DM8C07G27700,DM8C07G28500,DM8C07G28510,DM8C08G07420,DM8C08G14550,DM8C08G23080,DM8C09G03570,DM8C09G03…	DM8C01G13460,DM8C01G47820,DM8C02G06900,DM8C02G24340,DM8C03G15090,DM8C03G20750,DM8C03G23880,DM8C03G25170,DM8C03G36250,DM8C04G04150,DM8C04G04380,DM8C04G06860,DM8C04G35270,DM8C05G04080,DM8C05G06850,DM8C05G10340,DM8C06G22770,DM8C06G26760,DM8C07G02310,DM8C07G14110,DM8C07G14960,DM8C07G15280,DM8C07G27700,DM8C07G28500,DM8C07G28510,DM8C08G07420,DM8C08G14550,DM8C08G23080,DM8C09G03570,DM8C09G03800,DM8C09G04…
GO:0051156	glucose 6-phosphate metabolic process	0.00151	3.9e-05	16	DM8C01G07360,DM8C02G33730,DM8C03G22680,DM8C03G36250,DM8C04G02380,DM8C04G35270,DM8C05G01010,DM8C05G02060,DM8C05G21140,DM8C06G22770,DM8C07G15690,DM8C07G18920,DM8C08G14950,DM8C10G07370,DM8C11G19270,DM8C12G21910	0.00151	over	0.00018	over	3.9e-05	over	20	13	6.26	20	16	7.77	20	16	7.03	DM8C03G22680,DM8C03G36250,DM8C04G02380,DM8C04G35270,DM8C05G01010,DM8C05G02060,DM8C05G21140,DM8C06G22770,DM8C07G15690,DM8C07G18920,DM8C10G07370,DM8C11G19270,DM8C12G21910	DM8C01G07360,DM8C02G33730,DM8C03G22680,DM8C03G36250,DM8C04G02380,DM8C04G35270,DM8C05G01010,DM8C05G02060,DM8C05G21140,DM8C06G22770,DM8C07G15690,DM8C07G18920,DM8C08G14950,DM8C10G07370,DM8C11G19270,DM8C12G21910	DM8C01G07360,DM8C02G33730,DM8C03G22680,DM8C03G36250,DM8C04G02380,DM8C04G35270,DM8C05G01010,DM8C05G02060,DM8C05G21140,DM8C06G22770,DM8C07G15690,DM8C07G18920,DM8C08G14950,DM8C10G07370,DM8C11G19270,DM8C12G21910
GO:0006833	water transport	0.02281	0.00156	28	DM8C01G02390,DM8C01G31170,DM8C01G36170,DM8C01G48390,DM8C03G08030,DM8C03G13310,DM8C03G27040,DM8C03G35570,DM8C05G27130,DM8C06G06030,DM8C06G17710,DM8C06G22880,DM8C06G29720,DM8C06G30640,DM8C06G34270,DM8C07G23620,DM8C07G23630,DM8C08G05040,DM8C08G12560,DM8C08G15770,DM8C08G28060,DM8C09G05270,DM8C10G17910,DM8C10G24610,DM8C11G23140,DM8C12G19920,DM8sca04G00300,DM8sca115G00150	0.00156	over	0.02069	over	0.02281	over	52	27	16.28	52	28	20.21	52	26	18.28	DM8C01G02390,DM8C01G31170,DM8C01G36170,DM8C01G48390,DM8C03G08030,DM8C03G13310,DM8C03G27040,DM8C03G35570,DM8C05G27130,DM8C06G06030,DM8C06G17710,DM8C06G22880,DM8C06G29720,DM8C06G30640,DM8C06G34270,DM8C07G23620,DM8C07G23630,DM8C08G05040,DM8C08G12560,DM8C08G15770,DM8C08G28060,DM8C09G05270,DM8C10G17910,DM8C10G24610,DM8C11G23140,DM8C12G19920,DM8sca04G00300	DM8C01G02390,DM8C01G31170,DM8C01G36170,DM8C01G48390,DM8C03G08030,DM8C03G13310,DM8C03G27040,DM8C03G35570,DM8C05G27130,DM8C06G06030,DM8C06G17710,DM8C06G22880,DM8C06G29720,DM8C06G30640,DM8C06G34270,DM8C07G23620,DM8C07G23630,DM8C08G05040,DM8C08G12560,DM8C08G15770,DM8C08G28060,DM8C09G05270,DM8C10G17910,DM8C10G24610,DM8C11G23140,DM8C12G19920,DM8sca04G00300,DM8sca115G00150	DM8C01G02390,DM8C01G31170,DM8C01G36170,DM8C01G48390,DM8C03G08030,DM8C03G13310,DM8C03G35570,DM8C05G27130,DM8C06G06030,DM8C06G17710,DM8C06G22880,DM8C06G29720,DM8C06G30640,DM8C06G34270,DM8C07G23620,DM8C07G23630,DM8C08G05040,DM8C08G12560,DM8C08G15770,DM8C08G28060,DM8C10G17910,DM8C10G24610,DM8C11G23140,DM8C12G19920,DM8sca04G00300,DM8sca115G00150
GO:0006498	N-terminal protein lipidation	0.00836	0.00164	3	DM8C03G37050,DM8C06G22190,DM8C10G00160	0.00164	over	0.00836	over	0.00836	over	3	3	0.94	3	3	1.17	3	3	1.05	DM8C03G37050,DM8C06G22190,DM8C10G00160	DM8C03G37050,DM8C06G22190,DM8C10G00160	DM8C03G37050,DM8C06G22190,DM8C10G00160
GO:0016192	vesicle-mediated transport	0.00165	2.5e-05	276	DM8C01G00140,DM8C01G00780,DM8C01G02930,DM8C01G02960,DM8C01G03790,DM8C01G14980,DM8C01G17770,DM8C01G19750,DM8C01G22570,DM8C01G24350,DM8C01G27400,DM8C01G27460,DM8C01G27500,DM8C01G28080,DM8C01G28360,DM8C01G28640,DM8C01G29260,DM8C01G29650,DM8C01G31220,DM8C01G32530,DM8C01G35120,DM8C01G37800,DM8C01G39740,DM8C01G40930,DM8C01G41480,DM8C01G44360,DM8C01G45660,DM8C01G45710,DM8C01G46020,DM8C01G46240,DM8C01G46…	0.00165	over	0.00036	over	2.5e-05	over	572	209	179.09	572	258	222.3	572	245	201.12	DM8C01G00780,DM8C01G02930,DM8C01G02960,DM8C01G03790,DM8C01G14980,DM8C01G17770,DM8C01G19750,DM8C01G22570,DM8C01G27400,DM8C01G27460,DM8C01G27500,DM8C01G28080,DM8C01G29260,DM8C01G31220,DM8C01G32530,DM8C01G37800,DM8C01G39740,DM8C01G40930,DM8C01G44360,DM8C01G46020,DM8C01G46240,DM8C01G46260,DM8C01G46510,DM8C01G46620,DM8C01G47080,DM8C01G48290,DM8C01G49210,DM8C02G03490,DM8C02G07510,DM8C02G07570,DM8C02G09…	DM8C01G00140,DM8C01G00780,DM8C01G02930,DM8C01G02960,DM8C01G03790,DM8C01G14980,DM8C01G17770,DM8C01G19750,DM8C01G22570,DM8C01G24350,DM8C01G27400,DM8C01G27460,DM8C01G27500,DM8C01G28080,DM8C01G28360,DM8C01G28640,DM8C01G29260,DM8C01G31220,DM8C01G32530,DM8C01G37800,DM8C01G39740,DM8C01G41480,DM8C01G45660,DM8C01G45710,DM8C01G46020,DM8C01G46240,DM8C01G46260,DM8C01G46510,DM8C01G46620,DM8C01G47080,DM8C01G48…	DM8C01G00140,DM8C01G00780,DM8C01G02930,DM8C01G02960,DM8C01G03790,DM8C01G14980,DM8C01G17770,DM8C01G19750,DM8C01G22570,DM8C01G24350,DM8C01G27400,DM8C01G27460,DM8C01G27500,DM8C01G28080,DM8C01G28360,DM8C01G28640,DM8C01G29260,DM8C01G29650,DM8C01G31220,DM8C01G32530,DM8C01G35120,DM8C01G37800,DM8C01G39740,DM8C01G41480,DM8C01G45710,DM8C01G46020,DM8C01G46240,DM8C01G46260,DM8C01G46510,DM8C01G46620,DM8C01G47…
GO:0035973	aggrephagy		0.00169	8	DM8C01G44360,DM8C02G09720,DM8C02G30720,DM8C06G02370,DM8C06G33040,DM8C06G33520,DM8C09G16800,DM8C09G28070	0.00169	over			0.00761	over	9	8	2.82				9	7	3.16	DM8C01G44360,DM8C02G09720,DM8C02G30720,DM8C06G02370,DM8C06G33040,DM8C06G33520,DM8C09G16800,DM8C09G28070		DM8C02G09720,DM8C02G30720,DM8C06G02370,DM8C06G33040,DM8C06G33520,DM8C09G16800,DM8C09G28070
GO:0034517	ribophagy		0.00169	8	DM8C01G44360,DM8C02G09720,DM8C02G30720,DM8C06G02370,DM8C06G33040,DM8C06G33520,DM8C09G16800,DM8C09G28070	0.00169	over			0.00761	over	9	8	2.82				9	7	3.16	DM8C01G44360,DM8C02G09720,DM8C02G30720,DM8C06G02370,DM8C06G33040,DM8C06G33520,DM8C09G16800,DM8C09G28070		DM8C02G09720,DM8C02G30720,DM8C06G02370,DM8C06G33040,DM8C06G33520,DM8C09G16800,DM8C09G28070
GO:0034309	primary alcohol biosynthetic process	0.00641	0.00172	6	DM8C01G20800,DM8C05G24080,DM8C06G03310,DM8C07G25630,DM8C08G01100,DM8C08G23950	0.00172	over	0.00641	over	0.00322	over	7	6	2.19	7	6	2.72	7	6	2.46	DM8C01G20800,DM8C05G24080,DM8C06G03310,DM8C07G25630,DM8C08G01100,DM8C08G23950	DM8C01G20800,DM8C05G24080,DM8C06G03310,DM8C07G25630,DM8C08G01100,DM8C08G23950	DM8C01G20800,DM8C05G24080,DM8C06G03310,DM8C07G25630,DM8C08G01100,DM8C08G23950
GO:0071616	acyl-CoA biosynthetic process	0.00985	0.00179	15	DM8C01G17380,DM8C01G37980,DM8C02G04990,DM8C03G20750,DM8C04G04150,DM8C04G13750,DM8C05G06850,DM8C05G08730,DM8C05G23610,DM8C07G02310,DM8C07G14110,DM8C08G07420,DM8C11G05320,DM8C11G09870,DM8C12G28460	0.00179	over	0.00985	over	0.00587	over	20	15	6.26	20	15	7.77	20	15	7.03	DM8C01G17380,DM8C01G37980,DM8C02G04990,DM8C03G20750,DM8C04G04150,DM8C04G13750,DM8C05G06850,DM8C05G08730,DM8C05G23610,DM8C07G02310,DM8C07G14110,DM8C08G07420,DM8C11G05320,DM8C11G09870,DM8C12G28460	DM8C01G17380,DM8C01G37980,DM8C02G04990,DM8C03G20750,DM8C04G04150,DM8C04G13750,DM8C05G06850,DM8C05G08730,DM8C05G23610,DM8C07G02310,DM8C07G14110,DM8C08G07420,DM8C11G05320,DM8C11G09870,DM8C12G28460	DM8C01G17380,DM8C01G37980,DM8C02G04990,DM8C03G20750,DM8C04G04150,DM8C04G13750,DM8C05G06850,DM8C05G08730,DM8C05G23610,DM8C07G02310,DM8C07G14110,DM8C08G07420,DM8C11G05320,DM8C11G09870,DM8C12G28460
GO:0015780	nucleotide-sugar transmembrane transport	0.00576	0.00181	18	DM8C01G04880,DM8C03G32620,DM8C03G38200,DM8C04G23020,DM8C05G06170,DM8C06G06130,DM8C06G17180,DM8C06G24130,DM8C06G26780,DM8C06G32290,DM8C08G12360,DM8C09G20350,DM8C10G28220,DM8C11G23040,DM8C12G05760,DM8C12G22690,DM8C12G25640,DM8C12G26180	0.00181	over	0.00576	over	0.00202	over	27	16	8.45	27	17	10.49	27	17	9.49	DM8C01G04880,DM8C03G38200,DM8C04G23020,DM8C05G06170,DM8C06G06130,DM8C06G17180,DM8C06G26780,DM8C06G32290,DM8C08G12360,DM8C09G20350,DM8C10G28220,DM8C11G23040,DM8C12G05760,DM8C12G22690,DM8C12G25640,DM8C12G26180	DM8C01G04880,DM8C03G38200,DM8C04G23020,DM8C05G06170,DM8C06G06130,DM8C06G17180,DM8C06G24130,DM8C06G26780,DM8C06G32290,DM8C08G12360,DM8C09G20350,DM8C10G28220,DM8C11G23040,DM8C12G05760,DM8C12G22690,DM8C12G25640,DM8C12G26180	DM8C01G04880,DM8C03G32620,DM8C03G38200,DM8C04G23020,DM8C05G06170,DM8C06G06130,DM8C06G17180,DM8C06G26780,DM8C06G32290,DM8C08G12360,DM8C09G20350,DM8C10G28220,DM8C11G23040,DM8C12G05760,DM8C12G22690,DM8C12G25640,DM8C12G26180
GO:0009834	plant-type secondary cell wall biogenesis	0.04615	0.00183	46	DM8C01G16650,DM8C01G19650,DM8C01G25170,DM8C02G08630,DM8C02G12100,DM8C02G14790,DM8C02G16010,DM8C02G17520,DM8C02G24260,DM8C02G28380,DM8C02G30550,DM8C03G13840,DM8C03G20030,DM8C03G37390,DM8C04G30380,DM8C04G30480,DM8C04G32500,DM8C04G32510,DM8C04G34800,DM8C05G22980,DM8C05G25170,DM8C06G06130,DM8C06G10170,DM8C06G14460,DM8C06G21220,DM8C06G24320,DM8C07G01080,DM8C08G05120,DM8C08G05960,DM8C08G18110,DM8C08G24…	0.00183	over	0.04615	over	0.00623	over	67	40	20.98	67	43	26.04	67	43	23.56	DM8C01G16650,DM8C01G19650,DM8C01G25170,DM8C02G08630,DM8C02G14790,DM8C02G16010,DM8C02G17520,DM8C02G24260,DM8C02G28380,DM8C02G30550,DM8C03G13840,DM8C03G20030,DM8C04G30380,DM8C04G30480,DM8C04G32500,DM8C04G32510,DM8C04G34800,DM8C05G22980,DM8C05G25170,DM8C06G06130,DM8C06G10170,DM8C06G14460,DM8C06G24320,DM8C07G01080,DM8C08G05120,DM8C08G05960,DM8C08G24730,DM8C08G25500,DM8C08G26870,DM8C09G00350,DM8C09G03…	DM8C01G16650,DM8C01G19650,DM8C01G25170,DM8C02G08630,DM8C02G12100,DM8C02G14790,DM8C02G16010,DM8C02G17520,DM8C02G24260,DM8C02G28380,DM8C02G30550,DM8C03G13840,DM8C03G20030,DM8C03G37390,DM8C04G30380,DM8C04G30480,DM8C04G32500,DM8C04G32510,DM8C04G34800,DM8C05G22980,DM8C05G25170,DM8C06G06130,DM8C06G10170,DM8C06G21220,DM8C06G24320,DM8C07G01080,DM8C08G05120,DM8C08G05960,DM8C08G18110,DM8C08G24730,DM8C08G24…	DM8C01G16650,DM8C01G25170,DM8C02G08630,DM8C02G12100,DM8C02G14790,DM8C02G16010,DM8C02G17520,DM8C02G24260,DM8C02G28380,DM8C02G30550,DM8C03G13840,DM8C03G20030,DM8C03G37390,DM8C04G30380,DM8C04G30480,DM8C04G32500,DM8C04G32510,DM8C04G34800,DM8C05G22980,DM8C05G25170,DM8C06G06130,DM8C06G10170,DM8C06G14460,DM8C06G21220,DM8C06G24320,DM8C07G01080,DM8C08G05120,DM8C08G05960,DM8C08G18110,DM8C08G25500,DM8C08G26…
GO:0042273	ribosomal large subunit biogenesis	0.01538	0.00186	68	DM8C01G01590,DM8C01G01720,DM8C01G11570,DM8C01G24570,DM8C01G33380,DM8C01G34350,DM8C01G34800,DM8C01G39770,DM8C01G40000,DM8C01G41050,DM8C01G45100,DM8C01G47740,DM8C02G05600,DM8C02G08300,DM8C02G10940,DM8C02G11810,DM8C02G18690,DM8C02G19350,DM8C02G21580,DM8C02G22630,DM8C02G26200,DM8C02G27760,DM8C02G30850,DM8C03G05580,DM8C03G08970,DM8C03G13270,DM8C03G26870,DM8C04G06500,DM8C04G10610,DM8C04G27210,DM8C05G23…	0.00186	over	0.01146	over	0.01538	over	116	57	36.32	116	61	45.08	116	59	40.79	DM8C01G01720,DM8C01G24570,DM8C01G33380,DM8C01G34350,DM8C01G39770,DM8C01G40000,DM8C01G41050,DM8C01G45100,DM8C01G47740,DM8C02G05600,DM8C02G08300,DM8C02G11810,DM8C02G18690,DM8C02G19350,DM8C02G21580,DM8C02G22630,DM8C02G26200,DM8C02G27760,DM8C02G30850,DM8C03G05580,DM8C03G13270,DM8C03G26870,DM8C04G06500,DM8C04G10610,DM8C04G27210,DM8C05G23300,DM8C05G23310,DM8C05G25620,DM8C05G25860,DM8C06G01870,DM8C06G02…	DM8C01G01720,DM8C01G11570,DM8C01G24570,DM8C01G33380,DM8C01G34350,DM8C01G34800,DM8C01G39770,DM8C01G40000,DM8C01G41050,DM8C01G45100,DM8C01G47740,DM8C02G05600,DM8C02G08300,DM8C02G10940,DM8C02G11810,DM8C02G18690,DM8C02G19350,DM8C02G21580,DM8C02G22630,DM8C02G26200,DM8C02G27760,DM8C02G30850,DM8C03G05580,DM8C03G08970,DM8C03G13270,DM8C04G06500,DM8C04G10610,DM8C05G23300,DM8C05G23310,DM8C05G25620,DM8C05G25…	DM8C01G01590,DM8C01G01720,DM8C01G11570,DM8C01G24570,DM8C01G33380,DM8C01G34350,DM8C01G34800,DM8C01G39770,DM8C01G41050,DM8C01G45100,DM8C01G47740,DM8C02G05600,DM8C02G08300,DM8C02G11810,DM8C02G18690,DM8C02G19350,DM8C02G21580,DM8C02G22630,DM8C02G26200,DM8C02G27760,DM8C02G30850,DM8C03G05580,DM8C03G13270,DM8C04G06500,DM8C04G10610,DM8C04G27210,DM8C05G23300,DM8C05G23310,DM8C05G25620,DM8C05G25860,DM8C06G01…
GO:0006085	acetyl-CoA biosynthetic process	0.03582	0.00188	15	DM8C01G17380,DM8C01G37980,DM8C02G04990,DM8C03G20750,DM8C04G04150,DM8C04G13750,DM8C05G06850,DM8C05G08730,DM8C05G23610,DM8C07G02310,DM8C07G14110,DM8C08G07420,DM8C11G05320,DM8C11G09870,DM8C12G28460	0.00188	over	0.03582	over	0.00579	over	19	15	5.95	19	15	7.38	19	15	6.68	DM8C01G17380,DM8C01G37980,DM8C02G04990,DM8C03G20750,DM8C04G04150,DM8C04G13750,DM8C05G06850,DM8C05G08730,DM8C05G23610,DM8C07G02310,DM8C07G14110,DM8C08G07420,DM8C11G05320,DM8C11G09870,DM8C12G28460	DM8C01G17380,DM8C01G37980,DM8C02G04990,DM8C03G20750,DM8C04G04150,DM8C04G13750,DM8C05G06850,DM8C05G08730,DM8C05G23610,DM8C07G02310,DM8C07G14110,DM8C08G07420,DM8C11G05320,DM8C11G09870,DM8C12G28460	DM8C01G17380,DM8C01G37980,DM8C02G04990,DM8C03G20750,DM8C04G04150,DM8C04G13750,DM8C05G06850,DM8C05G08730,DM8C05G23610,DM8C07G02310,DM8C07G14110,DM8C08G07420,DM8C11G05320,DM8C11G09870,DM8C12G28460
GO:0019693	ribose phosphate metabolic process	0.00576	0.0009	104	DM8C01G03310,DM8C01G03750,DM8C01G05400,DM8C01G07360,DM8C01G13460,DM8C01G14960,DM8C01G17380,DM8C01G26740,DM8C01G27380,DM8C01G28070,DM8C01G31030,DM8C01G33450,DM8C01G35590,DM8C01G37980,DM8C01G46890,DM8C01G47820,DM8C01G48490,DM8C02G01260,DM8C02G04990,DM8C02G19130,DM8C02G20400,DM8C02G25270,DM8C02G25460,DM8C02G27200,DM8C02G30940,DM8C02G32210,DM8C02G33550,DM8C02G33730,DM8C02G34010,DM8C03G10310,DM8C03G15…	0.00197	over	0.00576	over	0.0009	over	223	88	69.82	223	104	86.67	223	99	78.41	DM8C01G03750,DM8C01G05400,DM8C01G13460,DM8C01G14960,DM8C01G17380,DM8C01G26740,DM8C01G27380,DM8C01G28070,DM8C01G31030,DM8C01G37980,DM8C01G46890,DM8C01G47820,DM8C01G48490,DM8C02G01260,DM8C02G04990,DM8C02G19130,DM8C02G20400,DM8C02G25270,DM8C02G27200,DM8C02G30940,DM8C02G32210,DM8C02G33550,DM8C02G34010,DM8C03G10310,DM8C03G15090,DM8C03G20180,DM8C03G20750,DM8C03G21650,DM8C03G21890,DM8C03G22680,DM8C03G23…	DM8C01G03310,DM8C01G03750,DM8C01G05400,DM8C01G07360,DM8C01G13460,DM8C01G14960,DM8C01G17380,DM8C01G26740,DM8C01G27380,DM8C01G28070,DM8C01G31030,DM8C01G33450,DM8C01G35590,DM8C01G37980,DM8C01G46890,DM8C01G47820,DM8C01G48490,DM8C02G01260,DM8C02G04990,DM8C02G19130,DM8C02G20400,DM8C02G25270,DM8C02G25460,DM8C02G27200,DM8C02G30940,DM8C02G32210,DM8C02G33550,DM8C02G33730,DM8C02G34010,DM8C03G10310,DM8C03G15…	DM8C01G03310,DM8C01G03750,DM8C01G05400,DM8C01G07360,DM8C01G13460,DM8C01G14960,DM8C01G17380,DM8C01G26740,DM8C01G27380,DM8C01G28070,DM8C01G31030,DM8C01G37980,DM8C01G46890,DM8C01G47820,DM8C01G48490,DM8C02G01260,DM8C02G04990,DM8C02G19130,DM8C02G20400,DM8C02G25270,DM8C02G25460,DM8C02G27200,DM8C02G30940,DM8C02G32210,DM8C02G33550,DM8C02G33730,DM8C02G34010,DM8C03G10310,DM8C03G15090,DM8C03G20180,DM8C03G20…
GO:0010191	mucilage metabolic process	0.00214	0.00031	26	DM8C02G27570,DM8C02G27580,DM8C02G27970,DM8C02G30990,DM8C03G05710,DM8C03G27400,DM8C03G28130,DM8C03G29570,DM8C04G24590,DM8C04G33580,DM8C05G06670,DM8C05G12980,DM8C06G25930,DM8C06G29520,DM8C06G30970,DM8C06G33230,DM8C08G01380,DM8C08G19640,DM8C08G26870,DM8C09G24250,DM8C10G28220,DM8C11G08570,DM8C12G00470,DM8C12G07510,DM8sca43G00040,DM8sca61G00020	0.00214	over	0.00031	over	0.00052	over	39	21	12.21	39	26	15.16	39	24	13.71	DM8C02G27580,DM8C02G27970,DM8C02G30990,DM8C03G05710,DM8C03G27400,DM8C03G28130,DM8C03G29570,DM8C04G24590,DM8C04G33580,DM8C05G12980,DM8C06G25930,DM8C06G29520,DM8C06G30970,DM8C08G01380,DM8C08G19640,DM8C08G26870,DM8C09G24250,DM8C10G28220,DM8C11G08570,DM8C12G07510,DM8sca61G00020	DM8C02G27570,DM8C02G27580,DM8C02G27970,DM8C02G30990,DM8C03G05710,DM8C03G27400,DM8C03G28130,DM8C03G29570,DM8C04G24590,DM8C04G33580,DM8C05G06670,DM8C05G12980,DM8C06G25930,DM8C06G29520,DM8C06G30970,DM8C06G33230,DM8C08G01380,DM8C08G19640,DM8C08G26870,DM8C09G24250,DM8C10G28220,DM8C11G08570,DM8C12G00470,DM8C12G07510,DM8sca43G00040,DM8sca61G00020	DM8C02G27570,DM8C02G27580,DM8C02G27970,DM8C02G30990,DM8C03G05710,DM8C03G27400,DM8C03G28130,DM8C03G29570,DM8C04G24590,DM8C04G33580,DM8C05G06670,DM8C05G12980,DM8C06G25930,DM8C06G29520,DM8C06G30970,DM8C06G33230,DM8C08G01380,DM8C08G19640,DM8C08G26870,DM8C09G24250,DM8C10G28220,DM8C11G08570,DM8C12G07510,DM8sca61G00020
GO:0009620	response to fungus	0.00318	2.9e-05	254	DM8C01G00020,DM8C01G00780,DM8C01G02830,DM8C01G03870,DM8C01G16380,DM8C01G16650,DM8C01G17660,DM8C01G17680,DM8C01G20220,DM8C01G25170,DM8C01G27400,DM8C01G27460,DM8C01G29370,DM8C01G29380,DM8C01G30960,DM8C01G31460,DM8C01G31660,DM8C01G31670,DM8C01G31820,DM8C01G32980,DM8C01G33820,DM8C01G33850,DM8C01G35090,DM8C01G37180,DM8C01G41120,DM8C01G45620,DM8C01G46280,DM8C01G48940,DM8C01G48950,DM8C01G48980,DM8C02G03…	0.00229	over	0.00318	over	2.9e-05	over	544	198	170.32	544	239	211.42	544	234	191.27	DM8C01G00020,DM8C01G00780,DM8C01G02830,DM8C01G16380,DM8C01G16650,DM8C01G17660,DM8C01G17680,DM8C01G20220,DM8C01G25170,DM8C01G27400,DM8C01G27460,DM8C01G29370,DM8C01G29380,DM8C01G31660,DM8C01G31670,DM8C01G31820,DM8C01G32980,DM8C01G33820,DM8C01G35090,DM8C01G37180,DM8C01G41120,DM8C01G45620,DM8C01G46280,DM8C01G48940,DM8C01G48950,DM8C01G48980,DM8C02G03100,DM8C02G05050,DM8C02G12710,DM8C02G12930,DM8C02G16…	DM8C01G00020,DM8C01G00780,DM8C01G02830,DM8C01G03870,DM8C01G16380,DM8C01G16650,DM8C01G17660,DM8C01G17680,DM8C01G20220,DM8C01G25170,DM8C01G27400,DM8C01G27460,DM8C01G29370,DM8C01G29380,DM8C01G30960,DM8C01G31660,DM8C01G31670,DM8C01G31820,DM8C01G32980,DM8C01G33820,DM8C01G33850,DM8C01G35090,DM8C01G37180,DM8C01G41120,DM8C01G45620,DM8C01G46280,DM8C01G48940,DM8C01G48950,DM8C01G48980,DM8C02G03100,DM8C02G05…	DM8C01G00020,DM8C01G00780,DM8C01G02830,DM8C01G16380,DM8C01G16650,DM8C01G17660,DM8C01G20220,DM8C01G25170,DM8C01G27400,DM8C01G27460,DM8C01G29370,DM8C01G29380,DM8C01G30960,DM8C01G31460,DM8C01G31660,DM8C01G31670,DM8C01G31820,DM8C01G32980,DM8C01G33820,DM8C01G33850,DM8C01G35090,DM8C01G37180,DM8C01G41120,DM8C01G45620,DM8C01G46280,DM8C01G48940,DM8C01G48950,DM8C01G48980,DM8C02G03100,DM8C02G05050,DM8C02G10…
GO:0009063	amino acid catabolic process	0.00374	0.00091	66	DM8C01G03350,DM8C01G23320,DM8C01G27090,DM8C01G29370,DM8C01G29380,DM8C01G30470,DM8C01G30540,DM8C01G44620,DM8C01G45520,DM8C01G47220,DM8C02G12150,DM8C02G17130,DM8C02G20610,DM8C02G26960,DM8C02G30070,DM8C02G30080,DM8C03G05060,DM8C03G05090,DM8C03G05100,DM8C03G11830,DM8C03G11850,DM8C03G11860,DM8C03G11880,DM8C03G11900,DM8C03G37780,DM8C04G06130,DM8C04G08470,DM8C04G21420,DM8C04G24350,DM8C04G30240,DM8C05G09…	0.00237	over	0.00374	over	0.00091	over	112	53	35.07	112	62	43.53	112	59	39.38	DM8C01G03350,DM8C01G23320,DM8C01G27090,DM8C01G29370,DM8C01G29380,DM8C01G30540,DM8C01G44620,DM8C01G47220,DM8C02G12150,DM8C02G20610,DM8C02G30070,DM8C02G30080,DM8C03G05060,DM8C03G05090,DM8C03G05100,DM8C03G11850,DM8C03G11860,DM8C03G37780,DM8C04G06130,DM8C04G08470,DM8C04G21420,DM8C04G24350,DM8C04G30240,DM8C05G09280,DM8C05G24580,DM8C05G27310,DM8C05G27650,DM8C06G21910,DM8C06G28460,DM8C07G10160,DM8C07G14…	DM8C01G03350,DM8C01G23320,DM8C01G27090,DM8C01G29370,DM8C01G29380,DM8C01G30470,DM8C01G30540,DM8C01G44620,DM8C01G45520,DM8C01G47220,DM8C02G12150,DM8C02G17130,DM8C02G20610,DM8C02G26960,DM8C02G30070,DM8C02G30080,DM8C03G05060,DM8C03G05090,DM8C03G05100,DM8C03G11830,DM8C03G11850,DM8C03G11860,DM8C03G11880,DM8C03G11900,DM8C03G37780,DM8C04G08470,DM8C04G21420,DM8C04G24350,DM8C04G30240,DM8C05G09280,DM8C05G24…	DM8C01G03350,DM8C01G23320,DM8C01G27090,DM8C01G29370,DM8C01G29380,DM8C01G30540,DM8C01G44620,DM8C01G45520,DM8C01G47220,DM8C02G12150,DM8C02G20610,DM8C02G30070,DM8C02G30080,DM8C03G05060,DM8C03G05090,DM8C03G05100,DM8C03G11830,DM8C03G11850,DM8C03G11860,DM8C03G37780,DM8C04G06130,DM8C04G08470,DM8C04G21420,DM8C04G24350,DM8C04G30240,DM8C05G09280,DM8C05G24580,DM8C05G27310,DM8C05G27650,DM8C06G21910,DM8C06G28…
GO:0098754	detoxification	0.00814	0.00169	99	DM8C01G03090,DM8C01G20580,DM8C01G20740,DM8C01G25660,DM8C01G33110,DM8C01G41630,DM8C01G44610,DM8C01G48190,DM8C02G03290,DM8C02G06980,DM8C02G11890,DM8C02G12120,DM8C02G19830,DM8C02G20380,DM8C02G21120,DM8C02G22120,DM8C02G23520,DM8C02G23530,DM8C02G23680,DM8C02G23690,DM8C02G24640,DM8C02G24670,DM8C02G26670,DM8C02G31220,DM8C02G31960,DM8C02G32530,DM8C02G32570,DM8C03G03180,DM8C03G03910,DM8C03G03930,DM8C03G05…	0.00239	over	0.00169	over	0.00814	over	192	79	60.11	192	95	74.62	192	84	67.51	DM8C01G03090,DM8C01G20580,DM8C01G20740,DM8C01G25660,DM8C01G33110,DM8C01G41630,DM8C01G48190,DM8C02G03290,DM8C02G06980,DM8C02G12120,DM8C02G19830,DM8C02G21120,DM8C02G22120,DM8C02G23520,DM8C02G23530,DM8C02G23680,DM8C02G23690,DM8C02G24670,DM8C02G26670,DM8C02G31220,DM8C02G31960,DM8C02G32570,DM8C03G03180,DM8C03G03910,DM8C03G03930,DM8C03G14290,DM8C03G17350,DM8C03G28400,DM8C04G23850,DM8C04G26190,DM8C04G26…	DM8C01G03090,DM8C01G20580,DM8C01G20740,DM8C01G25660,DM8C01G33110,DM8C01G41630,DM8C01G48190,DM8C02G03290,DM8C02G06980,DM8C02G11890,DM8C02G12120,DM8C02G19830,DM8C02G20380,DM8C02G21120,DM8C02G22120,DM8C02G23520,DM8C02G23530,DM8C02G23680,DM8C02G23690,DM8C02G24640,DM8C02G24670,DM8C02G26670,DM8C02G31220,DM8C02G31960,DM8C02G32530,DM8C02G32570,DM8C03G03180,DM8C03G03910,DM8C03G03930,DM8C03G05120,DM8C03G14…	DM8C01G03090,DM8C01G20580,DM8C01G20740,DM8C01G25660,DM8C01G33110,DM8C01G41630,DM8C01G44610,DM8C01G48190,DM8C02G03290,DM8C02G06980,DM8C02G11890,DM8C02G12120,DM8C02G19830,DM8C02G21120,DM8C02G22120,DM8C02G23520,DM8C02G23530,DM8C02G23680,DM8C02G23690,DM8C02G24640,DM8C02G24670,DM8C02G26670,DM8C02G31220,DM8C02G31960,DM8C02G32570,DM8C03G03180,DM8C03G03930,DM8C03G05120,DM8C03G14290,DM8C03G17350,DM8C03G28…
GO:0090480	purine nucleotide-sugar transmembrane transport	0.00519	0.00244	9	DM8C01G04880,DM8C03G38200,DM8C04G23020,DM8C06G17180,DM8C08G12360,DM8C09G20350,DM8C12G05760,DM8C12G22690,DM8C12G25640	0.00244	over	0.00519	over	0.00519	over	9	9	2.82	9	9	3.5	9	9	3.16	DM8C01G04880,DM8C03G38200,DM8C04G23020,DM8C06G17180,DM8C08G12360,DM8C09G20350,DM8C12G05760,DM8C12G22690,DM8C12G25640	DM8C01G04880,DM8C03G38200,DM8C04G23020,DM8C06G17180,DM8C08G12360,DM8C09G20350,DM8C12G05760,DM8C12G22690,DM8C12G25640	DM8C01G04880,DM8C03G38200,DM8C04G23020,DM8C06G17180,DM8C08G12360,DM8C09G20350,DM8C12G05760,DM8C12G22690,DM8C12G25640
GO:0098813	nuclear chromosome segregation	0.00461	0.00203	64	DM8C01G19650,DM8C01G23390,DM8C01G23770,DM8C01G24580,DM8C01G24880,DM8C01G25650,DM8C01G32230,DM8C01G33360,DM8C01G39390,DM8C01G40930,DM8C01G41030,DM8C01G43760,DM8C02G00500,DM8C02G10260,DM8C02G10310,DM8C02G10320,DM8C02G31640,DM8C03G15390,DM8C03G29230,DM8C03G29830,DM8C03G34120,DM8C04G11510,DM8C04G21840,DM8C04G28610,DM8C04G32120,DM8C04G33660,DM8C04G36830,DM8C04G36880,DM8C05G10310,DM8C05G11070,DM8C05G22…	0.00248	under	0.00203	under	0.00461	under	177	47	55.42	177	62	68.79	177	51	62.23	DM8C01G19650,DM8C01G23390,DM8C01G24580,DM8C01G24880,DM8C01G25650,DM8C01G33360,DM8C01G39390,DM8C01G40930,DM8C01G43760,DM8C02G31640,DM8C03G15390,DM8C03G29230,DM8C03G29830,DM8C03G34120,DM8C04G11510,DM8C04G21840,DM8C04G32120,DM8C04G33660,DM8C04G36830,DM8C04G36880,DM8C05G10310,DM8C05G22090,DM8C05G22280,DM8C05G25170,DM8C06G10910,DM8C06G28680,DM8C06G33640,DM8C07G01160,DM8C07G06480,DM8C07G13810,DM8C07G17…	DM8C01G19650,DM8C01G23390,DM8C01G23770,DM8C01G24580,DM8C01G24880,DM8C01G25650,DM8C01G32230,DM8C01G33360,DM8C01G39390,DM8C01G41030,DM8C01G43760,DM8C02G00500,DM8C02G10260,DM8C02G10310,DM8C02G10320,DM8C02G31640,DM8C03G15390,DM8C03G29230,DM8C03G29830,DM8C03G34120,DM8C04G11510,DM8C04G21840,DM8C04G28610,DM8C04G32120,DM8C04G33660,DM8C04G36830,DM8C04G36880,DM8C05G10310,DM8C05G11070,DM8C05G22090,DM8C05G22…	DM8C01G23390,DM8C01G24580,DM8C01G24880,DM8C01G25650,DM8C01G32230,DM8C01G33360,DM8C01G39390,DM8C01G41030,DM8C01G43760,DM8C02G00500,DM8C02G31640,DM8C03G15390,DM8C03G29230,DM8C03G29830,DM8C03G34120,DM8C04G11510,DM8C04G21840,DM8C04G32120,DM8C04G33660,DM8C04G36830,DM8C04G36880,DM8C05G10310,DM8C05G22090,DM8C05G22280,DM8C05G25170,DM8C06G10910,DM8C06G13940,DM8C06G28680,DM8C06G33640,DM8C07G01160,DM8C07G06…
GO:0030641	regulation of cellular pH	0.04081	0.00254	21	DM8C01G16130,DM8C01G20540,DM8C01G32670,DM8C01G34890,DM8C01G46890,DM8C01G48490,DM8C02G24270,DM8C03G35020,DM8C04G34960,DM8C06G23340,DM8C06G25870,DM8C07G00120,DM8C07G01240,DM8C08G01720,DM8C10G16930,DM8C10G16940,DM8C10G16950,DM8C10G17970,DM8C10G25980,DM8C11G00600,DM8C11G25740	0.00254	over	0.04081	over	0.00374	over	37	20	11.58	37	20	14.38	37	21	13.01	DM8C01G16130,DM8C01G20540,DM8C01G34890,DM8C01G46890,DM8C01G48490,DM8C02G24270,DM8C03G35020,DM8C04G34960,DM8C06G23340,DM8C06G25870,DM8C07G00120,DM8C07G01240,DM8C08G01720,DM8C10G16930,DM8C10G16940,DM8C10G16950,DM8C10G17970,DM8C10G25980,DM8C11G00600,DM8C11G25740	DM8C01G16130,DM8C01G32670,DM8C01G34890,DM8C01G46890,DM8C01G48490,DM8C02G24270,DM8C03G35020,DM8C04G34960,DM8C06G23340,DM8C06G25870,DM8C07G00120,DM8C07G01240,DM8C08G01720,DM8C10G16930,DM8C10G16940,DM8C10G16950,DM8C10G17970,DM8C10G25980,DM8C11G00600,DM8C11G25740	DM8C01G16130,DM8C01G20540,DM8C01G32670,DM8C01G34890,DM8C01G46890,DM8C01G48490,DM8C02G24270,DM8C03G35020,DM8C04G34960,DM8C06G23340,DM8C06G25870,DM8C07G00120,DM8C07G01240,DM8C08G01720,DM8C10G16930,DM8C10G16940,DM8C10G16950,DM8C10G17970,DM8C10G25980,DM8C11G00600,DM8C11G25740
GO:0000103	sulfate assimilation	0.00437	0.0016	12	DM8C02G04650,DM8C02G08290,DM8C02G20500,DM8C02G27740,DM8C03G00350,DM8C03G00360,DM8C03G02630,DM8C09G15160,DM8C09G25640,DM8C09G30450,DM8C10G26870,DM8C11G19690	0.00258	over	0.00437	over	0.0016	over	14	10	4.38	14	11	5.44	14	11	4.92	DM8C02G04650,DM8C02G08290,DM8C02G20500,DM8C02G27740,DM8C03G00360,DM8C03G02630,DM8C09G25640,DM8C09G30450,DM8C10G26870,DM8C11G19690	DM8C02G04650,DM8C02G08290,DM8C02G20500,DM8C02G27740,DM8C03G00350,DM8C03G00360,DM8C03G02630,DM8C09G25640,DM8C09G30450,DM8C10G26870,DM8C11G19690	DM8C02G04650,DM8C02G08290,DM8C02G20500,DM8C02G27740,DM8C03G00360,DM8C03G02630,DM8C09G15160,DM8C09G25640,DM8C09G30450,DM8C10G26870,DM8C11G19690
GO:0046886	positive regulation of hormone biosynthetic process	0.00675	0.00206	8	DM8C01G00100,DM8C03G32810,DM8C03G37950,DM8C03G37960,DM8C04G01980,DM8C05G23280,DM8C06G09250,DM8C10G05190	0.00264	over	0.00206	over	0.00675	over	10	7	3.13	10	8	3.89	10	7	3.52	DM8C01G00100,DM8C03G32810,DM8C03G37950,DM8C03G37960,DM8C05G23280,DM8C06G09250,DM8C10G05190	DM8C01G00100,DM8C03G32810,DM8C03G37950,DM8C03G37960,DM8C04G01980,DM8C05G23280,DM8C06G09250,DM8C10G05190	DM8C01G00100,DM8C03G32810,DM8C03G37950,DM8C03G37960,DM8C05G23280,DM8C06G09250,DM8C10G05190
GO:0006260	DNA replication	0.0054	0.00216	75	DM8C01G01640,DM8C01G06280,DM8C01G09390,DM8C01G22620,DM8C01G23770,DM8C01G31210,DM8C01G37050,DM8C01G38420,DM8C01G38800,DM8C01G46900,DM8C01G48280,DM8C01G48690,DM8C02G00500,DM8C02G07190,DM8C02G14440,DM8C02G15850,DM8C02G22250,DM8C02G22290,DM8C02G34080,DM8C03G19620,DM8C03G19990,DM8C03G20040,DM8C03G22050,DM8C03G22920,DM8C03G28360,DM8C03G29830,DM8C03G30270,DM8C03G32770,DM8C03G33120,DM8C03G35350,DM8C03G35…	0.00267	under	0.00216	over	0.0054	under	182	54	56.98	182	71	70.73	182	63	63.99	DM8C01G01640,DM8C01G06280,DM8C01G09390,DM8C01G22620,DM8C01G38420,DM8C01G46900,DM8C01G48280,DM8C01G48690,DM8C02G07190,DM8C02G14440,DM8C02G15850,DM8C02G22250,DM8C02G22290,DM8C02G34080,DM8C03G20040,DM8C03G22050,DM8C03G22920,DM8C03G28360,DM8C03G29830,DM8C03G30270,DM8C03G32770,DM8C04G04160,DM8C04G07690,DM8C05G04150,DM8C05G10410,DM8C05G25540,DM8C06G01240,DM8C06G10910,DM8C06G16820,DM8C06G31470,DM8C06G31…	DM8C01G01640,DM8C01G06280,DM8C01G09390,DM8C01G22620,DM8C01G23770,DM8C01G31210,DM8C01G37050,DM8C01G38420,DM8C01G38800,DM8C01G46900,DM8C01G48280,DM8C01G48690,DM8C02G00500,DM8C02G14440,DM8C02G15850,DM8C02G22250,DM8C02G22290,DM8C02G34080,DM8C03G19620,DM8C03G19990,DM8C03G20040,DM8C03G22050,DM8C03G28360,DM8C03G29830,DM8C03G30270,DM8C03G32770,DM8C03G33120,DM8C03G35510,DM8C04G01960,DM8C04G04160,DM8C04G07…	DM8C01G01640,DM8C01G06280,DM8C01G09390,DM8C01G22620,DM8C01G31210,DM8C01G38420,DM8C01G38800,DM8C01G46900,DM8C01G48280,DM8C01G48690,DM8C02G00500,DM8C02G14440,DM8C02G15850,DM8C02G22250,DM8C02G22290,DM8C02G34080,DM8C03G20040,DM8C03G22050,DM8C03G28360,DM8C03G29830,DM8C03G30270,DM8C03G32770,DM8C03G33120,DM8C03G35350,DM8C04G01960,DM8C04G04160,DM8C04G07690,DM8C04G34220,DM8C05G04150,DM8C05G05660,DM8C05G05…
GO:0006099	tricarboxylic acid cycle	0.00487	0.001	24	DM8C01G00940,DM8C01G03310,DM8C01G17380,DM8C01G26200,DM8C01G28930,DM8C01G37980,DM8C02G01260,DM8C02G25270,DM8C04G06700,DM8C04G13750,DM8C05G08730,DM8C05G25710,DM8C07G08090,DM8C07G18200,DM8C07G23830,DM8C07G26510,DM8C08G24000,DM8C09G24150,DM8C09G27110,DM8C10G02650,DM8C10G18380,DM8C11G04880,DM8C12G28460,DM8sca131G00130	0.00278	over	0.001	over	0.00487	over	37	20	11.58	37	24	14.38	37	21	13.01	DM8C01G00940,DM8C01G17380,DM8C01G26200,DM8C01G28930,DM8C01G37980,DM8C02G01260,DM8C02G25270,DM8C04G06700,DM8C04G13750,DM8C05G08730,DM8C05G25710,DM8C07G08090,DM8C07G18200,DM8C07G23830,DM8C08G24000,DM8C09G27110,DM8C10G18380,DM8C11G04880,DM8C12G28460,DM8sca131G00130	DM8C01G00940,DM8C01G03310,DM8C01G17380,DM8C01G26200,DM8C01G28930,DM8C01G37980,DM8C02G01260,DM8C02G25270,DM8C04G06700,DM8C04G13750,DM8C05G08730,DM8C05G25710,DM8C07G08090,DM8C07G18200,DM8C07G23830,DM8C07G26510,DM8C08G24000,DM8C09G24150,DM8C09G27110,DM8C10G02650,DM8C10G18380,DM8C11G04880,DM8C12G28460,DM8sca131G00130	DM8C01G00940,DM8C01G03310,DM8C01G17380,DM8C01G26200,DM8C01G28930,DM8C01G37980,DM8C02G01260,DM8C02G25270,DM8C04G06700,DM8C04G13750,DM8C05G08730,DM8C05G25710,DM8C07G08090,DM8C07G18200,DM8C07G23830,DM8C07G26510,DM8C08G24000,DM8C09G27110,DM8C10G18380,DM8C11G04880,DM8C12G28460
GO:0044038	cell wall macromolecule biosynthetic process	0.00287	0.0011	36	DM8C01G16650,DM8C01G31800,DM8C02G07800,DM8C02G08630,DM8C02G12100,DM8C02G14790,DM8C02G26050,DM8C02G28380,DM8C02G30990,DM8C03G13620,DM8C03G20980,DM8C03G38080,DM8C04G09910,DM8C04G30380,DM8C04G32500,DM8C04G32510,DM8C04G34570,DM8C06G09620,DM8C06G16760,DM8C06G21630,DM8C06G24320,DM8C06G33050,DM8C07G25520,DM8C08G18110,DM8C09G05700,DM8C09G06940,DM8C09G08710,DM8C10G01700,DM8C10G19890,DM8C10G22690,DM8C11G01…	0.00286	over	0.0011	over	0.00287	over	61	30	19.1	61	36	23.71	61	33	21.45	DM8C01G16650,DM8C01G31800,DM8C02G08630,DM8C02G14790,DM8C02G26050,DM8C02G28380,DM8C02G30990,DM8C03G13620,DM8C03G38080,DM8C04G30380,DM8C04G32500,DM8C04G32510,DM8C04G34570,DM8C06G09620,DM8C06G16760,DM8C06G21630,DM8C06G24320,DM8C06G33050,DM8C07G25520,DM8C09G05700,DM8C09G06940,DM8C09G08710,DM8C10G01700,DM8C10G19890,DM8C10G22690,DM8C11G01230,DM8C11G08260,DM8C11G25980,DM8C12G00220,DM8C12G18740	DM8C01G16650,DM8C01G31800,DM8C02G07800,DM8C02G08630,DM8C02G12100,DM8C02G14790,DM8C02G26050,DM8C02G28380,DM8C02G30990,DM8C03G13620,DM8C03G20980,DM8C03G38080,DM8C04G09910,DM8C04G30380,DM8C04G32500,DM8C04G32510,DM8C04G34570,DM8C06G09620,DM8C06G16760,DM8C06G21630,DM8C06G24320,DM8C06G33050,DM8C07G25520,DM8C08G18110,DM8C09G05700,DM8C09G06940,DM8C09G08710,DM8C10G01700,DM8C10G19890,DM8C10G22690,DM8C11G01…	DM8C01G16650,DM8C01G31800,DM8C02G08630,DM8C02G12100,DM8C02G14790,DM8C02G26050,DM8C02G28380,DM8C02G30990,DM8C03G13620,DM8C03G38080,DM8C04G09910,DM8C04G30380,DM8C04G32500,DM8C04G32510,DM8C04G34570,DM8C06G09620,DM8C06G16760,DM8C06G21630,DM8C06G24320,DM8C06G33050,DM8C07G25520,DM8C08G18110,DM8C09G05700,DM8C09G06940,DM8C09G08710,DM8C10G01700,DM8C10G19890,DM8C10G22690,DM8C11G01230,DM8C11G08260,DM8C11G25…
GO:0009734	auxin-activated signaling pathway	0.03881	0.00118	119	DM8C01G05400,DM8C01G23710,DM8C01G25660,DM8C01G27730,DM8C01G28890,DM8C01G37800,DM8C01G37820,DM8C01G37850,DM8C01G37860,DM8C01G47510,DM8C01G48290,DM8C01G48370,DM8C01G48380,DM8C02G05260,DM8C02G06350,DM8C02G08090,DM8C02G08320,DM8C02G22540,DM8C02G23640,DM8C02G25660,DM8C02G26610,DM8C02G27000,DM8C02G31740,DM8C02G31930,DM8C02G32550,DM8C03G03160,DM8C03G03270,DM8C03G25080,DM8C03G25130,DM8C03G25840,DM8C03G33…	0.00288	over	0.00118	over	0.03881	over	260	94	81.4	260	116	101.05	260	103	91.42	DM8C01G05400,DM8C01G25660,DM8C01G27730,DM8C01G28890,DM8C01G37800,DM8C01G48290,DM8C01G48380,DM8C02G05260,DM8C02G06350,DM8C02G08090,DM8C02G22540,DM8C02G23640,DM8C02G25660,DM8C02G26610,DM8C02G27000,DM8C02G31740,DM8C02G31930,DM8C02G32550,DM8C03G03160,DM8C03G03270,DM8C03G25080,DM8C03G25130,DM8C03G25840,DM8C03G33090,DM8C03G33390,DM8C03G33830,DM8C03G35480,DM8C03G35610,DM8C03G37190,DM8C04G02350,DM8C04G02…	DM8C01G05400,DM8C01G23710,DM8C01G25660,DM8C01G27730,DM8C01G28890,DM8C01G37800,DM8C01G37820,DM8C01G37850,DM8C01G37860,DM8C01G47510,DM8C01G48290,DM8C01G48370,DM8C01G48380,DM8C02G05260,DM8C02G06350,DM8C02G08090,DM8C02G08320,DM8C02G22540,DM8C02G23640,DM8C02G25660,DM8C02G26610,DM8C02G27000,DM8C02G31740,DM8C02G31930,DM8C02G32550,DM8C03G03160,DM8C03G03270,DM8C03G25080,DM8C03G25130,DM8C03G25840,DM8C03G33…	DM8C01G05400,DM8C01G25660,DM8C01G27730,DM8C01G28890,DM8C01G37800,DM8C01G47510,DM8C01G48290,DM8C01G48370,DM8C01G48380,DM8C02G05260,DM8C02G06350,DM8C02G08090,DM8C02G08320,DM8C02G22540,DM8C02G23640,DM8C02G25660,DM8C02G26610,DM8C02G27000,DM8C02G31740,DM8C02G31930,DM8C02G32550,DM8C03G03160,DM8C03G03270,DM8C03G25080,DM8C03G25130,DM8C03G25840,DM8C03G33090,DM8C03G33390,DM8C03G33830,DM8C03G35480,DM8C03G35…
GO:0009642	response to light intensity	0.00307	0.00101	103	DM8C01G00890,DM8C01G03060,DM8C01G03760,DM8C01G07870,DM8C01G19410,DM8C01G20580,DM8C01G22760,DM8C01G23040,DM8C01G23090,DM8C01G29670,DM8C01G29930,DM8C01G31660,DM8C01G31670,DM8C01G31820,DM8C01G41300,DM8C02G05070,DM8C02G06470,DM8C02G07800,DM8C02G13600,DM8C02G14210,DM8C02G25660,DM8C02G26050,DM8C02G30520,DM8C02G32220,DM8C03G22180,DM8C03G23250,DM8C03G23850,DM8C03G33220,DM8C03G37520,DM8C04G00760,DM8C04G06…	0.00307	over	0.00101	over	0.00157	over	187	82	58.55	187	100	72.68	187	94	65.75	DM8C01G00890,DM8C01G03060,DM8C01G03760,DM8C01G19410,DM8C01G20580,DM8C01G22760,DM8C01G23040,DM8C01G29930,DM8C01G31660,DM8C01G31670,DM8C01G31820,DM8C01G41300,DM8C02G05070,DM8C02G06470,DM8C02G13600,DM8C02G14210,DM8C02G25660,DM8C02G26050,DM8C02G30520,DM8C02G32220,DM8C03G23250,DM8C03G23850,DM8C03G33220,DM8C03G37520,DM8C04G00760,DM8C04G06790,DM8C04G10890,DM8C04G19700,DM8C04G20820,DM8C04G21940,DM8C04G23…	DM8C01G00890,DM8C01G03060,DM8C01G03760,DM8C01G07870,DM8C01G19410,DM8C01G20580,DM8C01G22760,DM8C01G23040,DM8C01G23090,DM8C01G29670,DM8C01G29930,DM8C01G31660,DM8C01G31670,DM8C01G31820,DM8C01G41300,DM8C02G05070,DM8C02G06470,DM8C02G07800,DM8C02G13600,DM8C02G14210,DM8C02G25660,DM8C02G26050,DM8C02G30520,DM8C02G32220,DM8C03G22180,DM8C03G23250,DM8C03G23850,DM8C03G33220,DM8C03G37520,DM8C04G00760,DM8C04G06…	DM8C01G00890,DM8C01G03060,DM8C01G03760,DM8C01G07870,DM8C01G19410,DM8C01G20580,DM8C01G22760,DM8C01G23040,DM8C01G29670,DM8C01G29930,DM8C01G31660,DM8C01G31670,DM8C01G31820,DM8C01G41300,DM8C02G05070,DM8C02G06470,DM8C02G13600,DM8C02G14210,DM8C02G25660,DM8C02G26050,DM8C02G30520,DM8C02G32220,DM8C03G22180,DM8C03G23250,DM8C03G23850,DM8C03G33220,DM8C03G37520,DM8C04G00760,DM8C04G06790,DM8C04G10890,DM8C04G19…
GO:0052031	modulation by symbiont of host defense response	0.01904	0.00078	6	DM8C01G22490,DM8C01G31460,DM8C02G12930,DM8C03G23850,DM8C04G06870,DM8C07G15040	0.00309	over	0.01904	over	0.00078	over	9	5	2.82	9	5	3.5	9	6	3.16	DM8C01G22490,DM8C02G12930,DM8C03G23850,DM8C04G06870,DM8C07G15040	DM8C01G22490,DM8C02G12930,DM8C03G23850,DM8C04G06870,DM8C07G15040	DM8C01G22490,DM8C01G31460,DM8C02G12930,DM8C03G23850,DM8C04G06870,DM8C07G15040
GO:0010076	maintenance of floral meristem identity	0.00981	0.00311	6	DM8C02G17810,DM8C08G26850,DM8C09G01180,DM8C10G20430,DM8C11G22930,DM8C12G22470	0.00311	over	0.00981	over	0.00567	over	6	6	1.88	6	6	2.33	6	6	2.11	DM8C02G17810,DM8C08G26850,DM8C09G01180,DM8C10G20430,DM8C11G22930,DM8C12G22470	DM8C02G17810,DM8C08G26850,DM8C09G01180,DM8C10G20430,DM8C11G22930,DM8C12G22470	DM8C02G17810,DM8C08G26850,DM8C09G01180,DM8C10G20430,DM8C11G22930,DM8C12G22470
GO:1900864	mitochondrial RNA modification		0.00312	18	DM8C01G18620,DM8C02G07410,DM8C04G35930,DM8C05G24550,DM8C05G26000,DM8C06G02270,DM8C06G02290,DM8C06G02340,DM8C06G02420,DM8C06G02430,DM8C06G03020,DM8C06G03080,DM8C06G04890,DM8C09G30320,DM8C10G00150,DM8C10G02520,DM8C10G26350,DM8C12G00190	0.00312	under	0.02893	under			62	16	19.41	62	17	24.1				DM8C01G18620,DM8C02G07410,DM8C04G35930,DM8C05G24550,DM8C05G26000,DM8C06G02270,DM8C06G02290,DM8C06G02420,DM8C06G02430,DM8C06G03020,DM8C06G03080,DM8C06G04890,DM8C09G30320,DM8C10G00150,DM8C10G02520,DM8C10G26350	DM8C01G18620,DM8C02G07410,DM8C04G35930,DM8C05G24550,DM8C05G26000,DM8C06G02290,DM8C06G02340,DM8C06G02420,DM8C06G02430,DM8C06G03020,DM8C06G03080,DM8C06G04890,DM8C09G30320,DM8C10G00150,DM8C10G02520,DM8C10G26350,DM8C12G00190
GO:0043043	peptide biosynthetic process	0.01314	0.00332	345	DM8C01G03060,DM8C01G03530,DM8C01G03540,DM8C01G05450,DM8C01G06270,DM8C01G08280,DM8C01G09390,DM8C01G15000,DM8C01G16430,DM8C01G18160,DM8C01G19560,DM8C01G19680,DM8C01G23190,DM8C01G23300,DM8C01G23520,DM8C01G24570,DM8C01G26460,DM8C01G27210,DM8C01G27650,DM8C01G28390,DM8C01G29430,DM8C01G30340,DM8C01G32870,DM8C01G33220,DM8C01G34350,DM8C01G34470,DM8C01G36730,DM8C01G36810,DM8C01G38470,DM8C01G38590,DM8C01G38…	0.00332	over	0.01314	over	0.00453	over	706	293	221.04	706	335	274.38	706	325	248.23	DM8C01G03060,DM8C01G03530,DM8C01G03540,DM8C01G05450,DM8C01G06270,DM8C01G08280,DM8C01G09390,DM8C01G18160,DM8C01G19560,DM8C01G19680,DM8C01G23190,DM8C01G23300,DM8C01G23520,DM8C01G24570,DM8C01G26460,DM8C01G27210,DM8C01G27650,DM8C01G28390,DM8C01G29430,DM8C01G32870,DM8C01G33220,DM8C01G34350,DM8C01G34470,DM8C01G36730,DM8C01G36810,DM8C01G38590,DM8C01G38790,DM8C01G39770,DM8C01G40060,DM8C01G41050,DM8C01G45…	DM8C01G03060,DM8C01G03530,DM8C01G03540,DM8C01G05450,DM8C01G06270,DM8C01G08280,DM8C01G09390,DM8C01G15000,DM8C01G16430,DM8C01G18160,DM8C01G19560,DM8C01G19680,DM8C01G23190,DM8C01G23300,DM8C01G23520,DM8C01G24570,DM8C01G26460,DM8C01G27210,DM8C01G27650,DM8C01G28390,DM8C01G29430,DM8C01G30340,DM8C01G32870,DM8C01G33220,DM8C01G34350,DM8C01G34470,DM8C01G36730,DM8C01G36810,DM8C01G38470,DM8C01G38590,DM8C01G38…	DM8C01G03060,DM8C01G03530,DM8C01G03540,DM8C01G05450,DM8C01G06270,DM8C01G08280,DM8C01G09390,DM8C01G15000,DM8C01G18160,DM8C01G19560,DM8C01G19680,DM8C01G23190,DM8C01G23300,DM8C01G23520,DM8C01G24570,DM8C01G26460,DM8C01G27210,DM8C01G27650,DM8C01G28390,DM8C01G29430,DM8C01G30340,DM8C01G32870,DM8C01G33220,DM8C01G34350,DM8C01G34470,DM8C01G36730,DM8C01G36810,DM8C01G38470,DM8C01G38590,DM8C01G38790,DM8C01G39…
GO:0006090	pyruvate metabolic process	0.00353	0.00308	57	DM8C01G13460,DM8C01G20800,DM8C01G23320,DM8C01G30620,DM8C01G33450,DM8C01G47820,DM8C02G06900,DM8C02G24340,DM8C03G15090,DM8C03G20750,DM8C03G23880,DM8C03G25170,DM8C03G29000,DM8C03G36250,DM8C04G04150,DM8C04G04380,DM8C04G06860,DM8C04G35270,DM8C05G04080,DM8C05G06850,DM8C05G10340,DM8C05G20050,DM8C05G23610,DM8C06G13790,DM8C06G22770,DM8C06G26760,DM8C07G02310,DM8C07G14110,DM8C07G14960,DM8C07G15280,DM8C07G19…	0.00335	over	0.00353	over	0.00308	over	96	47	30.06	96	56	37.31	96	50	33.75	DM8C01G13460,DM8C01G20800,DM8C01G23320,DM8C01G30620,DM8C01G47820,DM8C02G06900,DM8C02G24340,DM8C03G15090,DM8C03G20750,DM8C03G23880,DM8C03G25170,DM8C03G29000,DM8C03G36250,DM8C04G04150,DM8C04G04380,DM8C04G06860,DM8C04G35270,DM8C05G04080,DM8C05G06850,DM8C05G10340,DM8C05G23610,DM8C06G22770,DM8C06G26760,DM8C07G02310,DM8C07G14110,DM8C07G14960,DM8C07G15280,DM8C07G19450,DM8C07G28500,DM8C07G28510,DM8C08G07…	DM8C01G13460,DM8C01G20800,DM8C01G23320,DM8C01G30620,DM8C01G33450,DM8C01G47820,DM8C02G06900,DM8C03G15090,DM8C03G20750,DM8C03G23880,DM8C03G25170,DM8C03G29000,DM8C03G36250,DM8C04G04150,DM8C04G04380,DM8C04G06860,DM8C04G35270,DM8C05G04080,DM8C05G06850,DM8C05G10340,DM8C05G20050,DM8C05G23610,DM8C06G13790,DM8C06G22770,DM8C06G26760,DM8C07G02310,DM8C07G14110,DM8C07G14960,DM8C07G15280,DM8C07G19450,DM8C07G27…	DM8C01G13460,DM8C01G20800,DM8C01G23320,DM8C01G30620,DM8C01G47820,DM8C02G06900,DM8C02G24340,DM8C03G15090,DM8C03G20750,DM8C03G23880,DM8C03G25170,DM8C03G29000,DM8C03G36250,DM8C04G04150,DM8C04G04380,DM8C04G06860,DM8C04G35270,DM8C05G04080,DM8C05G06850,DM8C05G10340,DM8C05G23610,DM8C06G22770,DM8C06G26760,DM8C07G02310,DM8C07G14110,DM8C07G14960,DM8C07G15280,DM8C07G19450,DM8C07G27700,DM8C07G28500,DM8C07G28…
GO:0001738	morphogenesis of a polarized epithelium	0.00907	0.00345	9	DM8C01G43870,DM8C03G28980,DM8C07G02770,DM8C08G01320,DM8C08G04890,DM8C08G29860,DM8C09G00280,DM8C09G21330,DM8C10G20110	0.00345	over	0.00907	over	0.00907	over	14	9	4.38	14	9	5.44	14	9	4.92	DM8C01G43870,DM8C03G28980,DM8C07G02770,DM8C08G01320,DM8C08G04890,DM8C08G29860,DM8C09G00280,DM8C09G21330,DM8C10G20110	DM8C01G43870,DM8C03G28980,DM8C07G02770,DM8C08G01320,DM8C08G04890,DM8C08G29860,DM8C09G00280,DM8C09G21330,DM8C10G20110	DM8C01G43870,DM8C03G28980,DM8C07G02770,DM8C08G01320,DM8C08G04890,DM8C08G29860,DM8C09G00280,DM8C09G21330,DM8C10G20110
GO:0016131	brassinosteroid metabolic process	0.04022	0.00346	25	DM8C01G03760,DM8C01G27130,DM8C01G44860,DM8C02G24600,DM8C02G30520,DM8C03G36720,DM8C04G01980,DM8C04G25770,DM8C04G32430,DM8C04G34480,DM8C04G34490,DM8C05G15200,DM8C06G04690,DM8C06G28980,DM8C07G14070,DM8C07G22450,DM8C08G03210,DM8C08G04160,DM8C08G04180,DM8C08G04220,DM8C08G20410,DM8C09G00530,DM8C10G03370,DM8C10G29620,DM8C12G05390	0.00346	over	0.00348	over	0.04022	over	47	20	14.72	47	23	18.27	47	18	16.53	DM8C01G03760,DM8C01G27130,DM8C01G44860,DM8C02G24600,DM8C02G30520,DM8C03G36720,DM8C04G32430,DM8C04G34490,DM8C05G15200,DM8C06G04690,DM8C06G28980,DM8C07G14070,DM8C08G03210,DM8C08G04160,DM8C08G04180,DM8C08G20410,DM8C09G00530,DM8C10G03370,DM8C10G29620,DM8C12G05390	DM8C01G03760,DM8C01G27130,DM8C01G44860,DM8C02G24600,DM8C02G30520,DM8C03G36720,DM8C04G01980,DM8C04G25770,DM8C04G32430,DM8C04G34480,DM8C04G34490,DM8C05G15200,DM8C06G04690,DM8C06G28980,DM8C07G14070,DM8C07G22450,DM8C08G03210,DM8C08G04160,DM8C08G04180,DM8C08G04220,DM8C08G20410,DM8C09G00530,DM8C10G29620	DM8C01G03760,DM8C01G44860,DM8C02G24600,DM8C02G30520,DM8C03G36720,DM8C04G32430,DM8C04G34480,DM8C04G34490,DM8C05G15200,DM8C06G04690,DM8C06G28980,DM8C07G22450,DM8C08G03210,DM8C08G04160,DM8C08G04180,DM8C08G20410,DM8C09G00530,DM8C10G29620
GO:0090355	positive regulation of auxin metabolic process	0.01076	0.00347	4	DM8C01G00100,DM8C04G34800,DM8C05G23280,DM8C06G09250	0.00347	over	0.01076	over	0.00692	over	4	4	1.25	4	4	1.55	4	4	1.41	DM8C01G00100,DM8C04G34800,DM8C05G23280,DM8C06G09250	DM8C01G00100,DM8C04G34800,DM8C05G23280,DM8C06G09250	DM8C01G00100,DM8C04G34800,DM8C05G23280,DM8C06G09250
GO:0019685	photosynthesis, dark reaction	0.03451	0.00351	15	DM8C01G22690,DM8C01G34030,DM8C01G47820,DM8C02G07680,DM8C02G25870,DM8C02G25890,DM8C02G25900,DM8C03G04500,DM8C05G21140,DM8C05G23120,DM8C06G00170,DM8C07G28510,DM8C09G04880,DM8C10G07370,DM8C12G25440	0.00351	over	0.03451	over	0.01059	over	20	15	6.26	20	15	7.77	20	15	7.03	DM8C01G22690,DM8C01G34030,DM8C01G47820,DM8C02G07680,DM8C02G25870,DM8C02G25890,DM8C02G25900,DM8C03G04500,DM8C05G21140,DM8C05G23120,DM8C06G00170,DM8C07G28510,DM8C09G04880,DM8C10G07370,DM8C12G25440	DM8C01G22690,DM8C01G34030,DM8C01G47820,DM8C02G07680,DM8C02G25870,DM8C02G25890,DM8C02G25900,DM8C03G04500,DM8C05G21140,DM8C05G23120,DM8C06G00170,DM8C07G28510,DM8C09G04880,DM8C10G07370,DM8C12G25440	DM8C01G22690,DM8C01G34030,DM8C01G47820,DM8C02G07680,DM8C02G25870,DM8C02G25890,DM8C02G25900,DM8C03G04500,DM8C05G21140,DM8C05G23120,DM8C06G00170,DM8C07G28510,DM8C09G04880,DM8C10G07370,DM8C12G25440
GO:0019695	choline metabolic process	0.01063	0.00354	5	DM8C03G28400,DM8C03G33670,DM8C06G24500,DM8C06G26060,DM8C12G18450	0.00354	over	0.01063	over	0.00642	over	5	5	1.57	5	5	1.94	5	5	1.76	DM8C03G28400,DM8C03G33670,DM8C06G24500,DM8C06G26060,DM8C12G18450	DM8C03G28400,DM8C03G33670,DM8C06G24500,DM8C06G26060,DM8C12G18450	DM8C03G28400,DM8C03G33670,DM8C06G24500,DM8C06G26060,DM8C12G18450
GO:0071456	cellular response to hypoxia		0.00357	33	DM8C01G29510,DM8C01G37180,DM8C01G48630,DM8C01G48940,DM8C01G48950,DM8C01G48980,DM8C02G06000,DM8C02G34340,DM8C03G22290,DM8C03G34460,DM8C03G37360,DM8C04G23850,DM8C05G21580,DM8C06G14750,DM8C06G21990,DM8C07G00370,DM8C07G12120,DM8C07G27690,DM8C08G12180,DM8C08G13580,DM8C09G03570,DM8C10G01010,DM8C10G18030,DM8C10G19720,DM8C10G19750,DM8C10G24920,DM8C11G03340,DM8C11G11640,DM8C12G03550,DM8C12G24070,DM8C12G25…	0.00357	over			0.0198	over	72	30	22.54				72	31	25.32	DM8C01G29510,DM8C01G37180,DM8C01G48630,DM8C01G48940,DM8C01G48950,DM8C01G48980,DM8C02G06000,DM8C02G34340,DM8C03G22290,DM8C03G34460,DM8C03G37360,DM8C04G23850,DM8C05G21580,DM8C06G14750,DM8C06G21990,DM8C07G00370,DM8C07G12120,DM8C07G27690,DM8C08G12180,DM8C08G13580,DM8C09G03570,DM8C10G01010,DM8C10G18030,DM8C10G19750,DM8C10G24920,DM8C11G03340,DM8C11G11640,DM8C12G03550,DM8C12G25150,DM8sca67G00080		DM8C01G29510,DM8C01G37180,DM8C01G48630,DM8C01G48940,DM8C01G48950,DM8C01G48980,DM8C02G34340,DM8C03G22290,DM8C03G34460,DM8C03G37360,DM8C04G23850,DM8C05G21580,DM8C06G14750,DM8C06G21990,DM8C07G00370,DM8C07G12120,DM8C07G27690,DM8C08G12180,DM8C08G13580,DM8C09G03570,DM8C10G01010,DM8C10G18030,DM8C10G19720,DM8C10G19750,DM8C10G24920,DM8C11G03340,DM8C12G03550,DM8C12G24070,DM8C12G25150,DM8sca67G00080,DM8sca6…
GO:1990748	cellular detoxification	0.00397	0.00181	79	DM8C01G03090,DM8C01G20580,DM8C01G20740,DM8C01G33110,DM8C01G41630,DM8C01G44610,DM8C01G48190,DM8C02G03290,DM8C02G06980,DM8C02G11890,DM8C02G12120,DM8C02G19830,DM8C02G20380,DM8C02G22120,DM8C02G23520,DM8C02G23530,DM8C02G23680,DM8C02G23690,DM8C02G24640,DM8C02G24670,DM8C02G31220,DM8C02G31960,DM8C02G32530,DM8C02G32570,DM8C03G03180,DM8C03G03910,DM8C03G03930,DM8C03G14290,DM8C03G17350,DM8C03G28400,DM8C04G10…	0.00358	over	0.00181	over	0.00397	over	149	62	46.65	149	75	57.91	149	68	52.39	DM8C01G03090,DM8C01G20580,DM8C01G20740,DM8C01G33110,DM8C01G41630,DM8C01G48190,DM8C02G03290,DM8C02G06980,DM8C02G12120,DM8C02G19830,DM8C02G22120,DM8C02G23520,DM8C02G23530,DM8C02G23680,DM8C02G23690,DM8C02G24670,DM8C02G31220,DM8C02G31960,DM8C02G32570,DM8C03G03180,DM8C03G03910,DM8C03G03930,DM8C03G14290,DM8C03G17350,DM8C03G28400,DM8C04G23850,DM8C04G26190,DM8C04G26600,DM8C04G26620,DM8C04G29030,DM8C04G29…	DM8C01G03090,DM8C01G20580,DM8C01G20740,DM8C01G33110,DM8C01G41630,DM8C01G48190,DM8C02G03290,DM8C02G06980,DM8C02G11890,DM8C02G12120,DM8C02G19830,DM8C02G20380,DM8C02G22120,DM8C02G23520,DM8C02G23530,DM8C02G23680,DM8C02G23690,DM8C02G24640,DM8C02G24670,DM8C02G31220,DM8C02G31960,DM8C02G32530,DM8C02G32570,DM8C03G03180,DM8C03G03910,DM8C03G03930,DM8C03G14290,DM8C03G17350,DM8C03G28400,DM8C04G10080,DM8C04G26…	DM8C01G03090,DM8C01G20580,DM8C01G20740,DM8C01G33110,DM8C01G41630,DM8C01G44610,DM8C01G48190,DM8C02G03290,DM8C02G06980,DM8C02G11890,DM8C02G12120,DM8C02G19830,DM8C02G22120,DM8C02G23520,DM8C02G23530,DM8C02G23680,DM8C02G23690,DM8C02G24640,DM8C02G24670,DM8C02G31220,DM8C02G31960,DM8C02G32570,DM8C03G03180,DM8C03G03930,DM8C03G14290,DM8C03G17350,DM8C03G28400,DM8C04G10080,DM8C04G23850,DM8C04G26600,DM8C04G26…
GO:0009698	phenylpropanoid metabolic process	0.02023	0.0004	111	DM8C01G02240,DM8C01G06030,DM8C01G11540,DM8C01G12700,DM8C01G32200,DM8C01G44480,DM8C01G48180,DM8C02G03950,DM8C02G06980,DM8C02G19430,DM8C02G23930,DM8C02G24430,DM8C02G24640,DM8C02G24670,DM8C02G25030,DM8C02G25590,DM8C03G00430,DM8C03G02760,DM8C03G03400,DM8C03G03910,DM8C03G03930,DM8C03G05060,DM8C03G05090,DM8C03G05100,DM8C03G11830,DM8C03G11850,DM8C03G11860,DM8C03G11870,DM8C03G11880,DM8C03G11900,DM8C03G11…	0.00362	over	0.0004	over	0.02023	over	239	86	74.83	239	109	92.88	239	91	84.03	DM8C01G06030,DM8C01G12700,DM8C01G32200,DM8C01G44480,DM8C01G48180,DM8C02G03950,DM8C02G06980,DM8C02G23930,DM8C02G24430,DM8C02G24670,DM8C02G25030,DM8C02G25590,DM8C03G00430,DM8C03G02760,DM8C03G03910,DM8C03G03930,DM8C03G05060,DM8C03G05090,DM8C03G05100,DM8C03G11850,DM8C03G11860,DM8C03G11920,DM8C03G18810,DM8C03G20630,DM8C03G22280,DM8C03G32410,DM8C03G35410,DM8C03G35420,DM8C03G36130,DM8C04G22990,DM8C04G23…	DM8C01G02240,DM8C01G06030,DM8C01G11540,DM8C01G12700,DM8C01G32200,DM8C01G44480,DM8C01G48180,DM8C02G03950,DM8C02G06980,DM8C02G19430,DM8C02G23930,DM8C02G24430,DM8C02G24640,DM8C02G24670,DM8C02G25030,DM8C02G25590,DM8C03G00430,DM8C03G03400,DM8C03G03910,DM8C03G03930,DM8C03G05060,DM8C03G05090,DM8C03G05100,DM8C03G11830,DM8C03G11850,DM8C03G11860,DM8C03G11870,DM8C03G11880,DM8C03G11900,DM8C03G11910,DM8C03G11…	DM8C01G02240,DM8C01G06030,DM8C01G12700,DM8C01G32200,DM8C01G44480,DM8C01G48180,DM8C02G03950,DM8C02G06980,DM8C02G19430,DM8C02G23930,DM8C02G24430,DM8C02G24640,DM8C02G24670,DM8C02G25030,DM8C02G25590,DM8C03G00430,DM8C03G03930,DM8C03G05060,DM8C03G05090,DM8C03G05100,DM8C03G11830,DM8C03G11850,DM8C03G11860,DM8C03G11920,DM8C03G18810,DM8C03G22280,DM8C03G32410,DM8C03G32680,DM8C03G35410,DM8C03G35420,DM8C03G36…
GO:0010038	response to metal ion	0.02838	0.00155	295	DM8C01G00030,DM8C01G00940,DM8C01G01830,DM8C01G03310,DM8C01G05400,DM8C01G13780,DM8C01G20580,DM8C01G21660,DM8C01G23830,DM8C01G25130,DM8C01G25660,DM8C01G26200,DM8C01G27160,DM8C01G27400,DM8C01G27460,DM8C01G34540,DM8C01G34550,DM8C01G37340,DM8C01G39700,DM8C01G41320,DM8C01G41790,DM8C01G42250,DM8C01G43040,DM8C01G43550,DM8C01G45320,DM8C01G48180,DM8C01G48310,DM8C01G48490,DM8C02G01260,DM8C02G02090,DM8C02G04…	0.00364	over	0.02838	over	0.00155	over	588	242	184.1	588	286	228.52	588	265	206.74	DM8C01G00030,DM8C01G00940,DM8C01G01830,DM8C01G05400,DM8C01G20580,DM8C01G21660,DM8C01G23830,DM8C01G25660,DM8C01G26200,DM8C01G27160,DM8C01G27400,DM8C01G27460,DM8C01G34540,DM8C01G34550,DM8C01G37340,DM8C01G39700,DM8C01G41320,DM8C01G41790,DM8C01G42250,DM8C01G43040,DM8C01G43550,DM8C01G45320,DM8C01G48180,DM8C01G48310,DM8C01G48490,DM8C02G01260,DM8C02G02090,DM8C02G04700,DM8C02G07590,DM8C02G14180,DM8C02G16…	DM8C01G00030,DM8C01G00940,DM8C01G01830,DM8C01G03310,DM8C01G05400,DM8C01G20580,DM8C01G21660,DM8C01G23830,DM8C01G25130,DM8C01G25660,DM8C01G26200,DM8C01G27160,DM8C01G27400,DM8C01G27460,DM8C01G34540,DM8C01G34550,DM8C01G37340,DM8C01G39700,DM8C01G41320,DM8C01G41790,DM8C01G42250,DM8C01G43040,DM8C01G43550,DM8C01G45320,DM8C01G48180,DM8C01G48310,DM8C01G48490,DM8C02G01260,DM8C02G02090,DM8C02G04700,DM8C02G07…	DM8C01G00030,DM8C01G00940,DM8C01G01830,DM8C01G03310,DM8C01G05400,DM8C01G13780,DM8C01G20580,DM8C01G21660,DM8C01G23830,DM8C01G25660,DM8C01G26200,DM8C01G27160,DM8C01G27400,DM8C01G27460,DM8C01G34540,DM8C01G34550,DM8C01G37340,DM8C01G39700,DM8C01G41320,DM8C01G41790,DM8C01G42250,DM8C01G43040,DM8C01G43550,DM8C01G45320,DM8C01G48180,DM8C01G48310,DM8C01G48490,DM8C02G01260,DM8C02G02090,DM8C02G04700,DM8C02G07…
GO:0016134	saponin metabolic process	0.03793	0.0037	7	DM8C04G36790,DM8C05G15200,DM8C07G14070,DM8C10G00960,DM8C11G06490,DM8C12G09320,DM8sca63G00300	0.0037	over	0.0037	over	0.03793	over	12	7	3.76	12	7	4.66	12	5	4.22	DM8C04G36790,DM8C05G15200,DM8C07G14070,DM8C10G00960,DM8C11G06490,DM8C12G09320,DM8sca63G00300	DM8C04G36790,DM8C05G15200,DM8C07G14070,DM8C10G00960,DM8C11G06490,DM8C12G09320,DM8sca63G00300	DM8C04G36790,DM8C05G15200,DM8C10G00960,DM8C11G06490,DM8C12G09320
GO:0019538	protein metabolic process	0.00393	0.00314	1619	DM8C01G00700,DM8C01G00780,DM8C01G00890,DM8C01G01380,DM8C01G01550,DM8C01G01640,DM8C01G01820,DM8C01G02330,DM8C01G02490,DM8C01G02720,DM8C01G02900,DM8C01G02910,DM8C01G03060,DM8C01G03230,DM8C01G03410,DM8C01G03460,DM8C01G03530,DM8C01G03540,DM8C01G03690,DM8C01G03740,DM8C01G03830,DM8C01G03980,DM8C01G04380,DM8C01G05030,DM8C01G05050,DM8C01G05060,DM8C01G05320,DM8C01G05400,DM8C01G05450,DM8C01G05610,DM8C01G05…	0.00393	over	0.00314	over	0.0037	over	3900	1258	1221.07	3900	1566	1515.69	3900	1414	1371.26	DM8C01G00700,DM8C01G00780,DM8C01G00890,DM8C01G01380,DM8C01G01550,DM8C01G01640,DM8C01G02330,DM8C01G02490,DM8C01G02720,DM8C01G02900,DM8C01G02910,DM8C01G03060,DM8C01G03230,DM8C01G03460,DM8C01G03530,DM8C01G03540,DM8C01G03690,DM8C01G03830,DM8C01G03980,DM8C01G04380,DM8C01G05030,DM8C01G05050,DM8C01G05060,DM8C01G05400,DM8C01G05450,DM8C01G05680,DM8C01G06270,DM8C01G08280,DM8C01G08620,DM8C01G09390,DM8C01G13…	DM8C01G00700,DM8C01G00780,DM8C01G00890,DM8C01G01380,DM8C01G01550,DM8C01G01640,DM8C01G01820,DM8C01G02330,DM8C01G02490,DM8C01G02900,DM8C01G02910,DM8C01G03060,DM8C01G03230,DM8C01G03410,DM8C01G03530,DM8C01G03540,DM8C01G03690,DM8C01G03740,DM8C01G03830,DM8C01G03980,DM8C01G04380,DM8C01G05030,DM8C01G05050,DM8C01G05060,DM8C01G05320,DM8C01G05400,DM8C01G05450,DM8C01G05610,DM8C01G05680,DM8C01G06260,DM8C01G06…	DM8C01G00700,DM8C01G00780,DM8C01G00890,DM8C01G01380,DM8C01G01550,DM8C01G01640,DM8C01G02330,DM8C01G02490,DM8C01G02900,DM8C01G02910,DM8C01G03060,DM8C01G03230,DM8C01G03460,DM8C01G03530,DM8C01G03540,DM8C01G03690,DM8C01G03830,DM8C01G03980,DM8C01G04380,DM8C01G05030,DM8C01G05050,DM8C01G05060,DM8C01G05320,DM8C01G05400,DM8C01G05450,DM8C01G05680,DM8C01G06260,DM8C01G06270,DM8C01G08280,DM8C01G08620,DM8C01G09…
GO:0044036	cell wall macromolecule metabolic process	0.00499	0.00179	84	DM8C01G03510,DM8C01G16650,DM8C01G20830,DM8C01G23880,DM8C01G24780,DM8C01G27500,DM8C01G31800,DM8C01G41510,DM8C01G43300,DM8C02G06980,DM8C02G07800,DM8C02G08630,DM8C02G12100,DM8C02G14070,DM8C02G14790,DM8C02G21000,DM8C02G24640,DM8C02G24670,DM8C02G26050,DM8C02G27030,DM8C02G28380,DM8C02G30990,DM8C03G03910,DM8C03G03930,DM8C03G12810,DM8C03G13620,DM8C03G13840,DM8C03G15590,DM8C03G20980,DM8C03G28130,DM8C03G30…	0.00405	over	0.00499	over	0.00179	over	168	67	52.6	168	80	65.29	168	76	59.07	DM8C01G16650,DM8C01G20830,DM8C01G27500,DM8C01G31800,DM8C01G41510,DM8C02G06980,DM8C02G08630,DM8C02G14070,DM8C02G14790,DM8C02G24670,DM8C02G26050,DM8C02G27030,DM8C02G28380,DM8C02G30990,DM8C03G03910,DM8C03G03930,DM8C03G12810,DM8C03G13620,DM8C03G13840,DM8C03G15590,DM8C03G28130,DM8C03G30480,DM8C03G38080,DM8C04G01750,DM8C04G30380,DM8C04G32500,DM8C04G32510,DM8C04G34570,DM8C05G03070,DM8C05G22980,DM8C06G06…	DM8C01G03510,DM8C01G16650,DM8C01G20830,DM8C01G23880,DM8C01G24780,DM8C01G27500,DM8C01G31800,DM8C01G41510,DM8C02G06980,DM8C02G07800,DM8C02G08630,DM8C02G12100,DM8C02G14070,DM8C02G14790,DM8C02G21000,DM8C02G24640,DM8C02G24670,DM8C02G26050,DM8C02G27030,DM8C02G28380,DM8C02G30990,DM8C03G03910,DM8C03G03930,DM8C03G12810,DM8C03G13620,DM8C03G13840,DM8C03G15590,DM8C03G20980,DM8C03G28130,DM8C03G30480,DM8C03G38…	DM8C01G03510,DM8C01G16650,DM8C01G20830,DM8C01G23880,DM8C01G24780,DM8C01G27500,DM8C01G31800,DM8C01G41510,DM8C01G43300,DM8C02G06980,DM8C02G08630,DM8C02G12100,DM8C02G14070,DM8C02G14790,DM8C02G21000,DM8C02G24640,DM8C02G24670,DM8C02G26050,DM8C02G27030,DM8C02G28380,DM8C02G30990,DM8C03G03930,DM8C03G12810,DM8C03G13620,DM8C03G13840,DM8C03G15590,DM8C03G28130,DM8C03G30480,DM8C03G38080,DM8C04G09910,DM8C04G30…
GO:2000032	regulation of secondary shoot formation		0.00409	13	DM8C01G36560,DM8C02G23920,DM8C03G03750,DM8C03G34730,DM8C04G20620,DM8C04G28110,DM8C05G02540,DM8C05G22340,DM8C06G24820,DM8C08G16890,DM8C08G16900,DM8C09G00280,DM8C10G20110	0.00409	over					20	13	6.26							DM8C01G36560,DM8C02G23920,DM8C03G03750,DM8C03G34730,DM8C04G20620,DM8C04G28110,DM8C05G02540,DM8C05G22340,DM8C06G24820,DM8C08G16890,DM8C08G16900,DM8C09G00280,DM8C10G20110
GO:1901292	nucleoside phosphate catabolic process	0.02035	0.00415	31	DM8C01G13460,DM8C01G33450,DM8C01G34590,DM8C01G36940,DM8C01G47820,DM8C02G04990,DM8C03G05410,DM8C03G15090,DM8C03G23880,DM8C04G04380,DM8C04G34010,DM8C04G35270,DM8C05G04080,DM8C06G13790,DM8C06G28460,DM8C07G15280,DM8C07G27700,DM8C07G28500,DM8C07G28510,DM8C08G01840,DM8C08G14550,DM8C08G23080,DM8C09G04000,DM8C10G04500,DM8C10G24760,DM8C11G09590,DM8C11G19270,DM8C11G22700,DM8C12G00020,DM8C12G27610,DM8sca49G…	0.00415	over	0.00452	over	0.02035	over	57	27	17.85	57	31	22.15	57	28	20.04	DM8C01G13460,DM8C01G34590,DM8C01G36940,DM8C01G47820,DM8C02G04990,DM8C03G05410,DM8C03G15090,DM8C03G23880,DM8C04G04380,DM8C04G34010,DM8C04G35270,DM8C05G04080,DM8C06G28460,DM8C07G15280,DM8C07G28500,DM8C07G28510,DM8C08G01840,DM8C08G14550,DM8C08G23080,DM8C09G04000,DM8C10G04500,DM8C10G24760,DM8C11G09590,DM8C11G19270,DM8C11G22700,DM8C12G00020,DM8C12G27610	DM8C01G13460,DM8C01G33450,DM8C01G34590,DM8C01G36940,DM8C01G47820,DM8C02G04990,DM8C03G05410,DM8C03G15090,DM8C03G23880,DM8C04G04380,DM8C04G34010,DM8C04G35270,DM8C05G04080,DM8C06G13790,DM8C06G28460,DM8C07G15280,DM8C07G27700,DM8C07G28500,DM8C07G28510,DM8C08G01840,DM8C08G14550,DM8C08G23080,DM8C09G04000,DM8C10G04500,DM8C10G24760,DM8C11G09590,DM8C11G19270,DM8C11G22700,DM8C12G00020,DM8C12G27610,DM8sca49G…	DM8C01G13460,DM8C01G34590,DM8C01G36940,DM8C01G47820,DM8C02G04990,DM8C03G05410,DM8C03G15090,DM8C03G23880,DM8C04G04380,DM8C04G34010,DM8C04G35270,DM8C05G04080,DM8C06G28460,DM8C07G15280,DM8C07G27700,DM8C07G28500,DM8C07G28510,DM8C08G01840,DM8C08G14550,DM8C08G23080,DM8C09G04000,DM8C10G04500,DM8C10G24760,DM8C11G09590,DM8C11G19270,DM8C11G22700,DM8C12G00020,DM8C12G27610
GO:0010214	seed coat development	0.00431	0.00215	25	DM8C01G40950,DM8C02G27580,DM8C02G27970,DM8C03G05710,DM8C03G18460,DM8C03G27400,DM8C03G28130,DM8C03G33390,DM8C04G30590,DM8C05G06670,DM8C05G12980,DM8C06G13270,DM8C06G25930,DM8C06G29520,DM8C06G30970,DM8C06G33230,DM8C08G01380,DM8C08G19640,DM8C09G24250,DM8C10G23920,DM8C10G28220,DM8C11G08570,DM8C11G17150,DM8C12G00470,DM8sca43G00040	0.00421	over	0.00215	over	0.00431	over	42	21	13.15	42	25	16.32	42	23	14.77	DM8C01G40950,DM8C02G27580,DM8C02G27970,DM8C03G05710,DM8C03G18460,DM8C03G27400,DM8C03G28130,DM8C03G33390,DM8C04G30590,DM8C05G12980,DM8C06G13270,DM8C06G25930,DM8C06G29520,DM8C06G30970,DM8C08G01380,DM8C08G19640,DM8C09G24250,DM8C10G23920,DM8C10G28220,DM8C11G08570,DM8C11G17150	DM8C01G40950,DM8C02G27580,DM8C02G27970,DM8C03G05710,DM8C03G18460,DM8C03G27400,DM8C03G28130,DM8C03G33390,DM8C04G30590,DM8C05G06670,DM8C05G12980,DM8C06G13270,DM8C06G25930,DM8C06G29520,DM8C06G30970,DM8C06G33230,DM8C08G01380,DM8C08G19640,DM8C09G24250,DM8C10G23920,DM8C10G28220,DM8C11G08570,DM8C11G17150,DM8C12G00470,DM8sca43G00040	DM8C01G40950,DM8C02G27580,DM8C02G27970,DM8C03G05710,DM8C03G18460,DM8C03G27400,DM8C03G28130,DM8C03G33390,DM8C04G30590,DM8C05G06670,DM8C05G12980,DM8C06G13270,DM8C06G25930,DM8C06G29520,DM8C06G30970,DM8C06G33230,DM8C08G01380,DM8C08G19640,DM8C09G24250,DM8C10G23920,DM8C10G28220,DM8C11G08570,DM8C11G17150
GO:0016054	organic acid catabolic process	0.01511	0.00423	115	DM8C01G03350,DM8C01G08620,DM8C01G17290,DM8C01G22980,DM8C01G23320,DM8C01G27090,DM8C01G29370,DM8C01G29380,DM8C01G29730,DM8C01G30470,DM8C01G30540,DM8C01G31030,DM8C01G44620,DM8C01G45520,DM8C01G47220,DM8C02G08070,DM8C02G12150,DM8C02G14100,DM8C02G17130,DM8C02G20610,DM8C02G26470,DM8C02G26960,DM8C02G27040,DM8C02G30070,DM8C02G30080,DM8C02G32530,DM8C02G32570,DM8C02G32710,DM8C03G05060,DM8C03G05090,DM8C03G05…	0.00423	over	0.01511	over	0.00538	over	223	94	69.82	223	109	86.67	223	100	78.41	DM8C01G03350,DM8C01G08620,DM8C01G17290,DM8C01G22980,DM8C01G23320,DM8C01G27090,DM8C01G29370,DM8C01G29380,DM8C01G30540,DM8C01G31030,DM8C01G44620,DM8C01G47220,DM8C02G08070,DM8C02G12150,DM8C02G14100,DM8C02G20610,DM8C02G26470,DM8C02G27040,DM8C02G30070,DM8C02G30080,DM8C02G32570,DM8C02G32710,DM8C03G05060,DM8C03G05090,DM8C03G05100,DM8C03G11850,DM8C03G11860,DM8C03G18460,DM8C03G22290,DM8C03G37780,DM8C04G00…	DM8C01G03350,DM8C01G08620,DM8C01G17290,DM8C01G22980,DM8C01G23320,DM8C01G27090,DM8C01G29370,DM8C01G29380,DM8C01G29730,DM8C01G30470,DM8C01G30540,DM8C01G31030,DM8C01G44620,DM8C01G45520,DM8C01G47220,DM8C02G08070,DM8C02G12150,DM8C02G14100,DM8C02G17130,DM8C02G20610,DM8C02G26470,DM8C02G26960,DM8C02G30070,DM8C02G30080,DM8C02G32530,DM8C02G32570,DM8C02G32710,DM8C03G05060,DM8C03G05090,DM8C03G05100,DM8C03G11…	DM8C01G03350,DM8C01G08620,DM8C01G17290,DM8C01G22980,DM8C01G23320,DM8C01G27090,DM8C01G29370,DM8C01G29380,DM8C01G29730,DM8C01G30540,DM8C01G31030,DM8C01G44620,DM8C01G45520,DM8C01G47220,DM8C02G08070,DM8C02G12150,DM8C02G14100,DM8C02G20610,DM8C02G26470,DM8C02G30070,DM8C02G30080,DM8C02G32570,DM8C02G32710,DM8C03G05060,DM8C03G05090,DM8C03G05100,DM8C03G11830,DM8C03G11850,DM8C03G11860,DM8C03G18460,DM8C03G22…
GO:0018208	peptidyl-proline modification	0.00479	0.00429	33	DM8C01G07120,DM8C01G21330,DM8C01G42320,DM8C01G47320,DM8C01G47870,DM8C01G48060,DM8C02G10560,DM8C02G14070,DM8C02G23410,DM8C02G27710,DM8C02G29260,DM8C03G28130,DM8C03G34830,DM8C04G00350,DM8C04G07040,DM8C04G21160,DM8C04G31160,DM8C05G06670,DM8C06G09230,DM8C06G15610,DM8C06G25930,DM8C06G31780,DM8C08G02600,DM8C08G13370,DM8C09G02480,DM8C09G16460,DM8C09G20570,DM8C10G17220,DM8C10G24530,DM8C11G01870,DM8C11G07…	0.00437	over	0.00429	over	0.00479	over	60	26	18.79	60	32	23.32	60	29	21.1	DM8C01G21330,DM8C01G42320,DM8C01G47320,DM8C01G47870,DM8C01G48060,DM8C02G10560,DM8C02G14070,DM8C02G23410,DM8C02G27710,DM8C02G29260,DM8C03G28130,DM8C04G07040,DM8C04G31160,DM8C06G09230,DM8C06G15610,DM8C06G25930,DM8C06G31780,DM8C08G13370,DM8C09G16460,DM8C09G20570,DM8C10G17220,DM8C10G24530,DM8C11G01870,DM8C11G07940,DM8C11G09170,DM8sca23G00010	DM8C01G07120,DM8C01G21330,DM8C01G42320,DM8C01G47320,DM8C01G47870,DM8C01G48060,DM8C02G10560,DM8C02G14070,DM8C02G23410,DM8C02G27710,DM8C02G29260,DM8C03G28130,DM8C03G34830,DM8C04G07040,DM8C04G21160,DM8C04G31160,DM8C05G06670,DM8C06G09230,DM8C06G15610,DM8C06G25930,DM8C06G31780,DM8C08G02600,DM8C08G13370,DM8C09G02480,DM8C09G16460,DM8C09G20570,DM8C10G17220,DM8C10G24530,DM8C11G01870,DM8C11G07940,DM8C11G09…	DM8C01G21330,DM8C01G42320,DM8C01G47320,DM8C01G47870,DM8C01G48060,DM8C02G14070,DM8C02G23410,DM8C02G27710,DM8C02G29260,DM8C03G28130,DM8C03G34830,DM8C04G00350,DM8C04G07040,DM8C04G21160,DM8C04G31160,DM8C05G06670,DM8C06G09230,DM8C06G15610,DM8C06G25930,DM8C06G31780,DM8C08G13370,DM8C09G16460,DM8C09G20570,DM8C10G17220,DM8C10G24530,DM8C11G01870,DM8C11G07940,DM8C11G09170,DM8sca23G00010
GO:1903338	regulation of cell wall organization or biogenesis	0.04081	0.00205	18	DM8C01G19650,DM8C01G23880,DM8C01G25170,DM8C02G02230,DM8C02G17520,DM8C02G24260,DM8C02G29480,DM8C03G20030,DM8C03G37390,DM8C04G09910,DM8C04G30480,DM8C05G25170,DM8C06G14460,DM8C06G27230,DM8C08G05960,DM8C08G25500,DM8C08G26870,DM8C11G20120	0.00443	over	0.04081	over	0.00205	over	27	15	8.45	27	15	10.49	27	17	9.49	DM8C01G19650,DM8C01G25170,DM8C02G02230,DM8C02G17520,DM8C02G24260,DM8C02G29480,DM8C03G20030,DM8C04G30480,DM8C05G25170,DM8C06G14460,DM8C06G27230,DM8C08G05960,DM8C08G25500,DM8C08G26870,DM8C11G20120	DM8C01G19650,DM8C01G23880,DM8C01G25170,DM8C02G02230,DM8C02G17520,DM8C02G24260,DM8C02G29480,DM8C03G20030,DM8C03G37390,DM8C04G09910,DM8C04G30480,DM8C05G25170,DM8C06G27230,DM8C08G05960,DM8C08G26870	DM8C01G23880,DM8C01G25170,DM8C02G02230,DM8C02G17520,DM8C02G24260,DM8C02G29480,DM8C03G20030,DM8C03G37390,DM8C04G09910,DM8C04G30480,DM8C05G25170,DM8C06G14460,DM8C06G27230,DM8C08G05960,DM8C08G25500,DM8C08G26870,DM8C11G20120
GO:0110096	cellular response to aldehyde		0.00447	6	DM8C02G03290,DM8C03G28400,DM8C04G29030,DM8C06G15890,DM8C06G26060,DM8C08G30310	0.00447	over					7	6	2.19							DM8C02G03290,DM8C03G28400,DM8C04G29030,DM8C06G15890,DM8C06G26060,DM8C08G30310
GO:0006970	response to osmotic stress	0.02279	0.00449	394	DM8C01G00140,DM8C01G00940,DM8C01G06940,DM8C01G16380,DM8C01G17660,DM8C01G17680,DM8C01G20540,DM8C01G20580,DM8C01G21660,DM8C01G21690,DM8C01G22380,DM8C01G23040,DM8C01G29930,DM8C01G31460,DM8C01G31550,DM8C01G32200,DM8C01G32910,DM8C01G34070,DM8C01G34080,DM8C01G34090,DM8C01G34100,DM8C01G34890,DM8C01G37340,DM8C01G38290,DM8C01G38580,DM8C01G40210,DM8C01G41300,DM8C01G41980,DM8C01G42250,DM8C01G43040,DM8C01G43…	0.00449	over	0.02279	over	0.01043	over	893	315	279.59	893	381	347.05	893	352	313.98	DM8C01G00940,DM8C01G06940,DM8C01G16380,DM8C01G17660,DM8C01G17680,DM8C01G20540,DM8C01G20580,DM8C01G21660,DM8C01G21690,DM8C01G22380,DM8C01G23040,DM8C01G29930,DM8C01G31550,DM8C01G32200,DM8C01G32910,DM8C01G34070,DM8C01G34080,DM8C01G34090,DM8C01G34100,DM8C01G34890,DM8C01G37340,DM8C01G38290,DM8C01G38580,DM8C01G40210,DM8C01G41300,DM8C01G41980,DM8C01G42250,DM8C01G43040,DM8C01G43550,DM8C01G44720,DM8C01G46…	DM8C01G00140,DM8C01G00940,DM8C01G06940,DM8C01G16380,DM8C01G17660,DM8C01G17680,DM8C01G20580,DM8C01G21660,DM8C01G21690,DM8C01G22380,DM8C01G23040,DM8C01G29930,DM8C01G31550,DM8C01G32200,DM8C01G32910,DM8C01G34070,DM8C01G34080,DM8C01G34090,DM8C01G34100,DM8C01G34890,DM8C01G37340,DM8C01G38290,DM8C01G38580,DM8C01G40210,DM8C01G41300,DM8C01G41980,DM8C01G42250,DM8C01G43040,DM8C01G43550,DM8C01G43770,DM8C01G44…	DM8C01G00140,DM8C01G00940,DM8C01G06940,DM8C01G16380,DM8C01G17660,DM8C01G20540,DM8C01G20580,DM8C01G21660,DM8C01G21690,DM8C01G22380,DM8C01G23040,DM8C01G29930,DM8C01G31460,DM8C01G31550,DM8C01G32200,DM8C01G32910,DM8C01G34070,DM8C01G34080,DM8C01G34090,DM8C01G34100,DM8C01G34890,DM8C01G37340,DM8C01G38290,DM8C01G38580,DM8C01G40210,DM8C01G41300,DM8C01G41980,DM8C01G42250,DM8C01G43040,DM8C01G43550,DM8C01G43…
GO:1905330	regulation of morphogenesis of an epithelium	0.01143	0.00454	6	DM8C01G43870,DM8C03G28980,DM8C07G02770,DM8C08G04890,DM8C08G29860,DM8C09G21330	0.00454	over	0.01143	over	0.00876	over	7	6	2.19	7	6	2.72	7	6	2.46	DM8C01G43870,DM8C03G28980,DM8C07G02770,DM8C08G04890,DM8C08G29860,DM8C09G21330	DM8C01G43870,DM8C03G28980,DM8C07G02770,DM8C08G04890,DM8C08G29860,DM8C09G21330	DM8C01G43870,DM8C03G28980,DM8C07G02770,DM8C08G04890,DM8C08G29860,DM8C09G21330
GO:0018279	protein N-linked glycosylation via asparagine	0.01805	0.00481	9	DM8C01G46100,DM8C02G34450,DM8C03G02870,DM8C03G19640,DM8C04G36630,DM8C05G19350,DM8C05G27270,DM8C06G27700,DM8C06G29310	0.00481	over	0.01805	over	0.00481	over	18	9	5.64	18	9	7	18	9	6.33	DM8C01G46100,DM8C02G34450,DM8C03G02870,DM8C03G19640,DM8C04G36630,DM8C05G19350,DM8C05G27270,DM8C06G27700,DM8C06G29310	DM8C01G46100,DM8C02G34450,DM8C03G02870,DM8C03G19640,DM8C04G36630,DM8C05G19350,DM8C05G27270,DM8C06G27700,DM8C06G29310	DM8C01G46100,DM8C02G34450,DM8C03G02870,DM8C03G19640,DM8C04G36630,DM8C05G19350,DM8C05G27270,DM8C06G27700,DM8C06G29310
GO:0046386	deoxyribose phosphate catabolic process	0.01238	0.00482	5	DM8C01G34590,DM8C01G36940,DM8C03G05410,DM8C04G34010,DM8C11G09590	0.00482	over	0.01238	over	0.00635	over	5	5	1.57	5	5	1.94	5	5	1.76	DM8C01G34590,DM8C01G36940,DM8C03G05410,DM8C04G34010,DM8C11G09590	DM8C01G34590,DM8C01G36940,DM8C03G05410,DM8C04G34010,DM8C11G09590	DM8C01G34590,DM8C01G36940,DM8C03G05410,DM8C04G34010,DM8C11G09590
GO:0018377	protein myristoylation	0.0211	0.00497	3	DM8C03G37050,DM8C06G22190,DM8C10G00160	0.00497	over	0.0211	over	0.01759	over	3	3	0.94	3	3	1.17	3	3	1.05	DM8C03G37050,DM8C06G22190,DM8C10G00160	DM8C03G37050,DM8C06G22190,DM8C10G00160	DM8C03G37050,DM8C06G22190,DM8C10G00160
GO:0008544	epidermis development	0.0268	0.00504	16	DM8C01G31550,DM8C02G20110,DM8C03G02840,DM8C03G21170,DM8C03G22050,DM8C03G22310,DM8C06G33310,DM8C08G01320,DM8C08G28020,DM8C09G05530,DM8C09G06040,DM8C09G17980,DM8C10G00410,DM8C10G23920,DM8C10G24100,DM8C12G24490	0.00504	over	0.01829	over	0.0268	over	28	15	8.77	28	16	10.88	28	15	9.84	DM8C01G31550,DM8C03G02840,DM8C03G21170,DM8C03G22050,DM8C03G22310,DM8C06G33310,DM8C08G01320,DM8C08G28020,DM8C09G05530,DM8C09G06040,DM8C09G17980,DM8C10G00410,DM8C10G23920,DM8C10G24100,DM8C12G24490	DM8C01G31550,DM8C02G20110,DM8C03G02840,DM8C03G21170,DM8C03G22050,DM8C03G22310,DM8C06G33310,DM8C08G01320,DM8C08G28020,DM8C09G05530,DM8C09G06040,DM8C09G17980,DM8C10G00410,DM8C10G23920,DM8C10G24100,DM8C12G24490	DM8C01G31550,DM8C02G20110,DM8C03G02840,DM8C03G21170,DM8C03G22050,DM8C06G33310,DM8C08G01320,DM8C08G28020,DM8C09G05530,DM8C09G06040,DM8C09G17980,DM8C10G00410,DM8C10G23920,DM8C10G24100,DM8C12G24490
GO:0034969	histone arginine methylation	0.02343	0.00509	7	DM8C05G25150,DM8C06G17550,DM8C07G10770,DM8C08G15970,DM8C10G25870,DM8C12G04380,DM8C12G28760	0.00509	over	0.02343	over	0.00748	over	11	7	3.44	11	7	4.28	11	7	3.87	DM8C05G25150,DM8C06G17550,DM8C07G10770,DM8C08G15970,DM8C10G25870,DM8C12G04380,DM8C12G28760	DM8C05G25150,DM8C06G17550,DM8C07G10770,DM8C08G15970,DM8C10G25870,DM8C12G04380,DM8C12G28760	DM8C05G25150,DM8C06G17550,DM8C07G10770,DM8C08G15970,DM8C10G25870,DM8C12G04380,DM8C12G28760
GO:0015837	amine transport	0.01696	0.00526	6	DM8C02G30230,DM8C03G35570,DM8C04G18610,DM8C06G17710,DM8C06G22880,DM8C12G19920	0.00526	over	0.01696	over	0.01048	over	7	6	2.19	7	6	2.72	7	6	2.46	DM8C02G30230,DM8C03G35570,DM8C04G18610,DM8C06G17710,DM8C06G22880,DM8C12G19920	DM8C02G30230,DM8C03G35570,DM8C04G18610,DM8C06G17710,DM8C06G22880,DM8C12G19920	DM8C02G30230,DM8C03G35570,DM8C04G18610,DM8C06G17710,DM8C06G22880,DM8C12G19920
GO:0050832	defense response to fungus	0.02115	0.00501	194	DM8C01G00020,DM8C01G00780,DM8C01G03870,DM8C01G16650,DM8C01G17660,DM8C01G17680,DM8C01G20220,DM8C01G25170,DM8C01G27400,DM8C01G27460,DM8C01G29370,DM8C01G29380,DM8C01G30960,DM8C01G31660,DM8C01G31670,DM8C01G31820,DM8C01G32980,DM8C01G33820,DM8C01G33850,DM8C01G35090,DM8C01G45620,DM8C01G46280,DM8C01G48940,DM8C01G48950,DM8C01G48980,DM8C02G03100,DM8C02G05050,DM8C02G10590,DM8C02G12710,DM8C02G12930,DM8C02G14…	0.00533	over	0.02115	over	0.00501	over	430	156	134.63	430	185	167.11	430	177	151.19	DM8C01G00020,DM8C01G00780,DM8C01G16650,DM8C01G17660,DM8C01G17680,DM8C01G20220,DM8C01G25170,DM8C01G27400,DM8C01G27460,DM8C01G29370,DM8C01G29380,DM8C01G31660,DM8C01G31670,DM8C01G31820,DM8C01G32980,DM8C01G33820,DM8C01G35090,DM8C01G45620,DM8C01G46280,DM8C01G48940,DM8C01G48950,DM8C01G48980,DM8C02G03100,DM8C02G05050,DM8C02G12710,DM8C02G12930,DM8C02G16010,DM8C02G16810,DM8C02G16820,DM8C02G16830,DM8C02G17…	DM8C01G00020,DM8C01G00780,DM8C01G03870,DM8C01G16650,DM8C01G17660,DM8C01G17680,DM8C01G20220,DM8C01G25170,DM8C01G27400,DM8C01G27460,DM8C01G29370,DM8C01G29380,DM8C01G30960,DM8C01G31660,DM8C01G31670,DM8C01G31820,DM8C01G32980,DM8C01G33820,DM8C01G33850,DM8C01G35090,DM8C01G45620,DM8C01G46280,DM8C01G48940,DM8C01G48950,DM8C01G48980,DM8C02G03100,DM8C02G05050,DM8C02G10590,DM8C02G12710,DM8C02G12930,DM8C02G14…	DM8C01G00020,DM8C01G00780,DM8C01G16650,DM8C01G17660,DM8C01G20220,DM8C01G25170,DM8C01G27400,DM8C01G27460,DM8C01G29370,DM8C01G29380,DM8C01G30960,DM8C01G31660,DM8C01G31670,DM8C01G31820,DM8C01G32980,DM8C01G33820,DM8C01G33850,DM8C01G35090,DM8C01G45620,DM8C01G46280,DM8C01G48940,DM8C01G48950,DM8C01G48980,DM8C02G03100,DM8C02G05050,DM8C02G10590,DM8C02G12710,DM8C02G12930,DM8C02G16010,DM8C02G16810,DM8C02G16…
GO:0080187	floral organ senescence		0.00545	7	DM8C02G16810,DM8C02G16820,DM8C03G17290,DM8C06G12930,DM8C06G12940,DM8C09G27040,DM8C12G22470	0.00545	over			0.01445	over	10	7	3.13				10	7	3.52	DM8C02G16810,DM8C02G16820,DM8C03G17290,DM8C06G12930,DM8C06G12940,DM8C09G27040,DM8C12G22470		DM8C02G16810,DM8C02G16820,DM8C03G17290,DM8C06G12930,DM8C06G12940,DM8C09G27040,DM8C12G22470
GO:0010089	xylem development	0.00562	0.00134	37	DM8C01G06940,DM8C01G08280,DM8C01G19650,DM8C01G41460,DM8C02G19430,DM8C02G24260,DM8C03G00220,DM8C03G15320,DM8C03G18810,DM8C03G37390,DM8C04G30690,DM8C05G04920,DM8C05G18980,DM8C05G22040,DM8C05G25170,DM8C06G14460,DM8C07G00070,DM8C07G18180,DM8C08G05960,DM8C08G15280,DM8C08G21850,DM8C08G25500,DM8C08G26870,DM8C08G30020,DM8C09G01180,DM8C09G24590,DM8C09G24640,DM8C09G24650,DM8C10G12160,DM8C10G20430,DM8C10G22…	0.00562	over	0.00134	over	0.00276	over	61	26	19.1	61	34	23.71	61	31	21.45	DM8C01G06940,DM8C01G08280,DM8C01G19650,DM8C02G24260,DM8C03G18810,DM8C04G30690,DM8C05G04920,DM8C05G18980,DM8C05G25170,DM8C06G14460,DM8C07G18180,DM8C08G05960,DM8C08G15280,DM8C08G25500,DM8C08G26870,DM8C09G01180,DM8C09G24590,DM8C09G24640,DM8C10G12160,DM8C10G20430,DM8C10G22220,DM8C10G25140,DM8C10G29150,DM8C11G22990,DM8C12G06970,DM8C12G09800	DM8C01G06940,DM8C01G08280,DM8C01G19650,DM8C01G41460,DM8C02G19430,DM8C02G24260,DM8C03G15320,DM8C03G18810,DM8C03G37390,DM8C04G30690,DM8C05G04920,DM8C05G18980,DM8C05G22040,DM8C05G25170,DM8C07G00070,DM8C07G18180,DM8C08G05960,DM8C08G15280,DM8C08G21850,DM8C08G26870,DM8C08G30020,DM8C09G01180,DM8C09G24590,DM8C09G24640,DM8C09G24650,DM8C10G12160,DM8C10G20430,DM8C10G22220,DM8C10G25140,DM8C10G29150,DM8C11G21…	DM8C01G06940,DM8C01G08280,DM8C01G41460,DM8C02G19430,DM8C02G24260,DM8C03G00220,DM8C03G15320,DM8C03G18810,DM8C03G37390,DM8C04G30690,DM8C05G04920,DM8C05G22040,DM8C05G25170,DM8C06G14460,DM8C07G18180,DM8C08G05960,DM8C08G15280,DM8C08G25500,DM8C08G26870,DM8C08G30020,DM8C09G01180,DM8C09G24640,DM8C10G12160,DM8C10G20430,DM8C10G22220,DM8C10G25140,DM8C10G29150,DM8C11G21750,DM8C11G22990,DM8C12G06970,DM8C12G09…
GO:0006301	postreplication repair	0.00574	0.00064	14	DM8C01G03230,DM8C01G43620,DM8C01G44080,DM8C02G33140,DM8C03G20040,DM8C06G10910,DM8C06G15670,DM8C06G24810,DM8C06G31470,DM8C07G01160,DM8C08G27240,DM8C10G25400,DM8sca131G00090,DM8sca131G00100	0.00574	over	0.00064	over	0.00091	over	21	10	6.57	21	14	8.16	21	13	7.38	DM8C01G03230,DM8C01G43620,DM8C01G44080,DM8C03G20040,DM8C06G10910,DM8C06G24810,DM8C06G31470,DM8C07G01160,DM8C10G25400,DM8sca131G00100	DM8C01G03230,DM8C01G43620,DM8C01G44080,DM8C02G33140,DM8C03G20040,DM8C06G10910,DM8C06G15670,DM8C06G24810,DM8C06G31470,DM8C07G01160,DM8C08G27240,DM8C10G25400,DM8sca131G00090,DM8sca131G00100	DM8C01G03230,DM8C01G43620,DM8C01G44080,DM8C02G33140,DM8C03G20040,DM8C06G10910,DM8C06G24810,DM8C06G31470,DM8C07G01160,DM8C08G27240,DM8C10G25400,DM8sca131G00090,DM8sca131G00100
GO:0009065	glutamine family amino acid catabolic process	0.02936	0.00576	12	DM8C01G29370,DM8C01G29380,DM8C01G47220,DM8C02G30070,DM8C02G30080,DM8C07G14480,DM8C08G06290,DM8C08G07950,DM8C09G27800,DM8C10G16900,DM8C10G29340,DM8C12G06060	0.00576	over	0.02936	over	0.01855	over	15	12	4.7	15	12	5.83	15	12	5.27	DM8C01G29370,DM8C01G29380,DM8C01G47220,DM8C02G30070,DM8C02G30080,DM8C07G14480,DM8C08G06290,DM8C08G07950,DM8C09G27800,DM8C10G16900,DM8C10G29340,DM8C12G06060	DM8C01G29370,DM8C01G29380,DM8C01G47220,DM8C02G30070,DM8C02G30080,DM8C07G14480,DM8C08G06290,DM8C08G07950,DM8C09G27800,DM8C10G16900,DM8C10G29340,DM8C12G06060	DM8C01G29370,DM8C01G29380,DM8C01G47220,DM8C02G30070,DM8C02G30080,DM8C07G14480,DM8C08G06290,DM8C08G07950,DM8C09G27800,DM8C10G16900,DM8C10G29340,DM8C12G06060
GO:0080113	regulation of seed growth	0.00835	0.00475	14	DM8C03G37190,DM8C05G02710,DM8C05G25400,DM8C06G01020,DM8C06G03890,DM8C06G18370,DM8C06G25690,DM8C06G31160,DM8C07G00270,DM8C08G13010,DM8C08G22860,DM8C10G26180,DM8C10G29660,DM8C12G21020	0.00589	over	0.00475	over	0.00835	over	24	12	7.51	24	14	9.33	24	13	8.44	DM8C03G37190,DM8C05G02710,DM8C05G25400,DM8C06G01020,DM8C06G03890,DM8C06G25690,DM8C06G31160,DM8C07G00270,DM8C08G13010,DM8C08G22860,DM8C10G26180,DM8C10G29660	DM8C03G37190,DM8C05G02710,DM8C05G25400,DM8C06G01020,DM8C06G03890,DM8C06G18370,DM8C06G25690,DM8C06G31160,DM8C07G00270,DM8C08G13010,DM8C08G22860,DM8C10G26180,DM8C10G29660,DM8C12G21020	DM8C03G37190,DM8C05G02710,DM8C05G25400,DM8C06G01020,DM8C06G03890,DM8C06G18370,DM8C06G25690,DM8C06G31160,DM8C07G00270,DM8C08G13010,DM8C08G22860,DM8C10G26180,DM8C10G29660
GO:0010154	fruit development	0.00775	0.00228	367	DM8C01G00170,DM8C01G01550,DM8C01G03830,DM8C01G07640,DM8C01G13720,DM8C01G13850,DM8C01G18160,DM8C01G20590,DM8C01G22760,DM8C01G22800,DM8C01G22830,DM8C01G24820,DM8C01G25060,DM8C01G27520,DM8C01G28390,DM8C01G29320,DM8C01G29930,DM8C01G30240,DM8C01G30960,DM8C01G31450,DM8C01G31550,DM8C01G32860,DM8C01G33420,DM8C01G39500,DM8C01G40930,DM8C01G40950,DM8C01G41980,DM8C01G43770,DM8C01G44290,DM8C01G45620,DM8C01G46…	0.00591	under	0.00228	under	0.00775	over	900	277	281.78	900	348	349.78	900	325	316.44	DM8C01G01550,DM8C01G03830,DM8C01G07640,DM8C01G13720,DM8C01G18160,DM8C01G20590,DM8C01G22760,DM8C01G22800,DM8C01G22830,DM8C01G24820,DM8C01G25060,DM8C01G27520,DM8C01G28390,DM8C01G29320,DM8C01G29930,DM8C01G31450,DM8C01G31550,DM8C01G32860,DM8C01G40930,DM8C01G40950,DM8C01G41980,DM8C01G44290,DM8C01G45620,DM8C01G46280,DM8C01G46740,DM8C01G47990,DM8C01G48000,DM8C01G48380,DM8C01G48800,DM8C02G05010,DM8C02G05…	DM8C01G00170,DM8C01G01550,DM8C01G03830,DM8C01G07640,DM8C01G13720,DM8C01G13850,DM8C01G18160,DM8C01G20590,DM8C01G22760,DM8C01G22800,DM8C01G22830,DM8C01G24820,DM8C01G25060,DM8C01G27520,DM8C01G28390,DM8C01G29320,DM8C01G29930,DM8C01G30240,DM8C01G30960,DM8C01G31450,DM8C01G31550,DM8C01G32860,DM8C01G40950,DM8C01G41980,DM8C01G43770,DM8C01G44290,DM8C01G45620,DM8C01G46280,DM8C01G46740,DM8C01G47990,DM8C01G48…	DM8C01G00170,DM8C01G01550,DM8C01G03830,DM8C01G13720,DM8C01G13850,DM8C01G18160,DM8C01G22760,DM8C01G22800,DM8C01G22830,DM8C01G24820,DM8C01G25060,DM8C01G28390,DM8C01G29320,DM8C01G29930,DM8C01G30240,DM8C01G30960,DM8C01G31450,DM8C01G31550,DM8C01G32860,DM8C01G33420,DM8C01G39500,DM8C01G40950,DM8C01G41980,DM8C01G43770,DM8C01G44290,DM8C01G45620,DM8C01G46280,DM8C01G46740,DM8C01G47990,DM8C01G48000,DM8C01G48…
GO:0007142	male meiosis II	0.01419	0.00597	3	DM8C07G15080,DM8C07G15090,DM8C12G06280	0.00597	over	0.01419	over	0.0076	over	3	3	0.94	3	3	1.17	3	3	1.05	DM8C07G15080,DM8C07G15090,DM8C12G06280	DM8C07G15080,DM8C07G15090,DM8C12G06280	DM8C07G15080,DM8C07G15090,DM8C12G06280
GO:0071453	cellular response to oxygen levels		0.00599	37	DM8C01G22690,DM8C01G29510,DM8C01G37180,DM8C01G48630,DM8C01G48940,DM8C01G48950,DM8C01G48980,DM8C02G06000,DM8C02G34340,DM8C03G22290,DM8C03G28400,DM8C03G34460,DM8C03G37360,DM8C04G23850,DM8C05G21580,DM8C06G00170,DM8C06G14750,DM8C06G21990,DM8C06G26060,DM8C07G00370,DM8C07G12120,DM8C07G27690,DM8C08G12180,DM8C08G13580,DM8C09G03570,DM8C10G01010,DM8C10G18030,DM8C10G19720,DM8C10G19750,DM8C10G24920,DM8C11G03…	0.00599	over			0.04111	over	80	34	25.05				80	35	28.13	DM8C01G22690,DM8C01G29510,DM8C01G37180,DM8C01G48630,DM8C01G48940,DM8C01G48950,DM8C01G48980,DM8C02G06000,DM8C02G34340,DM8C03G22290,DM8C03G28400,DM8C03G34460,DM8C03G37360,DM8C04G23850,DM8C05G21580,DM8C06G00170,DM8C06G14750,DM8C06G21990,DM8C06G26060,DM8C07G00370,DM8C07G12120,DM8C07G27690,DM8C08G12180,DM8C08G13580,DM8C09G03570,DM8C10G01010,DM8C10G18030,DM8C10G19750,DM8C10G24920,DM8C11G03340,DM8C11G11…		DM8C01G22690,DM8C01G29510,DM8C01G37180,DM8C01G48630,DM8C01G48940,DM8C01G48950,DM8C01G48980,DM8C02G34340,DM8C03G22290,DM8C03G28400,DM8C03G34460,DM8C03G37360,DM8C04G23850,DM8C05G21580,DM8C06G00170,DM8C06G14750,DM8C06G21990,DM8C06G26060,DM8C07G00370,DM8C07G12120,DM8C07G27690,DM8C08G12180,DM8C08G13580,DM8C09G03570,DM8C10G01010,DM8C10G18030,DM8C10G19720,DM8C10G19750,DM8C10G24920,DM8C11G03340,DM8C12G03…
GO:0042026	protein refolding	0.00684	0.00506	12	DM8C01G22490,DM8C01G28790,DM8C01G39700,DM8C01G41920,DM8C03G22980,DM8C04G06790,DM8C08G29920,DM8C09G02080,DM8C10G17220,DM8C10G21000,DM8C11G20440,DM8C11G23270	0.00599	over	0.00506	over	0.00684	over	15	11	4.7	15	12	5.83	15	11	5.27	DM8C01G22490,DM8C01G39700,DM8C01G41920,DM8C03G22980,DM8C04G06790,DM8C08G29920,DM8C09G02080,DM8C10G17220,DM8C10G21000,DM8C11G20440,DM8C11G23270	DM8C01G22490,DM8C01G28790,DM8C01G39700,DM8C01G41920,DM8C03G22980,DM8C04G06790,DM8C08G29920,DM8C09G02080,DM8C10G17220,DM8C10G21000,DM8C11G20440,DM8C11G23270	DM8C01G22490,DM8C01G39700,DM8C01G41920,DM8C03G22980,DM8C04G06790,DM8C08G29920,DM8C09G02080,DM8C10G17220,DM8C10G21000,DM8C11G20440,DM8C11G23270
GO:0030178	negative regulation of Wnt signaling pathway	0.02367	0.00612	6	DM8C01G43870,DM8C03G28980,DM8C07G02770,DM8C08G04890,DM8C08G29860,DM8C09G21330	0.00612	over	0.02367	over	0.01317	over	8	6	2.5	8	6	3.11	8	6	2.81	DM8C01G43870,DM8C03G28980,DM8C07G02770,DM8C08G04890,DM8C08G29860,DM8C09G21330	DM8C01G43870,DM8C03G28980,DM8C07G02770,DM8C08G04890,DM8C08G29860,DM8C09G21330	DM8C01G43870,DM8C03G28980,DM8C07G02770,DM8C08G04890,DM8C08G29860,DM8C09G21330
GO:0010337	regulation of salicylic acid metabolic process	0.01765	0.00616	8	DM8C01G37180,DM8C02G15530,DM8C02G17670,DM8C03G34160,DM8C09G05010,DM8C09G32290,DM8C12G18060,DM8C12G27980	0.00616	over	0.01765	over	0.01273	over	12	8	3.76	12	8	4.66	12	8	4.22	DM8C01G37180,DM8C02G15530,DM8C02G17670,DM8C03G34160,DM8C09G05010,DM8C09G32290,DM8C12G18060,DM8C12G27980	DM8C01G37180,DM8C02G15530,DM8C02G17670,DM8C03G34160,DM8C09G05010,DM8C09G32290,DM8C12G18060,DM8C12G27980	DM8C01G37180,DM8C02G15530,DM8C02G17670,DM8C03G34160,DM8C09G05010,DM8C09G32290,DM8C12G18060,DM8C12G27980
GO:0046128	purine ribonucleoside metabolic process	0.02857	0.00618	15	DM8C01G05400,DM8C01G21240,DM8C03G10310,DM8C03G20180,DM8C03G21890,DM8C03G37550,DM8C06G28550,DM8C09G05080,DM8C09G30370,DM8C10G00380,DM8C10G21340,DM8C10G27980,DM8C11G08100,DM8C12G26450,DM8C12G27560	0.00618	over	0.00618	over	0.02857	over	23	15	7.2	23	15	8.94	23	15	8.09	DM8C01G05400,DM8C01G21240,DM8C03G10310,DM8C03G20180,DM8C03G21890,DM8C03G37550,DM8C06G28550,DM8C09G05080,DM8C09G30370,DM8C10G00380,DM8C10G21340,DM8C10G27980,DM8C11G08100,DM8C12G26450,DM8C12G27560	DM8C01G05400,DM8C01G21240,DM8C03G10310,DM8C03G20180,DM8C03G21890,DM8C03G37550,DM8C06G28550,DM8C09G05080,DM8C09G30370,DM8C10G00380,DM8C10G21340,DM8C10G27980,DM8C11G08100,DM8C12G26450,DM8C12G27560	DM8C01G05400,DM8C01G21240,DM8C03G10310,DM8C03G20180,DM8C03G21890,DM8C03G37550,DM8C06G28550,DM8C09G05080,DM8C09G30370,DM8C10G00380,DM8C10G21340,DM8C10G27980,DM8C11G08100,DM8C12G26450,DM8C12G27560
GO:0051895	negative regulation of focal adhesion assembly	0.00649	0.00068	4	DM8C01G35120,DM8C07G25530,DM8C12G08190,DM8C12G08210	0.00649	over	0.00649	over	0.00068	over	5	3	1.57	5	3	1.94	5	4	1.76	DM8C07G25530,DM8C12G08190,DM8C12G08210	DM8C07G25530,DM8C12G08190,DM8C12G08210	DM8C01G35120,DM8C07G25530,DM8C12G08190,DM8C12G08210
GO:0046039	GTP metabolic process	0.00653	0.00104	8	DM8C01G05400,DM8C01G28070,DM8C03G20180,DM8C03G25130,DM8C06G26790,DM8C06G28550,DM8C08G29420,DM8C10G27980	0.00653	over	0.0017	over	0.00104	over	8	7	2.5	8	8	3.11	8	8	2.81	DM8C01G05400,DM8C01G28070,DM8C03G20180,DM8C03G25130,DM8C06G28550,DM8C08G29420,DM8C10G27980	DM8C01G05400,DM8C01G28070,DM8C03G20180,DM8C03G25130,DM8C06G26790,DM8C06G28550,DM8C08G29420,DM8C10G27980	DM8C01G05400,DM8C01G28070,DM8C03G20180,DM8C03G25130,DM8C06G26790,DM8C06G28550,DM8C08G29420,DM8C10G27980
GO:0104004	cellular response to environmental stimulus	0.00667	0.00254	119	DM8C01G00140,DM8C01G05050,DM8C01G17370,DM8C01G20580,DM8C01G21690,DM8C01G23880,DM8C01G38300,DM8C01G42290,DM8C01G44210,DM8C01G48360,DM8C02G08090,DM8C02G13600,DM8C02G14060,DM8C02G14880,DM8C02G18010,DM8C02G20810,DM8C02G21430,DM8C02G27000,DM8C02G34010,DM8C03G02490,DM8C03G03550,DM8C03G21200,DM8C03G23610,DM8C03G23850,DM8C03G25130,DM8C03G30320,DM8C03G34140,DM8C03G34150,DM8C03G37160,DM8C04G19970,DM8C04G21…	0.00667	over	0.00571	over	0.00254	over	259	92	81.09	259	114	100.66	259	107	91.07	DM8C01G05050,DM8C01G17370,DM8C01G20580,DM8C01G21690,DM8C01G38300,DM8C01G42290,DM8C01G48360,DM8C02G08090,DM8C02G13600,DM8C02G14060,DM8C02G14880,DM8C02G18010,DM8C02G20810,DM8C02G21430,DM8C02G27000,DM8C02G34010,DM8C03G02490,DM8C03G03550,DM8C03G21200,DM8C03G23610,DM8C03G23850,DM8C03G25130,DM8C03G30320,DM8C03G34140,DM8C03G34150,DM8C04G19970,DM8C04G21940,DM8C04G28070,DM8C04G31120,DM8C04G33810,DM8C04G36…	DM8C01G00140,DM8C01G05050,DM8C01G17370,DM8C01G20580,DM8C01G21690,DM8C01G23880,DM8C01G38300,DM8C01G42290,DM8C01G44210,DM8C01G48360,DM8C02G08090,DM8C02G13600,DM8C02G14060,DM8C02G14880,DM8C02G18010,DM8C02G20810,DM8C02G21430,DM8C02G27000,DM8C02G34010,DM8C03G02490,DM8C03G03550,DM8C03G21200,DM8C03G23610,DM8C03G23850,DM8C03G25130,DM8C03G30320,DM8C03G34140,DM8C03G34150,DM8C03G37160,DM8C04G19970,DM8C04G21…	DM8C01G00140,DM8C01G05050,DM8C01G17370,DM8C01G20580,DM8C01G21690,DM8C01G23880,DM8C01G38300,DM8C01G42290,DM8C01G48360,DM8C02G08090,DM8C02G13600,DM8C02G14060,DM8C02G14880,DM8C02G18010,DM8C02G20810,DM8C02G21430,DM8C02G27000,DM8C02G34010,DM8C03G02490,DM8C03G03550,DM8C03G21200,DM8C03G23610,DM8C03G23850,DM8C03G25130,DM8C03G30320,DM8C03G34140,DM8C03G34150,DM8C04G19970,DM8C04G21940,DM8C04G28070,DM8C04G31…
GO:0006575	cellular modified amino acid metabolic process	0.04188	0.00671	52	DM8C01G01830,DM8C01G13780,DM8C01G21330,DM8C01G23320,DM8C01G25660,DM8C01G39450,DM8C01G46590,DM8C01G46600,DM8C02G21120,DM8C02G23410,DM8C02G26960,DM8C03G28400,DM8C03G30820,DM8C04G02240,DM8C04G20820,DM8C04G24350,DM8C04G30240,DM8C05G00780,DM8C05G01030,DM8C05G22200,DM8C05G22300,DM8C05G24580,DM8C06G06360,DM8C06G15610,DM8C06G25810,DM8C06G26060,DM8C06G32970,DM8C07G22630,DM8C07G22670,DM8C07G22680,DM8C07G23…	0.00671	over	0.04188	over	0.03664	over	108	46	33.81	108	51	41.97	108	47	37.97	DM8C01G01830,DM8C01G21330,DM8C01G23320,DM8C01G25660,DM8C01G39450,DM8C01G46590,DM8C01G46600,DM8C02G21120,DM8C02G23410,DM8C03G28400,DM8C04G20820,DM8C04G24350,DM8C04G30240,DM8C05G00780,DM8C05G01030,DM8C05G22200,DM8C05G22300,DM8C05G24580,DM8C06G06360,DM8C06G15610,DM8C06G26060,DM8C06G32970,DM8C07G22630,DM8C07G22670,DM8C07G22680,DM8C07G23450,DM8C08G01840,DM8C08G14020,DM8C09G01000,DM8C09G06120,DM8C09G18…	DM8C01G01830,DM8C01G21330,DM8C01G23320,DM8C01G25660,DM8C01G39450,DM8C01G46590,DM8C01G46600,DM8C02G21120,DM8C02G23410,DM8C02G26960,DM8C03G28400,DM8C03G30820,DM8C04G02240,DM8C04G20820,DM8C04G24350,DM8C04G30240,DM8C05G00780,DM8C05G01030,DM8C05G22200,DM8C05G22300,DM8C05G24580,DM8C06G06360,DM8C06G15610,DM8C06G25810,DM8C06G26060,DM8C06G32970,DM8C07G22630,DM8C07G22670,DM8C07G22680,DM8C07G23450,DM8C08G01…	DM8C01G01830,DM8C01G13780,DM8C01G21330,DM8C01G23320,DM8C01G25660,DM8C01G46590,DM8C01G46600,DM8C02G21120,DM8C02G23410,DM8C03G28400,DM8C03G30820,DM8C04G02240,DM8C04G20820,DM8C04G24350,DM8C04G30240,DM8C05G00780,DM8C05G01030,DM8C05G22200,DM8C05G22300,DM8C05G24580,DM8C06G06360,DM8C06G15610,DM8C06G25810,DM8C06G26060,DM8C06G32970,DM8C07G22630,DM8C07G23450,DM8C08G01840,DM8C08G14020,DM8C09G01000,DM8C09G06…
GO:0035383	thioester metabolic process	0.00899	0.00675	29	DM8C01G03310,DM8C01G17380,DM8C01G31030,DM8C01G35590,DM8C01G37980,DM8C02G01260,DM8C02G04990,DM8C03G20750,DM8C04G04150,DM8C04G13750,DM8C05G06850,DM8C05G08730,DM8C05G23610,DM8C06G18800,DM8C06G28460,DM8C07G02310,DM8C07G14110,DM8C07G26510,DM8C08G07420,DM8C08G21990,DM8C08G26900,DM8C08G28090,DM8C10G04500,DM8C11G05320,DM8C11G06490,DM8C11G09870,DM8C11G22700,DM8C12G22460,DM8C12G28460	0.00675	over	0.00899	over	0.008	over	52	25	16.28	52	29	20.21	52	27	18.28	DM8C01G17380,DM8C01G31030,DM8C01G37980,DM8C02G01260,DM8C02G04990,DM8C03G20750,DM8C04G04150,DM8C04G13750,DM8C05G06850,DM8C05G08730,DM8C05G23610,DM8C06G18800,DM8C06G28460,DM8C07G02310,DM8C07G14110,DM8C08G07420,DM8C08G21990,DM8C08G26900,DM8C08G28090,DM8C10G04500,DM8C11G05320,DM8C11G06490,DM8C11G09870,DM8C11G22700,DM8C12G28460	DM8C01G03310,DM8C01G17380,DM8C01G31030,DM8C01G35590,DM8C01G37980,DM8C02G01260,DM8C02G04990,DM8C03G20750,DM8C04G04150,DM8C04G13750,DM8C05G06850,DM8C05G08730,DM8C05G23610,DM8C06G18800,DM8C06G28460,DM8C07G02310,DM8C07G14110,DM8C07G26510,DM8C08G07420,DM8C08G21990,DM8C08G26900,DM8C08G28090,DM8C10G04500,DM8C11G05320,DM8C11G06490,DM8C11G09870,DM8C11G22700,DM8C12G22460,DM8C12G28460	DM8C01G03310,DM8C01G17380,DM8C01G31030,DM8C01G37980,DM8C02G01260,DM8C02G04990,DM8C03G20750,DM8C04G04150,DM8C04G13750,DM8C05G06850,DM8C05G08730,DM8C05G23610,DM8C06G18800,DM8C06G28460,DM8C07G02310,DM8C07G14110,DM8C07G26510,DM8C08G07420,DM8C08G21990,DM8C08G26900,DM8C08G28090,DM8C10G04500,DM8C11G05320,DM8C11G06490,DM8C11G09870,DM8C11G22700,DM8C12G28460
GO:0046462	monoacylglycerol metabolic process		0.00262	15	DM8C02G02420,DM8C02G16730,DM8C02G16740,DM8C02G16790,DM8C02G16800,DM8C02G16870,DM8C02G16880,DM8C02G16890,DM8C02G16920,DM8C02G16940,DM8C02G17240,DM8C02G17260,DM8C02G17270,DM8C02G17290,DM8C02G17300	0.00678	over	0.00262	over			21	12	6.57	21	15	8.16				DM8C02G02420,DM8C02G16740,DM8C02G16790,DM8C02G16800,DM8C02G16870,DM8C02G16880,DM8C02G16890,DM8C02G16920,DM8C02G16940,DM8C02G17240,DM8C02G17270,DM8C02G17300	DM8C02G02420,DM8C02G16730,DM8C02G16740,DM8C02G16790,DM8C02G16800,DM8C02G16870,DM8C02G16880,DM8C02G16890,DM8C02G16920,DM8C02G16940,DM8C02G17240,DM8C02G17260,DM8C02G17270,DM8C02G17290,DM8C02G17300
GO:0007043	cell-cell junction assembly	0.0295	0.00681	4	DM8C03G26590,DM8C08G01320,DM8C09G02470,DM8C10G25260	0.00681	over	0.0295	over	0.02159	over	5	4	1.57	5	4	1.94	5	4	1.76	DM8C03G26590,DM8C08G01320,DM8C09G02470,DM8C10G25260	DM8C03G26590,DM8C08G01320,DM8C09G02470,DM8C10G25260	DM8C03G26590,DM8C08G01320,DM8C09G02470,DM8C10G25260
GO:0042255	ribosome assembly	0.03709	0.00687	56	DM8C01G03530,DM8C01G03540,DM8C01G11570,DM8C01G33380,DM8C01G36560,DM8C01G39770,DM8C01G41050,DM8C02G02670,DM8C02G05600,DM8C02G10940,DM8C02G11810,DM8C02G14250,DM8C02G19350,DM8C02G21830,DM8C02G21890,DM8C02G22630,DM8C02G26200,DM8C03G24830,DM8C03G26870,DM8C03G30120,DM8C04G10610,DM8C04G27210,DM8C05G05000,DM8C05G25620,DM8C05G26280,DM8C06G02470,DM8C06G02570,DM8C06G10510,DM8C06G14870,DM8C06G26900,DM8C06G30…	0.00687	over	0.03709	over	0.0165	over	102	47	31.94	102	50	39.64	102	50	35.86	DM8C01G03530,DM8C01G03540,DM8C01G33380,DM8C01G36560,DM8C01G39770,DM8C01G41050,DM8C02G02670,DM8C02G05600,DM8C02G11810,DM8C02G14250,DM8C02G19350,DM8C02G21830,DM8C02G21890,DM8C02G22630,DM8C02G26200,DM8C03G24830,DM8C03G26870,DM8C03G30120,DM8C04G10610,DM8C04G27210,DM8C05G05000,DM8C05G25620,DM8C05G26280,DM8C06G02470,DM8C06G02570,DM8C06G10510,DM8C06G14870,DM8C06G26900,DM8C06G30090,DM8C06G32400,DM8C06G32…	DM8C01G03530,DM8C01G03540,DM8C01G11570,DM8C01G33380,DM8C01G36560,DM8C01G39770,DM8C01G41050,DM8C02G02670,DM8C02G05600,DM8C02G10940,DM8C02G11810,DM8C02G14250,DM8C02G19350,DM8C02G21830,DM8C02G21890,DM8C02G22630,DM8C02G26200,DM8C03G24830,DM8C03G30120,DM8C04G10610,DM8C05G05000,DM8C05G25620,DM8C05G26280,DM8C06G02470,DM8C06G02570,DM8C06G10510,DM8C06G14870,DM8C06G26900,DM8C06G30090,DM8C06G32400,DM8C06G32…	DM8C01G03530,DM8C01G03540,DM8C01G11570,DM8C01G33380,DM8C01G36560,DM8C01G39770,DM8C01G41050,DM8C02G02670,DM8C02G05600,DM8C02G11810,DM8C02G14250,DM8C02G19350,DM8C02G21830,DM8C02G21890,DM8C02G22630,DM8C02G26200,DM8C03G24830,DM8C03G30120,DM8C04G10610,DM8C04G27210,DM8C05G05000,DM8C05G25620,DM8C05G26280,DM8C06G02470,DM8C06G02570,DM8C06G10510,DM8C06G14870,DM8C06G26900,DM8C06G30090,DM8C06G32400,DM8C06G32…
GO:0006694	steroid biosynthetic process		0.00632	44	DM8C01G03760,DM8C01G24820,DM8C01G27130,DM8C01G29520,DM8C01G44860,DM8C01G47070,DM8C02G14260,DM8C02G24600,DM8C02G26140,DM8C02G30520,DM8C03G36720,DM8C04G01980,DM8C04G25770,DM8C04G30620,DM8C04G30930,DM8C04G32430,DM8C04G34480,DM8C04G34490,DM8C04G36790,DM8C05G15200,DM8C06G03790,DM8C06G04690,DM8C06G18800,DM8C06G28980,DM8C06G31230,DM8C06G32720,DM8C07G14070,DM8C07G22450,DM8C08G03210,DM8C08G04160,DM8C08G04…	0.00713	over	0.00632	over			83	36	25.99	83	43	32.26				DM8C01G03760,DM8C01G24820,DM8C01G27130,DM8C01G29520,DM8C01G44860,DM8C01G47070,DM8C02G14260,DM8C02G24600,DM8C02G26140,DM8C02G30520,DM8C03G36720,DM8C04G30620,DM8C04G30930,DM8C04G32430,DM8C04G34490,DM8C04G36790,DM8C05G15200,DM8C06G03790,DM8C06G04690,DM8C06G18800,DM8C06G28980,DM8C06G31230,DM8C06G32720,DM8C07G14070,DM8C08G03210,DM8C08G04160,DM8C08G04180,DM8C08G20410,DM8C08G21990,DM8C08G26140,DM8C09G00…	DM8C01G03760,DM8C01G24820,DM8C01G27130,DM8C01G29520,DM8C01G44860,DM8C01G47070,DM8C02G14260,DM8C02G24600,DM8C02G26140,DM8C02G30520,DM8C03G36720,DM8C04G01980,DM8C04G25770,DM8C04G30620,DM8C04G30930,DM8C04G32430,DM8C04G34480,DM8C04G34490,DM8C04G36790,DM8C05G15200,DM8C06G03790,DM8C06G04690,DM8C06G18800,DM8C06G28980,DM8C06G31230,DM8C06G32720,DM8C07G14070,DM8C07G22450,DM8C08G03210,DM8C08G04160,DM8C08G04…
GO:0033260	nuclear DNA replication	0.0073	0.00046	11	DM8C01G46900,DM8C02G00500,DM8C03G29830,DM8C04G04160,DM8C05G10410,DM8C07G01160,DM8C07G07170,DM8C08G24060,DM8C08G27240,DM8C09G16850,DM8C12G00530	0.0073	over	0.00305	over	0.00046	over	16	9	5.01	16	11	6.22	16	11	5.63	DM8C01G46900,DM8C03G29830,DM8C04G04160,DM8C05G10410,DM8C07G01160,DM8C07G07170,DM8C08G24060,DM8C09G16850,DM8C12G00530	DM8C01G46900,DM8C02G00500,DM8C03G29830,DM8C04G04160,DM8C05G10410,DM8C07G01160,DM8C07G07170,DM8C08G24060,DM8C08G27240,DM8C09G16850,DM8C12G00530	DM8C01G46900,DM8C02G00500,DM8C03G29830,DM8C04G04160,DM8C05G10410,DM8C07G01160,DM8C07G07170,DM8C08G24060,DM8C08G27240,DM8C09G16850,DM8C12G00530
GO:0006891	intra-Golgi vesicle-mediated transport	0.00804	0.00165	23	DM8C01G02930,DM8C01G27500,DM8C01G41480,DM8C01G46260,DM8C02G03490,DM8C02G13220,DM8C02G14840,DM8C03G33750,DM8C03G35280,DM8C04G04280,DM8C04G34840,DM8C05G17780,DM8C06G23070,DM8C06G24790,DM8C07G09490,DM8C07G24750,DM8C08G01890,DM8C09G16140,DM8C09G31850,DM8C10G25590,DM8C12G04820,DM8C12G19510,DM8sca81G00220	0.00804	over	0.00309	over	0.00165	over	32	18	10.02	32	22	12.44	32	22	11.25	DM8C01G02930,DM8C01G27500,DM8C01G46260,DM8C02G03490,DM8C02G14840,DM8C03G33750,DM8C04G04280,DM8C04G34840,DM8C05G17780,DM8C06G23070,DM8C06G24790,DM8C07G09490,DM8C08G01890,DM8C09G16140,DM8C09G31850,DM8C10G25590,DM8C12G04820,DM8C12G19510	DM8C01G02930,DM8C01G27500,DM8C01G41480,DM8C01G46260,DM8C02G03490,DM8C02G13220,DM8C02G14840,DM8C03G33750,DM8C03G35280,DM8C04G04280,DM8C04G34840,DM8C05G17780,DM8C06G23070,DM8C06G24790,DM8C07G09490,DM8C08G01890,DM8C09G16140,DM8C09G31850,DM8C10G25590,DM8C12G04820,DM8C12G19510,DM8sca81G00220	DM8C01G02930,DM8C01G27500,DM8C01G41480,DM8C01G46260,DM8C02G03490,DM8C02G13220,DM8C02G14840,DM8C03G33750,DM8C03G35280,DM8C04G04280,DM8C04G34840,DM8C05G17780,DM8C06G23070,DM8C06G24790,DM8C07G09490,DM8C07G24750,DM8C08G01890,DM8C09G16140,DM8C09G31850,DM8C10G25590,DM8C12G04820,DM8C12G19510
GO:0006414	translational elongation	0.01383	0.00185	20	DM8C01G06270,DM8C01G08280,DM8C04G00650,DM8C04G35180,DM8C06G05660,DM8C06G05670,DM8C06G05700,DM8C06G05740,DM8C06G06360,DM8C06G18810,DM8C06G24560,DM8C06G29410,DM8C07G00700,DM8C08G13510,DM8C09G22570,DM8C11G13100,DM8C11G22630,DM8C11G23390,DM8C11G25260,DM8C12G02870	0.00807	over	0.01383	over	0.00185	over	32	17	10.02	32	19	12.44	32	20	11.25	DM8C01G06270,DM8C01G08280,DM8C04G00650,DM8C06G05660,DM8C06G05670,DM8C06G05700,DM8C06G05740,DM8C06G06360,DM8C06G18810,DM8C06G24560,DM8C06G29410,DM8C08G13510,DM8C09G22570,DM8C11G13100,DM8C11G22630,DM8C11G23390,DM8C11G25260	DM8C01G06270,DM8C01G08280,DM8C04G00650,DM8C04G35180,DM8C06G05660,DM8C06G05670,DM8C06G05700,DM8C06G05740,DM8C06G06360,DM8C06G18810,DM8C06G24560,DM8C06G29410,DM8C08G13510,DM8C09G22570,DM8C11G13100,DM8C11G22630,DM8C11G23390,DM8C11G25260,DM8C12G02870	DM8C01G06270,DM8C01G08280,DM8C04G00650,DM8C04G35180,DM8C06G05660,DM8C06G05670,DM8C06G05700,DM8C06G05740,DM8C06G06360,DM8C06G18810,DM8C06G24560,DM8C06G29410,DM8C07G00700,DM8C08G13510,DM8C09G22570,DM8C11G13100,DM8C11G22630,DM8C11G23390,DM8C11G25260,DM8C12G02870
GO:0018216	peptidyl-arginine methylation	0.0496	0.00814	7	DM8C05G25150,DM8C06G17550,DM8C07G10770,DM8C08G15970,DM8C10G25870,DM8C12G04380,DM8C12G28760	0.00814	over	0.0496	over	0.01168	over	12	7	3.76	12	7	4.66	12	7	4.22	DM8C05G25150,DM8C06G17550,DM8C07G10770,DM8C08G15970,DM8C10G25870,DM8C12G04380,DM8C12G28760	DM8C05G25150,DM8C06G17550,DM8C07G10770,DM8C08G15970,DM8C10G25870,DM8C12G04380,DM8C12G28760	DM8C05G25150,DM8C06G17550,DM8C07G10770,DM8C08G15970,DM8C10G25870,DM8C12G04380,DM8C12G28760
GO:1901989	positive regulation of cell cycle phase transition	0.00977	0.005	7	DM8C02G33830,DM8C04G33660,DM8C04G33920,DM8C06G28060,DM8C08G24060,DM8C09G16850,DM8C11G09810	0.00825	over	0.00977	over	0.005	over	9	6	2.82	9	7	3.5	9	7	3.16	DM8C02G33830,DM8C04G33660,DM8C06G28060,DM8C08G24060,DM8C09G16850,DM8C11G09810	DM8C02G33830,DM8C04G33660,DM8C04G33920,DM8C06G28060,DM8C08G24060,DM8C09G16850,DM8C11G09810	DM8C02G33830,DM8C04G33660,DM8C04G33920,DM8C06G28060,DM8C08G24060,DM8C09G16850,DM8C11G09810
GO:0010601	positive regulation of auxin biosynthetic process	0.0243	0.00831	3	DM8C01G00100,DM8C05G23280,DM8C06G09250	0.00831	over	0.0243	over	0.01242	over	3	3	0.94	3	3	1.17	3	3	1.05	DM8C01G00100,DM8C05G23280,DM8C06G09250	DM8C01G00100,DM8C05G23280,DM8C06G09250	DM8C01G00100,DM8C05G23280,DM8C06G09250
GO:0061484	hematopoietic stem cell homeostasis	0.00833	0.00833	3	DM8C03G25380,DM8C06G26670,DM8C06G26680	0.00833	over	0.00833	over	0.00833	over	3	3	0.94	3	3	1.17	3	3	1.05	DM8C03G25380,DM8C06G26670,DM8C06G26680	DM8C03G25380,DM8C06G26670,DM8C06G26680	DM8C03G25380,DM8C06G26670,DM8C06G26680
GO:0072489	methylammonium transmembrane transport	0.01893	0.00863	4	DM8C03G35570,DM8C06G17710,DM8C06G22880,DM8C12G19920	0.00863	over	0.01893	over	0.01329	over	4	4	1.25	4	4	1.55	4	4	1.41	DM8C03G35570,DM8C06G17710,DM8C06G22880,DM8C12G19920	DM8C03G35570,DM8C06G17710,DM8C06G22880,DM8C12G19920	DM8C03G35570,DM8C06G17710,DM8C06G22880,DM8C12G19920
GO:0016103	diterpenoid catabolic process		0.00882	7	DM8C01G22980,DM8C02G08070,DM8C02G14100,DM8C02G27040,DM8C07G22820,DM8C07G22830,DM8C07G22840	0.00882	over			0.02413	over	11	7	3.44				11	6	3.87	DM8C01G22980,DM8C02G08070,DM8C02G14100,DM8C02G27040,DM8C07G22820,DM8C07G22830,DM8C07G22840		DM8C01G22980,DM8C02G08070,DM8C02G14100,DM8C07G22820,DM8C07G22830,DM8C07G22840
GO:1901135	carbohydrate derivative metabolic process	0.03873	0.00896	345	DM8C01G00180,DM8C01G03310,DM8C01G03750,DM8C01G05400,DM8C01G07360,DM8C01G07530,DM8C01G07650,DM8C01G13460,DM8C01G14960,DM8C01G16590,DM8C01G17380,DM8C01G20800,DM8C01G21240,DM8C01G23090,DM8C01G24160,DM8C01G24230,DM8C01G26740,DM8C01G27380,DM8C01G27510,DM8C01G28070,DM8C01G30590,DM8C01G31030,DM8C01G31800,DM8C01G33450,DM8C01G34480,DM8C01G34590,DM8C01G35590,DM8C01G36940,DM8C01G37980,DM8C01G39340,DM8C01G39…	0.00896	over	0.03873	over	0.026	over	790	274	247.34	790	329	307.03	790	300	277.77	DM8C01G00180,DM8C01G03750,DM8C01G05400,DM8C01G07530,DM8C01G13460,DM8C01G14960,DM8C01G16590,DM8C01G17380,DM8C01G20800,DM8C01G21240,DM8C01G24230,DM8C01G26740,DM8C01G27380,DM8C01G27510,DM8C01G28070,DM8C01G30590,DM8C01G31030,DM8C01G31800,DM8C01G34590,DM8C01G36940,DM8C01G37980,DM8C01G39560,DM8C01G42610,DM8C01G46100,DM8C01G46890,DM8C01G47820,DM8C01G48490,DM8C01G49070,DM8C01G49210,DM8C02G01260,DM8C02G04…	DM8C01G00180,DM8C01G03310,DM8C01G03750,DM8C01G05400,DM8C01G07360,DM8C01G07530,DM8C01G07650,DM8C01G13460,DM8C01G14960,DM8C01G16590,DM8C01G17380,DM8C01G20800,DM8C01G21240,DM8C01G23090,DM8C01G24160,DM8C01G24230,DM8C01G26740,DM8C01G27380,DM8C01G27510,DM8C01G28070,DM8C01G30590,DM8C01G31030,DM8C01G31800,DM8C01G33450,DM8C01G34480,DM8C01G34590,DM8C01G35590,DM8C01G36940,DM8C01G37980,DM8C01G39340,DM8C01G39…	DM8C01G00180,DM8C01G03310,DM8C01G03750,DM8C01G05400,DM8C01G07360,DM8C01G07530,DM8C01G13460,DM8C01G14960,DM8C01G16590,DM8C01G17380,DM8C01G20800,DM8C01G21240,DM8C01G24230,DM8C01G26740,DM8C01G27380,DM8C01G27510,DM8C01G28070,DM8C01G30590,DM8C01G31030,DM8C01G31800,DM8C01G34480,DM8C01G34590,DM8C01G36940,DM8C01G37980,DM8C01G39340,DM8C01G39560,DM8C01G42610,DM8C01G46100,DM8C01G46890,DM8C01G47820,DM8C01G48…
GO:0010068	protoderm histogenesis		0.00905	5	DM8C01G22830,DM8C03G36830,DM8C07G11890,DM8C07G21240,DM8C09G18780	0.00905	over			0.04072	over	5	5	1.57				5	5	1.76	DM8C01G22830,DM8C03G36830,DM8C07G11890,DM8C07G21240,DM8C09G18780		DM8C01G22830,DM8C03G36830,DM8C07G11890,DM8C07G21240,DM8C09G18780
GO:0006457	protein folding		0.00915	84	DM8C01G13110,DM8C01G22490,DM8C01G24310,DM8C01G27550,DM8C01G28790,DM8C01G28980,DM8C01G29320,DM8C01G31820,DM8C01G35300,DM8C01G39700,DM8C01G41920,DM8C01G42320,DM8C01G47870,DM8C02G07590,DM8C02G20000,DM8C02G25720,DM8C02G27710,DM8C02G29260,DM8C02G30970,DM8C03G02270,DM8C03G10850,DM8C03G15870,DM8C03G19750,DM8C03G22980,DM8C03G29170,DM8C03G30580,DM8C03G33350,DM8C03G33370,DM8C03G33380,DM8C03G33400,DM8C03G33…	0.00915	over	0.02996	over			183	72	57.3	183	83	71.12				DM8C01G13110,DM8C01G22490,DM8C01G24310,DM8C01G27550,DM8C01G28980,DM8C01G29320,DM8C01G31820,DM8C01G35300,DM8C01G39700,DM8C01G41920,DM8C01G42320,DM8C01G47870,DM8C02G07590,DM8C02G20000,DM8C02G25720,DM8C02G27710,DM8C02G29260,DM8C02G30970,DM8C03G02270,DM8C03G15870,DM8C03G22980,DM8C03G29170,DM8C03G33350,DM8C03G33370,DM8C03G33400,DM8C03G33840,DM8C03G35850,DM8C03G35980,DM8C03G36860,DM8C04G06790,DM8C04G07…	DM8C01G13110,DM8C01G22490,DM8C01G24310,DM8C01G27550,DM8C01G28790,DM8C01G28980,DM8C01G29320,DM8C01G31820,DM8C01G35300,DM8C01G39700,DM8C01G41920,DM8C01G42320,DM8C01G47870,DM8C02G07590,DM8C02G20000,DM8C02G25720,DM8C02G27710,DM8C02G29260,DM8C02G30970,DM8C03G02270,DM8C03G10850,DM8C03G15870,DM8C03G19750,DM8C03G22980,DM8C03G29170,DM8C03G30580,DM8C03G33350,DM8C03G33370,DM8C03G33380,DM8C03G33400,DM8C03G33…
GO:0010192	mucilage biosynthetic process	0.00946	0.0008	18	DM8C02G27570,DM8C02G27580,DM8C02G30990,DM8C03G27400,DM8C03G28130,DM8C03G29570,DM8C04G24590,DM8C05G06670,DM8C06G25930,DM8C06G29520,DM8C06G30970,DM8C06G33230,DM8C08G19640,DM8C08G26870,DM8C09G24250,DM8C11G08570,DM8sca43G00040,DM8sca61G00020	0.00946	over	0.0008	over	0.001	over	25	14	7.83	25	18	9.72	25	17	8.79	DM8C02G27580,DM8C02G30990,DM8C03G27400,DM8C03G28130,DM8C03G29570,DM8C04G24590,DM8C06G25930,DM8C06G29520,DM8C06G30970,DM8C08G19640,DM8C08G26870,DM8C09G24250,DM8C11G08570,DM8sca61G00020	DM8C02G27570,DM8C02G27580,DM8C02G30990,DM8C03G27400,DM8C03G28130,DM8C03G29570,DM8C04G24590,DM8C05G06670,DM8C06G25930,DM8C06G29520,DM8C06G30970,DM8C06G33230,DM8C08G19640,DM8C08G26870,DM8C09G24250,DM8C11G08570,DM8sca43G00040,DM8sca61G00020	DM8C02G27570,DM8C02G27580,DM8C02G30990,DM8C03G27400,DM8C03G28130,DM8C03G29570,DM8C04G24590,DM8C05G06670,DM8C06G25930,DM8C06G29520,DM8C06G30970,DM8C06G33230,DM8C08G19640,DM8C08G26870,DM8C09G24250,DM8C11G08570,DM8sca61G00020
GO:0048465	corolla development	0.01502	0.00958	9	DM8C02G24600,DM8C02G29320,DM8C03G36720,DM8C04G00170,DM8C05G06720,DM8C09G03580,DM8C09G21650,DM8C10G24930,DM8C11G23070	0.00958	over	0.01502	over	0.01502	over	17	8	5.32	17	9	6.61	17	9	5.98	DM8C02G24600,DM8C02G29320,DM8C03G36720,DM8C04G00170,DM8C05G06720,DM8C09G03580,DM8C10G24930,DM8C11G23070	DM8C02G24600,DM8C02G29320,DM8C03G36720,DM8C04G00170,DM8C05G06720,DM8C09G03580,DM8C09G21650,DM8C10G24930,DM8C11G23070	DM8C02G24600,DM8C02G29320,DM8C03G36720,DM8C04G00170,DM8C05G06720,DM8C09G03580,DM8C09G21650,DM8C10G24930,DM8C11G23070
GO:0009060	aerobic respiration	0.02768	0.00971	47	DM8C01G00940,DM8C01G03310,DM8C01G17380,DM8C01G26200,DM8C01G28930,DM8C01G37980,DM8C02G01260,DM8C02G10500,DM8C02G19130,DM8C02G25270,DM8C02G27200,DM8C02G28360,DM8C02G30940,DM8C02G33550,DM8C02G33810,DM8C03G09180,DM8C03G21650,DM8C03G26300,DM8C04G06700,DM8C04G09530,DM8C04G10480,DM8C04G13750,DM8C05G08730,DM8C05G25710,DM8C05G27380,DM8C06G02600,DM8C06G23410,DM8C06G32410,DM8C07G08090,DM8C07G18200,DM8C07G23…	0.00971	over	0.01809	over	0.02768	over	86	38	26.93	86	46	33.42	86	41	30.24	DM8C01G00940,DM8C01G17380,DM8C01G26200,DM8C01G28930,DM8C01G37980,DM8C02G01260,DM8C02G10500,DM8C02G19130,DM8C02G25270,DM8C02G27200,DM8C02G30940,DM8C02G33550,DM8C02G33810,DM8C03G09180,DM8C03G21650,DM8C04G06700,DM8C04G09530,DM8C04G13750,DM8C05G08730,DM8C05G25710,DM8C05G27380,DM8C06G02600,DM8C06G23410,DM8C06G32410,DM8C07G08090,DM8C07G18200,DM8C07G23830,DM8C08G15910,DM8C08G20720,DM8C08G24000,DM8C09G27…	DM8C01G00940,DM8C01G03310,DM8C01G17380,DM8C01G26200,DM8C01G28930,DM8C01G37980,DM8C02G01260,DM8C02G10500,DM8C02G19130,DM8C02G25270,DM8C02G27200,DM8C02G28360,DM8C02G30940,DM8C02G33550,DM8C02G33810,DM8C03G09180,DM8C03G21650,DM8C03G26300,DM8C04G06700,DM8C04G09530,DM8C04G10480,DM8C04G13750,DM8C05G08730,DM8C05G25710,DM8C05G27380,DM8C06G23410,DM8C06G32410,DM8C07G08090,DM8C07G18200,DM8C07G23830,DM8C07G26…	DM8C01G00940,DM8C01G03310,DM8C01G17380,DM8C01G26200,DM8C01G28930,DM8C01G37980,DM8C02G01260,DM8C02G10500,DM8C02G19130,DM8C02G25270,DM8C02G27200,DM8C02G30940,DM8C02G33550,DM8C02G33810,DM8C03G09180,DM8C03G21650,DM8C03G26300,DM8C04G06700,DM8C04G09530,DM8C04G13750,DM8C05G08730,DM8C05G25710,DM8C05G27380,DM8C06G23410,DM8C06G32410,DM8C07G08090,DM8C07G18200,DM8C07G23830,DM8C07G26510,DM8C08G15910,DM8C08G20…
GO:0008612	peptidyl-lysine modification to peptidyl-hypusine	0.02268	0.00978	4	DM8C02G20580,DM8C02G20590,DM8C02G20600,DM8C08G23890	0.00978	over	0.02268	over	0.01565	over	4	4	1.25	4	4	1.55	4	4	1.41	DM8C02G20580,DM8C02G20590,DM8C02G20600,DM8C08G23890	DM8C02G20580,DM8C02G20590,DM8C02G20600,DM8C08G23890	DM8C02G20580,DM8C02G20590,DM8C02G20600,DM8C08G23890
GO:0010016	shoot system morphogenesis		0.00235	135	DM8C01G00100,DM8C01G01550,DM8C01G26480,DM8C01G29430,DM8C01G31550,DM8C01G36560,DM8C01G41980,DM8C02G09370,DM8C02G23920,DM8C02G24600,DM8C02G27350,DM8C02G29320,DM8C02G29480,DM8C02G29820,DM8C02G30430,DM8C02G32660,DM8C03G03750,DM8C03G06020,DM8C03G13420,DM8C03G15320,DM8C03G16440,DM8C03G24810,DM8C03G25080,DM8C03G27840,DM8C03G29570,DM8C03G34470,DM8C03G34730,DM8C03G36500,DM8C03G37050,DM8C03G37460,DM8C04G02…	0.00979	over			0.00235	over	322	111	100.82				322	132	113.22	DM8C01G00100,DM8C01G01550,DM8C01G26480,DM8C01G29430,DM8C01G31550,DM8C01G36560,DM8C01G41980,DM8C02G09370,DM8C02G23920,DM8C02G24600,DM8C02G27350,DM8C02G29320,DM8C02G29480,DM8C02G29820,DM8C02G32660,DM8C03G03750,DM8C03G06020,DM8C03G13420,DM8C03G16440,DM8C03G24810,DM8C03G25080,DM8C03G27840,DM8C03G29570,DM8C03G34470,DM8C03G34730,DM8C03G36500,DM8C03G37050,DM8C04G02410,DM8C04G10240,DM8C04G10330,DM8C04G20…		DM8C01G00100,DM8C01G01550,DM8C01G26480,DM8C01G29430,DM8C01G31550,DM8C01G36560,DM8C01G41980,DM8C02G09370,DM8C02G23920,DM8C02G24600,DM8C02G27350,DM8C02G29320,DM8C02G29480,DM8C02G29820,DM8C02G30430,DM8C02G32660,DM8C03G03750,DM8C03G06020,DM8C03G15320,DM8C03G16440,DM8C03G24810,DM8C03G25080,DM8C03G27840,DM8C03G29570,DM8C03G34470,DM8C03G34730,DM8C03G36500,DM8C03G37050,DM8C03G37460,DM8C04G02410,DM8C04G10…
GO:0009264	deoxyribonucleotide catabolic process	0.02317	0.00981	5	DM8C01G34590,DM8C01G36940,DM8C03G05410,DM8C04G34010,DM8C11G09590	0.00981	over	0.02317	over	0.01328	over	5	5	1.57	5	5	1.94	5	5	1.76	DM8C01G34590,DM8C01G36940,DM8C03G05410,DM8C04G34010,DM8C11G09590	DM8C01G34590,DM8C01G36940,DM8C03G05410,DM8C04G34010,DM8C11G09590	DM8C01G34590,DM8C01G36940,DM8C03G05410,DM8C04G34010,DM8C11G09590
GO:0006631	fatty acid metabolic process	0.01026	0.00442	162	DM8C01G01990,DM8C01G02010,DM8C01G08620,DM8C01G12700,DM8C01G17290,DM8C01G17380,DM8C01G22940,DM8C01G27510,DM8C01G29730,DM8C01G31030,DM8C01G31200,DM8C01G36070,DM8C01G36820,DM8C01G37980,DM8C01G39450,DM8C01G40550,DM8C01G45470,DM8C01G46020,DM8C01G48180,DM8C02G04990,DM8C02G05150,DM8C02G07670,DM8C02G09960,DM8C02G11800,DM8C02G13650,DM8C02G14480,DM8C02G21140,DM8C02G25660,DM8C02G26470,DM8C02G26870,DM8C02G28…	0.01008	over	0.00442	over	0.01026	over	352	126	110.21	352	157	136.8	352	134	123.76	DM8C01G02010,DM8C01G08620,DM8C01G12700,DM8C01G17290,DM8C01G17380,DM8C01G27510,DM8C01G31030,DM8C01G31200,DM8C01G36820,DM8C01G37980,DM8C01G39450,DM8C01G40550,DM8C01G45470,DM8C01G46020,DM8C01G48180,DM8C02G04990,DM8C02G05150,DM8C02G07670,DM8C02G11800,DM8C02G13650,DM8C02G14480,DM8C02G21140,DM8C02G25660,DM8C02G26470,DM8C02G26870,DM8C02G31220,DM8C02G32570,DM8C02G33510,DM8C03G06480,DM8C03G11720,DM8C03G23…	DM8C01G01990,DM8C01G02010,DM8C01G08620,DM8C01G12700,DM8C01G17290,DM8C01G17380,DM8C01G22940,DM8C01G27510,DM8C01G29730,DM8C01G31030,DM8C01G31200,DM8C01G36070,DM8C01G36820,DM8C01G37980,DM8C01G39450,DM8C01G40550,DM8C01G45470,DM8C01G46020,DM8C01G48180,DM8C02G04990,DM8C02G05150,DM8C02G07670,DM8C02G09960,DM8C02G11800,DM8C02G13650,DM8C02G14480,DM8C02G21140,DM8C02G25660,DM8C02G26470,DM8C02G26870,DM8C02G28…	DM8C01G01990,DM8C01G02010,DM8C01G08620,DM8C01G12700,DM8C01G17290,DM8C01G17380,DM8C01G27510,DM8C01G29730,DM8C01G31030,DM8C01G31200,DM8C01G36820,DM8C01G37980,DM8C01G40550,DM8C01G45470,DM8C01G46020,DM8C01G48180,DM8C02G04990,DM8C02G05150,DM8C02G07670,DM8C02G09960,DM8C02G11800,DM8C02G13650,DM8C02G14480,DM8C02G21140,DM8C02G25660,DM8C02G26470,DM8C02G26870,DM8C02G31220,DM8C02G32570,DM8C02G33510,DM8C03G06…
GO:0097577	sequestering of iron ion	0.03436	0.01021	5	DM8C01G41320,DM8C03G21990,DM8C04G03250,DM8C06G10080,DM8C09G08630	0.01021	over	0.03436	over	0.01594	over	6	5	1.88	6	5	2.33	6	5	2.11	DM8C01G41320,DM8C03G21990,DM8C04G03250,DM8C06G10080,DM8C09G08630	DM8C01G41320,DM8C03G21990,DM8C04G03250,DM8C06G10080,DM8C09G08630	DM8C01G41320,DM8C03G21990,DM8C04G03250,DM8C06G10080,DM8C09G08630
GO:0044282	small molecule catabolic process		0.00484	133	DM8C01G03350,DM8C01G08620,DM8C01G17290,DM8C01G21240,DM8C01G22980,DM8C01G23320,DM8C01G27090,DM8C01G29370,DM8C01G29380,DM8C01G29730,DM8C01G30540,DM8C01G31030,DM8C01G34480,DM8C01G44620,DM8C01G45520,DM8C01G47220,DM8C01G47820,DM8C02G08070,DM8C02G12150,DM8C02G13210,DM8C02G14100,DM8C02G20490,DM8C02G20610,DM8C02G26470,DM8C02G27040,DM8C02G30070,DM8C02G30080,DM8C02G31790,DM8C02G31800,DM8C02G31810,DM8C02G31…	0.01044	over			0.00484	over	293	118	91.74				293	129	103.02	DM8C01G03350,DM8C01G08620,DM8C01G17290,DM8C01G21240,DM8C01G22980,DM8C01G23320,DM8C01G27090,DM8C01G29370,DM8C01G29380,DM8C01G30540,DM8C01G31030,DM8C01G44620,DM8C01G47220,DM8C01G47820,DM8C02G08070,DM8C02G12150,DM8C02G13210,DM8C02G14100,DM8C02G20490,DM8C02G20610,DM8C02G26470,DM8C02G27040,DM8C02G30070,DM8C02G30080,DM8C02G31790,DM8C02G31800,DM8C02G31810,DM8C02G31820,DM8C02G32570,DM8C02G32710,DM8C03G05…		DM8C01G03350,DM8C01G08620,DM8C01G17290,DM8C01G21240,DM8C01G22980,DM8C01G23320,DM8C01G27090,DM8C01G29370,DM8C01G29380,DM8C01G29730,DM8C01G30540,DM8C01G31030,DM8C01G34480,DM8C01G44620,DM8C01G45520,DM8C01G47220,DM8C01G47820,DM8C02G08070,DM8C02G12150,DM8C02G13210,DM8C02G14100,DM8C02G20490,DM8C02G20610,DM8C02G26470,DM8C02G30070,DM8C02G30080,DM8C02G31790,DM8C02G31800,DM8C02G31810,DM8C02G31820,DM8C02G32…
GO:0051784	negative regulation of nuclear division		0.01054	12	DM8C01G39390,DM8C01G43760,DM8C02G34010,DM8C03G21580,DM8C03G29830,DM8C04G24310,DM8C04G36880,DM8C05G10310,DM8C06G24810,DM8C07G06480,DM8C08G22500,DM8C10G20930	0.01054	over			0.03114	over	23	11	7.2				23	11	8.09	DM8C01G39390,DM8C01G43760,DM8C02G34010,DM8C03G21580,DM8C03G29830,DM8C04G24310,DM8C04G36880,DM8C05G10310,DM8C06G24810,DM8C07G06480,DM8C10G20930		DM8C01G39390,DM8C01G43760,DM8C02G34010,DM8C03G21580,DM8C03G29830,DM8C04G36880,DM8C05G10310,DM8C06G24810,DM8C07G06480,DM8C08G22500,DM8C10G20930
GO:0045682	regulation of epidermis development	0.02853	0.01058	5	DM8C01G31550,DM8C06G33310,DM8C09G05530,DM8C09G17980,DM8C10G24100	0.01058	over	0.02853	over	0.018	over	6	5	1.88	6	5	2.33	6	5	2.11	DM8C01G31550,DM8C06G33310,DM8C09G05530,DM8C09G17980,DM8C10G24100	DM8C01G31550,DM8C06G33310,DM8C09G05530,DM8C09G17980,DM8C10G24100	DM8C01G31550,DM8C06G33310,DM8C09G05530,DM8C09G17980,DM8C10G24100
GO:0009635	response to herbicide	0.03158	0.0107	15	DM8C02G09960,DM8C03G06000,DM8C03G23670,DM8C06G17500,DM8C07G00370,DM8C07G22630,DM8C07G22670,DM8C07G24920,DM8C08G00560,DM8C08G15300,DM8C08G24900,DM8C10G03090,DM8C12G01150,DM8C12G01320,DM8C12G02610	0.0107	over	0.0111	over	0.03158	over	23	13	7.2	23	15	8.94	23	13	8.09	DM8C03G06000,DM8C06G17500,DM8C07G00370,DM8C07G22630,DM8C07G22670,DM8C07G24920,DM8C08G00560,DM8C08G15300,DM8C08G24900,DM8C10G03090,DM8C12G01150,DM8C12G01320,DM8C12G02610	DM8C02G09960,DM8C03G06000,DM8C03G23670,DM8C06G17500,DM8C07G00370,DM8C07G22630,DM8C07G22670,DM8C07G24920,DM8C08G00560,DM8C08G15300,DM8C08G24900,DM8C10G03090,DM8C12G01150,DM8C12G01320,DM8C12G02610	DM8C02G09960,DM8C03G06000,DM8C03G23670,DM8C06G17500,DM8C07G00370,DM8C07G22630,DM8C07G24920,DM8C08G00560,DM8C08G15300,DM8C08G24900,DM8C10G03090,DM8C12G01150,DM8C12G01320
GO:0097237	cellular response to toxic substance	0.01076	0.00183	93	DM8C01G03090,DM8C01G20580,DM8C01G20740,DM8C01G28070,DM8C01G33110,DM8C01G41630,DM8C01G44610,DM8C01G48190,DM8C02G03290,DM8C02G06980,DM8C02G11890,DM8C02G12120,DM8C02G14800,DM8C02G19830,DM8C02G20380,DM8C02G22120,DM8C02G23520,DM8C02G23530,DM8C02G23680,DM8C02G23690,DM8C02G24640,DM8C02G24670,DM8C02G31220,DM8C02G31960,DM8C02G32530,DM8C02G32570,DM8C03G03180,DM8C03G03910,DM8C03G03930,DM8C03G13590,DM8C03G14…	0.01076	over	0.00183	over	0.00898	over	185	67	57.92	185	86	71.9	185	77	65.05	DM8C01G03090,DM8C01G20580,DM8C01G20740,DM8C01G28070,DM8C01G33110,DM8C01G41630,DM8C01G48190,DM8C02G03290,DM8C02G06980,DM8C02G12120,DM8C02G19830,DM8C02G22120,DM8C02G23520,DM8C02G23530,DM8C02G23680,DM8C02G23690,DM8C02G24670,DM8C02G31220,DM8C02G31960,DM8C02G32570,DM8C03G03180,DM8C03G03910,DM8C03G03930,DM8C03G13590,DM8C03G14290,DM8C03G17350,DM8C03G28400,DM8C04G23850,DM8C04G26190,DM8C04G26600,DM8C04G26…	DM8C01G03090,DM8C01G20580,DM8C01G20740,DM8C01G28070,DM8C01G33110,DM8C01G41630,DM8C01G48190,DM8C02G03290,DM8C02G06980,DM8C02G11890,DM8C02G12120,DM8C02G14800,DM8C02G19830,DM8C02G20380,DM8C02G22120,DM8C02G23520,DM8C02G23530,DM8C02G23680,DM8C02G23690,DM8C02G24640,DM8C02G24670,DM8C02G31220,DM8C02G31960,DM8C02G32530,DM8C02G32570,DM8C03G03180,DM8C03G03910,DM8C03G03930,DM8C03G13590,DM8C03G14290,DM8C03G17…	DM8C01G03090,DM8C01G20580,DM8C01G20740,DM8C01G28070,DM8C01G33110,DM8C01G41630,DM8C01G44610,DM8C01G48190,DM8C02G03290,DM8C02G06980,DM8C02G11890,DM8C02G12120,DM8C02G19830,DM8C02G22120,DM8C02G23520,DM8C02G23530,DM8C02G23680,DM8C02G23690,DM8C02G24640,DM8C02G24670,DM8C02G31220,DM8C02G31960,DM8C02G32570,DM8C03G03180,DM8C03G03930,DM8C03G13590,DM8C03G14290,DM8C03G17350,DM8C03G28400,DM8C04G10080,DM8C04G23…
GO:0051291	protein heterooligomerization	0.02974	0.00465	11	DM8C01G06510,DM8C01G06520,DM8C01G28890,DM8C01G33360,DM8C02G32220,DM8C03G13310,DM8C07G13480,DM8C09G05280,DM8C11G20520,DM8C11G20570,DM8C12G03810	0.01089	over	0.02974	over	0.00465	over	19	10	5.95	19	11	7.38	19	11	6.68	DM8C01G06510,DM8C01G06520,DM8C01G28890,DM8C01G33360,DM8C02G32220,DM8C03G13310,DM8C07G13480,DM8C11G20520,DM8C11G20570,DM8C12G03810	DM8C01G06510,DM8C01G06520,DM8C01G28890,DM8C01G33360,DM8C02G32220,DM8C03G13310,DM8C07G13480,DM8C09G05280,DM8C11G20520,DM8C11G20570,DM8C12G03810	DM8C01G06510,DM8C01G06520,DM8C01G28890,DM8C01G33360,DM8C02G32220,DM8C03G13310,DM8C07G13480,DM8C09G05280,DM8C11G20520,DM8C11G20570,DM8C12G03810
GO:1905428	regulation of plant organ formation		0.01097	16	DM8C01G36560,DM8C02G23920,DM8C03G03750,DM8C03G25080,DM8C03G34730,DM8C04G20620,DM8C04G22060,DM8C04G28110,DM8C05G02540,DM8C05G22340,DM8C06G24820,DM8C08G16890,DM8C08G16900,DM8C09G00280,DM8C10G20110,DM8C10G29170	0.01097	over			0.04529	over	29	15	9.08				29	15	10.2	DM8C01G36560,DM8C02G23920,DM8C03G03750,DM8C03G25080,DM8C03G34730,DM8C04G20620,DM8C04G28110,DM8C05G02540,DM8C05G22340,DM8C06G24820,DM8C08G16890,DM8C08G16900,DM8C09G00280,DM8C10G20110,DM8C10G29170		DM8C01G36560,DM8C02G23920,DM8C03G03750,DM8C03G25080,DM8C03G34730,DM8C04G20620,DM8C04G22060,DM8C04G28110,DM8C05G02540,DM8C05G22340,DM8C06G24820,DM8C08G16890,DM8C09G00280,DM8C10G20110,DM8C10G29170
GO:0006270	DNA replication initiation	0.01104	0.00087	12	DM8C01G31210,DM8C01G46900,DM8C01G48280,DM8C03G33120,DM8C05G04150,DM8C05G05660,DM8C05G10410,DM8C07G00080,DM8C08G24060,DM8C09G16850,DM8C11G15300,DM8C12G00530	0.01104	over	0.00266	over	0.00087	over	19	9	5.95	19	12	7.38	19	12	6.68	DM8C01G46900,DM8C01G48280,DM8C05G04150,DM8C05G10410,DM8C07G00080,DM8C08G24060,DM8C09G16850,DM8C11G15300,DM8C12G00530	DM8C01G31210,DM8C01G46900,DM8C01G48280,DM8C03G33120,DM8C05G04150,DM8C05G05660,DM8C05G10410,DM8C07G00080,DM8C08G24060,DM8C09G16850,DM8C11G15300,DM8C12G00530	DM8C01G31210,DM8C01G46900,DM8C01G48280,DM8C03G33120,DM8C05G04150,DM8C05G05660,DM8C05G10410,DM8C07G00080,DM8C08G24060,DM8C09G16850,DM8C11G15300,DM8C12G00530
GO:0065003	protein-containing complex assembly	0.01106	0.00697	309	DM8C01G00890,DM8C01G01630,DM8C01G02960,DM8C01G03530,DM8C01G03540,DM8C01G04160,DM8C01G04200,DM8C01G04340,DM8C01G04380,DM8C01G05030,DM8C01G06260,DM8C01G06510,DM8C01G06520,DM8C01G07120,DM8C01G10990,DM8C01G11570,DM8C01G18610,DM8C01G19570,DM8C01G20720,DM8C01G22690,DM8C01G27210,DM8C01G28080,DM8C01G28490,DM8C01G28860,DM8C01G28890,DM8C01G29320,DM8C01G29540,DM8C01G30240,DM8C01G31550,DM8C01G32230,DM8C01G32…	0.01106	under	0.0098	under	0.00697	under	812	232	254.23	812	292	315.58	812	269	285.5	DM8C01G00890,DM8C01G01630,DM8C01G02960,DM8C01G03530,DM8C01G03540,DM8C01G04200,DM8C01G04340,DM8C01G04380,DM8C01G05030,DM8C01G06510,DM8C01G06520,DM8C01G18610,DM8C01G22690,DM8C01G27210,DM8C01G28080,DM8C01G28860,DM8C01G28890,DM8C01G29320,DM8C01G29540,DM8C01G31550,DM8C01G33360,DM8C01G33380,DM8C01G36560,DM8C01G36650,DM8C01G38590,DM8C01G39770,DM8C01G41050,DM8C01G46720,DM8C01G46890,DM8C01G48490,DM8C01G49…	DM8C01G00890,DM8C01G01630,DM8C01G02960,DM8C01G03530,DM8C01G03540,DM8C01G04160,DM8C01G04200,DM8C01G04340,DM8C01G04380,DM8C01G05030,DM8C01G06260,DM8C01G06510,DM8C01G06520,DM8C01G07120,DM8C01G11570,DM8C01G18610,DM8C01G19570,DM8C01G20720,DM8C01G22690,DM8C01G27210,DM8C01G28080,DM8C01G28490,DM8C01G28860,DM8C01G28890,DM8C01G29320,DM8C01G29540,DM8C01G30240,DM8C01G31550,DM8C01G32230,DM8C01G32670,DM8C01G33…	DM8C01G00890,DM8C01G02960,DM8C01G03530,DM8C01G03540,DM8C01G04200,DM8C01G04340,DM8C01G04380,DM8C01G05030,DM8C01G06260,DM8C01G06510,DM8C01G06520,DM8C01G10990,DM8C01G11570,DM8C01G18610,DM8C01G20720,DM8C01G22690,DM8C01G27210,DM8C01G28080,DM8C01G28490,DM8C01G28860,DM8C01G28890,DM8C01G29320,DM8C01G29540,DM8C01G30240,DM8C01G31550,DM8C01G32230,DM8C01G32670,DM8C01G33360,DM8C01G33380,DM8C01G36560,DM8C01G36…
GO:0062197	cellular response to chemical stress	0.01811	0.00421	90	DM8C01G00140,DM8C01G20580,DM8C01G21480,DM8C01G21690,DM8C01G25130,DM8C01G28070,DM8C01G33110,DM8C01G41320,DM8C01G42630,DM8C01G44610,DM8C01G48190,DM8C02G08090,DM8C02G11890,DM8C02G12120,DM8C02G14800,DM8C02G19830,DM8C02G20810,DM8C02G23680,DM8C02G23690,DM8C02G27000,DM8C02G31960,DM8C02G32530,DM8C02G32570,DM8C03G01750,DM8C03G02490,DM8C03G03550,DM8C03G14290,DM8C03G14830,DM8C03G23610,DM8C03G25850,DM8C03G36…	0.0111	over	0.01811	over	0.00421	over	192	67	60.11	192	82	74.62	192	79	67.51	DM8C01G20580,DM8C01G21480,DM8C01G21690,DM8C01G28070,DM8C01G33110,DM8C01G41320,DM8C01G42630,DM8C01G48190,DM8C02G08090,DM8C02G12120,DM8C02G19830,DM8C02G20810,DM8C02G23680,DM8C02G23690,DM8C02G27000,DM8C02G31960,DM8C02G32570,DM8C03G01750,DM8C03G02490,DM8C03G03550,DM8C03G14290,DM8C03G14830,DM8C03G23610,DM8C03G36480,DM8C04G23850,DM8C04G26190,DM8C04G28070,DM8C04G29090,DM8C04G31120,DM8C04G35830,DM8C04G36…	DM8C01G00140,DM8C01G20580,DM8C01G21480,DM8C01G21690,DM8C01G25130,DM8C01G28070,DM8C01G33110,DM8C01G41320,DM8C01G42630,DM8C01G48190,DM8C02G08090,DM8C02G11890,DM8C02G12120,DM8C02G14800,DM8C02G19830,DM8C02G20810,DM8C02G23680,DM8C02G23690,DM8C02G27000,DM8C02G31960,DM8C02G32530,DM8C02G32570,DM8C03G01750,DM8C03G02490,DM8C03G03550,DM8C03G14290,DM8C03G14830,DM8C03G23610,DM8C03G36480,DM8C04G20020,DM8C04G21…	DM8C01G00140,DM8C01G20580,DM8C01G21480,DM8C01G21690,DM8C01G28070,DM8C01G33110,DM8C01G41320,DM8C01G42630,DM8C01G44610,DM8C01G48190,DM8C02G08090,DM8C02G11890,DM8C02G12120,DM8C02G19830,DM8C02G20810,DM8C02G23680,DM8C02G23690,DM8C02G27000,DM8C02G31960,DM8C02G32570,DM8C03G01750,DM8C03G02490,DM8C03G03550,DM8C03G14290,DM8C03G14830,DM8C03G23610,DM8C03G25850,DM8C03G36480,DM8C04G21830,DM8C04G23850,DM8C04G28…
GO:0046390	ribose phosphate biosynthetic process	0.03916	0.01124	64	DM8C01G03750,DM8C01G13460,DM8C01G14960,DM8C01G17380,DM8C01G26740,DM8C01G27380,DM8C01G28070,DM8C01G33450,DM8C01G37980,DM8C01G46890,DM8C01G47820,DM8C02G04990,DM8C02G20400,DM8C02G25460,DM8C02G32210,DM8C03G10310,DM8C03G15090,DM8C03G20180,DM8C03G20750,DM8C03G23880,DM8C03G25130,DM8C03G29310,DM8C03G37550,DM8C04G04150,DM8C04G04380,DM8C04G13750,DM8C04G31510,DM8C04G35270,DM8C05G04080,DM8C05G06850,DM8C05G08…	0.01124	over	0.03305	over	0.03916	over	137	58	42.89	137	64	53.24	137	61	48.17	DM8C01G03750,DM8C01G13460,DM8C01G14960,DM8C01G17380,DM8C01G26740,DM8C01G27380,DM8C01G28070,DM8C01G37980,DM8C01G46890,DM8C01G47820,DM8C02G04990,DM8C02G20400,DM8C02G32210,DM8C03G10310,DM8C03G15090,DM8C03G20180,DM8C03G20750,DM8C03G23880,DM8C03G25130,DM8C03G29310,DM8C03G37550,DM8C04G04150,DM8C04G04380,DM8C04G13750,DM8C04G31510,DM8C04G35270,DM8C05G04080,DM8C05G06850,DM8C05G08630,DM8C05G08730,DM8C05G23…	DM8C01G03750,DM8C01G13460,DM8C01G14960,DM8C01G17380,DM8C01G26740,DM8C01G27380,DM8C01G28070,DM8C01G33450,DM8C01G37980,DM8C01G46890,DM8C01G47820,DM8C02G04990,DM8C02G20400,DM8C02G25460,DM8C02G32210,DM8C03G10310,DM8C03G15090,DM8C03G20180,DM8C03G20750,DM8C03G23880,DM8C03G25130,DM8C03G29310,DM8C03G37550,DM8C04G04150,DM8C04G04380,DM8C04G13750,DM8C04G31510,DM8C04G35270,DM8C05G04080,DM8C05G06850,DM8C05G08…	DM8C01G03750,DM8C01G13460,DM8C01G14960,DM8C01G17380,DM8C01G26740,DM8C01G27380,DM8C01G28070,DM8C01G37980,DM8C01G46890,DM8C01G47820,DM8C02G04990,DM8C02G20400,DM8C02G25460,DM8C02G32210,DM8C03G10310,DM8C03G15090,DM8C03G20180,DM8C03G20750,DM8C03G23880,DM8C03G25130,DM8C03G29310,DM8C03G37550,DM8C04G04150,DM8C04G04380,DM8C04G13750,DM8C04G31510,DM8C04G35270,DM8C05G04080,DM8C05G06850,DM8C05G08630,DM8C05G08…
GO:1901293	nucleoside phosphate biosynthetic process		0.01124	80	DM8C01G03750,DM8C01G13460,DM8C01G14960,DM8C01G17380,DM8C01G26740,DM8C01G27380,DM8C01G28070,DM8C01G34590,DM8C01G36940,DM8C01G37980,DM8C01G46890,DM8C01G47310,DM8C01G47820,DM8C02G04990,DM8C02G15870,DM8C02G20400,DM8C02G25460,DM8C02G32210,DM8C02G34080,DM8C03G10310,DM8C03G15090,DM8C03G20180,DM8C03G20750,DM8C03G23880,DM8C03G25130,DM8C03G25360,DM8C03G26300,DM8C03G29310,DM8C03G37550,DM8C04G04150,DM8C04G04…	0.01124	over			0.02484	over	187	72	58.55				187	80	65.75	DM8C01G03750,DM8C01G13460,DM8C01G14960,DM8C01G17380,DM8C01G26740,DM8C01G27380,DM8C01G28070,DM8C01G34590,DM8C01G36940,DM8C01G37980,DM8C01G46890,DM8C01G47310,DM8C01G47820,DM8C02G04990,DM8C02G15870,DM8C02G20400,DM8C02G32210,DM8C02G34080,DM8C03G10310,DM8C03G15090,DM8C03G20180,DM8C03G20750,DM8C03G23880,DM8C03G25130,DM8C03G25360,DM8C03G29310,DM8C03G37550,DM8C04G04150,DM8C04G04380,DM8C04G07690,DM8C04G13…		DM8C01G03750,DM8C01G13460,DM8C01G14960,DM8C01G17380,DM8C01G26740,DM8C01G27380,DM8C01G28070,DM8C01G34590,DM8C01G36940,DM8C01G37980,DM8C01G46890,DM8C01G47310,DM8C01G47820,DM8C02G04990,DM8C02G15870,DM8C02G20400,DM8C02G25460,DM8C02G32210,DM8C02G34080,DM8C03G10310,DM8C03G15090,DM8C03G20180,DM8C03G20750,DM8C03G23880,DM8C03G25130,DM8C03G25360,DM8C03G26300,DM8C03G29310,DM8C03G37550,DM8C04G04150,DM8C04G04…
GO:1901576	organic substance biosynthetic process		0.00022	2351	DM8C01G00100,DM8C01G00180,DM8C01G00300,DM8C01G00480,DM8C01G00700,DM8C01G00790,DM8C01G01590,DM8C01G01640,DM8C01G01720,DM8C01G01830,DM8C01G01930,DM8C01G01990,DM8C01G02010,DM8C01G02240,DM8C01G02340,DM8C01G02830,DM8C01G03060,DM8C01G03260,DM8C01G03270,DM8C01G03350,DM8C01G03530,DM8C01G03540,DM8C01G03690,DM8C01G03730,DM8C01G03750,DM8C01G03760,DM8C01G04380,DM8C01G04790,DM8C01G05050,DM8C01G05320,DM8C01G05…	0.01145	over			0.00022	over	6367	2016	1993.47				6367	2284	2238.67	DM8C01G00100,DM8C01G00180,DM8C01G00300,DM8C01G00480,DM8C01G00700,DM8C01G00790,DM8C01G01640,DM8C01G01720,DM8C01G01830,DM8C01G02010,DM8C01G02340,DM8C01G02830,DM8C01G03060,DM8C01G03260,DM8C01G03270,DM8C01G03350,DM8C01G03530,DM8C01G03540,DM8C01G03690,DM8C01G03730,DM8C01G03750,DM8C01G03760,DM8C01G04380,DM8C01G05050,DM8C01G05400,DM8C01G05450,DM8C01G05880,DM8C01G06030,DM8C01G06040,DM8C01G06270,DM8C01G06…		DM8C01G00100,DM8C01G00180,DM8C01G00300,DM8C01G00480,DM8C01G00700,DM8C01G00790,DM8C01G01590,DM8C01G01640,DM8C01G01720,DM8C01G01830,DM8C01G01930,DM8C01G01990,DM8C01G02010,DM8C01G02240,DM8C01G02340,DM8C01G02830,DM8C01G03060,DM8C01G03260,DM8C01G03270,DM8C01G03350,DM8C01G03530,DM8C01G03540,DM8C01G03690,DM8C01G03730,DM8C01G03750,DM8C01G03760,DM8C01G04380,DM8C01G04790,DM8C01G05050,DM8C01G05320,DM8C01G05…
GO:0030856	regulation of epithelial cell differentiation	0.03278	0.0116	5	DM8C01G31550,DM8C06G33310,DM8C09G05530,DM8C09G17980,DM8C10G24100	0.0116	over	0.03278	over	0.01987	over	6	5	1.88	6	5	2.33	6	5	2.11	DM8C01G31550,DM8C06G33310,DM8C09G05530,DM8C09G17980,DM8C10G24100	DM8C01G31550,DM8C06G33310,DM8C09G05530,DM8C09G17980,DM8C10G24100	DM8C01G31550,DM8C06G33310,DM8C09G05530,DM8C09G17980,DM8C10G24100
GO:0018023	peptidyl-lysine trimethylation		0.00359	9	DM8C01G00700,DM8C02G18470,DM8C04G02440,DM8C04G08240,DM8C05G00080,DM8C06G01920,DM8C07G12850,DM8C11G19480,DM8C12G13770	0.01166	over	0.00359	over			13	7	4.07	13	9	5.05				DM8C01G00700,DM8C04G02440,DM8C04G08240,DM8C06G01920,DM8C07G12850,DM8C11G19480,DM8C12G13770	DM8C01G00700,DM8C02G18470,DM8C04G02440,DM8C04G08240,DM8C05G00080,DM8C06G01920,DM8C07G12850,DM8C11G19480,DM8C12G13770
GO:0044249	cellular biosynthetic process		0.00023	2285	DM8C01G00100,DM8C01G00180,DM8C01G00300,DM8C01G00480,DM8C01G00700,DM8C01G00790,DM8C01G01590,DM8C01G01640,DM8C01G01720,DM8C01G01830,DM8C01G01930,DM8C01G01990,DM8C01G02010,DM8C01G02240,DM8C01G02340,DM8C01G02830,DM8C01G03060,DM8C01G03260,DM8C01G03270,DM8C01G03350,DM8C01G03530,DM8C01G03540,DM8C01G03690,DM8C01G03730,DM8C01G03750,DM8C01G03760,DM8C01G04380,DM8C01G04790,DM8C01G05050,DM8C01G05320,DM8C01G05…	0.01177	over			0.00023	over	6223	1958	1948.38				6223	2220	2188.04	DM8C01G00100,DM8C01G00180,DM8C01G00300,DM8C01G00480,DM8C01G00700,DM8C01G00790,DM8C01G01640,DM8C01G01720,DM8C01G01830,DM8C01G02010,DM8C01G02340,DM8C01G02830,DM8C01G03060,DM8C01G03260,DM8C01G03270,DM8C01G03350,DM8C01G03530,DM8C01G03540,DM8C01G03690,DM8C01G03730,DM8C01G03750,DM8C01G03760,DM8C01G04380,DM8C01G05050,DM8C01G05400,DM8C01G05450,DM8C01G05880,DM8C01G06030,DM8C01G06040,DM8C01G06270,DM8C01G06…		DM8C01G00100,DM8C01G00180,DM8C01G00300,DM8C01G00480,DM8C01G00700,DM8C01G00790,DM8C01G01590,DM8C01G01640,DM8C01G01720,DM8C01G01830,DM8C01G01930,DM8C01G01990,DM8C01G02010,DM8C01G02240,DM8C01G02340,DM8C01G02830,DM8C01G03060,DM8C01G03260,DM8C01G03270,DM8C01G03350,DM8C01G03530,DM8C01G03540,DM8C01G03690,DM8C01G03730,DM8C01G03750,DM8C01G03760,DM8C01G04380,DM8C01G04790,DM8C01G05050,DM8C01G05320,DM8C01G05…
GO:1900618	regulation of shoot system morphogenesis		0.01179	14	DM8C01G36560,DM8C02G23920,DM8C03G03750,DM8C03G25080,DM8C03G34730,DM8C04G20620,DM8C04G28110,DM8C05G02540,DM8C05G22340,DM8C06G24820,DM8C09G00280,DM8C10G20110,DM8C10G29170,DM8C12G23180	0.01179	over					25	14	7.83							DM8C01G36560,DM8C02G23920,DM8C03G03750,DM8C03G25080,DM8C03G34730,DM8C04G20620,DM8C04G28110,DM8C05G02540,DM8C05G22340,DM8C06G24820,DM8C09G00280,DM8C10G20110,DM8C10G29170,DM8C12G23180
GO:1990481	mRNA pseudouridine synthesis	0.01518	0.01066	3	DM8C02G21700,DM8C04G27090,DM8C04G35930	0.01205	over	0.01518	over	0.01066	over	3	3	0.94	3	3	1.17	3	3	1.05	DM8C02G21700,DM8C04G27090,DM8C04G35930	DM8C02G21700,DM8C04G27090,DM8C04G35930	DM8C02G21700,DM8C04G27090,DM8C04G35930
GO:0090378	seed trichome elongation	0.01223	0.00162	9	DM8C01G13720,DM8C02G09550,DM8C02G30280,DM8C03G19650,DM8C03G29410,DM8C04G07030,DM8C05G04910,DM8C06G03940,DM8C06G27120	0.01223	over	0.00162	over	0.00678	over	11	7	3.44	11	9	4.28	11	8	3.87	DM8C01G13720,DM8C02G09550,DM8C02G30280,DM8C03G19650,DM8C04G07030,DM8C06G03940,DM8C06G27120	DM8C01G13720,DM8C02G09550,DM8C02G30280,DM8C03G19650,DM8C03G29410,DM8C04G07030,DM8C05G04910,DM8C06G03940,DM8C06G27120	DM8C01G13720,DM8C02G09550,DM8C02G30280,DM8C03G19650,DM8C04G07030,DM8C05G04910,DM8C06G03940,DM8C06G27120
GO:0070676	intralumenal vesicle formation		0.01254	8	DM8C05G13570,DM8C06G29750,DM8C08G14380,DM8C11G06310,DM8C11G20690,DM8C11G21710,DM8C11G23860,DM8C12G04120	0.01254	over					14	8	4.38							DM8C05G13570,DM8C06G29750,DM8C08G14380,DM8C11G06310,DM8C11G20690,DM8C11G21710,DM8C11G23860,DM8C12G04120
GO:0048368	lateral mesoderm development	0.01282	0.01282	2	DM8C01G06040,DM8C11G22160	0.01282	over	0.01282	over	0.01282	over	2	2	0.63	2	2	0.78	2	2	0.7	DM8C01G06040,DM8C11G22160	DM8C01G06040,DM8C11G22160	DM8C01G06040,DM8C11G22160
GO:0009957	epidermal cell fate specification		0.01303	5	DM8C03G21170,DM8C03G22310,DM8C08G28020,DM8C09G06040,DM8C10G23920	0.01303	over	0.02819	over			6	5	1.88	6	5	2.33				DM8C03G21170,DM8C03G22310,DM8C08G28020,DM8C09G06040,DM8C10G23920	DM8C03G21170,DM8C03G22310,DM8C08G28020,DM8C09G06040,DM8C10G23920
GO:0033045	regulation of sister chromatid segregation		0.01318	12	DM8C01G39390,DM8C01G40930,DM8C01G43760,DM8C03G29830,DM8C04G11510,DM8C04G21840,DM8C04G33660,DM8C04G36880,DM8C05G10310,DM8C07G06480,DM8C10G20930,DM8C11G19250	0.01318	over					27	12	8.45							DM8C01G39390,DM8C01G40930,DM8C01G43760,DM8C03G29830,DM8C04G11510,DM8C04G21840,DM8C04G33660,DM8C04G36880,DM8C05G10310,DM8C07G06480,DM8C10G20930,DM8C11G19250
GO:0072708	response to sorbitol	0.03314	0.01323	4	DM8C07G13790,DM8C07G13800,DM8C10G00160,DM8C12G03720	0.01323	over	0.03314	over	0.02571	over	4	4	1.25	4	4	1.55	4	4	1.41	DM8C07G13790,DM8C07G13800,DM8C10G00160,DM8C12G03720	DM8C07G13790,DM8C07G13800,DM8C10G00160,DM8C12G03720	DM8C07G13790,DM8C07G13800,DM8C10G00160,DM8C12G03720
GO:1901992	positive regulation of mitotic cell cycle phase transition	0.01337	0.00636	7	DM8C02G33830,DM8C04G33660,DM8C04G33920,DM8C06G28060,DM8C08G24060,DM8C09G16850,DM8C11G09810	0.01337	over	0.01318	over	0.00636	over	9	6	2.82	9	7	3.5	9	7	3.16	DM8C02G33830,DM8C04G33660,DM8C06G28060,DM8C08G24060,DM8C09G16850,DM8C11G09810	DM8C02G33830,DM8C04G33660,DM8C04G33920,DM8C06G28060,DM8C08G24060,DM8C09G16850,DM8C11G09810	DM8C02G33830,DM8C04G33660,DM8C04G33920,DM8C06G28060,DM8C08G24060,DM8C09G16850,DM8C11G09810
GO:0045492	xylan biosynthetic process	0.01361	0.00298	26	DM8C01G16650,DM8C02G08630,DM8C02G12100,DM8C02G14790,DM8C02G21000,DM8C02G28380,DM8C03G13620,DM8C04G30380,DM8C04G32500,DM8C04G32510,DM8C06G09620,DM8C06G24320,DM8C07G25520,DM8C08G18110,DM8C09G05700,DM8C09G06940,DM8C09G08710,DM8C10G01700,DM8C10G19890,DM8C10G22690,DM8C11G01230,DM8C11G08260,DM8C11G13290,DM8C12G00220,DM8C12G00230,DM8C12G18740	0.01361	over	0.00298	over	0.00633	over	39	22	12.21	39	26	15.16	39	25	13.71	DM8C01G16650,DM8C02G08630,DM8C02G14790,DM8C02G28380,DM8C03G13620,DM8C04G30380,DM8C04G32500,DM8C04G32510,DM8C06G09620,DM8C06G24320,DM8C07G25520,DM8C09G05700,DM8C09G06940,DM8C09G08710,DM8C10G01700,DM8C10G19890,DM8C10G22690,DM8C11G01230,DM8C11G08260,DM8C11G13290,DM8C12G00220,DM8C12G18740	DM8C01G16650,DM8C02G08630,DM8C02G12100,DM8C02G14790,DM8C02G21000,DM8C02G28380,DM8C03G13620,DM8C04G30380,DM8C04G32500,DM8C04G32510,DM8C06G09620,DM8C06G24320,DM8C07G25520,DM8C08G18110,DM8C09G05700,DM8C09G06940,DM8C09G08710,DM8C10G01700,DM8C10G19890,DM8C10G22690,DM8C11G01230,DM8C11G08260,DM8C11G13290,DM8C12G00220,DM8C12G00230,DM8C12G18740	DM8C01G16650,DM8C02G08630,DM8C02G12100,DM8C02G14790,DM8C02G21000,DM8C02G28380,DM8C03G13620,DM8C04G30380,DM8C04G32500,DM8C04G32510,DM8C06G09620,DM8C06G24320,DM8C07G25520,DM8C08G18110,DM8C09G05700,DM8C09G06940,DM8C09G08710,DM8C10G01700,DM8C10G19890,DM8C10G22690,DM8C11G01230,DM8C11G08260,DM8C11G13290,DM8C12G00220,DM8C12G18740
GO:0098661	inorganic anion transmembrane transport	0.02986	0.01384	34	DM8C01G27160,DM8C01G28470,DM8C01G29390,DM8C01G30160,DM8C02G11340,DM8C02G13990,DM8C02G18100,DM8C02G33980,DM8C02G34410,DM8C03G26340,DM8C03G34930,DM8C03G35020,DM8C03G35670,DM8C03G35690,DM8C03G35700,DM8C04G27880,DM8C04G30480,DM8C05G04830,DM8C05G06430,DM8C05G09480,DM8C05G21580,DM8C06G17500,DM8C07G03250,DM8C08G00560,DM8C08G01230,DM8C08G05040,DM8C08G23070,DM8C08G25360,DM8C08G26920,DM8C09G27350,DM8C10G10…	0.01384	over	0.02986	over	0.01924	over	77	31	24.11	77	34	29.93	77	34	27.07	DM8C01G27160,DM8C01G28470,DM8C01G30160,DM8C02G11340,DM8C02G13990,DM8C02G18100,DM8C02G33980,DM8C02G34410,DM8C03G26340,DM8C03G34930,DM8C03G35020,DM8C03G35670,DM8C03G35690,DM8C04G27880,DM8C04G30480,DM8C05G04830,DM8C05G06430,DM8C05G09480,DM8C05G21580,DM8C06G17500,DM8C08G00560,DM8C08G01230,DM8C08G05040,DM8C08G23070,DM8C08G25360,DM8C08G26920,DM8C09G27350,DM8C10G10070,DM8C11G03340,DM8C12G19890,DM8C12G23…	DM8C01G27160,DM8C01G28470,DM8C01G29390,DM8C01G30160,DM8C02G11340,DM8C02G13990,DM8C02G18100,DM8C02G33980,DM8C02G34410,DM8C03G26340,DM8C03G34930,DM8C03G35020,DM8C03G35670,DM8C03G35690,DM8C03G35700,DM8C04G27880,DM8C04G30480,DM8C05G04830,DM8C05G06430,DM8C05G09480,DM8C05G21580,DM8C06G17500,DM8C07G03250,DM8C08G00560,DM8C08G01230,DM8C08G05040,DM8C08G23070,DM8C08G25360,DM8C08G26920,DM8C09G27350,DM8C10G10…	DM8C01G27160,DM8C01G28470,DM8C01G29390,DM8C01G30160,DM8C02G11340,DM8C02G13990,DM8C02G18100,DM8C02G33980,DM8C02G34410,DM8C03G26340,DM8C03G34930,DM8C03G35020,DM8C03G35670,DM8C03G35690,DM8C03G35700,DM8C04G27880,DM8C04G30480,DM8C05G04830,DM8C05G06430,DM8C05G09480,DM8C05G21580,DM8C06G17500,DM8C07G03250,DM8C08G00560,DM8C08G01230,DM8C08G05040,DM8C08G23070,DM8C08G25360,DM8C08G26920,DM8C09G27350,DM8C10G10…
GO:0000460	maturation of 5.8S rRNA	0.02496	0.01405	20	DM8C01G19680,DM8C01G39430,DM8C01G47740,DM8C02G05600,DM8C02G21830,DM8C02G30850,DM8C03G24830,DM8C03G37810,DM8C04G29380,DM8C05G19460,DM8C06G26900,DM8C07G18040,DM8C09G06670,DM8C09G07670,DM8C10G03670,DM8C10G07610,DM8C11G12360,DM8C11G12370,DM8C12G05760,DM8C12G26070	0.01405	over	0.02496	over	0.01915	over	34	18	10.65	34	20	13.21	34	19	11.95	DM8C01G19680,DM8C01G39430,DM8C01G47740,DM8C02G05600,DM8C02G21830,DM8C02G30850,DM8C03G24830,DM8C04G29380,DM8C05G19460,DM8C06G26900,DM8C07G18040,DM8C09G06670,DM8C09G07670,DM8C10G03670,DM8C11G12360,DM8C11G12370,DM8C12G05760,DM8C12G26070	DM8C01G19680,DM8C01G39430,DM8C01G47740,DM8C02G05600,DM8C02G21830,DM8C02G30850,DM8C03G24830,DM8C03G37810,DM8C04G29380,DM8C05G19460,DM8C06G26900,DM8C07G18040,DM8C09G06670,DM8C09G07670,DM8C10G03670,DM8C10G07610,DM8C11G12360,DM8C11G12370,DM8C12G05760,DM8C12G26070	DM8C01G19680,DM8C01G39430,DM8C01G47740,DM8C02G05600,DM8C02G21830,DM8C02G30850,DM8C03G24830,DM8C03G37810,DM8C04G29380,DM8C05G19460,DM8C06G26900,DM8C07G18040,DM8C09G06670,DM8C09G07670,DM8C10G03670,DM8C11G12360,DM8C11G12370,DM8C12G05760,DM8C12G26070
GO:0010075	regulation of meristem growth	0.04327	0.01432	43	DM8C01G22330,DM8C02G17200,DM8C03G05210,DM8C03G13420,DM8C04G02410,DM8C04G10240,DM8C04G10330,DM8C04G35470,DM8C05G00370,DM8C05G02710,DM8C05G23630,DM8C05G23900,DM8C05G23960,DM8C05G25400,DM8C06G03890,DM8C06G18600,DM8C06G18620,DM8C06G18630,DM8C06G18640,DM8C06G31160,DM8C07G00270,DM8C07G02320,DM8C08G26850,DM8C09G03160,DM8C09G05530,DM8C10G24100,DM8C10G27510,DM8C10G27570,DM8C10G27590,DM8C10G28150,DM8C10G28…	0.01432	over	0.04327	under	0.01799	over	103	35	32.25	103	40	40.03	103	39	36.22	DM8C01G22330,DM8C03G05210,DM8C03G13420,DM8C04G02410,DM8C04G10240,DM8C04G10330,DM8C04G35470,DM8C05G00370,DM8C05G02710,DM8C05G23630,DM8C05G23900,DM8C05G23960,DM8C05G25400,DM8C06G03890,DM8C06G18620,DM8C06G18630,DM8C06G31160,DM8C07G00270,DM8C07G02320,DM8C08G26850,DM8C09G05530,DM8C10G24100,DM8C10G27510,DM8C10G27570,DM8C10G27590,DM8C10G28180,DM8C10G29660,DM8C11G15300,DM8C11G21130,DM8C11G21140,DM8C12G02…	DM8C01G22330,DM8C02G17200,DM8C03G05210,DM8C04G02410,DM8C04G10240,DM8C04G35470,DM8C05G00370,DM8C05G02710,DM8C05G23630,DM8C05G23900,DM8C05G23960,DM8C05G25400,DM8C06G03890,DM8C06G18600,DM8C06G18620,DM8C06G18630,DM8C06G18640,DM8C06G31160,DM8C07G00270,DM8C07G02320,DM8C08G26850,DM8C09G03160,DM8C09G05530,DM8C10G24100,DM8C10G27510,DM8C10G27570,DM8C10G27590,DM8C10G28150,DM8C10G28180,DM8C10G29660,DM8C11G15…	DM8C01G22330,DM8C02G17200,DM8C03G05210,DM8C04G02410,DM8C04G10240,DM8C04G35470,DM8C05G00370,DM8C05G02710,DM8C05G23630,DM8C05G23900,DM8C05G23960,DM8C05G25400,DM8C06G03890,DM8C06G18620,DM8C06G18630,DM8C06G18640,DM8C06G31160,DM8C07G00270,DM8C07G02320,DM8C08G26850,DM8C09G03160,DM8C09G05530,DM8C10G24100,DM8C10G27510,DM8C10G27570,DM8C10G27590,DM8C10G28180,DM8C10G29660,DM8C11G15300,DM8C11G21120,DM8C11G21…
GO:0001522	pseudouridine synthesis		0.01473	6	DM8C02G21700,DM8C04G27090,DM8C04G35930,DM8C07G19610,DM8C10G29350,DM8C12G14650	0.01473	over			0.03082	over	17	6	5.32				17	6	5.98	DM8C02G21700,DM8C04G27090,DM8C04G35930,DM8C07G19610,DM8C10G29350,DM8C12G14650		DM8C02G21700,DM8C04G27090,DM8C04G35930,DM8C07G19610,DM8C10G29350,DM8C12G14650
GO:0042274	ribosomal small subunit biogenesis	0.01535	0.01303	55	DM8C01G03530,DM8C01G03540,DM8C01G19680,DM8C01G23520,DM8C01G34220,DM8C01G34470,DM8C01G36560,DM8C02G02670,DM8C02G14250,DM8C02G21830,DM8C02G21890,DM8C03G24830,DM8C03G30120,DM8C03G34270,DM8C03G37810,DM8C04G00850,DM8C04G22670,DM8C04G29380,DM8C04G33550,DM8C05G04590,DM8C05G06010,DM8C05G07880,DM8C05G26280,DM8C06G02570,DM8C06G14870,DM8C06G24630,DM8C06G26900,DM8C06G32930,DM8C07G05350,DM8C07G07520,DM8C07G20…	0.01481	over	0.01535	over	0.01303	over	102	48	31.94	102	54	39.64	102	53	35.86	DM8C01G03530,DM8C01G03540,DM8C01G19680,DM8C01G23520,DM8C01G34220,DM8C01G34470,DM8C01G36560,DM8C02G02670,DM8C02G14250,DM8C02G21830,DM8C02G21890,DM8C03G24830,DM8C03G30120,DM8C03G34270,DM8C04G00850,DM8C04G22670,DM8C04G29380,DM8C04G33550,DM8C05G04590,DM8C05G06010,DM8C05G07880,DM8C05G26280,DM8C06G02570,DM8C06G14870,DM8C06G24630,DM8C06G26900,DM8C06G32930,DM8C07G05350,DM8C07G20490,DM8C07G26890,DM8C08G21…	DM8C01G03530,DM8C01G03540,DM8C01G19680,DM8C01G23520,DM8C01G34220,DM8C01G34470,DM8C01G36560,DM8C02G02670,DM8C02G14250,DM8C02G21830,DM8C02G21890,DM8C03G24830,DM8C03G30120,DM8C03G34270,DM8C03G37810,DM8C04G00850,DM8C04G22670,DM8C04G29380,DM8C04G33550,DM8C05G04590,DM8C05G06010,DM8C05G07880,DM8C05G26280,DM8C06G02570,DM8C06G14870,DM8C06G24630,DM8C06G26900,DM8C06G32930,DM8C07G05350,DM8C07G07520,DM8C07G20…	DM8C01G03530,DM8C01G03540,DM8C01G19680,DM8C01G23520,DM8C01G34220,DM8C01G34470,DM8C01G36560,DM8C02G02670,DM8C02G14250,DM8C02G21830,DM8C02G21890,DM8C03G24830,DM8C03G30120,DM8C03G34270,DM8C03G37810,DM8C04G00850,DM8C04G22670,DM8C04G29380,DM8C04G33550,DM8C05G04590,DM8C05G06010,DM8C05G07880,DM8C05G26280,DM8C06G02570,DM8C06G14870,DM8C06G24630,DM8C06G26900,DM8C06G32930,DM8C07G05350,DM8C07G07520,DM8C07G20…
GO:0010074	maintenance of meristem identity	0.03194	0.01486	37	DM8C01G23880,DM8C01G30260,DM8C01G30270,DM8C02G17810,DM8C02G27390,DM8C03G26770,DM8C03G29590,DM8C04G08630,DM8C04G29740,DM8C05G02710,DM8C05G21550,DM8C06G01920,DM8C06G25060,DM8C06G26430,DM8C06G29000,DM8C06G33310,DM8C06G33410,DM8C07G00270,DM8C07G02890,DM8C07G16130,DM8C08G01290,DM8C08G23050,DM8C08G26830,DM8C08G26850,DM8C09G01180,DM8C09G17980,DM8C09G18530,DM8C09G21650,DM8C10G06600,DM8C10G20430,DM8C10G29…	0.01486	over	0.02499	over	0.03194	over	77	31	24.11	77	37	29.93	77	34	27.07	DM8C01G30260,DM8C01G30270,DM8C02G17810,DM8C02G27390,DM8C03G29590,DM8C04G08630,DM8C04G29740,DM8C05G02710,DM8C05G21550,DM8C06G01920,DM8C06G25060,DM8C06G26430,DM8C06G29000,DM8C06G33310,DM8C06G33410,DM8C07G00270,DM8C07G02890,DM8C07G16130,DM8C08G01290,DM8C08G23050,DM8C08G26830,DM8C08G26850,DM8C09G01180,DM8C09G17980,DM8C09G18530,DM8C10G20430,DM8C10G29660,DM8C11G03120,DM8C11G22930,DM8C11G24600,DM8C12G22…	DM8C01G23880,DM8C01G30260,DM8C01G30270,DM8C02G17810,DM8C02G27390,DM8C03G26770,DM8C03G29590,DM8C04G08630,DM8C04G29740,DM8C05G02710,DM8C05G21550,DM8C06G01920,DM8C06G25060,DM8C06G26430,DM8C06G29000,DM8C06G33310,DM8C06G33410,DM8C07G00270,DM8C07G02890,DM8C07G16130,DM8C08G01290,DM8C08G23050,DM8C08G26830,DM8C08G26850,DM8C09G01180,DM8C09G17980,DM8C09G18530,DM8C09G21650,DM8C10G06600,DM8C10G20430,DM8C10G29…	DM8C01G23880,DM8C01G30260,DM8C01G30270,DM8C02G17810,DM8C02G27390,DM8C03G29590,DM8C04G08630,DM8C04G29740,DM8C05G02710,DM8C05G21550,DM8C06G01920,DM8C06G25060,DM8C06G26430,DM8C06G29000,DM8C06G33310,DM8C06G33410,DM8C07G00270,DM8C07G02890,DM8C07G16130,DM8C08G01290,DM8C08G23050,DM8C08G26830,DM8C08G26850,DM8C09G01180,DM8C09G17980,DM8C09G18530,DM8C09G21650,DM8C10G06600,DM8C10G20430,DM8C10G29660,DM8C11G03…
GO:0009553	embryo sac development		0.0151	58	DM8C01G01630,DM8C01G02490,DM8C01G02830,DM8C01G20210,DM8C01G25650,DM8C01G36650,DM8C02G13310,DM8C02G13420,DM8C02G15800,DM8C02G20580,DM8C02G20590,DM8C02G20600,DM8C02G27060,DM8C02G28090,DM8C03G23610,DM8C03G25840,DM8C03G26310,DM8C03G26720,DM8C03G26870,DM8C03G33390,DM8C03G34120,DM8C04G03220,DM8C04G10720,DM8C04G27210,DM8C05G01810,DM8C05G06170,DM8C05G23280,DM8C05G24580,DM8C06G09250,DM8C06G16400,DM8C06G16…	0.0151	over					181	58	56.67							DM8C01G01630,DM8C01G02490,DM8C01G02830,DM8C01G20210,DM8C01G25650,DM8C01G36650,DM8C02G13310,DM8C02G13420,DM8C02G15800,DM8C02G20580,DM8C02G20590,DM8C02G20600,DM8C02G27060,DM8C02G28090,DM8C03G23610,DM8C03G25840,DM8C03G26310,DM8C03G26720,DM8C03G26870,DM8C03G33390,DM8C03G34120,DM8C04G03220,DM8C04G10720,DM8C04G27210,DM8C05G01810,DM8C05G06170,DM8C05G23280,DM8C05G24580,DM8C06G09250,DM8C06G16400,DM8C06G16…
GO:0009913	epidermal cell differentiation	0.02959	0.01514	16	DM8C01G31550,DM8C02G20110,DM8C03G02840,DM8C03G21170,DM8C03G22050,DM8C03G22310,DM8C06G33310,DM8C08G01320,DM8C08G28020,DM8C09G05530,DM8C09G06040,DM8C09G17980,DM8C10G00410,DM8C10G23920,DM8C10G24100,DM8C12G24490	0.01514	over	0.02959	over	0.01514	over	28	15	8.77	28	16	10.88	28	15	9.84	DM8C01G31550,DM8C03G02840,DM8C03G21170,DM8C03G22050,DM8C03G22310,DM8C06G33310,DM8C08G01320,DM8C08G28020,DM8C09G05530,DM8C09G06040,DM8C09G17980,DM8C10G00410,DM8C10G23920,DM8C10G24100,DM8C12G24490	DM8C01G31550,DM8C02G20110,DM8C03G02840,DM8C03G21170,DM8C03G22050,DM8C03G22310,DM8C06G33310,DM8C08G01320,DM8C08G28020,DM8C09G05530,DM8C09G06040,DM8C09G17980,DM8C10G00410,DM8C10G23920,DM8C10G24100,DM8C12G24490	DM8C01G31550,DM8C02G20110,DM8C03G02840,DM8C03G21170,DM8C03G22050,DM8C06G33310,DM8C08G01320,DM8C08G28020,DM8C09G05530,DM8C09G06040,DM8C09G17980,DM8C10G00410,DM8C10G23920,DM8C10G24100,DM8C12G24490
GO:0052547	regulation of peptidase activity		0.00655	43	DM8C02G04690,DM8C02G12710,DM8C02G26380,DM8C03G19220,DM8C03G19370,DM8C03G19460,DM8C03G19490,DM8C03G19520,DM8C03G21260,DM8C03G24420,DM8C03G24430,DM8C03G24440,DM8C03G24450,DM8C03G24460,DM8C03G24480,DM8C03G24500,DM8C03G24520,DM8C03G24530,DM8C03G24590,DM8C04G03270,DM8C04G23850,DM8C04G33020,DM8C04G33140,DM8C04G33150,DM8C04G33160,DM8C04G33180,DM8C06G27080,DM8C06G28500,DM8C07G13080,DM8C07G13100,DM8C07G28…	0.0153	over	0.00655	over			75	32	23.48	75	41	29.15				DM8C02G12710,DM8C02G26380,DM8C03G19370,DM8C03G19460,DM8C03G19490,DM8C03G19520,DM8C03G21260,DM8C03G24420,DM8C03G24440,DM8C03G24450,DM8C03G24460,DM8C03G24480,DM8C03G24500,DM8C03G24520,DM8C03G24530,DM8C04G23850,DM8C04G33020,DM8C04G33150,DM8C04G33180,DM8C06G27080,DM8C06G28500,DM8C07G13080,DM8C07G13100,DM8C08G01840,DM8C08G27350,DM8C09G13790,DM8C09G26370,DM8C09G26380,DM8C09G26410,DM8C09G26420,DM8C09G26…	DM8C02G04690,DM8C02G12710,DM8C02G26380,DM8C03G19220,DM8C03G19370,DM8C03G19460,DM8C03G19490,DM8C03G19520,DM8C03G21260,DM8C03G24420,DM8C03G24430,DM8C03G24440,DM8C03G24450,DM8C03G24460,DM8C03G24480,DM8C03G24500,DM8C03G24520,DM8C03G24530,DM8C03G24590,DM8C04G03270,DM8C04G33020,DM8C04G33140,DM8C04G33150,DM8C04G33160,DM8C04G33180,DM8C06G27080,DM8C06G28500,DM8C07G13080,DM8C07G13100,DM8C07G28600,DM8C08G01…
GO:1902751	positive regulation of cell cycle G2/M phase transition	0.01537	0.00255	5	DM8C02G33830,DM8C04G33920,DM8C06G28060,DM8C08G24060,DM8C11G09810	0.01537	over	0.00361	over	0.00255	over	5	4	1.57	5	5	1.94	5	5	1.76	DM8C02G33830,DM8C06G28060,DM8C08G24060,DM8C11G09810	DM8C02G33830,DM8C04G33920,DM8C06G28060,DM8C08G24060,DM8C11G09810	DM8C02G33830,DM8C04G33920,DM8C06G28060,DM8C08G24060,DM8C11G09810
GO:0051588	regulation of neurotransmitter transport	0.04413	0.01543	5	DM8C01G02960,DM8C08G04330,DM8C09G28190,DM8C09G28250,DM8C09G28260	0.01543	over	0.04413	over	0.03081	over	7	5	2.19	7	5	2.72	7	5	2.46	DM8C01G02960,DM8C08G04330,DM8C09G28190,DM8C09G28250,DM8C09G28260	DM8C01G02960,DM8C08G04330,DM8C09G28190,DM8C09G28250,DM8C09G28260	DM8C01G02960,DM8C08G04330,DM8C09G28190,DM8C09G28250,DM8C09G28260
GO:0071450	cellular response to oxygen radical		0.01553	8	DM8C01G20580,DM8C03G14290,DM8C04G23850,DM8C06G12270,DM8C07G13480,DM8C08G22980,DM8C11G20870,DM8C12G03810	0.01553	over					15	8	4.7							DM8C01G20580,DM8C03G14290,DM8C04G23850,DM8C06G12270,DM8C07G13480,DM8C08G22980,DM8C11G20870,DM8C12G03810
GO:0005996	monosaccharide metabolic process	0.04992	0.01608	77	DM8C01G23040,DM8C01G33920,DM8C01G47820,DM8C02G06900,DM8C02G07800,DM8C02G09640,DM8C02G13210,DM8C02G23750,DM8C02G24340,DM8C02G26050,DM8C02G26870,DM8C02G31790,DM8C02G31800,DM8C02G31810,DM8C02G31820,DM8C02G33730,DM8C03G12810,DM8C03G17190,DM8C03G25170,DM8C03G31300,DM8C03G36250,DM8C03G38080,DM8C04G06750,DM8C04G06860,DM8C04G13030,DM8C04G14290,DM8C04G21950,DM8C04G30350,DM8C04G35270,DM8C05G04080,DM8C05G10…	0.01608	over	0.04992	over	0.01888	over	142	65	44.46	142	74	55.19	142	70	49.93	DM8C01G23040,DM8C01G33920,DM8C01G47820,DM8C02G06900,DM8C02G13210,DM8C02G23750,DM8C02G24340,DM8C02G26050,DM8C02G26870,DM8C02G31790,DM8C02G31800,DM8C02G31810,DM8C02G31820,DM8C03G12810,DM8C03G17190,DM8C03G25170,DM8C03G31300,DM8C03G36250,DM8C03G38080,DM8C04G06750,DM8C04G06860,DM8C04G14290,DM8C04G21950,DM8C04G30350,DM8C04G35270,DM8C05G04080,DM8C05G10340,DM8C05G23120,DM8C06G09690,DM8C06G16760,DM8C06G21…	DM8C01G23040,DM8C01G33920,DM8C01G47820,DM8C02G06900,DM8C02G07800,DM8C02G09640,DM8C02G13210,DM8C02G23750,DM8C02G26050,DM8C02G26870,DM8C02G31790,DM8C02G31800,DM8C02G31810,DM8C02G31820,DM8C02G33730,DM8C03G12810,DM8C03G17190,DM8C03G25170,DM8C03G31300,DM8C03G36250,DM8C03G38080,DM8C04G06750,DM8C04G06860,DM8C04G14290,DM8C04G21950,DM8C04G30350,DM8C04G35270,DM8C05G04080,DM8C05G10340,DM8C05G23120,DM8C06G09…	DM8C01G23040,DM8C01G33920,DM8C01G47820,DM8C02G06900,DM8C02G13210,DM8C02G23750,DM8C02G24340,DM8C02G26050,DM8C02G26870,DM8C02G31790,DM8C02G31800,DM8C02G31810,DM8C02G31820,DM8C02G33730,DM8C03G12810,DM8C03G17190,DM8C03G25170,DM8C03G31300,DM8C03G36250,DM8C03G38080,DM8C04G06750,DM8C04G06860,DM8C04G13030,DM8C04G14290,DM8C04G21950,DM8C04G30350,DM8C04G35270,DM8C05G04080,DM8C05G10340,DM8C05G23120,DM8C06G09…
GO:0006890	retrograde vesicle-mediated transport, Golgi to endoplasmic reticulum	0.02655	0.01581	23	DM8C01G27500,DM8C01G39740,DM8C01G46510,DM8C02G03490,DM8C02G13220,DM8C02G14840,DM8C02G28290,DM8C03G04130,DM8C03G35280,DM8C04G04280,DM8C04G11510,DM8C04G17250,DM8C04G17780,DM8C04G32120,DM8C04G34840,DM8C05G00100,DM8C05G06400,DM8C06G23070,DM8C07G09490,DM8C07G26940,DM8C10G08030,DM8C11G24630,DM8C12G19510	0.01614	over	0.02655	over	0.01581	over	36	19	11.27	36	22	13.99	36	22	12.66	DM8C01G27500,DM8C01G39740,DM8C01G46510,DM8C02G03490,DM8C02G14840,DM8C02G28290,DM8C03G04130,DM8C04G04280,DM8C04G11510,DM8C04G17250,DM8C04G17780,DM8C04G32120,DM8C04G34840,DM8C05G00100,DM8C06G23070,DM8C07G09490,DM8C07G26940,DM8C11G24630,DM8C12G19510	DM8C01G27500,DM8C01G39740,DM8C01G46510,DM8C02G03490,DM8C02G13220,DM8C02G14840,DM8C02G28290,DM8C03G04130,DM8C03G35280,DM8C04G04280,DM8C04G11510,DM8C04G17250,DM8C04G17780,DM8C04G32120,DM8C04G34840,DM8C05G00100,DM8C06G23070,DM8C07G09490,DM8C07G26940,DM8C10G08030,DM8C11G24630,DM8C12G19510	DM8C01G27500,DM8C01G39740,DM8C01G46510,DM8C02G03490,DM8C02G13220,DM8C02G14840,DM8C03G04130,DM8C03G35280,DM8C04G04280,DM8C04G11510,DM8C04G17250,DM8C04G17780,DM8C04G32120,DM8C04G34840,DM8C05G00100,DM8C05G06400,DM8C06G23070,DM8C07G09490,DM8C07G26940,DM8C10G08030,DM8C11G24630,DM8C12G19510
GO:0042451	purine nucleoside biosynthetic process	0.04187	0.01658	7	DM8C03G10310,DM8C03G20180,DM8C03G37550,DM8C09G05080,DM8C10G00380,DM8C10G21340,DM8C10G27980	0.01658	over	0.04187	over	0.03311	over	9	7	2.82	9	7	3.5	9	7	3.16	DM8C03G10310,DM8C03G20180,DM8C03G37550,DM8C09G05080,DM8C10G00380,DM8C10G21340,DM8C10G27980	DM8C03G10310,DM8C03G20180,DM8C03G37550,DM8C09G05080,DM8C10G00380,DM8C10G21340,DM8C10G27980	DM8C03G10310,DM8C03G20180,DM8C03G37550,DM8C09G05080,DM8C10G00380,DM8C10G21340,DM8C10G27980
GO:0009059	macromolecule biosynthetic process	0.04593	0.001	1850	DM8C01G00100,DM8C01G00180,DM8C01G00480,DM8C01G00700,DM8C01G00790,DM8C01G01590,DM8C01G01640,DM8C01G01720,DM8C01G01820,DM8C01G01930,DM8C01G02340,DM8C01G02830,DM8C01G03060,DM8C01G03120,DM8C01G03260,DM8C01G03270,DM8C01G03530,DM8C01G03540,DM8C01G03690,DM8C01G03730,DM8C01G03740,DM8C01G04380,DM8C01G04790,DM8C01G05050,DM8C01G05320,DM8C01G05440,DM8C01G05450,DM8C01G05880,DM8C01G06040,DM8C01G06260,DM8C01G06…	0.01662	under	0.04593	under	0.001	over	4578	1431	1433.34	4578	1770	1779.19	4578	1640	1609.65	DM8C01G00100,DM8C01G00180,DM8C01G00480,DM8C01G00700,DM8C01G00790,DM8C01G01640,DM8C01G01720,DM8C01G02340,DM8C01G02830,DM8C01G03060,DM8C01G03260,DM8C01G03270,DM8C01G03530,DM8C01G03540,DM8C01G03690,DM8C01G03730,DM8C01G04380,DM8C01G05050,DM8C01G05450,DM8C01G05880,DM8C01G06040,DM8C01G06270,DM8C01G06280,DM8C01G06510,DM8C01G06520,DM8C01G06940,DM8C01G07640,DM8C01G08280,DM8C01G09390,DM8C01G13110,DM8C01G16…	DM8C01G00100,DM8C01G00180,DM8C01G00480,DM8C01G00700,DM8C01G00790,DM8C01G01640,DM8C01G01720,DM8C01G01820,DM8C01G02340,DM8C01G02830,DM8C01G03060,DM8C01G03120,DM8C01G03260,DM8C01G03270,DM8C01G03530,DM8C01G03540,DM8C01G03690,DM8C01G03730,DM8C01G03740,DM8C01G04380,DM8C01G04790,DM8C01G05050,DM8C01G05320,DM8C01G05440,DM8C01G05450,DM8C01G05880,DM8C01G06040,DM8C01G06260,DM8C01G06270,DM8C01G06280,DM8C01G06…	DM8C01G00100,DM8C01G00180,DM8C01G00480,DM8C01G00700,DM8C01G00790,DM8C01G01590,DM8C01G01640,DM8C01G01720,DM8C01G01930,DM8C01G02340,DM8C01G02830,DM8C01G03060,DM8C01G03260,DM8C01G03270,DM8C01G03530,DM8C01G03540,DM8C01G03690,DM8C01G03730,DM8C01G04380,DM8C01G04790,DM8C01G05050,DM8C01G05320,DM8C01G05450,DM8C01G05880,DM8C01G06040,DM8C01G06260,DM8C01G06270,DM8C01G06280,DM8C01G06510,DM8C01G06520,DM8C01G06…
GO:0009835	fruit ripening		0.00302	18	DM8C02G05010,DM8C02G27340,DM8C03G15590,DM8C03G33090,DM8C04G00760,DM8C05G05090,DM8C05G08110,DM8C06G09880,DM8C07G06810,DM8C07G17060,DM8C07G17090,DM8C07G22740,DM8C08G03210,DM8C08G06250,DM8C08G20410,DM8C09G30550,DM8C09G30630,DM8C12G06840	0.01675	over	0.00302	over			30	14	9.39	30	18	11.66				DM8C02G05010,DM8C03G15590,DM8C03G33090,DM8C04G00760,DM8C05G05090,DM8C05G08110,DM8C06G09880,DM8C07G17060,DM8C07G17090,DM8C08G03210,DM8C08G06250,DM8C08G20410,DM8C09G30630,DM8C12G06840	DM8C02G05010,DM8C02G27340,DM8C03G15590,DM8C03G33090,DM8C04G00760,DM8C05G05090,DM8C05G08110,DM8C06G09880,DM8C07G06810,DM8C07G17060,DM8C07G17090,DM8C07G22740,DM8C08G03210,DM8C08G06250,DM8C08G20410,DM8C09G30550,DM8C09G30630,DM8C12G06840
GO:0051649	establishment of localization in cell	0.01684	0.00092	422	DM8C01G00780,DM8C01G01010,DM8C01G01030,DM8C01G01050,DM8C01G01070,DM8C01G01130,DM8C01G01140,DM8C01G02930,DM8C01G02960,DM8C01G03790,DM8C01G05030,DM8C01G08620,DM8C01G12450,DM8C01G12480,DM8C01G13850,DM8C01G14980,DM8C01G16290,DM8C01G17370,DM8C01G17770,DM8C01G19650,DM8C01G22360,DM8C01G22380,DM8C01G22570,DM8C01G24350,DM8C01G27500,DM8C01G28360,DM8C01G28890,DM8C01G29260,DM8C01G30260,DM8C01G30270,DM8C01G31…	0.01684	over	0.00184	over	0.00092	over	956	317	299.32	956	396	371.54	956	371	336.13	DM8C01G00780,DM8C01G01010,DM8C01G01130,DM8C01G02930,DM8C01G02960,DM8C01G03790,DM8C01G05030,DM8C01G08620,DM8C01G14980,DM8C01G16290,DM8C01G17370,DM8C01G17770,DM8C01G19650,DM8C01G22380,DM8C01G22570,DM8C01G27500,DM8C01G28890,DM8C01G29260,DM8C01G30260,DM8C01G30270,DM8C01G31220,DM8C01G31380,DM8C01G32120,DM8C01G33360,DM8C01G33890,DM8C01G34930,DM8C01G36260,DM8C01G36820,DM8C01G37040,DM8C01G37800,DM8C01G39…	DM8C01G00780,DM8C01G01010,DM8C01G01030,DM8C01G01050,DM8C01G01070,DM8C01G01130,DM8C01G01140,DM8C01G02930,DM8C01G02960,DM8C01G03790,DM8C01G05030,DM8C01G08620,DM8C01G12450,DM8C01G12480,DM8C01G13850,DM8C01G14980,DM8C01G16290,DM8C01G17370,DM8C01G17770,DM8C01G19650,DM8C01G22360,DM8C01G22380,DM8C01G22570,DM8C01G24350,DM8C01G27500,DM8C01G28360,DM8C01G28890,DM8C01G29260,DM8C01G30260,DM8C01G30270,DM8C01G31…	DM8C01G00780,DM8C01G01010,DM8C01G01050,DM8C01G01130,DM8C01G02930,DM8C01G02960,DM8C01G03790,DM8C01G05030,DM8C01G08620,DM8C01G12450,DM8C01G13850,DM8C01G14980,DM8C01G16290,DM8C01G17370,DM8C01G17770,DM8C01G22360,DM8C01G22380,DM8C01G22570,DM8C01G24350,DM8C01G27500,DM8C01G28360,DM8C01G28890,DM8C01G29260,DM8C01G30260,DM8C01G30270,DM8C01G31220,DM8C01G31380,DM8C01G32120,DM8C01G33360,DM8C01G33890,DM8C01G34…
GO:0001505	regulation of neurotransmitter levels	0.0175	0.00053	32	DM8C01G02960,DM8C02G26960,DM8C03G33670,DM8C03G35820,DM8C04G06130,DM8C04G30240,DM8C04G30530,DM8C05G25870,DM8C06G24500,DM8C06G30590,DM8C07G14480,DM8C07G19570,DM8C08G03730,DM8C08G04330,DM8C08G06290,DM8C08G13840,DM8C08G14000,DM8C09G15530,DM8C09G27800,DM8C09G28190,DM8C09G28250,DM8C09G28260,DM8C11G10240,DM8C12G05950,DM8C12G06060,DM8C12G18450,DM8C12G19830,DM8C12G25810,DM8C12G29130,DM8sca115G00190,DM8sca…	0.0175	over	0.00119	over	0.00053	over	53	22	16.59	53	29	20.6	53	28	18.64	DM8C01G02960,DM8C03G33670,DM8C03G35820,DM8C04G06130,DM8C04G30240,DM8C04G30530,DM8C06G24500,DM8C06G30590,DM8C07G14480,DM8C08G03730,DM8C08G04330,DM8C08G06290,DM8C08G13840,DM8C09G27800,DM8C09G28190,DM8C09G28250,DM8C09G28260,DM8C11G10240,DM8C12G06060,DM8C12G18450,DM8C12G19830,DM8sca52G00010	DM8C01G02960,DM8C02G26960,DM8C03G33670,DM8C03G35820,DM8C04G30240,DM8C04G30530,DM8C05G25870,DM8C06G24500,DM8C06G30590,DM8C07G14480,DM8C07G19570,DM8C08G03730,DM8C08G04330,DM8C08G06290,DM8C08G13840,DM8C08G14000,DM8C09G27800,DM8C09G28190,DM8C09G28250,DM8C09G28260,DM8C11G10240,DM8C12G05950,DM8C12G06060,DM8C12G18450,DM8C12G19830,DM8C12G25810,DM8C12G29130,DM8sca115G00190,DM8sca115G00200	DM8C01G02960,DM8C03G33670,DM8C03G35820,DM8C04G06130,DM8C04G30240,DM8C04G30530,DM8C05G25870,DM8C06G24500,DM8C06G30590,DM8C07G14480,DM8C08G03730,DM8C08G04330,DM8C08G06290,DM8C08G13840,DM8C08G14000,DM8C09G15530,DM8C09G27800,DM8C09G28190,DM8C09G28250,DM8C09G28260,DM8C11G10240,DM8C12G05950,DM8C12G06060,DM8C12G18450,DM8C12G19830,DM8C12G25810,DM8C12G29130,DM8sca115G00200
GO:0048359	mucilage metabolic process involved in seed coat development	0.01758	0.00635	15	DM8C02G27970,DM8C03G05710,DM8C03G27400,DM8C03G28130,DM8C05G06670,DM8C05G12980,DM8C06G25930,DM8C06G29520,DM8C06G30970,DM8C06G33230,DM8C08G01380,DM8C08G19640,DM8C09G24250,DM8C10G28220,DM8C12G00470	0.01758	over	0.00635	over	0.00935	over	25	12	7.83	25	15	9.72	25	14	8.79	DM8C02G27970,DM8C03G05710,DM8C03G27400,DM8C03G28130,DM8C05G12980,DM8C06G25930,DM8C06G29520,DM8C06G30970,DM8C08G01380,DM8C08G19640,DM8C09G24250,DM8C10G28220	DM8C02G27970,DM8C03G05710,DM8C03G27400,DM8C03G28130,DM8C05G06670,DM8C05G12980,DM8C06G25930,DM8C06G29520,DM8C06G30970,DM8C06G33230,DM8C08G01380,DM8C08G19640,DM8C09G24250,DM8C10G28220,DM8C12G00470	DM8C02G27970,DM8C03G05710,DM8C03G27400,DM8C03G28130,DM8C05G06670,DM8C05G12980,DM8C06G25930,DM8C06G29520,DM8C06G30970,DM8C06G33230,DM8C08G01380,DM8C08G19640,DM8C09G24250,DM8C10G28220
GO:0006195	purine nucleotide catabolic process	0.04393	0.01778	6	DM8C02G04990,DM8C03G05410,DM8C06G28460,DM8C08G01840,DM8C10G04500,DM8C11G22700	0.01778	over	0.04393	over	0.03521	over	7	6	2.19	7	6	2.72	7	6	2.46	DM8C02G04990,DM8C03G05410,DM8C06G28460,DM8C08G01840,DM8C10G04500,DM8C11G22700	DM8C02G04990,DM8C03G05410,DM8C06G28460,DM8C08G01840,DM8C10G04500,DM8C11G22700	DM8C02G04990,DM8C03G05410,DM8C06G28460,DM8C08G01840,DM8C10G04500,DM8C11G22700
GO:0051552	flavone metabolic process		0.01778	8	DM8C01G48180,DM8C02G20130,DM8C02G21120,DM8C03G22280,DM8C03G22290,DM8C07G23300,DM8C10G02920,DM8C10G17710	0.01778	over			0.04039	over	12	8	3.76				12	8	4.22	DM8C01G48180,DM8C02G20130,DM8C02G21120,DM8C03G22280,DM8C03G22290,DM8C07G23300,DM8C10G02920,DM8C10G17710		DM8C01G48180,DM8C02G20130,DM8C02G21120,DM8C03G22280,DM8C03G22290,DM8C07G23300,DM8C10G02920,DM8C10G17710
GO:0006983	ER overload response	0.03371	0.01788	3	DM8C04G36590,DM8C08G24050,DM8C10G28840	0.01788	over	0.03371	over	0.02497	over	3	3	0.94	3	3	1.17	3	3	1.05	DM8C04G36590,DM8C08G24050,DM8C10G28840	DM8C04G36590,DM8C08G24050,DM8C10G28840	DM8C04G36590,DM8C08G24050,DM8C10G28840
GO:0071174	mitotic spindle checkpoint signaling		0.018	6	DM8C01G39390,DM8C01G43760,DM8C04G36880,DM8C05G10310,DM8C07G06480,DM8C10G20930	0.018	over					13	6	4.07							DM8C01G39390,DM8C01G43760,DM8C04G36880,DM8C05G10310,DM8C07G06480,DM8C10G20930
GO:0030243	cellulose metabolic process	0.01815	0.00099	35	DM8C01G23880,DM8C01G24780,DM8C01G27500,DM8C01G38580,DM8C02G16010,DM8C03G12810,DM8C04G08410,DM8C04G09910,DM8C04G17150,DM8C04G21200,DM8C04G26270,DM8C05G08940,DM8C06G09690,DM8C07G01080,DM8C07G06810,DM8C07G07020,DM8C07G07030,DM8C07G17460,DM8C07G26850,DM8C07G27420,DM8C08G12370,DM8C09G01360,DM8C09G06940,DM8C09G22250,DM8C09G32290,DM8C10G19890,DM8C10G26990,DM8C10G28930,DM8C11G08570,DM8C12G08890,DM8C12G09…	0.01815	over	0.00099	over	0.0164	over	53	25	16.59	53	34	20.6	53	31	18.64	DM8C01G27500,DM8C01G38580,DM8C02G16010,DM8C03G12810,DM8C04G08410,DM8C04G17150,DM8C05G08940,DM8C06G09690,DM8C07G01080,DM8C07G07020,DM8C07G07030,DM8C08G12370,DM8C09G06940,DM8C09G22250,DM8C09G32290,DM8C10G19890,DM8C10G26990,DM8C10G28930,DM8C11G08570,DM8C12G08890,DM8C12G09230,DM8C12G09240,DM8C12G09900,DM8C12G09910,DM8C12G27980	DM8C01G23880,DM8C01G24780,DM8C01G27500,DM8C01G38580,DM8C02G16010,DM8C03G12810,DM8C04G08410,DM8C04G09910,DM8C04G17150,DM8C04G21200,DM8C04G26270,DM8C05G08940,DM8C06G09690,DM8C07G01080,DM8C07G06810,DM8C07G07020,DM8C07G07030,DM8C07G17460,DM8C07G27420,DM8C08G12370,DM8C09G01360,DM8C09G06940,DM8C09G22250,DM8C09G32290,DM8C10G19890,DM8C10G26990,DM8C10G28930,DM8C11G08570,DM8C12G08890,DM8C12G09230,DM8C12G09…	DM8C01G23880,DM8C01G24780,DM8C01G27500,DM8C01G38580,DM8C02G16010,DM8C03G12810,DM8C04G08410,DM8C04G09910,DM8C04G17150,DM8C04G21200,DM8C04G26270,DM8C05G08940,DM8C06G09690,DM8C07G01080,DM8C07G07020,DM8C07G07030,DM8C07G26850,DM8C07G27420,DM8C08G12370,DM8C09G06940,DM8C09G22250,DM8C09G32290,DM8C10G19890,DM8C10G28930,DM8C11G08570,DM8C12G08890,DM8C12G09230,DM8C12G09240,DM8C12G09900,DM8C12G09910,DM8C12G27…
GO:0006526	arginine biosynthetic process		0.01856	9	DM8C03G30360,DM8C04G29780,DM8C04G34440,DM8C05G00780,DM8C06G00350,DM8C06G30230,DM8C08G27070,DM8C09G02270,DM8C11G08500	0.01856	over					11	9	3.44							DM8C03G30360,DM8C04G29780,DM8C04G34440,DM8C05G00780,DM8C06G00350,DM8C06G30230,DM8C08G27070,DM8C09G02270,DM8C11G08500
GO:0006349	regulation of gene expression by genomic imprinting		0.01892	7	DM8C01G22760,DM8C01G40950,DM8C02G07300,DM8C03G06020,DM8C03G23220,DM8C04G14030,DM8C11G13200	0.01892	over			0.03774	over	14	7	4.38				14	7	4.92	DM8C01G22760,DM8C01G40950,DM8C02G07300,DM8C03G06020,DM8C03G23220,DM8C04G14030,DM8C11G13200		DM8C01G22760,DM8C01G40950,DM8C02G07300,DM8C03G06020,DM8C03G23220,DM8C04G14030,DM8C11G13200
GO:0001666	response to hypoxia		0.01908	64	DM8C01G03350,DM8C01G29510,DM8C01G36240,DM8C01G37180,DM8C01G48630,DM8C01G48940,DM8C01G48950,DM8C01G48980,DM8C02G06000,DM8C02G09960,DM8C02G34340,DM8C03G22290,DM8C03G22970,DM8C03G34460,DM8C03G37360,DM8C03G37660,DM8C03G37780,DM8C04G05420,DM8C04G23850,DM8C04G28950,DM8C04G29850,DM8C05G09280,DM8C05G12980,DM8C05G21580,DM8C06G14750,DM8C06G21910,DM8C06G21930,DM8C06G21990,DM8C06G26040,DM8C06G26050,DM8C06G28…	0.01908	over			0.02129	over	142	56	44.46				142	62	49.93	DM8C01G03350,DM8C01G29510,DM8C01G37180,DM8C01G48630,DM8C01G48940,DM8C01G48950,DM8C01G48980,DM8C02G06000,DM8C02G34340,DM8C03G22290,DM8C03G22970,DM8C03G34460,DM8C03G37360,DM8C03G37660,DM8C03G37780,DM8C04G05420,DM8C04G23850,DM8C04G28950,DM8C04G29850,DM8C05G09280,DM8C05G12980,DM8C05G21580,DM8C06G14750,DM8C06G21910,DM8C06G21930,DM8C06G21990,DM8C06G26040,DM8C06G26050,DM8C06G28640,DM8C07G00370,DM8C07G12…		DM8C01G03350,DM8C01G29510,DM8C01G36240,DM8C01G37180,DM8C01G48630,DM8C01G48940,DM8C01G48950,DM8C01G48980,DM8C02G09960,DM8C02G34340,DM8C03G22290,DM8C03G22970,DM8C03G34460,DM8C03G37360,DM8C03G37660,DM8C03G37780,DM8C04G05420,DM8C04G23850,DM8C04G28950,DM8C04G29850,DM8C05G09280,DM8C05G12980,DM8C05G21580,DM8C06G14750,DM8C06G21910,DM8C06G21930,DM8C06G21990,DM8C06G26040,DM8C06G26050,DM8C06G28640,DM8C06G33…
GO:0000727	double-strand break repair via break-induced replication	0.02768	0.00308	5	DM8C01G23770,DM8C01G46900,DM8C07G00080,DM8C08G24060,DM8C09G16850	0.01908	over	0.00308	over	0.02768	over	5	4	1.57	5	5	1.94	5	4	1.76	DM8C01G46900,DM8C07G00080,DM8C08G24060,DM8C09G16850	DM8C01G23770,DM8C01G46900,DM8C07G00080,DM8C08G24060,DM8C09G16850	DM8C01G46900,DM8C07G00080,DM8C08G24060,DM8C09G16850
GO:0071365	cellular response to auxin stimulus		0.00575	123	DM8C01G05400,DM8C01G23710,DM8C01G25660,DM8C01G27730,DM8C01G28890,DM8C01G37800,DM8C01G37820,DM8C01G37850,DM8C01G37860,DM8C01G38020,DM8C01G47510,DM8C01G48290,DM8C01G48370,DM8C01G48380,DM8C02G05260,DM8C02G06350,DM8C02G08090,DM8C02G08320,DM8C02G22540,DM8C02G23640,DM8C02G25660,DM8C02G26610,DM8C02G27000,DM8C02G31740,DM8C02G31930,DM8C02G32550,DM8C03G03160,DM8C03G03270,DM8C03G25080,DM8C03G25130,DM8C03G25…	0.01941	over	0.00575	over			280	98	87.67	280	122	108.82				DM8C01G05400,DM8C01G25660,DM8C01G27730,DM8C01G28890,DM8C01G37800,DM8C01G38020,DM8C01G48290,DM8C01G48380,DM8C02G05260,DM8C02G06350,DM8C02G08090,DM8C02G22540,DM8C02G23640,DM8C02G25660,DM8C02G26610,DM8C02G27000,DM8C02G31740,DM8C02G31930,DM8C02G32550,DM8C03G03160,DM8C03G03270,DM8C03G25080,DM8C03G25130,DM8C03G25840,DM8C03G33090,DM8C03G33390,DM8C03G33830,DM8C03G35480,DM8C03G35610,DM8C03G36130,DM8C03G37…	DM8C01G05400,DM8C01G23710,DM8C01G25660,DM8C01G27730,DM8C01G28890,DM8C01G37800,DM8C01G37820,DM8C01G37850,DM8C01G37860,DM8C01G38020,DM8C01G47510,DM8C01G48290,DM8C01G48370,DM8C01G48380,DM8C02G05260,DM8C02G06350,DM8C02G08090,DM8C02G08320,DM8C02G22540,DM8C02G23640,DM8C02G25660,DM8C02G26610,DM8C02G27000,DM8C02G31740,DM8C02G31930,DM8C02G32550,DM8C03G03160,DM8C03G03270,DM8C03G25080,DM8C03G25130,DM8C03G25…
GO:0051346	negative regulation of hydrolase activity		0.01985	41	DM8C01G49210,DM8C02G12710,DM8C02G26380,DM8C03G19370,DM8C03G19460,DM8C03G19490,DM8C03G19520,DM8C03G21260,DM8C03G24420,DM8C03G24440,DM8C03G24450,DM8C03G24460,DM8C03G24480,DM8C03G24500,DM8C03G24520,DM8C03G24530,DM8C04G04950,DM8C04G09310,DM8C04G23850,DM8C04G33020,DM8C04G33150,DM8C04G33180,DM8C06G27080,DM8C06G28500,DM8C07G25530,DM8C08G01840,DM8C08G12460,DM8C08G13940,DM8C08G22010,DM8C08G22870,DM8C08G27…	0.01985	over					95	41	29.74							DM8C01G49210,DM8C02G12710,DM8C02G26380,DM8C03G19370,DM8C03G19460,DM8C03G19490,DM8C03G19520,DM8C03G21260,DM8C03G24420,DM8C03G24440,DM8C03G24450,DM8C03G24460,DM8C03G24480,DM8C03G24500,DM8C03G24520,DM8C03G24530,DM8C04G04950,DM8C04G09310,DM8C04G23850,DM8C04G33020,DM8C04G33150,DM8C04G33180,DM8C06G27080,DM8C06G28500,DM8C07G25530,DM8C08G01840,DM8C08G12460,DM8C08G13940,DM8C08G22010,DM8C08G22870,DM8C08G27…
GO:2000652	regulation of secondary cell wall biogenesis		0.01687	11	DM8C01G25170,DM8C02G17520,DM8C02G24260,DM8C03G20030,DM8C03G37390,DM8C04G30480,DM8C06G14460,DM8C08G05960,DM8C08G25500,DM8C08G26870,DM8C11G20120	0.02002	over			0.01687	over	17	10	5.32				17	11	5.98	DM8C01G25170,DM8C02G17520,DM8C02G24260,DM8C03G20030,DM8C04G30480,DM8C06G14460,DM8C08G05960,DM8C08G25500,DM8C08G26870,DM8C11G20120		DM8C01G25170,DM8C02G17520,DM8C02G24260,DM8C03G20030,DM8C03G37390,DM8C04G30480,DM8C06G14460,DM8C08G05960,DM8C08G25500,DM8C08G26870,DM8C11G20120
GO:1902448	positive regulation of shade avoidance		0.0201	4	DM8C03G34310,DM8C06G28110,DM8C12G18020,DM8C12G23180	0.0201	over			0.03414	over	5	4	1.57				5	4	1.76	DM8C03G34310,DM8C06G28110,DM8C12G18020,DM8C12G23180		DM8C03G34310,DM8C06G28110,DM8C12G18020,DM8C12G23180
GO:0030111	regulation of Wnt signaling pathway		0.02025	8	DM8C01G43870,DM8C03G28980,DM8C07G02770,DM8C07G23260,DM8C08G04890,DM8C08G29860,DM8C09G21330,DM8C11G05270	0.02025	over	0.02279	over			12	7	3.76	12	8	4.66				DM8C01G43870,DM8C03G28980,DM8C07G02770,DM8C07G23260,DM8C08G04890,DM8C08G29860,DM8C09G21330	DM8C01G43870,DM8C03G28980,DM8C07G02770,DM8C07G23260,DM8C08G04890,DM8C08G29860,DM8C09G21330,DM8C11G05270
GO:0009773	photosynthetic electron transport in photosystem I		0.02042	10	DM8C03G00760,DM8C03G31640,DM8C05G13050,DM8C08G00150,DM8C08G26800,DM8C09G00800,DM8C09G27770,DM8C10G00120,DM8C10G20290,DM8C12G22910	0.02042	over	0.03851	over			14	9	4.38	14	10	5.44				DM8C03G00760,DM8C03G31640,DM8C05G13050,DM8C08G00150,DM8C08G26800,DM8C09G00800,DM8C09G27770,DM8C10G00120,DM8C12G22910	DM8C03G00760,DM8C03G31640,DM8C05G13050,DM8C08G00150,DM8C08G26800,DM8C09G00800,DM8C09G27770,DM8C10G00120,DM8C10G20290,DM8C12G22910
GO:0071493	cellular response to UV-B	0.04293	0.02062	6	DM8C01G20580,DM8C06G32400,DM8C07G21220,DM8C11G20870,DM8C12G01740,DM8sca42G00100	0.02062	over	0.04293	over	0.03746	over	8	6	2.5	8	6	3.11	8	6	2.81	DM8C01G20580,DM8C06G32400,DM8C07G21220,DM8C11G20870,DM8C12G01740,DM8sca42G00100	DM8C01G20580,DM8C06G32400,DM8C07G21220,DM8C11G20870,DM8C12G01740,DM8sca42G00100	DM8C01G20580,DM8C06G32400,DM8C07G21220,DM8C11G20870,DM8C12G01740,DM8sca42G00100
GO:0045337	farnesyl diphosphate biosynthetic process	0.04766	0.02067	4	DM8C06G18800,DM8C08G21990,DM8C10G00960,DM8C12G09320	0.02067	over	0.04766	over	0.03027	over	6	4	1.88	6	4	2.33	6	4	2.11	DM8C06G18800,DM8C08G21990,DM8C10G00960,DM8C12G09320	DM8C06G18800,DM8C08G21990,DM8C10G00960,DM8C12G09320	DM8C06G18800,DM8C08G21990,DM8C10G00960,DM8C12G09320
GO:0110095	cellular detoxification of aldehyde		0.02083	6	DM8C02G03290,DM8C03G28400,DM8C04G29030,DM8C06G15890,DM8C06G26060,DM8C08G30310	0.02083	over					7	6	2.19							DM8C02G03290,DM8C03G28400,DM8C04G29030,DM8C06G15890,DM8C06G26060,DM8C08G30310
GO:0009204	deoxyribonucleoside triphosphate catabolic process	0.04895	0.02098	4	DM8C01G34590,DM8C01G36940,DM8C03G05410,DM8C04G34010	0.02098	over	0.04895	over	0.04895	over	4	4	1.25	4	4	1.55	4	4	1.41	DM8C01G34590,DM8C01G36940,DM8C03G05410,DM8C04G34010	DM8C01G34590,DM8C01G36940,DM8C03G05410,DM8C04G34010	DM8C01G34590,DM8C01G36940,DM8C03G05410,DM8C04G34010
GO:0019755	one-carbon compound transport	0.0285	0.01438	10	DM8C03G08030,DM8C03G35570,DM8C04G18610,DM8C06G17710,DM8C06G22880,DM8C06G30640,DM8C08G15770,DM8C10G24610,DM8C12G19920,DM8sca115G00150	0.02126	over	0.0285	over	0.01438	over	15	9	4.7	15	10	5.83	15	10	5.27	DM8C03G08030,DM8C03G35570,DM8C04G18610,DM8C06G17710,DM8C06G22880,DM8C06G30640,DM8C08G15770,DM8C10G24610,DM8C12G19920	DM8C03G08030,DM8C03G35570,DM8C04G18610,DM8C06G17710,DM8C06G22880,DM8C06G30640,DM8C08G15770,DM8C10G24610,DM8C12G19920,DM8sca115G00150	DM8C03G08030,DM8C03G35570,DM8C04G18610,DM8C06G17710,DM8C06G22880,DM8C06G30640,DM8C08G15770,DM8C10G24610,DM8C12G19920,DM8sca115G00150
GO:0010218	response to far red light		0.02144	28	DM8C01G02830,DM8C01G41300,DM8C02G14060,DM8C02G25660,DM8C02G31740,DM8C03G22530,DM8C03G23610,DM8C04G06150,DM8C04G26720,DM8C05G05450,DM8C05G23140,DM8C05G27190,DM8C05G27210,DM8C06G17870,DM8C06G21480,DM8C06G29010,DM8C07G14460,DM8C07G14470,DM8C07G16210,DM8C08G00820,DM8C08G11810,DM8C08G24430,DM8C09G25450,DM8C10G11360,DM8C11G09180,DM8C11G22450,DM8C12G23180,DM8sca84G00120	0.02144	over					67	28	20.98							DM8C01G02830,DM8C01G41300,DM8C02G14060,DM8C02G25660,DM8C02G31740,DM8C03G22530,DM8C03G23610,DM8C04G06150,DM8C04G26720,DM8C05G05450,DM8C05G23140,DM8C05G27190,DM8C05G27210,DM8C06G17870,DM8C06G21480,DM8C06G29010,DM8C07G14460,DM8C07G14470,DM8C07G16210,DM8C08G00820,DM8C08G11810,DM8C08G24430,DM8C09G25450,DM8C10G11360,DM8C11G09180,DM8C11G22450,DM8C12G23180,DM8sca84G00120
GO:0006730	one-carbon metabolic process		0.02152	13	DM8C01G01830,DM8C01G30680,DM8C04G30240,DM8C05G24580,DM8C05G26860,DM8C08G14020,DM8C09G04730,DM8C09G30370,DM8C10G24490,DM8C11G03970,DM8C12G27550,DM8C12G27560,DM8C12G28200	0.02152	over					25	13	7.83							DM8C01G01830,DM8C01G30680,DM8C04G30240,DM8C05G24580,DM8C05G26860,DM8C08G14020,DM8C09G04730,DM8C09G30370,DM8C10G24490,DM8C11G03970,DM8C12G27550,DM8C12G27560,DM8C12G28200
GO:0080006	internode patterning	0.04259	0.02174	3	DM8C09G01180,DM8C10G20430,DM8C11G22930	0.02174	over	0.04259	over	0.03696	over	3	3	0.94	3	3	1.17	3	3	1.05	DM8C09G01180,DM8C10G20430,DM8C11G22930	DM8C09G01180,DM8C10G20430,DM8C11G22930	DM8C09G01180,DM8C10G20430,DM8C11G22930
GO:0090559	regulation of membrane permeability		0.02205	4	DM8C04G23850,DM8C04G36090,DM8C06G25030,DM8C07G20270	0.02205	over			0.03332	over	5	4	1.57				5	4	1.76	DM8C04G23850,DM8C04G36090,DM8C06G25030,DM8C07G20270		DM8C04G23850,DM8C04G36090,DM8C06G25030,DM8C07G20270
GO:0071514	genomic imprinting		0.02208	7	DM8C01G22760,DM8C01G40950,DM8C02G07300,DM8C03G06020,DM8C03G23220,DM8C04G14030,DM8C11G13200	0.02208	over			0.04386	over	14	7	4.38				14	7	4.92	DM8C01G22760,DM8C01G40950,DM8C02G07300,DM8C03G06020,DM8C03G23220,DM8C04G14030,DM8C11G13200		DM8C01G22760,DM8C01G40950,DM8C02G07300,DM8C03G06020,DM8C03G23220,DM8C04G14030,DM8C11G13200
GO:0016138	glycoside biosynthetic process		0.02212	8	DM8C04G36790,DM8C05G15200,DM8C07G14070,DM8C09G25430,DM8C10G00960,DM8C11G06490,DM8C12G09320,DM8sca63G00300	0.02212	over	0.02724	over			14	8	4.38	14	8	5.44				DM8C04G36790,DM8C05G15200,DM8C07G14070,DM8C09G25430,DM8C10G00960,DM8C11G06490,DM8C12G09320,DM8sca63G00300	DM8C04G36790,DM8C05G15200,DM8C07G14070,DM8C09G25430,DM8C10G00960,DM8C11G06490,DM8C12G09320,DM8sca63G00300
GO:0051604	protein maturation		0.02215	113	DM8C01G01820,DM8C01G06260,DM8C01G13110,DM8C01G22490,DM8C01G24310,DM8C01G27550,DM8C01G28790,DM8C01G28980,DM8C01G29320,DM8C01G31430,DM8C01G31820,DM8C01G35300,DM8C01G39700,DM8C01G41920,DM8C01G42320,DM8C01G47870,DM8C02G07590,DM8C02G12150,DM8C02G20000,DM8C02G20580,DM8C02G20590,DM8C02G20600,DM8C02G25720,DM8C02G27710,DM8C02G29260,DM8C02G30940,DM8C02G30970,DM8C03G00810,DM8C03G02270,DM8C03G10850,DM8C03G15…	0.02215	over	0.02866	over			254	93	79.53	254	112	98.71				DM8C01G13110,DM8C01G22490,DM8C01G24310,DM8C01G27550,DM8C01G28980,DM8C01G29320,DM8C01G31430,DM8C01G31820,DM8C01G35300,DM8C01G39700,DM8C01G41920,DM8C01G42320,DM8C01G47870,DM8C02G07590,DM8C02G12150,DM8C02G20000,DM8C02G20580,DM8C02G20590,DM8C02G20600,DM8C02G25720,DM8C02G27710,DM8C02G29260,DM8C02G30940,DM8C02G30970,DM8C03G00810,DM8C03G02270,DM8C03G15870,DM8C03G22980,DM8C03G29170,DM8C03G33350,DM8C03G33…	DM8C01G01820,DM8C01G06260,DM8C01G13110,DM8C01G22490,DM8C01G24310,DM8C01G27550,DM8C01G28790,DM8C01G28980,DM8C01G29320,DM8C01G31430,DM8C01G31820,DM8C01G35300,DM8C01G39700,DM8C01G41920,DM8C01G42320,DM8C01G47870,DM8C02G07590,DM8C02G12150,DM8C02G20000,DM8C02G20580,DM8C02G20590,DM8C02G20600,DM8C02G25720,DM8C02G27710,DM8C02G29260,DM8C02G30940,DM8C02G30970,DM8C03G00810,DM8C03G02270,DM8C03G10850,DM8C03G15…
GO:0072089	stem cell proliferation	0.03874	0.02218	3	DM8C01G43870,DM8C07G02770,DM8C08G01320	0.02218	over	0.03874	over	0.03102	over	3	3	0.94	3	3	1.17	3	3	1.05	DM8C01G43870,DM8C07G02770,DM8C08G01320	DM8C01G43870,DM8C07G02770,DM8C08G01320	DM8C01G43870,DM8C07G02770,DM8C08G01320
GO:0046503	glycerolipid catabolic process		0.02221	19	DM8C02G02420,DM8C02G16730,DM8C02G16740,DM8C02G16790,DM8C02G16800,DM8C02G16870,DM8C02G16880,DM8C02G16890,DM8C02G16920,DM8C02G16940,DM8C02G17240,DM8C02G17260,DM8C02G17270,DM8C02G17290,DM8C02G17300,DM8C02G34340,DM8C04G28700,DM8C10G27710,DM8C10G28070	0.02221	over	0.02962	over			37	16	11.58	37	19	14.38				DM8C02G02420,DM8C02G16740,DM8C02G16790,DM8C02G16800,DM8C02G16870,DM8C02G16880,DM8C02G16890,DM8C02G16920,DM8C02G16940,DM8C02G17240,DM8C02G17270,DM8C02G17300,DM8C02G34340,DM8C04G28700,DM8C10G27710,DM8C10G28070	DM8C02G02420,DM8C02G16730,DM8C02G16740,DM8C02G16790,DM8C02G16800,DM8C02G16870,DM8C02G16880,DM8C02G16890,DM8C02G16920,DM8C02G16940,DM8C02G17240,DM8C02G17260,DM8C02G17270,DM8C02G17290,DM8C02G17300,DM8C02G34340,DM8C04G28700,DM8C10G27710,DM8C10G28070
GO:0080162	endoplasmic reticulum to cytosol auxin transport	0.02223	0.005	6	DM8C02G05260,DM8C02G22540,DM8C02G31930,DM8C03G03160,DM8C04G19580,DM8C04G36840	0.02223	over	0.00829	over	0.005	over	7	5	2.19	7	6	2.72	7	6	2.46	DM8C02G05260,DM8C02G22540,DM8C02G31930,DM8C03G03160,DM8C04G19580	DM8C02G05260,DM8C02G22540,DM8C02G31930,DM8C03G03160,DM8C04G19580,DM8C04G36840	DM8C02G05260,DM8C02G22540,DM8C02G31930,DM8C03G03160,DM8C04G19580,DM8C04G36840
GO:0090376	seed trichome differentiation	0.02224	0.00418	9	DM8C01G13720,DM8C02G09550,DM8C02G30280,DM8C03G19650,DM8C03G29410,DM8C04G07030,DM8C05G04910,DM8C06G03940,DM8C06G27120	0.02224	over	0.00418	over	0.01367	over	12	7	3.76	12	9	4.66	12	8	4.22	DM8C01G13720,DM8C02G09550,DM8C02G30280,DM8C03G19650,DM8C04G07030,DM8C06G03940,DM8C06G27120	DM8C01G13720,DM8C02G09550,DM8C02G30280,DM8C03G19650,DM8C03G29410,DM8C04G07030,DM8C05G04910,DM8C06G03940,DM8C06G27120	DM8C01G13720,DM8C02G09550,DM8C02G30280,DM8C03G19650,DM8C04G07030,DM8C05G04910,DM8C06G03940,DM8C06G27120
GO:0042814	monopolar cell growth	0.03947	0.02231	3	DM8C01G31550,DM8C02G24600,DM8C02G30670	0.02231	over	0.03947	over	0.03854	over	3	3	0.94	3	3	1.17	3	3	1.05	DM8C01G31550,DM8C02G24600,DM8C02G30670	DM8C01G31550,DM8C02G24600,DM8C02G30670	DM8C01G31550,DM8C02G24600,DM8C02G30670
GO:0140418	effector-mediated modulation of host process by symbiont	0.04514	0.02232	2	DM8C02G12930,DM8C07G15040	0.02232	over	0.04514	over	0.03274	over	2	2	0.63	2	2	0.78	2	2	0.7	DM8C02G12930,DM8C07G15040	DM8C02G12930,DM8C07G15040	DM8C02G12930,DM8C07G15040
GO:0080127	fruit septum development	0.04348	0.02234	3	DM8C06G17870,DM8C08G00820,DM8C08G24430	0.02234	over	0.04348	over	0.03504	over	3	3	0.94	3	3	1.17	3	3	1.05	DM8C06G17870,DM8C08G00820,DM8C08G24430	DM8C06G17870,DM8C08G00820,DM8C08G24430	DM8C06G17870,DM8C08G00820,DM8C08G24430
GO:0071422	succinate transmembrane transport		0.02243	3	DM8C05G21580,DM8C10G22800,DM8C11G03340	0.02243	over			0.03291	over	3	3	0.94				3	3	1.05	DM8C05G21580,DM8C10G22800,DM8C11G03340		DM8C05G21580,DM8C10G22800,DM8C11G03340
GO:0016125	sterol metabolic process		0.02244	52	DM8C01G24820,DM8C01G27130,DM8C01G29520,DM8C01G35590,DM8C01G36820,DM8C01G44860,DM8C01G45820,DM8C01G47070,DM8C02G14260,DM8C02G24600,DM8C02G26140,DM8C02G30520,DM8C03G36720,DM8C04G23850,DM8C04G25770,DM8C04G30620,DM8C04G30930,DM8C04G32430,DM8C04G34480,DM8C04G34490,DM8C04G36790,DM8C05G15200,DM8C05G17430,DM8C06G03790,DM8C06G04690,DM8C06G18800,DM8C06G28980,DM8C06G31230,DM8C06G32720,DM8C07G14070,DM8C07G15…	0.02244	over	0.0239	over			102	44	31.94	102	50	39.64				DM8C01G24820,DM8C01G27130,DM8C01G29520,DM8C01G36820,DM8C01G44860,DM8C01G45820,DM8C01G47070,DM8C02G14260,DM8C02G24600,DM8C02G26140,DM8C02G30520,DM8C03G36720,DM8C04G23850,DM8C04G30620,DM8C04G30930,DM8C04G32430,DM8C04G34490,DM8C04G36790,DM8C05G15200,DM8C05G17430,DM8C06G03790,DM8C06G04690,DM8C06G18800,DM8C06G28980,DM8C06G31230,DM8C06G32720,DM8C07G14070,DM8C07G15470,DM8C07G17320,DM8C08G03210,DM8C08G04…	DM8C01G24820,DM8C01G27130,DM8C01G29520,DM8C01G35590,DM8C01G36820,DM8C01G44860,DM8C01G45820,DM8C01G47070,DM8C02G14260,DM8C02G24600,DM8C02G26140,DM8C02G30520,DM8C03G36720,DM8C04G25770,DM8C04G30620,DM8C04G30930,DM8C04G32430,DM8C04G34480,DM8C04G34490,DM8C04G36790,DM8C05G15200,DM8C05G17430,DM8C06G03790,DM8C06G04690,DM8C06G18800,DM8C06G28980,DM8C06G31230,DM8C06G32720,DM8C07G14070,DM8C07G15470,DM8C07G17…
GO:0051131	chaperone-mediated protein complex assembly		0.02253	9	DM8C07G27600,DM8C08G06980,DM8C08G25550,DM8C10G00990,DM8C10G12070,DM8C10G13310,DM8C12G09340,DM8C12G11380,DM8C12G21580	0.02253	over	0.0281	over			14	8	4.38	14	9	5.44				DM8C07G27600,DM8C08G06980,DM8C08G25550,DM8C10G00990,DM8C10G12070,DM8C12G09340,DM8C12G11380,DM8C12G21580	DM8C07G27600,DM8C08G06980,DM8C08G25550,DM8C10G00990,DM8C10G12070,DM8C10G13310,DM8C12G09340,DM8C12G11380,DM8C12G21580
GO:2000121	regulation of removal of superoxide radicals	0.04516	0.02299	3	DM8C07G13480,DM8C08G22980,DM8C12G03810	0.02299	over	0.04516	over	0.04516	over	3	3	0.94	3	3	1.17	3	3	1.05	DM8C07G13480,DM8C08G22980,DM8C12G03810	DM8C07G13480,DM8C08G22980,DM8C12G03810	DM8C07G13480,DM8C08G22980,DM8C12G03810
GO:0006633	fatty acid biosynthetic process	0.02302	0.00206	98	DM8C01G01990,DM8C01G02010,DM8C01G12700,DM8C01G17380,DM8C01G27510,DM8C01G36070,DM8C01G36820,DM8C01G37980,DM8C01G39450,DM8C01G40550,DM8C02G07670,DM8C02G09960,DM8C02G11800,DM8C02G13650,DM8C02G14480,DM8C02G25660,DM8C02G26870,DM8C02G28360,DM8C02G32530,DM8C02G32570,DM8C02G33510,DM8C03G06480,DM8C03G23880,DM8C03G29330,DM8C03G37520,DM8C04G04150,DM8C04G05490,DM8C04G08070,DM8C04G09530,DM8C04G11520,DM8C04G13…	0.02302	over	0.00206	over	0.02057	over	209	74	65.44	209	96	81.23	209	80	73.49	DM8C01G02010,DM8C01G12700,DM8C01G17380,DM8C01G27510,DM8C01G36820,DM8C01G37980,DM8C01G39450,DM8C01G40550,DM8C02G07670,DM8C02G11800,DM8C02G13650,DM8C02G14480,DM8C02G25660,DM8C02G26870,DM8C02G32570,DM8C02G33510,DM8C03G06480,DM8C03G23880,DM8C03G29330,DM8C03G37520,DM8C04G04150,DM8C04G05490,DM8C04G09530,DM8C04G11520,DM8C04G13750,DM8C05G03290,DM8C05G08730,DM8C05G25530,DM8C05G27380,DM8C05G27430,DM8C06G00…	DM8C01G01990,DM8C01G02010,DM8C01G12700,DM8C01G17380,DM8C01G27510,DM8C01G36070,DM8C01G36820,DM8C01G37980,DM8C01G39450,DM8C01G40550,DM8C02G07670,DM8C02G09960,DM8C02G11800,DM8C02G13650,DM8C02G14480,DM8C02G25660,DM8C02G26870,DM8C02G28360,DM8C02G32530,DM8C02G32570,DM8C02G33510,DM8C03G06480,DM8C03G23880,DM8C03G29330,DM8C03G37520,DM8C04G04150,DM8C04G05490,DM8C04G08070,DM8C04G09530,DM8C04G11520,DM8C04G13…	DM8C01G01990,DM8C01G02010,DM8C01G12700,DM8C01G17380,DM8C01G27510,DM8C01G36820,DM8C01G37980,DM8C01G40550,DM8C02G07670,DM8C02G09960,DM8C02G11800,DM8C02G13650,DM8C02G14480,DM8C02G25660,DM8C02G26870,DM8C02G32570,DM8C02G33510,DM8C03G06480,DM8C03G23880,DM8C03G29330,DM8C03G37520,DM8C04G04150,DM8C04G05490,DM8C04G09530,DM8C04G11520,DM8C04G13750,DM8C05G03290,DM8C05G08730,DM8C05G25130,DM8C05G25530,DM8C05G27…
GO:1902882	regulation of response to oxidative stress	0.03146	0.01005	15	DM8C04G21830,DM8C05G25150,DM8C07G00370,DM8C07G13480,DM8C08G01840,DM8C08G04330,DM8C08G22980,DM8C09G28190,DM8C09G28250,DM8C09G28260,DM8C10G13310,DM8C12G02610,DM8C12G03810,DM8C12G22870,DM8C12G28760	0.02373	over	0.01005	over	0.03146	over	24	12	7.51	24	15	9.33	24	13	8.44	DM8C05G25150,DM8C07G00370,DM8C07G13480,DM8C08G01840,DM8C08G04330,DM8C08G22980,DM8C09G28190,DM8C09G28250,DM8C09G28260,DM8C12G02610,DM8C12G03810,DM8C12G28760	DM8C04G21830,DM8C05G25150,DM8C07G00370,DM8C07G13480,DM8C08G01840,DM8C08G04330,DM8C08G22980,DM8C09G28190,DM8C09G28250,DM8C09G28260,DM8C10G13310,DM8C12G02610,DM8C12G03810,DM8C12G22870,DM8C12G28760	DM8C04G21830,DM8C05G25150,DM8C07G00370,DM8C07G13480,DM8C08G01840,DM8C08G04330,DM8C08G22980,DM8C09G28190,DM8C09G28250,DM8C09G28260,DM8C12G03810,DM8C12G22870,DM8C12G28760
GO:0010065	primary meristem tissue development	0.03129	0.00028	12	DM8C01G22830,DM8C03G15320,DM8C03G36830,DM8C04G18420,DM8C04G32160,DM8C05G22040,DM8C07G00070,DM8C07G11890,DM8C07G21240,DM8C07G24390,DM8C08G15280,DM8C09G18780	0.02394	over	0.00028	over	0.03129	over	17	8	5.32	17	12	6.61	17	10	5.98	DM8C01G22830,DM8C03G36830,DM8C04G18420,DM8C04G32160,DM8C07G11890,DM8C07G21240,DM8C08G15280,DM8C09G18780	DM8C01G22830,DM8C03G15320,DM8C03G36830,DM8C04G18420,DM8C04G32160,DM8C05G22040,DM8C07G00070,DM8C07G11890,DM8C07G21240,DM8C07G24390,DM8C08G15280,DM8C09G18780	DM8C01G22830,DM8C03G15320,DM8C03G36830,DM8C04G18420,DM8C04G32160,DM8C05G22040,DM8C07G11890,DM8C07G21240,DM8C08G15280,DM8C09G18780
GO:0002213	defense response to insect		0.02403	17	DM8C01G22500,DM8C02G11320,DM8C02G25660,DM8C02G31970,DM8C02G33960,DM8C03G00060,DM8C03G13900,DM8C03G25420,DM8C03G36280,DM8C05G23140,DM8C06G22720,DM8C06G22730,DM8C06G28940,DM8C06G33270,DM8C09G04170,DM8C09G24570,DM8C11G22300	0.02403	over			0.03695	over	33	16	10.33				33	17	11.6	DM8C01G22500,DM8C02G11320,DM8C02G25660,DM8C02G31970,DM8C03G00060,DM8C03G13900,DM8C03G25420,DM8C03G36280,DM8C05G23140,DM8C06G22720,DM8C06G22730,DM8C06G28940,DM8C06G33270,DM8C09G04170,DM8C09G24570,DM8C11G22300		DM8C01G22500,DM8C02G11320,DM8C02G25660,DM8C02G31970,DM8C02G33960,DM8C03G00060,DM8C03G13900,DM8C03G25420,DM8C03G36280,DM8C05G23140,DM8C06G22720,DM8C06G22730,DM8C06G28940,DM8C06G33270,DM8C09G04170,DM8C09G24570,DM8C11G22300
GO:0016567	protein ubiquitination	0.04085	0.01853	250	DM8C01G01380,DM8C01G01550,DM8C01G02490,DM8C01G02720,DM8C01G03230,DM8C01G03740,DM8C01G09080,DM8C01G13720,DM8C01G15100,DM8C01G19300,DM8C01G21690,DM8C01G22580,DM8C01G23190,DM8C01G25240,DM8C01G26950,DM8C01G27100,DM8C01G28420,DM8C01G29880,DM8C01G30960,DM8C01G31700,DM8C01G31850,DM8C01G32580,DM8C01G32870,DM8C01G42240,DM8C01G42290,DM8C01G43870,DM8C01G44250,DM8C01G44570,DM8C01G46020,DM8C01G48370,DM8C01G48…	0.02428	under	0.04085	under	0.01853	under	702	179	219.79	702	245	272.82	702	214	246.83	DM8C01G01380,DM8C01G01550,DM8C01G02490,DM8C01G02720,DM8C01G03230,DM8C01G13720,DM8C01G19300,DM8C01G21690,DM8C01G22580,DM8C01G23190,DM8C01G26950,DM8C01G27100,DM8C01G28420,DM8C01G31700,DM8C01G31850,DM8C01G32580,DM8C01G32870,DM8C01G42290,DM8C01G43870,DM8C01G44570,DM8C01G46020,DM8C01G48380,DM8C01G48690,DM8C02G02930,DM8C02G07190,DM8C02G09440,DM8C02G09550,DM8C02G11800,DM8C02G12710,DM8C02G14130,DM8C02G15…	DM8C01G01380,DM8C01G01550,DM8C01G02490,DM8C01G03230,DM8C01G03740,DM8C01G09080,DM8C01G13720,DM8C01G15100,DM8C01G19300,DM8C01G21690,DM8C01G22580,DM8C01G23190,DM8C01G25240,DM8C01G26950,DM8C01G27100,DM8C01G28420,DM8C01G29880,DM8C01G30960,DM8C01G31700,DM8C01G31850,DM8C01G32580,DM8C01G32870,DM8C01G42240,DM8C01G42290,DM8C01G43870,DM8C01G44250,DM8C01G44570,DM8C01G46020,DM8C01G48370,DM8C01G48380,DM8C01G48…	DM8C01G01380,DM8C01G01550,DM8C01G02490,DM8C01G03230,DM8C01G13720,DM8C01G19300,DM8C01G21690,DM8C01G22580,DM8C01G23190,DM8C01G25240,DM8C01G26950,DM8C01G27100,DM8C01G28420,DM8C01G29880,DM8C01G30960,DM8C01G31700,DM8C01G31850,DM8C01G32580,DM8C01G32870,DM8C01G42240,DM8C01G42290,DM8C01G43870,DM8C01G44250,DM8C01G44570,DM8C01G46020,DM8C01G48370,DM8C01G48380,DM8C01G48690,DM8C02G02930,DM8C02G06400,DM8C02G09…
GO:0033750	ribosome localization		0.0243	14	DM8C01G41130,DM8C01G41150,DM8C02G05600,DM8C02G11810,DM8C03G37810,DM8C04G27210,DM8C05G12120,DM8C06G10510,DM8C07G04010,DM8C08G20480,DM8C09G04780,DM8C11G24820,DM8C12G04400,DM8C12G05760	0.0243	over			0.03643	over	22	12	6.89				22	13	7.74	DM8C01G41130,DM8C01G41150,DM8C02G05600,DM8C02G11810,DM8C04G27210,DM8C05G12120,DM8C06G10510,DM8C07G04010,DM8C08G20480,DM8C11G24820,DM8C12G04400,DM8C12G05760		DM8C01G41130,DM8C01G41150,DM8C02G05600,DM8C02G11810,DM8C03G37810,DM8C04G27210,DM8C05G12120,DM8C06G10510,DM8C07G04010,DM8C08G20480,DM8C09G04780,DM8C11G24820,DM8C12G05760
GO:0071902	positive regulation of protein serine/threonine kinase activity		0.02434	14	DM8C01G20220,DM8C01G36200,DM8C01G40980,DM8C02G28230,DM8C03G20390,DM8C03G24750,DM8C03G34430,DM8C04G28040,DM8C06G32990,DM8C07G09360,DM8C07G26530,DM8C08G15340,DM8C11G20950,DM8C11G23940	0.02434	over	0.02507	over			29	11	9.08	29	14	11.27				DM8C01G20220,DM8C01G36200,DM8C01G40980,DM8C02G28230,DM8C03G20390,DM8C04G28040,DM8C06G32990,DM8C07G09360,DM8C07G26530,DM8C08G15340,DM8C11G20950	DM8C01G20220,DM8C01G36200,DM8C01G40980,DM8C02G28230,DM8C03G20390,DM8C03G24750,DM8C03G34430,DM8C04G28040,DM8C06G32990,DM8C07G09360,DM8C07G26530,DM8C08G15340,DM8C11G20950,DM8C11G23940
GO:0007167	enzyme-linked receptor protein signaling pathway	0.02443	0.00057	96	DM8C01G02910,DM8C01G06040,DM8C01G13140,DM8C01G20220,DM8C01G22830,DM8C01G24330,DM8C01G29440,DM8C01G30360,DM8C01G35090,DM8C01G35130,DM8C01G38040,DM8C01G40050,DM8C01G41520,DM8C01G48300,DM8C01G49060,DM8C02G02890,DM8C02G07510,DM8C02G07930,DM8C02G14590,DM8C02G16370,DM8C02G19530,DM8C02G20860,DM8C02G26850,DM8C02G28410,DM8C02G29850,DM8C02G29970,DM8C02G30160,DM8C03G02480,DM8C03G03330,DM8C03G17870,DM8C03G31…	0.02443	over	0.00057	over	0.00147	over	210	78	65.75	210	94	81.61	210	86	73.84	DM8C01G02910,DM8C01G06040,DM8C01G20220,DM8C01G22830,DM8C01G24330,DM8C01G29440,DM8C01G30360,DM8C01G35090,DM8C01G38040,DM8C01G40050,DM8C01G48300,DM8C02G07510,DM8C02G14590,DM8C02G16370,DM8C02G19530,DM8C02G26850,DM8C02G29850,DM8C02G29970,DM8C02G30160,DM8C03G02480,DM8C03G03330,DM8C03G31980,DM8C03G32360,DM8C03G35010,DM8C03G36230,DM8C03G36830,DM8C03G37360,DM8C03G37910,DM8C04G06870,DM8C04G08130,DM8C04G13…	DM8C01G02910,DM8C01G06040,DM8C01G13140,DM8C01G20220,DM8C01G22830,DM8C01G24330,DM8C01G29440,DM8C01G30360,DM8C01G35090,DM8C01G35130,DM8C01G38040,DM8C01G40050,DM8C01G41520,DM8C01G48300,DM8C01G49060,DM8C02G02890,DM8C02G07510,DM8C02G07930,DM8C02G14590,DM8C02G16370,DM8C02G19530,DM8C02G26850,DM8C02G28410,DM8C02G29850,DM8C02G29970,DM8C02G30160,DM8C03G02480,DM8C03G03330,DM8C03G17870,DM8C03G31980,DM8C03G32…	DM8C01G02910,DM8C01G06040,DM8C01G20220,DM8C01G22830,DM8C01G24330,DM8C01G29440,DM8C01G30360,DM8C01G35090,DM8C01G35130,DM8C01G38040,DM8C01G40050,DM8C01G41520,DM8C01G48300,DM8C02G02890,DM8C02G07510,DM8C02G14590,DM8C02G16370,DM8C02G19530,DM8C02G20860,DM8C02G26850,DM8C02G29850,DM8C02G29970,DM8C02G30160,DM8C03G02480,DM8C03G03330,DM8C03G17870,DM8C03G31980,DM8C03G32360,DM8C03G35010,DM8C03G36230,DM8C03G36…
GO:0097384	cellular lipid biosynthetic process	0.04926	0.02451	3	DM8C04G30620,DM8C06G18800,DM8C08G21990	0.02451	over	0.04926	over	0.02946	over	3	3	0.94	3	3	1.17	3	3	1.05	DM8C04G30620,DM8C06G18800,DM8C08G21990	DM8C04G30620,DM8C06G18800,DM8C08G21990	DM8C04G30620,DM8C06G18800,DM8C08G21990
GO:1904031	positive regulation of cyclin-dependent protein kinase activity		0.02315	7	DM8C01G36200,DM8C02G28230,DM8C04G28040,DM8C06G32990,DM8C07G09360,DM8C11G20950,DM8C12G05040	0.02461	over	0.02315	over			11	6	3.44	11	7	4.28				DM8C01G36200,DM8C02G28230,DM8C04G28040,DM8C06G32990,DM8C07G09360,DM8C11G20950	DM8C01G36200,DM8C02G28230,DM8C04G28040,DM8C06G32990,DM8C07G09360,DM8C11G20950,DM8C12G05040
GO:0008204	ergosterol metabolic process	0.04917	0.02464	3	DM8C04G30620,DM8C06G18800,DM8C08G21990	0.02464	over	0.04917	over	0.02936	over	3	3	0.94	3	3	1.17	3	3	1.05	DM8C04G30620,DM8C06G18800,DM8C08G21990	DM8C04G30620,DM8C06G18800,DM8C08G21990	DM8C04G30620,DM8C06G18800,DM8C08G21990
GO:0018195	peptidyl-arginine modification		0.0247	7	DM8C05G25150,DM8C06G17550,DM8C07G10770,DM8C08G15970,DM8C10G25870,DM8C12G04380,DM8C12G28760	0.0247	over					12	7	3.76							DM8C05G25150,DM8C06G17550,DM8C07G10770,DM8C08G15970,DM8C10G25870,DM8C12G04380,DM8C12G28760
GO:0090175	regulation of establishment of planar polarity	0.02489	0.02489	6	DM8C01G43870,DM8C03G28980,DM8C07G02770,DM8C08G04890,DM8C08G29860,DM8C09G21330	0.02489	over	0.02489	over	0.02489	over	7	6	2.19	7	6	2.72	7	6	2.46	DM8C01G43870,DM8C03G28980,DM8C07G02770,DM8C08G04890,DM8C08G29860,DM8C09G21330	DM8C01G43870,DM8C03G28980,DM8C07G02770,DM8C08G04890,DM8C08G29860,DM8C09G21330	DM8C01G43870,DM8C03G28980,DM8C07G02770,DM8C08G04890,DM8C08G29860,DM8C09G21330
GO:0007166	cell surface receptor signaling pathway		0.02491	105	DM8C01G02910,DM8C01G06040,DM8C01G20220,DM8C01G22830,DM8C01G24330,DM8C01G28890,DM8C01G29440,DM8C01G30360,DM8C01G35090,DM8C01G38040,DM8C01G40050,DM8C01G43870,DM8C01G48300,DM8C02G07510,DM8C02G14590,DM8C02G16370,DM8C02G19530,DM8C02G26850,DM8C02G29850,DM8C02G29970,DM8C02G30160,DM8C03G02270,DM8C03G02480,DM8C03G03330,DM8C03G03550,DM8C03G28980,DM8C03G31980,DM8C03G32360,DM8C03G34140,DM8C03G34150,DM8C03G35…	0.02491	over					316	105	98.94							DM8C01G02910,DM8C01G06040,DM8C01G20220,DM8C01G22830,DM8C01G24330,DM8C01G28890,DM8C01G29440,DM8C01G30360,DM8C01G35090,DM8C01G38040,DM8C01G40050,DM8C01G43870,DM8C01G48300,DM8C02G07510,DM8C02G14590,DM8C02G16370,DM8C02G19530,DM8C02G26850,DM8C02G29850,DM8C02G29970,DM8C02G30160,DM8C03G02270,DM8C03G02480,DM8C03G03330,DM8C03G03550,DM8C03G28980,DM8C03G31980,DM8C03G32360,DM8C03G34140,DM8C03G34150,DM8C03G35…
GO:0046395	carboxylic acid catabolic process		0.02498	103	DM8C01G03350,DM8C01G08620,DM8C01G17290,DM8C01G22980,DM8C01G23320,DM8C01G27090,DM8C01G29370,DM8C01G29380,DM8C01G29730,DM8C01G30540,DM8C01G31030,DM8C01G44620,DM8C01G45520,DM8C01G47220,DM8C02G08070,DM8C02G12150,DM8C02G14100,DM8C02G20610,DM8C02G26470,DM8C02G27040,DM8C02G30070,DM8C02G30080,DM8C02G32570,DM8C02G32710,DM8C03G05060,DM8C03G05090,DM8C03G05100,DM8C03G11830,DM8C03G11850,DM8C03G11860,DM8C03G18…	0.02498	over			0.03984	over	223	94	69.82				223	100	78.41	DM8C01G03350,DM8C01G08620,DM8C01G17290,DM8C01G22980,DM8C01G23320,DM8C01G27090,DM8C01G29370,DM8C01G29380,DM8C01G30540,DM8C01G31030,DM8C01G44620,DM8C01G47220,DM8C02G08070,DM8C02G12150,DM8C02G14100,DM8C02G20610,DM8C02G26470,DM8C02G27040,DM8C02G30070,DM8C02G30080,DM8C02G32570,DM8C02G32710,DM8C03G05060,DM8C03G05090,DM8C03G05100,DM8C03G11850,DM8C03G11860,DM8C03G18460,DM8C03G22290,DM8C03G37780,DM8C04G00…		DM8C01G03350,DM8C01G08620,DM8C01G17290,DM8C01G22980,DM8C01G23320,DM8C01G27090,DM8C01G29370,DM8C01G29380,DM8C01G29730,DM8C01G30540,DM8C01G31030,DM8C01G44620,DM8C01G45520,DM8C01G47220,DM8C02G08070,DM8C02G12150,DM8C02G14100,DM8C02G20610,DM8C02G26470,DM8C02G30070,DM8C02G30080,DM8C02G32570,DM8C02G32710,DM8C03G05060,DM8C03G05090,DM8C03G05100,DM8C03G11830,DM8C03G11850,DM8C03G11860,DM8C03G18460,DM8C03G22…
GO:0000723	telomere maintenance		0.0252	22	DM8C01G29550,DM8C01G43550,DM8C01G45760,DM8C02G00500,DM8C02G21430,DM8C03G29830,DM8C03G35350,DM8C04G07060,DM8C05G06240,DM8C05G10410,DM8C05G24570,DM8C05G25440,DM8C06G19880,DM8C06G31070,DM8C07G01160,DM8C07G18040,DM8C07G19610,DM8C08G27240,DM8C08G28460,DM8C09G13150,DM8C11G18000,DM8C11G23200	0.0252	over			0.03115	over	57	19	17.85				57	22	20.04	DM8C01G29550,DM8C01G43550,DM8C01G45760,DM8C02G21430,DM8C03G29830,DM8C04G07060,DM8C05G06240,DM8C05G10410,DM8C05G24570,DM8C05G25440,DM8C06G19880,DM8C06G31070,DM8C07G01160,DM8C07G18040,DM8C07G19610,DM8C08G28460,DM8C09G13150,DM8C11G18000,DM8C11G23200		DM8C01G29550,DM8C01G43550,DM8C01G45760,DM8C02G00500,DM8C02G21430,DM8C03G29830,DM8C03G35350,DM8C04G07060,DM8C05G06240,DM8C05G10410,DM8C05G24570,DM8C05G25440,DM8C06G19880,DM8C06G31070,DM8C07G01160,DM8C07G18040,DM8C07G19610,DM8C08G27240,DM8C08G28460,DM8C09G13150,DM8C11G18000,DM8C11G23200
GO:1905392	plant organ morphogenesis		0.02535	184	DM8C01G00100,DM8C01G01550,DM8C01G18040,DM8C01G21330,DM8C01G24830,DM8C01G24840,DM8C01G29170,DM8C01G29430,DM8C01G31550,DM8C01G41300,DM8C01G41980,DM8C01G46280,DM8C01G46670,DM8C01G48290,DM8C02G07400,DM8C02G09370,DM8C02G14070,DM8C02G16370,DM8C02G22540,DM8C02G23410,DM8C02G24490,DM8C02G24600,DM8C02G26610,DM8C02G26830,DM8C02G27350,DM8C02G29320,DM8C02G29820,DM8C02G32660,DM8C03G03270,DM8C03G06020,DM8C03G12…	0.02535	over					568	184	177.84							DM8C01G00100,DM8C01G01550,DM8C01G18040,DM8C01G21330,DM8C01G24830,DM8C01G24840,DM8C01G29170,DM8C01G29430,DM8C01G31550,DM8C01G41300,DM8C01G41980,DM8C01G46280,DM8C01G46670,DM8C01G48290,DM8C02G07400,DM8C02G09370,DM8C02G14070,DM8C02G16370,DM8C02G22540,DM8C02G23410,DM8C02G24490,DM8C02G24600,DM8C02G26610,DM8C02G26830,DM8C02G27350,DM8C02G29320,DM8C02G29820,DM8C02G32660,DM8C03G03270,DM8C03G06020,DM8C03G12…
GO:0060027	convergent extension involved in gastrulation	0.04962	0.02538	3	DM8C03G28980,DM8C08G04890,DM8C08G29860	0.02538	over	0.04962	over	0.02939	over	3	3	0.94	3	3	1.17	3	3	1.05	DM8C03G28980,DM8C08G04890,DM8C08G29860	DM8C03G28980,DM8C08G04890,DM8C08G29860	DM8C03G28980,DM8C08G04890,DM8C08G29860
GO:0019471	4-hydroxyproline metabolic process		0.02575	4	DM8C01G21330,DM8C02G23410,DM8C06G15610,DM8C11G09170	0.02575	over			0.04268	over	5	4	1.57				5	4	1.76	DM8C01G21330,DM8C02G23410,DM8C06G15610,DM8C11G09170		DM8C01G21330,DM8C02G23410,DM8C06G15610,DM8C11G09170
GO:0045861	negative regulation of proteolysis		0.00994	40	DM8C02G12710,DM8C02G26380,DM8C03G19220,DM8C03G19370,DM8C03G19460,DM8C03G19490,DM8C03G19520,DM8C03G21260,DM8C03G24420,DM8C03G24430,DM8C03G24440,DM8C03G24450,DM8C03G24460,DM8C03G24480,DM8C03G24500,DM8C03G24520,DM8C03G24530,DM8C03G24590,DM8C04G03270,DM8C04G23850,DM8C04G33020,DM8C04G33140,DM8C04G33150,DM8C04G33160,DM8C04G33180,DM8C06G27080,DM8C06G28500,DM8C08G01840,DM8C08G27350,DM8C09G13790,DM8C09G26…	0.02576	over	0.00994	over			72	30	22.54	72	38	27.98				DM8C02G12710,DM8C02G26380,DM8C03G19370,DM8C03G19460,DM8C03G19490,DM8C03G19520,DM8C03G21260,DM8C03G24420,DM8C03G24440,DM8C03G24450,DM8C03G24460,DM8C03G24480,DM8C03G24500,DM8C03G24520,DM8C03G24530,DM8C04G23850,DM8C04G33020,DM8C04G33150,DM8C04G33180,DM8C06G27080,DM8C06G28500,DM8C08G01840,DM8C08G27350,DM8C09G13790,DM8C09G26370,DM8C09G26380,DM8C09G26410,DM8C09G26420,DM8C09G26440,DM8C10G21440	DM8C02G12710,DM8C02G26380,DM8C03G19220,DM8C03G19370,DM8C03G19460,DM8C03G19490,DM8C03G19520,DM8C03G21260,DM8C03G24420,DM8C03G24430,DM8C03G24440,DM8C03G24450,DM8C03G24460,DM8C03G24480,DM8C03G24500,DM8C03G24520,DM8C03G24530,DM8C03G24590,DM8C04G03270,DM8C04G33020,DM8C04G33140,DM8C04G33150,DM8C04G33160,DM8C04G33180,DM8C06G27080,DM8C06G28500,DM8C08G01840,DM8C09G13790,DM8C09G26370,DM8C09G26380,DM8C09G26…
GO:0009078	pyruvate family amino acid metabolic process		0.02582	6	DM8C01G03350,DM8C03G37780,DM8C04G21420,DM8C05G09280,DM8C06G21910,DM8C07G08090	0.02582	over			0.04578	over	7	6	2.19				7	6	2.46	DM8C01G03350,DM8C03G37780,DM8C04G21420,DM8C05G09280,DM8C06G21910,DM8C07G08090		DM8C01G03350,DM8C03G37780,DM8C04G21420,DM8C05G09280,DM8C06G21910,DM8C07G08090
GO:0006244	pyrimidine nucleotide catabolic process		0.02583	4	DM8C01G34590,DM8C01G36940,DM8C04G34010,DM8C11G09590	0.02583	over			0.04162	over	4	4	1.25				4	4	1.41	DM8C01G34590,DM8C01G36940,DM8C04G34010,DM8C11G09590		DM8C01G34590,DM8C01G36940,DM8C04G34010,DM8C11G09590
GO:0001732	formation of cytoplasmic translation initiation complex		0.02603	7	DM8C01G27210,DM8C01G38590,DM8C03G04980,DM8C06G31000,DM8C09G02230,DM8C10G23570,DM8C11G10020	0.02603	over	0.04446	over			10	7	3.13	10	7	3.89				DM8C01G27210,DM8C01G38590,DM8C03G04980,DM8C06G31000,DM8C09G02230,DM8C10G23570,DM8C11G10020	DM8C01G27210,DM8C01G38590,DM8C03G04980,DM8C06G31000,DM8C09G02230,DM8C10G23570,DM8C11G10020
GO:1905328	plant septum development	0.04975	0.02607	3	DM8C06G17870,DM8C08G00820,DM8C08G24430	0.02607	over	0.04975	over	0.0393	over	3	3	0.94	3	3	1.17	3	3	1.05	DM8C06G17870,DM8C08G00820,DM8C08G24430	DM8C06G17870,DM8C08G00820,DM8C08G24430	DM8C06G17870,DM8C08G00820,DM8C08G24430
GO:0080142	regulation of salicylic acid biosynthetic process		0.0261	4	DM8C01G37180,DM8C03G34160,DM8C09G05010,DM8C12G18060	0.0261	over			0.04805	over	5	4	1.57				5	4	1.76	DM8C01G37180,DM8C03G34160,DM8C09G05010,DM8C12G18060		DM8C01G37180,DM8C03G34160,DM8C09G05010,DM8C12G18060
GO:0071705	nitrogen compound transport	0.02614	0.00722	463	DM8C01G01010,DM8C01G01030,DM8C01G01050,DM8C01G01070,DM8C01G01130,DM8C01G01140,DM8C01G02930,DM8C01G04880,DM8C01G05030,DM8C01G07480,DM8C01G09090,DM8C01G12450,DM8C01G12480,DM8C01G13850,DM8C01G14980,DM8C01G17770,DM8C01G19750,DM8C01G22360,DM8C01G22570,DM8C01G23340,DM8C01G23780,DM8C01G24350,DM8C01G25130,DM8C01G25460,DM8C01G27160,DM8C01G27500,DM8C01G28360,DM8C01G28470,DM8C01G28890,DM8C01G29390,DM8C01G29…	0.02614	over	0.00722	over	0.01415	over	1081	356	338.45	1081	440	420.12	1081	407	380.08	DM8C01G01010,DM8C01G01130,DM8C01G02930,DM8C01G04880,DM8C01G05030,DM8C01G07480,DM8C01G09090,DM8C01G14980,DM8C01G17770,DM8C01G19750,DM8C01G22570,DM8C01G23340,DM8C01G25460,DM8C01G27160,DM8C01G27500,DM8C01G28470,DM8C01G28890,DM8C01G30130,DM8C01G30260,DM8C01G30270,DM8C01G31220,DM8C01G33890,DM8C01G34930,DM8C01G36260,DM8C01G36820,DM8C01G37800,DM8C01G39700,DM8C01G39740,DM8C01G40450,DM8C01G41130,DM8C01G41…	DM8C01G01010,DM8C01G01030,DM8C01G01050,DM8C01G01070,DM8C01G01130,DM8C01G01140,DM8C01G02930,DM8C01G04880,DM8C01G05030,DM8C01G07480,DM8C01G09090,DM8C01G12450,DM8C01G12480,DM8C01G13850,DM8C01G14980,DM8C01G17770,DM8C01G19750,DM8C01G22360,DM8C01G22570,DM8C01G23340,DM8C01G23780,DM8C01G24350,DM8C01G25130,DM8C01G25460,DM8C01G27160,DM8C01G27500,DM8C01G28360,DM8C01G28470,DM8C01G28890,DM8C01G29390,DM8C01G30…	DM8C01G01010,DM8C01G01050,DM8C01G01130,DM8C01G02930,DM8C01G04880,DM8C01G05030,DM8C01G07480,DM8C01G09090,DM8C01G12450,DM8C01G13850,DM8C01G14980,DM8C01G17770,DM8C01G19750,DM8C01G22360,DM8C01G22570,DM8C01G23340,DM8C01G24350,DM8C01G25460,DM8C01G27160,DM8C01G27500,DM8C01G28360,DM8C01G28470,DM8C01G28890,DM8C01G29390,DM8C01G29650,DM8C01G30130,DM8C01G30260,DM8C01G30270,DM8C01G31220,DM8C01G33890,DM8C01G34…
GO:0042537	benzene-containing compound metabolic process	0.04846	0.01152	47	DM8C01G36820,DM8C01G37180,DM8C01G45470,DM8C02G15530,DM8C02G17670,DM8C03G05060,DM8C03G05090,DM8C03G05100,DM8C03G11830,DM8C03G11850,DM8C03G11860,DM8C03G11880,DM8C03G11900,DM8C03G20980,DM8C03G22290,DM8C03G33220,DM8C03G34160,DM8C04G08470,DM8C05G04520,DM8C05G07420,DM8C05G23170,DM8C05G27310,DM8C06G02490,DM8C06G20410,DM8C06G25810,DM8C07G22630,DM8C07G22670,DM8C08G02180,DM8C08G02200,DM8C08G02230,DM8C08G02…	0.02636	over	0.01152	over	0.04846	over	96	36	30.06	96	45	37.31	96	39	33.75	DM8C01G36820,DM8C01G37180,DM8C01G45470,DM8C02G15530,DM8C02G17670,DM8C03G05060,DM8C03G05090,DM8C03G05100,DM8C03G11850,DM8C03G11860,DM8C03G22290,DM8C03G33220,DM8C03G34160,DM8C04G08470,DM8C05G04520,DM8C05G07420,DM8C05G23170,DM8C05G27310,DM8C06G20410,DM8C07G22630,DM8C07G22670,DM8C08G02180,DM8C08G13070,DM8C09G00330,DM8C09G05010,DM8C09G32290,DM8C10G03090,DM8C10G04070,DM8C10G16610,DM8C10G21350,DM8C11G10…	DM8C01G36820,DM8C01G37180,DM8C01G45470,DM8C02G15530,DM8C02G17670,DM8C03G05060,DM8C03G05090,DM8C03G05100,DM8C03G11830,DM8C03G11850,DM8C03G11860,DM8C03G11880,DM8C03G11900,DM8C03G20980,DM8C03G22290,DM8C03G33220,DM8C03G34160,DM8C04G08470,DM8C05G04520,DM8C05G07420,DM8C05G23170,DM8C05G27310,DM8C06G02490,DM8C06G20410,DM8C06G25810,DM8C07G22630,DM8C07G22670,DM8C08G02180,DM8C08G02200,DM8C08G02230,DM8C08G13…	DM8C01G36820,DM8C01G37180,DM8C01G45470,DM8C02G15530,DM8C02G17670,DM8C03G05060,DM8C03G05090,DM8C03G05100,DM8C03G11830,DM8C03G11850,DM8C03G11860,DM8C03G22290,DM8C03G33220,DM8C03G34160,DM8C04G08470,DM8C05G04520,DM8C05G07420,DM8C05G23170,DM8C05G27310,DM8C06G20410,DM8C06G25810,DM8C07G22630,DM8C08G02180,DM8C08G02250,DM8C08G13070,DM8C09G00330,DM8C09G05010,DM8C09G32290,DM8C10G03090,DM8C10G04070,DM8C10G14…
GO:0010201	response to continuous far red light stimulus by the high-irradiance response system	0.03575	0.02671	4	DM8C01G02830,DM8C06G29010,DM8C10G11360,DM8C11G22450	0.02671	over	0.03575	over	0.03575	over	4	4	1.25	4	4	1.55	4	4	1.41	DM8C01G02830,DM8C06G29010,DM8C10G11360,DM8C11G22450	DM8C01G02830,DM8C06G29010,DM8C10G11360,DM8C11G22450	DM8C01G02830,DM8C06G29010,DM8C10G11360,DM8C11G22450
GO:0051489	regulation of filopodium assembly		0.00275	4	DM8C01G35120,DM8C07G25530,DM8C12G08190,DM8C12G08210	0.02692	over			0.00275	over	4	3	1.25				4	4	1.41	DM8C07G25530,DM8C12G08190,DM8C12G08210		DM8C01G35120,DM8C07G25530,DM8C12G08190,DM8C12G08210
GO:0015790	UDP-xylose transmembrane transport		0.027	3	DM8C06G06130,DM8C06G32290,DM8C11G23040	0.027	over			0.03877	over	3	3	0.94				3	3	1.05	DM8C06G06130,DM8C06G32290,DM8C11G23040		DM8C06G06130,DM8C06G32290,DM8C11G23040
GO:0016129	phytosteroid biosynthetic process		0.01525	27	DM8C01G03760,DM8C01G27130,DM8C01G44860,DM8C02G24600,DM8C02G30520,DM8C03G36720,DM8C04G01980,DM8C04G25770,DM8C04G30620,DM8C04G32430,DM8C04G34480,DM8C04G34490,DM8C05G15200,DM8C06G04690,DM8C06G18800,DM8C06G28980,DM8C07G14070,DM8C07G22450,DM8C08G03210,DM8C08G04160,DM8C08G04180,DM8C08G04220,DM8C08G20410,DM8C08G21990,DM8C09G00530,DM8C10G03370,DM8C10G29620	0.02701	over	0.01525	over			45	22	14.09	45	26	17.49				DM8C01G03760,DM8C01G27130,DM8C01G44860,DM8C02G24600,DM8C02G30520,DM8C03G36720,DM8C04G30620,DM8C04G32430,DM8C04G34490,DM8C05G15200,DM8C06G04690,DM8C06G18800,DM8C06G28980,DM8C07G14070,DM8C08G03210,DM8C08G04160,DM8C08G04180,DM8C08G20410,DM8C08G21990,DM8C09G00530,DM8C10G03370,DM8C10G29620	DM8C01G03760,DM8C01G27130,DM8C01G44860,DM8C02G24600,DM8C02G30520,DM8C03G36720,DM8C04G01980,DM8C04G25770,DM8C04G30620,DM8C04G32430,DM8C04G34480,DM8C04G34490,DM8C05G15200,DM8C06G04690,DM8C06G18800,DM8C06G28980,DM8C07G14070,DM8C07G22450,DM8C08G03210,DM8C08G04160,DM8C08G04180,DM8C08G04220,DM8C08G20410,DM8C08G21990,DM8C09G00530,DM8C10G29620
GO:0009939	positive regulation of gibberellic acid mediated signaling pathway		0.0271	6	DM8C01G44010,DM8C01G45060,DM8C06G00750,DM8C06G31220,DM8C09G22920,DM8C09G25110	0.0271	over					11	6	3.44							DM8C01G44010,DM8C01G45060,DM8C06G00750,DM8C06G31220,DM8C09G22920,DM8C09G25110
GO:1990937	xylan acetylation		0.02718	5	DM8C01G16650,DM8C02G14790,DM8C03G13840,DM8C05G22980,DM8C06G10170	0.02718	over			0.04965	over	8	5	2.5				8	5	2.81	DM8C01G16650,DM8C02G14790,DM8C03G13840,DM8C05G22980,DM8C06G10170		DM8C01G16650,DM8C02G14790,DM8C03G13840,DM8C05G22980,DM8C06G10170
GO:0000338	protein deneddylation	0.02727	0.00132	10	DM8C01G05050,DM8C01G28490,DM8C01G29930,DM8C02G33830,DM8C04G33920,DM8C06G28060,DM8C10G00750,DM8C10G26400,DM8C11G09810,DM8C11G18710	0.02727	over	0.00275	over	0.00132	over	14	8	4.38	14	10	5.44	14	10	4.92	DM8C01G05050,DM8C01G29930,DM8C02G33830,DM8C06G28060,DM8C10G00750,DM8C10G26400,DM8C11G09810,DM8C11G18710	DM8C01G05050,DM8C01G28490,DM8C01G29930,DM8C02G33830,DM8C04G33920,DM8C06G28060,DM8C10G00750,DM8C10G26400,DM8C11G09810,DM8C11G18710	DM8C01G05050,DM8C01G28490,DM8C01G29930,DM8C02G33830,DM8C04G33920,DM8C06G28060,DM8C10G00750,DM8C10G26400,DM8C11G09810,DM8C11G18710
GO:0080112	seed growth	0.04082	0.02744	14	DM8C03G37190,DM8C05G02710,DM8C05G25400,DM8C06G01020,DM8C06G03890,DM8C06G18370,DM8C06G25690,DM8C06G31160,DM8C07G00270,DM8C08G13010,DM8C08G22860,DM8C10G26180,DM8C10G29660,DM8C12G21020	0.02744	over	0.03034	over	0.04082	over	26	12	8.14	26	14	10.1	26	13	9.14	DM8C03G37190,DM8C05G02710,DM8C05G25400,DM8C06G01020,DM8C06G03890,DM8C06G25690,DM8C06G31160,DM8C07G00270,DM8C08G13010,DM8C08G22860,DM8C10G26180,DM8C10G29660	DM8C03G37190,DM8C05G02710,DM8C05G25400,DM8C06G01020,DM8C06G03890,DM8C06G18370,DM8C06G25690,DM8C06G31160,DM8C07G00270,DM8C08G13010,DM8C08G22860,DM8C10G26180,DM8C10G29660,DM8C12G21020	DM8C03G37190,DM8C05G02710,DM8C05G25400,DM8C06G01020,DM8C06G03890,DM8C06G18370,DM8C06G25690,DM8C06G31160,DM8C07G00270,DM8C08G13010,DM8C08G22860,DM8C10G26180,DM8C10G29660
GO:0000054	ribosomal subunit export from nucleus		0.02758	14	DM8C01G41130,DM8C01G41150,DM8C02G05600,DM8C02G11810,DM8C03G37810,DM8C04G27210,DM8C05G12120,DM8C06G10510,DM8C07G04010,DM8C08G20480,DM8C09G04780,DM8C11G24820,DM8C12G04400,DM8C12G05760	0.02758	over			0.03125	over	22	12	6.89				22	13	7.74	DM8C01G41130,DM8C01G41150,DM8C02G05600,DM8C02G11810,DM8C04G27210,DM8C05G12120,DM8C06G10510,DM8C07G04010,DM8C08G20480,DM8C11G24820,DM8C12G04400,DM8C12G05760		DM8C01G41130,DM8C01G41150,DM8C02G05600,DM8C02G11810,DM8C03G37810,DM8C04G27210,DM8C05G12120,DM8C06G10510,DM8C07G04010,DM8C08G20480,DM8C09G04780,DM8C11G24820,DM8C12G05760
GO:0034285	response to disaccharide	0.0276	0.00798	54	DM8C01G19410,DM8C01G20580,DM8C01G22690,DM8C01G31210,DM8C01G33450,DM8C01G44290,DM8C01G46650,DM8C01G49100,DM8C02G07800,DM8C02G09230,DM8C02G16810,DM8C02G16820,DM8C02G17800,DM8C02G23760,DM8C02G26050,DM8C02G26530,DM8C03G03610,DM8C03G30780,DM8C03G32690,DM8C03G37810,DM8C04G24350,DM8C04G36660,DM8C05G04150,DM8C05G06100,DM8C05G11380,DM8C05G23200,DM8C06G00170,DM8C06G00350,DM8C06G04260,DM8C06G16760,DM8C06G24…	0.0276	over	0.01255	over	0.00798	over	98	41	30.68	98	51	38.09	98	49	34.46	DM8C01G19410,DM8C01G20580,DM8C01G22690,DM8C01G44290,DM8C01G46650,DM8C01G49100,DM8C02G09230,DM8C02G16810,DM8C02G16820,DM8C02G17800,DM8C02G26050,DM8C03G30780,DM8C04G24350,DM8C04G36660,DM8C05G04150,DM8C05G06100,DM8C05G23200,DM8C06G00170,DM8C06G00350,DM8C06G04260,DM8C06G16760,DM8C06G24220,DM8C06G25540,DM8C07G03470,DM8C07G13790,DM8C07G13800,DM8C08G04230,DM8C08G13850,DM8C09G03640,DM8C09G28950,DM8C09G32…	DM8C01G19410,DM8C01G20580,DM8C01G22690,DM8C01G31210,DM8C01G33450,DM8C01G44290,DM8C01G46650,DM8C01G49100,DM8C02G07800,DM8C02G09230,DM8C02G16820,DM8C02G17800,DM8C02G23760,DM8C02G26050,DM8C02G26530,DM8C03G03610,DM8C03G30780,DM8C03G32690,DM8C03G37810,DM8C04G24350,DM8C04G36660,DM8C05G04150,DM8C05G06100,DM8C05G11380,DM8C05G23200,DM8C06G00170,DM8C06G00350,DM8C06G04260,DM8C06G16760,DM8C06G24220,DM8C06G25…	DM8C01G19410,DM8C01G20580,DM8C01G22690,DM8C01G31210,DM8C01G44290,DM8C01G46650,DM8C01G49100,DM8C02G09230,DM8C02G16810,DM8C02G16820,DM8C02G17800,DM8C02G23760,DM8C02G26050,DM8C03G30780,DM8C03G32690,DM8C03G37810,DM8C04G24350,DM8C04G36660,DM8C05G04150,DM8C05G06100,DM8C05G11380,DM8C05G23200,DM8C06G00170,DM8C06G00350,DM8C06G04260,DM8C06G16760,DM8C06G24220,DM8C06G25540,DM8C07G03470,DM8C07G13790,DM8C07G13…
GO:0019692	deoxyribose phosphate metabolic process	0.02775	0.01023	7	DM8C01G34590,DM8C01G36940,DM8C03G05410,DM8C03G10310,DM8C04G34010,DM8C07G16360,DM8C11G09590	0.02775	over	0.01978	over	0.01023	over	9	6	2.82	9	7	3.5	9	7	3.16	DM8C01G34590,DM8C01G36940,DM8C03G05410,DM8C03G10310,DM8C04G34010,DM8C11G09590	DM8C01G34590,DM8C01G36940,DM8C03G05410,DM8C03G10310,DM8C04G34010,DM8C07G16360,DM8C11G09590	DM8C01G34590,DM8C01G36940,DM8C03G05410,DM8C03G10310,DM8C04G34010,DM8C07G16360,DM8C11G09590
GO:0072524	pyridine-containing compound metabolic process	0.02832	0.00399	44	DM8C01G00940,DM8C01G02300,DM8C01G07360,DM8C01G13460,DM8C01G28930,DM8C01G47820,DM8C02G19130,DM8C02G33730,DM8C03G15090,DM8C03G22660,DM8C03G22680,DM8C03G23880,DM8C03G26300,DM8C04G02380,DM8C04G04380,DM8C04G35270,DM8C05G01010,DM8C05G02060,DM8C05G04080,DM8C05G04600,DM8C05G21140,DM8C06G13790,DM8C06G31800,DM8C07G15280,DM8C07G15690,DM8C07G18920,DM8C07G19450,DM8C07G27700,DM8C07G28500,DM8C07G28510,DM8C08G14…	0.02832	over	0.00783	over	0.00399	over	84	34	26.3	84	43	32.65	84	41	29.53	DM8C01G00940,DM8C01G02300,DM8C01G13460,DM8C01G28930,DM8C01G47820,DM8C02G19130,DM8C03G15090,DM8C03G22660,DM8C03G22680,DM8C03G23880,DM8C04G02380,DM8C04G04380,DM8C04G35270,DM8C05G01010,DM8C05G02060,DM8C05G04080,DM8C05G04600,DM8C05G21140,DM8C07G15280,DM8C07G15690,DM8C07G18920,DM8C07G19450,DM8C07G28500,DM8C07G28510,DM8C08G14550,DM8C08G23080,DM8C09G04000,DM8C09G27110,DM8C10G07370,DM8C10G24760,DM8C11G04…	DM8C01G00940,DM8C01G02300,DM8C01G07360,DM8C01G13460,DM8C01G28930,DM8C01G47820,DM8C02G19130,DM8C02G33730,DM8C03G15090,DM8C03G22660,DM8C03G22680,DM8C03G23880,DM8C03G26300,DM8C04G02380,DM8C04G04380,DM8C04G35270,DM8C05G01010,DM8C05G02060,DM8C05G04080,DM8C05G04600,DM8C05G21140,DM8C06G13790,DM8C07G15280,DM8C07G15690,DM8C07G18920,DM8C07G19450,DM8C07G27700,DM8C07G28500,DM8C07G28510,DM8C08G14550,DM8C08G14…	DM8C01G00940,DM8C01G02300,DM8C01G07360,DM8C01G13460,DM8C01G28930,DM8C01G47820,DM8C02G19130,DM8C02G33730,DM8C03G15090,DM8C03G22660,DM8C03G22680,DM8C03G23880,DM8C03G26300,DM8C04G02380,DM8C04G04380,DM8C04G35270,DM8C05G01010,DM8C05G02060,DM8C05G04080,DM8C05G04600,DM8C05G21140,DM8C06G31800,DM8C07G15280,DM8C07G15690,DM8C07G18920,DM8C07G19450,DM8C07G27700,DM8C07G28500,DM8C07G28510,DM8C08G14550,DM8C08G14…
GO:0043413	macromolecule glycosylation		0.02836	62	DM8C01G31800,DM8C01G46100,DM8C01G49070,DM8C01G49210,DM8C02G14070,DM8C02G26050,DM8C02G34450,DM8C03G02870,DM8C03G12810,DM8C03G13420,DM8C03G19640,DM8C03G28130,DM8C03G37890,DM8C04G00340,DM8C04G02410,DM8C04G04280,DM8C04G10240,DM8C04G10330,DM8C04G23850,DM8C04G36630,DM8C05G00370,DM8C05G01050,DM8C05G04880,DM8C05G06670,DM8C05G10920,DM8C05G19350,DM8C05G23630,DM8C05G23900,DM8C05G23960,DM8C05G27270,DM8C06G09…	0.02836	over			0.04052	under	169	53	52.91				169	59	59.42	DM8C01G31800,DM8C01G46100,DM8C01G49070,DM8C01G49210,DM8C02G14070,DM8C02G26050,DM8C02G34450,DM8C03G02870,DM8C03G12810,DM8C03G13420,DM8C03G19640,DM8C03G28130,DM8C03G37890,DM8C04G00340,DM8C04G02410,DM8C04G04280,DM8C04G10240,DM8C04G10330,DM8C04G23850,DM8C04G36630,DM8C05G00370,DM8C05G01050,DM8C05G10920,DM8C05G19350,DM8C05G23630,DM8C05G23900,DM8C05G23960,DM8C05G27270,DM8C06G09690,DM8C06G16760,DM8C06G18…		DM8C01G31800,DM8C01G46100,DM8C01G49070,DM8C01G49210,DM8C02G14070,DM8C02G26050,DM8C02G34450,DM8C03G02870,DM8C03G12810,DM8C03G19640,DM8C03G28130,DM8C03G37890,DM8C04G00340,DM8C04G02410,DM8C04G04280,DM8C04G10240,DM8C04G23850,DM8C04G36630,DM8C05G00370,DM8C05G01050,DM8C05G04880,DM8C05G06670,DM8C05G10920,DM8C05G19350,DM8C05G23630,DM8C05G23900,DM8C05G23960,DM8C05G27270,DM8C06G09690,DM8C06G16760,DM8C06G18…
GO:0046928	regulation of neurotransmitter secretion		0.02865	5	DM8C01G02960,DM8C08G04330,DM8C09G28190,DM8C09G28250,DM8C09G28260	0.02865	over					7	5	2.19							DM8C01G02960,DM8C08G04330,DM8C09G28190,DM8C09G28250,DM8C09G28260
GO:0009257	10-formyltetrahydrofolate biosynthetic process		0.02872	3	DM8C01G01830,DM8C01G46590,DM8C01G46600	0.02872	over					3	3	0.94							DM8C01G01830,DM8C01G46590,DM8C01G46600
GO:0033319	UDP-D-xylose metabolic process		0.02878	3	DM8C04G06750,DM8C09G23820,DM8C11G20560	0.02878	over			0.04317	over	3	3	0.94				3	3	1.05	DM8C04G06750,DM8C09G23820,DM8C11G20560		DM8C04G06750,DM8C09G23820,DM8C11G20560
GO:0019438	aromatic compound biosynthetic process	0.02912	0.00576	1207	DM8C01G00100,DM8C01G00180,DM8C01G00480,DM8C01G00700,DM8C01G00790,DM8C01G01830,DM8C01G02240,DM8C01G02340,DM8C01G02830,DM8C01G03120,DM8C01G03260,DM8C01G03270,DM8C01G03690,DM8C01G03730,DM8C01G03750,DM8C01G04380,DM8C01G05050,DM8C01G05320,DM8C01G05440,DM8C01G06030,DM8C01G06040,DM8C01G06940,DM8C01G07480,DM8C01G07650,DM8C01G12700,DM8C01G13460,DM8C01G14960,DM8C01G16380,DM8C01G17000,DM8C01G17370,DM8C01G17…	0.02912	under	0.00576	under	0.00725	over	2990	926	936.15	2990	1160	1162.03	2990	1064	1051.3	DM8C01G00100,DM8C01G00180,DM8C01G00480,DM8C01G00700,DM8C01G00790,DM8C01G01830,DM8C01G02340,DM8C01G02830,DM8C01G03260,DM8C01G03270,DM8C01G03690,DM8C01G03730,DM8C01G03750,DM8C01G04380,DM8C01G05050,DM8C01G06030,DM8C01G06040,DM8C01G06940,DM8C01G07480,DM8C01G12700,DM8C01G13460,DM8C01G14960,DM8C01G16380,DM8C01G17000,DM8C01G17370,DM8C01G17380,DM8C01G20230,DM8C01G20350,DM8C01G20520,DM8C01G20800,DM8C01G22…	DM8C01G00100,DM8C01G00180,DM8C01G00480,DM8C01G00700,DM8C01G00790,DM8C01G01830,DM8C01G02240,DM8C01G02340,DM8C01G02830,DM8C01G03120,DM8C01G03260,DM8C01G03270,DM8C01G03690,DM8C01G03730,DM8C01G03750,DM8C01G04380,DM8C01G05050,DM8C01G05320,DM8C01G05440,DM8C01G06030,DM8C01G06040,DM8C01G06940,DM8C01G07480,DM8C01G07650,DM8C01G12700,DM8C01G13460,DM8C01G14960,DM8C01G16380,DM8C01G17000,DM8C01G17370,DM8C01G17…	DM8C01G00100,DM8C01G00180,DM8C01G00480,DM8C01G00700,DM8C01G00790,DM8C01G01830,DM8C01G02240,DM8C01G02340,DM8C01G02830,DM8C01G03260,DM8C01G03270,DM8C01G03690,DM8C01G03730,DM8C01G03750,DM8C01G04380,DM8C01G05050,DM8C01G05320,DM8C01G06030,DM8C01G06040,DM8C01G06940,DM8C01G07480,DM8C01G12700,DM8C01G13460,DM8C01G14960,DM8C01G16380,DM8C01G17000,DM8C01G17370,DM8C01G17380,DM8C01G17980,DM8C01G18570,DM8C01G19…
GO:0015669	gas transport		0.02917	3	DM8C03G11720,DM8C08G17590,DM8C08G17610	0.02917	over			0.04344	over	3	3	0.94				3	3	1.05	DM8C03G11720,DM8C08G17590,DM8C08G17610		DM8C03G11720,DM8C08G17590,DM8C08G17610
GO:0006734	NADH metabolic process		0.02941	5	DM8C01G28930,DM8C02G19130,DM8C07G19450,DM8C09G27110,DM8C11G04880	0.02941	over					9	5	2.82							DM8C01G28930,DM8C02G19130,DM8C07G19450,DM8C09G27110,DM8C11G04880
GO:0000375	RNA splicing, via transesterification reactions		0.02682	79	DM8C01G04790,DM8C01G05440,DM8C01G20720,DM8C01G30240,DM8C01G30960,DM8C01G39440,DM8C01G39670,DM8C01G46760,DM8C02G06760,DM8C02G13440,DM8C02G21060,DM8C02G24090,DM8C02G26160,DM8C02G31510,DM8C03G02130,DM8C03G03810,DM8C03G26860,DM8C03G32740,DM8C03G34370,DM8C03G34390,DM8C03G35620,DM8C04G01960,DM8C04G10720,DM8C04G25440,DM8C04G28260,DM8C04G33690,DM8C05G08060,DM8C05G12570,DM8C05G25960,DM8C06G00760,DM8C06G08…	0.02981	under	0.02682	under			239	56	74.83	239	74	92.88				DM8C01G39440,DM8C01G39670,DM8C02G06760,DM8C02G21060,DM8C02G31510,DM8C03G02130,DM8C03G03810,DM8C03G26860,DM8C03G32740,DM8C03G34370,DM8C03G34390,DM8C03G35620,DM8C04G10720,DM8C04G25440,DM8C05G08060,DM8C05G25960,DM8C06G00760,DM8C06G13770,DM8C06G19150,DM8C06G19940,DM8C06G20680,DM8C06G28610,DM8C06G28860,DM8C06G32160,DM8C06G33660,DM8C06G33950,DM8C07G04900,DM8C07G06480,DM8C07G09020,DM8C07G14890,DM8C07G27…	DM8C01G04790,DM8C01G05440,DM8C01G20720,DM8C01G30240,DM8C01G30960,DM8C01G39440,DM8C01G39670,DM8C01G46760,DM8C02G06760,DM8C02G13440,DM8C02G21060,DM8C02G24090,DM8C02G26160,DM8C02G31510,DM8C03G02130,DM8C03G26860,DM8C03G32740,DM8C03G34370,DM8C03G34390,DM8C03G35620,DM8C04G01960,DM8C04G10720,DM8C04G25440,DM8C04G28260,DM8C04G33690,DM8C05G08060,DM8C05G12570,DM8C05G25960,DM8C06G00760,DM8C06G08940,DM8C06G13…
GO:0009413	response to flooding		0.02986	3	DM8C07G13790,DM8C07G13800,DM8C12G03720	0.02986	over			0.04363	over	3	3	0.94				3	3	1.05	DM8C07G13790,DM8C07G13800,DM8C12G03720		DM8C07G13790,DM8C07G13800,DM8C12G03720
GO:0033262	regulation of nuclear cell cycle DNA replication		0.02994	3	DM8C04G04160,DM8C08G24060,DM8C09G16850	0.02994	over			0.05	over	3	3	0.94				3	3	1.05	DM8C04G04160,DM8C08G24060,DM8C09G16850		DM8C04G04160,DM8C08G24060,DM8C09G16850
GO:0006086	acetyl-CoA biosynthetic process from pyruvate		0.03013	9	DM8C03G20750,DM8C04G04150,DM8C05G06850,DM8C05G23610,DM8C07G02310,DM8C07G14110,DM8C08G07420,DM8C11G05320,DM8C11G09870	0.03013	over			0.04664	over	11	9	3.44				11	9	3.87	DM8C03G20750,DM8C04G04150,DM8C05G06850,DM8C05G23610,DM8C07G02310,DM8C07G14110,DM8C08G07420,DM8C11G05320,DM8C11G09870		DM8C03G20750,DM8C04G04150,DM8C05G06850,DM8C05G23610,DM8C07G02310,DM8C07G14110,DM8C08G07420,DM8C11G05320,DM8C11G09870
GO:0043648	dicarboxylic acid metabolic process	0.03035	0.0048	54	DM8C01G01830,DM8C01G03310,DM8C01G20590,DM8C01G21660,DM8C01G28930,DM8C01G30620,DM8C01G31030,DM8C01G35060,DM8C01G46590,DM8C01G46600,DM8C02G01260,DM8C02G23650,DM8C02G26960,DM8C02G30070,DM8C02G30080,DM8C02G31220,DM8C03G06220,DM8C03G17700,DM8C03G18460,DM8C03G26300,DM8C04G28970,DM8C04G30240,DM8C05G04600,DM8C05G20050,DM8C05G24580,DM8C05G24960,DM8C06G13270,DM8C06G28210,DM8C06G34320,DM8C07G08090,DM8C07G14…	0.03035	over	0.0048	over	0.01144	over	94	43	29.43	94	54	36.53	94	48	33.05	DM8C01G01830,DM8C01G20590,DM8C01G21660,DM8C01G28930,DM8C01G30620,DM8C01G31030,DM8C01G35060,DM8C01G46590,DM8C01G46600,DM8C02G01260,DM8C02G30070,DM8C02G30080,DM8C02G31220,DM8C03G17700,DM8C03G18460,DM8C04G30240,DM8C05G04600,DM8C05G24580,DM8C05G24960,DM8C06G13270,DM8C06G28210,DM8C06G34320,DM8C07G08090,DM8C07G14480,DM8C07G23830,DM8C08G06290,DM8C08G07950,DM8C08G10810,DM8C08G14020,DM8C09G06780,DM8C09G27…	DM8C01G01830,DM8C01G03310,DM8C01G20590,DM8C01G21660,DM8C01G28930,DM8C01G30620,DM8C01G31030,DM8C01G35060,DM8C01G46590,DM8C01G46600,DM8C02G01260,DM8C02G23650,DM8C02G26960,DM8C02G30070,DM8C02G30080,DM8C02G31220,DM8C03G06220,DM8C03G17700,DM8C03G18460,DM8C03G26300,DM8C04G28970,DM8C04G30240,DM8C05G04600,DM8C05G20050,DM8C05G24580,DM8C05G24960,DM8C06G13270,DM8C06G28210,DM8C06G34320,DM8C07G08090,DM8C07G14…	DM8C01G01830,DM8C01G03310,DM8C01G21660,DM8C01G28930,DM8C01G30620,DM8C01G31030,DM8C01G35060,DM8C01G46590,DM8C01G46600,DM8C02G01260,DM8C02G23650,DM8C02G30070,DM8C02G30080,DM8C02G31220,DM8C03G06220,DM8C03G17700,DM8C03G18460,DM8C03G26300,DM8C04G30240,DM8C05G04600,DM8C05G24580,DM8C05G24960,DM8C06G13270,DM8C06G28210,DM8C06G34320,DM8C07G08090,DM8C07G14480,DM8C07G23830,DM8C08G06290,DM8C08G07950,DM8C08G10…
GO:0051709	regulation of killing of cells of another organism		0.03046	2	DM8C02G12930,DM8C07G15040	0.03046	over					2	2	0.63							DM8C02G12930,DM8C07G15040
GO:0072334	UDP-galactose transmembrane transport		0.03048	4	DM8C04G23020,DM8C05G06170,DM8C06G17180,DM8C12G26180	0.03048	over			0.04752	over	5	4	1.57				5	4	1.76	DM8C04G23020,DM8C05G06170,DM8C06G17180,DM8C12G26180		DM8C04G23020,DM8C05G06170,DM8C06G17180,DM8C12G26180
GO:0032350	regulation of hormone metabolic process		0.03054	24	DM8C01G00100,DM8C01G03760,DM8C01G37180,DM8C01G37800,DM8C02G08070,DM8C02G11800,DM8C02G15530,DM8C02G17670,DM8C02G27040,DM8C03G32810,DM8C03G34160,DM8C03G37950,DM8C03G37960,DM8C04G34800,DM8C05G03340,DM8C05G23280,DM8C06G02070,DM8C06G09250,DM8C09G23150,DM8C09G32290,DM8C10G05190,DM8C10G29620,DM8C12G18060,DM8C12G27980	0.03054	over					61	24	19.1							DM8C01G00100,DM8C01G03760,DM8C01G37180,DM8C01G37800,DM8C02G08070,DM8C02G11800,DM8C02G15530,DM8C02G17670,DM8C02G27040,DM8C03G32810,DM8C03G34160,DM8C03G37950,DM8C03G37960,DM8C04G34800,DM8C05G03340,DM8C05G23280,DM8C06G02070,DM8C06G09250,DM8C09G23150,DM8C09G32290,DM8C10G05190,DM8C10G29620,DM8C12G18060,DM8C12G27980
GO:0071806	protein transmembrane transport	0.04159	0.01767	53	DM8C01G12450,DM8C01G12480,DM8C01G23340,DM8C01G33890,DM8C01G34930,DM8C01G44200,DM8C02G32220,DM8C02G34060,DM8C03G18900,DM8C03G25040,DM8C03G29170,DM8C03G33150,DM8C03G35630,DM8C03G36860,DM8C03G37080,DM8C04G24360,DM8C04G35880,DM8C05G01600,DM8C05G02270,DM8C05G19410,DM8C05G24060,DM8C05G25780,DM8C06G02440,DM8C06G02450,DM8C06G02680,DM8C06G02720,DM8C06G04260,DM8C06G22890,DM8C06G24350,DM8C06G26820,DM8C06G31…	0.03071	over	0.01767	over	0.04159	over	105	42	32.87	105	51	40.81	105	46	36.92	DM8C01G23340,DM8C01G33890,DM8C01G34930,DM8C01G44200,DM8C02G32220,DM8C02G34060,DM8C03G18900,DM8C03G29170,DM8C03G33150,DM8C03G36860,DM8C03G37080,DM8C04G24360,DM8C05G01600,DM8C05G19410,DM8C05G24060,DM8C05G25780,DM8C06G02440,DM8C06G02450,DM8C06G02680,DM8C06G04260,DM8C06G22890,DM8C06G26820,DM8C06G31170,DM8C06G32040,DM8C06G32520,DM8C07G27090,DM8C07G28380,DM8C08G23460,DM8C08G28320,DM8C09G08600,DM8C09G12…	DM8C01G12450,DM8C01G12480,DM8C01G23340,DM8C01G33890,DM8C01G34930,DM8C01G44200,DM8C02G32220,DM8C02G34060,DM8C03G18900,DM8C03G25040,DM8C03G29170,DM8C03G33150,DM8C03G35630,DM8C03G36860,DM8C03G37080,DM8C04G35880,DM8C05G01600,DM8C05G19410,DM8C05G24060,DM8C05G25780,DM8C06G02440,DM8C06G02450,DM8C06G02680,DM8C06G02720,DM8C06G04260,DM8C06G22890,DM8C06G24350,DM8C06G26820,DM8C06G31170,DM8C06G32040,DM8C06G32…	DM8C01G12450,DM8C01G23340,DM8C01G33890,DM8C01G34930,DM8C01G44200,DM8C02G32220,DM8C02G34060,DM8C03G18900,DM8C03G25040,DM8C03G29170,DM8C03G33150,DM8C03G36860,DM8C03G37080,DM8C05G01600,DM8C05G02270,DM8C05G19410,DM8C05G24060,DM8C05G25780,DM8C06G02440,DM8C06G02450,DM8C06G02680,DM8C06G04260,DM8C06G22890,DM8C06G26820,DM8C06G31170,DM8C06G32040,DM8C06G32520,DM8C07G26660,DM8C07G27090,DM8C07G28380,DM8C08G23…
GO:0080182	histone H3-K4 trimethylation	0.03072	0.01673	5	DM8C02G18470,DM8C06G01920,DM8C07G12850,DM8C11G19480,DM8C12G13770	0.03072	over	0.01673	over	0.02213	over	6	4	1.88	6	5	2.33	6	4	2.11	DM8C06G01920,DM8C07G12850,DM8C11G19480,DM8C12G13770	DM8C02G18470,DM8C06G01920,DM8C07G12850,DM8C11G19480,DM8C12G13770	DM8C06G01920,DM8C07G12850,DM8C11G19480,DM8C12G13770
GO:0000819	sister chromatid segregation		0.03085	39	DM8C01G19650,DM8C01G24580,DM8C01G24880,DM8C01G25650,DM8C01G39390,DM8C01G40930,DM8C01G43760,DM8C02G31640,DM8C03G15390,DM8C03G29230,DM8C03G29830,DM8C03G34120,DM8C04G11510,DM8C04G21840,DM8C04G32120,DM8C04G33660,DM8C04G36830,DM8C04G36880,DM8C05G10310,DM8C05G22090,DM8C05G25170,DM8C06G10910,DM8C06G28680,DM8C06G33640,DM8C07G06480,DM8C07G13810,DM8C07G17310,DM8C08G11050,DM8C08G28460,DM8C09G01920,DM8C09G02…	0.03085	over					121	39	37.88							DM8C01G19650,DM8C01G24580,DM8C01G24880,DM8C01G25650,DM8C01G39390,DM8C01G40930,DM8C01G43760,DM8C02G31640,DM8C03G15390,DM8C03G29230,DM8C03G29830,DM8C03G34120,DM8C04G11510,DM8C04G21840,DM8C04G32120,DM8C04G33660,DM8C04G36830,DM8C04G36880,DM8C05G10310,DM8C05G22090,DM8C05G25170,DM8C06G10910,DM8C06G28680,DM8C06G33640,DM8C07G06480,DM8C07G13810,DM8C07G17310,DM8C08G11050,DM8C08G28460,DM8C09G01920,DM8C09G02…
GO:0008104	protein localization		0.03127	347	DM8C01G01010,DM8C01G01050,DM8C01G01130,DM8C01G02930,DM8C01G03690,DM8C01G05030,DM8C01G08620,DM8C01G12450,DM8C01G13850,DM8C01G14980,DM8C01G17770,DM8C01G19750,DM8C01G22360,DM8C01G22570,DM8C01G23340,DM8C01G24350,DM8C01G25460,DM8C01G27500,DM8C01G28360,DM8C01G28890,DM8C01G29650,DM8C01G30260,DM8C01G30270,DM8C01G31220,DM8C01G33360,DM8C01G33890,DM8C01G34930,DM8C01G35120,DM8C01G36260,DM8C01G36820,DM8C01G37…	0.03127	over			0.0363	over	896	290	280.53				896	336	315.04	DM8C01G01010,DM8C01G01130,DM8C01G02930,DM8C01G03690,DM8C01G05030,DM8C01G08620,DM8C01G14980,DM8C01G17770,DM8C01G19750,DM8C01G22570,DM8C01G23340,DM8C01G25460,DM8C01G27500,DM8C01G28890,DM8C01G30260,DM8C01G30270,DM8C01G31220,DM8C01G33360,DM8C01G33890,DM8C01G34930,DM8C01G36260,DM8C01G36820,DM8C01G37800,DM8C01G39700,DM8C01G39740,DM8C01G40450,DM8C01G41130,DM8C01G41150,DM8C01G44200,DM8C01G45760,DM8C01G46…		DM8C01G01010,DM8C01G01050,DM8C01G01130,DM8C01G02930,DM8C01G03690,DM8C01G05030,DM8C01G08620,DM8C01G12450,DM8C01G13850,DM8C01G14980,DM8C01G17770,DM8C01G19750,DM8C01G22360,DM8C01G22570,DM8C01G23340,DM8C01G24350,DM8C01G25460,DM8C01G27500,DM8C01G28360,DM8C01G28890,DM8C01G29650,DM8C01G30260,DM8C01G30270,DM8C01G31220,DM8C01G33360,DM8C01G33890,DM8C01G34930,DM8C01G35120,DM8C01G36260,DM8C01G36820,DM8C01G37…
GO:0042592	homeostatic process		0.03156	195	DM8C01G03090,DM8C01G03760,DM8C01G16130,DM8C01G20540,DM8C01G21660,DM8C01G27130,DM8C01G27160,DM8C01G29550,DM8C01G31380,DM8C01G33110,DM8C01G33910,DM8C01G34890,DM8C01G35510,DM8C01G36490,DM8C01G36560,DM8C01G36650,DM8C01G36820,DM8C01G41320,DM8C01G43550,DM8C01G44200,DM8C01G44860,DM8C01G46890,DM8C01G48330,DM8C01G48490,DM8C02G07570,DM8C02G13990,DM8C02G14740,DM8C02G18100,DM8C02G19830,DM8C02G21430,DM8C02G22…	0.03156	over					557	195	174.39							DM8C01G03090,DM8C01G03760,DM8C01G16130,DM8C01G20540,DM8C01G21660,DM8C01G27130,DM8C01G27160,DM8C01G29550,DM8C01G31380,DM8C01G33110,DM8C01G33910,DM8C01G34890,DM8C01G35510,DM8C01G36490,DM8C01G36560,DM8C01G36650,DM8C01G36820,DM8C01G41320,DM8C01G43550,DM8C01G44200,DM8C01G44860,DM8C01G46890,DM8C01G48330,DM8C01G48490,DM8C02G07570,DM8C02G13990,DM8C02G14740,DM8C02G18100,DM8C02G19830,DM8C02G21430,DM8C02G22…
GO:0009699	phenylpropanoid biosynthetic process		0.00641	95	DM8C01G02240,DM8C01G06030,DM8C01G12700,DM8C01G32200,DM8C01G44480,DM8C01G48180,DM8C02G03950,DM8C02G06980,DM8C02G19430,DM8C02G23930,DM8C02G24430,DM8C02G24640,DM8C02G24670,DM8C03G00430,DM8C03G02760,DM8C03G03400,DM8C03G03910,DM8C03G03930,DM8C03G05060,DM8C03G05090,DM8C03G05100,DM8C03G11830,DM8C03G11850,DM8C03G11860,DM8C03G11870,DM8C03G11880,DM8C03G11900,DM8C03G11910,DM8C03G11920,DM8C03G18810,DM8C03G20…	0.03169	over	0.00641	over			200	74	62.62	200	94	77.73				DM8C01G06030,DM8C01G12700,DM8C01G32200,DM8C01G44480,DM8C01G48180,DM8C02G03950,DM8C02G06980,DM8C02G23930,DM8C02G24430,DM8C02G24670,DM8C03G00430,DM8C03G02760,DM8C03G03910,DM8C03G03930,DM8C03G05060,DM8C03G05090,DM8C03G05100,DM8C03G11850,DM8C03G11860,DM8C03G11920,DM8C03G18810,DM8C03G20630,DM8C03G22280,DM8C03G32410,DM8C03G36130,DM8C04G22990,DM8C04G23480,DM8C04G30220,DM8C04G30480,DM8C04G34350,DM8C04G34…	DM8C01G02240,DM8C01G06030,DM8C01G12700,DM8C01G32200,DM8C01G44480,DM8C01G48180,DM8C02G03950,DM8C02G06980,DM8C02G19430,DM8C02G23930,DM8C02G24430,DM8C02G24640,DM8C02G24670,DM8C03G00430,DM8C03G03400,DM8C03G03910,DM8C03G03930,DM8C03G05060,DM8C03G05090,DM8C03G05100,DM8C03G11830,DM8C03G11850,DM8C03G11860,DM8C03G11870,DM8C03G11880,DM8C03G11900,DM8C03G11910,DM8C03G11920,DM8C03G18810,DM8C03G20630,DM8C03G20…
GO:0006384	transcription initiation at RNA polymerase III promoter		0.03176	4	DM8C01G02340,DM8C01G27660,DM8C02G21530,DM8C11G05170	0.03176	over					6	4	1.88							DM8C01G02340,DM8C01G27660,DM8C02G21530,DM8C11G05170
GO:0044283	small molecule biosynthetic process		0.03181	388	DM8C01G01830,DM8C01G01990,DM8C01G02010,DM8C01G03350,DM8C01G07650,DM8C01G12700,DM8C01G13460,DM8C01G14960,DM8C01G17380,DM8C01G20590,DM8C01G20800,DM8C01G21660,DM8C01G23930,DM8C01G24160,DM8C01G27130,DM8C01G27510,DM8C01G30300,DM8C01G30980,DM8C01G33920,DM8C01G34530,DM8C01G34540,DM8C01G34550,DM8C01G34590,DM8C01G35060,DM8C01G35260,DM8C01G36070,DM8C01G36820,DM8C01G36940,DM8C01G37180,DM8C01G37980,DM8C01G38…	0.03181	over	0.03269	over			895	313	280.22	895	380	347.83				DM8C01G01830,DM8C01G02010,DM8C01G03350,DM8C01G12700,DM8C01G13460,DM8C01G14960,DM8C01G17380,DM8C01G20590,DM8C01G20800,DM8C01G21660,DM8C01G23930,DM8C01G27130,DM8C01G27510,DM8C01G30300,DM8C01G33920,DM8C01G34530,DM8C01G34540,DM8C01G34550,DM8C01G34590,DM8C01G35060,DM8C01G35260,DM8C01G36820,DM8C01G36940,DM8C01G37180,DM8C01G37980,DM8C01G39450,DM8C01G40010,DM8C01G40550,DM8C01G42120,DM8C01G45470,DM8C01G46…	DM8C01G01830,DM8C01G01990,DM8C01G02010,DM8C01G03350,DM8C01G07650,DM8C01G12700,DM8C01G13460,DM8C01G14960,DM8C01G17380,DM8C01G20590,DM8C01G20800,DM8C01G21660,DM8C01G23930,DM8C01G24160,DM8C01G27130,DM8C01G27510,DM8C01G30300,DM8C01G30980,DM8C01G33920,DM8C01G34530,DM8C01G34540,DM8C01G34550,DM8C01G34590,DM8C01G35060,DM8C01G35260,DM8C01G36070,DM8C01G36820,DM8C01G36940,DM8C01G37180,DM8C01G37980,DM8C01G38…
GO:0045732	positive regulation of protein catabolic process		0.03213	25	DM8C01G04380,DM8C01G36650,DM8C01G46720,DM8C04G33660,DM8C06G08390,DM8C06G08400,DM8C06G20240,DM8C06G21860,DM8C06G27740,DM8C06G28060,DM8C06G28270,DM8C06G29880,DM8C06G33410,DM8C07G02950,DM8C08G17510,DM8C09G01630,DM8C09G04570,DM8C09G04930,DM8C09G18530,DM8C10G24350,DM8C10G26850,DM8C11G09810,DM8C11G23370,DM8C12G24720,DM8sca135G00060	0.03213	over					63	25	19.72							DM8C01G04380,DM8C01G36650,DM8C01G46720,DM8C04G33660,DM8C06G08390,DM8C06G08400,DM8C06G20240,DM8C06G21860,DM8C06G27740,DM8C06G28060,DM8C06G28270,DM8C06G29880,DM8C06G33410,DM8C07G02950,DM8C08G17510,DM8C09G01630,DM8C09G04570,DM8C09G04930,DM8C09G18530,DM8C10G24350,DM8C10G26850,DM8C11G09810,DM8C11G23370,DM8C12G24720,DM8sca135G00060
GO:0006639	acylglycerol metabolic process		0.02172	33	DM8C01G33450,DM8C01G44470,DM8C01G47820,DM8C02G02420,DM8C02G16730,DM8C02G16740,DM8C02G16790,DM8C02G16800,DM8C02G16870,DM8C02G16880,DM8C02G16890,DM8C02G16920,DM8C02G16940,DM8C02G17240,DM8C02G17260,DM8C02G17270,DM8C02G17290,DM8C02G17300,DM8C03G11720,DM8C03G33600,DM8C03G37180,DM8C04G28700,DM8C06G22130,DM8C08G00040,DM8C08G01840,DM8C08G27050,DM8C08G29230,DM8C09G05670,DM8C10G05250,DM8C10G05270,DM8C10G27…	0.03244	over	0.02172	over			76	25	23.8	76	33	29.54				DM8C01G44470,DM8C01G47820,DM8C02G02420,DM8C02G16740,DM8C02G16790,DM8C02G16800,DM8C02G16870,DM8C02G16880,DM8C02G16890,DM8C02G16920,DM8C02G16940,DM8C02G17240,DM8C02G17270,DM8C02G17300,DM8C03G11720,DM8C04G28700,DM8C08G00040,DM8C08G01840,DM8C08G27050,DM8C09G05670,DM8C10G05250,DM8C10G05270,DM8C10G27710,DM8C10G28070,DM8C12G04210	DM8C01G33450,DM8C01G44470,DM8C01G47820,DM8C02G02420,DM8C02G16730,DM8C02G16740,DM8C02G16790,DM8C02G16800,DM8C02G16870,DM8C02G16880,DM8C02G16890,DM8C02G16920,DM8C02G16940,DM8C02G17240,DM8C02G17260,DM8C02G17270,DM8C02G17290,DM8C02G17300,DM8C03G11720,DM8C03G33600,DM8C03G37180,DM8C04G28700,DM8C06G22130,DM8C08G00040,DM8C08G01840,DM8C08G27050,DM8C08G29230,DM8C09G05670,DM8C10G05250,DM8C10G05270,DM8C10G27…
GO:0045737	positive regulation of cyclin-dependent protein serine/threonine kinase activity		0.03247	6	DM8C01G36200,DM8C02G28230,DM8C04G28040,DM8C06G32990,DM8C07G09360,DM8C11G20950	0.03247	over					10	6	3.13							DM8C01G36200,DM8C02G28230,DM8C04G28040,DM8C06G32990,DM8C07G09360,DM8C11G20950
GO:0055062	phosphate ion homeostasis		0.03251	12	DM8C02G18100,DM8C02G31400,DM8C02G31410,DM8C02G34340,DM8C03G15540,DM8C05G02710,DM8C05G03340,DM8C06G03230,DM8C06G12670,DM8C09G07710,DM8C12G02430,DM8C12G03100	0.03251	over					22	12	6.89							DM8C02G18100,DM8C02G31400,DM8C02G31410,DM8C02G34340,DM8C03G15540,DM8C05G02710,DM8C05G03340,DM8C06G03230,DM8C06G12670,DM8C09G07710,DM8C12G02430,DM8C12G03100
GO:0033523	histone H2B ubiquitination	0.03297	0.03297	3	DM8C01G01550,DM8C11G10520,DM8sca56G00190	0.03297	over	0.03297	over	0.03297	over	4	3	1.25	4	3	1.55	4	3	1.41	DM8C01G01550,DM8C11G10520,DM8sca56G00190	DM8C01G01550,DM8C11G10520,DM8sca56G00190	DM8C01G01550,DM8C11G10520,DM8sca56G00190
GO:0010332	response to gamma radiation	0.03298	0.01545	12	DM8C02G00500,DM8C02G17520,DM8C03G30320,DM8C04G19970,DM8C06G01920,DM8C07G06510,DM8C07G16250,DM8C08G01840,DM8C08G09320,DM8C09G13150,DM8C10G26580,DM8C10G29630	0.03298	over	0.01642	over	0.01545	over	19	9	5.95	19	12	7.38	19	11	6.68	DM8C02G17520,DM8C03G30320,DM8C04G19970,DM8C06G01920,DM8C07G06510,DM8C07G16250,DM8C08G01840,DM8C09G13150,DM8C10G29630	DM8C02G00500,DM8C02G17520,DM8C03G30320,DM8C04G19970,DM8C06G01920,DM8C07G06510,DM8C07G16250,DM8C08G01840,DM8C08G09320,DM8C09G13150,DM8C10G26580,DM8C10G29630	DM8C02G00500,DM8C02G17520,DM8C03G30320,DM8C04G19970,DM8C06G01920,DM8C07G06510,DM8C07G16250,DM8C08G01840,DM8C09G13150,DM8C10G26580,DM8C10G29630
GO:0045229	external encapsulating structure organization	0.04258	0.01766	153	DM8C01G01930,DM8C01G07650,DM8C01G20740,DM8C01G23230,DM8C01G23880,DM8C01G24780,DM8C01G26190,DM8C01G27500,DM8C01G29290,DM8C01G29920,DM8C01G31800,DM8C01G32940,DM8C01G37910,DM8C01G38580,DM8C01G41630,DM8C01G43300,DM8C01G46100,DM8C01G46670,DM8C01G47860,DM8C02G02230,DM8C02G07800,DM8C02G09660,DM8C02G10010,DM8C02G13210,DM8C02G14590,DM8C02G16010,DM8C02G20070,DM8C02G20080,DM8C02G20380,DM8C02G22120,DM8C02G22…	0.03301	over	0.04258	over	0.01766	over	369	123	115.53	369	147	143.41	369	141	129.74	DM8C01G20740,DM8C01G23230,DM8C01G26190,DM8C01G27500,DM8C01G29290,DM8C01G29920,DM8C01G31800,DM8C01G32940,DM8C01G37910,DM8C01G38580,DM8C01G41630,DM8C01G46100,DM8C01G46670,DM8C01G47860,DM8C02G02230,DM8C02G10010,DM8C02G13210,DM8C02G14590,DM8C02G16010,DM8C02G20070,DM8C02G20080,DM8C02G22120,DM8C02G22180,DM8C02G23520,DM8C02G23530,DM8C02G24260,DM8C02G26050,DM8C02G27350,DM8C02G27580,DM8C02G29480,DM8C02G30…	DM8C01G07650,DM8C01G20740,DM8C01G23230,DM8C01G23880,DM8C01G24780,DM8C01G26190,DM8C01G27500,DM8C01G29290,DM8C01G29920,DM8C01G31800,DM8C01G32940,DM8C01G37910,DM8C01G38580,DM8C01G41630,DM8C01G46100,DM8C01G46670,DM8C01G47860,DM8C02G02230,DM8C02G07800,DM8C02G09660,DM8C02G10010,DM8C02G13210,DM8C02G14590,DM8C02G16010,DM8C02G20070,DM8C02G20080,DM8C02G20380,DM8C02G22120,DM8C02G22180,DM8C02G23520,DM8C02G23…	DM8C01G01930,DM8C01G20740,DM8C01G23230,DM8C01G23880,DM8C01G24780,DM8C01G26190,DM8C01G27500,DM8C01G29290,DM8C01G29920,DM8C01G31800,DM8C01G32940,DM8C01G37910,DM8C01G38580,DM8C01G41630,DM8C01G43300,DM8C01G46100,DM8C01G46670,DM8C01G47860,DM8C02G02230,DM8C02G09660,DM8C02G10010,DM8C02G13210,DM8C02G14590,DM8C02G16010,DM8C02G20070,DM8C02G20080,DM8C02G22120,DM8C02G22180,DM8C02G23520,DM8C02G23530,DM8C02G24…
GO:0071280	cellular response to copper ion		0.03303	3	DM8C01G20580,DM8C04G23850,DM8C10G00160	0.03303	over			0.03539	over	3	3	0.94				3	3	1.05	DM8C01G20580,DM8C04G23850,DM8C10G00160		DM8C01G20580,DM8C04G23850,DM8C10G00160
GO:0032925	regulation of activin receptor signaling pathway		0.03333	2	DM8C01G06040,DM8C11G22160	0.03333	over			0.05	over	2	2	0.63				2	2	0.7	DM8C01G06040,DM8C11G22160		DM8C01G06040,DM8C11G22160
GO:0010424	DNA methylation on cytosine within a CG sequence		0.03333	3	DM8C04G14030,DM8C05G12210,DM8C11G13200	0.03333	over					4	3	1.25							DM8C04G14030,DM8C05G12210,DM8C11G13200
GO:0060026	convergent extension	0.0437	0.03361	3	DM8C03G28980,DM8C08G04890,DM8C08G29860	0.03361	over	0.0437	over	0.0437	over	3	3	0.94	3	3	1.17	3	3	1.05	DM8C03G28980,DM8C08G04890,DM8C08G29860	DM8C03G28980,DM8C08G04890,DM8C08G29860	DM8C03G28980,DM8C08G04890,DM8C08G29860
GO:0048446	petal morphogenesis		0.03386	4	DM8C04G00170,DM8C05G06720,DM8C09G03580,DM8C10G24930	0.03386	over					5	4	1.57							DM8C04G00170,DM8C05G06720,DM8C09G03580,DM8C10G24930
GO:0007004	telomere maintenance via telomerase	0.03444	0.0182	9	DM8C03G29830,DM8C05G06240,DM8C05G24570,DM8C06G19880,DM8C07G01160,DM8C07G18040,DM8C07G19610,DM8C08G28460,DM8C10G07610	0.03444	over	0.0182	over	0.03444	over	22	8	6.89	22	9	8.55	22	8	7.74	DM8C03G29830,DM8C05G06240,DM8C05G24570,DM8C06G19880,DM8C07G01160,DM8C07G18040,DM8C07G19610,DM8C08G28460	DM8C03G29830,DM8C05G06240,DM8C05G24570,DM8C06G19880,DM8C07G01160,DM8C07G18040,DM8C07G19610,DM8C08G28460,DM8C10G07610	DM8C03G29830,DM8C05G06240,DM8C05G24570,DM8C06G19880,DM8C07G01160,DM8C07G18040,DM8C07G19610,DM8C08G28460
GO:0010971	positive regulation of G2/M transition of mitotic cell cycle	0.03452	0.00522	5	DM8C02G33830,DM8C04G33920,DM8C06G28060,DM8C08G24060,DM8C11G09810	0.03452	over	0.00759	over	0.00522	over	5	4	1.57	5	5	1.94	5	5	1.76	DM8C02G33830,DM8C06G28060,DM8C08G24060,DM8C11G09810	DM8C02G33830,DM8C04G33920,DM8C06G28060,DM8C08G24060,DM8C11G09810	DM8C02G33830,DM8C04G33920,DM8C06G28060,DM8C08G24060,DM8C11G09810
GO:0045899	positive regulation of RNA polymerase II transcription preinitiation complex assembly		0.03475	6	DM8C01G04380,DM8C01G36650,DM8C01G46720,DM8C06G21860,DM8C06G33410,DM8C09G18530	0.03475	over					17	6	5.32							DM8C01G04380,DM8C01G36650,DM8C01G46720,DM8C06G21860,DM8C06G33410,DM8C09G18530
GO:0042133	neurotransmitter metabolic process	0.04848	0.01811	18	DM8C02G26960,DM8C03G33670,DM8C03G35820,DM8C04G06130,DM8C04G30240,DM8C06G24500,DM8C07G14480,DM8C07G19570,DM8C08G03730,DM8C08G06290,DM8C08G13840,DM8C09G15530,DM8C09G27800,DM8C11G10240,DM8C12G06060,DM8C12G18450,DM8C12G19830,DM8C12G29130	0.03509	over	0.04848	over	0.01811	over	29	14	9.08	29	16	11.27	29	16	10.2	DM8C03G33670,DM8C03G35820,DM8C04G06130,DM8C04G30240,DM8C06G24500,DM8C07G14480,DM8C08G03730,DM8C08G06290,DM8C08G13840,DM8C09G27800,DM8C11G10240,DM8C12G06060,DM8C12G18450,DM8C12G19830	DM8C02G26960,DM8C03G33670,DM8C03G35820,DM8C04G30240,DM8C06G24500,DM8C07G14480,DM8C07G19570,DM8C08G03730,DM8C08G06290,DM8C08G13840,DM8C09G27800,DM8C11G10240,DM8C12G06060,DM8C12G18450,DM8C12G19830,DM8C12G29130	DM8C03G33670,DM8C03G35820,DM8C04G06130,DM8C04G30240,DM8C06G24500,DM8C07G14480,DM8C08G03730,DM8C08G06290,DM8C08G13840,DM8C09G15530,DM8C09G27800,DM8C11G10240,DM8C12G06060,DM8C12G18450,DM8C12G19830,DM8C12G29130
GO:0009637	response to blue light		0.03525	44	DM8C01G00480,DM8C01G36200,DM8C01G42290,DM8C01G46430,DM8C01G47840,DM8C02G14060,DM8C02G25660,DM8C02G26300,DM8C02G29230,DM8C02G31740,DM8C02G32660,DM8C03G23610,DM8C03G27840,DM8C04G06150,DM8C04G26720,DM8C04G28040,DM8C04G30980,DM8C04G33810,DM8C05G05450,DM8C05G06370,DM8C05G20180,DM8C05G21680,DM8C05G27190,DM8C05G27210,DM8C06G21480,DM8C06G29480,DM8C06G32920,DM8C07G16210,DM8C07G26780,DM8C08G12460,DM8C09G04…	0.03525	over					101	44	31.62							DM8C01G00480,DM8C01G36200,DM8C01G42290,DM8C01G46430,DM8C01G47840,DM8C02G14060,DM8C02G25660,DM8C02G26300,DM8C02G29230,DM8C02G31740,DM8C02G32660,DM8C03G23610,DM8C03G27840,DM8C04G06150,DM8C04G26720,DM8C04G28040,DM8C04G30980,DM8C04G33810,DM8C05G05450,DM8C05G06370,DM8C05G20180,DM8C05G21680,DM8C05G27190,DM8C05G27210,DM8C06G21480,DM8C06G29480,DM8C06G32920,DM8C07G16210,DM8C07G26780,DM8C08G12460,DM8C09G04…
GO:0007015	actin filament organization		0.03534	48	DM8C01G27730,DM8C01G28080,DM8C01G46300,DM8C01G48290,DM8C01G48490,DM8C01G49210,DM8C02G01060,DM8C02G06350,DM8C02G12130,DM8C02G23640,DM8C02G28280,DM8C02G34250,DM8C03G18440,DM8C03G23720,DM8C03G28300,DM8C03G33970,DM8C04G06720,DM8C04G29620,DM8C04G31300,DM8C04G33810,DM8C05G06890,DM8C05G06940,DM8C05G23290,DM8C06G01220,DM8C06G02050,DM8C06G04630,DM8C06G13290,DM8C06G13700,DM8C06G32650,DM8C06G32790,DM8C07G07…	0.03534	over	0.04888	under			120	40	37.57	120	45	46.64				DM8C01G27730,DM8C01G28080,DM8C01G46300,DM8C01G48290,DM8C01G48490,DM8C01G49210,DM8C02G01060,DM8C02G06350,DM8C02G12130,DM8C02G23640,DM8C02G34250,DM8C03G18440,DM8C03G23720,DM8C03G33970,DM8C04G06720,DM8C04G29620,DM8C04G31300,DM8C04G33810,DM8C05G06940,DM8C05G23290,DM8C06G01220,DM8C06G02050,DM8C06G04630,DM8C06G13290,DM8C06G13700,DM8C06G32650,DM8C06G32790,DM8C08G14570,DM8C08G15340,DM8C09G02250,DM8C09G15…	DM8C01G27730,DM8C01G28080,DM8C01G46300,DM8C01G48290,DM8C01G48490,DM8C02G01060,DM8C02G06350,DM8C02G12130,DM8C02G23640,DM8C02G28280,DM8C02G34250,DM8C03G18440,DM8C03G23720,DM8C03G28300,DM8C03G33970,DM8C04G06720,DM8C04G29620,DM8C04G31300,DM8C05G06890,DM8C05G06940,DM8C05G23290,DM8C06G02050,DM8C06G04630,DM8C06G13290,DM8C06G13700,DM8C06G32650,DM8C06G32790,DM8C07G07790,DM8C08G14570,DM8C08G15340,DM8C09G02…
GO:0015866	ADP transport	0.03552	0.00631	12	DM8C01G09090,DM8C03G34970,DM8C03G38200,DM8C05G23160,DM8C06G24280,DM8C06G25030,DM8C07G20270,DM8C08G12360,DM8C08G13470,DM8C11G18270,DM8C12G05760,DM8C12G19400	0.03552	over	0.00631	over	0.02608	over	17	9	5.32	17	12	6.61	17	10	5.98	DM8C01G09090,DM8C03G38200,DM8C06G24280,DM8C06G25030,DM8C07G20270,DM8C08G12360,DM8C11G18270,DM8C12G05760,DM8C12G19400	DM8C01G09090,DM8C03G34970,DM8C03G38200,DM8C05G23160,DM8C06G24280,DM8C06G25030,DM8C07G20270,DM8C08G12360,DM8C08G13470,DM8C11G18270,DM8C12G05760,DM8C12G19400	DM8C01G09090,DM8C03G34970,DM8C03G38200,DM8C06G25030,DM8C07G20270,DM8C08G12360,DM8C08G13470,DM8C11G18270,DM8C12G05760,DM8C12G19400
GO:0009590	detection of gravity		0.03589	4	DM8C01G00100,DM8C01G03790,DM8C03G17190,DM8C04G14290	0.03589	over					5	4	1.57							DM8C01G00100,DM8C01G03790,DM8C03G17190,DM8C04G14290
GO:0022622	root system development		0.02392	266	DM8C01G16130,DM8C01G16520,DM8C01G17980,DM8C01G18040,DM8C01G19300,DM8C01G21330,DM8C01G23880,DM8C01G24830,DM8C01G24840,DM8C01G29170,DM8C01G30960,DM8C01G31450,DM8C01G36390,DM8C01G38020,DM8C01G38450,DM8C01G38460,DM8C01G40210,DM8C01G41300,DM8C01G42910,DM8C01G46280,DM8C01G46670,DM8C01G47820,DM8C01G48290,DM8C02G02890,DM8C02G07380,DM8C02G07400,DM8C02G09960,DM8C02G11370,DM8C02G14070,DM8C02G16370,DM8C02G17…	0.03613	over			0.02392	over	709	222	221.98				709	261	249.29	DM8C01G16130,DM8C01G16520,DM8C01G18040,DM8C01G19300,DM8C01G21330,DM8C01G24830,DM8C01G24840,DM8C01G29170,DM8C01G31450,DM8C01G36390,DM8C01G38020,DM8C01G38450,DM8C01G38460,DM8C01G40210,DM8C01G41300,DM8C01G42910,DM8C01G46280,DM8C01G46670,DM8C01G47820,DM8C01G48290,DM8C02G07400,DM8C02G11370,DM8C02G14070,DM8C02G16370,DM8C02G17940,DM8C02G22540,DM8C02G22930,DM8C02G23410,DM8C02G26610,DM8C02G26830,DM8C02G27…		DM8C01G16130,DM8C01G16520,DM8C01G17980,DM8C01G18040,DM8C01G19300,DM8C01G21330,DM8C01G23880,DM8C01G24830,DM8C01G24840,DM8C01G29170,DM8C01G30960,DM8C01G31450,DM8C01G36390,DM8C01G38020,DM8C01G38450,DM8C01G40210,DM8C01G41300,DM8C01G42910,DM8C01G46280,DM8C01G46670,DM8C01G47820,DM8C01G48290,DM8C02G02890,DM8C02G07380,DM8C02G07400,DM8C02G09960,DM8C02G11370,DM8C02G14070,DM8C02G16370,DM8C02G17940,DM8C02G22…
GO:2000010	positive regulation of protein localization to cell surface		0.02355	5	DM8C07G00750,DM8C07G02580,DM8C07G22550,DM8C08G01720,DM8C12G02490	0.03643	over	0.02355	over			6	4	1.88	6	5	2.33				DM8C07G00750,DM8C07G22550,DM8C08G01720,DM8C12G02490	DM8C07G00750,DM8C07G02580,DM8C07G22550,DM8C08G01720,DM8C12G02490
GO:0043248	proteasome assembly	0.03671	0.00558	8	DM8C02G23760,DM8C03G03610,DM8C05G00150,DM8C05G23650,DM8C06G33410,DM8C08G29780,DM8C09G18530,DM8C09G27820	0.03671	over	0.00558	over	0.01836	over	10	6	3.13	10	8	3.89	10	7	3.52	DM8C05G00150,DM8C05G23650,DM8C06G33410,DM8C08G29780,DM8C09G18530,DM8C09G27820	DM8C02G23760,DM8C03G03610,DM8C05G00150,DM8C05G23650,DM8C06G33410,DM8C08G29780,DM8C09G18530,DM8C09G27820	DM8C02G23760,DM8C05G00150,DM8C05G23650,DM8C06G33410,DM8C08G29780,DM8C09G18530,DM8C09G27820
GO:0010410	hemicellulose metabolic process		0.03714	42	DM8C01G03510,DM8C01G16650,DM8C01G20830,DM8C01G41510,DM8C01G43300,DM8C02G08630,DM8C02G12100,DM8C02G14790,DM8C02G21000,DM8C02G27030,DM8C02G28380,DM8C03G13620,DM8C03G13840,DM8C03G15590,DM8C03G30480,DM8C04G01750,DM8C04G30380,DM8C04G32500,DM8C04G32510,DM8C05G03070,DM8C05G22980,DM8C06G06450,DM8C06G09620,DM8C06G10170,DM8C06G24320,DM8C07G25520,DM8C08G18110,DM8C08G25500,DM8C09G05700,DM8C09G06940,DM8C09G08…	0.03714	over			0.04652	over	81	36	25.36				81	41	28.48	DM8C01G16650,DM8C01G20830,DM8C01G41510,DM8C02G08630,DM8C02G14790,DM8C02G27030,DM8C02G28380,DM8C03G13620,DM8C03G13840,DM8C03G15590,DM8C03G30480,DM8C04G01750,DM8C04G30380,DM8C04G32500,DM8C04G32510,DM8C05G03070,DM8C05G22980,DM8C06G06450,DM8C06G09620,DM8C06G10170,DM8C06G24320,DM8C07G25520,DM8C08G25500,DM8C09G05700,DM8C09G06940,DM8C09G08710,DM8C10G01700,DM8C10G19890,DM8C10G22690,DM8C10G26430,DM8C11G01…		DM8C01G03510,DM8C01G16650,DM8C01G20830,DM8C01G41510,DM8C01G43300,DM8C02G08630,DM8C02G12100,DM8C02G14790,DM8C02G21000,DM8C02G27030,DM8C02G28380,DM8C03G13620,DM8C03G13840,DM8C03G15590,DM8C03G30480,DM8C04G30380,DM8C04G32500,DM8C04G32510,DM8C05G03070,DM8C05G22980,DM8C06G06450,DM8C06G09620,DM8C06G10170,DM8C06G24320,DM8C07G25520,DM8C08G18110,DM8C08G25500,DM8C09G05700,DM8C09G06940,DM8C09G08710,DM8C10G01…
GO:0043649	dicarboxylic acid catabolic process		0.03732	9	DM8C01G31030,DM8C03G18460,DM8C05G04600,DM8C06G13270,DM8C07G14480,DM8C08G06290,DM8C09G27800,DM8C10G29340,DM8C12G06060	0.03732	over					13	9	4.07							DM8C01G31030,DM8C03G18460,DM8C05G04600,DM8C06G13270,DM8C07G14480,DM8C08G06290,DM8C09G27800,DM8C10G29340,DM8C12G06060
GO:0000154	rRNA modification		0.03744	17	DM8C01G37390,DM8C01G43500,DM8C02G19350,DM8C02G21700,DM8C03G18940,DM8C04G22670,DM8C04G28640,DM8C05G12340,DM8C05G27020,DM8C07G17840,DM8C07G19610,DM8C09G06670,DM8C09G07670,DM8C09G26010,DM8C10G29350,DM8C11G12360,DM8C11G12370	0.03744	under	0.0385	under			49	14	15.34	49	17	19.04				DM8C01G37390,DM8C02G19350,DM8C02G21700,DM8C03G18940,DM8C04G22670,DM8C05G12340,DM8C05G27020,DM8C07G19610,DM8C09G06670,DM8C09G07670,DM8C09G26010,DM8C10G29350,DM8C11G12360,DM8C11G12370	DM8C01G37390,DM8C01G43500,DM8C02G19350,DM8C02G21700,DM8C03G18940,DM8C04G22670,DM8C04G28640,DM8C05G12340,DM8C05G27020,DM8C07G17840,DM8C07G19610,DM8C09G06670,DM8C09G07670,DM8C09G26010,DM8C10G29350,DM8C11G12360,DM8C11G12370
GO:0051783	regulation of nuclear division		0.0378	21	DM8C01G23390,DM8C01G39390,DM8C01G43760,DM8C02G17520,DM8C02G34010,DM8C03G21580,DM8C03G29830,DM8C04G11510,DM8C04G21840,DM8C04G24310,DM8C04G33660,DM8C04G36880,DM8C05G10310,DM8C06G24810,DM8C07G06480,DM8C07G16250,DM8C07G25960,DM8C10G20930,DM8C10G27160,DM8C11G19250,DM8C12G06950	0.0378	over					62	21	19.41							DM8C01G23390,DM8C01G39390,DM8C01G43760,DM8C02G17520,DM8C02G34010,DM8C03G21580,DM8C03G29830,DM8C04G11510,DM8C04G21840,DM8C04G24310,DM8C04G33660,DM8C04G36880,DM8C05G10310,DM8C06G24810,DM8C07G06480,DM8C07G16250,DM8C07G25960,DM8C10G20930,DM8C10G27160,DM8C11G19250,DM8C12G06950
GO:0009808	lignin metabolic process		0.03818	47	DM8C01G06030,DM8C01G32200,DM8C01G44480,DM8C02G06980,DM8C02G24430,DM8C02G24670,DM8C02G25030,DM8C02G25590,DM8C03G02760,DM8C03G03910,DM8C03G03930,DM8C03G18810,DM8C03G22280,DM8C03G32410,DM8C03G36130,DM8C04G22990,DM8C04G23480,DM8C04G30220,DM8C04G30480,DM8C05G19060,DM8C05G20620,DM8C06G05210,DM8C06G16990,DM8C06G23960,DM8C06G32030,DM8C06G32330,DM8C07G03770,DM8C09G00350,DM8C09G25430,DM8C10G00130,DM8C10G05…	0.03818	over					111	47	34.75							DM8C01G06030,DM8C01G32200,DM8C01G44480,DM8C02G06980,DM8C02G24430,DM8C02G24670,DM8C02G25030,DM8C02G25590,DM8C03G02760,DM8C03G03910,DM8C03G03930,DM8C03G18810,DM8C03G22280,DM8C03G32410,DM8C03G36130,DM8C04G22990,DM8C04G23480,DM8C04G30220,DM8C04G30480,DM8C05G19060,DM8C05G20620,DM8C06G05210,DM8C06G16990,DM8C06G23960,DM8C06G32030,DM8C06G32330,DM8C07G03770,DM8C09G00350,DM8C09G25430,DM8C10G00130,DM8C10G05…
GO:0007052	mitotic spindle organization	0.03843	0.0198	17	DM8C03G34120,DM8C04G05290,DM8C04G11510,DM8C04G32120,DM8C04G33660,DM8C06G13940,DM8C07G13810,DM8C08G11050,DM8C08G14510,DM8C09G02590,DM8C09G04930,DM8C09G08490,DM8C10G21080,DM8C11G26150,DM8C12G07500,DM8C12G25730,DM8sca52G00230	0.03843	under	0.0198	under	0.02775	under	50	15	15.65	50	17	19.43	50	16	17.58	DM8C03G34120,DM8C04G11510,DM8C04G32120,DM8C04G33660,DM8C07G13810,DM8C08G11050,DM8C08G14510,DM8C09G02590,DM8C09G04930,DM8C09G08490,DM8C10G21080,DM8C11G26150,DM8C12G07500,DM8C12G25730,DM8sca52G00230	DM8C03G34120,DM8C04G05290,DM8C04G11510,DM8C04G32120,DM8C04G33660,DM8C06G13940,DM8C07G13810,DM8C08G11050,DM8C08G14510,DM8C09G02590,DM8C09G04930,DM8C09G08490,DM8C10G21080,DM8C11G26150,DM8C12G07500,DM8C12G25730,DM8sca52G00230	DM8C03G34120,DM8C04G05290,DM8C04G11510,DM8C04G32120,DM8C04G33660,DM8C06G13940,DM8C08G11050,DM8C08G14510,DM8C09G02590,DM8C09G04930,DM8C09G08490,DM8C10G21080,DM8C11G26150,DM8C12G07500,DM8C12G25730,DM8sca52G00230
GO:0042135	neurotransmitter catabolic process		0.01978	6	DM8C07G14480,DM8C07G19570,DM8C08G06290,DM8C08G13840,DM8C09G27800,DM8C12G06060	0.03846	over	0.01978	over			7	5	2.19	7	6	2.72				DM8C07G14480,DM8C08G06290,DM8C08G13840,DM8C09G27800,DM8C12G06060	DM8C07G14480,DM8C07G19570,DM8C08G06290,DM8C08G13840,DM8C09G27800,DM8C12G06060
GO:0010310	regulation of hydrogen peroxide metabolic process		0.03877	7	DM8C03G06400,DM8C03G33220,DM8C04G23850,DM8C05G23590,DM8C06G26040,DM8C06G26050,DM8C12G23180	0.03877	over			0.04947	over	11	6	3.44				11	7	3.87	DM8C03G33220,DM8C04G23850,DM8C05G23590,DM8C06G26040,DM8C06G26050,DM8C12G23180		DM8C03G06400,DM8C03G33220,DM8C04G23850,DM8C05G23590,DM8C06G26040,DM8C06G26050,DM8C12G23180
GO:0031577	spindle checkpoint signaling		0.03892	6	DM8C01G39390,DM8C01G43760,DM8C04G36880,DM8C05G10310,DM8C07G06480,DM8C10G20930	0.03892	over					13	6	4.07							DM8C01G39390,DM8C01G43760,DM8C04G36880,DM8C05G10310,DM8C07G06480,DM8C10G20930
GO:1901362	organic cyclic compound biosynthetic process	0.03909	0.00861	1297	DM8C01G00100,DM8C01G00180,DM8C01G00480,DM8C01G00700,DM8C01G00790,DM8C01G01830,DM8C01G02240,DM8C01G02340,DM8C01G02830,DM8C01G03120,DM8C01G03260,DM8C01G03270,DM8C01G03690,DM8C01G03730,DM8C01G03750,DM8C01G03760,DM8C01G04380,DM8C01G05050,DM8C01G05320,DM8C01G05400,DM8C01G05440,DM8C01G06030,DM8C01G06040,DM8C01G06940,DM8C01G07480,DM8C01G07650,DM8C01G12700,DM8C01G13460,DM8C01G14960,DM8C01G16380,DM8C01G17…	0.03909	under	0.00861	over	0.01518	over	3200	996	1001.9	3200	1244	1243.65	3200	1139	1125.13	DM8C01G00100,DM8C01G00180,DM8C01G00480,DM8C01G00700,DM8C01G00790,DM8C01G01830,DM8C01G02340,DM8C01G02830,DM8C01G03260,DM8C01G03270,DM8C01G03690,DM8C01G03730,DM8C01G03750,DM8C01G03760,DM8C01G04380,DM8C01G05050,DM8C01G05400,DM8C01G06030,DM8C01G06040,DM8C01G06940,DM8C01G07480,DM8C01G12700,DM8C01G13460,DM8C01G14960,DM8C01G16380,DM8C01G17000,DM8C01G17370,DM8C01G17380,DM8C01G20230,DM8C01G20350,DM8C01G20…	DM8C01G00100,DM8C01G00180,DM8C01G00480,DM8C01G00700,DM8C01G00790,DM8C01G01830,DM8C01G02240,DM8C01G02340,DM8C01G02830,DM8C01G03120,DM8C01G03260,DM8C01G03270,DM8C01G03690,DM8C01G03730,DM8C01G03750,DM8C01G03760,DM8C01G04380,DM8C01G05050,DM8C01G05320,DM8C01G05400,DM8C01G05440,DM8C01G06030,DM8C01G06040,DM8C01G06940,DM8C01G07480,DM8C01G07650,DM8C01G12700,DM8C01G13460,DM8C01G14960,DM8C01G16380,DM8C01G17…	DM8C01G00100,DM8C01G00180,DM8C01G00480,DM8C01G00700,DM8C01G00790,DM8C01G01830,DM8C01G02240,DM8C01G02340,DM8C01G02830,DM8C01G03260,DM8C01G03270,DM8C01G03690,DM8C01G03730,DM8C01G03750,DM8C01G03760,DM8C01G04380,DM8C01G05050,DM8C01G05320,DM8C01G05400,DM8C01G06030,DM8C01G06040,DM8C01G06940,DM8C01G07480,DM8C01G12700,DM8C01G13460,DM8C01G14960,DM8C01G16380,DM8C01G17000,DM8C01G17370,DM8C01G17380,DM8C01G17…
GO:0065002	intracellular protein transmembrane transport		0.02902	48	DM8C01G12450,DM8C01G12480,DM8C01G33890,DM8C01G34930,DM8C01G44200,DM8C02G32220,DM8C03G18900,DM8C03G25040,DM8C03G29170,DM8C03G33150,DM8C03G35630,DM8C03G36860,DM8C03G37080,DM8C04G24360,DM8C04G35880,DM8C05G01600,DM8C05G19410,DM8C05G24060,DM8C05G25780,DM8C06G02440,DM8C06G02450,DM8C06G02680,DM8C06G02720,DM8C06G04260,DM8C06G22890,DM8C06G24350,DM8C06G26820,DM8C06G31170,DM8C06G32040,DM8C06G32520,DM8C07G26…	0.03912	over	0.02902	over			95	38	29.74	95	47	36.92				DM8C01G33890,DM8C01G34930,DM8C01G44200,DM8C02G32220,DM8C03G18900,DM8C03G29170,DM8C03G33150,DM8C03G36860,DM8C03G37080,DM8C04G24360,DM8C05G01600,DM8C05G19410,DM8C05G24060,DM8C05G25780,DM8C06G02440,DM8C06G02450,DM8C06G02680,DM8C06G04260,DM8C06G22890,DM8C06G26820,DM8C06G31170,DM8C06G32040,DM8C06G32520,DM8C07G27090,DM8C07G28380,DM8C08G23460,DM8C08G28320,DM8C09G08600,DM8C09G12850,DM8C09G23660,DM8C09G28…	DM8C01G12450,DM8C01G12480,DM8C01G33890,DM8C01G34930,DM8C01G44200,DM8C02G32220,DM8C03G18900,DM8C03G25040,DM8C03G29170,DM8C03G33150,DM8C03G35630,DM8C03G36860,DM8C03G37080,DM8C04G35880,DM8C05G01600,DM8C05G19410,DM8C05G24060,DM8C05G25780,DM8C06G02440,DM8C06G02450,DM8C06G02680,DM8C06G02720,DM8C06G04260,DM8C06G22890,DM8C06G24350,DM8C06G26820,DM8C06G31170,DM8C06G32040,DM8C06G32520,DM8C07G26660,DM8C07G27…
GO:0019419	sulfate reduction		0.03912	4	DM8C02G04650,DM8C02G20500,DM8C03G02630,DM8C11G19690	0.03912	over					5	4	1.57							DM8C02G04650,DM8C02G20500,DM8C03G02630,DM8C11G19690
GO:0055081	monoatomic anion homeostasis		0.03931	21	DM8C02G13990,DM8C02G18100,DM8C02G31400,DM8C02G31410,DM8C02G34340,DM8C03G15540,DM8C05G02710,DM8C05G03040,DM8C05G03340,DM8C06G01930,DM8C06G03230,DM8C06G05450,DM8C06G12670,DM8C07G00370,DM8C09G05380,DM8C09G07710,DM8C10G00620,DM8C10G26040,DM8C12G02430,DM8C12G02610,DM8C12G03100	0.03931	over					45	21	14.09							DM8C02G13990,DM8C02G18100,DM8C02G31400,DM8C02G31410,DM8C02G34340,DM8C03G15540,DM8C05G02710,DM8C05G03040,DM8C05G03340,DM8C06G01930,DM8C06G03230,DM8C06G05450,DM8C06G12670,DM8C07G00370,DM8C09G05380,DM8C09G07710,DM8C10G00620,DM8C10G26040,DM8C12G02430,DM8C12G02610,DM8C12G03100
GO:0019627	urea metabolic process		0.03933	6	DM8C01G29380,DM8C03G30360,DM8C04G34440,DM8C05G00780,DM8C05G10750,DM8C06G30230	0.03933	over					9	6	2.82							DM8C01G29380,DM8C03G30360,DM8C04G34440,DM8C05G00780,DM8C05G10750,DM8C06G30230
GO:0051570	regulation of histone H3-K9 methylation		0.03937	3	DM8C02G07300,DM8C07G01160,DM8C11G00100	0.03937	over					7	3	2.19							DM8C02G07300,DM8C07G01160,DM8C11G00100
GO:0048364	root development		0.03994	222	DM8C01G16130,DM8C01G16520,DM8C01G18040,DM8C01G19300,DM8C01G21330,DM8C01G24830,DM8C01G24840,DM8C01G29170,DM8C01G31450,DM8C01G36390,DM8C01G38020,DM8C01G38450,DM8C01G38460,DM8C01G40210,DM8C01G41300,DM8C01G42910,DM8C01G46280,DM8C01G46670,DM8C01G47820,DM8C01G48290,DM8C02G07400,DM8C02G11370,DM8C02G14070,DM8C02G16370,DM8C02G17940,DM8C02G22540,DM8C02G22930,DM8C02G23410,DM8C02G26610,DM8C02G26830,DM8C02G27…	0.03994	over					707	222	221.36							DM8C01G16130,DM8C01G16520,DM8C01G18040,DM8C01G19300,DM8C01G21330,DM8C01G24830,DM8C01G24840,DM8C01G29170,DM8C01G31450,DM8C01G36390,DM8C01G38020,DM8C01G38450,DM8C01G38460,DM8C01G40210,DM8C01G41300,DM8C01G42910,DM8C01G46280,DM8C01G46670,DM8C01G47820,DM8C01G48290,DM8C02G07400,DM8C02G11370,DM8C02G14070,DM8C02G16370,DM8C02G17940,DM8C02G22540,DM8C02G22930,DM8C02G23410,DM8C02G26610,DM8C02G26830,DM8C02G27…
GO:0016556	mRNA modification		0.03997	23	DM8C01G18620,DM8C02G07410,DM8C02G21700,DM8C02G32960,DM8C03G26860,DM8C03G33050,DM8C03G33610,DM8C04G27090,DM8C04G35930,DM8C05G26000,DM8C06G02270,DM8C06G02290,DM8C06G02420,DM8C06G02430,DM8C06G03020,DM8C06G03080,DM8C06G04890,DM8C09G00490,DM8C09G07590,DM8C10G00150,DM8C10G02520,DM8C10G26350,DM8C11G06320	0.03997	under					96	23	30.06							DM8C01G18620,DM8C02G07410,DM8C02G21700,DM8C02G32960,DM8C03G26860,DM8C03G33050,DM8C03G33610,DM8C04G27090,DM8C04G35930,DM8C05G26000,DM8C06G02270,DM8C06G02290,DM8C06G02420,DM8C06G02430,DM8C06G03020,DM8C06G03080,DM8C06G04890,DM8C09G00490,DM8C09G07590,DM8C10G00150,DM8C10G02520,DM8C10G26350,DM8C11G06320
GO:0071367	cellular response to brassinosteroid stimulus		0.02056	36	DM8C01G03760,DM8C01G41520,DM8C02G30820,DM8C02G31750,DM8C02G33680,DM8C03G01180,DM8C04G09650,DM8C04G20530,DM8C04G23010,DM8C04G27650,DM8C04G28170,DM8C04G31120,DM8C04G33750,DM8C04G36190,DM8C06G02070,DM8C06G18790,DM8C06G25690,DM8C06G33910,DM8C07G01630,DM8C07G21260,DM8C07G23430,DM8C08G12460,DM8C08G27140,DM8C09G00880,DM8C09G18710,DM8C09G20360,DM8C09G23150,DM8C10G12450,DM8C10G23090,DM8C10G26180,DM8C10G27…	0.04017	over	0.02056	over			77	29	24.11	77	36	29.93				DM8C01G03760,DM8C02G30820,DM8C02G31750,DM8C02G33680,DM8C03G01180,DM8C04G09650,DM8C04G23010,DM8C04G27650,DM8C04G28170,DM8C04G31120,DM8C04G33750,DM8C06G02070,DM8C06G18790,DM8C06G25690,DM8C07G01630,DM8C07G21260,DM8C07G23430,DM8C08G12460,DM8C08G27140,DM8C09G00880,DM8C09G23150,DM8C10G12450,DM8C10G23090,DM8C10G26180,DM8C10G27280,DM8C10G29620,DM8C12G07390,DM8C12G24760,DM8sca69G00050	DM8C01G03760,DM8C01G41520,DM8C02G30820,DM8C02G31750,DM8C02G33680,DM8C03G01180,DM8C04G09650,DM8C04G20530,DM8C04G23010,DM8C04G27650,DM8C04G28170,DM8C04G31120,DM8C04G33750,DM8C04G36190,DM8C06G02070,DM8C06G18790,DM8C06G25690,DM8C06G33910,DM8C07G01630,DM8C07G21260,DM8C07G23430,DM8C08G12460,DM8C08G27140,DM8C09G00880,DM8C09G18710,DM8C09G20360,DM8C09G23150,DM8C10G12450,DM8C10G23090,DM8C10G26180,DM8C10G27…
GO:0055078	sodium ion homeostasis		0.0403	7	DM8C02G07570,DM8C04G04320,DM8C07G00370,DM8C10G21680,DM8C11G06310,DM8C11G21710,DM8C12G02610	0.0403	over					11	7	3.44							DM8C02G07570,DM8C04G04320,DM8C07G00370,DM8C10G21680,DM8C11G06310,DM8C11G21710,DM8C12G02610
GO:0019253	reductive pentose-phosphate cycle		0.00474	15	DM8C01G22690,DM8C01G34030,DM8C01G47820,DM8C02G07680,DM8C02G25870,DM8C02G25890,DM8C02G25900,DM8C03G04500,DM8C05G21140,DM8C05G23120,DM8C06G00170,DM8C07G28510,DM8C09G04880,DM8C10G07370,DM8C12G25440	0.04032	over			0.00474	over	20	15	6.26				20	15	7.03	DM8C01G22690,DM8C01G34030,DM8C01G47820,DM8C02G07680,DM8C02G25870,DM8C02G25890,DM8C02G25900,DM8C03G04500,DM8C05G21140,DM8C05G23120,DM8C06G00170,DM8C07G28510,DM8C09G04880,DM8C10G07370,DM8C12G25440		DM8C01G22690,DM8C01G34030,DM8C01G47820,DM8C02G07680,DM8C02G25870,DM8C02G25890,DM8C02G25900,DM8C03G04500,DM8C05G21140,DM8C05G23120,DM8C06G00170,DM8C07G28510,DM8C09G04880,DM8C10G07370,DM8C12G25440
GO:0090428	perianth development		0.04058	2	DM8C09G03580,DM8C10G24930	0.04058	over					2	2	0.63							DM8C09G03580,DM8C10G24930
GO:0051553	flavone biosynthetic process		0.0406	7	DM8C01G48180,DM8C02G21120,DM8C03G22280,DM8C03G22290,DM8C07G23300,DM8C10G02920,DM8C10G17710	0.0406	over					11	7	3.44							DM8C01G48180,DM8C02G21120,DM8C03G22280,DM8C03G22290,DM8C07G23300,DM8C10G02920,DM8C10G17710
GO:0060972	left/right pattern formation		0.04062	5	DM8C01G06040,DM8C03G28980,DM8C04G28750,DM8C05G09820,DM8C11G22160	0.04062	over					9	5	2.82							DM8C01G06040,DM8C03G28980,DM8C04G28750,DM8C05G09820,DM8C11G22160
GO:0009132	nucleoside diphosphate metabolic process	0.04065	0.01522	31	DM8C01G13460,DM8C01G27380,DM8C01G28070,DM8C01G47820,DM8C03G10310,DM8C03G15090,DM8C03G23880,DM8C03G25130,DM8C04G04380,DM8C04G35270,DM8C05G04080,DM8C06G13790,DM8C06G26790,DM8C07G15280,DM8C07G16360,DM8C07G19450,DM8C07G27700,DM8C07G28500,DM8C07G28510,DM8C08G04750,DM8C08G14550,DM8C08G23080,DM8C08G29420,DM8C09G04000,DM8C10G24760,DM8C11G08100,DM8C11G19270,DM8C12G00020,DM8C12G21170,DM8C12G27610,DM8sca49G…	0.04065	over	0.01522	over	0.03507	over	51	26	15.97	51	31	19.82	51	29	17.93	DM8C01G13460,DM8C01G27380,DM8C01G28070,DM8C01G47820,DM8C03G10310,DM8C03G15090,DM8C03G23880,DM8C03G25130,DM8C04G04380,DM8C04G35270,DM8C05G04080,DM8C07G15280,DM8C07G19450,DM8C07G28500,DM8C07G28510,DM8C08G04750,DM8C08G14550,DM8C08G23080,DM8C08G29420,DM8C09G04000,DM8C10G24760,DM8C11G08100,DM8C11G19270,DM8C12G00020,DM8C12G21170,DM8C12G27610	DM8C01G13460,DM8C01G27380,DM8C01G28070,DM8C01G47820,DM8C03G10310,DM8C03G15090,DM8C03G23880,DM8C03G25130,DM8C04G04380,DM8C04G35270,DM8C05G04080,DM8C06G13790,DM8C06G26790,DM8C07G15280,DM8C07G16360,DM8C07G19450,DM8C07G27700,DM8C07G28500,DM8C07G28510,DM8C08G04750,DM8C08G14550,DM8C08G23080,DM8C08G29420,DM8C09G04000,DM8C10G24760,DM8C11G08100,DM8C11G19270,DM8C12G00020,DM8C12G21170,DM8C12G27610,DM8sca49G…	DM8C01G13460,DM8C01G27380,DM8C01G28070,DM8C01G47820,DM8C03G10310,DM8C03G15090,DM8C03G23880,DM8C03G25130,DM8C04G04380,DM8C04G35270,DM8C05G04080,DM8C06G26790,DM8C07G15280,DM8C07G16360,DM8C07G19450,DM8C07G27700,DM8C07G28500,DM8C07G28510,DM8C08G04750,DM8C08G14550,DM8C08G23080,DM8C08G29420,DM8C09G04000,DM8C10G24760,DM8C11G08100,DM8C11G19270,DM8C12G00020,DM8C12G21170,DM8C12G27610
GO:0019882	antigen processing and presentation		0.04072	5	DM8C03G36030,DM8C04G11510,DM8C04G32120,DM8C07G26940,DM8C11G24630	0.04072	over					8	5	2.5							DM8C03G36030,DM8C04G11510,DM8C04G32120,DM8C07G26940,DM8C11G24630
GO:0009262	deoxyribonucleotide metabolic process	0.0411	0.02088	9	DM8C01G34590,DM8C01G36940,DM8C02G34080,DM8C03G05410,DM8C03G10310,DM8C04G07690,DM8C04G34010,DM8C07G16360,DM8C11G09590	0.0411	over	0.03823	over	0.02088	over	13	8	4.07	13	9	5.05	13	9	4.57	DM8C01G34590,DM8C01G36940,DM8C02G34080,DM8C03G05410,DM8C03G10310,DM8C04G07690,DM8C04G34010,DM8C11G09590	DM8C01G34590,DM8C01G36940,DM8C02G34080,DM8C03G05410,DM8C03G10310,DM8C04G07690,DM8C04G34010,DM8C07G16360,DM8C11G09590	DM8C01G34590,DM8C01G36940,DM8C02G34080,DM8C03G05410,DM8C03G10310,DM8C04G07690,DM8C04G34010,DM8C07G16360,DM8C11G09590
GO:0001736	establishment of planar polarity	0.04118	0.04118	9	DM8C01G43870,DM8C03G28980,DM8C07G02770,DM8C08G01320,DM8C08G04890,DM8C08G29860,DM8C09G00280,DM8C09G21330,DM8C10G20110	0.04118	over	0.04118	over	0.04118	over	14	9	4.38	14	9	5.44	14	9	4.92	DM8C01G43870,DM8C03G28980,DM8C07G02770,DM8C08G01320,DM8C08G04890,DM8C08G29860,DM8C09G00280,DM8C09G21330,DM8C10G20110	DM8C01G43870,DM8C03G28980,DM8C07G02770,DM8C08G01320,DM8C08G04890,DM8C08G29860,DM8C09G00280,DM8C09G21330,DM8C10G20110	DM8C01G43870,DM8C03G28980,DM8C07G02770,DM8C08G01320,DM8C08G04890,DM8C08G29860,DM8C09G00280,DM8C09G21330,DM8C10G20110
GO:0045931	positive regulation of mitotic cell cycle	0.04124	0.0146	13	DM8C01G42910,DM8C02G00500,DM8C02G33830,DM8C03G02270,DM8C04G33660,DM8C04G33920,DM8C06G28060,DM8C07G18130,DM8C07G25960,DM8C08G24060,DM8C09G16850,DM8C11G09810,DM8C12G06950	0.04124	over	0.0146	over	0.01519	over	21	10	6.57	21	13	8.16	21	12	7.38	DM8C01G42910,DM8C02G33830,DM8C03G02270,DM8C04G33660,DM8C06G28060,DM8C07G25960,DM8C08G24060,DM8C09G16850,DM8C11G09810,DM8C12G06950	DM8C01G42910,DM8C02G00500,DM8C02G33830,DM8C03G02270,DM8C04G33660,DM8C04G33920,DM8C06G28060,DM8C07G18130,DM8C07G25960,DM8C08G24060,DM8C09G16850,DM8C11G09810,DM8C12G06950	DM8C01G42910,DM8C02G00500,DM8C02G33830,DM8C03G02270,DM8C04G33660,DM8C04G33920,DM8C06G28060,DM8C07G25960,DM8C08G24060,DM8C09G16850,DM8C11G09810,DM8C12G06950
GO:0016553	base conversion or substitution editing	0.04198	0.00531	9	DM8C01G34480,DM8C02G19630,DM8C03G10260,DM8C05G02250,DM8C05G19780,DM8C10G02520,DM8C10G26350,DM8C11G06320,DM8C12G00190	0.04198	under	0.00531	over	0.00763	over	21	6	6.57	21	9	8.16	21	8	7.38	DM8C02G19630,DM8C05G02250,DM8C05G19780,DM8C10G02520,DM8C10G26350,DM8C11G06320	DM8C01G34480,DM8C02G19630,DM8C03G10260,DM8C05G02250,DM8C05G19780,DM8C10G02520,DM8C10G26350,DM8C11G06320,DM8C12G00190	DM8C01G34480,DM8C02G19630,DM8C05G02250,DM8C05G19780,DM8C10G02520,DM8C10G26350,DM8C11G06320,DM8C12G00190
GO:0001763	morphogenesis of a branching structure		0.04202	23	DM8C01G36560,DM8C02G23920,DM8C03G03750,DM8C03G34470,DM8C03G34730,DM8C04G20620,DM8C04G28110,DM8C05G02540,DM8C05G02710,DM8C05G22340,DM8C06G22050,DM8C06G22060,DM8C06G24820,DM8C08G13570,DM8C08G16890,DM8C08G16900,DM8C09G00280,DM8C09G01180,DM8C09G27830,DM8C10G20110,DM8C10G20430,DM8C10G29660,DM8C11G22930	0.04202	over					57	23	17.85							DM8C01G36560,DM8C02G23920,DM8C03G03750,DM8C03G34470,DM8C03G34730,DM8C04G20620,DM8C04G28110,DM8C05G02540,DM8C05G02710,DM8C05G22340,DM8C06G22050,DM8C06G22060,DM8C06G24820,DM8C08G13570,DM8C08G16890,DM8C08G16900,DM8C09G00280,DM8C09G01180,DM8C09G27830,DM8C10G20110,DM8C10G20430,DM8C10G29660,DM8C11G22930
GO:0045216	cell-cell junction organization	0.04206	0.01371	14	DM8C01G10810,DM8C01G14020,DM8C01G23880,DM8C01G35120,DM8C03G26590,DM8C07G24390,DM8C07G25530,DM8C08G01320,DM8C08G27280,DM8C09G02470,DM8C10G25260,DM8C11G02960,DM8C12G08190,DM8C12G08210	0.04206	over	0.016	over	0.01371	over	26	9	8.14	26	13	10.1	26	12	9.14	DM8C01G10810,DM8C01G14020,DM8C03G26590,DM8C07G25530,DM8C08G01320,DM8C09G02470,DM8C10G25260,DM8C12G08190,DM8C12G08210	DM8C01G10810,DM8C01G14020,DM8C01G23880,DM8C03G26590,DM8C07G24390,DM8C07G25530,DM8C08G01320,DM8C08G27280,DM8C09G02470,DM8C10G25260,DM8C11G02960,DM8C12G08190,DM8C12G08210	DM8C01G10810,DM8C01G14020,DM8C01G23880,DM8C01G35120,DM8C03G26590,DM8C07G25530,DM8C08G01320,DM8C09G02470,DM8C10G25260,DM8C11G02960,DM8C12G08190,DM8C12G08210
GO:0097746	blood vessel diameter maintenance		0.04217	4	DM8C01G36820,DM8C08G01840,DM8C10G04070,DM8C12G28620	0.04217	over					8	4	2.5							DM8C01G36820,DM8C08G01840,DM8C10G04070,DM8C12G28620
GO:0070925	organelle assembly		0.04266	93	DM8C01G03530,DM8C01G03540,DM8C01G03690,DM8C01G18610,DM8C01G31550,DM8C01G33380,DM8C01G36560,DM8C01G39770,DM8C01G41050,DM8C02G02670,DM8C02G05050,DM8C02G05600,DM8C02G11810,DM8C02G14250,DM8C02G19350,DM8C02G21830,DM8C02G21890,DM8C02G22630,DM8C02G26200,DM8C02G27120,DM8C02G30830,DM8C03G24830,DM8C03G25860,DM8C03G26870,DM8C03G28150,DM8C03G28980,DM8C03G29230,DM8C03G30120,DM8C03G34120,DM8C03G35820,DM8C03G37…	0.04266	over					283	93	88.61							DM8C01G03530,DM8C01G03540,DM8C01G03690,DM8C01G18610,DM8C01G31550,DM8C01G33380,DM8C01G36560,DM8C01G39770,DM8C01G41050,DM8C02G02670,DM8C02G05050,DM8C02G05600,DM8C02G11810,DM8C02G14250,DM8C02G19350,DM8C02G21830,DM8C02G21890,DM8C02G22630,DM8C02G26200,DM8C02G27120,DM8C02G30830,DM8C03G24830,DM8C03G25860,DM8C03G26870,DM8C03G28150,DM8C03G28980,DM8C03G29230,DM8C03G30120,DM8C03G34120,DM8C03G35820,DM8C03G37…
GO:0031119	tRNA pseudouridine synthesis		0.04307	3	DM8C04G27090,DM8C04G35930,DM8C12G14650	0.04307	over					8	3	2.5							DM8C04G27090,DM8C04G35930,DM8C12G14650
GO:0009725	response to hormone		0.00612	871	DM8C01G00180,DM8C01G00730,DM8C01G00740,DM8C01G00790,DM8C01G01830,DM8C01G02830,DM8C01G03690,DM8C01G03760,DM8C01G05400,DM8C01G06940,DM8C01G08620,DM8C01G09390,DM8C01G16380,DM8C01G16650,DM8C01G17370,DM8C01G18570,DM8C01G21240,DM8C01G21660,DM8C01G22920,DM8C01G23040,DM8C01G23880,DM8C01G25170,DM8C01G25660,DM8C01G26740,DM8C01G27630,DM8C01G27730,DM8C01G28430,DM8C01G28890,DM8C01G29260,DM8C01G30260,DM8C01G30…	0.04315	over			0.00612	over	2327	743	728.57				2327	850	818.18	DM8C01G00180,DM8C01G00730,DM8C01G00740,DM8C01G00790,DM8C01G01830,DM8C01G02830,DM8C01G03690,DM8C01G03760,DM8C01G05400,DM8C01G06940,DM8C01G08620,DM8C01G09390,DM8C01G16380,DM8C01G16650,DM8C01G17370,DM8C01G21240,DM8C01G21660,DM8C01G22920,DM8C01G23040,DM8C01G25170,DM8C01G25660,DM8C01G26740,DM8C01G27630,DM8C01G27730,DM8C01G28430,DM8C01G28890,DM8C01G29260,DM8C01G30260,DM8C01G30270,DM8C01G30300,DM8C01G31…		DM8C01G00180,DM8C01G00730,DM8C01G00740,DM8C01G00790,DM8C01G01830,DM8C01G02830,DM8C01G03690,DM8C01G03760,DM8C01G05400,DM8C01G06940,DM8C01G08620,DM8C01G09390,DM8C01G16380,DM8C01G16650,DM8C01G17370,DM8C01G18570,DM8C01G21240,DM8C01G21660,DM8C01G22920,DM8C01G23040,DM8C01G23880,DM8C01G25170,DM8C01G25660,DM8C01G26740,DM8C01G27630,DM8C01G27730,DM8C01G28430,DM8C01G28890,DM8C01G29260,DM8C01G30260,DM8C01G30…
GO:0016042	lipid catabolic process		0.04355	81	DM8C01G03790,DM8C01G08620,DM8C01G17290,DM8C01G17300,DM8C01G22500,DM8C01G22980,DM8C01G25030,DM8C01G31030,DM8C01G37870,DM8C01G42950,DM8C01G42970,DM8C02G02420,DM8C02G08070,DM8C02G10790,DM8C02G14100,DM8C02G15440,DM8C02G16740,DM8C02G16790,DM8C02G16800,DM8C02G16870,DM8C02G16880,DM8C02G16890,DM8C02G16900,DM8C02G16920,DM8C02G16940,DM8C02G17240,DM8C02G17270,DM8C02G17300,DM8C02G20130,DM8C02G26470,DM8C02G27…	0.04355	over					217	81	67.94							DM8C01G03790,DM8C01G08620,DM8C01G17290,DM8C01G17300,DM8C01G22500,DM8C01G22980,DM8C01G25030,DM8C01G31030,DM8C01G37870,DM8C01G42950,DM8C01G42970,DM8C02G02420,DM8C02G08070,DM8C02G10790,DM8C02G14100,DM8C02G15440,DM8C02G16740,DM8C02G16790,DM8C02G16800,DM8C02G16870,DM8C02G16880,DM8C02G16890,DM8C02G16900,DM8C02G16920,DM8C02G16940,DM8C02G17240,DM8C02G17270,DM8C02G17300,DM8C02G20130,DM8C02G26470,DM8C02G27…
GO:1904961	quiescent center organization		0.04396	3	DM8C04G33750,DM8C10G26180,DM8C12G24760	0.04396	over					4	3	1.25							DM8C04G33750,DM8C10G26180,DM8C12G24760
GO:0071459	protein localization to chromosome, centromeric region		0.04396	3	DM8C03G29230,DM8C05G22280,DM8C07G06480	0.04396	over					3	3	0.94							DM8C03G29230,DM8C05G22280,DM8C07G06480
GO:1903083	protein localization to condensed chromosome		0.04396	3	DM8C03G29230,DM8C05G22280,DM8C07G06480	0.04396	over					3	3	0.94							DM8C03G29230,DM8C05G22280,DM8C07G06480
GO:0051554	flavonol metabolic process		0.04413	6	DM8C01G48180,DM8C02G21120,DM8C03G22280,DM8C07G23300,DM8C10G02920,DM8C10G17710	0.04413	over					9	6	2.82							DM8C01G48180,DM8C02G21120,DM8C03G22280,DM8C07G23300,DM8C10G02920,DM8C10G17710
GO:0045038	protein import into chloroplast thylakoid membrane		0.04418	4	DM8C01G33890,DM8C02G32220,DM8C03G18900,DM8C11G20520	0.04418	over					5	4	1.57							DM8C01G33890,DM8C02G32220,DM8C03G18900,DM8C11G20520
GO:0032968	positive regulation of transcription elongation by RNA polymerase II	0.04434	0.00043	11	DM8C01G37960,DM8C01G37970,DM8C02G18470,DM8C06G15140,DM8C06G28560,DM8C06G31270,DM8C07G12550,DM8C07G12850,DM8C10G02030,DM8C11G00800,DM8C12G04150	0.04434	over	0.00043	over	0.01019	over	16	7	5.01	16	11	6.22	16	9	5.63	DM8C01G37970,DM8C06G15140,DM8C06G31270,DM8C07G12550,DM8C07G12850,DM8C11G00800,DM8C12G04150	DM8C01G37960,DM8C01G37970,DM8C02G18470,DM8C06G15140,DM8C06G28560,DM8C06G31270,DM8C07G12550,DM8C07G12850,DM8C10G02030,DM8C11G00800,DM8C12G04150	DM8C01G37960,DM8C01G37970,DM8C06G15140,DM8C06G31270,DM8C07G12550,DM8C07G12850,DM8C10G02030,DM8C11G00800,DM8C12G04150
GO:0051983	regulation of chromosome segregation		0.04462	15	DM8C01G19650,DM8C01G23390,DM8C01G39390,DM8C01G40930,DM8C01G43760,DM8C03G29830,DM8C04G11510,DM8C04G21840,DM8C04G33660,DM8C04G36880,DM8C05G10310,DM8C05G25170,DM8C07G06480,DM8C10G20930,DM8C11G19250	0.04462	over					39	15	12.21							DM8C01G19650,DM8C01G23390,DM8C01G39390,DM8C01G40930,DM8C01G43760,DM8C03G29830,DM8C04G11510,DM8C04G21840,DM8C04G33660,DM8C04G36880,DM8C05G10310,DM8C05G25170,DM8C07G06480,DM8C10G20930,DM8C11G19250
GO:1902767	isoprenoid biosynthetic process via mevalonate		0.04513	2	DM8C06G18800,DM8C08G21990	0.04513	over			0.04985	over	2	2	0.63				2	2	0.7	DM8C06G18800,DM8C08G21990		DM8C06G18800,DM8C08G21990
GO:0015744	succinate transport		0.04516	3	DM8C05G21580,DM8C10G22800,DM8C11G03340	0.04516	over					3	3	0.94							DM8C05G21580,DM8C10G22800,DM8C11G03340
GO:0046854	phosphatidylinositol phosphate biosynthetic process		0.04533	7	DM8C01G45760,DM8C04G00270,DM8C04G09510,DM8C04G13670,DM8C04G31340,DM8C05G08690,DM8C11G00540	0.04533	under					33	7	10.33							DM8C01G45760,DM8C04G00270,DM8C04G09510,DM8C04G13670,DM8C04G31340,DM8C05G08690,DM8C11G00540
GO:0035567	non-canonical Wnt signaling pathway		0.04545	6	DM8C01G43870,DM8C03G28980,DM8C07G02770,DM8C08G04890,DM8C08G29860,DM8C09G21330	0.04545	over			0.04545	over	7	6	2.19				7	6	2.46	DM8C01G43870,DM8C03G28980,DM8C07G02770,DM8C08G04890,DM8C08G29860,DM8C09G21330		DM8C01G43870,DM8C03G28980,DM8C07G02770,DM8C08G04890,DM8C08G29860,DM8C09G21330
GO:2000050	regulation of non-canonical Wnt signaling pathway		0.04545	6	DM8C01G43870,DM8C03G28980,DM8C07G02770,DM8C08G04890,DM8C08G29860,DM8C09G21330	0.04545	over			0.04545	over	7	6	2.19				7	6	2.46	DM8C01G43870,DM8C03G28980,DM8C07G02770,DM8C08G04890,DM8C08G29860,DM8C09G21330		DM8C01G43870,DM8C03G28980,DM8C07G02770,DM8C08G04890,DM8C08G29860,DM8C09G21330
GO:0019388	galactose catabolic process	0.04561	0.01499	8	DM8C02G13210,DM8C02G31790,DM8C02G31800,DM8C02G31810,DM8C02G31820,DM8C03G17190,DM8C04G13030,DM8C04G14290	0.04561	over	0.04561	over	0.01499	over	10	7	3.13	10	7	3.89	10	8	3.52	DM8C02G13210,DM8C02G31790,DM8C02G31800,DM8C02G31810,DM8C02G31820,DM8C03G17190,DM8C04G14290	DM8C02G13210,DM8C02G31790,DM8C02G31800,DM8C02G31810,DM8C02G31820,DM8C03G17190,DM8C04G14290	DM8C02G13210,DM8C02G31790,DM8C02G31800,DM8C02G31810,DM8C02G31820,DM8C03G17190,DM8C04G13030,DM8C04G14290
GO:2000008	regulation of protein localization to cell surface		0.02762	6	DM8C07G00750,DM8C07G02580,DM8C07G22550,DM8C08G01720,DM8C08G23190,DM8C12G02490	0.04576	over	0.02762	over			8	5	2.5	8	6	3.11				DM8C07G00750,DM8C07G22550,DM8C08G01720,DM8C08G23190,DM8C12G02490	DM8C07G00750,DM8C07G02580,DM8C07G22550,DM8C08G01720,DM8C08G23190,DM8C12G02490
GO:0009260	ribonucleotide biosynthetic process		0.04588	58	DM8C01G03750,DM8C01G13460,DM8C01G14960,DM8C01G17380,DM8C01G26740,DM8C01G27380,DM8C01G28070,DM8C01G37980,DM8C01G46890,DM8C01G47820,DM8C02G04990,DM8C02G20400,DM8C02G32210,DM8C03G10310,DM8C03G15090,DM8C03G20180,DM8C03G20750,DM8C03G23880,DM8C03G25130,DM8C03G29310,DM8C03G37550,DM8C04G04150,DM8C04G04380,DM8C04G13750,DM8C04G31510,DM8C04G35270,DM8C05G04080,DM8C05G06850,DM8C05G08630,DM8C05G08730,DM8C05G23…	0.04588	over					137	58	42.89							DM8C01G03750,DM8C01G13460,DM8C01G14960,DM8C01G17380,DM8C01G26740,DM8C01G27380,DM8C01G28070,DM8C01G37980,DM8C01G46890,DM8C01G47820,DM8C02G04990,DM8C02G20400,DM8C02G32210,DM8C03G10310,DM8C03G15090,DM8C03G20180,DM8C03G20750,DM8C03G23880,DM8C03G25130,DM8C03G29310,DM8C03G37550,DM8C04G04150,DM8C04G04380,DM8C04G13750,DM8C04G31510,DM8C04G35270,DM8C05G04080,DM8C05G06850,DM8C05G08630,DM8C05G08730,DM8C05G23…
GO:0010224	response to UV-B		0.0459	33	DM8C01G20580,DM8C01G37180,DM8C01G44080,DM8C01G45470,DM8C01G48180,DM8C02G11370,DM8C02G16810,DM8C02G16820,DM8C02G23930,DM8C02G24430,DM8C03G25390,DM8C03G29830,DM8C03G30320,DM8C03G34160,DM8C04G23010,DM8C05G02010,DM8C05G03950,DM8C05G12860,DM8C06G32400,DM8C07G04240,DM8C07G21220,DM8C09G25450,DM8C10G17710,DM8C10G27160,DM8C11G09180,DM8C11G20870,DM8C12G01740,DM8C12G06830,DM8C12G07160,DM8C12G18060,DM8C12G24…	0.0459	over					89	33	27.87							DM8C01G20580,DM8C01G37180,DM8C01G44080,DM8C01G45470,DM8C01G48180,DM8C02G11370,DM8C02G16810,DM8C02G16820,DM8C02G23930,DM8C02G24430,DM8C03G25390,DM8C03G29830,DM8C03G30320,DM8C03G34160,DM8C04G23010,DM8C05G02010,DM8C05G03950,DM8C05G12860,DM8C06G32400,DM8C07G04240,DM8C07G21220,DM8C09G25450,DM8C10G17710,DM8C10G27160,DM8C11G09180,DM8C11G20870,DM8C12G01740,DM8C12G06830,DM8C12G07160,DM8C12G18060,DM8C12G24…
GO:0010142	farnesyl diphosphate biosynthetic process, mevalonate pathway		0.04597	2	DM8C06G18800,DM8C08G21990	0.04597	over					2	2	0.63							DM8C06G18800,DM8C08G21990
GO:0045851	pH reduction	0.046	0.01925	11	DM8C01G32670,DM8C01G46890,DM8C02G24270,DM8C04G34960,DM8C06G23340,DM8C07G01240,DM8C10G16930,DM8C10G16940,DM8C10G16950,DM8C10G25980,DM8C11G25740	0.046	over	0.01925	over	0.01925	over	18	10	5.64	18	11	7	18	11	6.33	DM8C01G46890,DM8C02G24270,DM8C04G34960,DM8C06G23340,DM8C07G01240,DM8C10G16930,DM8C10G16940,DM8C10G16950,DM8C10G25980,DM8C11G25740	DM8C01G32670,DM8C01G46890,DM8C02G24270,DM8C04G34960,DM8C06G23340,DM8C07G01240,DM8C10G16930,DM8C10G16940,DM8C10G16950,DM8C10G25980,DM8C11G25740	DM8C01G32670,DM8C01G46890,DM8C02G24270,DM8C04G34960,DM8C06G23340,DM8C07G01240,DM8C10G16930,DM8C10G16940,DM8C10G16950,DM8C10G25980,DM8C11G25740
GO:0045839	negative regulation of mitotic nuclear division		0.046	9	DM8C01G39390,DM8C01G43760,DM8C03G21580,DM8C03G29830,DM8C04G24310,DM8C04G36880,DM8C05G10310,DM8C07G06480,DM8C10G20930	0.046	over					18	9	5.64							DM8C01G39390,DM8C01G43760,DM8C03G21580,DM8C03G29830,DM8C04G24310,DM8C04G36880,DM8C05G10310,DM8C07G06480,DM8C10G20930
GO:0043928	exonucleolytic catabolism of deadenylated mRNA		0.04647	7	DM8C03G31800,DM8C03G34200,DM8C05G19460,DM8C06G23850,DM8C06G28940,DM8C11G22300,DM8C12G10240	0.04647	under					25	7	7.83							DM8C03G31800,DM8C03G34200,DM8C05G19460,DM8C06G23850,DM8C06G28940,DM8C11G22300,DM8C12G10240
GO:0010371	regulation of gibberellin biosynthetic process		0.04676	5	DM8C02G08070,DM8C02G27040,DM8C03G32810,DM8C05G03340,DM8C10G05190	0.04676	over					8	5	2.5							DM8C02G08070,DM8C02G27040,DM8C03G32810,DM8C05G03340,DM8C10G05190
GO:0000470	maturation of LSU-rRNA		0.03783	25	DM8C01G24570,DM8C01G34350,DM8C01G40000,DM8C01G45100,DM8C01G47740,DM8C02G05600,DM8C02G19350,DM8C02G30850,DM8C03G08970,DM8C04G06500,DM8C05G25860,DM8C06G04730,DM8C06G11120,DM8C06G21160,DM8C06G21170,DM8C06G29210,DM8C07G10920,DM8C07G17840,DM8C09G07670,DM8C10G15140,DM8C11G12360,DM8C11G12370,DM8C11G21910,DM8C12G26070,DM8sca115G00180	0.04726	over	0.03783	over			41	21	12.84	41	24	15.93				DM8C01G24570,DM8C01G34350,DM8C01G40000,DM8C01G45100,DM8C01G47740,DM8C02G05600,DM8C02G19350,DM8C02G30850,DM8C04G06500,DM8C05G25860,DM8C06G11120,DM8C06G21160,DM8C06G21170,DM8C06G29210,DM8C09G07670,DM8C10G15140,DM8C11G12360,DM8C11G12370,DM8C11G21910,DM8C12G26070,DM8sca115G00180	DM8C01G24570,DM8C01G34350,DM8C01G40000,DM8C01G45100,DM8C01G47740,DM8C02G05600,DM8C02G19350,DM8C02G30850,DM8C03G08970,DM8C04G06500,DM8C05G25860,DM8C06G04730,DM8C06G11120,DM8C06G21160,DM8C06G21170,DM8C06G29210,DM8C07G10920,DM8C07G17840,DM8C09G07670,DM8C10G15140,DM8C11G12360,DM8C11G12370,DM8C11G21910,DM8C12G26070
GO:0034033	purine nucleoside bisphosphate biosynthetic process		0.04732	18	DM8C01G17380,DM8C01G37980,DM8C02G04990,DM8C03G20750,DM8C03G37550,DM8C04G04150,DM8C04G13750,DM8C05G06850,DM8C05G08630,DM8C05G08730,DM8C05G23610,DM8C07G02310,DM8C07G14110,DM8C08G07420,DM8C10G04500,DM8C11G05320,DM8C11G09870,DM8C12G28460	0.04732	over					35	18	10.96							DM8C01G17380,DM8C01G37980,DM8C02G04990,DM8C03G20750,DM8C03G37550,DM8C04G04150,DM8C04G13750,DM8C05G06850,DM8C05G08630,DM8C05G08730,DM8C05G23610,DM8C07G02310,DM8C07G14110,DM8C08G07420,DM8C10G04500,DM8C11G05320,DM8C11G09870,DM8C12G28460
GO:0016128	phytosteroid metabolic process		0.04739	28	DM8C01G03760,DM8C01G27130,DM8C01G44860,DM8C02G24600,DM8C02G30520,DM8C03G36720,DM8C04G01980,DM8C04G25770,DM8C04G30620,DM8C04G32430,DM8C04G34480,DM8C04G34490,DM8C05G15200,DM8C06G04690,DM8C06G18800,DM8C06G28980,DM8C07G14070,DM8C07G22450,DM8C08G03210,DM8C08G04160,DM8C08G04180,DM8C08G04220,DM8C08G20410,DM8C08G21990,DM8C09G00530,DM8C10G03370,DM8C10G29620,DM8C12G05390	0.04739	over	0.04812	over			50	23	15.65	50	26	19.43				DM8C01G03760,DM8C01G27130,DM8C01G44860,DM8C02G24600,DM8C02G30520,DM8C03G36720,DM8C04G30620,DM8C04G32430,DM8C04G34490,DM8C05G15200,DM8C06G04690,DM8C06G18800,DM8C06G28980,DM8C07G14070,DM8C08G03210,DM8C08G04160,DM8C08G04180,DM8C08G20410,DM8C08G21990,DM8C09G00530,DM8C10G03370,DM8C10G29620,DM8C12G05390	DM8C01G03760,DM8C01G27130,DM8C01G44860,DM8C02G24600,DM8C02G30520,DM8C03G36720,DM8C04G01980,DM8C04G25770,DM8C04G30620,DM8C04G32430,DM8C04G34480,DM8C04G34490,DM8C05G15200,DM8C06G04690,DM8C06G18800,DM8C06G28980,DM8C07G14070,DM8C07G22450,DM8C08G03210,DM8C08G04160,DM8C08G04180,DM8C08G04220,DM8C08G20410,DM8C08G21990,DM8C09G00530,DM8C10G29620
GO:0043094	cellular metabolic compound salvage		0.04754	32	DM8C01G03350,DM8C01G07480,DM8C01G30330,DM8C01G47760,DM8C01G48360,DM8C02G06970,DM8C02G07680,DM8C02G24970,DM8C02G25870,DM8C02G25890,DM8C02G25900,DM8C03G04500,DM8C03G22660,DM8C03G24890,DM8C03G29310,DM8C03G35800,DM8C04G21420,DM8C04G30240,DM8C04G31510,DM8C05G09280,DM8C05G24080,DM8C06G13620,DM8C07G27690,DM8C08G09780,DM8C09G05080,DM8C09G20720,DM8C09G28460,DM8C10G00380,DM8C10G01010,DM8C10G19410,DM8C10G21…	0.04754	over					80	32	25.05							DM8C01G03350,DM8C01G07480,DM8C01G30330,DM8C01G47760,DM8C01G48360,DM8C02G06970,DM8C02G07680,DM8C02G24970,DM8C02G25870,DM8C02G25890,DM8C02G25900,DM8C03G04500,DM8C03G22660,DM8C03G24890,DM8C03G29310,DM8C03G35800,DM8C04G21420,DM8C04G30240,DM8C04G31510,DM8C05G09280,DM8C05G24080,DM8C06G13620,DM8C07G27690,DM8C08G09780,DM8C09G05080,DM8C09G20720,DM8C09G28460,DM8C10G00380,DM8C10G01010,DM8C10G19410,DM8C10G21…
GO:0001907	killing by symbiont of host cells		0.04777	2	DM8C02G12930,DM8C07G15040	0.04777	over					2	2	0.63							DM8C02G12930,DM8C07G15040
GO:0034440	lipid oxidation		0.04825	34	DM8C01G08620,DM8C01G17290,DM8C01G29520,DM8C02G04990,DM8C02G26470,DM8C02G32570,DM8C03G37520,DM8C04G00140,DM8C04G09240,DM8C05G17430,DM8C05G25360,DM8C05G26500,DM8C06G02450,DM8C06G02680,DM8C06G03790,DM8C06G17890,DM8C06G22890,DM8C06G31230,DM8C07G07910,DM8C07G15470,DM8C08G05600,DM8C08G05620,DM8C08G11680,DM8C08G18040,DM8C08G18050,DM8C08G24220,DM8C08G24710,DM8C08G26140,DM8C09G24570,DM8C11G05580,DM8C12G01…	0.04825	over					93	34	29.12							DM8C01G08620,DM8C01G17290,DM8C01G29520,DM8C02G04990,DM8C02G26470,DM8C02G32570,DM8C03G37520,DM8C04G00140,DM8C04G09240,DM8C05G17430,DM8C05G25360,DM8C05G26500,DM8C06G02450,DM8C06G02680,DM8C06G03790,DM8C06G17890,DM8C06G22890,DM8C06G31230,DM8C07G07910,DM8C07G15470,DM8C08G05600,DM8C08G05620,DM8C08G11680,DM8C08G18040,DM8C08G18050,DM8C08G24220,DM8C08G24710,DM8C08G26140,DM8C09G24570,DM8C11G05580,DM8C12G01…
GO:0007088	regulation of mitotic nuclear division		0.04841	16	DM8C01G39390,DM8C01G43760,DM8C03G21580,DM8C03G29830,DM8C04G11510,DM8C04G21840,DM8C04G24310,DM8C04G33660,DM8C04G36880,DM8C05G10310,DM8C07G06480,DM8C07G25960,DM8C10G20930,DM8C10G27160,DM8C11G19250,DM8C12G06950	0.04841	over					39	16	12.21							DM8C01G39390,DM8C01G43760,DM8C03G21580,DM8C03G29830,DM8C04G11510,DM8C04G21840,DM8C04G24310,DM8C04G33660,DM8C04G36880,DM8C05G10310,DM8C07G06480,DM8C07G25960,DM8C10G20930,DM8C10G27160,DM8C11G19250,DM8C12G06950
GO:0045007	depurination		0.04842	2	DM8C04G34250,DM8C11G09590	0.04842	over					2	2	0.63							DM8C04G34250,DM8C11G09590
GO:0006101	citrate metabolic process	0.04845	0.03536	12	DM8C01G03310,DM8C01G26200,DM8C01G28930,DM8C02G01260,DM8C02G25270,DM8C04G06700,DM8C05G25710,DM8C07G08090,DM8C07G18050,DM8C09G24150,DM8C10G18380,DM8C11G04880	0.04845	over	0.03536	over	0.04575	over	20	10	6.26	20	12	7.77	20	11	7.03	DM8C01G26200,DM8C01G28930,DM8C02G01260,DM8C02G25270,DM8C04G06700,DM8C05G25710,DM8C07G08090,DM8C07G18050,DM8C10G18380,DM8C11G04880	DM8C01G03310,DM8C01G26200,DM8C01G28930,DM8C02G01260,DM8C02G25270,DM8C04G06700,DM8C05G25710,DM8C07G08090,DM8C07G18050,DM8C09G24150,DM8C10G18380,DM8C11G04880	DM8C01G03310,DM8C01G26200,DM8C01G28930,DM8C02G01260,DM8C02G25270,DM8C04G06700,DM8C05G25710,DM8C07G08090,DM8C07G18050,DM8C10G18380,DM8C11G04880
GO:0048200	Golgi transport vesicle coating		0.04858	2	DM8C08G04070,DM8C08G22840	0.04858	over			0.04858	over	2	2	0.63				2	2	0.7	DM8C08G04070,DM8C08G22840		DM8C08G04070,DM8C08G22840
GO:0007602	phototransduction	0.04894	0.00273	24	DM8C01G05050,DM8C01G17370,DM8C03G25130,DM8C04G33920,DM8C05G02720,DM8C05G05450,DM8C06G26790,DM8C07G14460,DM8C07G14470,DM8C07G14660,DM8C07G16300,DM8C08G00820,DM8C08G14340,DM8C08G24430,DM8C09G23790,DM8C10G00750,DM8C10G04600,DM8C10G11360,DM8C10G26400,DM8C11G18710,DM8C11G23840,DM8C12G06830,DM8C12G25760,DM8sca84G00120	0.04894	over	0.00899	over	0.00273	over	44	18	13.78	44	24	17.1	44	24	15.47	DM8C01G05050,DM8C01G17370,DM8C03G25130,DM8C05G05450,DM8C07G14460,DM8C07G14470,DM8C07G16300,DM8C08G00820,DM8C08G14340,DM8C08G24430,DM8C10G00750,DM8C10G04600,DM8C10G11360,DM8C10G26400,DM8C11G18710,DM8C12G06830,DM8C12G25760,DM8sca84G00120	DM8C01G05050,DM8C01G17370,DM8C03G25130,DM8C04G33920,DM8C05G02720,DM8C05G05450,DM8C06G26790,DM8C07G14460,DM8C07G14470,DM8C07G14660,DM8C07G16300,DM8C08G00820,DM8C08G14340,DM8C08G24430,DM8C09G23790,DM8C10G00750,DM8C10G04600,DM8C10G11360,DM8C10G26400,DM8C11G18710,DM8C11G23840,DM8C12G06830,DM8C12G25760,DM8sca84G00120	DM8C01G05050,DM8C01G17370,DM8C03G25130,DM8C04G33920,DM8C05G02720,DM8C05G05450,DM8C06G26790,DM8C07G14460,DM8C07G14470,DM8C07G14660,DM8C07G16300,DM8C08G00820,DM8C08G14340,DM8C08G24430,DM8C09G23790,DM8C10G00750,DM8C10G04600,DM8C10G11360,DM8C10G26400,DM8C11G18710,DM8C11G23840,DM8C12G06830,DM8C12G25760,DM8sca84G00120
GO:0007030	Golgi organization		0.02398	22	DM8C01G10810,DM8C01G14020,DM8C01G31730,DM8C01G35120,DM8C01G41480,DM8C01G49210,DM8C02G22290,DM8C03G33750,DM8C04G04280,DM8C05G00100,DM8C05G06400,DM8C05G17780,DM8C05G22280,DM8C06G21540,DM8C06G28200,DM8C07G25530,DM8C08G01890,DM8C12G04820,DM8C12G08190,DM8C12G08210,DM8C12G21570,DM8sca36G00080	0.04943	over			0.02398	over	46	19	14.4				46	22	16.17	DM8C01G10810,DM8C01G14020,DM8C01G31730,DM8C01G49210,DM8C02G22290,DM8C03G33750,DM8C04G04280,DM8C05G00100,DM8C05G17780,DM8C05G22280,DM8C06G21540,DM8C06G28200,DM8C07G25530,DM8C08G01890,DM8C12G04820,DM8C12G08190,DM8C12G08210,DM8C12G21570,DM8sca36G00080		DM8C01G10810,DM8C01G14020,DM8C01G31730,DM8C01G35120,DM8C01G41480,DM8C01G49210,DM8C02G22290,DM8C03G33750,DM8C04G04280,DM8C05G00100,DM8C05G06400,DM8C05G17780,DM8C05G22280,DM8C06G21540,DM8C06G28200,DM8C07G25530,DM8C08G01890,DM8C12G04820,DM8C12G08190,DM8C12G08210,DM8C12G21570,DM8sca36G00080
GO:0033240	positive regulation of amine metabolic process		0.04944	3	DM8C03G37950,DM8C03G37960,DM8C04G34800	0.04944	over					4	3	1.25							DM8C03G37950,DM8C03G37960,DM8C04G34800
GO:0006122	mitochondrial electron transport, ubiquinol to cytochrome c		0.04984	6	DM8C02G30940,DM8C02G33810,DM8C06G02600,DM8C06G32410,DM8C08G15910,DM8C11G15170	0.04984	over					8	6	2.5							DM8C02G30940,DM8C02G33810,DM8C06G02600,DM8C06G32410,DM8C08G15910,DM8C11G15170
GO:0016598	protein arginylation		0.00012	16	DM8C03G05060,DM8C03G05090,DM8C03G05100,DM8C03G11830,DM8C03G11850,DM8C03G11860,DM8C03G11870,DM8C03G11880,DM8C03G11900,DM8C03G11910,DM8C03G11920,DM8C05G27310,DM8C09G05090,DM8C09G05100,DM8C09G05110,DM8C10G21350			0.00012	over						20	16	7.77					DM8C03G05060,DM8C03G05090,DM8C03G05100,DM8C03G11830,DM8C03G11850,DM8C03G11860,DM8C03G11870,DM8C03G11880,DM8C03G11900,DM8C03G11910,DM8C03G11920,DM8C05G27310,DM8C09G05090,DM8C09G05100,DM8C09G05110,DM8C10G21350
GO:0071900	regulation of protein serine/threonine kinase activity		0.001	26	DM8C01G20220,DM8C01G36200,DM8C01G40980,DM8C02G24610,DM8C02G28230,DM8C02G28280,DM8C03G09100,DM8C03G20390,DM8C03G24750,DM8C03G34430,DM8C04G28040,DM8C04G31790,DM8C05G20740,DM8C06G18090,DM8C06G19930,DM8C06G32990,DM8C07G04190,DM8C07G09360,DM8C07G26530,DM8C08G15340,DM8C09G29380,DM8C10G13800,DM8C11G20950,DM8C11G23940,DM8C12G05040,DM8C12G24230			0.001	over	0.02764	over				58	26	22.54	58	21	20.39		DM8C01G20220,DM8C01G36200,DM8C01G40980,DM8C02G24610,DM8C02G28230,DM8C02G28280,DM8C03G09100,DM8C03G20390,DM8C03G24750,DM8C03G34430,DM8C04G28040,DM8C04G31790,DM8C05G20740,DM8C06G18090,DM8C06G19930,DM8C06G32990,DM8C07G04190,DM8C07G09360,DM8C07G26530,DM8C08G15340,DM8C09G29380,DM8C10G13800,DM8C11G20950,DM8C11G23940,DM8C12G05040,DM8C12G24230	DM8C01G20220,DM8C01G36200,DM8C01G40980,DM8C02G24610,DM8C02G28230,DM8C03G09100,DM8C03G20390,DM8C04G28040,DM8C04G31790,DM8C05G20740,DM8C06G18090,DM8C06G19930,DM8C06G32990,DM8C07G09360,DM8C07G26530,DM8C08G15340,DM8C09G29380,DM8C10G13800,DM8C11G20950,DM8C11G23940,DM8C12G24230
GO:0009803	cinnamic acid metabolic process		0.00155	14	DM8C03G05060,DM8C03G05090,DM8C03G05100,DM8C03G11830,DM8C03G11850,DM8C03G11860,DM8C03G11880,DM8C03G11900,DM8C03G20980,DM8C05G04520,DM8C05G27310,DM8C06G20410,DM8C09G05110,DM8C10G21350			0.00155	over						17	14	6.61					DM8C03G05060,DM8C03G05090,DM8C03G05100,DM8C03G11830,DM8C03G11850,DM8C03G11860,DM8C03G11880,DM8C03G11900,DM8C03G20980,DM8C05G04520,DM8C05G27310,DM8C06G20410,DM8C09G05110,DM8C10G21350
GO:0009800	cinnamic acid biosynthetic process		0.00225	13	DM8C03G05060,DM8C03G05090,DM8C03G05100,DM8C03G11830,DM8C03G11850,DM8C03G11860,DM8C03G11880,DM8C03G11900,DM8C05G04520,DM8C05G27310,DM8C06G20410,DM8C09G05110,DM8C10G21350			0.00225	over	0.03151	over				16	13	6.22	16	10	5.63		DM8C03G05060,DM8C03G05090,DM8C03G05100,DM8C03G11830,DM8C03G11850,DM8C03G11860,DM8C03G11880,DM8C03G11900,DM8C05G04520,DM8C05G27310,DM8C06G20410,DM8C09G05110,DM8C10G21350	DM8C03G05060,DM8C03G05090,DM8C03G05100,DM8C03G11830,DM8C03G11850,DM8C03G11860,DM8C05G04520,DM8C05G27310,DM8C06G20410,DM8C10G21350
GO:0042742	defense response to bacterium		0.00309	255	DM8C01G00940,DM8C01G02330,DM8C01G04990,DM8C01G05320,DM8C01G05720,DM8C01G07650,DM8C01G18580,DM8C01G20220,DM8C01G20580,DM8C01G28430,DM8C01G29370,DM8C01G29380,DM8C01G30960,DM8C01G33820,DM8C01G33850,DM8C01G34030,DM8C01G35090,DM8C01G37180,DM8C01G40210,DM8C01G42940,DM8C01G42950,DM8C01G42970,DM8C01G43040,DM8C01G46880,DM8C01G48940,DM8C01G48950,DM8C01G48980,DM8C02G03140,DM8C02G06520,DM8C02G10500,DM8C02G10…			0.00309	over						595	255	231.24					DM8C01G00940,DM8C01G02330,DM8C01G04990,DM8C01G05320,DM8C01G05720,DM8C01G07650,DM8C01G18580,DM8C01G20220,DM8C01G20580,DM8C01G28430,DM8C01G29370,DM8C01G29380,DM8C01G30960,DM8C01G33820,DM8C01G33850,DM8C01G34030,DM8C01G35090,DM8C01G37180,DM8C01G40210,DM8C01G42940,DM8C01G42950,DM8C01G42970,DM8C01G43040,DM8C01G46880,DM8C01G48940,DM8C01G48950,DM8C01G48980,DM8C02G03140,DM8C02G06520,DM8C02G10500,DM8C02G10…
GO:0032527	protein exit from endoplasmic reticulum		0.00363	17	DM8C01G05030,DM8C02G04690,DM8C07G00750,DM8C07G02580,DM8C07G02960,DM8C07G20030,DM8C07G22550,DM8C08G01720,DM8C09G04930,DM8C10G04000,DM8C10G04010,DM8C11G18830,DM8C11G18850,DM8C12G02000,DM8C12G02070,DM8C12G02170,DM8C12G02490			0.00363	over						25	17	9.72					DM8C01G05030,DM8C02G04690,DM8C07G00750,DM8C07G02580,DM8C07G02960,DM8C07G20030,DM8C07G22550,DM8C08G01720,DM8C09G04930,DM8C10G04000,DM8C10G04010,DM8C11G18830,DM8C11G18850,DM8C12G02000,DM8C12G02070,DM8C12G02170,DM8C12G02490
GO:0034243	regulation of transcription elongation by RNA polymerase II		0.00384	11	DM8C01G37960,DM8C01G37970,DM8C02G18470,DM8C06G15140,DM8C06G28560,DM8C06G31270,DM8C07G12550,DM8C07G12850,DM8C10G02030,DM8C11G00800,DM8C12G04150			0.00384	over	0.01933	over				20	11	7.77	20	9	7.03		DM8C01G37960,DM8C01G37970,DM8C02G18470,DM8C06G15140,DM8C06G28560,DM8C06G31270,DM8C07G12550,DM8C07G12850,DM8C10G02030,DM8C11G00800,DM8C12G04150	DM8C01G37960,DM8C01G37970,DM8C06G15140,DM8C06G31270,DM8C07G12550,DM8C07G12850,DM8C10G02030,DM8C11G00800,DM8C12G04150
GO:0046898	response to cycloheximide		0.00409	21	DM8C03G05060,DM8C03G05090,DM8C03G05100,DM8C03G11830,DM8C03G11850,DM8C03G11860,DM8C03G11870,DM8C03G11880,DM8C03G11900,DM8C03G11910,DM8C03G11920,DM8C05G12980,DM8C05G27310,DM8C06G14660,DM8C06G33230,DM8C08G01380,DM8C09G05090,DM8C09G05100,DM8C09G05110,DM8C10G21350,DM8C12G00470			0.00409	over						35	21	13.6					DM8C03G05060,DM8C03G05090,DM8C03G05100,DM8C03G11830,DM8C03G11850,DM8C03G11860,DM8C03G11870,DM8C03G11880,DM8C03G11900,DM8C03G11910,DM8C03G11920,DM8C05G12980,DM8C05G27310,DM8C06G14660,DM8C06G33230,DM8C08G01380,DM8C09G05090,DM8C09G05100,DM8C09G05110,DM8C10G21350,DM8C12G00470
GO:0006558	L-phenylalanine metabolic process		0.00567	16	DM8C02G20480,DM8C03G05060,DM8C03G05090,DM8C03G05100,DM8C03G11830,DM8C03G11850,DM8C03G11860,DM8C03G11880,DM8C03G11900,DM8C05G27310,DM8C06G29480,DM8C08G12460,DM8C09G05110,DM8C10G21350,DM8C11G21320,DM8C11G25730			0.00567	over						23	16	8.94					DM8C02G20480,DM8C03G05060,DM8C03G05090,DM8C03G05100,DM8C03G11830,DM8C03G11850,DM8C03G11860,DM8C03G11880,DM8C03G11900,DM8C05G27310,DM8C06G29480,DM8C08G12460,DM8C09G05110,DM8C10G21350,DM8C11G21320,DM8C11G25730
GO:0006515	protein quality control for misfolded or incompletely synthesized proteins		0.0068	17	DM8C01G25890,DM8C02G09440,DM8C02G29890,DM8C03G16980,DM8C03G17680,DM8C05G04910,DM8C06G13040,DM8C07G20030,DM8C09G04930,DM8C10G04000,DM8C10G04010,DM8C10G12070,DM8C10G13310,DM8C10G28940,DM8C12G02000,DM8C12G02070,DM8C12G02170			0.0068	over	0.01362	over				26	17	10.1	26	15	9.14		DM8C01G25890,DM8C02G09440,DM8C02G29890,DM8C03G16980,DM8C03G17680,DM8C05G04910,DM8C06G13040,DM8C07G20030,DM8C09G04930,DM8C10G04000,DM8C10G04010,DM8C10G12070,DM8C10G13310,DM8C10G28940,DM8C12G02000,DM8C12G02070,DM8C12G02170	DM8C01G25890,DM8C02G09440,DM8C02G29890,DM8C03G16980,DM8C03G17680,DM8C05G04910,DM8C06G13040,DM8C07G20030,DM8C09G04930,DM8C10G04000,DM8C10G04010,DM8C10G12070,DM8C10G28940,DM8C12G02000,DM8C12G02070
GO:0003013	circulatory system process		0.0075	15	DM8C01G36820,DM8C02G32530,DM8C02G32570,DM8C06G25860,DM8C08G01840,DM8C08G18130,DM8C09G00420,DM8C09G02450,DM8C09G11400,DM8C09G22950,DM8C10G04070,DM8C10G21680,DM8C10G23000,DM8C11G00210,DM8C12G28620			0.0075	under	0.04642	under				44	14	17.1	44	12	15.47		DM8C01G36820,DM8C02G32530,DM8C02G32570,DM8C06G25860,DM8C08G01840,DM8C08G18130,DM8C09G02450,DM8C09G11400,DM8C09G22950,DM8C10G04070,DM8C10G21680,DM8C10G23000,DM8C11G00210,DM8C12G28620	DM8C01G36820,DM8C02G32570,DM8C06G25860,DM8C08G01840,DM8C08G18130,DM8C09G00420,DM8C09G02450,DM8C09G11400,DM8C10G04070,DM8C10G21680,DM8C10G23000,DM8C12G28620
GO:0046907	intracellular transport		0.00389	372	DM8C01G00780,DM8C01G01010,DM8C01G01030,DM8C01G01050,DM8C01G01070,DM8C01G01130,DM8C01G01140,DM8C01G02930,DM8C01G02960,DM8C01G03790,DM8C01G05030,DM8C01G12450,DM8C01G12480,DM8C01G13850,DM8C01G14980,DM8C01G16290,DM8C01G17770,DM8C01G22360,DM8C01G22380,DM8C01G22570,DM8C01G24350,DM8C01G27500,DM8C01G28360,DM8C01G28890,DM8C01G29260,DM8C01G30260,DM8C01G30270,DM8C01G31220,DM8C01G32120,DM8C01G33890,DM8C01G34…			0.00768	over	0.00389	over				862	354	335.01	862	332	303.08		DM8C01G00780,DM8C01G01010,DM8C01G01030,DM8C01G01050,DM8C01G01070,DM8C01G01130,DM8C01G01140,DM8C01G02930,DM8C01G02960,DM8C01G03790,DM8C01G05030,DM8C01G12450,DM8C01G12480,DM8C01G13850,DM8C01G14980,DM8C01G16290,DM8C01G17770,DM8C01G22360,DM8C01G22380,DM8C01G22570,DM8C01G24350,DM8C01G27500,DM8C01G28360,DM8C01G28890,DM8C01G29260,DM8C01G30260,DM8C01G30270,DM8C01G31220,DM8C01G32120,DM8C01G33890,DM8C01G34…	DM8C01G00780,DM8C01G01010,DM8C01G01050,DM8C01G01130,DM8C01G02930,DM8C01G02960,DM8C01G03790,DM8C01G05030,DM8C01G12450,DM8C01G13850,DM8C01G14980,DM8C01G16290,DM8C01G17770,DM8C01G22360,DM8C01G22380,DM8C01G22570,DM8C01G24350,DM8C01G27500,DM8C01G28360,DM8C01G28890,DM8C01G29260,DM8C01G30260,DM8C01G30270,DM8C01G31220,DM8C01G32120,DM8C01G33890,DM8C01G34930,DM8C01G35120,DM8C01G36260,DM8C01G36820,DM8C01G37…
GO:0006056	mannoprotein metabolic process		0.00778	6	DM8C02G07800,DM8C02G26050,DM8C03G12810,DM8C06G09690,DM8C06G16760,DM8C09G01360			0.00778	over						7	6	2.72					DM8C02G07800,DM8C02G26050,DM8C03G12810,DM8C06G09690,DM8C06G16760,DM8C09G01360
GO:0052651	monoacylglycerol catabolic process		0.0078	15	DM8C02G02420,DM8C02G16730,DM8C02G16740,DM8C02G16790,DM8C02G16800,DM8C02G16870,DM8C02G16880,DM8C02G16890,DM8C02G16920,DM8C02G16940,DM8C02G17240,DM8C02G17260,DM8C02G17270,DM8C02G17290,DM8C02G17300			0.0078	over						21	15	8.16					DM8C02G02420,DM8C02G16730,DM8C02G16740,DM8C02G16790,DM8C02G16800,DM8C02G16870,DM8C02G16880,DM8C02G16890,DM8C02G16920,DM8C02G16940,DM8C02G17240,DM8C02G17260,DM8C02G17270,DM8C02G17290,DM8C02G17300
GO:0006057	mannoprotein biosynthetic process		0.00784	6	DM8C02G07800,DM8C02G26050,DM8C03G12810,DM8C06G09690,DM8C06G16760,DM8C09G01360			0.00784	over						7	6	2.72					DM8C02G07800,DM8C02G26050,DM8C03G12810,DM8C06G09690,DM8C06G16760,DM8C09G01360
GO:0017038	protein import		0.00797	77	DM8C01G01010,DM8C01G01030,DM8C01G01050,DM8C01G01070,DM8C01G01130,DM8C01G01140,DM8C01G13850,DM8C01G28890,DM8C01G30260,DM8C01G30270,DM8C01G33890,DM8C01G34930,DM8C01G41130,DM8C01G41150,DM8C01G44200,DM8C02G11450,DM8C02G29560,DM8C02G32220,DM8C02G34120,DM8C03G18900,DM8C03G29170,DM8C03G33150,DM8C03G35630,DM8C03G36000,DM8C03G36860,DM8C03G37080,DM8C04G00560,DM8C04G01960,DM8C04G10470,DM8C04G23850,DM8C04G29…			0.00797	over	0.04033	over				151	75	58.68	151	67	53.09		DM8C01G01010,DM8C01G01030,DM8C01G01050,DM8C01G01070,DM8C01G01130,DM8C01G01140,DM8C01G13850,DM8C01G28890,DM8C01G30260,DM8C01G30270,DM8C01G33890,DM8C01G34930,DM8C01G41130,DM8C01G41150,DM8C01G44200,DM8C02G11450,DM8C02G29560,DM8C02G32220,DM8C02G34120,DM8C03G18900,DM8C03G29170,DM8C03G33150,DM8C03G35630,DM8C03G36000,DM8C03G36860,DM8C03G37080,DM8C04G00560,DM8C04G01960,DM8C04G10470,DM8C04G29740,DM8C04G35…	DM8C01G01010,DM8C01G01050,DM8C01G01130,DM8C01G13850,DM8C01G28890,DM8C01G30260,DM8C01G30270,DM8C01G33890,DM8C01G34930,DM8C01G41130,DM8C01G41150,DM8C01G44200,DM8C02G11450,DM8C02G29560,DM8C02G32220,DM8C02G34120,DM8C03G18900,DM8C03G29170,DM8C03G33150,DM8C03G36000,DM8C03G36860,DM8C03G37080,DM8C04G00560,DM8C04G01960,DM8C04G10470,DM8C04G23850,DM8C04G29740,DM8C05G01600,DM8C05G02200,DM8C05G02270,DM8C05G12…
GO:0031573	mitotic intra-S DNA damage checkpoint signaling		0.01099	4	DM8C01G23770,DM8C04G04160,DM8C09G16850,DM8C10G11270			0.01099	over	0.03297	over				4	4	1.55	4	3	1.41		DM8C01G23770,DM8C04G04160,DM8C09G16850,DM8C10G11270	DM8C04G04160,DM8C09G16850,DM8C10G11270
GO:0006183	GTP biosynthetic process		0.00794	6	DM8C01G28070,DM8C03G20180,DM8C03G25130,DM8C06G26790,DM8C08G29420,DM8C10G27980			0.01108	over	0.00794	over				6	6	2.33	6	6	2.11		DM8C01G28070,DM8C03G20180,DM8C03G25130,DM8C06G26790,DM8C08G29420,DM8C10G27980	DM8C01G28070,DM8C03G20180,DM8C03G25130,DM8C06G26790,DM8C08G29420,DM8C10G27980
GO:0034654	nucleobase-containing compound biosynthetic process		0.00466	991	DM8C01G00100,DM8C01G00180,DM8C01G00480,DM8C01G00700,DM8C01G00790,DM8C01G02340,DM8C01G02830,DM8C01G03120,DM8C01G03260,DM8C01G03270,DM8C01G03690,DM8C01G03730,DM8C01G03750,DM8C01G04380,DM8C01G05050,DM8C01G05320,DM8C01G05440,DM8C01G06040,DM8C01G06940,DM8C01G07480,DM8C01G13460,DM8C01G14960,DM8C01G16380,DM8C01G17000,DM8C01G17370,DM8C01G17380,DM8C01G17980,DM8C01G18570,DM8C01G19930,DM8C01G20230,DM8C01G20…			0.01213	under	0.00466	over				2502	955	972.38	2502	888	879.71		DM8C01G00100,DM8C01G00180,DM8C01G00480,DM8C01G00700,DM8C01G00790,DM8C01G02340,DM8C01G02830,DM8C01G03120,DM8C01G03260,DM8C01G03270,DM8C01G03690,DM8C01G03730,DM8C01G03750,DM8C01G04380,DM8C01G05050,DM8C01G05320,DM8C01G05440,DM8C01G06040,DM8C01G06940,DM8C01G07480,DM8C01G13460,DM8C01G14960,DM8C01G16380,DM8C01G17000,DM8C01G17370,DM8C01G17380,DM8C01G17980,DM8C01G19930,DM8C01G20230,DM8C01G20350,DM8C01G20…	DM8C01G00100,DM8C01G00180,DM8C01G00480,DM8C01G00700,DM8C01G00790,DM8C01G02340,DM8C01G02830,DM8C01G03260,DM8C01G03270,DM8C01G03690,DM8C01G03730,DM8C01G03750,DM8C01G04380,DM8C01G05050,DM8C01G05320,DM8C01G06040,DM8C01G06940,DM8C01G07480,DM8C01G13460,DM8C01G14960,DM8C01G16380,DM8C01G17000,DM8C01G17370,DM8C01G17380,DM8C01G17980,DM8C01G18570,DM8C01G19930,DM8C01G20230,DM8C01G20350,DM8C01G20520,DM8C01G22…
GO:0030388	fructose 1,6-bisphosphate metabolic process		0.01279	10	DM8C02G06900,DM8C05G04080,DM8C05G23120,DM8C07G27700,DM8C09G00800,DM8C09G03570,DM8C10G20280,DM8C10G20290,DM8C10G24920,DM8sca49G00240			0.01279	over						14	10	5.44					DM8C02G06900,DM8C05G04080,DM8C05G23120,DM8C07G27700,DM8C09G00800,DM8C09G03570,DM8C10G20280,DM8C10G20290,DM8C10G24920,DM8sca49G00240
GO:0009617	response to bacterium		0.01391	308	DM8C01G00940,DM8C01G02330,DM8C01G04990,DM8C01G05320,DM8C01G05720,DM8C01G07650,DM8C01G18580,DM8C01G20220,DM8C01G20580,DM8C01G28430,DM8C01G29370,DM8C01G29380,DM8C01G30960,DM8C01G31380,DM8C01G33820,DM8C01G33850,DM8C01G34030,DM8C01G35090,DM8C01G37180,DM8C01G40210,DM8C01G42940,DM8C01G42950,DM8C01G42970,DM8C01G43040,DM8C01G46020,DM8C01G46880,DM8C01G48940,DM8C01G48950,DM8C01G48980,DM8C02G03140,DM8C02G06…			0.01391	over						730	308	283.71					DM8C01G00940,DM8C01G02330,DM8C01G04990,DM8C01G05320,DM8C01G05720,DM8C01G07650,DM8C01G18580,DM8C01G20220,DM8C01G20580,DM8C01G28430,DM8C01G29370,DM8C01G29380,DM8C01G30960,DM8C01G31380,DM8C01G33820,DM8C01G33850,DM8C01G34030,DM8C01G35090,DM8C01G37180,DM8C01G40210,DM8C01G42940,DM8C01G42950,DM8C01G42970,DM8C01G43040,DM8C01G46020,DM8C01G46880,DM8C01G48940,DM8C01G48950,DM8C01G48980,DM8C02G03140,DM8C02G06…
[truncated: 155 more rows]

## Sheet: g__mx_vs_WT.UP
Additional Data Set 6: GO enrichment results for DE gene sets from stolon samples using RSEM, kallisto, and StringTie.
[truncated: 149 more rows]

## Sheet: g__mx_vs_WT.DOWN
Additional Data Set 6: GO enrichment results for DE gene sets from stolon samples using RSEM, kallisto, and StringTie.
[truncated: 120 more rows]

[truncated: 2 more sheets: g__ox_vs_WT.UP, g__ox_vs_WT.DOWN]
