# Supplementary material for: CHIP-seq and transcriptomics reveal a new role of circadian-regulated StBBX24 protein in potato reproduction
Source: BMC Plant Biol. 2025 Dec 2;25:1702. doi: 10.1186/s12870-025-07811-0 (PMC12701598; doi:10.1186/s12870-025-07811-0)
Supplement: Supplementary file 8 — Supplementary Material 8. [file 12870_2025_7811_MOESM8_ESM.xlsx]

## Sheet: all
Additional Data Set 8: Differential gene expression results from DESeq2 (stolon samples) using RSEM, kallisto, and StringTie quantification methods.
name	baseMean.RSEM	pval.genotype_lrt.RSEM	significant.genotype_lrt.RSEM	best_padj.g__mx_vs_WT.ALL	best_diffFC.g__mx_vs_WT.ALL	best_method.g__mx_vs_WT.ALL	best_padj.g__ox_vs_WT.ALL	best_diffFC.g__ox_vs_WT.ALL	best_method.g__ox_vs_WT.ALL	diffFC.g__mx_vs_WT.RSEM	padj.g__mx_vs_WT.RSEM	significant.g__mx_vs_WT.RSEM	direction.g__mx_vs_WT.RSEM	diffFC.g__ox_vs_WT.RSEM	padj.g__ox_vs_WT.RSEM	significant.g__ox_vs_WT.RSEM	direction.g__ox_vs_WT.RSEM	baseMean.StringTie	pval.genotype_lrt.StringTie	significant.genotype_lrt.StringTie	diffFC.g__mx_vs_WT.StringTie	padj.g__mx_vs_WT.StringTie	significant.g__mx_vs_WT.StringTie	direction.g__mx_vs_WT.StringTie	diffFC.g__ox_vs_WT.StringTie	padj.g__ox_vs_WT.StringTie	significant.g__ox_vs_WT.StringTie	direction.g__ox_vs_WT.StringTie	baseMean.kallisto	pval.genotype_lrt.kallisto	significant.genotype_lrt.kallisto	diffFC.g__mx_vs_WT.kallisto	padj.g__mx_vs_WT.kallisto	significant.g__mx_vs_WT.kallisto	direction.g__mx_vs_WT.kallisto	diffFC.g__ox_vs_WT.kallisto	padj.g__ox_vs_WT.kallisto	significant.g__ox_vs_WT.kallisto	direction.g__ox_vs_WT.kallisto
DM8C01G00010	497.911	0.296963096405648	0	1	0.251838085520825	RSEM	1	-0.0189199967111062	RSEM	0.251838085520825	1	0	0	-0.0189199967111062	1	0	0	1857.38	0.214024807282877	0	0.262604770744253	1	0	0	0.0522890787080761	1	0	0	475.146	0.311659267170656	0	0.276238963862055	1	0	0	0.0611131562044965	1	0	0
DM8C01G00020	131.003	5.79924042216814e-06	1	1	-1.2229882526766	RSEM	1	0.21871201950383	RSEM	-1.2229882526766	1	0	0	0.21871201950383	1	0	0	1349.89	3.41847310594362e-07	1	-0.668828884255037	1	0	0	0.341524832404005	1	0	0	839.337	1.07603097570655e-05	1	-0.462076157109236	1	0	0	0.464648317711057	1	0	0
DM8C01G00030	786.583	0.000388081954669814	1	1	0.0870334612696132	RSEM	1	-0.616098323060087	RSEM	0.0870334612696132	1	0	0	-0.616098323060087	1	0	0	2788.86	2.21930051543653e-05	1	0.104057510275996	1	0	0	-0.539646936936073	1	0	0	840.712	0.000798525328252359	1	0.15825392139527	1	0	0	-0.477252536467689	1	0	0
DM8C01G00040	62.6723	0.00401211991268875	1	1	0.719212327056655	RSEM	1	-0.941011778030106	RSEM	0.719212327056655	1	0	0	-0.941011778030106	1	0	0	270.699	0.00247420544710937	1	0.598634700740458	1	0	0	-0.939083317948649	1	0	0	108.274	0.0526523424262026	0	0.53385711891875	1	0	0	-0.488236618999738	1	0	0
DM8C01G00050	1056.52	0.670498670602253	0	1	0.194403708268577	RSEM	1	-0.0363036214211431	RSEM	0.194403708268577	1	0	0	-0.0363036214211431	1	0	0	3824.66	0.653407375217047	0	0.179712182722143	1	0	0	-0.0448725058393269	1	0	0	1431.47	0.678579087555079	0	0.185567630956956	1	0	0	-0.00353621306843097	1	0	0
DM8C01G00060	1198.55	0.20229602539389	0	1	-0.236946247020183	RSEM	1	-0.259990608450072	RSEM	-0.236946247020183	1	0	0	-0.259990608450072	1	0	0	3895.62	0.0966684180247257	0	-0.236044296329871	1	0	0	-0.229859960705636	1	0	0	1380.23	0.376655307364417	0	-0.204464920995335	1	0	0	-0.159673019036689	1	0	0
DM8C01G00070	0	NA	0	NA	NA	NA	NA	NA	NA	NA	NA		NA	NA	NA		NA	0	NA	0	NA	NA		NA	NA	NA		NA	0	NA	0	NA	NA		NA	NA	NA		NA
DM8C01G00080	2.24487	0.832774418773999	0	1	1.17804783497254	StringTie	1	-4.56544071936363	StringTie	0.751965894222504	NA		NA	-0.678171325868896	NA		NA	5.95029	0.193338255492355	0	1.17804783497254	1	0	0	-4.56544071936363	1	0	0	3.02919	0.565948898565248	0	1.55535184202181	NA		NA	-0.601932242934275	NA		NA
DM8C01G00090	0	NA	0	NA	NA	NA	NA	NA	NA	NA	NA		NA	NA	NA		NA	0	NA	0	NA	NA		NA	NA	NA		NA	0	NA	0	NA	NA		NA	NA	NA		NA
DM8C01G00100	127.569	2.05165956072307e-16	1	1	1.07200619295279	RSEM	7.17722409177648e-05	-2.92657595510279	StringTie	1.07200619295279	1	0	0	-2.98224604756503	0.00173358259645886	1	-1	558.679	9.33163763676831e-19	1	1.04322261431889	1	0	0	-2.92657595510279	7.17722409177648e-05	1	-1	205.468	1.22120174744077e-17	1	1.01308290275735	1	0	0	-2.81726862603153	0.000781228381225284	1	-1
DM8C01G00110	1.10117	0.530814888690109	0	NA	NA	NA	NA	NA	NA	3.02945272935494	NA		NA	3.43464209070548	NA		NA	2.19216	0.609860310323181	0	3.5185210300832	NA		NA	4.70511958365382	NA		NA	1.7743	0.848898258427785	0	1.31525262417924	NA		NA	1.00538638160053	NA		NA
DM8C01G00120	0	NA	0	NA	NA	NA	NA	NA	NA	NA	NA		NA	NA	NA		NA	0	NA	0	NA	NA		NA	NA	NA		NA	0.165433	0.931630915595535	0	1.46377664904006	NA		NA	0.457592783880555	NA		NA
DM8C01G00130	1253.29	4.13141906658538e-05	1	1	-0.598177808685136	RSEM	1	-0.671615048597787	RSEM	-0.598177808685136	1	0	0	-0.671615048597787	1	0	0	4317.02	4.48499593182807e-06	1	-0.573459934997173	1	0	0	-0.606250619158227	1	0	0	1570.86	6.02924312008859e-05	1	-0.587998337843319	1	0	0	-0.60499265282297	1	0	0
DM8C01G00140	6.92982	0.0297076509834352	0	1	3.13658288337008	RSEM	0.882027939008533	-4.68759480734682	StringTie	3.13658288337008	1	0	0	-0.642703642374935	1	0	0	21.7555	0.00281560631182611	1	3.31493512823159	1	0	0	-4.68759480734682	0.882027939008533	0	0	8.58167	0.00470612502078886	1	2.91560456105162	1	0	0	-1.13485046058542	1	0	0
DM8C01G00150	66.7868	0.14859069700616	0	1	0.0821897065102138	RSEM	1	-0.749402611669668	RSEM	0.0821897065102138	1	0	0	-0.749402611669668	1	0	0	301.95	0.0126847087066624	0	0.106263183161665	1	0	0	-0.697725292936284	1	0	0	143.902	0.0473837360827204	0	0.170258516131338	1	0	0	-0.570905437342549	1	0	0
DM8C01G00160	62.2275	0.20916851982978	0	1	0.292907645730241	RSEM	1	0.85584756050353	RSEM	0.292907645730241	1	0	0	0.85584756050353	1	0	0	552.815	0.0640997498770376	0	0.30207401656919	1	0	0	0.722766796553466	1	0	0	248.966	0.0817336923857622	0	0.300517190904489	1	0	0	0.685619534628502	1	0	0
DM8C01G00170	595.659	0.023899266820392	0	1	-0.107405798549882	RSEM	1	0.366838420839465	RSEM	-0.107405798549882	1	0	0	0.366838420839465	1	0	0	2285.71	0.00113320237886427	1	-0.140923154896425	1	0	0	0.352652455171112	1	0	0	836.823	0.00240814620275198	1	-0.213340506214824	1	0	0	0.386429499010214	1	0	0
DM8C01G00180	594.403	4.75374458561045e-07	1	1	-1.07208503577632	RSEM	1	-0.639048022543446	RSEM	-1.07208503577632	1	0	0	-0.639048022543446	1	0	0	2473.48	5.99450413758374e-09	1	-1.08877430919645	1	0	0	-0.641722188274482	1	0	0	959.128	1.56063860604518e-06	1	-1.07559366457324	1	0	0	-0.60763059585845	1	0	0
DM8C01G00190	0	NA	0	NA	NA	NA	NA	NA	NA	NA	NA		NA	NA	NA		NA	0	NA	0	NA	NA		NA	NA	NA		NA	0	NA	0	NA	NA		NA	NA	NA		NA
DM8C01G00200	11.0932	0.0470071156483631	0	1	0.568800312716181	RSEM	1	-2.01266643973937	RSEM	0.568800312716181	1	0	0	-2.01266643973937	1	0	0	76.3344	0.0310458751101302	0	0.101328089398665	1	0	0	-1.40770313021943	1	0	0	42.066	0.0039456936775633	1	0.175982412144296	1	0	0	-1.59343348463291	1	0	0
DM8C01G00210	80.879	0.0312015997261836	0	1	0.681073175803537	RSEM	1	-0.437870397284783	RSEM	0.681073175803537	1	0	0	-0.437870397284783	1	0	0	399.816	0.0168271842124034	0	0.529695552172243	1	0	0	-0.510387379697302	1	0	0	150.181	0.00900849030712414	1	0.446619700474295	1	0	0	-0.497682168556188	1	0	0
DM8C01G00220	308.872	0.00504384991257575	1	1	0.365846756022661	RSEM	1	-0.488019082942415	RSEM	0.365846756022661	1	0	0	-0.488019082942415	1	0	0	1115.75	3.60861324488719e-07	1	0.652527300691861	1	0	0	-0.400127908374537	1	0	0	400.453	0.00188578230433103	1	0.411007733244994	1	0	0	-0.555985492861441	1	0	0
DM8C01G00230	301.331	0.0750643311978665	0	1	-0.54431501041674	RSEM	1	-0.518458127207422	RSEM	-0.54431501041674	1	0	0	-0.518458127207422	1	0	0	1069.87	0.0366827568409633	0	-0.587423849279058	1	0	0	-0.550968088400642	1	0	0	391.043	0.0606690030106745	0	-0.53903956972518	1	0	0	-0.522222950137584	1	0	0
DM8C01G00240	35.558	0.499970634461565	0	1	0.246449183917569	RSEM	1	-0.51224774892657	RSEM	0.246449183917569	1	0	0	-0.51224774892657	1	0	0	129.87	0.37864191262796	0	0.161542167506677	1	0	0	-0.578183331491974	1	0	0	47.1503	0.441174756164121	0	0.0998542654437439	1	0	0	-0.560352705235358	1	0	0
DM8C01G00250	0	NA	0	NA	NA	NA	NA	NA	NA	NA	NA		NA	NA	NA		NA	0	NA	0	NA	NA		NA	NA	NA		NA	0	NA	0	NA	NA		NA	NA	NA		NA
DM8C01G00260	0.331961	0.876541050744145	0	1	5.47478267386594	StringTie	1	3.89382691614714	StringTie	1.20355565777238	NA		NA	1.85141032994656	NA		NA	3.45317	0.282541981894191	0	5.47478267386594	1	0	0	3.89382691614714	1	0	0	1.37071	0.31966931470949	0	4.3415084625151	NA		NA	1.89035678852118	NA		NA
DM8C01G00270	1.53015	0.302865949614708	0	1	0.192500024462424	StringTie	1	-3.43809553928809	StringTie	-1.50589057040755	NA		NA	-3.88553788919801	NA		NA	9.96194	0.0772353848627562	0	0.192500024462424	1	0	0	-3.43809553928809	1	0	0	4.14758	0.181071858557119	0	0.0924913052056715	NA		NA	-3.1804828945672	NA		NA
DM8C01G00280	4.37356	0.519086043283446	0	1	0.609611778874299	StringTie	1	-1.93158717561099	StringTie	0.414136411212517	NA		NA	-1.99360663907093	NA		NA	16.0912	0.421264876428829	0	0.609611778874299	1	0	0	-1.93158717561099	1	0	0	5.92051	0.297080543869093	0	0.177532119437833	NA		NA	-2.56888950435445	NA		NA
DM8C01G00290	6.07306	0.579212081528734	0	1	0.801630666520806	RSEM	1	-0.84309856542297	RSEM	0.801630666520806	1	0	0	-0.84309856542297	1	0	0	22.1421	0.584286786342095	0	1.14965537960156	1	0	0	-0.420561613685329	1	0	0	7.60723	0.561501605376238	0	1.08505107262028	1	0	0	-0.393697800129497	1	0	0
DM8C01G00300	6737.13	4.73347221042298e-05	1	1	-0.60793109824134	RSEM	1	-0.506810215431811	RSEM	-0.60793109824134	1	0	0	-0.506810215431811	1	0	0	21599.3	9.8975935900728e-07	1	-0.602909714414441	1	0	0	-0.483452169184788	1	0	0	7651.38	6.55859951756075e-05	1	-0.600023121830832	1	0	0	-0.445060335017844	1	0	0
DM8C01G00310	45.3822	1.00296981233085e-05	1	1	1.23138165251156	RSEM	1	-1.20139727059436	RSEM	1.23138165251156	1	0	0	-1.20139727059436	1	0	0	186.246	5.04135091034939e-07	1	1.43219494030372	1	0	0	-0.862609371625682	1	0	0	73.0002	4.1608015832991e-08	1	1.38146838487583	1	0	0	-1.14204549512736	1	0	0
DM8C01G00320	1.75711	0.293612382801674	0	1	0.0653172388822922	StringTie	1	-5.05707489813485	StringTie	-0.811999911745859	NA		NA	-3.87521978653323	NA		NA	5.23615	0.44268907548155	0	0.0653172388822922	1	0	0	-5.05707489813485	1	0	0	4.28869	0.143367850922697	0	-1.13133548289042	NA		NA	-3.71221426119958	NA		NA
DM8C01G00330	66.7118	1.10398761656679e-16	1	0.414037325152565	1.82073408891628	StringTie	0.193308650025799	-1.91388490495304	StringTie	1.97794534103093	0.674051027501629	0	0	-2.26160090845981	0.391552849189506	0	0	247.164	1.54139940231169e-23	1	1.82073408891628	0.414037325152565	0	0	-1.91388490495304	0.193308650025799	0	0	67.0247	7.96970853674561e-10	1	1.54538901688598	1	0	0	-1.63900218636555	1	0	0
DM8C01G00340	34.4098	1.05896854050908e-06	1	1	1.75545621160239	RSEM	0.314773326057958	-2.07376740209059	StringTie	1.75545621160239	1	0	0	-1.42872432133603	1	0	0	155.297	3.32919137058894e-13	1	1.61273192747499	1	0	0	-2.07376740209059	0.314773326057958	0	0	65.1141	4.80593553652031e-09	1	1.43328036510663	1	0	0	-1.42850618000872	1	0	0
DM8C01G00350	0.350355	0.726472320023608	0	1	1.51836318822349	StringTie	1	0.933097074404409	StringTie	2.60162571829176	NA		NA	0.390165232643328	NA		NA	163.405	0.0413517973514616	0	1.51836318822349	1	0	0	0.933097074404409	1	0	0	112.99	0.0537098065454413	0	1.29625371515375	1	0	0	0.688894803946358	1	0	0
DM8C01G00360	1593.15	0.0614740121832342	0	1	0.331111342931099	RSEM	1	0.438715189106905	RSEM	0.331111342931099	1	0	0	0.438715189106905	1	0	0	5990.43	0.0029089949978342	1	0.340119773024963	1	0	0	0.512928435822493	1	0	0	2093.09	0.00492888984113873	1	0.359372940330698	1	0	0	0.54918730797988	1	0	0
DM8C01G00370	1087.38	6.12758664521699e-08	1	1	0.49562266789115	RSEM	1	1.1479132403559	RSEM	0.49562266789115	1	0	0	1.1479132403559	1	0	0	4076.4	6.03379539584504e-10	1	0.50216289554378	1	0	0	1.23422733732779	1	0	0	1480.84	1.27877366359781e-09	1	0.507640188503026	1	0	0	1.25606404308509	1	0	0
DM8C01G00380	16.6284	4.87372308339878e-05	1	1	0.74366808382166	RSEM	0.000757442384775996	-3.14065103396113	StringTie	0.74366808382166	1	0	0	-4.90231279163452	0.275744214552988	0	0	111.64	1.27636178255876e-11	1	0.388778745869076	1	0	0	-3.14065103396113	0.000757442384775996	1	-1	22.5323	0.00263318572038664	1	0.0775658319610885	1	0	0	-2.40055267241107	0.78063189335351	0	0
DM8C01G00390	169.411	4.03076388904157e-07	1	1	0.979094992298175	RSEM	1	-0.965088805247383	RSEM	0.979094992298175	1	0	0	-0.965088805247383	1	0	0	764.218	1.34728800673977e-08	1	0.789007053887227	1	0	0	-0.975778539375783	1	0	0	230.903	2.97999171170891e-08	1	0.866566558951577	1	0	0	-0.879978919666469	1	0	0
DM8C01G00400	12.1057	0.000895181090764318	1	1	1.31958321815566	RSEM	1	-3.03194114305302	RSEM	1.31958321815566	1	0	0	-3.03194114305302	1	0	0	64.1487	0.0197012403279112	0	1.21636210826306	1	0	0	-2.15615099692526	1	0	0	8.93245	0.00468437127308024	1	2.31359811262599	1	0	0	-1.76842479403997	1	0	0
DM8C01G00410	5.75868	0.00720043274189615	1	1	-1.17383533807702	StringTie	0.238077502714621	-3.63357850240203	StringTie	-1.32484304814388	NA		NA	-5.74755463773266	NA		NA	69.1281	0.0107474326135945	0	-1.17383533807702	1	0	0	-3.63357850240203	0.238077502714621	0	0	0.699728	0.969772049619804	0	1.01275426721952	NA		NA	0.379882189482117	NA		NA
DM8C01G00420	67.989	0.0293821201509306	0	1	-0.769881942052776	RSEM	1	-1.11427380722646	RSEM	-0.769881942052776	1	0	0	-1.11427380722646	1	0	0	394.168	8.47950316192327e-06	1	-0.872508235103889	1	0	0	-1.14240193423724	1	0	0	91.1505	0.0223028503362455	0	-0.951817131155385	1	0	0	-0.69412003946102	1	0	0
DM8C01G00430	352.881	4.65582190245173e-07	1	1	-0.791683454878318	RSEM	0.768166119946679	-1.51441439921746	RSEM	-0.791683454878318	1	0	0	-1.51441439921746	0.768166119946679	0	0	1633.09	8.38072665888202e-07	1	-0.828610423593498	1	0	0	-1.27647569941179	1	0	0	510.307	1.98304730433855e-07	1	-0.722426524601684	1	0	0	-1.11790457724455	1	0	0
DM8C01G00440	84.6978	0.0373979661460486	0	1	-0.941508477805556	RSEM	1	-1.35887754186748	RSEM	-0.941508477805556	1	0	0	-1.35887754186748	1	0	0	400.882	0.00676988268537246	1	-0.751229818566224	1	0	0	-1.24391219016761	1	0	0	55.5129	0.238893066702835	0	-0.42420294995758	1	0	0	-0.837138285026446	1	0	0
DM8C01G00450	31.3994	0.252737904884407	0	1	-0.710419624023144	RSEM	1	-1.00020425565842	RSEM	-0.710419624023144	1	0	0	-1.00020425565842	1	0	0	210.647	0.0187747962767222	0	-1.05270303900998	1	0	0	-0.757271676092425	1	0	0	44.4344	0.00402486947010234	1	-0.91563599801077	1	0	0	-1.74812046661328	1	0	0
DM8C01G00460	168.651	0.0474171470833041	0	1	-0.835732038328768	RSEM	1	-0.823955913583704	RSEM	-0.835732038328768	1	0	0	-0.823955913583704	1	0	0	529.501	0.0260034876216442	0	-0.861092362934798	1	0	0	-1.08567742207873	1	0	0	500.139	4.33498546579442e-07	1	-0.855945583263144	1	0	0	-1.29948808428942	1	0	0
DM8C01G00470	33.177	0.308269945566081	0	1	-0.369514227434141	RSEM	1	-1.10377481784943	RSEM	-0.369514227434141	1	0	0	-1.10377481784943	1	0	0	334.378	0.0214939960228545	0	-0.706369566762289	1	0	0	-1.17464665135484	1	0	0	46.5403	0.057505309473906	0	-0.676823908547992	1	0	0	-1.39469575625612	1	0	0
DM8C01G00480	2534.63	1.36404556586827e-06	1	1	-0.803429539949201	RSEM	1	-0.259512137012517	RSEM	-0.803429539949201	1	0	0	-0.259512137012517	1	0	0	8316.96	1.12572991035865e-09	1	-0.815625707634017	1	0	0	-0.223061813191716	1	0	0	2950.32	1.42933770614406e-07	1	-0.806204151264542	1	0	0	-0.166705351640968	1	0	0
DM8C01G00490	5.03261	0.866155080777357	0	1	-1.19024826186296	StringTie	0.346733409228788	-6.70078681240863	StringTie	-0.608290519229192	NA		NA	-0.0222118548063134	NA		NA	11.4983	0.0691846274430848	0	-1.19024826186296	1	0	0	-6.70078681240863	0.346733409228788	0	0	6.59324	0.97199328483089	0	-0.235627327186882	1	0	0	0.0139714373612163	1	0	0
DM8C01G00500	1718.81	9.11541442938687e-12	1	1	-1.10615096580369	RSEM	1	-0.159485034446936	RSEM	-1.10615096580369	1	0	0	-0.159485034446936	1	0	0	5333.37	4.34007005808814e-16	1	-1.0578354486209	1	0	0	-0.100252766954253	1	0	0	1842.45	9.86892198081943e-12	1	-1.05558893037538	1	0	0	-0.0892916220185855	1	0	0
DM8C01G00510	2181.15	0.572286874110164	0	1	0.195274554622055	RSEM	1	0.0435412729432764	RSEM	0.195274554622055	1	0	0	0.0435412729432764	1	0	0	7764.86	0.551398798262244	0	0.19776287067799	1	0	0	0.0489247894298124	1	0	0	2545.06	0.534973085017954	0	0.218471034710591	1	0	0	0.0942159867607894	1	0	0
DM8C01G00520	820.932	0.000134439441084891	1	1	-0.789477781727121	RSEM	1	-0.405672476847672	RSEM	-0.789477781727121	1	0	0	-0.405672476847672	1	0	0	2865.93	3.13566345618464e-07	1	-0.793419415252668	1	0	0	-0.3839256459958	1	0	0	1013.64	1.71760063736247e-05	1	-0.789606326576968	1	0	0	-0.380986882247749	1	0	0
DM8C01G00530	0	NA	0	1	3.46501151307797	kallisto	1	2.9454839256996	kallisto	NA	NA		NA	NA	NA		NA	0	NA	0	NA	NA		NA	NA	NA		NA	18.0656	0.556521443304456	0	3.46501151307797	1	0	0	2.9454839256996	1	0	0
DM8C01G00540	0	NA	0	1	1.74386294372503	StringTie	1	0.420063670773779	StringTie	NA	NA		NA	NA	NA		NA	11.1595	0.710473172500112	0	1.74386294372503	1	0	0	0.420063670773779	1	0	0	46.6724	0.679617932640808	0	0.623164594574483	1	0	0	-0.189785468171171	1	0	0
DM8C01G00550	0	NA	0	0.0574138899363908	4.16970441696434	kallisto	1	0.403536552366072	StringTie	NA	NA		NA	NA	NA		NA	5.00063	0.244710420422812	0	6.42619237013549	1	0	0	0.403536552366072	1	0	0	23.35	6.47288326224418e-05	1	4.16970441696434	0.0574138899363908	0	0	2.42417060205272	1	0	0
DM8C01G00560	59.9021	0.00480890619514544	1	1	2.11738527551904	RSEM	1	0.509136769378091	RSEM	2.11738527551904	1	0	0	0.509136769378091	1	0	0	919.271	0.00292952033211301	1	1.17908316410543	1	0	0	0.0664890657782073	1	0	0	290.791	2.62520646568854e-05	1	1.38892361555814	1	0	0	0.33548684682925	1	0	0
DM8C01G00570	19.1327	3.48865747921581e-05	1	0.442235769671888	2.316976031921	StringTie	1	0.022458621742789	RSEM	2.70246810133501	0.720842890664499	0	0	0.022458621742789	1	0	0	70.1365	3.97403947153271e-08	1	2.316976031921	0.442235769671888	0	0	-0.574765113671626	1	0	0	12.6846	0.520346230591321	0	0.622579652219912	1	0	0	-0.777650925431135	1	0	0
DM8C01G00580	1.17026	0.486639347938842	0	1	0.011322675598558	StringTie	1	-1.88946565827223	StringTie	3.65045832575455	NA		NA	2.87270195503225	NA		NA	21.9487	0.662691891412102	0	0.011322675598558	1	0	0	-1.88946565827223	1	0	0	11.691	0.218504868155831	0	1.35179510773611	1	0	0	-0.886327656468939	1	0	0
DM8C01G00590	497.289	0.00417374933644596	1	1	0.174005714616428	RSEM	1	-0.454608611097031	RSEM	0.174005714616428	1	0	0	-0.454608611097031	1	0	0	2829.72	0.000440297780630828	1	0.0536541834444639	1	0	0	-0.58004216278936	1	0	0	561.735	9.76869539641852e-06	1	-0.204798231352776	1	0	0	-0.901713158852647	1	0	0
DM8C01G00600	6.30953	0.026577627772818	0	1	4.06434663134174	RSEM	1	1.37635008852425	RSEM	4.06434663134174	1	0	0	1.37635008852425	1	0	0	39.054	0.00408247440712367	1	0.815590620078755	1	0	0	-1.76748704326668	1	0	0	5.67583	0.0801256049072953	0	0.528111692960935	NA		NA	-3.37715433645334	NA		NA
DM8C01G00610	2.43145	0.48373610648623	0	1	-0.559427140220071	StringTie	0.680146768601519	-2.80154107963158	kallisto	0.46265152742738	NA		NA	-2.19173490202564	NA		NA	13.539	0.090962636309821	0	-0.559427140220071	1	0	0	-3.21131122199446	0.978174258651708	0	0	17.6041	0.00809125758204876	1	-0.200093146417106	1	0	0	-2.80154107963158	0.680146768601519	0	0
DM8C01G00620	0	NA	0	1	6.77576867104276	StringTie	1	0.403545281472011	StringTie	NA	NA		NA	NA	NA		NA	6.38532	0.179808542425841	0	6.77576867104276	1	0	0	0.403545281472011	1	0	0	11.7771	0.655249543899429	0	0.135712718754221	1	0	0	-0.797914924247455	1	0	0
DM8C01G00630	1.7077	0.821171192612601	0	1	0.596986764337084	StringTie	1	-2.30251573009974	StringTie	0.291980329042364	NA		NA	-1.68224493044559	NA		NA	30.7416	0.00611327806087836	1	0.596986764337084	1	0	0	-2.30251573009974	1	0	0	0	NA	0	NA	NA		NA	NA	NA		NA
DM8C01G00640	4.62518	0.630255789321131	0	1	-0.0694870720815671	StringTie	1	-2.02304680572053	StringTie	-0.402631828756976	NA		NA	-1.65781888322896	NA		NA	31.3126	0.0504804358703927	0	-0.0694870720815671	1	0	0	-2.02304680572053	1	0	0	7.03231	0.189827682557405	0	0.888440293975403	1	0	0	-1.77870461848042	1	0	0
DM8C01G00650	1.60311	0.905872829991703	0	1	-0.422542636549311	StringTie	1	-0.25640160321984	StringTie	0.679016474160443	NA		NA	1.3847079640077	NA		NA	6.23774	0.987165810951388	0	-0.422542636549311	1	0	0	-0.25640160321984	1	0	0	28.0449	0.790288744114633	0	-0.088188869072507	1	0	0	0.291834297206885	1	0	0
DM8C01G00660	25.711	1.64668036351667e-09	1	1	1.4852808616164	RSEM	0.177094129682614	-5.01589361369703	RSEM	1.4852808616164	1	0	0	-5.01589361369703	0.177094129682614	0	0	73.322	2.87065860698958e-08	1	1.24369953207853	1	0	0	-2.38350037448679	0.294730807977253	0	0	12.567	0.00034641588577887	1	2.07164947303165	1	0	0	-4.94121340504493	0.462544032772847	0	0
DM8C01G00670	0.167332	0.928875463227878	0	1	1.25407012892775	StringTie	1	-0.47607247647284	StringTie	1.44902276813738	NA		NA	0.39017962605625	NA		NA	16.0602	0.503118192514608	0	1.25407012892775	1	0	0	-0.47607247647284	1	0	0	43.2217	0.000832406403925904	1	0.359426392176021	1	0	0	-1.61227071769202	1	0	0
DM8C01G00680	4.94136	0.0318984644363096	0	1	1.3766071867461	StringTie	0.0419090021082588	-6.3744726943503	StringTie	0.334629365471544	NA		NA	-4.83093152312029	NA		NA	22.9862	1.58771521440152e-05	1	1.3766071867461	1	0	0	-6.3744726943503	0.0419090021082588	0	0	27.2698	0.000104667997556507	1	-1.15300310961873	1	0	0	-3.04216473291495	0.102757875860316	0	0
DM8C01G00690	72.5388	0.04024283000485	0	1	-0.841652040696523	RSEM	1	-1.16139275451682	RSEM	-0.841652040696523	1	0	0	-1.16139275451682	1	0	0	307.094	0.015225644398089	0	-1.01981181579911	1	0	0	-1.25340960076435	1	0	0	120.39	0.0109727100168542	0	-1.0485091892347	1	0	0	-1.10250206410271	1	0	0
DM8C01G00700	291.206	0.000341040436995066	1	1	0.650256312864244	RSEM	1	0.953264353024846	RSEM	0.650256312864244	1	0	0	0.953264353024846	1	0	0	1089.62	6.23707945351249e-05	1	0.487552270268951	1	0	0	0.84017457616107	1	0	0	380.789	6.12713879749348e-05	1	0.53753323347211	1	0	0	0.952575013522185	1	0	0
DM8C01G00710	0	NA	0	NA	NA	NA	NA	NA	NA	NA	NA		NA	NA	NA		NA	0.168035	0.928011816512758	0	1.46034322497119	NA		NA	0.403589898465789	NA		NA	0	NA	0	NA	NA		NA	NA	NA		NA
DM8C01G00720	27.1258	0.105737771600638	0	1	-0.0856910817355554	RSEM	1	-1.50959707909391	RSEM	-0.0856910817355554	1	0	0	-1.50959707909391	1	0	0	122.081	0.0984204781368764	0	0.193153504509021	1	0	0	-1.43120350706819	1	0	0	50.8061	0.029286672295784	0	0.426702549064553	1	0	0	-1.39985906656278	1	0	0
DM8C01G00730	153.288	1.73528304715762e-06	1	1	-0.260691757165129	RSEM	0.00149347072435745	-2.66094862595135	kallisto	-0.260691757165129	1	0	0	-2.53614894191984	0.0445214510392909	0	0	624.645	4.3858933992015e-09	1	-0.292085178081305	1	0	0	-2.65103376229127	0.00220513649138796	1	-1	232	5.14489690877294e-10	1	-0.338333135219203	1	0	0	-2.66094862595135	0.00149347072435745	1	-1
DM8C01G00740	857.952	2.6779982659959e-16	1	1	-0.280615318274066	RSEM	0.00260442682292104	-1.71159686788579	StringTie	-0.280615318274066	1	0	0	-1.78194707963429	0.00783257853723882	1	-1	3053.63	1.48115586272083e-20	1	-0.21848957561604	1	0	0	-1.71159686788579	0.00260442682292104	1	-1	1089.41	1.13905776193927e-17	1	-0.213254448150722	1	0	0	-1.70293279728965	0.0110456587105147	0	0
DM8C01G00750	0	NA	0	1	1.01402161674784	kallisto	1	-1.36786956009238	kallisto	NA	NA		NA	NA	NA		NA	0	NA	0	NA	NA		NA	NA	NA		NA	118.702	2.96147605591082e-05	1	1.01402161674784	1	0	0	-1.36786956009238	1	0	0
DM8C01G00760	0.116785	0.992717724139588	0	1	0.408929641641906	StringTie	1	-4.27772382173987	StringTie	1.18616881031443	NA		NA	0.390182908509718	NA		NA	3.47245	0.556101263216807	0	0.408929641641906	1	0	0	-4.27772382173987	1	0	0	15.6349	0.191746537207181	0	-0.894290365231435	1	0	0	-1.92871840087141	1	0	0
DM8C01G00770	0.23357	0.823317997623682	0	NA	NA	NA	NA	NA	NA	2.02488527134644	NA		NA	0.390172434831559	NA		NA	2.42985	0.284665676706113	0	5.38134890770442	NA		NA	0.403560729738306	NA		NA	1.01351	0.375959275224734	0	4.14122230584662	NA		NA	0.457587801411381	NA		NA
DM8C01G00780	533.736	0.00275514401358882	1	1	0.110468749224827	RSEM	1	-0.627645671419506	RSEM	0.110468749224827	1	0	0	-0.627645671419506	1	0	0	2022.12	0.00427055675435101	1	0.106565642487125	1	0	0	-0.550544401273701	1	0	0	768.081	0.00749375250015144	1	0.11518061166747	1	0	0	-0.523316948509545	1	0	0
DM8C01G00790	1444.59	1.65121374791452e-09	1	1	-0.806921828843437	RSEM	1	-1.28257723858771	RSEM	-0.806921828843437	1	0	0	-1.28257723858771	1	0	0	5467.22	5.03451371836772e-11	1	-0.831198802464532	1	0	0	-1.27537288497375	1	0	0	2078.35	3.95199604427726e-11	1	-0.838013803791412	1	0	0	-1.27825281514963	1	0	0
DM8C01G00800	18.9398	0.221421855981576	0	1	0.431861529217511	RSEM	1	-1.32013397113437	RSEM	0.431861529217511	1	0	0	-1.32013397113437	1	0	0	59.635	0.260213741288036	0	0.614419139525834	1	0	0	-1.63813208495644	1	0	0	22.1671	0.118918111403839	0	0.506097323943572	1	0	0	-1.49815164506132	1	0	0
DM8C01G00810	464.809	0.151019013881128	0	1	-0.165032963526909	RSEM	1	0.378662467665171	RSEM	-0.165032963526909	1	0	0	0.378662467665171	1	0	0	1693.87	0.08907776246971	0	-0.138631810389569	1	0	0	0.445489592878807	1	0	0	632.076	0.0711322810960958	0	-0.140869921015294	1	0	0	0.43976142596237	1	0	0
DM8C01G00820	2121.53	8.52201853625882e-26	1	1	-0.540296426450976	RSEM	1.01520170254474e-10	-1.87273287804259	StringTie	-0.540296426450976	1	0	0	-1.89687755655941	1.50688132727319e-05	1	-1	10735.3	3.21959160874134e-49	1	-0.57613236449256	1	0	0	-1.87273287804259	1.01520170254474e-10	1	-1	4500	1.47633184364747e-34	1	-0.569341270257112	1	0	0	-1.91829455568362	9.04072691196807e-08	1	-1
DM8C01G00830	470.36	0.0818805205322895	0	1	-0.508500501056054	RSEM	1	-0.171844847235255	RSEM	-0.508500501056054	1	0	0	-0.171844847235255	1	0	0	1761.21	0.0133396218496661	0	-0.540895015406093	1	0	0	-0.186324869814107	1	0	0	689.177	0.00953267586855156	1	-0.575254735346045	1	0	0	-0.213736553281055	1	0	0
DM8C01G00840	81.0196	0.0704346848790821	0	1	-0.719981639576729	RSEM	1	0.381287223394342	RSEM	-0.719981639576729	1	0	0	0.381287223394342	1	0	0	365.205	0.106208528256298	0	-0.697875734370426	1	0	0	0.22269629748382	1	0	0	81.6992	0.223222309572721	0	-0.470273774910989	1	0	0	0.345756654745911	1	0	0
DM8C01G00850	677.523	0.0097044735265579	1	1	-0.192849871713051	RSEM	1	0.451166846364867	RSEM	-0.192849871713051	1	0	0	0.451166846364867	1	0	0	2578.24	0.00271908422511261	1	-0.19994229265857	1	0	0	0.44643573289261	1	0	0	796.21	0.0037612838902575	1	-0.305897671452749	1	0	0	0.451569789364096	1	0	0
DM8C01G00860	361.546	0.114161595075817	0	1	-0.144656852571971	RSEM	1	-0.542216989022768	RSEM	-0.144656852571971	1	0	0	-0.542216989022768	1	0	0	1527.61	0.0613260997587449	0	-0.154532329166379	1	0	0	-0.572937621128727	1	0	0	988.71	0.0905875364666327	0	-0.265134263350093	1	0	0	-0.515754269101983	1	0	0
DM8C01G00870	107.59	0.000916954050590854	1	1	1.32353476463058	RSEM	1	0.241168930021642	RSEM	1.32353476463058	1	0	0	0.241168930021642	1	0	0	412.988	0.000547444071343199	1	1.39953618251237	1	0	0	0.307767768680976	1	0	0	159.498	7.01229484580754e-05	1	1.40096529424498	1	0	0	0.342560835206523	1	0	0
DM8C01G00880	0.23357	0.823317997623682	0	NA	NA	NA	NA	NA	NA	2.02488527134644	NA		NA	0.390172434831559	NA		NA	0.697763	0.574940535933762	0	3.59349534426694	NA		NA	0.403563260203869	NA		NA	0.233428	0.824039547746903	0	2.05245377695509	NA		NA	0.457585432630084	NA		NA
DM8C01G00890	33.4566	0.000295255675782056	1	1	0.400559348260243	RSEM	0.133833557362622	-2.0986258761675	StringTie	0.400559348260243	1	0	0	-2.07254541010702	0.956362706683127	0	0	126.669	4.67799940239857e-09	1	0.51557533155941	1	0	0	-2.0986258761675	0.133833557362622	0	0	46.2402	2.04402749431804e-06	1	0.485392786518635	1	0	0	-2.29580210842951	0.315653256900455	0	0
DM8C01G00900	151.928	0.593854739557741	0	1	-0.236056400589962	RSEM	1	0.0691088120433877	RSEM	-0.236056400589962	1	0	0	0.0691088120433877	1	0	0	700.997	0.391028435585031	0	-0.106717771059061	1	0	0	0.229325024057875	1	0	0	287.324	0.685253461425037	0	-0.111492423734232	1	0	0	0.0999419004056264	1	0	0
DM8C01G00910	307.192	0.000152443390236662	1	1	0.866045894332553	RSEM	1	-0.00271435640462713	RSEM	0.866045894332553	1	0	0	-0.00271435640462713	1	0	0	1108.21	0.000272066572039821	1	0.844339502894933	1	0	0	-0.0223773962919314	1	0	0	402.455	0.000320047299496457	1	0.842874034416959	1	0	0	0.0112839563857568	1	0	0
DM8C01G00920	0	NA	0	NA	NA	NA	NA	NA	NA	NA	NA		NA	NA	NA		NA	0	NA	0	NA	NA		NA	NA	NA		NA	0	NA	0	NA	NA		NA	NA	NA		NA
DM8C01G00930	3622.73	0.455142498380568	0	1	0.109997638875685	RSEM	1	0.187749360545529	RSEM	0.109997638875685	1	0	0	0.187749360545529	1	0	0	12771.2	0.214639266788223	0	0.0998780083401268	1	0	0	0.210945537486152	1	0	0	4713.01	0.261662936855272	0	0.101884364557317	1	0	0	0.231152561008458	1	0	0
DM8C01G00940	8930.23	9.74756735771785e-09	1	1	0.226405626256468	RSEM	1	0.823916716008221	RSEM	0.226405626256468	1	0	0	0.823916716008221	1	0	0	31970	1.2769721886345e-13	1	0.243339944022841	1	0	0	0.844876972404185	1	0	0	12301.4	7.98491049823992e-10	1	0.231610940677872	1	0	0	0.859586551040473	1	0	0
DM8C01G00950	284.01	3.93860597102083e-19	1	1	0.458604135599188	RSEM	0.0086569666492211	-1.97028980325249	RSEM	0.458604135599188	1	0	0	-1.97028980325249	0.0086569666492211	1	-1	1330.13	1.89906520110834e-24	1	0.451529445468773	1	0	0	-1.58948494334039	0.0402433294899637	0	0	419.529	1.97134481824048e-22	1	0.458062144520487	1	0	0	-1.70422229212105	0.0301609777117624	0	0
DM8C01G00960	1417.74	0.00695364982922344	1	1	0.0788355439304751	RSEM	1	0.608641744200605	RSEM	0.0788355439304751	1	0	0	0.608641744200605	1	0	0	9323.13	0.00509274058113048	1	0.0610390683945464	1	0	0	0.556894755998134	1	0	0	3112.85	0.000503425676952577	1	0.0882772258976507	1	0	0	0.677007850729689	1	0	0
DM8C01G00970	864.847	0.404202648739725	0	1	-0.235454884376354	RSEM	1	-0.0870759814624516	RSEM	-0.235454884376354	1	0	0	-0.0870759814624516	1	0	0	3149.11	0.12740186558371	0	-0.25594479360591	1	0	0	-0.0714235599614802	1	0	0	1192.37	0.161131756884227	0	-0.284504669947195	1	0	0	-0.0479813836125188	1	0	0
DM8C01G00980	0	NA	0	NA	NA	NA	NA	NA	NA	NA	NA		NA	NA	NA		NA	0	NA	0	NA	NA		NA	NA	NA		NA	0	NA	0	NA	NA		NA	NA	NA		NA
DM8C01G00990	5261.79	2.9625490852347e-08	1	1	0.284805834836125	RSEM	1	0.952670719577603	RSEM	0.284805834836125	1	0	0	0.952670719577603	1	0	0	20215.6	4.59195366541645e-11	1	0.297003725262426	1	0	0	0.968513151099209	1	0	0	7677.57	2.54333688136665e-10	1	0.302679577628445	1	0	0	0.994905048858692	1	0	0
DM8C01G01000	78.7101	0.0180868989720985	0	1	-0.456004747455784	RSEM	1	-1.15895886211591	RSEM	-0.456004747455784	1	0	0	-1.15895886211591	1	0	0	209.631	0.100681693872107	0	-0.371189199299204	1	0	0	-0.823739475476131	1	0	0	71.8697	0.175989291560523	0	-0.372221885206436	1	0	0	-0.844669497278392	1	0	0
DM8C01G01010	74.9814	3.41253364420066e-05	1	1	-0.844816094233979	RSEM	0.109125496549447	-1.75990359310229	StringTie	-0.844816094233979	1	0	0	-1.74374077124319	0.667313792800623	0	0	308.272	6.17532701775484e-09	1	-0.688525649695241	1	0	0	-1.75990359310229	0.109125496549447	0	0	68.151	0.00617302163570688	1	-0.713756730766	1	0	0	-1.27580486088973	1	0	0
DM8C01G01020	24.787	0.528952169712819	0	1	-0.370406698119961	RSEM	1	-0.766273738230778	RSEM	-0.370406698119961	1	0	0	-0.766273738230778	1	0	0	174.814	0.158188034992618	0	-0.494775789903797	1	0	0	-0.641382655862003	1	0	0	58.918	0.312470276928648	0	-0.625322468305591	1	0	0	-0.345674844200922	1	0	0
DM8C01G01030	41.7439	0.0471938559700708	0	1	-0.178361746771721	RSEM	1	-1.62972719690649	RSEM	-0.178361746771721	1	0	0	-1.62972719690649	1	0	0	232.337	0.000749304720503623	1	-0.275877804008051	1	0	0	-1.66708382339883	1	0	0	50.7651	0.0246362474473577	0	0.159103854318545	1	0	0	-1.47637664897008	1	0	0
DM8C01G01040	23.9189	0.960156237643568	0	1	-0.134071639182252	RSEM	1	0.0302554273489334	RSEM	-0.134071639182252	1	0	0	0.0302554273489334	1	0	0	180.121	0.0828647728641728	0	-0.667534270389851	1	0	0	-0.575253287996527	1	0	0	14.2643	0.867497225022033	0	-0.372591077838796	1	0	0	0.00231345966111088	1	0	0
DM8C01G01050	34.4763	0.0462363888996358	0	1	-1.25937940032625	RSEM	0.722340444572926	-1.73820275851882	kallisto	-1.25937940032625	1	0	0	-1.19283032665901	1	0	0	170.296	0.000213845817253895	1	-0.949260588125926	1	0	0	-1.72285387211628	0.756872107936109	0	0	73.4073	6.88050193607114e-05	1	-0.800487189056981	1	0	0	-1.73820275851882	0.722340444572926	0	0
DM8C01G01060	17.0653	0.459696201944316	0	1	0.326730367100252	RSEM	1	-0.6854169528085	RSEM	0.326730367100252	1	0	0	-0.6854169528085	1	0	0	97.5782	0.295342632629868	0	0.20649982256737	1	0	0	-0.556449777994103	1	0	0	11.4921	0.410854359365578	0	0.0345631763201931	1	0	0	-1.28978437352229	1	0	0
DM8C01G01070	39.7297	0.0510806085641987	0	1	-0.478845335616916	RSEM	0.964873437293002	-1.72488124493764	StringTie	-0.478845335616916	1	0	0	-1.7405597807204	1	0	0	200.612	0.00125142028703167	1	-0.354525384157204	1	0	0	-1.72488124493764	0.964873437293002	0	0	48.6734	0.616007762336035	0	-0.00062889149938277	1	0	0	-1.73231840018167	1	0	0
DM8C01G01080	0	NA	0	NA	NA	NA	NA	NA	NA	NA	NA		NA	NA	NA		NA	0	NA	0	NA	NA		NA	NA	NA		NA	0	NA	0	NA	NA		NA	NA	NA		NA
DM8C01G01090	358.046	1.53379645186865e-06	1	1	0.0315834472379273	RSEM	1	-1.01391288091805	RSEM	0.0315834472379273	1	0	0	-1.01391288091805	1	0	0	1395.68	2.16751526214625e-11	1	-0.0068001098772646	1	0	0	-0.970833382719372	1	0	0	537.475	1.75500577303527e-07	1	-0.0250894479269514	1	0	0	-0.970898849577209	1	0	0
DM8C01G01100	0.284238	0.784906240690799	0	NA	NA	NA	NA	NA	NA	2.27673961718055	NA		NA	0.39016928973845	NA		NA	0.840174	0.542555628016476	0	3.84259797993367	NA		NA	0.403560149473418	NA		NA	0.28229	0.786861631840823	0	2.29640913112356	NA		NA	0.457582386177578	NA		NA
DM8C01G01110	0	NA	0	NA	NA	NA	NA	NA	NA	NA	NA		NA	NA	NA		NA	0	NA	0	NA	NA		NA	NA	NA		NA	0	NA	0	NA	NA		NA	NA	NA		NA
DM8C01G01120	0	NA	0	NA	NA	NA	NA	NA	NA	NA	NA		NA	NA	NA		NA	0	NA	0	NA	NA		NA	NA	NA		NA	0	NA	0	NA	NA		NA	NA	NA		NA
DM8C01G01130	225.381	0.00117290435398598	1	1	0.538065552608579	RSEM	1	-0.860691656113299	RSEM	0.538065552608579	1	0	0	-0.860691656113299	1	0	0	787.66	0.000755499482107685	1	0.488478839182051	1	0	0	-0.903334353160512	1	0	0	285.461	0.000218619072269082	1	0.496824013674029	1	0	0	-0.860259689434955	1	0	0
DM8C01G01140	4.8202	0.581907127179627	0	1	0.357860456166087	StringTie	0.000133615276473758	-8.56841335265067	StringTie	0.134643308493569	NA		NA	-1.79189504749646	NA		NA	66.6839	2.7820167693788e-10	1	0.357860456166087	1	0	0	-8.56841335265067	0.000133615276473758	1	-1	30.2325	0.157335855998915	0	0.293889892525101	1	0	0	-1.72610016468519	1	0	0
DM8C01G01150	0	NA	0	NA	NA	NA	NA	NA	NA	NA	NA		NA	NA	NA		NA	0	NA	0	NA	NA		NA	NA	NA		NA	0	NA	0	NA	NA		NA	NA	NA		NA
DM8C01G01160	0	NA	0	NA	NA	NA	NA	NA	NA	NA	NA		NA	NA	NA		NA	0	NA	0	NA	NA		NA	NA	NA		NA	0	NA	0	NA	NA		NA	NA	NA		NA
DM8C01G01170	127.23	0.39558851644145	0	1	-0.371530368123666	RSEM	1	-0.00590611099669499	RSEM	-0.371530368123666	1	0	0	-0.00590611099669499	1	0	0	498.066	0.596692937863472	0	-0.175710243414359	1	0	0	0.0501283160898792	1	0	0	227.301	0.795592258530074	0	-0.10188849767874	1	0	0	0.068517133717054	1	0	0
DM8C01G01180	231.767	8.24573607845063e-09	1	1	-0.104211631364799	RSEM	0.0481423805809659	-2.01735873764972	kallisto	-0.104211631364799	1	0	0	-1.9764083361963	0.0850739627981999	0	0	908.443	7.18975074478452e-08	1	-0.0926166563740614	1	0	0	-1.88530459377664	0.135429675848526	0	0	344.653	2.57011360028782e-09	1	-0.11817346807399	1	0	0	-2.01735873764972	0.0481423805809659	0	0
DM8C01G01190	3555.36	6.8746069302914e-05	1	1	-0.231729038122327	RSEM	1	0.439613477970866	RSEM	-0.231729038122327	1	0	0	0.439613477970866	1	0	0	11613.7	4.16576184256625e-07	1	-0.215585501004474	1	0	0	0.484679652984765	1	0	0	4285.42	5.39531640823583e-06	1	-0.205897643403128	1	0	0	0.517240614967238	1	0	0
DM8C01G01200	57.302	0.937522853595641	0	1	-0.164697295805714	RSEM	1	-0.0907603890747483	RSEM	-0.164697295805714	1	0	0	-0.0907603890747483	1	0	0	328.234	0.656237668583576	0	-0.0307704145105775	1	0	0	-0.23389178044438	1	0	0	112.579	0.562772727956517	0	-0.0985662156825199	1	0	0	-0.377618336762618	1	0	0
DM8C01G01210	2.12579	0.592793881888764	0	1	0.830665455815262	StringTie	1	-0.372716194813717	StringTie	0.453851316065777	NA		NA	-1.96016898665178	NA		NA	28.9718	0.554153780540592	0	0.830665455815262	1	0	0	-0.372716194813717	1	0	0	21.4226	0.840185192950609	0	0.455421814081922	1	0	0	0.0498355597978389	1	0	0
DM8C01G01220	0.85069	0.673402183254853	0	1	-0.178822328899973	StringTie	1	5.80542692315622	StringTie	0.610806639028912	NA		NA	-2.13514321524128	NA		NA	3.2572	0.299237462547955	0	-0.178822328899973	1	0	0	5.80542692315622	1	0	0	4.89296	0.66000835946608	0	-0.0358462575345611	NA		NA	-1.28033355846232	NA		NA
DM8C01G01230	21.7297	0.402491017743913	0	1	0.919851588924666	RSEM	1	0.914536887654723	RSEM	0.919851588924666	1	0	0	0.914536887654723	1	0	0	84.2031	0.269898116738941	0	1.16296626303378	1	0	0	0.768531509112138	1	0	0	20.1297	0.74501346502803	0	0.513649935940647	1	0	0	0.491176013766416	1	0	0
DM8C01G01240	0.767599	0.769360722410475	0	1	0.713581248628266	StringTie	1	-0.924332878155897	StringTie	0.592613107199376	NA		NA	-2.01086085868157	NA		NA	14.2762	0.634089882457092	0	0.713581248628266	1	0	0	-0.924332878155897	1	0	0	2.47524	0.604297294088674	0	0.17033775618972	NA		NA	-2.31999514772195	NA		NA
DM8C01G01250	2.75702	0.115153965306431	0	1	1.27748018175893	StringTie	1	-0.421393850935632	StringTie	4.71855851792195	NA		NA	4.38303108335836	NA		NA	23.7093	0.506930156396462	0	1.27748018175893	1	0	0	-0.421393850935632	1	0	0	4.06218	0.146048099140479	0	3.2537800720889	NA		NA	1.47653114929234	NA		NA
DM8C01G01260	1.05161	0.907238430501045	0	1	0.67810713550419	StringTie	1	-0.820118144482672	StringTie	0.650466357219551	NA		NA	-0.69136136994017	NA		NA	18.0788	0.656019375656639	0	0.67810713550419	1	0	0	-0.820118144482672	1	0	0	3.9496	0.473643553844457	0	2.17218199202257	NA		NA	1.3874750266401	NA		NA
DM8C01G01270	6.87722	0.426651574102217	0	1	0.806615374294426	RSEM	1	-0.762901519606918	RSEM	0.806615374294426	1	0	0	-0.762901519606918	1	0	0	33.9961	0.607163833631124	0	0.369450788292906	1	0	0	-0.319605256051646	1	0	0	3.56342	0.791474793098938	0	-0.800322607080763	NA		NA	-1.06115327255282	NA		NA
DM8C01G01280	59.9659	0.00502324875272102	1	1	0.386052099369603	RSEM	1	-1.09244318861198	RSEM	0.386052099369603	1	0	0	-1.09244318861198	1	0	0	258.939	7.39451740736742e-05	1	0.158783427226019	1	0	0	-1.43381685437381	1	0	0	68.9769	0.00777318367603734	1	0.121415664923425	1	0	0	-1.07638827609013	1	0	0
DM8C01G01290	4.17549	0.936047110970874	0	1	-0.098898521554132	StringTie	1	0.139841287401192	StringTie	0.410233636056454	NA		NA	-0.0364974274419691	NA		NA	36.1815	0.962869511806735	0	-0.098898521554132	1	0	0	0.139841287401192	1	0	0	8.43819	0.98933833966547	0	-0.157280023508125	1	0	0	-0.170406182240036	1	0	0
DM8C01G01300	1.42348	0.443415193803047	0	1	0.97867393707035	StringTie	1	-1.23172962161061	StringTie	1.06680248975509	NA		NA	-2.58819571488861	NA		NA	14.5352	0.440543971669888	0	0.97867393707035	1	0	0	-1.23172962161061	1	0	0	2.68787	0.154473607751641	0	2.29608531370862	NA		NA	-2.52741976402717	NA		NA
DM8C01G01310	0	NA	0	NA	NA	NA	NA	NA	NA	NA	NA		NA	NA	NA		NA	0	NA	0	NA	NA		NA	NA	NA		NA	1.87044	0.400959838743748	0	3.03913638922112	NA		NA	4.62485012229539	NA		NA
DM8C01G01320	8.37247	0.233491912464189	0	1	-0.213454064411205	RSEM	1	1.32287107114842	RSEM	-0.213454064411205	1	0	0	1.32287107114842	1	0	0	50.0651	0.843887459171291	0	-0.332994348022529	1	0	0	-0.114461009507634	1	0	0	19.0963	0.432983870809998	0	-0.537574571224007	1	0	0	-0.938762786700253	1	0	0
DM8C01G01330	150.045	0.589983913308162	0	1	-0.0854816828478734	RSEM	1	0.221314214903984	RSEM	-0.0854816828478734	1	0	0	0.221314214903984	1	0	0	640.994	0.749108339366815	0	-0.0132750097442352	1	0	0	0.142294340098432	1	0	0	212.509	0.84413761627544	0	0.15101239468063	1	0	0	0.0986608982673679	1	0	0
DM8C01G01340	348.482	2.16591688942469e-08	1	1	0.577939944453291	RSEM	0.889317059394216	1.25261052658492	StringTie	0.577939944453291	1	0	0	1.26297804764368	1	0	0	1193.36	2.47834511268119e-14	1	0.599444059730114	1	0	0	1.25261052658492	0.889317059394216	0	0	430.192	4.29888023439912e-10	1	0.654649234280401	1	0	0	1.31892578456351	1	0	0
DM8C01G01350	1023.8	2.57877869194515e-12	1	1	0.433377002546218	RSEM	0.395157156546406	-1.59988599141083	RSEM	0.433377002546218	1	0	0	-1.59988599141083	0.395157156546406	0	0	5317.65	7.75226875893955e-07	1	0.306360617679389	1	0	0	-1.46130354493739	1	0	0	2246.32	1.42658167019933e-06	1	0.325262482780936	1	0	0	-1.39568854842873	1	0	0
DM8C01G01360	3065.12	0.0512481893271612	0	1	-0.166541043030606	RSEM	1	0.290647577535526	RSEM	-0.166541043030606	1	0	0	0.290647577535526	1	0	0	12665.1	0.0186970926059444	0	-0.166886145195206	1	0	0	0.295304149817951	1	0	0	5141.56	0.0280282532305667	0	-0.162844458492157	1	0	0	0.286645971764523	1	0	0
DM8C01G01370	1340.63	1.90335733605051e-16	1	1	1.06951100767801	RSEM	0.029514676434122	1.4183395153727	StringTie	1.06951100767801	1	0	0	1.38392671775517	0.297696088948899	0	0	4525.21	7.08107899549275e-26	1	1.0912188520094	1	0	0	1.4183395153727	0.029514676434122	0	0	1649.39	3.0245511788314e-18	1	1.06583732807404	1	0	0	1.42195208728829	0.137112687294487	0	0
DM8C01G01380	84.098	0.00127527565543562	1	1	0.154896945362699	RSEM	1	-1.13532938966363	RSEM	0.154896945362699	1	0	0	-1.13532938966363	1	0	0	384.665	1.05640860388643e-06	1	0.229342726858865	1	0	0	-1.31428992460938	1	0	0	145.525	6.24989253007804e-07	1	0.208402894363219	1	0	0	-1.46297422235102	1	0	0
DM8C01G01390	4.49131	0.754573743069224	0	1	1.10718202584919	StringTie	1	-0.393919374521045	StringTie	1.16558723768474	NA		NA	-0.103546204265591	NA		NA	25.981	0.761378742306107	0	1.10718202584919	1	0	0	-0.393919374521045	1	0	0	14.5997	0.918049282260585	0	1.11509051981482	1	0	0	0.0917635749973145	1	0	0
DM8C01G01400	1.00254	0.604091900650426	0	1	0.503705679311449	StringTie	1	-0.491810842807409	StringTie	-0.869715084239161	NA		NA	-3.09032749966386	NA		NA	8.9142	0.851962814337756	0	0.503705679311449	1	0	0	-0.491810842807409	1	0	0	47.613	0.182098125179289	0	-0.132114281994448	1	0	0	-1.0879560593487	1	0	0
DM8C01G01410	0.789082	0.770532241814258	0	NA	NA	NA	NA	NA	NA	-0.472970117345884	NA		NA	-2.57402122844508	NA		NA	2.80977	0.336705218856357	0	5.21070114029455	NA		NA	3.47787100017914	NA		NA	2.13162	0.51949976078859	0	1.68182824209126	NA		NA	-1.06891548302839	NA		NA
DM8C01G01420	337.691	0.849708933601866	0	1	0.124071430415041	RSEM	1	0.0290749851844751	RSEM	0.124071430415041	1	0	0	0.0290749851844751	1	0	0	1242.03	0.757318248504205	0	0.114342887670691	1	0	0	0.00222885350895324	1	0	0	496.916	0.943582485533642	0	0.0633271706850347	1	0	0	0.010073942574083	1	0	0
DM8C01G01430	92.647	0.579345247675182	0	1	0.378471315216117	RSEM	1	0.115662412531309	RSEM	0.378471315216117	1	0	0	0.115662412531309	1	0	0	386.388	0.256938498274272	0	0.385567140823888	1	0	0	0.0792814340108024	1	0	0	143.126	0.383427802573844	0	0.377409068963546	1	0	0	0.0995261043127277	1	0	0
DM8C01G01440	272.809	0.208913259037311	0	1	0.334940972029702	RSEM	1	-0.0182924037233377	RSEM	0.334940972029702	1	0	0	-0.0182924037233377	1	0	0	1097.83	0.189792416426476	0	0.25693300714908	1	0	0	-0.016848380919816	1	0	0	410.762	0.342161098191718	0	0.264746516277907	1	0	0	0.0186023230424823	1	0	0
DM8C01G01450	22.916	0.0713170117779425	0	1	-0.910948269182121	RSEM	1	-1.56696719423262	RSEM	-0.910948269182121	1	0	0	-1.56696719423262	1	0	0	82.296	0.021347999637707	0	-1.01221941146842	1	0	0	-1.62608004480805	1	0	0	31.048	0.0514939870692849	0	-0.857725605390659	1	0	0	-1.57384329396374	1	0	0
DM8C01G01460	0	NA	0	NA	NA	NA	NA	NA	NA	NA	NA		NA	NA	NA		NA	0	NA	0	NA	NA		NA	NA	NA		NA	0	NA	0	NA	NA		NA	NA	NA		NA
DM8C01G01470	1197.5	0.000106398673750784	1	1	0.273145781777134	RSEM	1	0.751700301995481	RSEM	0.273145781777134	1	0	0	0.751700301995481	1	0	0	4546.67	3.69875351891964e-05	1	0.217188020814288	1	0	0	0.701818698899864	1	0	0	1558.71	0.000233620311059938	1	0.189228038411825	1	0	0	0.693021165652044	1	0	0
DM8C01G01480	1056.27	0.0107799348710789	0	1	0.32354553366605	RSEM	1	0.531951473787301	RSEM	0.32354553366605	1	0	0	0.531951473787301	1	0	0	3569.71	0.00185909481310494	1	0.334095216750733	1	0	0	0.53001262557023	1	0	0	1115.75	0.00176955672437722	1	0.315740813708151	1	0	0	0.591915598107987	1	0	0
DM8C01G01490	281.243	0.692295312684664	0	1	-0.145559942420025	RSEM	1	0.114857658004773	RSEM	-0.145559942420025	1	0	0	0.114857658004773	1	0	0	927.861	0.761332759643945	0	-0.0574420767207962	1	0	0	0.159374054492888	1	0	0	313.185	0.571404228336976	0	-0.180297442500443	1	0	0	0.13517375159221	1	0	0
DM8C01G01500	141.107	0.145830610853972	0	1	0.61275276641469	RSEM	1	0.403338311456347	RSEM	0.61275276641469	1	0	0	0.403338311456347	1	0	0	897.816	0.00125806280083427	1	0.617476064863553	1	0	0	0.650659379631262	1	0	0	392.599	0.00500214107642421	1	0.593634697740785	1	0	0	0.643895981526752	1	0	0
DM8C01G01510	136.637	2.48040695825047e-14	1	0.235856794111382	1.52099626966436	StringTie	1.11378116279374e-17	2.74866182817776	StringTie	1.59505678061496	1	0	0	3.02940808332506	9.04730159695933e-06	1	1	1442.01	5.105760386867e-43	1	1.52099626966436	0.235856794111382	0	0	2.74866182817776	1.11378116279374e-17	1	1	682.647	2.03774129108167e-35	1	1.51931940502049	0.462128811392619	0	0	2.7015899471105	7.7077367538893e-14	1	1
DM8C01G01520	177.058	0.125275011425059	0	1	0.454626664277275	RSEM	1	0.552917361102245	RSEM	0.454626664277275	1	0	0	0.552917361102245	1	0	0	698.717	0.0969854686099759	0	0.380711037251844	1	0	0	0.461626855657984	1	0	0	269.952	0.0821062551819612	0	0.373419076584801	1	0	0	0.562486582692967	1	0	0
DM8C01G01530	556.209	0.122005834431053	0	1	0.558231128716801	RSEM	1	0.583653475974825	RSEM	0.558231128716801	1	0	0	0.583653475974825	1	0	0	2020.57	0.0834818768288496	0	0.510576914972789	1	0	0	0.591741288215831	1	0	0	606.504	0.0137598856634072	0	0.498097320465267	1	0	0	0.644192007801237	1	0	0
DM8C01G01540	883.226	0.910008512584162	0	1	0.00329849994073566	RSEM	1	-0.0874410416712445	RSEM	0.00329849994073566	1	0	0	-0.0874410416712445	1	0	0	3049.74	0.963988862754468	0	0.0593899488124849	1	0	0	0.0123842541232186	1	0	0	1075.53	0.964772424380339	0	0.0593864791168756	1	0	0	0.0164239509379439	1	0	0
DM8C01G01550	663.583	0.00465156672615343	1	1	0.0846271295322289	RSEM	1	-0.687248892767237	RSEM	0.0846271295322289	1	0	0	-0.687248892767237	1	0	0	2218.19	0.00244620585217895	1	0.0905501613656034	1	0	0	-0.68750970527316	1	0	0	792.124	0.0056037033101554	1	0.103142672747163	1	0	0	-0.663162745457695	1	0	0
DM8C01G01560	6.97169	0.0130929507198536	0	1	-1.5354604234532	RSEM	0.182187370571761	-3.45995539504145	StringTie	-1.5354604234532	1	0	0	-4.60069753184327	0.570306976180792	0	0	29.5068	0.0022082579806206	1	-1.65027849656804	1	0	0	-3.45995539504145	0.182187370571761	0	0	13.1694	0.00329613848081808	1	-1.78387511037991	1	0	0	-3.48391699332136	0.363576816710775	0	0
DM8C01G01570	285.419	0.812763895994583	0	1	-0.124105550648557	RSEM	1	-0.153973891353026	RSEM	-0.124105550648557	1	0	0	-0.153973891353026	1	0	0	1048.29	0.885113011742597	0	-0.0776392787355534	1	0	0	-0.111559140405367	1	0	0	471.724	0.819310124415232	0	-0.0920312881402131	1	0	0	-0.137848341252346	1	0	0
DM8C01G01580	3.8355	0.617567299180371	0	1	-0.937129190913209	StringTie	1	-1.04668307608419	StringTie	-0.00476516448908705	NA		NA	-1.39278267967796	NA		NA	20.254	0.478648159147674	0	-0.937129190913209	1	0	0	-1.04668307608419	1	0	0	8.94279	0.694102183749335	0	-0.83204893513517	1	0	0	-0.65624496815206	1	0	0
DM8C01G01590	392.137	0.021491098860158	0	1	0.170387685020248	RSEM	1	0.810530844944818	RSEM	0.170387685020248	1	0	0	0.810530844944818	1	0	0	1417.9	0.0189513394735821	0	0.132499476644777	1	0	0	0.776904149197097	1	0	0	322.727	0.00381594638343353	1	0.202521315513597	1	0	0	0.931701603329546	1	0	0
DM8C01G01600	262.81	0.00378745605076857	1	1	0.875211641105349	RSEM	1	0.758416548295182	RSEM	0.875211641105349	1	0	0	0.758416548295182	1	0	0	995.57	0.000345120698654944	1	0.840959249269022	1	0	0	0.67593769099883	1	0	0	388.248	0.00216862555318857	1	0.781465478989678	1	0	0	0.731503295324422	1	0	0
DM8C01G01610	810.518	0.0503115030648721	0	1	0.189621169355639	RSEM	1	-0.474656958696842	RSEM	0.189621169355639	1	0	0	-0.474656958696842	1	0	0	2974.46	0.0394474798627134	0	0.151117450292628	1	0	0	-0.502285491444985	1	0	0	1090.68	0.0500808592359912	0	0.179828056620203	1	0	0	-0.437692655703209	1	0	0
DM8C01G01620	4536.43	0.50289992387951	0	1	-0.173290375906065	RSEM	1	-0.135686233460882	RSEM	-0.173290375906065	1	0	0	-0.135686233460882	1	0	0	16298.2	0.516217285580357	0	-0.156425466552451	1	0	0	-0.0975278165578452	1	0	0	5865.27	0.606430587341869	0	-0.152369171743222	1	0	0	-0.0751521382040101	1	0	0
DM8C01G01630	68.8515	0.00301339831574218	1	1	0.209005675747592	RSEM	1	-1.14873170235693	RSEM	0.209005675747592	1	0	0	-1.14873170235693	1	0	0	281.893	0.00409020434372593	1	0.0956662999122462	1	0	0	-1.0830904747097	1	0	0	111.72	0.0178803634968254	0	-0.0529749497257995	1	0	0	-1.05298307872638	1	0	0
DM8C01G01640	87.3806	0.00528330355855187	1	1	0.818623753525446	RSEM	1	-0.27334202123041	RSEM	0.818623753525446	1	0	0	-0.27334202123041	1	0	0	304.972	0.000159567058636592	1	0.852032852464892	1	0	0	-0.162400564399226	1	0	0	115.227	0.000870340024194165	1	0.985690851037972	1	0	0	-0.0387444604655093	1	0	0
DM8C01G01650	1012.41	0.633359808772355	0	1	0.0797202477076093	RSEM	1	0.169731625726411	RSEM	0.0797202477076093	1	0	0	0.169731625726411	1	0	0	3739.57	0.341865920422624	0	0.11166692599034	1	0	0	0.241464450345208	1	0	0	1382.22	0.386027364114831	0	0.0684714835431129	1	0	0	0.241609572780441	1	0	0
DM8C01G01660	4964.58	1.33748953557854e-05	1	1	0.470098700774705	RSEM	1	1.28963567561726	RSEM	0.470098700774705	1	0	0	1.28963567561726	1	0	0	31817	5.31901597056237e-05	1	0.379787515004572	1	0	0	1.29541275851948	1	0	0	14415.1	9.99593573368967e-06	1	0.352883086237665	1	0	0	1.32348619091792	1	0	0
DM8C01G01670	93.4588	1.60585514449189e-08	1	1	0.645721390975445	RSEM	0.0144840312343389	-2.01461878697826	StringTie	0.645721390975445	1	0	0	-1.83424802720975	0.573040209060045	0	0	414.471	6.04259344900821e-15	1	0.43221448174995	1	0	0	-2.01461878697826	0.0144840312343389	0	0	84.6361	1.43843677593714e-08	1	0.346604038565153	1	0	0	-2.08885834310863	0.162121883749145	0	0
DM8C01G01680	212.304	3.61624247426906e-05	1	1	0.0639091616233416	RSEM	0.390074354077325	-1.76778456060031	StringTie	0.0639091616233416	1	0	0	-1.6307557415894	1	0	0	874.303	1.65858907597492e-06	1	0.0196252645478006	1	0	0	-1.76778456060031	0.390074354077325	0	0	135.12	0.00111641994308058	1	0.270051223181037	1	0	0	-1.39888238256879	1	0	0
DM8C01G01690	5.06606	0.327316283873598	0	1	-0.849972323056015	StringTie	1	-0.0818248024997811	StringTie	-1.82195181013181	NA		NA	0.522994458450139	NA		NA	85.6767	0.296037953034985	0	-0.849972323056015	1	0	0	-0.0818248024997811	1	0	0	3.38867	0.519524054478382	0	-1.51513927516306	NA		NA	0.45505250019567	NA		NA
DM8C01G01700	1.75632	0.927650841287434	0	1	-2.19164126590554	StringTie	1	-1.11829577697053	StringTie	-0.838566915849258	NA		NA	0.301642221884819	NA		NA	19.426	0.133639885936783	0	-2.19164126590554	1	0	0	-1.11829577697053	1	0	0	3.49458	0.476104262854348	0	-2.08860559254781	NA		NA	-1.45248736711824	NA		NA
DM8C01G01710	2.13746	0.270639881646777	0	1	-1.42390371229256	StringTie	0.136044371660722	-6.53963394774335	StringTie	-1.84240258511222	NA		NA	-4.45382584122878	NA		NA	9.84694	0.0127911270089483	0	-1.42390371229256	1	0	0	-6.53963394774335	0.136044371660722	0	0	1.50927	0.511242124536705	0	-2.92225120232719	NA		NA	-2.45610975257092	NA		NA
DM8C01G01720	1184.2	0.00645704326551358	1	1	0.518283216219978	RSEM	1	0.945240300974855	RSEM	0.518283216219978	1	0	0	0.945240300974855	1	0	0	4074.22	0.00251729510888038	1	0.590404250386356	1	0	0	1.03453666960218	1	0	0	1083.25	0.000460766747346508	1	0.714764511008391	1	0	0	1.16171701655806	1	0	0
DM8C01G01730	196.233	0.158617102116626	0	1	0.527007114172451	RSEM	1	0.178052583513662	RSEM	0.527007114172451	1	0	0	0.178052583513662	1	0	0	657.693	0.0483120705276912	0	0.530293460817645	1	0	0	0.260994602241807	1	0	0	228.865	0.282077583214486	0	0.393049877157701	1	0	0	0.240495370631175	1	0	0
DM8C01G01740	901.275	0.0596442528200712	0	1	-0.223025956080712	RSEM	1	0.414470425583913	RSEM	-0.223025956080712	1	0	0	0.414470425583913	1	0	0	3377.54	0.0524011036115175	0	-0.232797093727962	1	0	0	0.39561385133005	1	0	0	1192.17	0.0355525343979675	0	-0.260778600154057	1	0	0	0.416302411274421	1	0	0
DM8C01G01750	0.98673	0.598861664318892	0	1	0.544096939134759	StringTie	1	0.34668872679954	StringTie	-1.3512612198017	NA		NA	-3.19903676011391	NA		NA	350.499	0.274316615370976	0	0.544096939134759	1	0	0	0.34668872679954	1	0	0	106.971	0.1991173014621	0	0.74430669410869	1	0	0	0.147007546247797	1	0	0
DM8C01G01760	49.2245	0.0378780723205848	0	1	0.856146294186411	RSEM	1	1.14754377806427	RSEM	0.856146294186411	1	0	0	1.14754377806427	1	0	0	228.175	0.00543312631956493	1	0.73668343841078	1	0	0	0.946822865626296	1	0	0	90.602	0.0238604082249207	0	0.770504789163664	1	0	0	0.928385464439511	1	0	0
DM8C01G01770	165.707	0.452033994839047	0	1	0.392601003654711	RSEM	1	0.3603635765482	RSEM	0.392601003654711	1	0	0	0.3603635765482	1	0	0	633.937	0.0760264257678876	0	0.550226939031855	1	0	0	0.50577414751033	1	0	0	228.134	0.103800481125695	0	0.501227438629067	1	0	0	0.510643287401079	1	0	0
DM8C01G01780	763.034	0.278714682185158	0	1	-0.255461925222304	RSEM	1	-0.237479971849861	RSEM	-0.255461925222304	1	0	0	-0.237479971849861	1	0	0	3185.8	0.149700881322654	0	-0.234353438378738	1	0	0	-0.240690460882218	1	0	0	1187.39	0.240882921565363	0	-0.260858294792609	1	0	0	-0.210238484143335	1	0	0
DM8C01G01790	29.6564	1.02123673726259e-05	1	1	0.671437710164858	RSEM	0.000118416463004109	-2.82494388000112	StringTie	0.671437710164858	1	0	0	-3.16782933496844	0.194109466781771	0	0	196.389	4.2686660739955e-17	1	0.592164513302012	1	0	0	-2.82494388000112	0.000118416463004109	1	-1	87.2887	1.17529495143797e-13	1	0.716234015459472	1	0	0	-2.98927323504228	0.00281667876027778	1	-1
DM8C01G01800	27.9312	0.0329706560341644	0	1	1.00870138134363	RSEM	0.472496233728622	-1.76136476295486	StringTie	1.00870138134363	1	0	0	-0.504113479827049	1	0	0	196.492	1.33782012498369e-08	1	0.574581446298824	1	0	0	-1.76136476295486	0.472496233728622	0	0	9.74729	0.022088351679907	0	0.60471555016047	1	0	0	-3.15018785638908	1	0	0
DM8C01G01810	8.3488	0.778939179652111	0	1	0.58516544039725	RSEM	1	-0.0294834907267119	RSEM	0.58516544039725	1	0	0	-0.0294834907267119	1	0	0	95.7015	0.567524523554435	0	0.225344010582738	1	0	0	0.510094101395983	1	0	0	41.5549	0.623382543417857	0	0.406163385907217	1	0	0	0.439525300359512	1	0	0
DM8C01G01820	50.2989	0.0977384719412073	0	1	0.43046706326585	RSEM	1	0.965137006806518	RSEM	0.43046706326585	1	0	0	0.965137006806518	1	0	0	274.299	0.00436389881959976	1	0.23231860849706	1	0	0	0.916632301298197	1	0	0	148.632	0.0158558782669275	0	-0.0187819644302861	1	0	0	0.729628020014841	1	0	0
DM8C01G01830	6527.99	3.61144937323489e-05	1	1	0.058448362437734	RSEM	1	0.665707745552678	RSEM	0.058448362437734	1	0	0	0.665707745552678	1	0	0	21496	3.14465696451624e-06	1	0.0584700492893761	1	0	0	0.693511245321706	1	0	0	7590.63	4.99093182905155e-06	1	0.0599955481733563	1	0	0	0.724102589374886	1	0	0
DM8C01G01840	2620.71	5.36577519248585e-07	1	1	-0.759823618737981	RSEM	1	-0.888503546283232	RSEM	-0.759823618737981	1	0	0	-0.888503546283232	1	0	0	10654.5	5.22323512454538e-09	1	-0.70687926197099	1	0	0	-0.828680317970839	1	0	0	4141.23	2.40731869490914e-07	1	-0.682935570954473	1	0	0	-0.82102968031881	1	0	0
DM8C01G01850	4406.72	2.91199112832398e-25	1	1	-0.627892340064164	RSEM	2.05760146265534e-06	-2.0381799334804	RSEM	-0.627892340064164	1	0	0	-2.0381799334804	2.05760146265534e-06	1	-1	15951.2	3.81829060368983e-23	1	-0.63941342819155	1	0	0	-2.01261927670636	7.07373339903501e-06	1	-1	5023.4	8.1121888260665e-24	1	-0.643273104366494	1	0	0	-2.01663145611562	6.00216751500942e-06	1	-1
DM8C01G01860	0.23357	0.823317997623682	0	NA	NA	NA	NA	NA	NA	2.02488527134644	NA		NA	0.390172434831559	NA		NA	0	NA	0	NA	NA		NA	NA	NA		NA	0.233428	0.824039547746903	0	2.05245377695509	NA		NA	0.457585432630084	NA		NA
DM8C01G01870	695.677	3.43920011436524e-08	1	1	-0.00509792426368481	RSEM	1	-1.25204651583593	RSEM	-0.00509792426368481	1	0	0	-1.25204651583593	1	0	0	2250.74	2.85246605711369e-09	1	-0.0512600510600096	1	0	0	-1.28783961121546	1	0	0	1156.13	8.19363329043833e-10	1	-0.0566412934760439	1	0	0	-1.32534857997669	1	0	0
DM8C01G01880	12.917	0.0382575349166838	0	1	-1.97785951752472	RSEM	0.0902531080512987	-4.46903723231743	StringTie	-1.97785951752472	1	0	0	-2.62048184983307	1	0	0	45.4087	0.00231725877683723	1	-2.24691143274102	1	0	0	-4.46903723231743	0.0902531080512987	0	0	18.5318	0.000891436218420017	1	-2.48566182018223	1	0	0	-2.86341395503069	0.527268114592254	0	0
DM8C01G01890	258.046	0.882777777256582	0	1	0.0281950995254255	RSEM	1	-0.133587458378832	RSEM	0.0281950995254255	1	0	0	-0.133587458378832	1	0	0	1039.2	0.933240509384952	0	0.0105566577506795	1	0	0	-0.0996955963311618	1	0	0	378.002	0.956662714215271	0	-0.004074827742298	1	0	0	-0.0819063277464854	1	0	0
DM8C01G01900	0	NA	0	NA	NA	NA	NA	NA	NA	NA	NA		NA	NA	NA		NA	0	NA	0	NA	NA		NA	NA	NA		NA	0	NA	0	NA	NA		NA	NA	NA		NA
DM8C01G01910	0	NA	0	NA	NA	NA	NA	NA	NA	NA	NA		NA	NA	NA		NA	0	NA	0	NA	NA		NA	NA	NA		NA	0	NA	0	NA	NA		NA	NA	NA		NA
DM8C01G01920	3838.93	0.620892933268247	0	1	0.215265940382019	RSEM	1	-0.466807351691845	RSEM	0.215265940382019	1	0	0	-0.466807351691845	1	0	0	12360.9	0.649269724788573	0	0.220720443705534	1	0	0	-0.439798531784553	1	0	0	4318.8	0.678877282612148	0	0.226310796739625	1	0	0	-0.40568879387539	1	0	0
DM8C01G01930	8272.08	0.0172582383244384	0	1	0.703872998615807	RSEM	1	0.64337000070183	RSEM	0.703872998615807	1	0	0	0.64337000070183	1	0	0	27126.2	0.0132361881965935	0	0.70728299150505	1	0	0	0.677181213237679	1	0	0	9507.36	0.00921456698297933	1	0.695758926408074	1	0	0	0.701902708488931	1	0	0
DM8C01G01940	146.782	0.285697814682185	0	1	0.0556150991310919	RSEM	1	-0.373471300705885	RSEM	0.0556150991310919	1	0	0	-0.373471300705885	1	0	0	504.839	0.140627966638379	0	0.185959383586545	1	0	0	-0.241330490016523	1	0	0	196.114	0.291040034345706	0	0.206249408060866	1	0	0	-0.194661810488752	1	0	0
DM8C01G01950	3.55077	0.0455765185311547	0	0.00705957971402965	7.71530013013853	StringTie	0.00525496807262095	7.47265019250599	StringTie	5.28888717482957	NA		NA	4.42038975072308	NA		NA	22.5734	8.18889756748843e-06	1	7.71530013013853	0.00705957971402965	1	1	7.47265019250599	0.00525496807262095	1	1	14.7374	0.0449687593197688	0	2.30203746185265	1	0	0	2.09242702877039	1	0	0
DM8C01G01960	1665.55	3.88593338997797e-06	1	1	0.223663028721332	RSEM	0.970028122894895	1.33664795315163	StringTie	0.223663028721332	1	0	0	1.14664930384431	1	0	0	7624.68	3.87266437259734e-09	1	0.508137822846011	1	0	0	1.33664795315163	0.970028122894895	0	0	1501.88	1.95753688725324e-07	1	0.375932402800709	1	0	0	1.26807044345714	1	0	0
DM8C01G01970	560.624	0.00064955700299607	1	1	0.350809748054147	RSEM	1	0.999486203575077	RSEM	0.350809748054147	1	0	0	0.999486203575077	1	0	0	2742.15	2.21746143957765e-05	1	0.179712040022786	1	0	0	1.03903022431624	1	0	0	856.695	1.84074690400083e-10	1	0.254188435373276	1	0	0	1.2358643880119	1	0	0
DM8C01G01980	1843.19	1.49995551628921e-11	1	1	1.18977966896191	RSEM	0.00389089885648062	1.82837867051721	StringTie	1.18977966896191	1	0	0	1.84066518712639	0.0256290921062856	0	0	12852.7	3.25957687803973e-15	1	1.28664941555974	1	0	0	1.82837867051721	0.00389089885648062	1	1	2701.52	7.29613216293047e-15	1	1.28617616864756	1	0	0	1.87443653776122	0.0039364109839625	1	1
DM8C01G01990	14924.3	0.0110804717130711	0	1	-0.370241429285042	RSEM	1	0.182932843624856	RSEM	-0.370241429285042	1	0	0	0.182932843624856	1	0	0	53150.1	0.00450973601275449	1	-0.355530136261853	1	0	0	0.184505907264383	1	0	0	19947.8	0.00535859581569524	1	-0.40939695130119	1	0	0	0.262175560306729	1	0	0
DM8C01G02000	0	NA	0	NA	NA	NA	NA	NA	NA	NA	NA		NA	NA	NA		NA	0	NA	0	NA	NA		NA	NA	NA		NA	0	NA	0	NA	NA		NA	NA	NA		NA
DM8C01G02010	544.433	1.79188715068989e-15	1	1	1.36050670777857	RSEM	0.00343917644984271	1.61813693527414	StringTie	1.36050670777857	1	0	0	1.69043010662614	0.0236252802684724	0	0	1966.98	9.26412845448638e-23	1	1.30437186684319	1	0	0	1.61813693527414	0.00343917644984271	1	1	709.834	1.01198441399942e-18	1	1.33706792541173	1	0	0	1.69941133975166	0.00625430699174249	1	1
DM8C01G02020	0.835373	0.754324904065474	0	NA	NA	NA	NA	NA	NA	0.573579401896857	NA		NA	-2.11784190325748	NA		NA	2.81519	0.583848949548805	0	4.69406264587917	NA		NA	4.48240531041639	NA		NA	1.26718	0.984877772451305	0	0.587084068153525	NA		NA	0.431452183648656	NA		NA
DM8C01G02030	0	NA	0	NA	NA	NA	NA	NA	NA	NA	NA		NA	NA	NA		NA	0	NA	0	NA	NA		NA	NA	NA		NA	0	NA	0	NA	NA		NA	NA	NA		NA
DM8C01G02040	0	NA	0	NA	NA	NA	NA	NA	NA	NA	NA		NA	NA	NA		NA	0	NA	0	NA	NA		NA	NA	NA		NA	0	NA	0	NA	NA		NA	NA	NA		NA
DM8C01G02050	0	NA	0	NA	NA	NA	NA	NA	NA	NA	NA		NA	NA	NA		NA	0	NA	0	NA	NA		NA	NA	NA		NA	0	NA	0	NA	NA		NA	NA	NA		NA
DM8C01G02060	165.647	0.247406675554527	0	1	-0.0512010750266204	RSEM	1	-0.428497520161328	RSEM	-0.0512010750266204	1	0	0	-0.428497520161328	1	0	0	663.48	0.247423367072573	0	-0.175938743548405	1	0	0	-0.331926100680739	1	0	0	265.706	0.674830709341775	0	-0.142647836301495	1	0	0	-0.201014657639528	1	0	0
DM8C01G02070	500.787	0.10766183888733	0	1	0.0363267013420489	RSEM	1	0.374618176334577	RSEM	0.0363267013420489	1	0	0	0.374618176334577	1	0	0	1747.24	0.00275243967524216	1	0.0685897588189654	1	0	0	0.465081384175031	1	0	0	664.482	0.0243348733151247	0	0.0552288950215698	1	0	0	0.442089906754016	1	0	0
DM8C01G02080	127.792	5.29921012915653e-06	1	1	-0.0719761275928867	RSEM	0.569146034436556	-1.75850056269589	RSEM	-0.0719761275928867	1	0	0	-1.75850056269589	0.569146034436556	0	0	411.227	6.63659048828649e-06	1	-0.196886203623572	1	0	0	-1.53456642716842	0.817081274937391	0	0	148.993	1.12923788906057e-05	1	-0.180152066762495	1	0	0	-1.68619360410552	0.685883773192598	0	0
DM8C01G02090	597.452	4.77954714323758e-23	1	1	0.387986894294987	RSEM	1.46451430214172e-08	-2.05218516255163	StringTie	0.387986894294987	1	0	0	-2.19121885185757	0.000121963049853521	1	-1	2356.57	3.45713372266489e-47	1	0.41838737455425	1	0	0	-2.05218516255163	1.46451430214172e-08	1	-1	1027.31	8.1402332404136e-41	1	0.361696941014891	1	0	0	-2.11899469421041	6.65167474912022e-08	1	-1
DM8C01G02100	12.9854	0.040468578233242	0	1	0.631532603661941	RSEM	0.659162463073075	-1.93063399793354	StringTie	0.631532603661941	1	0	0	-2.20959072152449	1	0	0	83.2179	0.000414086366783822	1	-0.0574199016414709	1	0	0	-1.93063399793354	0.659162463073075	0	0	38.2425	0.100595129022547	0	-0.290648210882126	1	0	0	-1.67353027021104	1	0	0
DM8C01G02110	190.844	0.316886279582557	0	1	-0.165210366901791	RSEM	1	-0.475890092193814	RSEM	-0.165210366901791	1	0	0	-0.475890092193814	1	0	0	664.852	0.436290460725287	0	-0.12417601413823	1	0	0	-0.305450613556074	1	0	0	266.544	0.620475447879186	0	-0.125162324738954	1	0	0	-0.228775020380098	1	0	0
DM8C01G02120	0.116785	0.992717724139588	0	1	-0.178403315288458	kallisto	1	-2.15691299334805	kallisto	1.18616881031443	NA		NA	0.390182908509718	NA		NA	0.767784	0.764419949251514	0	2.6027216741227	NA		NA	2.84700987826053	NA		NA	15.725	0.0602599508508868	0	-0.178403315288458	1	0	0	-2.15691299334805	1	0	0
DM8C01G02130	0.935945	0.916669120627637	0	NA	NA	NA	NA	NA	NA	-0.995266030063654	NA		NA	-1.19445425835574	NA		NA	1.98073	0.611794263716849	0	-4.69022884976089	NA		NA	-1.03043063323819	NA		NA	2.81268	0.611526725261244	0	-1.07719295764805	NA		NA	-1.90647843037058	NA		NA
DM8C01G02140	11.8914	0.000314346097962289	1	0.000602105177925145	2.66227621585048	kallisto	0.66604020350146	-4.1774365775313	RSEM	1.09788280013135	1	0	0	-4.1774365775313	0.66604020350146	0	0	75.7353	0.00019404546519031	1	1.46972181056109	1	0	0	-0.958629280455729	1	0	0	107.528	7.31372717808801e-15	1	2.66227621585048	0.000602105177925145	1	1	0.598267503284064	1	0	0
DM8C01G02150	0	NA	0	1	-0.232737358033696	StringTie	1	-0.737734263053821	StringTie	NA	NA		NA	NA	NA		NA	21.6821	0.802020610254004	0	-0.232737358033696	1	0	0	-0.737734263053821	1	0	0	53.6914	0.820076243165027	0	-0.108650805881596	1	0	0	0.247127473666564	1	0	0
DM8C01G02160	0	NA	0	NA	NA	NA	NA	NA	NA	NA	NA		NA	NA	NA		NA	0	NA	0	NA	NA		NA	NA	NA		NA	0	NA	0	NA	NA		NA	NA	NA		NA
DM8C01G02170	0	NA	0	NA	NA	NA	NA	NA	NA	NA	NA		NA	NA	NA		NA	0	NA	0	NA	NA		NA	NA	NA		NA	0	NA	0	NA	NA		NA	NA	NA		NA
DM8C01G02180	302.939	1.28888589211359e-36	1	2.36753729587076e-19	2.79002735875746	StringTie	1	0.799254423190749	RSEM	2.82974768368671	6.97651390306607e-12	1	1	0.799254423190749	1	0	0	1075.42	2.07977139545068e-58	1	2.79002735875746	2.36753729587076e-19	1	1	0.645398486047964	1	0	0	302.886	6.74747284372546e-34	1	2.85508794243107	5.59368410517932e-11	1	1	0.737993782642192	1	0	0
DM8C01G02190	0	NA	0	NA	NA	NA	NA	NA	NA	NA	NA		NA	NA	NA		NA	0	NA	0	NA	NA		NA	NA	NA		NA	0	NA	0	NA	NA		NA	NA	NA		NA
DM8C01G02200	72.428	8.09771203019567e-09	1	1.62266300140303e-05	2.83539016186111	StringTie	1	0.225162299088614	RSEM	2.82855206008944	0.048878051751914	0	0	0.225162299088614	1	0	0	392.652	5.92779199980137e-20	1	2.83539016186111	1.62266300140303e-05	1	1	0.254556912594783	1	0	0	4.68078	0.00195977592072467	1	6.35518182731913	NA		NA	0.457619993131138	NA		NA
DM8C01G02210	194.921	1.92235141645926e-24	1	0.00244067713408834	2.08059535441865	StringTie	1	-1.2915879023597	RSEM	2.22043696683081	0.015130800365511	0	0	-1.2915879023597	1	0	0	554.828	4.03905660255529e-36	1	2.08059535441865	0.00244067713408834	1	1	-1.32251346848258	1	0	0	216.134	2.3450332046606e-19	1	1.9436089821347	0.119064102602741	0	0	-0.933725176426768	1	0	0
DM8C01G02220	0.26915	0.945971372705433	0	1	2.68381046840008	StringTie	1	0.736119720198331	StringTie	-0.281044211131156	NA		NA	-1.05492264899173	NA		NA	6.92359	0.296591376380144	0	2.68381046840008	1	0	0	0.736119720198331	1	0	0	0.266289	0.95109879172654	0	-0.257284623325472	NA		NA	-0.987458946535775	NA		NA
DM8C01G02230	138.219	6.03654745760508e-20	1	1.8283351311238e-11	2.59813969969088	StringTie	1	-0.184669820589546	RSEM	2.45522363691985	0.00103749026596254	1	1	-0.184669820589546	1	0	0	759.28	2.18381468094486e-44	1	2.59813969969088	1.8283351311238e-11	1	1	0.197564314237317	1	0	0	70.2151	3.29345745455533e-10	1	2.05391554071297	0.457175104848289	0	0	-0.573090057821761	1	0	0
DM8C01G02240	14.7619	0.172670688870476	0	6.24920854944386e-06	2.70364122805468	kallisto	1	1.68945216461892	RSEM	1.30837511754827	1	0	0	1.68945216461892	1	0	0	193.08	7.91899553961615e-05	1	2.02621133305674	0.831483860068094	0	0	0.740481174724871	1	0	0	157.916	2.22429727389304e-18	1	2.70364122805468	6.24920854944386e-06	1	1	1.12075310121001	1	0	0
DM8C01G02250	0	NA	0	NA	NA	NA	NA	NA	NA	NA	NA		NA	NA	NA		NA	0	NA	0	NA	NA		NA	NA	NA		NA	0.148756	0.93360249274553	0	-1.58817538085006	NA		NA	-0.965827938553118	NA		NA
DM8C01G02260	651.467	2.21509970838904e-51	1	1.47797415052035e-19	2.83085331154798	StringTie	1	0.893469432887143	RSEM	2.92869291453863	1.63471463891283e-18	1	1	0.893469432887143	1	0	0	2489.14	2.10205371721594e-55	1	2.83085331154798	1.47797415052035e-19	1	1	0.753541760637321	1	0	0	523.37	1.69030834860458e-48	1	2.98402591279098	8.96046694473988e-17	1	1	0.701615508399121	1	0	0
DM8C01G02270	0.333728	0.733530686240896	0	NA	NA	NA	NA	NA	NA	-2.69187344304248	NA		NA	-2.11623753401344	NA		NA	0	NA	0	NA	NA		NA	NA	NA		NA	0	NA	0	NA	NA		NA	NA	NA		NA
DM8C01G02280	58.2614	0.000230211985513988	1	0.215967955978945	1.87431217454296	StringTie	1	0.247902999431637	RSEM	1.55669393506569	1	0	0	0.247902999431637	1	0	0	195.623	9.24580427331456e-10	1	1.87431217454296	0.215967955978945	0	0	0.427033892565531	1	0	0	21.9071	0.0081937928473971	1	1.67603303884426	1	0	0	-0.489747571072657	1	0	0
DM8C01G02290	10.867	0.123213146253424	0	1	-0.649699745126157	RSEM	1	-1.98941203596721	RSEM	-0.649699745126157	1	0	0	-1.98941203596721	1	0	0	50.7964	0.0699766869504673	0	-0.799512411972763	1	0	0	-1.39875164139968	1	0	0	22.3266	0.272581245942206	0	-0.893712678770404	1	0	0	-0.965223753131712	1	0	0
DM8C01G02300	1665.24	0.00265222017039185	1	1	0.399682987309671	RSEM	1	0.779797659589102	RSEM	0.399682987309671	1	0	0	0.779797659589102	1	0	0	5827.88	0.000496717585408608	1	0.388415431481091	1	0	0	0.829935965342338	1	0	0	2080.98	0.000790096538934547	1	0.34037862309677	1	0	0	0.813650897116419	1	0	0
DM8C01G02310	4.58632	0.0792284663484777	0	0.731095904199269	6.84170577830901	StringTie	0.277659372284157	7.00393145146943	StringTie	5.2324347239023	NA		NA	5.36372382360095	NA		NA	14.1331	0.0529862620391909	0	6.84170577830901	0.731095904199269	0	0	7.00393145146943	0.277659372284157	0	0	4.80674	0.201135374697106	0	3.79512235423257	NA		NA	3.97169564252146	NA		NA
DM8C01G02320	126.927	0.528637647736577	0	1	-0.404837739634099	RSEM	1	-0.220478694319164	RSEM	-0.404837739634099	1	0	0	-0.220478694319164	1	0	0	458.595	0.664082995790657	0	-0.304832975678134	1	0	0	-0.141618174317426	1	0	0	221.793	0.473881945092331	0	-0.223272065809657	1	0	0	0.110664724285308	1	0	0
DM8C01G02330	557.958	1.16850700663578e-11	1	0.00169546791067697	1.72284253689098	kallisto	0.0258510685962767	1.56116434347305	kallisto	1.76770096652805	0.107666570677795	0	0	1.44074200686399	0.861157797921765	0	0	2210.39	7.01942815326855e-20	1	1.68066137262603	0.0101412163438728	0	0	1.43141016032492	0.223727258239111	0	0	1014.1	1.1336403256438e-24	1	1.72284253689098	0.00169546791067697	1	1	1.56116434347305	0.0258510685962767	0	0
DM8C01G02340	67.6359	0.000203189794108771	1	1	0.153571671007584	RSEM	1	-1.49451485400491	RSEM	0.153571671007584	1	0	0	-1.49451485400491	1	0	0	266.955	0.000138976307096034	1	0.275273346857387	1	0	0	-0.941396721654036	1	0	0	100.614	0.000667653383473357	1	0.351138076742466	1	0	0	-0.963137806301772	1	0	0
DM8C01G02350	357.475	0.255894121230894	0	1	-0.362547800094407	RSEM	1	-0.13056287894038	RSEM	-0.362547800094407	1	0	0	-0.13056287894038	1	0	0	1557.01	0.0259915160617878	0	-0.423033104645079	1	0	0	-0.141878241831075	1	0	0	632.656	0.0398545127958064	0	-0.462463315244754	1	0	0	-0.153542734833434	1	0	0
DM8C01G02360	486.274	0.00223990646443902	1	1	-0.718779693164215	RSEM	1	-0.778249238198202	RSEM	-0.718779693164215	1	0	0	-0.778249238198202	1	0	0	1559.87	0.00194802329720153	1	-0.709161312677575	1	0	0	-0.759215213944116	1	0	0	533.657	0.000896990776326657	1	-0.737941927563547	1	0	0	-0.771295286724584	1	0	0
DM8C01G02370	906.014	0.00184695338494974	1	1	0.521876977541642	RSEM	1	0.668657718509274	RSEM	0.521876977541642	1	0	0	0.668657718509274	1	0	0	3236.55	1.07069724470015e-05	1	0.589854325194255	1	0	0	0.758635518430217	1	0	0	1175.59	8.13152945582478e-05	1	0.561618969467276	1	0	0	0.756268877295583	1	0	0
DM8C01G02380	293.338	0.0428411446169683	0	1	0.428170227795626	RSEM	1	-0.669835275517517	RSEM	0.428170227795626	1	0	0	-0.669835275517517	1	0	0	976.866	0.105320522148405	0	0.418848497989016	1	0	0	-0.556641807275621	1	0	0	348.37	0.110668327784409	0	0.407629696917053	1	0	0	-0.493256136004139	1	0	0
DM8C01G02390	399.535	5.04116214426508e-06	1	1	0.274131685535237	RSEM	1	-1.07244884266129	RSEM	0.274131685535237	1	0	0	-1.07244884266129	1	0	0	1429.99	9.25397062661976e-07	1	0.205884295992155	1	0	0	-1.08602699877773	1	0	0	523.402	4.52642168026506e-06	1	0.210578721675117	1	0	0	-1.03501950226071	1	0	0
DM8C01G02400	11.0559	0.744790445983877	0	1	0.110291856649922	RSEM	1	-0.558806524736066	RSEM	0.110291856649922	1	0	0	-0.558806524736066	1	0	0	37.5244	0.417363979893067	0	0.000306253430422959	1	0	0	-0.882734284900357	1	0	0	14.4213	0.495099010942724	0	0.00135353340685824	1	0	0	-0.926165985894186	1	0	0
DM8C01G02410	0	NA	0	NA	NA	NA	NA	NA	NA	NA	NA		NA	NA	NA		NA	0	NA	0	NA	NA		NA	NA	NA		NA	0	NA	0	NA	NA		NA	NA	NA		NA
DM8C01G02420	263.314	0.0581454201741127	0	1	0.563539186483326	RSEM	1	0.323390014966158	RSEM	0.563539186483326	1	0	0	0.323390014966158	1	0	0	1193.84	0.00269752728495503	1	0.651866616981071	1	0	0	0.396468146724293	1	0	0	505.207	0.00867871050308086	1	0.619624371218466	1	0	0	0.421701039905683	1	0	0
DM8C01G02430	0	NA	0	NA	NA	NA	NA	NA	NA	NA	NA		NA	NA	NA		NA	0	NA	0	NA	NA		NA	NA	NA		NA	0	NA	0	NA	NA		NA	NA	NA		NA
DM8C01G02440	0	NA	0	NA	NA	NA	NA	NA	NA	NA	NA		NA	NA	NA		NA	0	NA	0	NA	NA		NA	NA	NA		NA	0	NA	0	NA	NA		NA	NA	NA		NA
DM8C01G02450	0	NA	0	NA	NA	NA	NA	NA	NA	NA	NA		NA	NA	NA		NA	0	NA	0	NA	NA		NA	NA	NA		NA	0	NA	0	NA	NA		NA	NA	NA		NA
DM8C01G02460	1292.63	3.84155804218646e-09	1	1	0.135015593758471	RSEM	1	-0.904181854003946	RSEM	0.135015593758471	1	0	0	-0.904181854003946	1	0	0	6067.76	6.07198928522989e-15	1	0.1240360874271	1	0	0	-0.976171542159277	1	0	0	2547.96	9.23950074470618e-12	1	0.15949885500873	1	0	0	-0.922860520404787	1	0	0
DM8C01G02470	231.727	0.0805407410412752	0	1	-0.825735720459114	RSEM	1	-0.154649339253553	RSEM	-0.825735720459114	1	0	0	-0.154649339253553	1	0	0	892.368	0.067428321531008	0	-0.767154069797247	1	0	0	-0.0185567328200736	1	0	0	362.722	0.0850031792333485	0	-0.691833892492832	1	0	0	-0.0585688191221438	1	0	0
DM8C01G02480	1858.11	0.235704556220421	0	1	0.285665958986806	RSEM	1	0.00171559384148904	RSEM	0.285665958986806	1	0	0	0.00171559384148904	1	0	0	6789.46	0.16945240581009	0	0.278470231177952	1	0	0	-0.00231751693467643	1	0	0	2449.79	0.248990151506263	0	0.27801492236367	1	0	0	0.0327854940324151	1	0	0
DM8C01G02490	355.664	0.00377493832870531	1	1	0.230072961809404	RSEM	1	-0.498558649723826	RSEM	0.230072961809404	1	0	0	-0.498558649723826	1	0	0	1641.49	0.000312138641240815	1	0.147356981835303	1	0	0	-0.526314346885157	1	0	0	671.875	0.00311375787792757	1	0.159968772633965	1	0	0	-0.456063343947917	1	0	0
DM8C01G02500	5577.94	0.0263853622288289	0	1	-0.37182562084171	RSEM	1	-0.351282148285681	RSEM	-0.37182562084171	1	0	0	-0.351282148285681	1	0	0	20995.4	0.00982960217569774	1	-0.342100885846235	1	0	0	-0.30191789163014	1	0	0	7886.7	0.0414532980418435	0	-0.334055976175033	1	0	0	-0.258335049970796	1	0	0
DM8C01G02510	2414.82	1.67125048138382e-15	1	1	0.347739888869871	RSEM	1	-1.09429566466293	RSEM	0.347739888869871	1	0	0	-1.09429566466293	1	0	0	8754.99	8.51029937029497e-19	1	0.363862064384199	1	0	0	-1.08172751822949	1	0	0	3233.56	4.99733865394249e-17	1	0.370850506575597	1	0	0	-1.04414951234462	1	0	0
DM8C01G02520	0.985736	0.489823597404584	0	1	6.61864103069518	StringTie	1	0.403593554323274	StringTie	3.27753863786389	NA		NA	2.83072882172696	NA		NA	5.7255	0.034159478713358	0	6.61864103069518	1	0	0	0.403593554323274	1	0	0	2.56271	0.0961362707750934	0	5.0731407283733	NA		NA	3.46993543033233	NA		NA
DM8C01G02530	60.2432	0.216510702240377	0	1	0.350345125442719	RSEM	1	-0.383586959616155	RSEM	0.350345125442719	1	0	0	-0.383586959616155	1	0	0	201.524	0.25372362765035	0	0.27073943922694	1	0	0	-0.253195746622639	1	0	0	70.8032	0.367390690180517	0	0.30197631827708	1	0	0	-0.252603974460125	1	0	0
DM8C01G02540	77.0764	0.826589281823639	0	1	0.200431798782253	RSEM	1	-0.042470986346508	RSEM	0.200431798782253	1	0	0	-0.042470986346508	1	0	0	301.674	0.771175506305279	0	0.268537845575237	1	0	0	0.0578023277947836	1	0	0	119.901	0.698473809695088	0	0.249834172433039	1	0	0	0.31523878504155	1	0	0
DM8C01G02550	411.55	6.0545491405316e-10	1	1	-0.23626771867042	RSEM	0.385197252243927	-1.32950598879686	StringTie	-0.23626771867042	1	0	0	-1.3158828536856	1	0	0	1512.79	5.79272860000346e-17	1	-0.239526619579567	1	0	0	-1.32950598879686	0.385197252243927	0	0	564.665	1.75833030012317e-11	1	-0.259115815498038	1	0	0	-1.31046365773058	0.982681454057479	0	0
DM8C01G02560	609.246	0.157961144889604	0	1	0.311517258808153	RSEM	1	-0.403899690119702	RSEM	0.311517258808153	1	0	0	-0.403899690119702	1	0	0	2259.05	0.142317067942247	0	0.279267761337188	1	0	0	-0.475055002757658	1	0	0	792.964	0.085882191433668	0	0.243949038588564	1	0	0	-0.535505646755017	1	0	0
DM8C01G02570	822.355	0.0184777481205796	0	1	0.143642364188972	RSEM	1	0.494334975189094	RSEM	0.143642364188972	1	0	0	0.494334975189094	1	0	0	2951.91	0.00245233682334032	1	0.053671863340791	1	0	0	0.494726092432659	1	0	0	1059.58	0.00728464016454169	1	0.0734159488280829	1	0	0	0.504990240828715	1	0	0
DM8C01G02580	42.2593	0.00454119906421011	1	1	-1.26557456285942	RSEM	1	-1.50860371619603	RSEM	-1.26557456285942	1	0	0	-1.50860371619603	1	0	0	218.467	0.00118736251616413	1	-1.22125201656468	1	0	0	-1.3777250998671	1	0	0	82.1118	0.00268648786198173	1	-1.21667949208606	1	0	0	-1.309185838037	1	0	0
DM8C01G02590	4571.84	0.00673877825973717	1	1	0.198958567620643	RSEM	1	0.632630315753905	RSEM	0.198958567620643	1	0	0	0.632630315753905	1	0	0	21475.8	0.000816563281336236	1	0.299539626360665	1	0	0	0.715989487043704	1	0	0	8104.28	0.00109662191591612	1	0.286584707412219	1	0	0	0.69835243291971	1	0	0
DM8C01G02600	1.03248	0.581636719381316	0	1	5.59971371550089	StringTie	1	5.49594401599009	StringTie	2.03893484377882	NA		NA	3.77560024212814	NA		NA	5.44	0.212045580209079	0	5.59971371550089	1	0	0	5.49594401599009	1	0	0	1.99922	0.330305407508119	0	4.10992402492854	NA		NA	4.16032997545648	NA		NA
DM8C01G02610	0	NA	0	NA	NA	NA	NA	NA	NA	NA	NA		NA	NA	NA		NA	0	NA	0	NA	NA		NA	NA	NA		NA	0.297512	0.759404038513701	0	-2.54720165947983	NA		NA	-1.92485421718289	NA		NA
DM8C01G02620	48.4878	0.997554792306996	0	1	0.0247509389649898	RSEM	1	-0.0127324163257623	RSEM	0.0247509389649898	1	0	0	-0.0127324163257623	1	0	0	169.389	0.993174421192956	0	-0.0466190839988855	1	0	0	-0.0590285140681465	1	0	0	65.3027	0.979792115602586	0	-0.109339518829552	1	0	0	-0.0293799170865986	1	0	0
DM8C01G02630	71.5517	0.131530769058706	0	1	0.412986728769225	RSEM	1	-0.382653861521737	RSEM	0.412986728769225	1	0	0	-0.382653861521737	1	0	0	273.247	0.0100697964911718	0	0.368975874700565	1	0	0	-0.594646591560236	1	0	0	110.811	0.0368256480134849	0	-0.00260016960153458	1	0	0	-0.876592998352847	1	0	0
DM8C01G02640	250.313	0.348627754665569	0	1	0.359537243331021	RSEM	1	0.127554560176229	RSEM	0.359537243331021	1	0	0	0.127554560176229	1	0	0	915.587	0.0631611174941021	0	0.470513642244831	1	0	0	0.184204505609282	1	0	0	346.983	0.0749711938556846	0	0.507606490476343	1	0	0	0.261900319195066	1	0	0
DM8C01G02650	243.136	0.00721204628270201	1	1	-0.0725514097158206	RSEM	1	-0.815917783474041	RSEM	-0.0725514097158206	1	0	0	-0.815917783474041	1	0	0	932.238	0.00230471782436421	1	-0.0755540644081368	1	0	0	-0.769372778080394	1	0	0	326.028	0.000779040692392397	1	-0.113802287308699	1	0	0	-0.882534544132734	1	0	0
DM8C01G02660	1418.92	0.03803541952761	0	1	0.453768458699917	RSEM	1	-0.158521601923328	RSEM	0.453768458699917	1	0	0	-0.158521601923328	1	0	0	4708.11	0.0551492419330861	0	0.41667213502971	1	0	0	-0.122074639697375	1	0	0	1723.62	0.0508904343166674	0	0.40524854402298	1	0	0	-0.107334693814606	1	0	0
DM8C01G02670	706.338	0.0798390974543494	0	1	0.604189731023342	RSEM	1	0.134477326582469	RSEM	0.604189731023342	1	0	0	0.134477326582469	1	0	0	2350.12	0.0710237910430291	0	0.591258155505314	1	0	0	0.141878298978103	1	0	0	837.319	0.0571949283395315	0	0.615007961891184	1	0	0	0.189431653007992	1	0	0
DM8C01G02680	1229.24	5.27926661693773e-05	1	1	0.565217293465613	RSEM	1	0.789077539909944	RSEM	0.565217293465613	1	0	0	0.789077539909944	1	0	0	4698.59	8.31956325761255e-07	1	0.576744274025722	1	0	0	0.842728927218563	1	0	0	1855.02	4.84242068792438e-06	1	0.588860346285866	1	0	0	0.886511790897087	1	0	0
DM8C01G02690	748.684	0.626565307249062	0	1	-0.197302983312024	RSEM	1	-0.0763461308909683	RSEM	-0.197302983312024	1	0	0	-0.0763461308909683	1	0	0	2515.61	0.468059349052988	0	-0.197400500408687	1	0	0	-0.00420736461440277	1	0	0	895.786	0.434766634836975	0	-0.180122673001894	1	0	0	0.0714341979855006	1	0	0
DM8C01G02700	0.333728	0.733530686240896	0	NA	NA	NA	NA	NA	NA	-2.69187344304248	NA		NA	-2.11623753401344	NA		NA	2.61102	0.578574932324437	0	-4.27462551722369	NA		NA	0.698735807263024	NA		NA	1.14517	0.572612999677914	0	-2.67450151178729	NA		NA	1.3279781980288	NA		NA
DM8C01G02710	0.166864	0.909667254080738	0	NA	NA	NA	NA	NA	NA	-1.67850411622697	NA		NA	-1.10286820719793	NA		NA	0.664646	0.577346588879899	0	-3.68866344425354	NA		NA	-3.1062982047603	NA		NA	0.163091	0.916701523307198	0	-1.65517225466279	NA		NA	-1.03282481236585	NA		NA
DM8C01G02720	5.10104	0.00854824539713645	1	1	0.164526218141404	StringTie	1	0.326273208856869	StringTie	4.71614930001343	NA		NA	5.92559351758543	NA		NA	204.454	0.708658679256752	0	0.164526218141404	1	0	0	0.326273208856869	1	0	0	3.58311	0.551041709323019	0	2.60907458887459	NA		NA	1.96784739751204	NA		NA
DM8C01G02730	119.712	0.697341627455878	0	1	0.22846263328593	RSEM	1	0.289176354569592	RSEM	0.22846263328593	1	0	0	0.289176354569592	1	0	0	344.358	0.32366361564055	0	0.291470104620893	1	0	0	0.474066611451771	1	0	0	64.6486	0.346684007070641	0	0.808421193934108	1	0	0	0.345651928858732	1	0	0
DM8C01G02740	60.9917	0.622985598656876	0	1	-0.292471507758911	RSEM	1	-0.508003546799717	RSEM	-0.292471507758911	1	0	0	-0.508003546799717	1	0	0	369.043	0.932637951504387	0	0.0623088700743444	1	0	0	-0.0733030670720023	1	0	0	43.8136	0.824205972948757	0	0.394894578585616	1	0	0	0.224788070569175	1	0	0
DM8C01G02750	9.00375	0.740478129848507	0	1	-0.47359477411295	RSEM	1	0.444810712408335	RSEM	-0.47359477411295	1	0	0	0.444810712408335	1	0	0	64.4386	0.664442948279749	0	-0.0853907131491772	1	0	0	0.414067609362042	1	0	0	1.84414	0.937803478188625	0	0.0786912751299536	NA		NA	0.74754649000031	NA		NA
DM8C01G02760	168.068	0.331338250020416	0	1	-0.234571400137479	RSEM	1	0.427244617042841	RSEM	-0.234571400137479	1	0	0	0.427244617042841	1	0	0	586.675	0.308524228334569	0	-0.299382187970205	1	0	0	0.384293303295618	1	0	0	44.5013	0.176958432915992	0	-0.575550632075298	1	0	0	0.478152938378137	1	0	0
DM8C01G02770	553.835	0.724541680686525	0	1	-0.197405961160844	RSEM	1	0.00943515325719038	RSEM	-0.197405961160844	1	0	0	0.00943515325719038	1	0	0	1829.36	0.806729115629062	0	-0.176767109019109	1	0	0	-0.0582756316465017	1	0	0	349.552	0.72284212823385	0	-0.151234601181117	1	0	0	0.0883169571205716	1	0	0
DM8C01G02780	401.953	0.162217714674797	0	1	-0.163775505998898	RSEM	1	-0.524572968492653	RSEM	-0.163775505998898	1	0	0	-0.524572968492653	1	0	0	1333.12	0.159096805416125	0	-0.145301096559443	1	0	0	-0.445467638588098	1	0	0	81.9171	0.76766914725359	0	-0.011384274497722	1	0	0	-0.258148674693974	1	0	0
DM8C01G02790	766.861	0.0650247463488307	0	1	-0.0440904684592307	RSEM	1	-0.526614477760851	RSEM	-0.0440904684592307	1	0	0	-0.526614477760851	1	0	0	2829.51	0.0376230540457405	0	-0.0510918340534759	1	0	0	-0.536432458847874	1	0	0	597.691	0.0784198963655816	0	0.0140825135785109	1	0	0	-0.477133979383177	1	0	0
DM8C01G02800	5.90639	0.551611002649064	0	1	0.307799364503009	RSEM	1	1.27141168197742	RSEM	0.307799364503009	1	0	0	1.27141168197742	1	0	0	22.1732	0.555096060352331	0	-0.123481960283657	1	0	0	0.886352680918463	1	0	0	8.17677	0.712537496970417	0	0.0553304212285593	1	0	0	0.807006729451008	1	0	0
DM8C01G02810	0	NA	0	NA	NA	NA	NA	NA	NA	NA	NA		NA	NA	NA		NA	0	NA	0	NA	NA		NA	NA	NA		NA	0	NA	0	NA	NA		NA	NA	NA		NA
DM8C01G02820	338.644	0.248523234772162	0	1	0.291004270772733	RSEM	1	0.33986708700796	RSEM	0.291004270772733	1	0	0	0.33986708700796	1	0	0	1220.99	0.0598245546143572	0	0.290087726550175	1	0	0	0.428557856298473	1	0	0	461.717	0.202727150463145	0	0.242230236557324	1	0	0	0.394024820740116	1	0	0
DM8C01G02830	1362.77	1.89908144789801e-09	1	1	-0.678397827422326	RSEM	1	-1.32300022964925	RSEM	-0.678397827422326	1	0	0	-1.32300022964925	1	0	0	5370.39	2.36431060909904e-09	1	-0.660997030593172	1	0	0	-1.28700779144599	1	0	0	2027.28	4.94897212468748e-08	1	-0.641241233983652	1	0	0	-1.25562019373569	1	0	0
DM8C01G02840	0.636619	0.558231607012833	0	NA	NA	NA	NA	NA	NA	-3.62954273553114	NA		NA	-3.05390623196126	NA		NA	0.996969	0.497245184402822	0	-4.27464401265227	NA		NA	-3.69227877315902	NA		NA	0.921118	0.410290226655241	0	-4.17225489744486	NA		NA	-3.54990551976643	NA		NA
DM8C01G02850	0	NA	0	NA	NA	NA	NA	NA	NA	NA	NA		NA	NA	NA		NA	0	NA	0	NA	NA		NA	NA	NA		NA	0	NA	0	NA	NA		NA	NA	NA		NA
DM8C01G02860	0	NA	0	NA	NA	NA	NA	NA	NA	NA	NA		NA	NA	NA		NA	0	NA	0	NA	NA		NA	NA	NA		NA	0	NA	0	NA	NA		NA	NA	NA		NA
DM8C01G02870	0	NA	0	NA	NA	NA	NA	NA	NA	NA	NA		NA	NA	NA		NA	0	NA	0	NA	NA		NA	NA	NA		NA	0	NA	0	NA	NA		NA	NA	NA		NA
DM8C01G02880	170.879	0.0714408754502843	0	1	-0.608904922558024	RSEM	1	-0.610093727584317	RSEM	-0.608904922558024	1	0	0	-0.610093727584317	1	0	0	651.894	0.0178848758126176	0	-0.572758932231906	1	0	0	-0.671845883035143	1	0	0	231.196	0.0238892266496363	0	-0.581037077754211	1	0	0	-0.679477398280903	1	0	0
DM8C01G02890	2721.19	0.00513784937062922	1	1	-0.463818729155353	RSEM	1	0.195351737706366	RSEM	-0.463818729155353	1	0	0	0.195351737706366	1	0	0	9265.73	0.00197418683216764	1	-0.429256374778584	1	0	0	0.198849836384302	1	0	0	3775.12	0.00216690737343471	1	-0.443984577269831	1	0	0	0.210614772325957	1	0	0
DM8C01G02900	592.451	0.000220894179503417	1	1	0.502072255209612	RSEM	1	-0.233325809516236	RSEM	0.502072255209612	1	0	0	-0.233325809516236	1	0	0	2378.68	3.55424188219351e-06	1	0.425340115750058	1	0	0	-0.258925757921672	1	0	0	889.432	0.000253887029560475	1	0.421746550636335	1	0	0	-0.260266008534436	1	0	0
DM8C01G02910	1831.17	2.79108394513548e-06	1	1	-0.817082853666316	RSEM	1	-0.205043375799474	RSEM	-0.817082853666316	1	0	0	-0.205043375799474	1	0	0	7298.89	4.78231203064923e-08	1	-0.790183159069175	1	0	0	-0.121807410258095	1	0	0	2885.87	2.04319048020967e-06	1	-0.74949849451241	1	0	0	-0.0948796197836986	1	0	0
DM8C01G02920	336.024	0.0890340777373188	0	1	0.810486615599194	RSEM	1	-0.00799252943761394	RSEM	0.810486615599194	1	0	0	-0.00799252943761394	1	0	0	1168.68	0.121118384613561	0	0.769425614662079	1	0	0	0.056003049781268	1	0	0	422.612	0.0955487329847423	0	0.768846190443941	1	0	0	0.153836274880871	1	0	0
DM8C01G02930	3268.59	0.000338314442316121	1	1	0.738598533190182	RSEM	1	0.987553720093997	RSEM	0.738598533190182	1	0	0	0.987553720093997	1	0	0	10598.2	0.00024249427938756	1	0.724842091577593	1	0	0	0.998164600813384	1	0	0	3789.28	9.92809934024853e-05	1	0.722896317949355	1	0	0	1.02011678798923	1	0	0
DM8C01G02940	0	NA	0	NA	NA	NA	NA	NA	NA	NA	NA		NA	NA	NA		NA	0	NA	0	NA	NA		NA	NA	NA		NA	0	NA	0	NA	NA		NA	NA	NA		NA
DM8C01G02950	256.356	0.237402461339608	0	1	-0.136434228402571	RSEM	1	0.344610716564064	RSEM	-0.136434228402571	1	0	0	0.344610716564064	1	0	0	985.092	0.186738982713976	0	-0.0412936796555844	1	0	0	0.376807932764523	1	0	0	369.14	0.162688706126863	0	0.0392170155430713	1	0	0	0.432385755776856	1	0	0
DM8C01G02960	311.737	0.00236154766378096	1	1	-0.579106206811285	RSEM	1	0.232887189530717	RSEM	-0.579106206811285	1	0	0	0.232887189530717	1	0	0	1008.13	0.000193504344272749	1	-0.510309243962884	1	0	0	0.293590948164178	1	0	0	365.972	0.00284426893302807	1	-0.467105771206104	1	0	0	0.305760347805028	1	0	0
DM8C01G02970	75.21	0.127055498825019	0	1	0.450463122729139	RSEM	1	0.802162184760495	RSEM	0.450463122729139	1	0	0	0.802162184760495	1	0	0	303.369	0.14852914282343	0	0.273580583567193	1	0	0	0.533414731079617	1	0	0	114.511	0.379915996283877	0	0.194954142540886	1	0	0	0.440115176663695	1	0	0
DM8C01G02980	170.374	0.213324425268364	0	1	-0.14465405578408	RSEM	1	-0.502518794720058	RSEM	-0.14465405578408	1	0	0	-0.502518794720058	1	0	0	708.181	0.0474291660901184	0	-0.144111430267331	1	0	0	-0.48381597299492	1	0	0	283.376	0.197948467681031	0	-0.0590597065605313	1	0	0	-0.392289464337458	1	0	0
DM8C01G02990	14.0848	0.397095199686656	0	1	1.2339375885331	RSEM	1	1.20913724096909	RSEM	1.2339375885331	1	0	0	1.20913724096909	1	0	0	77.8673	0.44760930872766	0	0.817014621008361	1	0	0	0.5909181991493	1	0	0	34.6001	0.547254131246567	0	0.572822110620184	1	0	0	0.128061913653743	1	0	0
DM8C01G03000	0	NA	0	NA	NA	NA	NA	NA	NA	NA	NA		NA	NA	NA		NA	0	NA	0	NA	NA		NA	NA	NA		NA	0	NA	0	NA	NA		NA	NA	NA		NA
DM8C01G03010	0	NA	0	NA	NA	NA	NA	NA	NA	NA	NA		NA	NA	NA		NA	0	NA	0	NA	NA		NA	NA	NA		NA	0	NA	0	NA	NA		NA	NA	NA		NA
DM8C01G03020	1503.74	0.0278683593718011	0	1	-0.367209534396965	RSEM	1	0.0173327660928223	RSEM	-0.367209534396965	1	0	0	0.0173327660928223	1	0	0	5796.37	0.00316229220049847	1	-0.372986572966488	1	0	0	0.0308044741225999	1	0	0	2242.35	0.0238063530852282	0	-0.346266509794676	1	0	0	0.0288138970282854	1	0	0
DM8C01G03030	415.976	0.000341816587068159	1	1	0.151486222760705	RSEM	1	0.771522368122425	RSEM	0.151486222760705	1	0	0	0.771522368122425	1	0	0	1449.27	6.9385622518493e-06	1	0.137284286062525	1	0	0	0.826466354759879	1	0	0	514.513	1.95929019710088e-05	1	0.1839029681221	1	0	0	0.853048242252926	1	0	0
DM8C01G03040	0	NA	0	NA	NA	NA	NA	NA	NA	NA	NA		NA	NA	NA		NA	0	NA	0	NA	NA		NA	NA	NA		NA	0	NA	0	NA	NA		NA	NA	NA		NA
DM8C01G03050	361.686	0.162342269260885	0	1	0.366444424850479	RSEM	1	-0.0161132245917065	RSEM	0.366444424850479	1	0	0	-0.0161132245917065	1	0	0	1792.63	0.00561223616731629	1	0.38283798845829	1	0	0	-0.0554511655777383	1	0	0	384.769	0.0894062616302852	0	0.480221785851233	1	0	0	0.132700876898578	1	0	0
DM8C01G03060	403.471	2.64684929875271e-06	1	1	-0.255724935335828	RSEM	1	-1.18992235941354	RSEM	-0.255724935335828	1	0	0	-1.18992235941354	1	0	0	1441.8	1.6747485261752e-09	1	-0.253749717426878	1	0	0	-1.28412196977351	1	0	0	498.191	1.44273266505549e-06	1	-0.182112194545062	1	0	0	-1.17670578087179	1	0	0
DM8C01G03070	5.13359	0.184578523955409	0	1	0.447096532333901	StringTie	1	-2.93878689418942	StringTie	0.687130332024037	NA		NA	-2.13303451411214	NA		NA	16.3633	0.0628472343591383	0	0.447096532333901	1	0	0	-2.93878689418942	1	0	0	6.00054	0.117393975343045	0	0.599641152450077	NA		NA	-2.39228322775076	NA		NA
DM8C01G03080	62.2497	0.33439250213905	0	1	0.264291824754608	RSEM	1	-0.34230984509814	RSEM	0.264291824754608	1	0	0	-0.34230984509814	1	0	0	210.976	0.243824467954575	0	0.345455768072139	1	0	0	-0.17777381605377	1	0	0	83.7971	0.463669718219504	0	0.184171697822479	1	0	0	-0.264842844146565	1	0	0
DM8C01G03090	1240.69	1.01164675528555e-08	1	1	0.638795955598635	RSEM	1	1.03480408201287	RSEM	0.638795955598635	1	0	0	1.03480408201287	1	0	0	4873.54	3.40601686158727e-17	1	0.730140859946415	1	0	0	1.08838484520046	1	0	0	1858.66	1.23933022395519e-11	1	0.689349969005302	1	0	0	1.06805271407769	1	0	0
DM8C01G03100	0	NA	0	1	-0.852100886357087	kallisto	1	0.409251636038793	kallisto	NA	NA		NA	NA	NA		NA	0	NA	0	NA	NA		NA	NA	NA		NA	33.1537	0.0727873705936543	0	-0.852100886357087	1	0	0	0.409251636038793	1	0	0
DM8C01G03110	156.051	0.164195317374608	0	1	-0.557702367100185	RSEM	1	-0.174617443037713	RSEM	-0.557702367100185	1	0	0	-0.174617443037713	1	0	0	582.055	0.0369485887490318	0	-0.584545152388893	1	0	0	-0.120651527197918	1	0	0	172.575	0.208552603215837	0	-0.486479712809598	1	0	0	-0.0796751954804124	1	0	0
DM8C01G03120	302.978	0.0109074237775123	0	1	0.495768710153517	RSEM	1	0.671258315390302	RSEM	0.495768710153517	1	0	0	0.671258315390302	1	0	0	1238.61	0.00152003660405166	1	0.479237894848364	1	0	0	0.671973410304523	1	0	0	450.425	0.0215323514825292	0	0.444420511197479	1	0	0	0.571364522756117	1	0	0
DM8C01G03130	147.759	0.030238905372751	0	1	-0.957043145668403	RSEM	1	-0.406688296309927	RSEM	-0.957043145668403	1	0	0	-0.406688296309927	1	0	0	739.82	0.010931545208409	0	-0.8726816225129	1	0	0	-0.377794031559642	1	0	0	301.503	0.00741397864776542	1	-0.88993824009092	1	0	0	-0.381222465287307	1	0	0
DM8C01G03140	74.4196	0.527150535506965	0	1	0.0356834930958952	RSEM	1	-0.431646744788981	RSEM	0.0356834930958952	1	0	0	-0.431646744788981	1	0	0	386.795	0.526912451726523	0	-0.11004326829424	1	0	0	-0.430392763872438	1	0	0	155.153	0.341405651539174	0	-0.0795344330182809	1	0	0	-0.458378269547205	1	0	0
DM8C01G03150	176.52	0.00289977790447704	1	1	0.314766264102973	RSEM	1	-0.679333802848058	RSEM	0.314766264102973	1	0	0	-0.679333802848058	1	0	0	632.433	7.34693761810956e-05	1	0.362663364003948	1	0	0	-0.712433132752771	1	0	0	237.012	8.27905956028839e-05	1	0.435323942769069	1	0	0	-0.697893486662237	1	0	0
DM8C01G03160	33.4757	0.875110771854804	0	1	0.273545633367922	RSEM	1	0.193647129125031	RSEM	0.273545633367922	1	0	0	0.193647129125031	1	0	0	149.16	0.420937598878855	0	0.255198922441535	1	0	0	0.492916039490658	1	0	0	58.7866	0.609661327267854	0	0.173150022656356	1	0	0	0.42021700232319	1	0	0
DM8C01G03170	9.35411	0.377957328059126	0	1	1.20578816345812	RSEM	1	0.253774962428933	RSEM	1.20578816345812	1	0	0	0.253774962428933	1	0	0	37.8282	0.862778303924867	0	0.376275097981361	1	0	0	0.105987819840696	1	0	0	12.8926	0.809434191545186	0	0.479467448251237	1	0	0	0.0285086595307891	1	0	0
DM8C01G03180	4.17901	0.475527500925479	0	1	0.499729582927683	StringTie	1	-0.832731645260904	StringTie	1.85599053751355	NA		NA	1.85775415278927	NA		NA	40.6949	0.646239990820575	0	0.499729582927683	1	0	0	-0.832731645260904	1	0	0	17.6814	0.47416514663558	0	0.378726892588464	1	0	0	-0.613191011707523	1	0	0
DM8C01G03190	0	NA	0	NA	NA	NA	NA	NA	NA	NA	NA		NA	NA	NA		NA	0.30134	0.75488197943329	0	-2.55740658525014	NA		NA	-1.97504134575689	NA		NA	0.297512	0.759404038513701	0	-2.54720165947983	NA		NA	-1.92485421718289	NA		NA
DM8C01G03200	320.82	0.076205293614075	0	1	0.301880814140474	RSEM	1	0.567831942459325	RSEM	0.301880814140474	1	0	0	0.567831942459325	1	0	0	1205.68	0.0166396173832214	0	0.315302760742751	1	0	0	0.667286324871339	1	0	0	450.755	0.0179327189999058	0	0.330712955195291	1	0	0	0.670494359798907	1	0	0
DM8C01G03210	153.132	0.366051341923025	0	1	0.567252542444017	RSEM	1	-0.0991740417168857	RSEM	0.567252542444017	1	0	0	-0.0991740417168857	1	0	0	509.877	0.389997179658454	0	0.587043607271894	1	0	0	-0.103434649703117	1	0	0	179.982	0.371774526450127	0	0.522886053509867	1	0	0	-0.165898206546512	1	0	0
DM8C01G03220	0	NA	0	1	-0.389842392897828	StringTie	1	-0.284392620878755	StringTie	NA	NA		NA	NA	NA		NA	37.6239	0.83809590105533	0	-0.389842392897828	1	0	0	-0.284392620878755	1	0	0	25.3809	0.609427958712559	0	-0.322024982503564	1	0	0	-0.627669322508719	1	0	0
DM8C01G03230	1620.44	6.29199282176049e-05	1	1	-0.190880547634667	RSEM	1	0.904609754713663	RSEM	-0.190880547634667	1	0	0	0.904609754713663	1	0	0	11981.2	4.84411579642434e-05	1	-0.179281853442881	1	0	0	0.923006073563685	1	0	0	4747.05	2.03230190239551e-05	1	-0.168969836810125	1	0	0	0.891633125452514	1	0	0
DM8C01G03240	36.383	0.244632970732038	0	1	-1.21947801902691	RSEM	1	-0.0405042240202178	RSEM	-1.21947801902691	1	0	0	-0.0405042240202178	1	0	0	205.801	0.183947354564404	0	-1.07232258594714	1	0	0	0.0215306857130165	1	0	0	85.1462	0.0865523608544888	0	-1.17214304731827	1	0	0	-0.01738256174844	1	0	0
DM8C01G03250	298.327	0.305757473465213	0	1	0.319906028882498	RSEM	1	-0.0687132786461842	RSEM	0.319906028882498	1	0	0	-0.0687132786461842	1	0	0	1020.59	0.266791650528856	0	0.222131897233508	1	0	0	-0.15345422714275	1	0	0	367.075	0.359548057091623	0	0.201924744498136	1	0	0	-0.131281601375254	1	0	0
DM8C01G03260	306.825	1.96567596291203e-08	1	1	0.263598438134454	RSEM	0.0147378486270938	-2.42900582258376	StringTie	0.263598438134454	1	0	0	-2.31328302933459	0.0528376212528466	0	0	1435.4	6.13635768514562e-09	1	0.202251027919391	1	0	0	-2.42900582258376	0.0147378486270938	0	0	548.641	6.93860770946011e-10	1	0.232717701402072	1	0	0	-2.33910459470622	0.0180615011950606	0	0
DM8C01G03270	21.5168	4.19308376524143e-08	1	1	0.835816750545268	RSEM	0.000110183744670035	-6.31912872805539	StringTie	0.835816750545268	1	0	0	-6.6547837402391	0.0126390899255114	0	0	87.9938	2.61234465479027e-17	1	0.706033283537379	1	0	0	-6.31912872805539	0.000110183744670035	1	-1	31.2649	3.26432216924091e-10	1	1.02855808399282	1	0	0	-5.58322631480934	0.0615008531779425	0	0
DM8C01G03280	212.877	0.155615819022293	0	1	0.154087803577546	RSEM	1	0.496852059551006	RSEM	0.154087803577546	1	0	0	0.496852059551006	1	0	0	918.104	0.0959021857904193	0	0.177177047916739	1	0	0	0.43663177333094	1	0	0	370.951	0.0716343094321208	0	0.147450664566413	1	0	0	0.485798057034963	1	0	0
DM8C01G03290	0	NA	0	NA	NA	NA	NA	NA	NA	NA	NA		NA	NA	NA		NA	0	NA	0	NA	NA		NA	NA	NA		NA	0	NA	0	NA	NA		NA	NA	NA		NA
DM8C01G03300	0	NA	0	NA	NA	NA	NA	NA	NA	NA	NA		NA	NA	NA		NA	0	NA	0	NA	NA		NA	NA	NA		NA	0	NA	0	NA	NA		NA	NA	NA		NA
DM8C01G03310	2382.14	0.0103136693103967	0	1	0.0970783817473799	RSEM	1	0.573200349398923	RSEM	0.0970783817473799	1	0	0	0.573200349398923	1	0	0	8596.94	0.00290544665105761	1	0.111969822500005	1	0	0	0.608700790020512	1	0	0	2758.72	0.00300078496195846	1	0.119722901789219	1	0	0	0.606587811123527	1	0	0
DM8C01G03320	266.174	0.127920829549756	0	1	0.358131055436939	RSEM	1	-0.167166000653918	RSEM	0.358131055436939	1	0	0	-0.167166000653918	1	0	0	1122.57	0.0919507221552368	0	0.299743140731456	1	0	0	-0.194391399674599	1	0	0	443.451	0.142170222319874	0	0.276762578660992	1	0	0	-0.153652856908897	1	0	0
DM8C01G03330	0.23357	0.823317997623682	0	NA	NA	NA	NA	NA	NA	2.02488527134644	NA		NA	0.390172434831559	NA		NA	1.13206	0.704291112788955	0	3.59346423749204	NA		NA	2.89454288715668	NA		NA	0.456015	0.836258300214794	0	2.05441835021349	NA		NA	1.93965977255851	NA		NA
DM8C01G03340	288.062	0.479498457706059	0	1	-0.105522026526743	RSEM	1	0.227207739402664	RSEM	-0.105522026526743	1	0	0	0.227207739402664	1	0	0	1148.41	0.757591227558965	0	0.0169506472269869	1	0	0	0.168885030866016	1	0	0	414.548	0.787472541759606	0	-0.0080779087896134	1	0	0	0.142082989428216	1	0	0
DM8C01G03350	97.0934	1.06140142749357e-27	1	1.08629871601261e-35	4.85460933504739	StringTie	9.3978508918561e-10	3.06790811270651	StringTie	5.31781985152659	1.10536129543065e-12	1	1	3.8732943311917	1.97708298282181e-05	1	1	443.298	1.03933772722661e-56	1	4.85460933504739	1.08629871601261e-35	1	1	3.06790811270651	9.3978508918561e-10	1	1	192.581	8.63183280423077e-47	1	4.84204779543519	4.67920278922967e-24	1	1	2.94592019348196	1.1340180423302e-05	1	1
DM8C01G03360	5.34558	0.81844647709603	0	1	-0.577041424816676	StringTie	1	-0.749015869631348	StringTie	-0.213386289191188	NA		NA	-0.836035163476664	NA		NA	27.0187	0.652794932441182	0	-0.577041424816676	1	0	0	-0.749015869631348	1	0	0	10.2443	0.610982733648609	0	-0.668780623444257	1	0	0	-0.889144921708891	1	0	0
DM8C01G03370	0	NA	0	NA	NA	NA	NA	NA	NA	NA	NA		NA	NA	NA		NA	0	NA	0	NA	NA		NA	NA	NA		NA	0	NA	0	NA	NA		NA	NA	NA		NA
DM8C01G03380	74.4156	0.969379229244235	0	1	-0.102191493279211	RSEM	1	-0.0424346392664185	RSEM	-0.102191493279211	1	0	0	-0.0424346392664185	1	0	0	272.779	0.96531131895705	0	-0.0799264345249587	1	0	0	-0.000610236484985951	1	0	0	96.2121	0.981173124026702	0	-0.0228789272842618	1	0	0	0.0460528434709556	1	0	0
DM8C01G03390	2.51482	0.0697352147171443	0	1	0.737408267417451	StringTie	1	-0.167057412753064	StringTie	3.91344486507249	NA		NA	-1.04126110342337	NA		NA	48.624	0.425641202092839	0	0.737408267417451	1	0	0	-0.167057412753064	1	0	0	2.7407	0.035225120491989	0	5.58266637222608	NA		NA	0.45761298606894	NA		NA
DM8C01G03400	21.594	0.105611422652878	0	1	1.08394285975844	RSEM	1	-0.630601073487638	RSEM	1.08394285975844	1	0	0	-0.630601073487638	1	0	0	99.0687	0.216368931269438	0	0.741646842740891	1	0	0	-0.22673760281121	1	0	0	9.86189	0.0685543268135039	0	1.80984355420135	1	0	0	-0.600566239517856	1	0	0
DM8C01G03410	20.2472	0.100957501205557	0	1	0.959414115671986	RSEM	1	-0.617557175085902	RSEM	0.959414115671986	1	0	0	-0.617557175085902	1	0	0	99.6357	0.00253807013720175	1	0.925311828832887	1	0	0	-0.89018008747123	1	0	0	14.5098	0.358215768484921	0	0.845669207962485	1	0	0	-0.609358746439265	1	0	0
DM8C01G03420	0	NA	0	1	0.930543365331888	StringTie	0.617024163437507	-5.85996681662199	StringTie	NA	NA		NA	NA	NA		NA	13.0088	0.0661979503156506	0	0.930543365331888	1	0	0	-5.85996681662199	0.617024163437507	0	0	0.840082	0.766995181980238	0	-0.470224229898071	NA		NA	-2.63829128155285	NA		NA
DM8C01G03430	0	NA	0	NA	NA	NA	NA	NA	NA	NA	NA		NA	NA	NA		NA	0	NA	0	NA	NA		NA	NA	NA		NA	0.116714	0.993337532116619	0	1.20884469656419	NA		NA	0.457595967406032	NA		NA
DM8C01G03440	48.6341	0.0447945901704773	0	1	-0.551847585607609	RSEM	1	-1.25477061084	RSEM	-0.551847585607609	1	0	0	-1.25477061084	1	0	0	286.283	0.108953496376915	0	0.0516042000725129	1	0	0	-0.730433462220685	1	0	0	168.968	0.128307333658547	0	-0.382837030127598	1	0	0	-0.655476063574552	1	0	0
DM8C01G03450	571.168	0.148016243502593	0	1	-0.353264702289056	RSEM	1	-0.0837130494391785	RSEM	-0.353264702289056	1	0	0	-0.0837130494391785	1	0	0	2721.55	0.0445208942145091	0	-0.369417261497764	1	0	0	-0.207963129207784	1	0	0	456.339	0.154353207158529	0	-0.31852088124891	1	0	0	-0.320829824505427	1	0	0
DM8C01G03460	19.8142	0.00081818941780365	1	1	1.29805732814227	RSEM	1	-1.67515349989472	RSEM	1.29805732814227	1	0	0	-1.67515349989472	1	0	0	130.922	0.0788786824703297	0	0.984102995667	1	0	0	-0.465100616468697	1	0	0	32.2164	0.00774638222861159	1	1.19780069781085	1	0	0	-0.423300147490254	1	0	0
DM8C01G03470	4566.63	0.154366560556434	0	1	-0.122377382638053	RSEM	1	0.160803186210211	RSEM	-0.122377382638053	1	0	0	0.160803186210211	1	0	0	22069.3	0.02440995665591	0	-0.14471393559903	1	0	0	0.200920561545439	1	0	0	6191.83	0.0230292479844502	0	-0.170534188486622	1	0	0	0.25041297671157	1	0	0
DM8C01G03480	0.569063	0.621733677598583	0	NA	NA	NA	NA	NA	NA	3.28010658661434	NA		NA	0.390156825616331	NA		NA	1.4862	0.436634062522228	0	4.67458324170698	NA		NA	0.403549759852764	NA		NA	0.565261	0.623843200664014	0	3.29990253259263	NA		NA	0.457569854806833	NA		NA
DM8C01G03490	305.129	0.116698680704015	0	1	-0.0621775909609742	RSEM	1	-0.511038233411796	RSEM	-0.0621775909609742	1	0	0	-0.511038233411796	1	0	0	1101.37	0.020449097089837	0	-0.0940660702202023	1	0	0	-0.609395944037118	1	0	0	388.908	0.0395279008910709	0	-0.0850190883450943	1	0	0	-0.588114450741379	1	0	0
DM8C01G03500	2149.8	0.000231353262295704	1	1	-0.446652886409448	RSEM	1	0.200235727017943	RSEM	-0.446652886409448	1	0	0	0.200235727017943	1	0	0	8261.62	2.91824272988997e-06	1	-0.449375813903638	1	0	0	0.211956658421806	1	0	0	3402.52	2.09267862409545e-05	1	-0.431154676768915	1	0	0	0.253618062795858	1	0	0
DM8C01G03510	542.913	0.0488115878779993	0	1	0.39950836646127	RSEM	1	-0.0468497533130542	RSEM	0.39950836646127	1	0	0	-0.0468497533130542	1	0	0	3269.28	0.000546809134178135	1	0.456158193299278	1	0	0	-0.0135814524081385	1	0	0	1419.71	0.00298441136453792	1	0.476182672431052	1	0	0	-0.00837323111932138	1	0	0
DM8C01G03520	449.734	0.00101862904293792	1	1	-0.367584994568112	RSEM	1	-0.740894692447111	RSEM	-0.367584994568112	1	0	0	-0.740894692447111	1	0	0	1551.79	1.77542066465278e-05	1	-0.397774758178192	1	0	0	-0.707313225909604	1	0	0	556.12	0.00156206463833337	1	-0.418552361959101	1	0	0	-0.664086285728817	1	0	0
DM8C01G03530	2469.58	0.00201670478919238	1	1	0.0393959065400757	RSEM	1	0.764515795995087	RSEM	0.0393959065400757	1	0	0	0.764515795995087	1	0	0	30352.7	0.00110708526969435	1	-0.0315125692374765	1	0	0	0.852246325978017	1	0	0	6581.99	0.000203315789535932	1	-0.00596337406015165	1	0	0	0.918640770304377	1	0	0
DM8C01G03540	1746.35	2.94216645476548e-05	1	1	0.445887838599789	RSEM	1	1.21608773442295	RSEM	0.445887838599789	1	0	0	1.21608773442295	1	0	0	19066.1	4.79587431862039e-05	1	0.307787205692133	1	0	0	1.20908859691964	1	0	0	6392.47	1.858722407478e-05	1	0.267757230348979	1	0	0	1.18663892001199	1	0	0
DM8C01G03550	14365	3.17536940955858e-25	1	1	0.930639566031203	RSEM	4.50373398119898e-05	1.7587579830217	StringTie	0.930639566031203	1	0	0	1.69618586440939	0.00046738476571683	1	1	49304.6	3.11206293566792e-28	1	0.849712961195471	1	0	0	1.7587579830217	4.50373398119898e-05	1	1	18305	4.53036597718734e-24	1	0.919527440642469	1	0	0	1.80312702359744	0.000148541236229799	1	1
DM8C01G03560	1633.32	0.378533236955651	0	1	0.272737510952093	RSEM	1	-0.203415048560962	RSEM	0.272737510952093	1	0	0	-0.203415048560962	1	0	0	5317.44	0.374888180225632	0	0.286223223283098	1	0	0	-0.240224426852594	1	0	0	1776.18	0.490221231692049	0	0.245875624074984	1	0	0	-0.148652194448297	1	0	0
DM8C01G03570	158.089	0.00249802137020762	1	1	-0.738354482308568	RSEM	1	-0.977412086053243	RSEM	-0.738354482308568	1	0	0	-0.977412086053243	1	0	0	540.725	6.20242240571014e-05	1	-0.697093647437238	1	0	0	-0.923312618385809	1	0	0	201.823	0.000667234808117495	1	-0.696224559429225	1	0	0	-0.945237220619546	1	0	0
DM8C01G03580	1150.7	0.239453672979889	0	1	-0.268314211596503	RSEM	1	-0.250463637372529	RSEM	-0.268314211596503	1	0	0	-0.250463637372529	1	0	0	3915.04	0.126542742566789	0	-0.279087254207933	1	0	0	-0.202207013580912	1	0	0	1367.48	0.193377816646246	0	-0.294195961760187	1	0	0	-0.171978354480053	1	0	0
DM8C01G03590	386.776	0.00112449679723037	1	1	0.245096471348087	RSEM	1	0.981994001895437	RSEM	0.245096471348087	1	0	0	0.981994001895437	1	0	0	1496.18	0.00107585225641022	1	0.215118094717538	1	0	0	0.985362943847942	1	0	0	580.824	0.000391600490086062	1	0.186652783642052	1	0	0	1.02160904542832	1	0	0
DM8C01G03600	1072.41	0.0424898976510692	0	1	-0.0533010496776199	RSEM	1	0.411497566974811	RSEM	-0.0533010496776199	1	0	0	0.411497566974811	1	0	0	3524.99	0.0114004686598486	0	-0.0641233325892999	1	0	0	0.450718224112196	1	0	0	1275.28	0.0070065502898145	1	-0.0706494742287822	1	0	0	0.486404098085082	1	0	0
DM8C01G03610	964.681	0.511308181007667	0	1	0.0283544194200605	RSEM	1	-0.169785112055803	RSEM	0.0283544194200605	1	0	0	-0.169785112055803	1	0	0	3401.96	0.487855987787523	0	0.0515365354548963	1	0	0	-0.140477385550516	1	0	0	1227.19	0.433092717148345	0	0.035001824824113	1	0	0	-0.184586237689481	1	0	0
DM8C01G03620	0	NA	0	NA	NA	NA	NA	NA	NA	NA	NA		NA	NA	NA		NA	0	NA	0	NA	NA		NA	NA	NA		NA	0	NA	0	NA	NA		NA	NA	NA		NA
DM8C01G03630	0	NA	0	NA	NA	NA	NA	NA	NA	NA	NA		NA	NA	NA		NA	0	NA	0	NA	NA		NA	NA	NA		NA	0.910358	0.699089817212179	0	3.1391945963277	NA		NA	2.80940011472523	NA		NA
DM8C01G03640	33.4324	0.627423449187786	0	1	-0.266270826170635	RSEM	1	-0.702270827893964	RSEM	-0.266270826170635	1	0	0	-0.702270827893964	1	0	0	223.232	0.374668471838463	0	-0.0097173160746307	1	0	0	-0.696585757307065	1	0	0	45.0534	0.430811713232961	0	-0.220960311869468	1	0	0	-0.786606137209997	1	0	0
DM8C01G03650	14.2393	0.829753883996322	0	1	-0.282479581521396	RSEM	1	-0.578633763291069	RSEM	-0.282479581521396	1	0	0	-0.578633763291069	1	0	0	208.358	0.312101245092682	0	0.105327646788011	1	0	0	-0.885702340120721	1	0	0	73.0802	0.38609084917081	0	0.212506439623508	1	0	0	-0.697030466387172	1	0	0
DM8C01G03660	149.742	0.36445452926622	0	1	-0.0497235867987426	RSEM	1	0.312910553413323	RSEM	-0.0497235867987426	1	0	0	0.312910553413323	1	0	0	567.034	0.0522509552136984	0	-0.0495594429514914	1	0	0	0.432030740553825	1	0	0	193.673	0.238190154453597	0	-0.0617553413336563	1	0	0	0.368122376729878	1	0	0
DM8C01G03670	0	NA	0	NA	NA	NA	NA	NA	NA	NA	NA		NA	NA	NA		NA	0	NA	0	NA	NA		NA	NA	NA		NA	0	NA	0	NA	NA		NA	NA	NA		NA
DM8C01G03680	43.9765	0.955895006133215	0	1	-0.170985078760421	RSEM	1	-0.121208981265694	RSEM	-0.170985078760421	1	0	0	-0.121208981265694	1	0	0	665.72	0.143324133514538	0	0.240807305037801	1	0	0	0.698686058187318	1	0	0	415.603	0.0241673234713902	0	0.279955520769073	1	0	0	0.770754198295286	1	0	0
DM8C01G03690	1514.36	0.00226129294752363	1	1	0.320385521989459	RSEM	1	0.605440831120927	RSEM	0.320385521989459	1	0	0	0.605440831120927	1	0	0	5036.7	2.60920245533458e-05	1	0.34711797547985	1	0	0	0.656665910627692	1	0	0	1941.69	0.000167423689790047	1	0.352272647496322	1	0	0	0.689663356274054	1	0	0
DM8C01G03700	2.0036	0.999269562767993	0	NA	NA	NA	NA	NA	NA	0.042704498370899	NA		NA	-0.0511274907081549	NA		NA	1.88682	0.383945351963886	0	5.01888871084836	NA		NA	0.403549396734981	NA		NA	2.16677	0.984813527129826	0	0.376237801472238	NA		NA	0.0196605198182458	NA		NA
DM8C01G03710	64.3234	0.94970612173332	0	1	0.0600281076549378	RSEM	1	-0.0738249309820636	RSEM	0.0600281076549378	1	0	0	-0.0738249309820636	1	0	0	281.572	0.91536017402378	0	0.00131008180683368	1	0	0	-0.113184767789031	1	0	0	107.901	0.992239588652032	0	0.0329784748688649	1	0	0	-0.00382712359187497	1	0	0
DM8C01G03720	86.8049	0.0840846959785529	0	1	0.423421914118925	RSEM	1	-0.409274956442789	RSEM	0.423421914118925	1	0	0	-0.409274956442789	1	0	0	333.816	0.0532731148992079	0	0.405934771362493	1	0	0	-0.389116436481888	1	0	0	138.306	0.0634099426884968	0	0.258649999473661	1	0	0	-0.586203463317487	1	0	0
DM8C01G03730	852.297	0.00449921014004551	1	1	0.320293028494259	RSEM	1	0.864445746290325	RSEM	0.320293028494259	1	0	0	0.864445746290325	1	0	0	3629.17	0.00357019309149017	1	0.376229125332798	1	0	0	0.905949167963667	1	0	0	1430.08	0.00414094594485918	1	0.349160360933762	1	0	0	0.860974088576202	1	0	0
DM8C01G03740	603.843	0.140040225505396	0	1	0.0833337119902799	RSEM	1	0.373148991547759	RSEM	0.0833337119902799	1	0	0	0.373148991547759	1	0	0	2257.57	0.00858739425615703	1	0.0950327611367109	1	0	0	0.464774223634546	1	0	0	836.015	0.0241693834094878	0	0.0820566753452408	1	0	0	0.457045496901971	1	0	0
DM8C01G03750	587.616	5.84033636389934e-05	1	1	0.278789170840756	RSEM	1	0.795120278735578	RSEM	0.278789170840756	1	0	0	0.795120278735578	1	0	0	2190.27	4.39851987114754e-08	1	0.285944873341665	1	0	0	0.776652119051464	1	0	0	805.878	1.30623875472568e-05	1	0.296079421893492	1	0	0	0.795966669820743	1	0	0
DM8C01G03760	81.8943	2.34025999619563e-07	1	0.123793196915726	1.77559699648298	StringTie	1	0.602146274081322	RSEM	1.95088041643886	0.448321443098727	0	0	0.602146274081322	1	0	0	342.608	2.33623933818964e-12	1	1.77559699648298	0.123793196915726	0	0	0.458850568058635	1	0	0	172.497	1.44305445106223e-07	1	1.495797155575	1	0	0	0.333600249597224	1	0	0
DM8C01G03770	2395.88	0.233507969608067	0	1	0.341520110144872	RSEM	1	0.248047561640706	RSEM	0.341520110144872	1	0	0	0.248047561640706	1	0	0	8317.72	0.170566623538091	0	0.346934380485595	1	0	0	0.279409379323055	1	0	0	3043.75	0.146554560946142	0	0.361356234670036	1	0	0	0.30489895630384	1	0	0
DM8C01G03780	0	NA	0	1	-0.546619365822136	kallisto	1	-1.10075796093507	kallisto	NA	NA		NA	NA	NA		NA	0	NA	0	NA	NA		NA	NA	NA		NA	22.1767	0.318142862624573	0	-0.546619365822136	1	0	0	-1.10075796093507	1	0	0
DM8C01G03790	3761.74	3.96140441432566e-07	1	1	0.379074096972393	RSEM	1	0.846878155471455	RSEM	0.379074096972393	1	0	0	0.846878155471455	1	0	0	12779.5	0.00268880129476393	1	0.140880962292271	1	0	0	0.457590765214729	1	0	0	4729.63	2.62847304994487e-10	1	0.380864164172925	1	0	0	0.945044011365799	1	0	0
DM8C01G03800	289.138	0.00213070181500532	1	1	0.791850389595621	RSEM	1	0.807067164703769	RSEM	0.791850389595621	1	0	0	0.807067164703769	1	0	0	1590.03	1.86133133234879e-06	1	0.645835147969616	1	0	0	0.833156575945861	1	0	0	672.953	2.21793253551251e-05	1	0.643466856660275	1	0	0	0.840261748202709	1	0	0
DM8C01G03810	0.334663	0.750096619242234	0	NA	NA	NA	NA	NA	NA	2.49612782066331	NA		NA	0.39016655007428	NA		NA	1.00878	0.47132601311631	0	-0.178801247099841	NA		NA	4.1172279422375	NA		NA	2.00718	0.514080486383433	0	3.0035443983654	NA		NA	1.9939377627305	NA		NA
DM8C01G03820	625.659	0.0252128446590941	0	1	-0.0432391944721479	RSEM	1	0.592719447786743	RSEM	-0.0432391944721479	1	0	0	0.592719447786743	1	0	0	3639.93	0.0241882101093902	0	-0.0999253035136514	1	0	0	0.590958927131794	1	0	0	1702.54	0.0174522018250139	0	-0.163880382825982	1	0	0	0.528194467503631	1	0	0
DM8C01G03830	2504.79	0.000139667788868177	1	1	0.50659009062233	RSEM	1	0.62996879833426	RSEM	0.50659009062233	1	0	0	0.62996879833426	1	0	0	10175.5	1.45877370778796e-07	1	0.458930958272984	1	0	0	0.639068236403695	1	0	0	3699.42	8.16845659300269e-06	1	0.471231714470706	1	0	0	0.681347160385966	1	0	0
DM8C01G03840	0.807917	0.660408938124873	0	1	0.346459234402949	StringTie	1	0.709753235153138	StringTie	1.46458722083979	NA		NA	3.44158630078439	NA		NA	5.19392	0.968038783423178	0	0.346459234402949	1	0	0	0.709753235153138	1	0	0	2.37602	0.911808145193689	0	-0.932597799264992	NA		NA	-0.228283817421986	NA		NA
DM8C01G03850	0	NA	0	NA	NA	NA	NA	NA	NA	NA	NA		NA	NA	NA		NA	0.385181	0.864455590719581	0	1.46032473340563	NA		NA	1.88438092932888	NA		NA	2.79603	0.871725901321965	0	0.854080013633287	NA		NA	0.755953002067225	NA		NA
DM8C01G03860	0	NA	0	1	-0.395516819259602	kallisto	1	-0.670432657938953	kallisto	NA	NA		NA	NA	NA		NA	1.30288	0.42810103005152	0	-0.178805809123472	NA		NA	4.48254796217412	NA		NA	8.93799	0.838570270899297	0	-0.395516819259602	1	0	0	-0.670432657938953	1	0	0
DM8C01G03870	24.9273	0.604919273512931	0	1	-0.22795365855524	RSEM	1	-0.624977725186479	RSEM	-0.22795365855524	1	0	0	-0.624977725186479	1	0	0	171.668	0.00780897100181837	1	-0.702745104251173	1	0	0	-0.968501917185221	1	0	0	20.1749	0.180826058724118	0	-0.114356797205638	1	0	0	-1.34210384431047	1	0	0
DM8C01G03880	24.0809	0.661780540758907	0	1	0.513086903377861	RSEM	1	-0.0267529098635278	RSEM	0.513086903377861	1	0	0	-0.0267529098635278	1	0	0	104.208	0.861824395453751	0	0.0954407526262832	1	0	0	-0.241869883301624	1	0	0	32.4959	0.0125332257915585	0	-0.221150600501941	1	0	0	-2.044598052829	1	0	0
DM8C01G03890	14.1352	0.355629290602119	0	1	-0.39464081167683	RSEM	1	-1.26350492548452	RSEM	-0.39464081167683	1	0	0	-1.26350492548452	1	0	0	85.0175	0.0807580567414415	0	-0.47286773694212	1	0	0	-1.37300329162805	1	0	0	53.3078	0.140430043800289	0	-0.400145515233396	1	0	0	-0.95893304078453	1	0	0
DM8C01G03900	7.21154	0.31363512777585	0	1	-0.567354804376193	RSEM	1	-1.83970079567238	RSEM	-0.567354804376193	1	0	0	-1.83970079567238	1	0	0	34.8249	0.261672825045576	0	-0.872615665145516	1	0	0	-2.27268321071375	1	0	0	12.9745	0.976795294993169	0	-0.027858770051365	1	0	0	-0.177256961930381	1	0	0
DM8C01G03910	303.343	0.0528055669946518	0	1	-0.400341872088536	RSEM	1	-0.885001888454671	RSEM	-0.400341872088536	1	0	0	-0.885001888454671	1	0	0	1159.54	0.0385896696625864	0	-0.417389114960749	1	0	0	-0.901629466576392	1	0	0	260.662	0.0231466960855677	0	-0.48643083826792	1	0	0	-0.950797151938286	1	0	0
DM8C01G03920	1.9608	0.282587100956013	0	1	-0.596945341029807	StringTie	1	-0.0907001895858978	StringTie	2.06143056364348	NA		NA	4.88008177336574	NA		NA	13.106	0.900130997500897	0	-0.596945341029807	1	0	0	-0.0907001895858978	1	0	0	0.768376	0.917038727368553	0	1.36526993305218	NA		NA	0.471333821587981	NA		NA
DM8C01G03930	197.323	5.48963185805065e-08	1	1	-0.759070862773022	RSEM	0.131668871234126	-1.79660631050864	kallisto	-0.759070862773022	1	0	0	-1.75351531390061	0.214822049660094	0	0	627.333	5.52579860573814e-08	1	-0.6478718359811	1	0	0	-1.70543036316741	0.196288200759221	0	0	221.133	1.52703769769377e-08	1	-0.540563625067845	1	0	0	-1.79660631050864	0.131668871234126	0	0
DM8C01G03940	46.9322	0.895950318905991	0	1	0.0992402319627106	RSEM	1	0.224755942507559	RSEM	0.0992402319627106	1	0	0	0.224755942507559	1	0	0	186.547	0.625125275440135	0	0.142521261346561	1	0	0	0.377281015434621	1	0	0	69.885	0.502011933707325	0	0.298672704730631	1	0	0	0.500326196835067	1	0	0
DM8C01G03950	0	NA	0	NA	NA	NA	NA	NA	NA	NA	NA		NA	NA	NA		NA	0	NA	0	NA	NA		NA	NA	NA		NA	0	NA	0	NA	NA		NA	NA	NA		NA
DM8C01G03960	22.3133	0.519166270943144	0	1	-0.0388587524692087	RSEM	1	-0.691658556843574	RSEM	-0.0388587524692087	1	0	0	-0.691658556843574	1	0	0	145.074	0.0679300930510288	0	-0.250737375740508	1	0	0	-0.890938220346562	1	0	0	94.7098	0.0913509627557942	0	-0.0835756693058127	1	0	0	-0.992174923812267	1	0	0
DM8C01G03970	117.004	0.304833295900785	0	1	-0.312277339027717	RSEM	1	-0.497207148728872	RSEM	-0.312277339027717	1	0	0	-0.497207148728872	1	0	0	464.139	0.113096098853066	0	-0.262111315900649	1	0	0	-0.48326495772057	1	0	0	190.289	0.301633117608083	0	-0.252202848413086	1	0	0	-0.403036581730612	1	0	0
DM8C01G03980	514.996	2.66526699677684e-07	1	1	-0.354781096759058	RSEM	1	-1.22070784432956	RSEM	-0.354781096759058	1	0	0	-1.22070784432956	1	0	0	1799.8	1.26663600796288e-08	1	-0.340942617143502	1	0	0	-1.14927660405318	1	0	0	617.789	1.65820023227403e-07	1	-0.31403440892919	1	0	0	-1.13061417163957	1	0	0
DM8C01G03990	18.8154	0.0575486732911562	0	1	-0.617418436616611	RSEM	0.100929243727767	-2.51689722555875	StringTie	-0.617418436616611	1	0	0	-2.0261428240572	1	0	0	94.3664	6.29916519457767e-05	1	-0.917186726805108	1	0	0	-2.51689722555875	0.100929243727767	0	0	39.3604	8.08081217264905e-05	1	-0.829156982056532	1	0	0	-2.59463119771217	0.141963874251889	0	0
DM8C01G04000	5.28266	0.00864990927530094	1	1	2.56263719085441	StringTie	1	-0.409970347294807	StringTie	3.26311554400705	NA		NA	-1.1976878524997	NA		NA	25.9492	0.00376345949530601	1	2.56263719085441	1	0	0	-0.409970347294807	1	0	0	13.7786	0.00378374836244083	1	1.92226539345639	1	0	0	-1.63896964780629	1	0	0
DM8C01G04010	8.57301	0.00823815583476676	1	1	1.57317566784339	RSEM	0.539115928901778	-2.57578505051812	StringTie	1.57317566784339	1	0	0	-2.31614132812606	1	0	0	41.7979	4.63898995738647e-05	1	1.10685054311687	1	0	0	-2.57578505051812	0.539115928901778	0	0	32.2574	5.01401755701386e-05	1	1.30231780794917	1	0	0	-1.86867078595197	1	0	0
DM8C01G04020	0.167332	0.928875463227878	0	NA	NA	NA	NA	NA	NA	1.44902276813738	NA		NA	0.39017962605625	NA		NA	0.672139	0.588670402728498	0	3.51857487421832	NA		NA	0.403564195791672	NA		NA	0.330867	0.753072820476492	0	2.50957169644926	NA		NA	0.457579724257597	NA		NA
DM8C01G04030	207.052	0.000222885977103065	1	1	0.688753462755144	RSEM	1	1.11624837110467	RSEM	0.688753462755144	1	0	0	1.11624837110467	1	0	0	1099.81	0.000102262175677551	1	0.488051053469603	1	0	0	0.925028401419481	1	0	0	432.036	0.00116504722570371	1	0.481416255189517	1	0	0	0.848428339242863	1	0	0
DM8C01G04040	401.497	0.495876926573817	0	1	0.205014695669105	RSEM	1	0.245882656002658	RSEM	0.205014695669105	1	0	0	0.245882656002658	1	0	0	1831.08	0.312787133597082	0	0.12625756663003	1	0	0	0.276018603770372	1	0	0	482.54	0.330766767163612	0	0.173108947390428	1	0	0	0.341095985522624	1	0	0
DM8C01G04050	81.178	0.410216487366332	0	1	-0.443500349101124	RSEM	1	-0.919529955635671	RSEM	-0.443500349101124	1	0	0	-0.919529955635671	1	0	0	284.243	0.385038681572431	0	-0.459980349571877	1	0	0	-0.92592347990129	1	0	0	114.911	0.629740086023868	0	-0.261635950090114	1	0	0	-0.559346804357545	1	0	0
DM8C01G04060	44.1041	0.102547448261781	0	1	1.01644822393936	RSEM	1	0.77734385569041	RSEM	1.01644822393936	1	0	0	0.77734385569041	1	0	0	195.834	0.176823556047313	0	0.573900668574076	1	0	0	0.593570536498063	1	0	0	13.5693	0.645642333592206	0	-0.22916577005723	1	0	0	-0.819100048868908	1	0	0
DM8C01G04070	143.015	0.651910985550261	0	1	-0.221318174716531	RSEM	1	0.0381371627508788	RSEM	-0.221318174716531	1	0	0	0.0381371627508788	1	0	0	590.778	0.1761779992341	0	-0.299714649343791	1	0	0	0.124364527596942	1	0	0	229.756	0.346674338563285	0	-0.315725800349134	1	0	0	0.0219721461680752	1	0	0
DM8C01G04080	0	NA	0	NA	NA	NA	NA	NA	NA	NA	NA		NA	NA	NA		NA	1.98504	0.674744926426052	0	-0.175240470683681	NA		NA	-3.77774860170838	NA		NA	0.683956	0.805306476156027	0	-0.966318200452011	NA		NA	-2.53495820712342	NA		NA
DM8C01G04090	0	NA	0	NA	NA	NA	NA	NA	NA	NA	NA		NA	NA	NA		NA	0	NA	0	NA	NA		NA	NA	NA		NA	0	NA	0	NA	NA		NA	NA	NA		NA
DM8C01G04100	20.3455	0.768908373024037	0	1	-0.486435777898842	RSEM	1	0.00664852875247049	RSEM	-0.486435777898842	1	0	0	0.00664852875247049	1	0	0	91.6578	0.450177196200909	0	-0.703442206285364	1	0	0	-0.109824484388505	1	0	0	93.0805	0.0192280896332113	0	-1.13500967618678	1	0	0	-0.312095129193057	1	0	0
DM8C01G04110	22.9201	0.396792136130613	0	1	-0.983451308745564	RSEM	1	-0.487067658979223	RSEM	-0.983451308745564	1	0	0	-0.487067658979223	1	0	0	58.4019	0.263505345883495	0	-0.814779714137509	1	0	0	-0.951251498295247	1	0	0	25.5687	0.392133305564963	0	-0.56054144313259	1	0	0	-0.831086570039111	1	0	0
DM8C01G04120	19.1819	0.387734059452874	0	1	-0.56284231028027	RSEM	1	-1.20268930056903	RSEM	-0.56284231028027	1	0	0	-1.20268930056903	1	0	0	80.8875	0.247075329079959	0	-0.149482235556558	1	0	0	-0.914495216119332	1	0	0	28.6802	0.207481708686409	0	0.184327433728044	1	0	0	-1.07244577192729	1	0	0
DM8C01G04130	9.23786	0.301933664978122	0	1	-0.675178571719004	RSEM	1	-1.74637079339094	RSEM	-0.675178571719004	1	0	0	-1.74637079339094	1	0	0	40.7771	0.0327471937955801	0	-0.104952653920299	1	0	0	-2.03046479859847	1	0	0	5.43576	0.851289123796847	0	0.443920165593137	NA		NA	0.826985322269657	NA		NA
DM8C01G04140	8.69603	0.558980626767375	0	1	-0.771256879871774	RSEM	1	-1.03734753571393	RSEM	-0.771256879871774	1	0	0	-1.03734753571393	1	0	0	42.0422	0.766675319896473	0	-0.363541246661726	1	0	0	-0.538846294956886	1	0	0	7.40563	0.860930072751331	0	-0.0736819242748178	1	0	0	-0.569238177481251	1	0	0
DM8C01G04150	0.501146	0.848852070937326	0	1	-0.98766871885623	StringTie	1	-0.730285243947653	StringTie	0.997009146443153	NA		NA	-1.10576999450005	NA		NA	33.9461	0.409627645557649	0	-0.98766871885623	1	0	0	-0.730285243947653	1	0	0	0.926066	0.732032823012707	0	-0.876819457276137	NA		NA	-2.9235420699413	NA		NA
DM8C01G04160	10.1066	0.500909966320248	0	1	0.0336689749292055	RSEM	1	-1.1403478524284	RSEM	0.0336689749292055	1	0	0	-1.1403478524284	1	0	0	111.358	0.00376226756436387	1	0.620445939388058	1	0	0	-1.10963178625692	1	0	0	23.2772	0.0102973329699146	0	0.643918008271897	1	0	0	-1.54655715505358	1	0	0
DM8C01G04170	3.59535	0.700185784057746	0	1	-0.520236522246829	StringTie	1	-0.600356162089342	StringTie	0.510614052540441	NA		NA	-1.03758012975262	NA		NA	59.2804	0.551536484865609	0	-0.520236522246829	1	0	0	-0.600356162089342	1	0	0	3.24106	0.542943512407174	0	0.704502743221877	NA		NA	-1.37471440056027	NA		NA
DM8C01G04180	1.10369	0.709497862597116	0	1	-0.0456860869471825	StringTie	1	-0.899857571206222	StringTie	2.15153500938962	NA		NA	0.314232723544672	NA		NA	28.9834	0.488408822356213	0	-0.0456860869471825	1	0	0	-0.899857571206222	1	0	0	9.25376	0.356513334075558	0	1.17385542644775	1	0	0	-0.0659900062023485	1	0	0
DM8C01G04190	3.78547	0.043930330610062	0	1	-0.232868940579952	StringTie	1	-1.4087712030497	StringTie	1.22321883515747	NA		NA	-3.88979500833129	NA		NA	28.4141	0.192454944719009	0	-0.232868940579952	1	0	0	-1.4087712030497	1	0	0	4.11541	0.968179766114375	0	-0.321715959332943	NA		NA	0.00999038773395988	NA		NA
DM8C01G04200	36.9401	0.000794034809414807	1	1	0.557389536206604	RSEM	0.473880788399432	-1.69495630966429	StringTie	0.557389536206604	1	0	0	-1.53854473827219	1	0	0	175.809	8.42052894769486e-09	1	0.425046660855171	1	0	0	-1.69495630966429	0.473880788399432	0	0	51.5055	0.00666256174697992	1	0.47114579009016	1	0	0	-1.66759213001576	1	0	0
DM8C01G04210	10.0892	0.463686469478216	0	1	0.457732687310449	RSEM	1	-0.879505537314814	RSEM	0.457732687310449	1	0	0	-0.879505537314814	1	0	0	102.061	0.0649982598108651	0	-0.291098116176794	1	0	0	-0.983729364769051	1	0	0	11.3676	0.380759440468756	0	-0.187462060161365	1	0	0	-1.41733726977672	1	0	0
DM8C01G04220	4.63012	0.330553591507782	0	1	-1.23890224295086	StringTie	1	-0.27617953877432	StringTie	-2.07331074016201	NA		NA	0.193964713376748	NA		NA	29.5111	0.361180015588186	0	-1.23890224295086	1	0	0	-0.27617953877432	1	0	0	7.11288	0.937873271154039	0	-0.190422408534373	1	0	0	0.26856781576801	1	0	0
DM8C01G04230	5.99142	0.891438330446486	0	1	0.33948414143261	RSEM	1	-0.222606469449371	RSEM	0.33948414143261	1	0	0	-0.222606469449371	1	0	0	57.7137	0.47276993857648	0	0.24590805184004	1	0	0	-0.535365587887338	1	0	0	5.21149	0.739389022063977	0	0.00908386500181775	NA		NA	-0.988233337981794	NA		NA
DM8C01G04240	13.3975	0.430833420586181	0	1	-0.0185408364480271	RSEM	1	-1.35067755654309	RSEM	-0.0185408364480271	1	0	0	-1.35067755654309	1	0	0	80.1301	0.159125299397491	0	-0.347680254222851	1	0	0	-1.28102238042573	1	0	0	18.0191	0.0756935584455199	0	0.668223324944622	1	0	0	-1.24519121440794	1	0	0
DM8C01G04250	2.7571	0.942617959653947	0	1	0.29528309750265	StringTie	1	-0.27990842985825	StringTie	0.587629253829445	NA		NA	0.0396333103233225	NA		NA	27.5103	0.828936150048892	0	0.29528309750265	1	0	0	-0.27990842985825	1	0	0	1.6272	0.80566738587667	0	-0.235461822520268	NA		NA	-1.85565389177344	NA		NA
DM8C01G04260	9.1598	0.949536787773062	0	1	-0.316511940985012	RSEM	1	-0.324388548925264	RSEM	-0.316511940985012	1	0	0	-0.324388548925264	1	0	0	55.4275	0.586457584390084	0	-0.76661666614866	1	0	0	-0.89034299309333	1	0	0	47.2754	0.942330436745686	0	-0.165642984215939	1	0	0	-0.228008471776326	1	0	0
DM8C01G04270	1.41845	0.990054525588531	0	1	0.0632932420189523	StringTie	1	0.0270063155739755	StringTie	0.0662576551526035	NA		NA	-0.308069303841276	NA		NA	3.03958	0.999776400995165	0	0.0632932420189523	1	0	0	0.0270063155739755	1	0	0	1.5516	0.949314634004049	0	0.554196743732478	NA		NA	-0.160033800206074	NA		NA
DM8C01G04280	7.57546	0.575848735329962	0	1	0.248602560207442	RSEM	1	1.3548695004968	RSEM	0.248602560207442	1	0	0	1.3548695004968	1	0	0	102.485	0.175935324521439	0	0.548844556350112	1	0	0	0.778040632958701	1	0	0	92.0778	0.946428656118977	0	0.00396166631110034	1	0	0	-0.103088146920381	1	0	0
DM8C01G04290	0.568079	0.841093976751572	0	1	0.677923853022827	StringTie	0.47661409796809	-5.27127732734578	StringTie	-0.502470962524063	NA		NA	-2.12681951875694	NA		NA	7.74021	0.0253854806006944	0	0.677923853022827	1	0	0	-5.27127732734578	0.47661409796809	0	0	4.84817	0.916491212658648	0	0.286083648827956	NA		NA	-0.323216776900687	NA		NA
DM8C01G04300	35.5729	0.565613198186695	0	1	-0.406496386811235	RSEM	1	-0.720351836342653	RSEM	-0.406496386811235	1	0	0	-0.720351836342653	1	0	0	225.265	0.390245367755683	0	-0.597654944948909	1	0	0	-0.500877393593766	1	0	0	184.545	0.0452034158982646	0	-0.587158548243126	1	0	0	-0.574490608225053	1	0	0
DM8C01G04310	26.4108	0.446940709863399	0	1	-0.455547932111758	RSEM	1	-1.24851305466795	RSEM	-0.455547932111758	1	0	0	-1.24851305466795	1	0	0	160.126	0.0380486779192332	0	-0.622343960714727	1	0	0	-1.78142971269055	1	0	0	38.0997	0.0849337214182459	0	0.247828316640373	1	0	0	-1.36372251006904	1	0	0
DM8C01G04320	21.6479	0.0391238781294815	0	1	-0.712577639129704	RSEM	1	-1.79052401462427	RSEM	-0.712577639129704	1	0	0	-1.79052401462427	1	0	0	20.9917	0.634825919483917	0	-0.393174499513109	1	0	0	-0.851950662563286	1	0	0	53.3562	0.000915647184077622	1	-1.06377097765639	1	0	0	-1.75105776615844	1	0	0
DM8C01G04330	2.23516	0.187171687829575	0	1	-1.81050168585444	StringTie	0.435570054394804	-3.19515750733173	kallisto	-0.877191856206163	NA		NA	-4.24203613634129	NA		NA	19.5195	0.0908900046622563	0	-1.81050168585444	1	0	0	-1.3320960762596	1	0	0	13.0553	0.00248495922393234	1	-1.93778190562961	1	0	0	-3.19515750733173	0.435570054394804	0	0
DM8C01G04340	127.31	1.35412337725236e-07	1	1	0.0933533001505738	RSEM	0.638050629490248	-1.63681857463798	RSEM	0.0933533001505738	1	0	0	-1.63681857463798	0.638050629490248	0	0	330.554	3.19178400672136e-05	1	0.132863235722177	1	0	0	-1.57651801448014	1	0	0	176.634	2.25951321615515e-07	1	0.287024838199156	1	0	0	-1.4264931701221	1	0	0
DM8C01G04350	6.07544	0.956963748015046	0	1	0.34216884547296	RSEM	1	0.139062013164167	RSEM	0.34216884547296	1	0	0	0.139062013164167	1	0	0	26.3897	0.815758391003606	0	0.0991143444501236	1	0	0	-0.462053858465716	1	0	0	27.1035	0.765310975593527	0	0.317183555504158	1	0	0	-0.167100175083205	1	0	0
DM8C01G04360	0	NA	0	NA	NA	NA	NA	NA	NA	NA	NA		NA	NA	NA		NA	0.433125	0.851132895779578	0	-1.2526777707697	NA		NA	-2.04039599287403	NA		NA	0.328519	0.930010303971294	0	-0.0351153138698545	NA		NA	-1.03704402055375	NA		NA
DM8C01G04370	4.2515	0.512205336655238	0	1	-0.684989900465763	StringTie	1	-2.21279235637783	StringTie	-0.671894211309968	NA		NA	-1.9170975798802	NA		NA	29.0492	0.30266148553308	0	-0.684989900465763	1	0	0	-2.21279235637783	1	0	0	7.60211	0.262669442887407	0	-0.763317449024335	1	0	0	-2.04118549630033	1	0	0
DM8C01G04380	7950.49	0.00962987269187069	1	1	0.14016993121696	RSEM	1	0.478411042401201	RSEM	0.14016993121696	1	0	0	0.478411042401201	1	0	0	25428.3	0.00189247658308219	1	0.147786540714665	1	0	0	0.501473602363056	1	0	0	11142.1	0.0039080325649158	1	0.14523855167067	1	0	0	0.506844151311209	1	0	0
DM8C01G04390	11.0723	0.418170892658618	0	1	0.771947462390044	RSEM	1	-0.366174160270119	RSEM	0.771947462390044	1	0	0	-0.366174160270119	1	0	0	65.5001	0.035163813864699	0	0.434519573186398	1	0	0	-1.09943149841937	1	0	0	28.5113	0.112787626478623	0	0.408402224114199	1	0	0	-0.848391556394176	1	0	0
DM8C01G04400	643.977	0.0250724589259068	0	1	0.375544995172269	RSEM	1	0.564978651410074	RSEM	0.375544995172269	1	0	0	0.564978651410074	1	0	0	2245.68	0.0106000380350503	0	0.346076373440866	1	0	0	0.586610210442436	1	0	0	841.072	0.00914465818347424	1	0.336867956003704	1	0	0	0.634215536986953	1	0	0
DM8C01G04410	697.634	0.470617625246998	0	1	-0.118917716724198	RSEM	1	0.145121488699506	RSEM	-0.118917716724198	1	0	0	0.145121488699506	1	0	0	3803.76	0.208337360677866	0	-0.178869239151762	1	0	0	0.115818843424533	1	0	0	1046.98	0.207965794038978	0	-0.0996159393673711	1	0	0	0.255824602478192	1	0	0
DM8C01G04420	2373.33	0.0541836030144234	0	1	-0.23723244632676	RSEM	1	0.205004396433665	RSEM	-0.23723244632676	1	0	0	0.205004396433665	1	0	0	9836.7	0.0231028074606507	0	-0.223023404902164	1	0	0	0.219785480094671	1	0	0	2538.67	0.0389010259340163	0	-0.17444090488224	1	0	0	0.30152537904328	1	0	0
DM8C01G04430	977.643	4.46108175334768e-08	1	1	0.314243413540076	RSEM	1	-0.690021676163542	RSEM	0.314243413540076	1	0	0	-0.690021676163542	1	0	0	3518.65	9.08108472742064e-12	1	0.305927652762539	1	0	0	-0.679928483046147	1	0	0	1306.25	6.51433235349062e-08	1	0.355566312115621	1	0	0	-0.585570993372395	1	0	0
DM8C01G04440	11.639	0.494591767724999	0	1	0.952327357095924	RSEM	1	-0.390411950362936	RSEM	0.952327357095924	1	0	0	-0.390411950362936	1	0	0	61.005	0.816224612154618	0	0.224511649055662	1	0	0	-0.390313634260177	1	0	0	8.93856	0.928441660375871	0	0.263405163926528	1	0	0	-0.258090107280018	1	0	0
DM8C01G04450	3.35545	0.513727293942517	0	1	0.708935228440218	StringTie	1	-0.0532370959750407	StringTie	0.321929303940098	NA		NA	-1.65017841422706	NA		NA	22.7529	0.625776781898922	0	0.708935228440218	1	0	0	-0.0532370959750407	1	0	0	12.8589	0.402967119284575	0	0.326944416861683	1	0	0	-0.84383988003534	1	0	0
DM8C01G04460	0	NA	0	NA	NA	NA	NA	NA	NA	NA	NA		NA	NA	NA		NA	0	NA	0	NA	NA		NA	NA	NA		NA	0	NA	0	NA	NA		NA	NA	NA		NA
DM8C01G04470	0	NA	0	NA	NA	NA	NA	NA	NA	NA	NA		NA	NA	NA		NA	0	NA	0	NA	NA		NA	NA	NA		NA	0	NA	0	NA	NA		NA	NA	NA		NA
DM8C01G04480	0	NA	0	NA	NA	NA	NA	NA	NA	NA	NA		NA	NA	NA		NA	0	NA	0	NA	NA		NA	NA	NA		NA	0	NA	0	NA	NA		NA	NA	NA		NA
DM8C01G04490	0	NA	0	NA	NA	NA	NA	NA	NA	NA	NA		NA	NA	NA		NA	0	NA	0	NA	NA		NA	NA	NA		NA	0	NA	0	NA	NA		NA	NA	NA		NA
DM8C01G04500	536.366	0.0305590393883833	0	1	0.472251496146613	RSEM	1	-0.22432194268641	RSEM	0.472251496146613	1	0	0	-0.22432194268641	1	0	0	2110.29	0.0188582155768621	0	0.423479249447406	1	0	0	-0.151216679173133	1	0	0	753.392	0.027682112905812	0	0.434520693173306	1	0	0	-0.115439586942796	1	0	0
DM8C01G04510	0	NA	0	NA	NA	NA	NA	NA	NA	NA	NA		NA	NA	NA		NA	0	NA	0	NA	NA		NA	NA	NA		NA	0	NA	0	NA	NA		NA	NA	NA		NA
DM8C01G04520	0	NA	0	NA	NA	NA	NA	NA	NA	NA	NA		NA	NA	NA		NA	0	NA	0	NA	NA		NA	NA	NA		NA	0	NA	0	NA	NA		NA	NA	NA		NA
DM8C01G04530	11.5071	0.109967101692904	0	1	1.04334214988192	RSEM	1	-0.985839320190804	RSEM	1.04334214988192	1	0	0	-0.985839320190804	1	0	0	55.5877	0.000576172751343326	1	0.985227793630969	1	0	0	-1.30090419608	1	0	0	5.77501	0.0754425805177909	0	0.400959453864257	NA		NA	-3.49929189350173	NA		NA
DM8C01G04540	22.6067	9.36005831320267e-09	1	0.799094447093748	1.97337335162106	StringTie	0.240724352499828	-5.14911047012333	kallisto	1.70025487057757	1	0	0	-4.66521381907276	0.305701788243111	0	0	102.952	9.69516244073112e-14	1	1.97337335162106	0.799094447093748	0	0	-1.86725340197348	0.836530229209856	0	0	11.9751	2.94003269891517e-05	1	1.71592143482137	1	0	0	-5.14911047012333	0.240724352499828	0	0
DM8C01G04550	0.31865	0.929584120380344	0	NA	NA	NA	NA	NA	NA	0.0090199463538824	NA		NA	-1.03964719024963	NA		NA	1.80616	0.612906690778467	0	-0.212024776124129	NA		NA	-3.64782556570456	NA		NA	0	NA	0	NA	NA		NA	NA	NA		NA
DM8C01G04560	0	NA	0	NA	NA	NA	NA	NA	NA	NA	NA		NA	NA	NA		NA	0	NA	0	NA	NA		NA	NA	NA		NA	0	NA	0	NA	NA		NA	NA	NA		NA
DM8C01G04570	11.3034	0.00131011303335253	1	1	1.10881538847002	RSEM	0.983731662814597	-3.27437138797881	RSEM	1.10881538847002	1	0	0	-3.27437138797881	0.983731662814597	0	0	90.248	0.00215755291750957	1	1.12048355544043	1	0	0	-2.07744881301946	1	0	0	41.0536	0.00440795838502251	1	0.674435982526323	1	0	0	-1.1546392313248	1	0	0
DM8C01G04580	0	NA	0	NA	NA	NA	NA	NA	NA	NA	NA		NA	NA	NA		NA	2.45173	0.355272313105688	0	2.68567250743722	NA		NA	-2.09834270156638	NA		NA	0	NA	0	NA	NA		NA	NA	NA		NA
DM8C01G04590	0	NA	0	NA	NA	NA	NA	NA	NA	NA	NA		NA	NA	NA		NA	0	NA	0	NA	NA		NA	NA	NA		NA	0	NA	0	NA	NA		NA	NA	NA		NA
DM8C01G04600	0.383138	0.847776539857931	0	1	1.89709555441302	StringTie	1	-0.561999825461958	StringTie	-1.69892382394844	NA		NA	0.341569354992995	NA		NA	3.41995	0.486397346962883	0	1.89709555441302	1	0	0	-0.561999825461958	1	0	0	0.431391	0.871388454584437	0	0.861861611806192	NA		NA	-0.972731152572716	NA		NA
DM8C01G04610	5.01119	0.626990623093	0	1	1.55504430227994	StringTie	1	-0.543625432501049	StringTie	1.25035232270537	NA		NA	-0.515183850477626	NA		NA	16.0642	0.589671869806104	0	1.55504430227994	1	0	0	-0.543625432501049	1	0	0	6.29878	0.201423831026317	0	2.62349007460614	1	0	0	0.216360988353219	1	0	0
DM8C01G04620	0	NA	0	NA	NA	NA	NA	NA	NA	NA	NA		NA	NA	NA		NA	0	NA	0	NA	NA		NA	NA	NA		NA	0	NA	0	NA	NA		NA	NA	NA		NA
DM8C01G04630	110.998	6.85701905304259e-15	1	0.48228021513839	1.81025496053339	StringTie	0.0875547842072952	-2.01053881724852	StringTie	1.76619685337028	1	0	0	-2.11150822610379	0.381748862147306	0	0	398.756	4.50216092612741e-24	1	1.81025496053339	0.48228021513839	0	0	-2.01053881724852	0.0875547842072952	0	0	60.1679	2.98558466475562e-06	1	2.24282433653611	1	0	0	-1.23557830266639	1	0	0
DM8C01G04640	0	NA	0	NA	NA	NA	NA	NA	NA	NA	NA		NA	NA	NA		NA	0	NA	0	NA	NA		NA	NA	NA		NA	0	NA	0	NA	NA		NA	NA	NA		NA
DM8C01G04650	4.81832	0.681725823184589	0	1	0.262049250610958	StringTie	0.0382061975563954	-6.58530677633905	StringTie	-0.134939481672813	NA		NA	-1.29239105862937	NA		NA	16.2701	0.000358179738884469	1	0.262049250610958	1	0	0	-6.58530677633905	0.0382061975563954	0	0	5.1212	0.621317487769014	0	-0.776659659285044	NA		NA	-1.8229555946148	NA		NA
DM8C01G04660	248.831	0.0459364867466798	0	1	0.491613490362706	RSEM	1	-0.0117069565600952	RSEM	0.491613490362706	1	0	0	-0.0117069565600952	1	0	0	1014.79	0.000352877281432612	1	0.562217521343067	1	0	0	-0.0197885770248818	1	0	0	153.754	0.0280469269281639	0	0.70963784339777	1	0	0	0.19578408073335	1	0	0
DM8C01G04670	123.943	0.0175952018970884	0	1	-0.410757319909243	RSEM	1	-0.92728946465369	RSEM	-0.410757319909243	1	0	0	-0.92728946465369	1	0	0	389.963	0.00222972759945792	1	-0.383510528210912	1	0	0	-0.816743152118043	1	0	0	143.107	0.154862073669027	0	-0.333013183502448	1	0	0	-0.563085310253004	1	0	0
DM8C01G04680	28.0566	0.00252479580664935	1	1	0.775123301832388	RSEM	1	-1.46541982497531	RSEM	0.775123301832388	1	0	0	-1.46541982497531	1	0	0	151.645	0.000172760991078448	1	0.75943310959625	1	0	0	-1.13247608089461	1	0	0	18.372	0.205962506502417	0	0.986182361644311	1	0	0	-0.629537704943513	1	0	0
DM8C01G04690	3.64599	0.0335968127476802	0	1	1.62223769777998	StringTie	1	-1.91611998699795	StringTie	4.33816374195962	NA		NA	0.356713983392278	NA		NA	24.6785	0.0270382766147591	0	1.62223769777998	1	0	0	-1.91611998699795	1	0	0	1.07007	0.456232815422718	0	3.92634110986666	NA		NA	1.88317051851482	NA		NA
DM8C01G04700	161.803	0.161047297930528	0	1	0.288543640817782	RSEM	1	-0.281402300448888	RSEM	0.288543640817782	1	0	0	-0.281402300448888	1	0	0	672.516	0.0419710398335216	0	0.368833430773832	1	0	0	-0.199657084911097	1	0	0	130.328	0.607608615189158	0	0.301601934269854	1	0	0	-0.0172738721365259	1	0	0
DM8C01G04710	17.2924	0.000281185832961711	1	1	1.46149096071245	RSEM	0.605991207755183	-2.12872428043153	StringTie	1.46149096071245	1	0	0	-2.06321013686498	1	0	0	68.5433	6.63834595474395e-08	1	1.33921537306293	1	0	0	-2.12872428043153	0.605991207755183	0	0	2.90124	0.221739208082307	0	0.819781166695749	NA		NA	-3.73710325138647	NA		NA
DM8C01G04720	16.3109	0.0427062757146909	0	1	1.51440164051541	RSEM	1	-1.05057776050996	RSEM	1.51440164051541	1	0	0	-1.05057776050996	1	0	0	77.2045	0.0281782463995372	0	1.3670012784617	1	0	0	-0.875038771201594	1	0	0	4.81797	0.0186522573922118	0	2.36799778247729	NA		NA	-3.32049481631987	NA		NA
DM8C01G04730	53.8251	0.000203366396962057	1	1	1.29045658988783	RSEM	1	-0.917303735127909	RSEM	1.29045658988783	1	0	0	-0.917303735127909	1	0	0	153.097	8.94983222236286e-05	1	1.09857893864346	1	0	0	-0.894972232149783	1	0	0	35.7313	0.0253078582862536	0	0.8164273669179	1	0	0	-0.684164704043894	1	0	0
DM8C01G04740	0.167332	0.928875463227878	0	NA	NA	NA	NA	NA	NA	1.44902276813738	NA		NA	0.39017962605625	NA		NA	0.33607	0.749181718195131	0	2.50846403489178	NA		NA	0.403576809799301	NA		NA	0.626056	0.747184201993772	0	-1.5662664207962	NA		NA	-2.55200297748066	NA		NA
DM8C01G04750	139.126	0.281069401050517	0	1	0.490551621376084	RSEM	1	0.374768649902997	RSEM	0.490551621376084	1	0	0	0.374768649902997	1	0	0	513.04	0.277971585434221	0	0.414894961145695	1	0	0	0.235982796519707	1	0	0	193.718	0.257586915999064	0	0.459659150413011	1	0	0	0.37976447107093	1	0	0
DM8C01G04760	51.3984	0.00403707251903726	1	1	-1.28146071810182	RSEM	1	-1.49517875805217	RSEM	-1.28146071810182	1	0	0	-1.49517875805217	1	0	0	182.32	0.00445123279493528	1	-1.15918605059154	1	0	0	-1.29133040906019	1	0	0	16.1286	0.671110527908439	0	0.654066970541173	1	0	0	0.588417840354034	1	0	0
DM8C01G04770	9.79001	0.515242254578908	0	1	-0.00146426548909812	RSEM	1	-1.1337328210431	RSEM	-0.00146426548909812	1	0	0	-1.1337328210431	1	0	0	56.7052	0.274975184403329	0	-0.157025470227846	1	0	0	-0.865956922065046	1	0	0	5.62571	0.0896301876869231	0	3.0261411915866	NA		NA	1.40958689513767	NA		NA
DM8C01G04780	5.0021	0.596590687739022	0	1	0.0758091399975382	StringTie	1	-1.79290300587821	StringTie	0.54764119470826	NA		NA	-1.08107470065889	NA		NA	26.3148	0.372665858044112	0	0.0758091399975382	1	0	0	-1.79290300587821	1	0	0	49.159	0.109107863807653	0	0.988048174944888	1	0	0	0.77853937688093	1	0	0
DM8C01G04790	19.7848	0.0121976045308578	0	1	-1.56966497754656	RSEM	1	0.735205253086836	RSEM	-1.56966497754656	1	0	0	0.735205253086836	1	0	0	315.592	9.68926589287046e-09	1	-1.27376790280284	1	0	0	0.53424528408635	1	0	0	66.0478	9.16366281680096e-06	1	-1.95055460481646	1	0	0	0.283600496743827	1	0	0
DM8C01G04800	0.784103	0.938059837809715	0	1	3.20262156471478	StringTie	1	2.29816795063525	StringTie	0.610100471023417	NA		NA	1.35062721346374	NA		NA	7.45551	0.459670869723659	0	3.20262156471478	1	0	0	2.29816795063525	1	0	0	6.04928	0.805929984338298	0	-0.783171526654135	NA		NA	-0.454646011534477	NA		NA
DM8C01G04810	0	NA	0	NA	NA	NA	NA	NA	NA	NA	NA		NA	NA	NA		NA	0	NA	0	NA	NA		NA	NA	NA		NA	0	NA	0	NA	NA		NA	NA	NA		NA
DM8C01G04820	0	NA	0	NA	NA	NA	NA	NA	NA	NA	NA		NA	NA	NA		NA	0	NA	0	NA	NA		NA	NA	NA		NA	0	NA	0	NA	NA		NA	NA	NA		NA
DM8C01G04830	46.3152	9.17152714207091e-15	1	6.26448022881321e-17	4.49925370273602	StringTie	1	0.365129645992053	RSEM	3.95091238890097	0.000151137812187218	1	1	0.365129645992053	1	0	0	193.207	2.1488924323051e-39	1	4.49925370273602	6.26448022881321e-17	1	1	1.03580164407846	1	0	0	68.253	3.31505522377175e-16	1	2.86890961129738	0.0124947005773384	0	0	-1.51030257500516	1	0	0
DM8C01G04840	0	NA	0	NA	NA	NA	NA	NA	NA	NA	NA		NA	NA	NA		NA	0.15067	0.929201815908469	0	-1.60099618023047	NA		NA	-1.01863094073722	NA		NA	0	NA	0	NA	NA		NA	NA	NA		NA
DM8C01G04850	0.334663	0.750096619242234	0	1	-0.109792511864228	StringTie	1	-4.42885796579318	StringTie	2.49612782066331	NA		NA	0.390166550074283	NA		NA	3.19955	0.418295419219912	0	-0.109792511864228	1	0	0	-4.42885796579318	1	0	0	4.94009	0.595905624754924	0	0.382405130657063	NA		NA	1.49853781056226	NA		NA
DM8C01G04860	0.333728	0.733530686240896	0	NA	NA	NA	NA	NA	NA	-2.69187344304248	NA		NA	-2.11623753401343	NA		NA	2.69151	0.606794351080112	0	1.17008290166224	NA		NA	-3.42878808329803	NA		NA	1.1079	0.689172155843077	0	0.546897957705799	NA		NA	-2.51013764162104	NA		NA
DM8C01G04870	23.9053	0.169848781061458	0	1	-0.301601838494597	RSEM	1	-1.2326043296058	RSEM	-0.301601838494597	1	0	0	-1.2326043296058	1	0	0	101.323	0.0401053300877541	0	-0.264368488909255	1	0	0	-1.21110001176998	1	0	0	40.64	0.077725704603936	0	-0.210156244624367	1	0	0	-1.1636876316988	1	0	0
DM8C01G04880	10.0402	5.54066358354125e-05	1	0.443159384152661	-3.39246148375051	kallisto	0.0130485863906473	-8.59676636614385	StringTie	-2.88621290538405	1	0	0	-6.84331520656678	0.0270388827980891	0	0	33.0058	0.00102272964178342	1	-3.23979170081694	1	0	0	-8.59676636614385	0.0130485863906473	0	0	15.4214	4.21700737266557e-06	1	-3.39246148375051	0.443159384152661	0	0	-4.98742504839536	0.0539709360988748	0	0
DM8C01G04890	130.865	0.118773503308998	0	1	0.14066406211112	RSEM	1	0.602855948139702	RSEM	0.14066406211112	1	0	0	0.602855948139702	1	0	0	691.24	0.00171241671604646	1	0.315713505449301	1	0	0	0.739278048412034	1	0	0	283.357	0.00735456533408	1	0.228584819654244	1	0	0	0.710259949563364	1	0	0
DM8C01G04900	0	NA	0	NA	NA	NA	NA	NA	NA	NA	NA		NA	NA	NA		NA	0	NA	0	NA	NA		NA	NA	NA		NA	0	NA	0	NA	NA		NA	NA	NA		NA
DM8C01G04910	0	NA	0	NA	NA	NA	NA	NA	NA	NA	NA		NA	NA	NA		NA	0	NA	0	NA	NA		NA	NA	NA		NA	0	NA	0	NA	NA		NA	NA	NA		NA
DM8C01G04920	0	NA	0	NA	NA	NA	NA	NA	NA	NA	NA		NA	NA	NA		NA	0	NA	0	NA	NA		NA	NA	NA		NA	0	NA	0	NA	NA		NA	NA	NA		NA
DM8C01G04930	352.369	0.309848818874407	0	1	-0.317875967386042	RSEM	1	-0.0991194837596777	RSEM	-0.317875967386042	1	0	0	-0.0991194837596777	1	0	0	1426.41	0.244378883767648	0	-0.242926287060528	1	0	0	-0.0250873901328088	1	0	0	449.795	0.445452305309027	0	-0.204531857084453	1	0	0	0.0237936486257723	1	0	0
DM8C01G04940	0	NA	0	NA	NA	NA	NA	NA	NA	NA	NA		NA	NA	NA		NA	0	NA	0	NA	NA		NA	NA	NA		NA	0	NA	0	NA	NA		NA	NA	NA		NA
DM8C01G04950	121.872	0.344180385242279	0	1	0.184536335848928	RSEM	1	0.518969225276679	RSEM	0.184536335848928	1	0	0	0.518969225276679	1	0	0	638.044	0.194216983435585	0	0.163083570601188	1	0	0	0.491509259644237	1	0	0	264.902	0.425175289283767	0	0.118875747339112	1	0	0	0.334776471376941	1	0	0
DM8C01G04960	1151.42	0.215641881283179	0	1	0.358948745967517	RSEM	1	0.185271704400735	RSEM	0.358948745967517	1	0	0	0.185271704400735	1	0	0	4416.77	0.120992590594099	0	0.333216367467043	1	0	0	0.250187597410401	1	0	0	1546.53	0.14420869415995	0	0.320283851334109	1	0	0	0.293093535086514	1	0	0
DM8C01G04970	85.5498	0.179889618262221	0	1	-0.530736048971287	RSEM	1	-0.686050782752493	RSEM	-0.530736048971287	1	0	0	-0.686050782752493	1	0	0	384.291	0.289518811524632	0	-0.377944536118577	1	0	0	-0.360991498195512	1	0	0	151.201	0.308445901135177	0	-0.358886158409247	1	0	0	-0.428846738924094	1	0	0
DM8C01G04980	617.085	0.035200751600767	0	1	-0.487236394068002	RSEM	1	-0.114897155072978	RSEM	-0.487236394068002	1	0	0	-0.114897155072978	1	0	0	2113.83	0.00623223852071466	1	-0.504622223445109	1	0	0	-0.125777131632924	1	0	0	748.814	0.0202342561796143	0	-0.493288584996613	1	0	0	-0.076265726946174	1	0	0
DM8C01G04990	154.281	0.00695885842719158	1	1	-0.0352453057194577	RSEM	1	-0.978936276350308	RSEM	-0.0352453057194577	1	0	0	-0.978936276350308	1	0	0	597.037	0.0029632738108102	1	-0.167776467824397	1	0	0	-1.09596122466284	1	0	0	321.785	0.0057917467532873	1	-0.00781783216319274	1	0	0	-0.880610038838164	1	0	0
DM8C01G05000	158.045	0.492728218156749	0	1	-0.279302193660952	RSEM	1	0.0114898155965142	RSEM	-0.279302193660952	1	0	0	0.0114898155965142	1	0	0	572.167	0.204813774997406	0	-0.246864271751487	1	0	0	0.151136627888986	1	0	0	221.491	0.293720362765202	0	-0.22399769013003	1	0	0	0.190029370066843	1	0	0
DM8C01G05010	0.318738	0.92952316391343	0	1	-0.35372248437028	StringTie	1	-0.733307910071107	StringTie	0.0224576239826967	NA		NA	-1.0339856653743	NA		NA	16.6309	0.75219065855497	0	-0.35372248437028	1	0	0	-0.733307910071107	1	0	0	7.93954	0.631529959976487	0	-0.499112984675243	1	0	0	-1.12648303299315	1	0	0
DM8C01G05020	0	NA	0	NA	NA	NA	NA	NA	NA	NA	NA		NA	NA	NA		NA	0	NA	0	NA	NA		NA	NA	NA		NA	0	NA	0	NA	NA		NA	NA	NA		NA
DM8C01G05030	1226.77	0.000175314167728285	1	1	0.321744253384917	RSEM	1	0.684287663186629	RSEM	0.321744253384917	1	0	0	0.684287663186629	1	0	0	4769.39	6.40985926935343e-07	1	0.306411465843238	1	0	0	0.736499046031727	1	0	0	1520.51	0.000135211186020183	1	0.329351233248188	1	0	0	0.730921583307398	1	0	0
DM8C01G05040	19.9031	0.833894853083659	0	1	-0.323454193466316	RSEM	1	-0.378232360689593	RSEM	-0.323454193466316	1	0	0	-0.378232360689593	1	0	0	70.7122	0.53280362243844	0	-0.523960312514494	1	0	0	-0.619801326492393	1	0	0	26.1179	0.688692623602127	0	-0.553371985151389	1	0	0	-0.268657876552712	1	0	0
DM8C01G05050	726.411	1.10222197582279e-38	1	1	0.877238686596311	RSEM	1.04366710398631e-07	-2.06897652901359	StringTie	0.877238686596311	1	0	0	-2.13300611031465	2.03228157026544e-05	1	-1	2570.98	1.38707312757203e-53	1	0.828854478128709	1	0	0	-2.06897652901359	1.04366710398631e-07	1	-1	860.425	2.84082196775137e-35	1	0.834306815094063	1	0	0	-1.99584771146395	0.000222991159286244	1	-1
DM8C01G05060	1652.77	0.000173464149752892	1	1	0.85681927298205	RSEM	1	0.47915087463045	RSEM	0.85681927298205	1	0	0	0.47915087463045	1	0	0	6188.61	7.99420674941718e-05	1	0.861736953193172	1	0	0	0.516172259811395	1	0	0	2380.96	1.38764861365282e-05	1	0.932259015045722	1	0	0	0.566301812455671	1	0	0
DM8C01G05070	2.28074	0.769121336019112	0	1	2.32679476227971	StringTie	1	-3.68761803808434	StringTie	1.71135893146265	NA		NA	1.35869275957122	NA		NA	5.97247	0.12718894766577	0	2.32679476227971	1	0	0	-3.68761803808434	1	0	0	2.22024	0.735860673496949	0	1.72157169585228	NA		NA	1.47357325397717	NA		NA
DM8C01G05080	6.99809	0.0557982018604868	0	1	2.14798834106999	RSEM	1	-0.48256923842619	RSEM	2.14798834106999	1	0	0	-0.48256923842619	1	0	0	26.8957	0.0163476561015426	0	2.16655113468624	1	0	0	-1.3183120191853	1	0	0	7.69542	0.00605653617999964	1	2.77317331117266	1	0	0	-1.15456909326753	1	0	0
DM8C01G05090	0	NA	0	NA	NA	NA	NA	NA	NA	NA	NA		NA	NA	NA		NA	0	NA	0	NA	NA		NA	NA	NA		NA	0	NA	0	NA	NA		NA	NA	NA		NA
DM8C01G05100	0	NA	0	NA	NA	NA	NA	NA	NA	NA	NA		NA	NA	NA		NA	0	NA	0	NA	NA		NA	NA	NA		NA	0	NA	0	NA	NA		NA	NA	NA		NA
DM8C01G05110	0	NA	0	NA	NA	NA	NA	NA	NA	NA	NA		NA	NA	NA		NA	0	NA	0	NA	NA		NA	NA	NA		NA	0	NA	0	NA	NA		NA	NA	NA		NA
DM8C01G05120	0	NA	0	NA	NA	NA	NA	NA	NA	NA	NA		NA	NA	NA		NA	0	NA	0	NA	NA		NA	NA	NA		NA	0.330867	0.753072820476492	0	2.50957169644926	NA		NA	0.457579724257597	NA		NA
DM8C01G05130	0	NA	0	NA	NA	NA	NA	NA	NA	NA	NA		NA	NA	NA		NA	0	NA	0	NA	NA		NA	NA	NA		NA	0	NA	0	NA	NA		NA	NA	NA		NA
DM8C01G05140	1.67422	0.396141687639582	0	1	-0.717490157379921	StringTie	1	-5.4098554362064	StringTie	-0.883475741828864	NA		NA	-3.83776772210952	NA		NA	5.24951	0.244577795744677	0	-0.717490157379921	1	0	0	-5.4098554362064	1	0	0	1.48936	0.491513950047037	0	-0.625714178806527	NA		NA	-3.53430464751624	NA		NA
DM8C01G05150	0	NA	0	NA	NA	NA	NA	NA	NA	NA	NA		NA	NA	NA		NA	0	NA	0	NA	NA		NA	NA	NA		NA	0	NA	0	NA	NA		NA	NA	NA		NA
DM8C01G05160	0	NA	0	NA	NA	NA	NA	NA	NA	NA	NA		NA	NA	NA		NA	0	NA	0	NA	NA		NA	NA	NA		NA	0	NA	0	NA	NA		NA	NA	NA		NA
DM8C01G05170	0	NA	0	NA	NA	NA	NA	NA	NA	NA	NA		NA	NA	NA		NA	0	NA	0	NA	NA		NA	NA	NA		NA	0	NA	0	NA	NA		NA	NA	NA		NA
DM8C01G05180	0	NA	0	NA	NA	NA	NA	NA	NA	NA	NA		NA	NA	NA		NA	0	NA	0	NA	NA		NA	NA	NA		NA	0	NA	0	NA	NA		NA	NA	NA		NA
DM8C01G05190	0	NA	0	NA	NA	NA	NA	NA	NA	NA	NA		NA	NA	NA		NA	0	NA	0	NA	NA		NA	NA	NA		NA	0	NA	0	NA	NA		NA	NA	NA		NA
DM8C01G05200	0	NA	0	NA	NA	NA	NA	NA	NA	NA	NA		NA	NA	NA		NA	0	NA	0	NA	NA		NA	NA	NA		NA	0	NA	0	NA	NA		NA	NA	NA		NA
DM8C01G05210	0	NA	0	NA	NA	NA	NA	NA	NA	NA	NA		NA	NA	NA		NA	0	NA	0	NA	NA		NA	NA	NA		NA	0	NA	0	NA	NA		NA	NA	NA		NA
DM8C01G05220	0	NA	0	NA	NA	NA	NA	NA	NA	NA	NA		NA	NA	NA		NA	0	NA	0	NA	NA		NA	NA	NA		NA	0	NA	0	NA	NA		NA	NA	NA		NA
DM8C01G05230	0	NA	0	NA	NA	NA	NA	NA	NA	NA	NA		NA	NA	NA		NA	0	NA	0	NA	NA		NA	NA	NA		NA	0	NA	0	NA	NA		NA	NA	NA		NA
DM8C01G05240	241.885	0.00574121544138961	1	1	0.0891014337658906	RSEM	1	-0.706962761126095	RSEM	0.0891014337658906	1	0	0	-0.706962761126095	1	0	0	952.952	8.63261077883091e-05	1	0.0264513727909678	1	0	0	-0.769557365886771	1	0	0	388.06	0.000443035161994164	1	0.0295650266709705	1	0	0	-0.727889706471499	1	0	0
DM8C01G05250	83.9619	0.566787949153796	0	1	0.180859555269122	RSEM	1	0.419606278567052	RSEM	0.180859555269122	1	0	0	0.419606278567052	1	0	0	342.111	0.419247460520507	0	0.35406483066291	1	0	0	0.394450621593548	1	0	0	126.292	0.421472728338396	0	0.413722277116613	1	0	0	0.315344403584561	1	0	0
DM8C01G05260	214.565	0.350138509113483	0	1	0.323257667763306	RSEM	1	0.355641410691714	RSEM	0.323257667763306	1	0	0	0.355641410691714	1	0	0	707.511	0.177989688673899	0	0.370482805365732	1	0	0	0.392484910300311	1	0	0	260.912	0.161789923993287	0	0.419643214275896	1	0	0	0.452942355469957	1	0	0
DM8C01G05270	4.53129	0.463421815189808	0	1	-0.708819407044129	StringTie	1	-2.29575270275197	StringTie	-0.491161348236646	NA		NA	-1.88246760898096	NA		NA	21.6979	0.274170066521974	0	-0.708819407044129	1	0	0	-2.29575270275197	1	0	0	8.99435	0.170140966289453	0	-0.506738358688804	1	0	0	-2.15403101552645	1	0	0
DM8C01G05280	111.608	0.262718176646211	0	1	0.684001345783858	RSEM	1	0.619973520419831	RSEM	0.684001345783858	1	0	0	0.619973520419831	1	0	0	449.54	0.196274776060403	0	0.696144996112072	1	0	0	0.50082064370419	1	0	0	177.542	0.211121332066411	0	0.673247399550379	1	0	0	0.693792204849633	1	0	0
DM8C01G05290	784.496	0.412296958081304	0	1	-0.395649288820674	RSEM	1	-0.16214994518143	RSEM	-0.395649288820674	1	0	0	-0.16214994518143	1	0	0	3485.25	0.478597824359907	0	-0.350100509160935	1	0	0	-0.226288083768994	1	0	0	1284.83	0.449397631454081	0	-0.350784792884514	1	0	0	-0.196185871995858	1	0	0
DM8C01G05300	0	NA	0	NA	NA	NA	NA	NA	NA	NA	NA		NA	NA	NA		NA	2.36935	0.796402230310534	0	-1.16675711016547	NA		NA	-2.84941390892805	NA		NA	1.20389	0.88334024516708	0	-1.03262088991564	NA		NA	-1.69600713312111	NA		NA
DM8C01G05310	3348.83	0.0153024784858092	0	1	-0.369622795911928	RSEM	1	0.316116494193182	RSEM	-0.369622795911928	1	0	0	0.316116494193182	1	0	0	15581.9	0.0135636478531146	0	-0.33042117858558	1	0	0	0.343228765480753	1	0	0	6112.08	0.0167794893248809	0	-0.335579812979176	1	0	0	0.319863528384794	1	0	0
DM8C01G05320	18206.4	0.0261803913724142	0	1	0.409655066967533	RSEM	1	0.445403421620993	RSEM	0.409655066967533	1	0	0	0.445403421620993	1	0	0	61542.6	0.0071215533203846	1	0.418541621791218	1	0	0	0.478366121636444	1	0	0	22122.1	0.00522012107797345	1	0.407642779536009	1	0	0	0.509992032542759	1	0	0
DM8C01G05330	5952.35	0.2073186305189	0	1	0.149247695905148	RSEM	1	-0.119085453362216	RSEM	0.149247695905148	1	0	0	-0.119085453362216	1	0	0	22575.7	0.0548487317350031	0	0.18159030773102	1	0	0	-0.0871022551950714	1	0	0	7903.17	0.145379777655391	0	0.209966900665697	1	0	0	-0.0568044725840136	1	0	0
DM8C01G05340	47.1235	0.502686703700265	0	1	-0.38281806754466	RSEM	1	-0.53297376424593	RSEM	-0.38281806754466	1	0	0	-0.53297376424593	1	0	0	245.925	0.518447890869752	0	-0.435752648766175	1	0	0	-0.315858995944483	1	0	0	93.0788	0.74065518012196	0	-0.307568388571171	1	0	0	-0.176257996262715	1	0	0
DM8C01G05350	2073.03	0.0397933985386444	0	1	-0.339680811131446	RSEM	1	0.162350560151555	RSEM	-0.339680811131446	1	0	0	0.162350560151555	1	0	0	7888.5	0.0402768810914601	0	-0.222349252742924	1	0	0	0.261532053522098	1	0	0	2951.19	0.0136891033008623	0	-0.375115188289795	1	0	0	0.210318491543622	1	0	0
DM8C01G05360	315.617	2.52414432547067e-06	1	1	0.30826065538613	RSEM	1	-0.819043263350748	RSEM	0.30826065538613	1	0	0	-0.819043263350748	1	0	0	1115.12	1.63371633708637e-10	1	0.3491685047031	1	0	0	-0.778163934830948	1	0	0	408.326	6.41537206676001e-08	1	0.354364429211629	1	0	0	-0.85840684639928	1	0	0
DM8C01G05370	2904	0.0469033495699413	0	1	-0.671434821842445	RSEM	1	-0.765215331664669	RSEM	-0.671434821842445	1	0	0	-0.765215331664669	1	0	0	12923.2	0.188915718986454	0	-0.499670119064598	1	0	0	-0.585924634220219	1	0	0	4923.74	0.0970359010719147	0	-0.532966356957772	1	0	0	-0.65587272662847	1	0	0
DM8C01G05380	1107.28	0.0285106825225456	0	1	0.343022130919014	RSEM	1	0.537803494161815	RSEM	0.343022130919014	1	0	0	0.537803494161815	1	0	0	3794.5	0.0150278869848753	0	0.338699478559987	1	0	0	0.533193586518279	1	0	0	1379.21	0.0184134773848917	0	0.306780432002615	1	0	0	0.544163315885662	1	0	0
DM8C01G05390	578.911	3.82969059837102e-05	1	1	0.498501864969684	RSEM	1	0.923954451682476	RSEM	0.498501864969684	1	0	0	0.923954451682476	1	0	0	1840.19	1.62234376065451e-06	1	0.462751008510195	1	0	0	0.938833967374858	1	0	0	654.689	7.10427922518707e-06	1	0.464914972048394	1	0	0	1.00808835344683	1	0	0
DM8C01G05400	1227.13	0.00268512170408495	1	1	0.402086765271576	RSEM	1	0.602256218981419	RSEM	0.402086765271576	1	0	0	0.602256218981419	1	0	0	4117.96	0.000141985599895732	1	0.425588732175388	1	0	0	0.621742761521142	1	0	0	1444.37	0.000889953081896539	1	0.423203977006605	1	0	0	0.626776102567517	1	0	0
DM8C01G05410	1167.66	0.0421746602631802	0	1	0.0608456145970288	RSEM	1	0.464850055359815	RSEM	0.0608456145970288	1	0	0	0.464850055359815	1	0	0	4416.41	0.0176760479051727	0	0.0848330556387973	1	0	0	0.517085177479109	1	0	0	1650.85	0.0176323107044467	0	0.0521665517873888	1	0	0	0.499572178192749	1	0	0
DM8C01G05420	110.683	0.690610730437138	0	1	-0.243432938576742	RSEM	1	-0.259311260417279	RSEM	-0.243432938576742	1	0	0	-0.259311260417279	1	0	0	399.81	0.690817382798447	0	-0.228137312630351	1	0	0	-0.191924075847768	1	0	0	149.968	0.788312789072298	0	-0.210263550440917	1	0	0	-0.109220882693995	1	0	0
DM8C01G05430	8.29336	0.98467154819826	0	1	0.133755722188166	RSEM	1	0.180167180472866	RSEM	0.133755722188166	1	0	0	0.180167180472866	1	0	0	34.8856	0.832948517049667	0	-0.0864887120535319	1	0	0	-0.452043832036337	1	0	0	14.8604	0.69889185382628	0	-0.0580958928165883	1	0	0	-0.66136609934847	1	0	0
DM8C01G05440	2107.79	0.0263312113689029	0	1	0.439305555037525	RSEM	1	0.332222189504972	RSEM	0.439305555037525	1	0	0	0.332222189504972	1	0	0	8068.81	0.00443485583635287	1	0.377314309534723	1	0	0	0.347654018726986	1	0	0	2990.28	0.0118351908141963	0	0.383586262084222	1	0	0	0.394960909407687	1	0	0
DM8C01G05450	4231.06	1.01224226154435e-06	1	1	0.410998507161647	RSEM	1	1.22850548312666	RSEM	0.410998507161647	1	0	0	1.22850548312666	1	0	0	19283.7	1.63965951594258e-06	1	0.405911531383753	1	0	0	1.25228055213783	1	0	0	5513.81	2.7497154169467e-07	1	0.411326266054762	1	0	0	1.26150060063933	1	0	0
DM8C01G05460	0	NA	0	NA	NA	NA	NA	NA	NA	NA	NA		NA	NA	NA		NA	0	NA	0	NA	NA		NA	NA	NA		NA	0	NA	0	NA	NA		NA	NA	NA		NA
DM8C01G05470	2.85969	0.138500511236993	0	1	0.284509826513168	StringTie	0.0131935404715453	-7.0301727046462	StringTie	-0.711547892414891	NA		NA	-4.54386219954516	NA		NA	22.2863	4.12925907473866e-05	1	0.284509826513168	1	0	0	-7.0301727046462	0.0131935404715453	0	0	10.9727	0.000236894229170308	1	0.669315262275042	1	0	0	-5.75408491105552	0.108756559246502	0	0
DM8C01G05480	1.74603	0.334829769228994	0	1	1.53104875732821	StringTie	1	-4.29252785704921	StringTie	0.805910473487456	NA		NA	-3.04005965831013	NA		NA	5.87561	0.381687604648993	0	1.53104875732821	1	0	0	-4.29252785704921	1	0	0	1.79355	0.172830757475117	0	4.9598044850738	NA		NA	0.457598438502273	NA		NA
DM8C01G05490	13.112	0.0214169964552276	0	1	-0.5894136486963	RSEM	0.0338982419252258	-3.54727706396722	StringTie	-0.5894136486963	1	0	0	-2.81136161613441	0.87445027301921	0	0	42.8235	9.33414366277529e-05	1	-0.621880218188909	1	0	0	-3.54727706396722	0.0338982419252258	0	0	1.25378	0.455031584992376	0	0.7664756208065	NA		NA	-2.56466978725322	NA		NA
DM8C01G05500	37.1864	0.000121622178354798	1	1	0.515181572626908	RSEM	0.000322203613720526	-2.73367059209475	kallisto	0.515181572626908	1	0	0	-1.90335745286038	1	0	0	174.45	2.52732717782597e-12	1	0.693791660682083	1	0	0	-2.03863743887121	0.080492062213521	0	0	113.26	1.28603951585472e-14	1	0.12188327204149	1	0	0	-2.73367059209475	0.000322203613720526	1	-1
DM8C01G05510	0	NA	0	NA	NA	NA	NA	NA	NA	NA	NA		NA	NA	NA		NA	0	NA	0	NA	NA		NA	NA	NA		NA	0	NA	0	NA	NA		NA	NA	NA		NA
DM8C01G05520	0	NA	0	NA	NA	NA	NA	NA	NA	NA	NA		NA	NA	NA		NA	0	NA	0	NA	NA		NA	NA	NA		NA	0	NA	0	NA	NA		NA	NA	NA		NA
DM8C01G05530	0	NA	0	NA	NA	NA	NA	NA	NA	NA	NA		NA	NA	NA		NA	0	NA	0	NA	NA		NA	NA	NA		NA	0	NA	0	NA	NA		NA	NA	NA		NA
DM8C01G05540	0	NA	0	NA	NA	NA	NA	NA	NA	NA	NA		NA	NA	NA		NA	0	NA	0	NA	NA		NA	NA	NA		NA	0	NA	0	NA	NA		NA	NA	NA		NA
DM8C01G05550	0	NA	0	NA	NA	NA	NA	NA	NA	NA	NA		NA	NA	NA		NA	0	NA	0	NA	NA		NA	NA	NA		NA	0	NA	0	NA	NA		NA	NA	NA		NA
DM8C01G05560	0	NA	0	NA	NA	NA	NA	NA	NA	NA	NA		NA	NA	NA		NA	0	NA	0	NA	NA		NA	NA	NA		NA	0	NA	0	NA	NA		NA	NA	NA		NA
DM8C01G05570	0	NA	0	NA	NA	NA	NA	NA	NA	NA	NA		NA	NA	NA		NA	0	NA	0	NA	NA		NA	NA	NA		NA	0.116714	0.993337532116619	0	1.20884469656419	NA		NA	0.457595967406032	NA		NA
DM8C01G05580	0	NA	0	NA	NA	NA	NA	NA	NA	NA	NA		NA	NA	NA		NA	0	NA	0	NA	NA		NA	NA	NA		NA	0	NA	0	NA	NA		NA	NA	NA		NA
DM8C01G05590	0	NA	0	1	-0.134980072339198	StringTie	1	-1.6361114105618	StringTie	NA	NA		NA	NA	NA		NA	49.6351	0.0324348965190955	0	-0.134980072339198	1	0	0	-1.6361114105618	1	0	0	68.2952	0.0852001264738647	0	0.413365357797696	1	0	0	-0.547773296992017	1	0	0
DM8C01G05600	0	NA	0	NA	NA	NA	NA	NA	NA	NA	NA		NA	NA	NA		NA	0	NA	0	NA	NA		NA	NA	NA		NA	1.47345	0.932304253311469	0	0.874239388634378	NA		NA	0.986751663520459	NA		NA
DM8C01G05610	22.8865	0.0483756629429191	0	1	-0.00218959623261587	RSEM	1	-1.8284657966292	RSEM	-0.00218959623261587	1	0	0	-1.8284657966292	1	0	0	120.945	0.00202540406984385	1	0.0895090171174344	1	0	0	-1.76775705237501	1	0	0	36.0911	0.0197924195090236	0	-0.196001886703753	1	0	0	-1.58525387996628	1	0	0
DM8C01G05620	0	NA	0	NA	NA	NA	NA	NA	NA	NA	NA		NA	NA	NA		NA	0	NA	0	NA	NA		NA	NA	NA		NA	0	NA	0	NA	NA		NA	NA	NA		NA
DM8C01G05630	0	NA	0	NA	NA	NA	NA	NA	NA	NA	NA		NA	NA	NA		NA	0	NA	0	NA	NA		NA	NA	NA		NA	0	NA	0	NA	NA		NA	NA	NA		NA
DM8C01G05640	0	NA	0	NA	NA	NA	NA	NA	NA	NA	NA		NA	NA	NA		NA	0	NA	0	NA	NA		NA	NA	NA		NA	0	NA	0	NA	NA		NA	NA	NA		NA
DM8C01G05650	0	NA	0	NA	NA	NA	NA	NA	NA	NA	NA		NA	NA	NA		NA	0	NA	0	NA	NA		NA	NA	NA		NA	0	NA	0	NA	NA		NA	NA	NA		NA
DM8C01G05660	0	NA	0	NA	NA	NA	NA	NA	NA	NA	NA		NA	NA	NA		NA	0	NA	0	NA	NA		NA	NA	NA		NA	0	NA	0	NA	NA		NA	NA	NA		NA
DM8C01G05670	0	NA	0	NA	NA	NA	NA	NA	NA	NA	NA		NA	NA	NA		NA	0	NA	0	NA	NA		NA	NA	NA		NA	0	NA	0	NA	NA		NA	NA	NA		NA
DM8C01G05680	151.994	6.40934434767542e-09	1	1	0.233289101918617	RSEM	0.0414419237830885	-1.82628800851348	StringTie	0.233289101918617	1	0	0	-1.69442767285697	0.439836989719628	0	0	549.824	7.45314127598585e-14	1	0.259891273768367	1	0	0	-1.82628800851348	0.0414419237830885	0	0	158.775	6.06744842608169e-11	1	0.301040322470741	1	0	0	-1.94776172671207	0.0937035128669066	0	0
DM8C01G05690	0	NA	0	NA	NA	NA	NA	NA	NA	NA	NA		NA	NA	NA		NA	0	NA	0	NA	NA		NA	NA	NA		NA	0	NA	0	NA	NA		NA	NA	NA		NA
DM8C01G05700	0	NA	0	NA	NA	NA	NA	NA	NA	NA	NA		NA	NA	NA		NA	0	NA	0	NA	NA		NA	NA	NA		NA	0	NA	0	NA	NA		NA	NA	NA		NA
DM8C01G05710	196.383	0.115554678267894	0	1	0.353076475315866	RSEM	1	0.62205500693602	RSEM	0.353076475315866	1	0	0	0.62205500693602	1	0	0	895.032	0.00170204539474723	1	0.248857538634995	1	0	0	0.757258068487233	1	0	0	355.451	0.00418136552849698	1	0.187509391798954	1	0	0	0.771216012937749	1	0	0
DM8C01G05720	2156.53	2.81612828581073e-07	1	1	0.0729203655400793	RSEM	1	0.96433289185734	RSEM	0.0729203655400793	1	0	0	0.96433289185734	1	0	0	8637.96	4.95876804358894e-08	1	0.0841364843067082	1	0	0	1.03681604531663	1	0	0	3158.37	1.83810634334246e-08	1	0.0809788357035305	1	0	0	1.04469110126969	1	0	0
DM8C01G05730	3501.68	0.482819381588607	0	1	0.191110238769884	RSEM	1	0.205653646622098	RSEM	0.191110238769884	1	0	0	0.205653646622098	1	0	0	12412.2	0.4193378557779	0	0.167462177807001	1	0	0	0.211908478587419	1	0	0	4534.88	0.351907266734567	0	0.167194457972692	1	0	0	0.24813510071703	1	0	0
DM8C01G05740	0	NA	0	NA	NA	NA	NA	NA	NA	NA	NA		NA	NA	NA		NA	0	NA	0	NA	NA		NA	NA	NA		NA	0	NA	0	NA	NA		NA	NA	NA		NA
DM8C01G05750	1117.77	0.0160825495312157	0	1	0.381310854530338	RSEM	1	0.71447157310838	RSEM	0.381310854530338	1	0	0	0.71447157310838	1	0	0	3661.21	0.0137265784856135	0	0.347145443357262	1	0	0	0.695938575681833	1	0	0	1274.25	0.00856434072540994	1	0.345903106971145	1	0	0	0.70229335083855	1	0	0
DM8C01G05760	0	NA	0	NA	NA	NA	NA	NA	NA	NA	NA		NA	NA	NA		NA	0	NA	0	NA	NA		NA	NA	NA		NA	0.326183	0.740695999075479	0	-2.66785990958294	NA		NA	-2.045512467286	NA		NA
DM8C01G05770	352.711	9.05788717414075e-06	1	1	-0.481820432854764	RSEM	0.456768317530513	-1.6235047886745	kallisto	-0.481820432854764	1	0	0	-1.68526543490632	0.580451341899574	0	0	1321.82	5.11820822679087e-06	1	-0.453659855963242	1	0	0	-1.63948687196928	0.500839188322688	0	0	480.534	3.94560395311287e-07	1	-0.448361941712938	1	0	0	-1.6235047886745	0.456768317530513	0	0
DM8C01G05780	12.4027	0.0604531491048682	0	1	0.624843441436093	RSEM	1	-1.80987154689793	RSEM	0.624843441436093	1	0	0	-1.80987154689793	1	0	0	49.0036	0.142933525375046	0	0.0210521910695545	1	0	0	-2.52384196415123	1	0	0	19.425	0.0451297112281766	0	-0.178882939984946	1	0	0	-2.45644617092421	1	0	0
DM8C01G05790	22.2464	4.77855003086633e-05	1	1	1.14774020503025	RSEM	0.230271513908468	-3.43546129876531	StringTie	1.14774020503025	1	0	0	-3.42633389567082	0.422474366737335	0	0	90.8671	0.000557424336147069	1	0.93366676835597	1	0	0	-3.43546129876531	0.230271513908468	0	0	37.2621	0.000586406941388462	1	1.05995018467848	1	0	0	-1.77914987460697	1	0	0
DM8C01G05800	538.218	0.16762981851087	0	1	0.49600796978004	RSEM	1	0.302194341784997	RSEM	0.49600796978004	1	0	0	0.302194341784997	1	0	0	1744.46	0.163821450608235	0	0.454453300376994	1	0	0	0.29770147155058	1	0	0	588.316	0.200507872425317	0	0.440215956682116	1	0	0	0.319221280187192	1	0	0
DM8C01G05810	0.516592	0.775787716336336	0	1	-2.34434308542025	StringTie	1	-0.355848102003052	StringTie	1.18663904998052	NA		NA	2.77854766720347	NA		NA	3.56921	0.81618975833684	0	-2.34434308542025	1	0	0	-0.355848102003052	1	0	0	20.0051	0.636520950581116	0	0.512998016147566	1	0	0	-0.104677903880167	1	0	0
DM8C01G05820	0.967516	0.436772638200391	0	NA	NA	NA	NA	NA	NA	-1.61490807519766	NA		NA	2.37452084841915	NA		NA	0	NA	0	NA	NA		NA	NA	NA		NA	0.987083	0.443807469555532	0	-1.59466774688698	NA		NA	2.44215678890147	NA		NA
DM8C01G05830	3.04199	0.991349517200447	0	1	-0.109569088940133	StringTie	1	-0.766838894938046	StringTie	0.214039511151867	NA		NA	0.0608194618258495	NA		NA	15.5842	0.881615762382828	0	-0.109569088940133	1	0	0	-0.766838894938046	1	0	0	6.92225	0.811740504381618	0	-0.108858885039868	1	0	0	-0.734267034927011	1	0	0
DM8C01G05840	3.25914	0.905096665120081	0	1	0.882168415846385	StringTie	1	0.784262710744893	StringTie	0.753536773046052	NA		NA	0.323339228530922	NA		NA	20.426	0.726794711858886	0	0.882168415846385	1	0	0	0.784262710744893	1	0	0	8.01845	0.940653134230244	0	0.413628159007413	1	0	0	0.311357527799929	1	0	0
DM8C01G05850	38.0952	0.756731574523139	0	1	-0.0526293689049755	RSEM	1	-0.425438499696279	RSEM	-0.0526293689049755	1	0	0	-0.425438499696279	1	0	0	141.285	0.618460204633122	0	-0.137864596847518	1	0	0	-0.461039810537574	1	0	0	41.028	0.741764553053555	0	-0.0151994690992153	1	0	0	-0.426617378217209	1	0	0
DM8C01G05860	19.9703	0.567744027791151	0	1	-0.943005197025738	RSEM	1	0.00645759963339347	RSEM	-0.943005197025738	1	0	0	0.00645759963339347	1	0	0	74.7235	0.562159436272746	0	-0.482798256494413	1	0	0	0.385478773763308	1	0	0	19.9539	0.555941611659508	0	-0.806480270598454	1	0	0	0.044237798965678	1	0	0
DM8C01G05870	873.768	0.556781925087939	0	1	0.242652142479165	RSEM	1	0.264282927436816	RSEM	0.242652142479165	1	0	0	0.264282927436816	1	0	0	3017.59	0.488804601978343	0	0.25829029190457	1	0	0	0.284319598370806	1	0	0	1098.35	0.363712497142776	0	0.260239921001106	1	0	0	0.326003674937543	1	0	0
DM8C01G05880	379.597	0.000170207134212931	1	1	0.734924013541726	RSEM	1	0.945119619646568	RSEM	0.734924013541726	1	0	0	0.945119619646568	1	0	0	1440.76	2.49711090187939e-06	1	0.680888323585387	1	0	0	0.876832581422309	1	0	0	528.258	4.10179799517993e-05	1	0.678293929642435	1	0	0	0.897156741850232	1	0	0
DM8C01G05890	0.167332	0.928875463227878	0	NA	NA	NA	NA	NA	NA	1.44902276813738	NA		NA	0.39017962605625	NA		NA	0.33607	0.749181718195131	0	2.50846403489178	NA		NA	0.403576809799301	NA		NA	3.77959	0.675494050666355	0	-0.337960298187562	NA		NA	-1.53005758256691	NA		NA
DM8C01G05900	2.12567	0.872350407051207	0	1	0.793056483737246	StringTie	1	-1.77399100407575	StringTie	1.20012294447355	NA		NA	0.386331914669565	NA		NA	4.3468	0.415417520661153	0	0.793056483737246	1	0	0	-1.77399100407575	1	0	0	4.76342	0.359829551714465	0	1.63294799383652	NA		NA	-0.176073255769927	NA		NA
DM8C01G05910	0	NA	0	NA	NA	NA	NA	NA	NA	NA	NA		NA	NA	NA		NA	0	NA	0	NA	NA		NA	NA	NA		NA	0	NA	0	NA	NA		NA	NA	NA		NA
DM8C01G05920	2868.22	0.349012403575914	0	1	-0.301187243661071	RSEM	1	-0.018075263590506	RSEM	-0.301187243661071	1	0	0	-0.018075263590506	1	0	0	9506.9	0.412886033659252	0	-0.27046415509611	1	0	0	0.0138278582417083	1	0	0	3357.49	0.372203067341548	0	-0.27377359281769	1	0	0	0.0320400114980445	1	0	0
DM8C01G05930	4264.95	0.582633332157108	0	1	0.127243452112487	RSEM	1	0.159878091059826	RSEM	0.127243452112487	1	0	0	0.159878091059826	1	0	0	14941.5	0.501453040644706	0	0.114623859581453	1	0	0	0.164336214777047	1	0	0	5418.45	0.455076525536087	0	0.12543746485744	1	0	0	0.196598608841806	1	0	0
DM8C01G05940	2.4957	0.473702459635511	0	1	-5.01186262388092	StringTie	1	1.15274332312959	StringTie	-2.45474391652109	NA		NA	0.873075655061064	NA		NA	5.3531	0.366794242883788	0	-5.01186262388092	1	0	0	1.15274332312959	1	0	0	2.5146	0.480137275430525	0	-2.42960789106112	NA		NA	0.942898896541639	NA		NA
DM8C01G05950	51.754	0.0448840614472574	0	1	0.556015666969211	RSEM	1	1.19325196776272	RSEM	0.556015666969211	1	0	0	1.19325196776272	1	0	0	180.696	0.0924632498137855	0	0.357958880808789	1	0	0	0.892765916931615	1	0	0	63.8883	0.153961263951998	0	0.361160961966303	1	0	0	0.877194510590082	1	0	0
DM8C01G05960	0.116785	0.992717724139588	0	NA	NA	NA	NA	NA	NA	1.18616881031443	NA		NA	0.390182908509718	NA		NA	0.232588	0.824095208004276	0	2.0262242594099	NA		NA	0.403582831887145	NA		NA	0.116714	0.993337532116619	0	1.20884469656419	NA		NA	0.457595967406032	NA		NA
DM8C01G05970	93.2447	5.15231335816431e-09	1	0.0218708345524829	2.05576200047411	StringTie	1	-0.512175608658936	RSEM	1.68933970975023	1	0	0	-0.512175608658936	1	0	0	314.477	7.12888665288936e-16	1	2.05576200047411	0.0218708345524829	0	0	-0.0601874347975026	1	0	0	117.468	2.17597783629842e-11	1	1.76664409560706	0.804832475019766	0	0	-0.508356729329808	1	0	0
DM8C01G05980	0	NA	0	NA	NA	NA	NA	NA	NA	NA	NA		NA	NA	NA		NA	0	NA	0	NA	NA		NA	NA	NA		NA	0	NA	0	NA	NA		NA	NA	NA		NA
DM8C01G05990	0	NA	0	NA	NA	NA	NA	NA	NA	NA	NA		NA	NA	NA		NA	0	NA	0	NA	NA		NA	NA	NA		NA	3.9375	0.596403391145213	0	-1.56447856049786	NA		NA	-0.688783573999396	NA		NA
DM8C01G06000	0	NA	0	NA	NA	NA	NA	NA	NA	NA	NA		NA	NA	NA		NA	0	NA	0	NA	NA		NA	NA	NA		NA	0	NA	0	NA	NA		NA	NA	NA		NA
DM8C01G06010	0	NA	0	NA	NA	NA	NA	NA	NA	NA	NA		NA	NA	NA		NA	0	NA	0	NA	NA		NA	NA	NA		NA	0.748264	0.524713537722523	0	3.71260947468166	NA		NA	0.457574426670822	NA		NA
DM8C01G06020	14.9803	0.328015240153004	0	1	0.432091411509375	RSEM	1	1.37629530580478	RSEM	0.432091411509375	1	0	0	1.37629530580478	1	0	0	74.0775	0.115679506568764	0	0.602991710513352	1	0	0	1.57862714103326	1	0	0	34.1996	0.060781881427306	0	0.629218595381846	1	0	0	1.61056796139194	1	0	0
DM8C01G06030	68.6476	0.000109000205698063	1	1	1.10897037009119	RSEM	1	-0.551299600242753	RSEM	1.10897037009119	1	0	0	-0.551299600242753	1	0	0	245.673	1.92098937064542e-07	1	1.17665584437099	1	0	0	-0.464260787689983	1	0	0	91.178	0.000114899810183689	1	1.03268876884945	1	0	0	-0.493191845271335	1	0	0
DM8C01G06040	800.702	6.27409918192803e-05	1	1	0.948442775878614	RSEM	1	1.0864976973747	RSEM	0.948442775878614	1	0	0	1.0864976973747	1	0	0	2882.32	7.4500571086971e-05	1	0.888182614419791	1	0	0	1.04883589741538	1	0	0	1035.94	8.40945289164799e-06	1	0.905706052119189	1	0	0	1.11887449804462	1	0	0
DM8C01G06050	241.709	0.959861862939287	0	1	0.00418316342169633	RSEM	1	0.0740523955223212	RSEM	0.00418316342169633	1	0	0	0.0740523955223212	1	0	0	1271.98	0.882353832882458	0	-0.0925515781852548	1	0	0	-0.0220631999235521	1	0	0	454.608	0.83275934048861	0	-0.119958994104866	1	0	0	-0.014526214160262	1	0	0
DM8C01G06060	2.81151	0.128595145130821	0	0.83141808101767	-7.04441616271877	StringTie	0.519679710560309	-6.46204654886548	StringTie	-1.1446996474568	NA		NA	-4.66561598108219	NA		NA	6.78864	0.0136621963213333	0	-7.04441616271877	0.83141808101767	0	0	-6.46204654886548	0.519679710560309	0	0	3.94234	0.0798964371627071	0	-0.77272991577371	NA		NA	-4.99110984518124	NA		NA
DM8C01G06070	0.167332	0.928875463227878	0	NA	NA	NA	NA	NA	NA	1.44902276813738	NA		NA	0.39017962605625	NA		NA	0	NA	0	NA	NA		NA	NA	NA		NA	0.489274	0.645252633113671	0	-3.25462451417651	NA		NA	-2.63227707187956	NA		NA
DM8C01G06080	0	NA	0	NA	NA	NA	NA	NA	NA	NA	NA		NA	NA	NA		NA	0	NA	0	NA	NA		NA	NA	NA		NA	0	NA	0	NA	NA		NA	NA	NA		NA
DM8C01G06090	15.576	0.0141024189643058	0	1	-0.70521889535256	RSEM	0.0642482465270034	-2.67604198154639	StringTie	-0.70521889535256	1	0	0	-2.80855519631996	0.733196657412829	0	0	104.205	4.45412520600848e-05	1	-0.997595901453062	1	0	0	-2.67604198154639	0.0642482465270034	0	0	13.9359	0.000367969098848292	1	-0.228214817282396	1	0	0	-5.10487948495937	0.209592808258338	0	0
DM8C01G06100	0.334663	0.750096619242234	0	1	5.77381945839628	StringTie	1	5.11665437236132	StringTie	2.49612782066331	NA		NA	0.39016655007428	NA		NA	5.21022	0.405258809987218	0	5.77381945839628	1	0	0	5.11665437236132	1	0	0	27.8875	0.428491376513837	0	0.646760809802073	1	0	0	0.0166457398350567	1	0	0
DM8C01G06110	56.3081	0.648670927899562	0	1	0.400708665684061	RSEM	1	0.309535801377441	RSEM	0.400708665684061	1	0	0	0.309535801377441	1	0	0	251.319	0.958316833824985	0	0.0288141091953645	1	0	0	-0.0789785619296826	1	0	0	18.5443	0.862335829871315	0	0.411324153578631	1	0	0	0.30346761917208	1	0	0
DM8C01G06120	0	NA	0	NA	NA	NA	NA	NA	NA	NA	NA		NA	NA	NA		NA	0	NA	0	NA	NA		NA	NA	NA		NA	0.330867	0.753072820476492	0	2.50957169644926	NA		NA	0.457579724257597	NA		NA
DM8C01G06130	0	NA	0	NA	NA	NA	NA	NA	NA	NA	NA		NA	NA	NA		NA	0	NA	0	NA	NA		NA	NA	NA		NA	0	NA	0	NA	NA		NA	NA	NA		NA
DM8C01G06140	36.8855	0.930437028268497	0	1	0.0457783113352733	RSEM	1	0.196506742132071	RSEM	0.0457783113352733	1	0	0	0.196506742132071	1	0	0	210.882	0.872688753558822	0	0.140986557156193	1	0	0	0.217180735990545	1	0	0	41.7678	0.794079976362961	0	-0.354443794362102	1	0	0	-0.241195450307113	1	0	0
DM8C01G06150	7.254	0.274300987946408	0	1	-0.42602120677327	RSEM	1	-1.90541239934093	RSEM	-0.42602120677327	1	0	0	-1.90541239934093	1	0	0	90.485	0.0719274332483258	0	-0.101796817301253	1	0	0	-1.08968544709703	1	0	0	34.5673	0.20935144026151	0	-0.234891260653358	1	0	0	-1.01436920594763	1	0	0
DM8C01G06160	29.8533	3.61668496415608e-06	1	0.114289532520545	-3.11933565238391	RSEM	0.531472136256969	-2.39282801829548	RSEM	-3.11933565238391	0.114289532520545	0	0	-2.39282801829548	0.531472136256969	0	0	121.344	2.71442722892176e-05	1	-2.156742056377	0.829014537067306	0	0	-1.93268500857594	0.747803308923759	0	0	17.8836	0.0120838052119583	0	-2.01098433932915	1	0	0	-1.65809667533244	1	0	0
DM8C01G06170	0	NA	0	NA	NA	NA	NA	NA	NA	NA	NA		NA	NA	NA		NA	0	NA	0	NA	NA		NA	NA	NA		NA	0	NA	0	NA	NA		NA	NA	NA		NA
DM8C01G06180	27.0892	0.0258545808978232	0	1	-1.33684002507525	RSEM	0.839519418067394	-1.94172314599892	StringTie	-1.33684002507525	1	0	0	-2.39751798728265	1	0	0	152.218	0.00256322671588455	1	-1.18175835076732	1	0	0	-1.94172314599892	0.839519418067394	0	0	78.7872	0.550041281063023	0	-0.0996448096426833	1	0	0	-0.458286535437957	1	0	0
DM8C01G06190	0.534085	0.751212651602099	0	NA	NA	NA	NA	NA	NA	-2.64662096988636	NA		NA	-0.617913994122983	NA		NA	0	NA	0	NA	NA		NA	NA	NA		NA	1.35622	0.316844774460099	0	-4.19399618287234	NA		NA	-1.14925201329829	NA		NA
DM8C01G06200	38.1553	1.17736712367309e-05	1	1	-1.75083602053035	RSEM	0.205709073230551	-2.44154736200609	RSEM	-1.75083602053035	1	0	0	-2.44154736200609	0.205709073230551	0	0	224.91	6.13895389394377e-05	1	-1.26325145119937	1	0	0	-1.84193859396547	0.539662387198392	0	0	92.1515	0.0333117939067413	0	-0.854159017992019	1	0	0	-0.923818957260066	1	0	0
DM8C01G06210	10.6588	0.0786908120828606	0	1	-1.23492695013277	RSEM	1	-3.09011693013478	RSEM	-1.23492695013277	1	0	0	-3.09011693013478	1	0	0	68.8438	0.0836714145238696	0	-0.567698424124109	1	0	0	-2.02191642596936	1	0	0	49.8546	0.764917367213187	0	0.144912463580314	1	0	0	-0.49796334572712	1	0	0
DM8C01G06220	8265.23	0.12824209072211	0	1	-0.11421972739109	RSEM	1	0.235092869406609	RSEM	-0.11421972739109	1	0	0	0.235092869406609	1	0	0	30516.2	0.0606037834919416	0	-0.104832009362468	1	0	0	0.250558650873136	1	0	0	11047.6	0.063393106262758	0	-0.10203416433442	1	0	0	0.270319826462318	1	0	0
DM8C01G06230	0.334663	0.750096619242234	0	NA	NA	NA	NA	NA	NA	2.49612782066331	NA		NA	0.39016655007428	NA		NA	0.465175	0.661587601296852	0	3.01327121025175	NA		NA	0.403570505895498	NA		NA	2.78366	0.451947466180739	0	-0.0674033420400688	NA		NA	2.02751735297504	NA		NA
DM8C01G06240	262.895	0.124941911521191	0	1	-0.271516151513579	RSEM	1	-0.492803265439939	RSEM	-0.271516151513579	1	0	0	-0.492803265439939	1	0	0	1125.54	0.0100292488278577	0	-0.337513265547141	1	0	0	-0.580369963898429	1	0	0	471.639	0.0205676281471918	0	-0.287580599239104	1	0	0	-0.576484601356367	1	0	0
DM8C01G06250	0	NA	0	NA	NA	NA	NA	NA	NA	NA	NA		NA	NA	NA		NA	0	NA	0	NA	NA		NA	NA	NA		NA	0	NA	0	NA	NA		NA	NA	NA		NA
DM8C01G06260	191.325	0.0188708404200246	0	1	0.658238605930944	RSEM	1	0.00699998097140285	RSEM	0.658238605930944	1	0	0	0.00699998097140285	1	0	0	834.423	0.0026167532686359	1	0.6637963132437	1	0	0	0.10260997157277	1	0	0	348.553	0.00797351753867937	1	0.6507018310417	1	0	0	0.125757775976392	1	0	0
DM8C01G06270	2330.63	7.91089059320327e-05	1	1	0.430391776055499	RSEM	1	1.27410380628073	RSEM	0.430391776055499	1	0	0	1.27410380628073	1	0	0	12329.2	0.000153770560459099	1	0.378119667003999	1	0	0	1.26970792222902	1	0	0	4983.96	8.22407909136787e-05	1	0.349232812805567	1	0	0	1.21738224827317	1	0	0
DM8C01G06280	635.183	0.00147509719221093	1	1	0.254851953717659	RSEM	1	-0.496629950131062	RSEM	0.254851953717659	1	0	0	-0.496629950131062	1	0	0	2378.66	1.25986472167244e-05	1	0.288085759168445	1	0	0	-0.454958252932052	1	0	0	918.298	0.000895117089259862	1	0.252073227758905	1	0	0	-0.43583257265622	1	0	0
DM8C01G06290	38.8336	0.00351110297862641	1	1	0.764169998583133	RSEM	1	-1.0279322354747	RSEM	0.764169998583133	1	0	0	-1.0279322354747	1	0	0	150.119	0.000289528907687855	1	0.56791450419796	1	0	0	-0.973581142321774	1	0	0	59.7155	0.00383467761027088	1	0.42624301067677	1	0	0	-1.12332189172669	1	0	0
DM8C01G06300	0	NA	0	1	1.28472937952806	StringTie	1	-1.23269452750606	StringTie	NA	NA		NA	NA	NA		NA	19.5913	0.273841978619801	0	1.28472937952806	1	0	0	-1.23269452750606	1	0	0	11.516	0.0272475462560275	0	1.52831093733153	1	0	0	-1.3847139073965	1	0	0
DM8C01G06310	0.399964	0.662849773469109	0	NA	NA	NA	NA	NA	NA	-0.185465707054436	NA		NA	2.77932502083693	NA		NA	1.21054	0.439629947256174	0	-0.178804527504291	NA		NA	4.37991781743665	NA		NA	0.411152	0.654078735121102	0	-0.164764176623103	NA		NA	2.84832783000151	NA		NA
DM8C01G06320	0.500592	0.638417051638718	0	NA	NA	NA	NA	NA	NA	-3.27873492956111	NA		NA	-2.70309902053206	NA		NA	1.16313	0.469270100282235	0	-4.4973299496978	NA		NA	-3.91496471020455	NA		NA	2.91807	0.130173425908595	0	-3.29704463274553	NA		NA	-3.54207717059758	NA		NA
DM8C01G06330	0	NA	0	NA	NA	NA	NA	NA	NA	NA	NA		NA	NA	NA		NA	0	NA	0	NA	NA		NA	NA	NA		NA	1.01218	0.699398572638809	0	-0.954274362676153	NA		NA	-3.09002875048813	NA		NA
DM8C01G06340	0	NA	0	NA	NA	NA	NA	NA	NA	NA	NA		NA	NA	NA		NA	0	NA	0	NA	NA		NA	NA	NA		NA	0	NA	0	NA	NA		NA	NA	NA		NA
DM8C01G06350	0	NA	0	NA	NA	NA	NA	NA	NA	NA	NA		NA	NA	NA		NA	0	NA	0	NA	NA		NA	NA	NA		NA	0	NA	0	NA	NA		NA	NA	NA		NA
DM8C01G06360	128.118	0.00141078807441128	1	1	-0.558727799586655	RSEM	1	0.527653656560795	RSEM	-0.558727799586655	1	0	0	0.527653656560795	1	0	0	478.901	0.000153647337926256	1	-0.461925132581914	1	0	0	0.622049275606669	1	0	0	177.261	0.000464993462272167	1	-0.316016774389023	1	0	0	0.70064607032822	1	0	0
DM8C01G06370	28.12	0.698332291965902	0	1	-0.43598902335025	RSEM	1	0.00667705186687326	RSEM	-0.43598902335025	1	0	0	0.00667705186687326	1	0	0	238.994	0.249178460418272	0	-0.563518841189752	1	0	0	-0.326381622583273	1	0	0	104.875	0.113398528066224	0	-0.606552040363703	1	0	0	-0.656709384527441	1	0	0
DM8C01G06380	0.167332	0.928875463227878	0	NA	NA	NA	NA	NA	NA	1.44902276813738	NA		NA	0.39017962605625	NA		NA	0	NA	0	NA	NA		NA	NA	NA		NA	0.719819	0.65119783620984	0	3.17733797270328	NA		NA	1.87794094275044	NA		NA
DM8C01G06390	4052.81	0.0542815954893114	0	1	0.181143801107704	RSEM	1	0.561063279253962	RSEM	0.181143801107704	1	0	0	0.561063279253962	1	0	0	16072	0.0198995886749596	0	0.219856262951386	1	0	0	0.649491099520682	1	0	0	5884.67	0.0132562885282274	0	0.230708777423456	1	0	0	0.667836225257645	1	0	0
DM8C01G06400	164.854	3.88073650687703e-07	1	0.14825900431833	1.95792095218543	kallisto	1	0.487500016234093	RSEM	1.89318558095334	0.611262670315394	0	0	0.487500016234093	1	0	0	548.843	2.55839991365257e-08	1	1.9146089617274	0.294029324150217	0	0	0.473299825813711	1	0	0	206.778	6.59981165388909e-10	1	1.95792095218543	0.14825900431833	0	0	0.448726711286996	1	0	0
DM8C01G06410	1.37623	0.414232612531866	0	0.32312749919809	7.40508547242674	StringTie	1	0.40360599971325	StringTie	1.78169161306093	NA		NA	-2.01117723312699	NA		NA	9.87414	0.00171899925891633	1	7.40508547242674	0.32312749919809	0	0	0.40360599971325	1	0	0	4.9055	0.00688461848941797	1	3.90684734246102	NA		NA	-1.95999392776233	NA		NA
DM8C01G06420	2.22518	0.251201522569771	0	1	3.39949910290337	StringTie	1	1.24856025445361	StringTie	4.53687329945391	NA		NA	3.86713281803527	NA		NA	12.6909	0.254625694735818	0	3.39949910290337	1	0	0	1.24856025445361	1	0	0	0	NA	0	NA	NA		NA	NA	NA		NA
DM8C01G06430	3.75246	0.00544447790658122	1	0.00196016870449281	8.74408396570613	StringTie	1	0.403616816306368	StringTie	6.00590524155254	NA		NA	0.390204644290248	NA		NA	24.9554	2.59430968729134e-09	1	8.74408396570613	0.00196016870449281	1	1	0.403616816306368	1	0	0	8.23377	5.20008079338877e-06	1	7.16764228477987	0.0574138899363908	0	0	0.457624402248386	1	0	0
DM8C01G06440	1.12318	0.59226030543541	0	1	0.273950498337386	StringTie	1	-4.27656020848052	StringTie	0.286716748765365	NA		NA	-2.70998854053991	NA		NA	3.30491	0.410414637717754	0	0.273950498337386	1	0	0	-4.27656020848052	1	0	0	1.33232	0.811449997046926	0	1.24541453672983	NA		NA	-0.594210593903812	NA		NA
DM8C01G06450	0.631796	0.576951421433265	0	NA	NA	NA	NA	NA	NA	3.43915260400683	NA		NA	0.390160135645747	NA		NA	1.67985	0.416087881088007	0	4.85430355717816	NA		NA	0.403547515551108	NA		NA	0.350142	0.727196765569598	0	2.62946495310383	NA		NA	0.457578227061059	NA		NA
DM8C01G06460	0	NA	0	NA	NA	NA	NA	NA	NA	NA	NA		NA	NA	NA		NA	0	NA	0	NA	NA		NA	NA	NA		NA	0	NA	0	NA	NA		NA	NA	NA		NA
DM8C01G06470	0	NA	0	NA	NA	NA	NA	NA	NA	NA	NA		NA	NA	NA		NA	0	NA	0	NA	NA		NA	NA	NA		NA	0	NA	0	NA	NA		NA	NA	NA		NA
DM8C01G06480	0.151435	0.927628649957646	0	NA	NA	NA	NA	NA	NA	-1.60785086924955	NA		NA	-1.03221496022051	NA		NA	0.840174	0.542555628016476	0	3.84259797993367	NA		NA	0.403560149473418	NA		NA	1.80327	0.297938308472987	0	0.878796342156231	NA		NA	-3.00499707267035	NA		NA
DM8C01G06490	0.167332	0.928875463227878	0	1	0.576969296515761	kallisto	0.0540983426844066	-6.06818676192371	kallisto	1.44902276813738	NA		NA	0.39017962605625	NA		NA	1.58968	0.425987077266612	0	4.76998115566065	NA		NA	0.403548568547842	NA		NA	13.165	4.05439090451343e-05	1	0.576969296515761	1	0	0	-6.06818676192371	0.0540983426844066	0	0
DM8C01G06500	524.188	0.0682138451424485	0	1	-0.295250673956764	RSEM	1	-0.679647610319806	RSEM	-0.295250673956764	1	0	0	-0.679647610319806	1	0	0	2464.54	0.0437153130964959	0	-0.261379507453645	1	0	0	-0.696183595726358	1	0	0	1143.31	0.0113866812085554	0	-0.305198223259039	1	0	0	-0.769286508548427	1	0	0
DM8C01G06510	163.136	3.48818249065797e-08	1	1	0.714371975996508	RSEM	1	-0.941270880969482	RSEM	0.714371975996508	1	0	0	-0.941270880969482	1	0	0	764.471	7.44448949192784e-10	1	0.599358803462727	1	0	0	-0.636641664822854	1	0	0	217.816	5.98876642306757e-06	1	0.609139059513578	1	0	0	-0.785325174535744	1	0	0
DM8C01G06520	369.593	0.00098613379802822	1	1	0.447914134847492	RSEM	1	0.78447710687038	RSEM	0.447914134847492	1	0	0	0.78447710687038	1	0	0	2030.26	2.42900690339075e-06	1	0.469169282107865	1	0	0	0.75158980314617	1	0	0	217.963	0.00141061519960393	1	0.540952697693399	1	0	0	0.937673202617766	1	0	0
DM8C01G06530	0	NA	0	NA	NA	NA	NA	NA	NA	NA	NA		NA	NA	NA		NA	0	NA	0	NA	NA		NA	NA	NA		NA	0	NA	0	NA	NA		NA	NA	NA		NA
DM8C01G06540	0	NA	0	NA	NA	NA	NA	NA	NA	NA	NA		NA	NA	NA		NA	0	NA	0	NA	NA		NA	NA	NA		NA	0	NA	0	NA	NA		NA	NA	NA		NA
DM8C01G06550	0	NA	0	NA	NA	NA	NA	NA	NA	NA	NA		NA	NA	NA		NA	0	NA	0	NA	NA		NA	NA	NA		NA	0	NA	0	NA	NA		NA	NA	NA		NA
DM8C01G06560	0	NA	0	NA	NA	NA	NA	NA	NA	NA	NA		NA	NA	NA		NA	0	NA	0	NA	NA		NA	NA	NA		NA	0	NA	0	NA	NA		NA	NA	NA		NA
DM8C01G06570	0	NA	0	NA	NA	NA	NA	NA	NA	NA	NA		NA	NA	NA		NA	0	NA	0	NA	NA		NA	NA	NA		NA	0.205576	0.826271981852817	0	-0.164752130274284	NA		NA	1.88367425800625	NA		NA
DM8C01G06580	2.92559	0.101802003583427	0	1	0.0607560350261218	StringTie	0.00163240287410166	-7.6356763997497	StringTie	1.45354520885116	NA		NA	-3.3608610331079	NA		NA	31.2858	1.49771299056561e-07	1	0.0607560350261218	1	0	0	-7.6356763997497	0.00163240287410166	1	-1	9.31898	0.00717979024721717	1	0.120550616771992	1	0	0	-4.38194406960652	0.614515095715948	0	0
DM8C01G06590	9.77203	0.000806858074438642	1	1	2.65569812036265	RSEM	1	-1.62267758066266	RSEM	2.65569812036265	1	0	0	-1.62267758066266	1	0	0	43.9071	0.0101775800820453	0	2.16264042506555	1	0	0	-1.42046079530018	1	0	0	18.3249	0.000228640966938061	1	2.25772984971626	1	0	0	-1.47518976646173	1	0	0
DM8C01G06600	51.6881	0.0434584958191841	0	1	0.758712035553163	RSEM	1	-0.299798414905022	RSEM	0.758712035553163	1	0	0	-0.299798414905022	1	0	0	183.059	0.00526269252453307	1	0.955625395169977	1	0	0	-0.102381080131768	1	0	0	66.6205	0.0239308539718099	0	0.942949799142059	1	0	0	-0.0243521434610294	1	0	0
DM8C01G06610	22.1522	0.438466294086922	0	1	0.589072103704973	RSEM	1	-0.433913627944352	RSEM	0.589072103704973	1	0	0	-0.433913627944352	1	0	0	109.7	0.601162897103836	0	0.493326116503683	1	0	0	-0.281331600667659	1	0	0	39.5324	0.385699565617381	0	0.562212267383674	1	0	0	-0.381758435242786	1	0	0
DM8C01G06620	0	NA	0	NA	NA	NA	NA	NA	NA	NA	NA		NA	NA	NA		NA	0	NA	0	NA	NA		NA	NA	NA		NA	0	NA	0	NA	NA		NA	NA	NA		NA
DM8C01G06630	0	NA	0	NA	NA	NA	NA	NA	NA	NA	NA		NA	NA	NA		NA	0	NA	0	NA	NA		NA	NA	NA		NA	0.353505	0.855352162998988	0	-1.60235710905053	NA		NA	0.431897929919058	NA		NA
DM8C01G06640	0	NA	0	NA	NA	NA	NA	NA	NA	NA	NA		NA	NA	NA		NA	0	NA	0	NA	NA		NA	NA	NA		NA	0	NA	0	NA	NA		NA	NA	NA		NA
DM8C01G06650	0.934281	0.5176342235164	0	1	5.85847872907581	StringTie	1	0.403534975666587	StringTie	4.00525129523601	NA		NA	0.390147704523595	NA		NA	3.37252	0.318024033617737	0	5.85847872907581	1	0	0	0.403534975666587	1	0	0	4.42579	0.933127213509563	0	-0.297856695342636	NA		NA	-0.796523105817879	NA		NA
DM8C01G06660	124.634	0.123526334585926	0	1	-0.105500508551041	RSEM	1	0.530040276876757	RSEM	-0.105500508551041	1	0	0	0.530040276876757	1	0	0	2026.47	0.000197325920661104	1	-0.00454047125431345	1	0	0	0.588035579623198	1	0	0	916.514	0.00225649288313226	1	-0.0287379535908122	1	0	0	0.522279805486928	1	0	0
DM8C01G06670	138.143	0.126822852857256	0	1	-0.592029961579525	RSEM	1	-0.0776151266275518	RSEM	-0.592029961579525	1	0	0	-0.0776151266275518	1	0	0	515.035	0.104088951087231	0	-0.460990212999863	1	0	0	-0.0234430096576225	1	0	0	186.139	0.213665098839091	0	-0.410252651746868	1	0	0	0.0278813095809048	1	0	0
DM8C01G06680	266.469	0.0780765176834327	0	1	0.445744698398689	RSEM	1	0.478228729164941	RSEM	0.445744698398689	1	0	0	0.478228729164941	1	0	0	1758.43	0.145323515609551	0	0.323351793348912	1	0	0	0.281481700104237	1	0	0	641.435	0.250825084720659	0	0.30201367180217	1	0	0	0.268581483700719	1	0	0
DM8C01G06690	636.255	0.00330611364364588	1	1	-0.789133022047983	RSEM	1	-0.548875244825338	RSEM	-0.789133022047983	1	0	0	-0.548875244825338	1	0	0	3047.02	8.15453361143761e-05	1	-0.806317275472685	1	0	0	-0.450440155398717	1	0	0	1228.65	9.40007949918498e-05	1	-0.828868752919819	1	0	0	-0.409669189035488	1	0	0
DM8C01G06700	0	NA	0	NA	NA	NA	NA	NA	NA	NA	NA		NA	NA	NA		NA	0	NA	0	NA	NA		NA	NA	NA		NA	0	NA	0	NA	NA		NA	NA	NA		NA
DM8C01G06710	0	NA	0	NA	NA	NA	NA	NA	NA	NA	NA		NA	NA	NA		NA	0	NA	0	NA	NA		NA	NA	NA		NA	0	NA	0	NA	NA		NA	NA	NA		NA
DM8C01G06720	315.984	0.12368634226234	0	1	-0.00535826112118116	RSEM	1	-0.491285198600687	RSEM	-0.00535826112118116	1	0	0	-0.491285198600687	1	0	0	1156.84	0.0668225884237851	0	0.0503183184218658	1	0	0	-0.56315594651965	1	0	0	397.468	0.339931842018436	0	0.00100146154718926	1	0	0	-0.310461333946918	1	0	0
DM8C01G06730	0	NA	0	NA	NA	NA	NA	NA	NA	NA	NA		NA	NA	NA		NA	0	NA	0	NA	NA		NA	NA	NA		NA	0	NA	0	NA	NA		NA	NA	NA		NA
DM8C01G06740	0	NA	0	NA	NA	NA	NA	NA	NA	NA	NA		NA	NA	NA		NA	0	NA	0	NA	NA		NA	NA	NA		NA	0	NA	0	NA	NA		NA	NA	NA		NA
DM8C01G06750	0	NA	0	NA	NA	NA	NA	NA	NA	NA	NA		NA	NA	NA		NA	0	NA	0	NA	NA		NA	NA	NA		NA	0	NA	0	NA	NA		NA	NA	NA		NA
DM8C01G06760	2.86056	0.174346036802607	0	1	-6.96615783288867	StringTie	0.78822450886844	-6.38378888195319	StringTie	-5.58980751837129	NA		NA	-2.69457782855547	NA		NA	6.43383	0.0396046640489877	0	-6.96615783288867	1	0	0	-6.38378888195319	0.78822450886844	0	0	3.31687	0.775000034899504	0	1.13272741192037	NA		NA	0.0478883974869223	NA		NA
DM8C01G06770	8.81436	0.973027371150277	0	1	-0.136841572258744	RSEM	1	-0.237827790904445	RSEM	-0.136841572258744	1	0	0	-0.237827790904445	1	0	0	32.3272	0.893872909387395	0	-0.193694399111112	1	0	0	-0.361872087528095	1	0	0	0.46308	0.86535137111195	0	-0.921349041443488	NA		NA	-1.9262653213804	NA		NA
DM8C01G06780	2.87981	0.950883195643206	0	1	0.258655674125902	StringTie	1	0.388754872514455	StringTie	-0.595170495450512	NA		NA	-0.639116689693369	NA		NA	58.7935	0.967091260988002	0	0.258655674125902	1	0	0	0.388754872514455	1	0	0	0.991262	0.917706642462966	0	-0.850159156718995	NA		NA	-1.28846944107481	NA		NA
DM8C01G06790	0	NA	0	NA	NA	NA	NA	NA	NA	NA	NA		NA	NA	NA		NA	0	NA	0	NA	NA		NA	NA	NA		NA	0	NA	0	NA	NA		NA	NA	NA		NA
DM8C01G06800	14.9234	0.831615457185836	0	1	-0.555804674725975	RSEM	1	-0.0824009590573462	RSEM	-0.555804674725975	1	0	0	-0.0824009590573462	1	0	0	177.232	0.852408432243395	0	-0.277402955106487	1	0	0	-0.0391842096496436	1	0	0	24.5553	0.297548124062266	0	-0.148913949995706	1	0	0	0.975754404802671	1	0	0
DM8C01G06810	1.52395	0.783505985593569	0	1	-0.423171455035	StringTie	1	-0.708668321254117	StringTie	-2.34704713273236	NA		NA	-0.482304594199268	NA		NA	75.7508	0.467544231590716	0	-0.423171455035	1	0	0	-0.708668321254117	1	0	0	23.7558	0.306146939439735	0	-0.0436316958900017	1	0	0	-0.990610177757279	1	0	0
DM8C01G06820	82.9721	0.853700718428905	0	1	-0.105893997838724	RSEM	1	0.118978836352593	RSEM	-0.105893997838724	1	0	0	0.118978836352593	1	0	0	458.077	0.520798821022562	0	-0.204322444412498	1	0	0	0.0271827022235876	1	0	0	82.6958	0.515236359904382	0	0.214291805185864	1	0	0	0.442969561972069	1	0	0
DM8C01G06830	0	NA	0	NA	NA	NA	NA	NA	NA	NA	NA		NA	NA	NA		NA	0	NA	0	NA	NA		NA	NA	NA		NA	0	NA	0	NA	NA		NA	NA	NA		NA
DM8C01G06840	9.47211	0.890586230303233	0	1	-0.142405591553349	RSEM	1	-0.471748401368301	RSEM	-0.142405591553349	1	0	0	-0.471748401368301	1	0	0	41.3815	0.710271426256131	0	0.15954705632404	1	0	0	-0.391192807340139	1	0	0	2.87933	0.212090014849587	0	-3.91518072523745	NA		NA	-2.18096615937813	NA		NA
DM8C01G06850	1.65394	0.960222223230497	0	1	0.452082250815065	StringTie	1	0.581709831149657	StringTie	-0.236410059037686	NA		NA	-0.673226352714435	NA		NA	5.58463	0.963948690468417	0	0.452082250815065	1	0	0	0.581709831149657	1	0	0	0	NA	0	NA	NA		NA	NA	NA		NA
DM8C01G06860	0	NA	0	NA	NA	NA	NA	NA	NA	NA	NA		NA	NA	NA		NA	0	NA	0	NA	NA		NA	NA	NA		NA	0	NA	0	NA	NA		NA	NA	NA		NA
DM8C01G06870	0	NA	0	NA	NA	NA	NA	NA	NA	NA	NA		NA	NA	NA		NA	0	NA	0	NA	NA		NA	NA	NA		NA	1.81388	0.690941718260333	0	-2.23785656251224	NA		NA	-1.44206244795036	NA		NA
DM8C01G06880	1.23398	0.496628058450799	0	1	-0.980515386409533	StringTie	1	-2.39297289087405	StringTie	-2.78464806390423	NA		NA	-3.80347872666835	NA		NA	3.62945	0.602618462463583	0	-0.980515386409533	1	0	0	-2.39297289087405	1	0	0	57.1979	0.00843590252295862	1	-0.345537698012661	1	0	0	-1.79713713804927	1	0	0
DM8C01G06890	0	NA	0	NA	NA	NA	NA	NA	NA	NA	NA		NA	NA	NA		NA	0	NA	0	NA	NA		NA	NA	NA		NA	0	NA	0	NA	NA		NA	NA	NA		NA
DM8C01G06900	0	NA	0	NA	NA	NA	NA	NA	NA	NA	NA		NA	NA	NA		NA	0	NA	0	NA	NA		NA	NA	NA		NA	0	NA	0	NA	NA		NA	NA	NA		NA
DM8C01G06910	1.14694	0.447053478849862	0	1	-3.87902187422013	StringTie	1	1.86690983551727	StringTie	-2.61670049240274	NA		NA	1.39907180721712	NA		NA	3.51469	0.255588870168574	0	-3.87902187422013	1	0	0	1.86690983551727	1	0	0	1.16402	0.456023081826567	0	-2.59440139855868	NA		NA	1.47045565014947	NA		NA
DM8C01G06920	0	NA	0	NA	NA	NA	NA	NA	NA	NA	NA		NA	NA	NA		NA	0	NA	0	NA	NA		NA	NA	NA		NA	0	NA	0	NA	NA		NA	NA	NA		NA
DM8C01G06930	197.577	0.778621899324118	0	1	0.0794740965025778	RSEM	1	0.221966643578376	RSEM	0.0794740965025778	1	0	0	0.221966643578376	1	0	0	1273.36	0.433662507404002	0	0.0327842187066395	1	0	0	0.345580905906223	1	0	0	547.004	0.531578647627366	0	-0.0716477431500669	1	0	0	0.242195241728558	1	0	0
DM8C01G06940	456.811	7.73065529048813e-13	1	1	0.145446497728201	RSEM	0.14442056008446	-1.67859653286158	RSEM	0.145446497728201	1	0	0	-1.67859653286158	0.14442056008446	0	0	2038.34	1.87109627151761e-14	1	0.179438420657162	1	0	0	-1.56977393855164	0.158128371574172	0	0	715.877	1.3976455270181e-13	1	0.19375712325486	1	0	0	-1.59922099107226	0.195577433737433	0	0
DM8C01G06950	0	NA	0	1	0.218127084452768	StringTie	1	0.378298405193299	StringTie	NA	NA		NA	NA	NA		NA	51.1455	0.873965434991991	0	0.218127084452768	1	0	0	0.378298405193299	1	0	0	0	NA	0	NA	NA		NA	NA	NA		NA
DM8C01G06960	0.167332	0.928875463227878	0	NA	NA	NA	NA	NA	NA	1.44902276813738	NA		NA	0.39017962605625	NA		NA	0	NA	0	NA	NA		NA	NA	NA		NA	0.7607	0.737690022188351	0	-1.92153745432115	NA		NA	-2.92292503796952	NA		NA
DM8C01G06970	4.51453	0.0330785657959963	0	1	1.03449151854068	StringTie	0.659162463073075	-5.1182088267889	StringTie	3.13186263588607	NA		NA	-2.51297125775655	NA		NA	8.22693	0.0379945732926742	0	1.03449151854068	1	0	0	-5.1182088267889	0.659162463073075	0	0	2.46284	0.217692819085272	0	0.356107980759978	NA		NA	-3.77083352148567	NA		NA
DM8C01G06980	0	NA	0	NA	NA	NA	NA	NA	NA	NA	NA		NA	NA	NA		NA	0	NA	0	NA	NA		NA	NA	NA		NA	0	NA	0	NA	NA		NA	NA	NA		NA
DM8C01G06990	0.515924	0.776248209624087	0	NA	NA	NA	NA	NA	NA	1.18877976059726	NA		NA	2.77529648657138	NA		NA	1.55942	0.627046284213977	0	2.60270177410359	NA		NA	4.3798830826321	NA		NA	0.411152	0.654078735121102	0	-0.164764176623103	NA		NA	2.84832783000151	NA		NA
DM8C01G07000	0	NA	0	NA	NA	NA	NA	NA	NA	NA	NA		NA	NA	NA		NA	0	NA	0	NA	NA		NA	NA	NA		NA	0.411152	0.654078735121102	0	-0.164764176623103	NA		NA	2.84832783000151	NA		NA
DM8C01G07010	0	NA	0	NA	NA	NA	NA	NA	NA	NA	NA		NA	NA	NA		NA	1.08573	0.459199739306241	0	-0.178802520516684	NA		NA	4.21920125577692	NA		NA	0	NA	0	NA	NA		NA	NA	NA		NA
DM8C01G07020	0	NA	0	NA	NA	NA	NA	NA	NA	NA	NA		NA	NA	NA		NA	0.168035	0.928011816512758	0	1.46034322497119	NA		NA	0.403589898465789	NA		NA	0.165433	0.931630915595535	0	1.46377664904006	NA		NA	0.457592783880555	NA		NA
DM8C01G07030	0	NA	0	NA	NA	NA	NA	NA	NA	NA	NA		NA	NA	NA		NA	0	NA	0	NA	NA		NA	NA	NA		NA	0	NA	0	NA	NA		NA	NA	NA		NA
DM8C01G07040	0.23357	0.823317997623682	0	NA	NA	NA	NA	NA	NA	2.02488527134644	NA		NA	0.390172434831559	NA		NA	0.93035	0.518374915790097	0	4.00607385469524	NA		NA	0.403558108028212	NA		NA	2.33762	0.370328424068456	0	-3.57958406804435	NA		NA	-1.36576545648313	NA		NA
DM8C01G07050	3.71652	0.622182273228697	0	1	1.1025192567569	StringTie	1	-1.00762227673267	StringTie	1.01638320596059	NA		NA	-0.724063813302291	NA		NA	16.7563	0.104521655731059	0	1.1025192567569	1	0	0	-1.00762227673267	1	0	0	7.57365	0.306966230605461	0	0.875319555230617	1	0	0	-0.82775375148607	1	0	0
DM8C01G07060	41.3954	0.00180533248800423	1	1	-1.48909283504426	RSEM	1	-1.52955607231504	RSEM	-1.48909283504426	1	0	0	-1.52955607231504	1	0	0	164.942	0.000120713338916355	1	-1.44281952915535	1	0	0	-1.5742570481338	1	0	0	66.6176	0.000428893304966811	1	-1.47957545711403	1	0	0	-1.53569414113276	1	0	0
DM8C01G07070	0.685478	0.641036643501661	0	1	-2.32039597589665	StringTie	1	-5.01539361660951	StringTie	-3.23922787661314	NA		NA	-1.24150563005232	NA		NA	2.99653	0.526396714534829	0	-2.32039597589665	1	0	0	-5.01539361660951	1	0	0	3.53834	0.10853941764504	0	-4.23377531065729	NA		NA	-2.07733177327707	NA		NA
DM8C01G07080	0	NA	0	NA	NA	NA	NA	NA	NA	NA	NA		NA	NA	NA		NA	0	NA	0	NA	NA		NA	NA	NA		NA	0	NA	0	NA	NA		NA	NA	NA		NA
DM8C01G07090	1.01853	0.642654447371168	0	1	1.44674755177118	StringTie	1	-0.71564286871617	StringTie	3.34131086753311	NA		NA	2.8798929832526	NA		NA	5.61152	0.413002868251693	0	1.44674755177118	1	0	0	-0.71564286871617	1	0	0	46.1136	0.00291703942295198	1	2.13436952766343	1	0	0	0.355471008007114	1	0	0
DM8C01G07100	0	NA	0	NA	NA	NA	NA	NA	NA	NA	NA		NA	NA	NA		NA	0	NA	0	NA	NA		NA	NA	NA		NA	0	NA	0	NA	NA		NA	NA	NA		NA
DM8C01G07110	42.3567	0.846850484855424	0	1	-0.150840207989504	RSEM	1	0.146606078269416	RSEM	-0.150840207989504	1	0	0	0.146606078269416	1	0	0	319.403	0.833446267759372	0	-0.139519390359613	1	0	0	-0.0240617597531476	1	0	0	52.351	0.577031136867402	0	-0.0089440155210624	1	0	0	0.403178998412051	1	0	0
DM8C01G07120	140.342	0.0353167664354718	0	1	1.16294123924199	RSEM	0.00010874406200024	23.8327293200977	kallisto	1.16294123924199	1	0	0	1.56388775082934	1	0	0	2746.38	2.18459476358058e-08	1	0.751208426618411	1	0	0	1.43934916506139	0.62012552108065	0	0	127.533	0.0931075717010239	0	-5.89976281054872	1	0	0	23.8327293200977	0.00010874406200024	1	1
DM8C01G07130	9.52074	0.51162678073772	0	1	0.702900450504561	RSEM	1	-0.463411269448517	RSEM	0.702900450504561	1	0	0	-0.463411269448517	1	0	0	50.0196	0.418286318487199	0	0.232040842745479	1	0	0	-0.756030327221788	1	0	0	4.29587	0.135575698133453	0	1.21943524149328	NA		NA	-2.52979358381634	NA		NA
DM8C01G07140	0	NA	0	NA	NA	NA	NA	NA	NA	NA	NA		NA	NA	NA		NA	0	NA	0	NA	NA		NA	NA	NA		NA	0	NA	0	NA	NA		NA	NA	NA		NA
DM8C01G07150	299.899	0.000366528353429753	1	1	-0.767252159647083	RSEM	1	0.0611097282400911	RSEM	-0.767252159647083	1	0	0	0.0611097282400911	1	0	0	1020.1	2.01388208204694e-05	1	-0.78433369719878	1	0	0	0.00209330558000855	1	0	0	358.928	0.00298911587634321	1	-0.639600115664425	1	0	0	0.0460674187314073	1	0	0
DM8C01G07160	241.111	0.602770847589493	0	1	-0.0989725690382698	RSEM	1	0.148607201627908	RSEM	-0.0989725690382698	1	0	0	0.148607201627908	1	0	0	968.38	0.243063585528401	0	-0.0661466338118066	1	0	0	0.240410535241357	1	0	0	378.742	0.487112706533052	0	-0.0249181188796789	1	0	0	0.213216275653784	1	0	0
DM8C01G07170	207.064	0.0892778421762913	0	1	0.601544269264859	RSEM	1	0.617223098542507	RSEM	0.601544269264859	1	0	0	0.617223098542507	1	0	0	805.355	0.113367789516802	0	0.648626842470871	1	0	0	0.574326859561118	1	0	0	301.785	0.120859186491472	0	0.631588051828533	1	0	0	0.570524831666119	1	0	0
DM8C01G07180	90.5243	0.782898529415072	0	1	-0.0252050408648525	RSEM	1	-0.327881759083197	RSEM	-0.0252050408648525	1	0	0	-0.327881759083197	1	0	0	602.014	0.880173230990532	0	0.176713639066128	1	0	0	0.0905878838827498	1	0	0	260.658	0.925452809553578	0	0.126411801621669	1	0	0	0.0272435635183313	1	0	0
DM8C01G07190	1045.8	0.0847896160098639	0	1	-0.191229581370679	RSEM	1	0.193662589159356	RSEM	-0.191229581370679	1	0	0	0.193662589159356	1	0	0	3971.4	0.0269111739900954	0	-0.19189264991397	1	0	0	0.181053162458306	1	0	0	1468.33	0.0229438201087152	0	-0.262241397439311	1	0	0	0.269016298617566	1	0	0
DM8C01G07200	650.763	0.988479742597417	0	1	0.0425593176850651	RSEM	1	0.0198242467628181	RSEM	0.0425593176850651	1	0	0	0.0198242467628181	1	0	0	3020.46	0.86028923846851	0	0.118284010795691	1	0	0	0.144933894500478	1	0	0	1405.34	0.79271353072065	0	0.164565769735014	1	0	0	0.146901027472056	1	0	0
DM8C01G07210	111.139	5.58258841113424e-09	1	1	1.43159768645557	RSEM	1	-0.836558999922552	RSEM	1.43159768645557	1	0	0	-0.836558999922552	1	0	0	399.637	3.89966444298803e-12	1	1.39959168771204	1	0	0	-0.947659498339533	1	0	0	139.645	6.10881356298425e-08	1	1.56377385337051	1	0	0	-0.52391107533964	1	0	0
DM8C01G07220	692.408	0.55351133915936	0	1	-0.230250870418114	RSEM	1	-0.213727906571484	RSEM	-0.230250870418114	1	0	0	-0.213727906571484	1	0	0	2448.94	0.455736297096265	0	-0.245894146933353	1	0	0	-0.210123711509348	1	0	0	924.833	0.514012180103364	0	-0.233854237115257	1	0	0	-0.175862805300653	1	0	0
DM8C01G07230	0	NA	0	NA	NA	NA	NA	NA	NA	NA	NA		NA	NA	NA		NA	0	NA	0	NA	NA		NA	NA	NA		NA	0	NA	0	NA	NA		NA	NA	NA		NA
DM8C01G07240	620.06	0.340708574541517	0	1	-0.154774196826163	RSEM	1	0.151002525184164	RSEM	-0.154774196826163	1	0	0	0.151002525184164	1	0	0	2104.54	0.348606956928027	0	-0.15922232095559	1	0	0	0.111090787761313	1	0	0	710.893	0.257131308270236	0	-0.137245221410603	1	0	0	0.190244143955481	1	0	0
DM8C01G07250	2.83392	0.260024021680188	0	1	-1.37982034411183	StringTie	1	-1.22553880349492	StringTie	-2.17204150701013	NA		NA	-3.40715722698035	NA		NA	11.9232	0.659510957207238	0	-1.37982034411183	1	0	0	-1.22553880349492	1	0	0	4.91201	0.583579758932957	0	-1.57364788379397	NA		NA	-1.09955246130121	NA		NA
DM8C01G07260	5.16826	0.213873356905202	0	1	0.775746022385677	StringTie	1	-0.993369672619116	StringTie	2.03440426717583	NA		NA	0.339030295331182	NA		NA	35.9998	0.146823513596827	0	0.775746022385677	1	0	0	-0.993369672619116	1	0	0	18.5672	0.159657486979127	0	0.695727138641966	1	0	0	-1.03399124831791	1	0	0
DM8C01G07270	177.536	2.91936166785366e-08	1	1	0.15649570262764	RSEM	0.0540317727162974	-1.71520383505656	StringTie	0.15649570262764	1	0	0	-1.76105812253694	0.358539478522613	0	0	1053.21	1.50324747149473e-14	1	0.172246621194862	1	0	0	-1.71520383505656	0.0540317727162974	0	0	518.585	1.633777402452e-16	1	0.259313808402864	1	0	0	-1.57251709032229	0.155584125264883	0	0
DM8C01G07280	244.186	0.257908120794973	0	1	-0.223257722679933	RSEM	1	-0.549318152737295	RSEM	-0.223257722679933	1	0	0	-0.549318152737295	1	0	0	2340.26	0.0261043298211995	0	-0.259958168915662	1	0	0	-0.567039558220119	1	0	0	290.828	0.169014633784643	0	-0.0544076340479261	1	0	0	-0.419736341007732	1	0	0
DM8C01G07290	33.11	0.0328195773940502	0	1	0.0372308480793698	RSEM	0.058100020855778	-1.72681922719085	kallisto	0.0372308480793698	1	0	0	-1.50113357344512	1	0	0	877.692	3.99882984669074e-12	1	0.221115627412501	1	0	0	-1.50741164199108	0.396509194415632	0	0	328.597	1.84017111875508e-17	1	0.373246836357381	1	0	0	-1.72681922719085	0.058100020855778	0	0
DM8C01G07300	0	NA	0	NA	NA	NA	NA	NA	NA	NA	NA		NA	NA	NA		NA	0	NA	0	NA	NA		NA	NA	NA		NA	0	NA	0	NA	NA		NA	NA	NA		NA
DM8C01G07310	0	NA	0	NA	NA	NA	NA	NA	NA	NA	NA		NA	NA	NA		NA	0	NA	0	NA	NA		NA	NA	NA		NA	0	NA	0	NA	NA		NA	NA	NA		NA
DM8C01G07320	520.174	5.16730511078606e-09	1	1	0.217804845336179	RSEM	1	-1.31490840399772	RSEM	0.217804845336179	1	0	0	-1.31490840399772	1	0	0	2165.78	6.92071166560506e-07	1	0.291594120754654	1	0	0	-1.24037503061496	1	0	0	1298.42	3.9942803665104e-05	1	0.197600342118283	1	0	0	-1.10180395122228	1	0	0
DM8C01G07330	0	NA	0	NA	NA	NA	NA	NA	NA	NA	NA		NA	NA	NA		NA	0	NA	0	NA	NA		NA	NA	NA		NA	0	NA	0	NA	NA		NA	NA	NA		NA
DM8C01G07340	356.291	0.000178114780086121	1	1	0.122454891264843	RSEM	1	-0.763282348517527	RSEM	0.122454891264843	1	0	0	-0.763282348517527	1	0	0	3132.99	0.00146046047156248	1	0.0340300068036983	1	0	0	-0.617536859847775	1	0	0	1945.5	0.00819460880895503	1	-0.109809775687724	1	0	0	-0.601110654387183	1	0	0
DM8C01G07350	0	NA	0	NA	NA	NA	NA	NA	NA	NA	NA		NA	NA	NA		NA	0	NA	0	NA	NA		NA	NA	NA		NA	0	NA	0	NA	NA		NA	NA	NA		NA
DM8C01G07360	20.9742	0.0785107230671805	0	1	1.47578692398006	RSEM	1	1.28731092958839	RSEM	1.47578692398006	1	0	0	1.28731092958839	1	0	0	90.1057	0.00129878726751558	1	1.76000920041429	1	0	0	1.51700630136306	1	0	0	35.9558	0.00217605089208734	1	1.87291898651112	1	0	0	1.70013570029874	1	0	0
DM8C01G07370	0	NA	0	NA	NA	NA	NA	NA	NA	NA	NA		NA	NA	NA		NA	0	NA	0	NA	NA		NA	NA	NA		NA	0	NA	0	NA	NA		NA	NA	NA		NA
DM8C01G07380	145.017	0.717152946399536	0	1	-0.0538570169123894	RSEM	1	-0.228413096352403	RSEM	-0.0538570169123894	1	0	0	-0.228413096352403	1	0	0	941.506	0.944282073178531	0	-0.0269458029094465	1	0	0	0.0417814599874546	1	0	0	377.544	0.986451556569871	0	-0.0332667972743812	1	0	0	-0.00444744232710517	1	0	0
DM8C01G07390	0	NA	0	NA	NA	NA	NA	NA	NA	NA	NA		NA	NA	NA		NA	0	NA	0	NA	NA		NA	NA	NA		NA	0	NA	0	NA	NA		NA	NA	NA		NA
DM8C01G07400	0.151435	0.927628649957646	0	NA	NA	NA	NA	NA	NA	-1.60785086924955	NA		NA	-1.03221496022051	NA		NA	1.40393	0.676842527831429	0	0.408395096018125	NA		NA	-2.97262296974933	NA		NA	0.545218	0.790554337832791	0	1.34062650600299	NA		NA	-0.984760132719556	NA		NA
DM8C01G07410	2.00699	0.307366375534773	0	1	1.35933517310004	StringTie	1	1.35066028073287	StringTie	3.71012561463222	NA		NA	4.41583732035687	NA		NA	30.4741	0.621090046874543	0	1.35933517310004	1	0	0	1.35066028073287	1	0	0	54.5764	0.0322812503193905	0	0.797196494459725	1	0	0	-0.520425429547699	1	0	0
DM8C01G07420	0	NA	0	NA	NA	NA	NA	NA	NA	NA	NA		NA	NA	NA		NA	0.504105	0.652290305496972	0	3.1001037103465	NA		NA	0.403569421553289	NA		NA	0.4963	0.656073000773414	0	3.10090278842348	NA		NA	0.457572339865097	NA		NA
DM8C01G07430	0.151435	0.927628649957646	0	NA	NA	NA	NA	NA	NA	-1.60785086924955	NA		NA	-1.03221496022051	NA		NA	0	NA	0	NA	NA		NA	NA	NA		NA	0.148756	0.93360249274553	0	-1.58817538085006	NA		NA	-0.965827938553118	NA		NA
DM8C01G07440	0.617969	0.785670675214943	0	NA	NA	NA	NA	NA	NA	1.58552272228362	NA		NA	-1.03405259787443	NA		NA	1.72136	0.449589858906486	0	1.2960295854556	NA		NA	-2.70372513807541	NA		NA	3.44517	0.27615932221813	0	0.381566964924651	NA		NA	-2.73251793603911	NA		NA
DM8C01G07450	12.8762	0.828031040705684	0	1	-0.386629966973343	RSEM	1	0.176542071176392	RSEM	-0.386629966973343	1	0	0	0.176542071176392	1	0	0	46.4083	0.92315661153306	0	-0.250257583646398	1	0	0	0.0191647840558736	1	0	0	180.945	0.0464676553351345	0	-0.829558046325142	1	0	0	-0.57230823255979	1	0	0
DM8C01G07460	0	NA	0	NA	NA	NA	NA	NA	NA	NA	NA		NA	NA	NA		NA	0	NA	0	NA	NA		NA	NA	NA		NA	0	NA	0	NA	NA		NA	NA	NA		NA
DM8C01G07470	0.637393	0.829055125099384	0	1	0.161519098896659	StringTie	1	0.198102047365275	StringTie	0.103736272391698	NA		NA	-1.99549114619892	NA		NA	3.45428	0.997452486454984	0	0.161519098896659	1	0	0	0.198102047365275	1	0	0	1.61886	0.669433785562965	0	-0.133327538172802	NA		NA	1.74176904153902	NA		NA
DM8C01G07480	140.844	0.00240008668943179	1	1	-0.849377415726006	RSEM	1	-0.817942781054961	RSEM	-0.849377415726006	1	0	0	-0.817942781054961	1	0	0	510.546	5.0377214725115e-05	1	-0.884310629274264	1	0	0	-0.890697587896392	1	0	0	181.803	0.00119408728445177	1	-0.865676617390615	1	0	0	-0.885195243561543	1	0	0
DM8C01G07490	606.705	1.32157748281358e-07	1	1	0.473197796354061	RSEM	1	1.12997899924852	RSEM	0.473197796354061	1	0	0	1.12997899924852	1	0	0	4565.88	9.02186292704288e-14	1	0.35379885993521	1	0	0	0.996590649116929	1	0	0	1839.15	1.80525265654094e-10	1	0.350935151843019	1	0	0	1.00590912364963	1	0	0
DM8C01G07500	9.57823	0.796261527705716	0	1	-0.553108485587104	RSEM	1	-0.590681682369826	RSEM	-0.553108485587104	1	0	0	-0.590681682369826	1	0	0	38.0976	0.799952617546162	0	-0.393092627611151	1	0	0	-0.469426155216098	1	0	0	13.8847	0.676562198788261	0	-0.488746170171489	1	0	0	-0.736933665148982	1	0	0
DM8C01G07510	0.88435	0.935007338548768	0	NA	NA	NA	NA	NA	NA	1.05506235463562	NA		NA	1.34129288642421	NA		NA	0	NA	0	NA	NA		NA	NA	NA		NA	1.05511	0.896863630581441	0	1.66461200716161	NA		NA	1.40987036200937	NA		NA
DM8C01G07520	313.887	0.0206921521704524	0	1	0.595912684859504	RSEM	1	0.799115050516687	RSEM	0.595912684859504	1	0	0	0.799115050516687	1	0	0	1091.53	0.00665448258745413	1	0.592841448070919	1	0	0	0.79428905549162	1	0	0	403.96	0.00861673134162151	1	0.55232881077121	1	0	0	0.807863102997184	1	0	0
DM8C01G07530	284.385	0.000142842509791453	1	1	-0.549241242688781	RSEM	1	-1.31403661733892	RSEM	-0.549241242688781	1	0	0	-1.31403661733892	1	0	0	907.375	0.000772310410382311	1	-0.545825538255631	1	0	0	-1.23477447420591	1	0	0	384.499	0.00245470795463007	1	-0.456513705041721	1	0	0	-1.19326287683345	1	0	0
DM8C01G07540	0	NA	0	NA	NA	NA	NA	NA	NA	NA	NA		NA	NA	NA		NA	0	NA	0	NA	NA		NA	NA	NA		NA	0	NA	0	NA	NA		NA	NA	NA		NA
DM8C01G07550	0	NA	0	NA	NA	NA	NA	NA	NA	NA	NA		NA	NA	NA		NA	0	NA	0	NA	NA		NA	NA	NA		NA	0	NA	0	NA	NA		NA	NA	NA		NA
DM8C01G07560	0	NA	0	NA	NA	NA	NA	NA	NA	NA	NA		NA	NA	NA		NA	0	NA	0	NA	NA		NA	NA	NA		NA	0	NA	0	NA	NA		NA	NA	NA		NA
DM8C01G07570	0	NA	0	NA	NA	NA	NA	NA	NA	NA	NA		NA	NA	NA		NA	0	NA	0	NA	NA		NA	NA	NA		NA	0	NA	0	NA	NA		NA	NA	NA		NA
DM8C01G07580	78.6505	0.000164813478350342	1	1	1.50478735131195	RSEM	1	0.372194146195642	RSEM	1.50478735131195	1	0	0	0.372194146195642	1	0	0	323.101	5.5473074756038e-07	1	1.49699756307687	1	0	0	0.145925105611208	1	0	0	152.679	0.00112129399005185	1	1.15972236906606	1	0	0	0.584644996263423	1	0	0
DM8C01G07590	901.832	0.0808924080367479	0	1	0.505789519081967	RSEM	1	0.328320495274269	RSEM	0.505789519081967	1	0	0	0.328320495274269	1	0	0	3543.99	9.68573668233149e-05	1	0.59377594985389	1	0	0	0.624912909260106	1	0	0	861.17	0.0520993467248932	0	0.532295807410644	1	0	0	0.420739527690036	1	0	0
DM8C01G07600	0	NA	0	NA	NA	NA	NA	NA	NA	NA	NA		NA	NA	NA		NA	0	NA	0	NA	NA		NA	NA	NA		NA	0	NA	0	NA	NA		NA	NA	NA		NA
DM8C01G07610	0	NA	0	NA	NA	NA	NA	NA	NA	NA	NA		NA	NA	NA		NA	0	NA	0	NA	NA		NA	NA	NA		NA	0	NA	0	NA	NA		NA	NA	NA		NA
DM8C01G07620	0	NA	0	NA	NA	NA	NA	NA	NA	NA	NA		NA	NA	NA		NA	0	NA	0	NA	NA		NA	NA	NA		NA	0	NA	0	NA	NA		NA	NA	NA		NA
DM8C01G07630	0	NA	0	NA	NA	NA	NA	NA	NA	NA	NA		NA	NA	NA		NA	0	NA	0	NA	NA		NA	NA	NA		NA	3.65443	0.897233647428937	0	-0.132917608186181	NA		NA	-0.809118164611921	NA		NA
DM8C01G07640	181.624	0.00640562957929463	1	1	0.855825841530395	RSEM	1	0.662315752754604	RSEM	0.855825841530395	1	0	0	0.662315752754604	1	0	0	793.133	0.00290037238764641	1	0.66065196585564	1	0	0	0.566098794261752	1	0	0	369.186	0.0471798000650966	0	0.508639744382998	1	0	0	0.47070107719592	1	0	0
DM8C01G07650	797.854	0.0104651583425935	0	1	-0.0389073652769062	RSEM	1	-0.487444437062237	RSEM	-0.0389073652769062	1	0	0	-0.487444437062237	1	0	0	3135.19	0.00079816546778168	1	-0.0142935000551753	1	0	0	-0.443299451946267	1	0	0	1243.11	0.0157508233630993	0	-0.0170915867578801	1	0	0	-0.410226216552364	1	0	0
DM8C01G07660	7.17117	0.0356444534155842	0	1	-1.42443884172132	RSEM	0.683321393023027	-3.35342476494859	StringTie	-1.42443884172132	1	0	0	-3.59414760107102	0.874262314313139	0	0	22.4297	0.048137318887392	0	-1.47522233119083	1	0	0	-3.35342476494859	0.683321393023027	0	0	8.12937	0.193215368275539	0	-1.21389454817743	1	0	0	-1.95643451178482	1	0	0
DM8C01G07670	0	NA	0	NA	NA	NA	NA	NA	NA	NA	NA		NA	NA	NA		NA	0	NA	0	NA	NA		NA	NA	NA		NA	0.165433	0.931630915595535	0	1.46377664904006	NA		NA	0.457592783880555	NA		NA
DM8C01G07680	0	NA	0	NA	NA	NA	NA	NA	NA	NA	NA		NA	NA	NA		NA	0	NA	0	NA	NA		NA	NA	NA		NA	4.25106	0.0479196754850577	0	2.4393594727238	NA		NA	-3.06942575771261	NA		NA
DM8C01G07690	0	NA	0	NA	NA	NA	NA	NA	NA	NA	NA		NA	NA	NA		NA	0	NA	0	NA	NA		NA	NA	NA		NA	0	NA	0	NA	NA		NA	NA	NA		NA
DM8C01G07700	0	NA	0	1	-0.162913898122495	StringTie	1	1.23385571651878	StringTie	NA	NA		NA	NA	NA		NA	234.317	4.86854947734999e-05	1	-0.162913898122495	1	0	0	1.23385571651878	1	0	0	0	NA	0	NA	NA		NA	NA	NA		NA
DM8C01G07710	0	NA	0	NA	NA	NA	NA	NA	NA	NA	NA		NA	NA	NA		NA	0	NA	0	NA	NA		NA	NA	NA		NA	0	NA	0	NA	NA		NA	NA	NA		NA
DM8C01G07720	0	NA	0	NA	NA	NA	NA	NA	NA	NA	NA		NA	NA	NA		NA	0	NA	0	NA	NA		NA	NA	NA		NA	2.39495	0.569247676985642	0	-2.16878564528873	NA		NA	-0.104428315798865	NA		NA
DM8C01G07730	30.2282	0.0307357170601042	0	1	0.228515157802788	RSEM	1	-1.29790329936715	RSEM	0.228515157802788	1	0	0	-1.29790329936715	1	0	0	186.132	3.09722822418563e-09	1	1.03079376200737	1	0	0	-1.28907058592381	1	0	0	41.2721	0.0645362611087602	0	-0.23059213809829	1	0	0	-1.23604150529278	1	0	0
DM8C01G07740	11.8241	0.0495911407032793	0	1	1.73298071002004	RSEM	1	-0.940425178595377	RSEM	1.73298071002004	1	0	0	-0.940425178595377	1	0	0	123.966	3.92067668598832e-05	1	1.02736224025117	1	0	0	-1.32511704962719	1	0	0	109.278	0.00476380982446332	1	1.00602727272435	1	0	0	-1.08717396326512	1	0	0
DM8C01G07750	30.2282	0.0307357170601042	0	1	0.228515157802788	RSEM	1	-1.29790329936715	RSEM	0.228515157802788	1	0	0	-1.29790329936715	1	0	0	217.035	3.10904778111583e-08	1	0.923178770609639	1	0	0	-1.349488526533	1	0	0	41.2721	0.0645362611087602	0	-0.23059213809829	1	0	0	-1.23604150529278	1	0	0
DM8C01G07760	0	NA	0	NA	NA	NA	NA	NA	NA	NA	NA		NA	NA	NA		NA	0	NA	0	NA	NA		NA	NA	NA		NA	0	NA	0	NA	NA		NA	NA	NA		NA
DM8C01G07770	0	NA	0	NA	NA	NA	NA	NA	NA	NA	NA		NA	NA	NA		NA	0	NA	0	NA	NA		NA	NA	NA		NA	0	NA	0	NA	NA		NA	NA	NA		NA
DM8C01G07780	0	NA	0	NA	NA	NA	NA	NA	NA	NA	NA		NA	NA	NA		NA	0	NA	0	NA	NA		NA	NA	NA		NA	0	NA	0	NA	NA		NA	NA	NA		NA
DM8C01G07790	0	NA	0	NA	NA	NA	NA	NA	NA	NA	NA		NA	NA	NA		NA	0	NA	0	NA	NA		NA	NA	NA		NA	0	NA	0	NA	NA		NA	NA	NA		NA
DM8C01G07800	0	NA	0	NA	NA	NA	NA	NA	NA	NA	NA		NA	NA	NA		NA	0	NA	0	NA	NA		NA	NA	NA		NA	2.4575	0.379564711108256	0	1.4074204661838	NA		NA	-1.55090286320634	NA		NA
DM8C01G07810	0	NA	0	NA	NA	NA	NA	NA	NA	NA	NA		NA	NA	NA		NA	0	NA	0	NA	NA		NA	NA	NA		NA	0	NA	0	NA	NA		NA	NA	NA		NA
DM8C01G07820	0	NA	0	NA	NA	NA	NA	NA	NA	NA	NA		NA	NA	NA		NA	0	NA	0	NA	NA		NA	NA	NA		NA	0	NA	0	NA	NA		NA	NA	NA		NA
DM8C01G07830	0	NA	0	NA	NA	NA	NA	NA	NA	NA	NA		NA	NA	NA		NA	0	NA	0	NA	NA		NA	NA	NA		NA	0	NA	0	NA	NA		NA	NA	NA		NA
DM8C01G07840	0	NA	0	NA	NA	NA	NA	NA	NA	NA	NA		NA	NA	NA		NA	0	NA	0	NA	NA		NA	NA	NA		NA	0	NA	0	NA	NA		NA	NA	NA		NA
DM8C01G07850	0	NA	0	NA	NA	NA	NA	NA	NA	NA	NA		NA	NA	NA		NA	0	NA	0	NA	NA		NA	NA	NA		NA	0	NA	0	NA	NA		NA	NA	NA		NA
DM8C01G07860	0	NA	0	NA	NA	NA	NA	NA	NA	NA	NA		NA	NA	NA		NA	0.448617	0.8441310204875	0	-1.31568170831054	NA		NA	-2.10339973232383	NA		NA	0	NA	0	NA	NA		NA	NA	NA		NA
DM8C01G07870	3.57894	0.0311172216758231	0	0.0142868401247492	8.78249906214903	StringTie	0.360675859091258	5.60663991086503	StringTie	5.56523523489151	NA		NA	3.80043260572131	NA		NA	28.4516	0.00036141245805371	1	8.78249906214903	0.0142868401247492	0	0	5.60663991086503	0.360675859091258	0	0	13.6979	4.0165949046271e-06	1	4.35397935803849	0.167638952688056	0	0	-0.558001888633104	1	0	0
DM8C01G07880	0	NA	0	NA	NA	NA	NA	NA	NA	NA	NA		NA	NA	NA		NA	0	NA	0	NA	NA		NA	NA	NA		NA	0	NA	0	NA	NA		NA	NA	NA		NA
DM8C01G07890	32.8025	0.0726472410008216	0	1	0.555132871334547	RSEM	1	1.31021824760783	RSEM	0.555132871334547	1	0	0	1.31021824760783	1	0	0	115.347	0.0187062271192771	0	0.657288655614122	1	0	0	1.37974129101474	1	0	0	42.0267	0.0644548304168578	0	0.442200008442145	1	0	0	1.17260444846114	1	0	0
DM8C01G07900	0	NA	0	NA	NA	NA	NA	NA	NA	NA	NA		NA	NA	NA		NA	1.16294	0.47749541616454	0	4.32649645800728	NA		NA	0.403554106672116	NA		NA	2.5885	0.519389970137201	0	1.02867282997396	NA		NA	-1.92640429163247	NA		NA
DM8C01G07910	332.714	0.000662470806535485	1	1	0.469438154317267	RSEM	1	0.900746300231646	RSEM	0.469438154317267	1	0	0	0.900746300231646	1	0	0	1315.5	3.3179348958133e-05	1	0.527558154634176	1	0	0	0.942928515440761	1	0	0	535.857	2.99694608351554e-05	1	0.616564901094977	1	0	0	1.02210591179291	1	0	0
DM8C01G07920	1.69928	0.410574021337162	0	1	0.428739772417499	kallisto	1	-1.34572127665827	kallisto	0.558930619231961	NA		NA	-3.15469871634373	NA		NA	1.79102	0.588556430417708	0	1.3739486243088	NA		NA	-2.68897631410111	NA		NA	11.5821	0.227645407566965	0	0.428739772417499	1	0	0	-1.34572127665827	1	0	0
DM8C01G07930	0	NA	0	NA	NA	NA	NA	NA	NA	NA	NA		NA	NA	NA		NA	0.15067	0.929201815908469	0	-1.60099618023047	NA		NA	-1.01863094073722	NA		NA	0.148756	0.93360249274553	0	-1.58817538085006	NA		NA	-0.965827938553118	NA		NA
DM8C01G07940	0	NA	0	NA	NA	NA	NA	NA	NA	NA	NA		NA	NA	NA		NA	0	NA	0	NA	NA		NA	NA	NA		NA	0	NA	0	NA	NA		NA	NA	NA		NA
DM8C01G07950	249.497	0.0899737724555238	0	1	-0.278155618297885	RSEM	1	-0.685994434851656	RSEM	-0.278155618297885	1	0	0	-0.685994434851656	1	0	0	872.756	0.0647594853052798	0	-0.385766064209272	1	0	0	-0.732312324240359	1	0	0	213.824	0.228778533936569	0	-0.277638074101783	1	0	0	-0.639610394394029	1	0	0
DM8C01G07960	7.88762	0.0916082802649355	0	1	-0.660708722835443	RSEM	1	-2.8697741585331	RSEM	-0.660708722835443	1	0	0	-2.8697741585331	1	0	0	108.119	0.0338823753424503	0	0.514989918494844	1	0	0	-1.29010582190339	1	0	0	30.7612	0.222793293360466	0	0.264377882125772	1	0	0	-0.799143324801143	1	0	0
DM8C01G07970	0	NA	0	NA	NA	NA	NA	NA	NA	NA	NA		NA	NA	NA		NA	2.68209	0.301458225571255	0	0.87380675031549	NA		NA	-3.62536168229847	NA		NA	0.815457	0.53701538530598	0	-3.99309886022804	NA		NA	-3.3707514179311	NA		NA
DM8C01G07980	0	NA	0	NA	NA	NA	NA	NA	NA	NA	NA		NA	NA	NA		NA	0	NA	0	NA	NA		NA	NA	NA		NA	0	NA	0	NA	NA		NA	NA	NA		NA
DM8C01G07990	0	NA	0	NA	NA	NA	NA	NA	NA	NA	NA		NA	NA	NA		NA	0	NA	0	NA	NA		NA	NA	NA		NA	2.05396	0.973024780215102	0	-0.00802519755741481	NA		NA	0.455630504264465	NA		NA
DM8C01G08000	0	NA	0	1	-0.297331912697695	kallisto	1	-0.555031544909119	kallisto	NA	NA		NA	NA	NA		NA	0	NA	0	NA	NA		NA	NA	NA		NA	6.55394	0.910358112534595	0	-0.297331912697695	1	0	0	-0.555031544909119	1	0	0
DM8C01G08010	130.443	0.00423623435794242	1	1	0.42182169652855	RSEM	1	1.21873482546842	RSEM	0.42182169652855	1	0	0	1.21873482546842	1	0	0	600.484	0.000318534425466055	1	0.439749206738904	1	0	0	1.31726611795308	1	0	0	258.564	0.0017821334224335	1	0.404297493051552	1	0	0	1.20161775710501	1	0	0
DM8C01G08020	658.792	0.0620115982790986	0	1	-0.175110149348499	RSEM	1	0.283926654250905	RSEM	-0.175110149348499	1	0	0	0.283926654250905	1	0	0	2133.98	0.0396422316690262	0	-0.153461513471665	1	0	0	0.315986683933497	1	0	0	766.361	0.0229699334483	0	-0.134878275159908	1	0	0	0.383368578414555	1	0	0
DM8C01G08030	102.971	0.47441063784982	0	1	0.394799609267937	RSEM	1	0.401803863942	RSEM	0.394799609267937	1	0	0	0.401803863942	1	0	0	475.543	0.867326529768717	0	0.108677973340814	1	0	0	0.176119376741136	1	0	0	180.144	0.916309191750552	0	-0.0115761480779922	1	0	0	0.117336855588481	1	0	0
DM8C01G08040	0	NA	0	NA	NA	NA	NA	NA	NA	NA	NA		NA	NA	NA		NA	0	NA	0	NA	NA		NA	NA	NA		NA	0.165433	0.931630915595535	0	1.46377664904005	NA		NA	0.457592783880555	NA		NA
DM8C01G08050	564.464	0.000344841597103596	1	1	-0.795381267108098	RSEM	1	0.0272163277301927	RSEM	-0.795381267108098	1	0	0	0.0272163277301927	1	0	0	2091.98	0.000163492633127742	1	-0.745650593104697	1	0	0	0.113191904814583	1	0	0	769.599	0.000624595470532311	1	-0.715907150865771	1	0	0	0.10681621915713	1	0	0
DM8C01G08060	2244.86	0.0037410933480336	1	1	0.285592055278468	RSEM	1	0.526882857536856	RSEM	0.285592055278468	1	0	0	0.526882857536856	1	0	0	7989.63	0.00340410184997926	1	0.209702299123802	1	0	0	0.477715554000067	1	0	0	2926.13	0.000256858461581458	1	0.289526803755072	1	0	0	0.606267976032172	1	0	0
DM8C01G08070	0	NA	0	NA	NA	NA	NA	NA	NA	NA	NA		NA	NA	NA		NA	0	NA	0	NA	NA		NA	NA	NA		NA	0.165433	0.931630915595535	0	1.46377664904006	NA		NA	0.457592783880555	NA		NA
DM8C01G08080	0	NA	0	NA	NA	NA	NA	NA	NA	NA	NA		NA	NA	NA		NA	0	NA	0	NA	NA		NA	NA	NA		NA	0	NA	0	NA	NA		NA	NA	NA		NA
DM8C01G08090	1.0032	0.468539722886874	0	1	5.66022674155416	StringTie	1	0.403570538722273	StringTie	2.43086970019963	NA		NA	-1.03876608820288	NA		NA	2.94677	0.204241678477329	0	5.66022674155416	1	0	0	0.403570538722273	1	0	0	1.39255	0.307296488867245	0	3.00778057648671	NA		NA	-0.972839215366297	NA		NA
DM8C01G08100	114.644	0.124612567922134	0	1	0.609849117045739	RSEM	1	0.663035540169899	RSEM	0.609849117045739	1	0	0	0.663035540169899	1	0	0	428.934	0.0264948021955508	0	0.676367599789508	1	0	0	0.702453494371992	1	0	0	159.233	0.028344322061075	0	0.638764640540754	1	0	0	0.746967306228584	1	0	0
DM8C01G08110	0	NA	0	NA	NA	NA	NA	NA	NA	NA	NA		NA	NA	NA		NA	0	NA	0	NA	NA		NA	NA	NA		NA	0	NA	0	NA	NA		NA	NA	NA		NA
DM8C01G08120	0	NA	0	NA	NA	NA	NA	NA	NA	NA	NA		NA	NA	NA		NA	0	NA	0	NA	NA		NA	NA	NA		NA	0	NA	0	NA	NA		NA	NA	NA		NA
DM8C01G08130	0	NA	0	NA	NA	NA	NA	NA	NA	NA	NA		NA	NA	NA		NA	0	NA	0	NA	NA		NA	NA	NA		NA	0	NA	0	NA	NA		NA	NA	NA		NA
DM8C01G08140	957.145	0.0712782556465793	0	1	-0.167023622309482	RSEM	1	0.280347476999989	RSEM	-0.167023622309482	1	0	0	0.280347476999989	1	0	0	3379.5	0.051664296147468	0	-0.101977323359401	1	0	0	0.304444606414735	1	0	0	1228.66	0.0488917218695593	0	-0.0992771699465812	1	0	0	0.336425227627647	1	0	0
DM8C01G08150	2.03814	0.238874823082998	0	1	0.766406612105306	StringTie	1	-0.531171368722385	StringTie	0.14265331521704	NA		NA	-3.66069919119972	NA		NA	56.084	0.144139448212472	0	0.766406612105306	1	0	0	-0.531171368722385	1	0	0	40.7723	0.12917736282377	0	0.586052596558425	1	0	0	-0.576460958077246	1	0	0
DM8C01G08160	130.748	0.228370538760286	0	1	-0.0704615302879509	RSEM	1	-0.505300548042807	RSEM	-0.0704615302879509	1	0	0	-0.505300548042807	1	0	0	467.063	0.209589474025871	0	-0.101865484786549	1	0	0	-0.406200536751188	1	0	0	164.855	0.484626585080057	0	-0.0933874507878757	1	0	0	-0.332436110254278	1	0	0
DM8C01G08170	280.55	0.530387409761829	0	1	-0.162757863658743	RSEM	1	-0.327252061389324	RSEM	-0.162757863658743	1	0	0	-0.327252061389324	1	0	0	1019.92	0.59998266921294	0	-0.131495057009117	1	0	0	-0.310218241557972	1	0	0	363.576	0.457350620834043	0	-0.187025700583185	1	0	0	-0.27398763183031	1	0	0
DM8C01G08180	0	NA	0	NA	NA	NA	NA	NA	NA	NA	NA		NA	NA	NA		NA	0	NA	0	NA	NA		NA	NA	NA		NA	0.116714	0.993337532116619	0	1.20884469656419	NA		NA	0.457595967406032	NA		NA
DM8C01G08190	47.3652	1.22103953034124e-05	1	1	1.6825159606789	RSEM	1.66881161534019e-05	-3.80071354283317	kallisto	1.6825159606789	1	0	0	-2.51086148413713	0.932719901807274	0	0	88.7373	8.09658482771559e-10	1	1.07617370926174	1	0	0	-3.46093854228662	0.00920924053407551	1	-1	100.355	2.44477367403544e-20	1	0.809543845874905	1	0	0	-3.80071354283317	1.66881161534019e-05	1	-1
DM8C01G08200	0	NA	0	NA	NA	NA	NA	NA	NA	NA	NA		NA	NA	NA		NA	0	NA	0	NA	NA		NA	NA	NA		NA	0.74378	0.553996566351758	0	-3.86548087959181	NA		NA	-3.24313343729487	NA		NA
DM8C01G08210	0	NA	0	NA	NA	NA	NA	NA	NA	NA	NA		NA	NA	NA		NA	0	NA	0	NA	NA		NA	NA	NA		NA	0.900071	0.437180192138478	0	3.96792870664615	NA		NA	0.457582792648458	NA		NA
DM8C01G08220	0	NA	0	NA	NA	NA	NA	NA	NA	NA	NA		NA	NA	NA		NA	0.820159	0.782142244002939	0	0.900297125297256	NA		NA	-1.8869675361946	NA		NA	0.925896	0.631236907430964	0	1.33028250834931	NA		NA	-1.74113160477209	NA		NA
DM8C01G08230	0	NA	0	NA	NA	NA	NA	NA	NA	NA	NA		NA	NA	NA		NA	0	NA	0	NA	NA		NA	NA	NA		NA	0	NA	0	NA	NA		NA	NA	NA		NA
DM8C01G08240	51.5365	0.11875246634387	0	1	0.929968619559369	RSEM	1	-0.237908431483774	RSEM	0.929968619559369	1	0	0	-0.237908431483774	1	0	0	267.692	0.0587297064385356	0	0.745476549037456	1	0	0	-0.48037572388397	1	0	0	423.949	0.00820319437381151	1	0.0926428854288872	1	0	0	-0.678183940568069	1	0	0
DM8C01G08250	425.24	0.0505864851026759	0	1	0.249211900407668	RSEM	1	0.50137360320521	RSEM	0.249211900407668	1	0	0	0.50137360320521	1	0	0	1523.5	0.000259437654480477	1	0.343867403507212	1	0	0	0.642858867983539	1	0	0	560.496	0.00187480335615369	1	0.345238116658117	1	0	0	0.676026891658493	1	0	0
DM8C01G08260	0.832822	0.676223535081599	0	NA	NA	NA	NA	NA	NA	2.03406083762106	NA		NA	3.36094637772108	NA		NA	1.41674	0.715797462978672	0	0.439038838200355	NA		NA	-2.97188520749417	NA		NA	1.74958	0.991186389287781	0	-0.28201912181982	NA		NA	-0.0385200946052772	NA		NA
DM8C01G08270	0	NA	0	1	-2.56374302079526	StringTie	0.879712608863621	-5.77234871359573	StringTie	NA	NA		NA	NA	NA		NA	4.90528	0.154198122917693	0	-2.56374302079526	1	0	0	-5.77234871359573	0.879712608863621	0	0	4.55032	0.222545083791768	0	-1.30142192171734	NA		NA	-2.82797411904428	NA		NA
DM8C01G08280	4283.56	2.55478109811979e-05	1	1	0.222700948544208	RSEM	1	0.883854539336097	RSEM	0.222700948544208	1	0	0	0.883854539336097	1	0	0	20667.8	1.67967792273917e-06	1	0.231855498207809	1	0	0	0.922683573773773	1	0	0	8743.57	2.01478412718589e-06	1	0.194148424523099	1	0	0	0.909526513275436	1	0	0
DM8C01G08290	0	NA	0	NA	NA	NA	NA	NA	NA	NA	NA		NA	NA	NA		NA	0	NA	0	NA	NA		NA	NA	NA		NA	0	NA	0	NA	NA		NA	NA	NA		NA
DM8C01G08300	164.044	0.598644184547316	0	1	-0.0355776044272719	RSEM	1	0.222237264815021	RSEM	-0.0355776044272719	1	0	0	0.222237264815021	1	0	0	750.093	0.349916303134878	0	0.0820625799547481	1	0	0	0.327834342532256	1	0	0	284.645	0.313340436772307	0	0.112933217765876	1	0	0	0.389377603801294	1	0	0
DM8C01G08310	1664.68	0.0514007317756251	0	1	0.338282478624008	RSEM	1	0.447915179131461	RSEM	0.338282478624008	1	0	0	0.447915179131461	1	0	0	6850.95	0.00371209719855587	1	0.371231149925209	1	0	0	0.496419058947784	1	0	0	2639.09	0.00384325288254264	1	0.378363561483662	1	0	0	0.531244333584659	1	0	0
DM8C01G08320	0	NA	0	NA	NA	NA	NA	NA	NA	NA	NA		NA	NA	NA		NA	0	NA	0	NA	NA		NA	NA	NA		NA	0	NA	0	NA	NA		NA	NA	NA		NA
DM8C01G08330	3.54475	0.653609071370193	0	1	0.769086362485989	StringTie	1	-0.267447789668556	StringTie	0.35775565756726	NA		NA	-1.08772028725834	NA		NA	36.7944	0.404818481592268	0	0.769086362485989	1	0	0	-0.267447789668556	1	0	0	11.3277	0.395349546760907	0	0.696499985943165	1	0	0	-0.580554043706991	1	0	0
DM8C01G08340	0	NA	0	NA	NA	NA	NA	NA	NA	NA	NA		NA	NA	NA		NA	0.45201	0.659308160750364	0	-3.14027559060533	NA		NA	-2.55791035111208	NA		NA	0.165433	0.931630915595534	0	1.46377664904006	NA		NA	0.457592783880555	NA		NA
DM8C01G08350	2.89192	0.112914872843676	0	1	0.793112495635413	StringTie	0.543064398674867	-5.11654751738301	StringTie	0.659432900768207	NA		NA	-3.87064635720309	NA		NA	7.29645	0.0269179768335381	0	0.793112495635413	1	0	0	-5.11654751738301	0.543064398674867	0	0	5.38907	0.546903815233812	0	1.18767580928035	NA		NA	0.0484266340519372	NA		NA
DM8C01G08360	0	NA	0	NA	NA	NA	NA	NA	NA	NA	NA		NA	NA	NA		NA	0	NA	0	NA	NA		NA	NA	NA		NA	0	NA	0	NA	NA		NA	NA	NA		NA
DM8C01G08370	0	NA	0	NA	NA	NA	NA	NA	NA	NA	NA		NA	NA	NA		NA	0	NA	0	NA	NA		NA	NA	NA		NA	0	NA	0	NA	NA		NA	NA	NA		NA
DM8C01G08380	5.70511	0.899399889529342	0	1	0.48454903470692	StringTie	1	-0.883326146799203	StringTie	0.507501523323122	NA		NA	-0.201277579064867	NA		NA	24.3658	0.555826871840605	0	0.48454903470692	1	0	0	-0.883326146799203	1	0	0	12.1517	0.202667100300593	0	1.34787447792211	1	0	0	-0.87417757472378	1	0	0
DM8C01G08390	456.799	0.312821740256097	0	1	0.0452780925304832	RSEM	1	-0.620501223462119	RSEM	0.0452780925304832	1	0	0	-0.620501223462119	1	0	0	1564.39	0.406904789125613	0	0.0714050952036575	1	0	0	-0.545421485785035	1	0	0	565.148	0.711473935135006	0	0.0628905855439389	1	0	0	-0.513752967031054	1	0	0
DM8C01G08400	1024.22	0.274301254359121	0	1	-0.161104119589641	RSEM	1	-0.339192939091806	RSEM	-0.161104119589641	1	0	0	-0.339192939091806	1	0	0	3559.77	0.255005923120401	0	-0.160113553985863	1	0	0	-0.300283250540988	1	0	0	1322.18	0.271768685862652	0	-0.179393640991079	1	0	0	-0.300037798043799	1	0	0
DM8C01G08410	27.5595	0.0196315658893453	0	1	-0.507446439577896	RSEM	1	-2.05457578370082	RSEM	-0.507446439577896	1	0	0	-2.05457578370082	1	0	0	123.841	0.00419813210069542	1	-0.4569711119035	1	0	0	-1.78520235490362	1	0	0	50.5662	0.00288231417030143	1	-0.375155123700767	1	0	0	-1.8506350390463	1	0	0
DM8C01G08420	0	NA	0	NA	NA	NA	NA	NA	NA	NA	NA		NA	NA	NA		NA	0	NA	0	NA	NA		NA	NA	NA		NA	0.489274	0.645252633113671	0	-3.25462451417651	NA		NA	-2.63227707187956	NA		NA
DM8C01G08430	3.68974	0.044141130818326	0	1	-0.178801294722465	StringTie	0.817168235708034	7.32511489722135	StringTie	-0.185449722218357	NA		NA	5.97747166908565	NA		NA	9.33729	0.0751195425013689	0	-0.178801294722465	1	0	0	7.32511489722135	0.817168235708034	0	0	0	NA	0	NA	NA		NA	NA	NA		NA
DM8C01G08440	0	NA	0	NA	NA	NA	NA	NA	NA	NA	NA		NA	NA	NA		NA	0	NA	0	NA	NA		NA	NA	NA		NA	0	NA	0	NA	NA		NA	NA	NA		NA
DM8C01G08450	0	NA	0	NA	NA	NA	NA	NA	NA	NA	NA		NA	NA	NA		NA	0.282455	0.940915510696829	0	-0.302211966776906	NA		NA	-1.08993345656139	NA		NA	1.3748	0.561842758885865	0	-0.296723404932875	NA		NA	2.74079066885456	NA		NA
DM8C01G08460	15.664	0.0910426751040394	0	1	-1.12040231752123	RSEM	1	-2.16386600826553	RSEM	-1.12040231752123	1	0	0	-2.16386600826553	1	0	0	29.9536	0.331269723214421	0	-0.524278344284309	1	0	0	-1.81092567738947	1	0	0	112.621	0.0107045965290587	0	-0.63738049359938	1	0	0	-1.58478386996594	1	0	0
DM8C01G08470	0.399964	0.662849773469109	0	1	-1.25519821544399	StringTie	1	-0.563091439602121	StringTie	-0.185465707054436	NA		NA	2.77932502083693	NA		NA	4.37622	0.861668676251618	0	-1.25519821544399	1	0	0	-0.563091439602121	1	0	0	1.65521	0.321598339546727	0	3.76275840461557	NA		NA	3.91142787631657	NA		NA
DM8C01G08480	1.82381	0.886331611484675	0	1	-0.634824164814534	StringTie	1	-0.201499445054828	StringTie	-0.985092608330955	NA		NA	-0.364375903504623	NA		NA	6.74655	0.907857105903271	0	-0.634824164814534	1	0	0	-0.201499445054828	1	0	0	8.06447	0.102574872185295	0	-1.54190996323366	1	0	0	-2.66875162314826	1	0	0
DM8C01G08490	0	NA	0	NA	NA	NA	NA	NA	NA	NA	NA		NA	NA	NA		NA	0.232588	0.824095208004276	0	2.0262242594099	NA		NA	0.403582831887145	NA		NA	0	NA	0	NA	NA		NA	NA	NA		NA
DM8C01G08500	0	NA	0	NA	NA	NA	NA	NA	NA	NA	NA		NA	NA	NA		NA	1.52002	0.403307811354319	0	-0.178808589117933	NA		NA	4.70516575504948	NA		NA	1.11285	0.439347688773296	0	-0.164778994319777	NA		NA	4.27722856452227	NA		NA
DM8C01G08510	0	NA	0	NA	NA	NA	NA	NA	NA	NA	NA		NA	NA	NA		NA	0	NA	0	NA	NA		NA	NA	NA		NA	0	NA	0	NA	NA		NA	NA	NA		NA
DM8C01G08520	1.63267	0.301846959055485	0	1	-4.49640052505446	StringTie	1	1.90278040976878	StringTie	-1.63584100376405	NA		NA	3.20581605735567	NA		NA	5.50606	0.327719526916166	0	-4.49640052505446	1	0	0	1.90278040976878	1	0	0	2.2102	0.949457926061195	0	-0.736734556710488	NA		NA	-0.610105433523253	NA		NA
DM8C01G08530	0.521225	0.798685687150094	0	NA	NA	NA	NA	NA	NA	-2.58473199764711	NA		NA	-0.542092999268826	NA		NA	2.43684	0.360727084112022	0	-3.75064675650627	NA		NA	-3.26884555732683	NA		NA	2.13848	0.545496602546036	0	-1.56556123760075	NA		NA	-2.73109769601793	NA		NA
DM8C01G08540	2.35864	0.880573439324155	0	1	0.73380991548135	StringTie	1	0.77049947864023	StringTie	1.04164613172356	NA		NA	0.774127310019809	NA		NA	7.78093	0.914713291517051	0	0.73380991548135	1	0	0	0.77049947864023	1	0	0	5.21539	0.892859860882317	0	0.539529626225359	NA		NA	0.802168064735896	NA		NA
DM8C01G08550	1.35936	0.469487830994216	0	1	-0.891469860288536	StringTie	1	2.6305859167874	StringTie	-2.61964519034663	NA		NA	1.72271013370559	NA		NA	7.03854	0.374836362740846	0	-0.891469860288536	1	0	0	2.6305859167874	1	0	0	2.32923	0.115008341747008	0	1.41775071667438	NA		NA	5.23224903267188	NA		NA
DM8C01G08560	0.670917	0.645129894888347	0	1	-0.772953922231279	StringTie	1	-0.610366230877536	StringTie	-3.22513457050747	NA		NA	-1.26599418874274	NA		NA	4.15063	0.930769961297754	0	-0.772953922231279	1	0	0	-0.610366230877536	1	0	0	4.41808	0.519900270092092	0	0.203364700158431	NA		NA	-1.4929823822808	NA		NA
DM8C01G08570	0	NA	0	1	0.0842644717165358	kallisto	1	-0.318030988281475	kallisto	NA	NA		NA	NA	NA		NA	0	NA	0	NA	NA		NA	NA	NA		NA	10.9767	0.907546722499552	0	0.0842644717165358	1	0	0	-0.318030988281475	1	0	0
DM8C01G08580	0	NA	0	NA	NA	NA	NA	NA	NA	NA	NA		NA	NA	NA		NA	0	NA	0	NA	NA		NA	NA	NA		NA	0	NA	0	NA	NA		NA	NA	NA		NA
DM8C01G08590	0.167332	0.928875463227878	0	1	-1.03509204057635	StringTie	1	-1.17933388626255	StringTie	1.44902276813738	NA		NA	0.39017962605625	NA		NA	51.204	0.0643326518419287	0	-1.03509204057635	1	0	0	-1.17933388626255	1	0	0	26.1548	0.139695001724111	0	-1.24039177470755	1	0	0	-1.1906724530811	1	0	0
DM8C01G08600	0	NA	0	NA	NA	NA	NA	NA	NA	NA	NA		NA	NA	NA		NA	0	NA	0	NA	NA		NA	NA	NA		NA	0	NA	0	NA	NA		NA	NA	NA		NA
DM8C01G08610	0	NA	0	NA	NA	NA	NA	NA	NA	NA	NA		NA	NA	NA		NA	0	NA	0	NA	NA		NA	NA	NA		NA	0	NA	0	NA	NA		NA	NA	NA		NA
DM8C01G08620	1766.31	0.00180194213424671	1	1	-0.262831057288983	RSEM	1	0.60829513218064	RSEM	-0.262831057288983	1	0	0	0.60829513218064	1	0	0	6413.28	0.00124326858263267	1	-0.236326333588299	1	0	0	0.624193721707375	1	0	0	2263.2	0.0013591818685661	1	-0.230510892840398	1	0	0	0.591450628733533	1	0	0
DM8C01G08630	398.443	0.288354759618646	0	1	0.295924422239058	RSEM	1	0.0541576745717819	RSEM	0.295924422239058	1	0	0	0.0541576745717819	1	0	0	1457.66	0.246216476514632	0	0.212315884304168	1	0	0	-0.017975185488819	1	0	0	551.409	0.459818203450247	0	0.206342151993514	1	0	0	0.0140102129488768	1	0	0
DM8C01G08640	0.302871	0.753253775479348	0	NA	NA	NA	NA	NA	NA	-2.56463999749456	NA		NA	-1.98900408846552	NA		NA	2.37301	0.849832464433915	0	-2.14577267032112	NA		NA	0.0361357881816873	NA		NA	1.38268	0.927935104039456	0	-0.738469082324199	NA		NA	0.408084755278736	NA		NA
DM8C01G08650	0	NA	0	NA	NA	NA	NA	NA	NA	NA	NA		NA	NA	NA		NA	0	NA	0	NA	NA		NA	NA	NA		NA	0	NA	0	NA	NA		NA	NA	NA		NA
DM8C01G08660	0	NA	0	NA	NA	NA	NA	NA	NA	NA	NA		NA	NA	NA		NA	0.403512	0.660532416493879	0	-0.178784775182897	NA		NA	2.7981815028853	NA		NA	0.205576	0.826271981852817	0	-0.164752130274284	NA		NA	1.88367425800625	NA		NA
DM8C01G08670	0.518462	0.996101501635348	0	NA	NA	NA	NA	NA	NA	0.0112453102365951	NA		NA	0.382799414690833	NA		NA	0	NA	0	NA	NA		NA	NA	NA		NA	0.37082	0.867181129085947	0	1.46990994671023	NA		NA	1.87917027210861	NA		NA
DM8C01G08680	0	NA	0	NA	NA	NA	NA	NA	NA	NA	NA		NA	NA	NA		NA	0	NA	0	NA	NA		NA	NA	NA		NA	0	NA	0	NA	NA		NA	NA	NA		NA
DM8C01G08690	0	NA	0	NA	NA	NA	NA	NA	NA	NA	NA		NA	NA	NA		NA	0	NA	0	NA	NA		NA	NA	NA		NA	0	NA	0	NA	NA		NA	NA	NA		NA
DM8C01G08700	0	NA	0	NA	NA	NA	NA	NA	NA	NA	NA		NA	NA	NA		NA	0	NA	0	NA	NA		NA	NA	NA		NA	1.28418	0.867595148200938	0	0.482588794224173	NA		NA	-1.11276967599882	NA		NA
DM8C01G08710	0	NA	0	NA	NA	NA	NA	NA	NA	NA	NA		NA	NA	NA		NA	0	NA	0	NA	NA		NA	NA	NA		NA	0	NA	0	NA	NA		NA	NA	NA		NA
DM8C01G08720	0	NA	0	NA	NA	NA	NA	NA	NA	NA	NA		NA	NA	NA		NA	0	NA	0	NA	NA		NA	NA	NA		NA	0	NA	0	NA	NA		NA	NA	NA		NA
DM8C01G08730	0.65113	0.557608268146506	0	NA	NA	NA	NA	NA	NA	-0.185474372942403	NA		NA	3.47327635067956	NA		NA	0	NA	0	NA	NA		NA	NA	NA		NA	0.667713	0.55011213789853	0	-0.164772801964556	NA		NA	3.53903225554027	NA		NA
DM8C01G08740	0	NA	0	NA	NA	NA	NA	NA	NA	NA	NA		NA	NA	NA		NA	0	NA	0	NA	NA		NA	NA	NA		NA	0	NA	0	NA	NA		NA	NA	NA		NA
DM8C01G08750	0	NA	0	NA	NA	NA	NA	NA	NA	NA	NA		NA	NA	NA		NA	0	NA	0	NA	NA		NA	NA	NA		NA	0	NA	0	NA	NA		NA	NA	NA		NA
DM8C01G08760	0	NA	0	NA	NA	NA	NA	NA	NA	NA	NA		NA	NA	NA		NA	0	NA	0	NA	NA		NA	NA	NA		NA	0	NA	0	NA	NA		NA	NA	NA		NA
DM8C01G08770	0	NA	0	NA	NA	NA	NA	NA	NA	NA	NA		NA	NA	NA		NA	0	NA	0	NA	NA		NA	NA	NA		NA	0	NA	0	NA	NA		NA	NA	NA		NA
DM8C01G08780	0	NA	0	NA	NA	NA	NA	NA	NA	NA	NA		NA	NA	NA		NA	0	NA	0	NA	NA		NA	NA	NA		NA	0	NA	0	NA	NA		NA	NA	NA		NA
DM8C01G08790	0	NA	0	NA	NA	NA	NA	NA	NA	NA	NA		NA	NA	NA		NA	0	NA	0	NA	NA		NA	NA	NA		NA	0	NA	0	NA	NA		NA	NA	NA		NA
DM8C01G08800	1.0202	0.604793191725084	0	1	-0.384852673873379	StringTie	1	-5.26860717637006	StringTie	-0.752859401873739	NA		NA	-3.06885297910996	NA		NA	5.22862	0.253185076498731	0	-0.384852673873379	1	0	0	-5.26860717637006	1	0	0	214.037	0.0166312750353271	0	0.728525601955104	1	0	0	0.350054163730571	1	0	0
DM8C01G08810	4.45703	0.73371576298469	0	1	-0.578463245370383	StringTie	1	-1.39120393154311	StringTie	0.0591092302331168	NA		NA	-1.06111250625178	NA		NA	52.6944	0.0710520312777009	0	-0.578463245370383	1	0	0	-1.39120393154311	1	0	0	69.6801	0.00438690336673307	1	-0.538295904477284	1	0	0	-1.36982574740869	1	0	0
DM8C01G08820	0.333728	0.733530686240896	0	NA	NA	NA	NA	NA	NA	-2.69187344304248	NA		NA	-2.11623753401344	NA		NA	0	NA	0	NA	NA		NA	NA	NA		NA	0.326183	0.740695999075478	0	-2.66785990958294	NA		NA	-2.045512467286	NA		NA
DM8C01G08830	0	NA	0	NA	NA	NA	NA	NA	NA	NA	NA		NA	NA	NA		NA	0	NA	0	NA	NA		NA	NA	NA		NA	0	NA	0	NA	NA		NA	NA	NA		NA
DM8C01G08840	0	NA	0	NA	NA	NA	NA	NA	NA	NA	NA		NA	NA	NA		NA	0	NA	0	NA	NA		NA	NA	NA		NA	0	NA	0	NA	NA		NA	NA	NA		NA
DM8C01G08850	0.151435	0.927628649957646	0	NA	NA	NA	NA	NA	NA	-1.60785086924955	NA		NA	-1.03221496022051	NA		NA	0.45201	0.659308160750364	0	-3.14027559060533	NA		NA	-2.55791035111208	NA		NA	0.148756	0.93360249274553	0	-1.58817538085006	NA		NA	-0.965827938553118	NA		NA
DM8C01G08860	0	NA	0	NA	NA	NA	NA	NA	NA	NA	NA		NA	NA	NA		NA	0	NA	0	NA	NA		NA	NA	NA		NA	0	NA	0	NA	NA		NA	NA	NA		NA
DM8C01G08870	91.4251	0.19614840875991	0	1	0.516976642727597	RSEM	1	-0.0462927750228367	RSEM	0.516976642727597	1	0	0	-0.0462927750228367	1	0	0	339.614	0.0206979538096373	0	0.59592065151511	1	0	0	-0.11726246827709	1	0	0	127.627	0.16506643831037	0	0.321843965267054	1	0	0	-0.359390111063358	1	0	0
DM8C01G08880	0.199982	0.835615257907488	0	NA	NA	NA	NA	NA	NA	-0.185453674283862	NA		NA	1.81575877443535	NA		NA	0	NA	0	NA	NA		NA	NA	NA		NA	0.205576	0.826271981852817	0	-0.164752130274284	NA		NA	1.88367425800625	NA		NA
DM8C01G08890	0	NA	0	NA	NA	NA	NA	NA	NA	NA	NA		NA	NA	NA		NA	0	NA	0	NA	NA		NA	NA	NA		NA	0	NA	0	NA	NA		NA	NA	NA		NA
DM8C01G08900	0	NA	0	NA	NA	NA	NA	NA	NA	NA	NA		NA	NA	NA		NA	0	NA	0	NA	NA		NA	NA	NA		NA	0	NA	0	NA	NA		NA	NA	NA		NA
DM8C01G08910	0	NA	0	NA	NA	NA	NA	NA	NA	NA	NA		NA	NA	NA		NA	0	NA	0	NA	NA		NA	NA	NA		NA	0	NA	0	NA	NA		NA	NA	NA		NA
DM8C01G08920	0	NA	0	NA	NA	NA	NA	NA	NA	NA	NA		NA	NA	NA		NA	0	NA	0	NA	NA		NA	NA	NA		NA	0	NA	0	NA	NA		NA	NA	NA		NA
DM8C01G08930	0	NA	0	NA	NA	NA	NA	NA	NA	NA	NA		NA	NA	NA		NA	0	NA	0	NA	NA		NA	NA	NA		NA	0.233428	0.824039547746903	0	2.05245377695509	NA		NA	0.457585432630084	NA		NA
DM8C01G08940	0	NA	0	NA	NA	NA	NA	NA	NA	NA	NA		NA	NA	NA		NA	0	NA	0	NA	NA		NA	NA	NA		NA	0	NA	0	NA	NA		NA	NA	NA		NA
DM8C01G08950	0	NA	0	NA	NA	NA	NA	NA	NA	NA	NA		NA	NA	NA		NA	0	NA	0	NA	NA		NA	NA	NA		NA	0.148756	0.93360249274553	0	-1.58817538085006	NA		NA	-0.965827938553118	NA		NA
DM8C01G08960	0	NA	0	NA	NA	NA	NA	NA	NA	NA	NA		NA	NA	NA		NA	0	NA	0	NA	NA		NA	NA	NA		NA	0	NA	0	NA	NA		NA	NA	NA		NA
DM8C01G08970	0	NA	0	NA	NA	NA	NA	NA	NA	NA	NA		NA	NA	NA		NA	0	NA	0	NA	NA		NA	NA	NA		NA	0	NA	0	NA	NA		NA	NA	NA		NA
DM8C01G08980	19.6633	0.0220731201974499	0	0.943099352317526	-2.34624518548541	StringTie	1	-1.20206332979723	RSEM	-2.4595514619773	1	0	0	-1.20206332979723	1	0	0	158.587	0.00154827174474749	1	-2.34624518548541	0.943099352317526	0	0	-0.197263525475684	1	0	0	59.2728	0.00155333530685241	1	-2.15929044219582	1	0	0	0.0464819611749394	1	0	0
DM8C01G08990	0	NA	0	NA	NA	NA	NA	NA	NA	NA	NA		NA	NA	NA		NA	0	NA	0	NA	NA		NA	NA	NA		NA	0	NA	0	NA	NA		NA	NA	NA		NA
DM8C01G09000	5.3305	0.747083559545869	0	1	-1.25879027517842	StringTie	1	-0.458770386692426	StringTie	-0.690729520737426	NA		NA	0.26427319309416	NA		NA	46.559	0.257021721990429	0	-1.25879027517842	1	0	0	-0.458770386692426	1	0	0	30.8427	0.273089233927399	0	-1.1066769799582	1	0	0	-0.496673697917008	1	0	0
DM8C01G09010	1.82591	0.10904100525112	0	0.25666181224587	4.13253297643866	StringTie	1	2.22582646574155	StringTie	4.96286410247948	NA		NA	0.390193741291837	NA		NA	18.4661	0.00155852430764756	1	4.13253297643866	0.25666181224587	0	0	2.22582646574155	1	0	0	21.8537	0.00183522074168887	1	2.74474726934598	0.775270773737321	0	0	1.53218197381786	1	0	0
DM8C01G09020	8.36881	0.143888039058679	0	1	2.26424218120017	RSEM	1	0.753450972086454	RSEM	2.26424218120017	1	0	0	0.753450972086454	1	0	0	45.2003	0.0102705778095007	0	1.52024209552756	1	0	0	-0.00955164407864778	1	0	0	16.87	0.0577964318337344	0	1.44809900132668	1	0	0	-0.112714178517419	1	0	0
DM8C01G09030	3.18754	0.115241113684655	0	1	1.5698091103876	StringTie	1	-0.615846748843245	StringTie	2.0682694378681	NA		NA	-3.01097006520505	NA		NA	32.518	0.00787265707186381	1	1.5698091103876	1	0	0	-0.615846748843245	1	0	0	8.12444	0.0853989017706752	0	1.83668085543954	1	0	0	-0.555785189527494	1	0	0
DM8C01G09040	3.34713	0.0948612664114267	0	1	-0.529068007022213	StringTie	0.283162173087916	-5.32282209285006	StringTie	-0.801871348461033	NA		NA	-4.78331302789414	NA		NA	14.364	0.0107055028722282	0	-0.529068007022213	1	0	0	-5.32282209285006	0.283162173087916	0	0	5.74153	0.017532027163857	0	-0.00197036582744299	NA		NA	-5.18774136815441	NA		NA
DM8C01G09050	8.9131	0.234241441874733	0	1	0.105103475569454	RSEM	1	-1.60636438972865	RSEM	0.105103475569454	1	0	0	-1.60636438972865	1	0	0	41.8768	0.225243369634623	0	0.23522708757766	1	0	0	-1.09554632142106	1	0	0	33.5879	0.203809966473465	0	1.48520902879126	1	0	0	1.07399012333857	1	0	0
DM8C01G09060	2.25032	0.672699032133029	0	1	0.95158172911619	StringTie	0.0384803564335833	-2.59236397886598	StringTie	2.27589307560899	NA		NA	0.439938856215348	NA		NA	97.4694	6.10368838541989e-11	1	0.95158172911619	1	0	0	-2.59236397886598	0.0384803564335833	0	0	70.4047	1.51838731638912e-09	1	0.842236912990091	1	0	0	-2.57112216356358	0.0815550021000527	0	0
DM8C01G09070	0	NA	0	NA	NA	NA	NA	NA	NA	NA	NA		NA	NA	NA		NA	0	NA	0	NA	NA		NA	NA	NA		NA	0	NA	0	NA	NA		NA	NA	NA		NA
DM8C01G09080	822.513	0.0146712124321432	0	1	-0.492591871551027	RSEM	1	-0.360408260597745	RSEM	-0.492591871551027	1	0	0	-0.360408260597745	1	0	0	2668.58	0.00151297258653774	1	-0.490753169898956	1	0	0	-0.368957246758476	1	0	0	910.731	0.0267589773579812	0	-0.426381984478504	1	0	0	-0.346175315331302	1	0	0
DM8C01G09090	22389.1	9.46529176545784e-11	1	1	-0.078525689754919	RSEM	1	0.797643582920194	RSEM	-0.078525689754919	1	0	0	0.797643582920194	1	0	0	80086.3	1.78075715366583e-15	1	-0.0669328898669131	1	0	0	0.834300815229452	1	0	0	29061.2	1.65484593037658e-12	1	-0.0597192605638175	1	0	0	0.854385351008595	1	0	0
DM8C01G09100	1804.02	0.66709615632724	0	1	-0.130788503907064	RSEM	1	0.0415809555211534	RSEM	-0.130788503907064	1	0	0	0.0415809555211534	1	0	0	8065.83	0.677887961523752	0	-0.113052266238221	1	0	0	0.0615062414743191	1	0	0	3279.59	0.590206775996325	0	-0.136940806038354	1	0	0	0.0764946568302574	1	0	0
DM8C01G09110	0.66839	0.819237298976425	0	1	-0.432256781069261	StringTie	1	-4.56668361131447	StringTie	-0.0160074427879895	NA		NA	-2.11854018973746	NA		NA	3.18487	0.427803162975833	0	-0.432256781069261	1	0	0	-4.56668361131447	1	0	0	1.10232	0.614891734525479	0	-0.55685808606154	NA		NA	-3.05057049906462	NA		NA
DM8C01G09120	0	NA	0	NA	NA	NA	NA	NA	NA	NA	NA		NA	NA	NA		NA	0	NA	0	NA	NA		NA	NA	NA		NA	0	NA	0	NA	NA		NA	NA	NA		NA
DM8C01G09130	0	NA	0	NA	NA	NA	NA	NA	NA	NA	NA		NA	NA	NA		NA	0	NA	0	NA	NA		NA	NA	NA		NA	0	NA	0	NA	NA		NA	NA	NA		NA
DM8C01G09140	0	NA	0	NA	NA	NA	NA	NA	NA	NA	NA		NA	NA	NA		NA	0	NA	0	NA	NA		NA	NA	NA		NA	0	NA	0	NA	NA		NA	NA	NA		NA
DM8C01G09150	0	NA	0	NA	NA	NA	NA	NA	NA	NA	NA		NA	NA	NA		NA	0	NA	0	NA	NA		NA	NA	NA		NA	0	NA	0	NA	NA		NA	NA	NA		NA
DM8C01G09160	275.268	0.327696325275588	0	1	-0.165380685241197	RSEM	1	-0.410261444297016	RSEM	-0.165380685241197	1	0	0	-0.410261444297016	1	0	0	876.435	0.258882171015385	0	-0.152044017924424	1	0	0	-0.420812494460006	1	0	0	304.661	0.571404215542269	0	-0.111792389090726	1	0	0	-0.290944283465673	1	0	0
DM8C01G09170	0	NA	0	NA	NA	NA	NA	NA	NA	NA	NA		NA	NA	NA		NA	0	NA	0	NA	NA		NA	NA	NA		NA	0	NA	0	NA	NA		NA	NA	NA		NA
DM8C01G09180	0	NA	0	NA	NA	NA	NA	NA	NA	NA	NA		NA	NA	NA		NA	0	NA	0	NA	NA		NA	NA	NA		NA	0	NA	0	NA	NA		NA	NA	NA		NA
DM8C01G09190	0	NA	0	NA	NA	NA	NA	NA	NA	NA	NA		NA	NA	NA		NA	0.581469	0.612952671909733	0	3.33237813664441	NA		NA	0.403566520969245	NA		NA	0.233428	0.824039547746903	0	2.05245377695509	NA		NA	0.457585432630084	NA		NA
DM8C01G09200	0	NA	0	NA	NA	NA	NA	NA	NA	NA	NA		NA	NA	NA		NA	0	NA	0	NA	NA		NA	NA	NA		NA	0	NA	0	NA	NA		NA	NA	NA		NA
DM8C01G09210	3.36077	0.788396861969314	0	1	1.23375472312911	StringTie	1	1.00261507556362	StringTie	-0.497168224526264	NA		NA	0.632382753020136	NA		NA	3.39196	0.802667706913847	0	1.23375472312911	1	0	0	1.00261507556362	1	0	0	524.363	0.431374385499413	0	0.133105340548754	1	0	0	0.302375662875111	1	0	0
DM8C01G09220	0	NA	0	NA	NA	NA	NA	NA	NA	NA	NA		NA	NA	NA		NA	0	NA	0	NA	NA		NA	NA	NA		NA	0.397825	0.701990873513671	0	2.79819675900075	NA		NA	0.457576119981116	NA		NA
DM8C01G09230	0	NA	0	NA	NA	NA	NA	NA	NA	NA	NA		NA	NA	NA		NA	0	NA	0	NA	NA		NA	NA	NA		NA	0	NA	0	NA	NA		NA	NA	NA		NA
DM8C01G09240	1.699	0.306589199270238	0	1	0.698326841609685	kallisto	0.158393598275628	-4.3615162300946	kallisto	0.763904159989732	NA		NA	-3.04213089666952	NA		NA	2.43856	0.308176374378517	0	1.07514340788713	NA		NA	-3.34975685953537	NA		NA	22.9931	4.62318027039144e-05	1	0.698326841609685	1	0	0	-4.3615162300946	0.158393598275628	0	0
DM8C01G09250	0	NA	0	NA	NA	NA	NA	NA	NA	NA	NA		NA	NA	NA		NA	0	NA	0	NA	NA		NA	NA	NA		NA	0.148756	0.93360249274553	0	-1.58817538085006	NA		NA	-0.965827938553118	NA		NA
DM8C01G09260	0	NA	0	NA	NA	NA	NA	NA	NA	NA	NA		NA	NA	NA		NA	0	NA	0	NA	NA		NA	NA	NA		NA	0	NA	0	NA	NA		NA	NA	NA		NA
DM8C01G09270	0	NA	0	NA	NA	NA	NA	NA	NA	NA	NA		NA	NA	NA		NA	0	NA	0	NA	NA		NA	NA	NA		NA	0.165433	0.931630915595535	0	1.46377664904006	NA		NA	0.457592783880555	NA		NA
DM8C01G09280	0	NA	0	NA	NA	NA	NA	NA	NA	NA	NA		NA	NA	NA		NA	0	NA	0	NA	NA		NA	NA	NA		NA	0	NA	0	NA	NA		NA	NA	NA		NA
DM8C01G09290	0	NA	0	NA	NA	NA	NA	NA	NA	NA	NA		NA	NA	NA		NA	0	NA	0	NA	NA		NA	NA	NA		NA	0	NA	0	NA	NA		NA	NA	NA		NA
DM8C01G09300	0.334663	0.750096619242234	0	NA	NA	NA	NA	NA	NA	2.49612782066331	NA		NA	0.390166550074283	NA		NA	0	NA	0	NA	NA		NA	NA	NA		NA	0.4963	0.656073000773414	0	3.10090278842348	NA		NA	0.457572339865097	NA		NA
DM8C01G09310	0.949165	0.629739854934759	0	1	0.241789703386816	StringTie	0.239020245036873	-4.05353419108157	StringTie	-2.58611667419713	NA		NA	1.05168996847353	NA		NA	23.7563	0.00305100927265948	1	0.241789703386816	1	0	0	-4.05353419108157	0.239020245036873	0	0	0.890284	0.493557260007564	0	-0.164777995075991	NA		NA	3.9548888417161	NA		NA
DM8C01G09320	7.1816	0.00124017295922917	1	1	-3.42233219601431	RSEM	0.118329487239636	-6.42986714739536	RSEM	-3.42233219601431	1	0	0	-6.42986714739536	0.118329487239636	0	0	19.2658	0.0195946647961439	0	0.799688887550801	1	0	0	-2.68784170663675	1	0	0	6.73068	0.0117432690569999	0	-2.59986031434964	1	0	0	-6.20635634535169	0.235148939356685	0	0
DM8C01G09330	0	NA	0	1	-0.369852645436456	kallisto	1	-1.33000052900241	kallisto	NA	NA		NA	NA	NA		NA	0	NA	0	NA	NA		NA	NA	NA		NA	6.95542	0.581965455344581	0	-0.369852645436456	1	0	0	-1.33000052900241	1	0	0
DM8C01G09340	659.892	0.401439882532702	0	1	0.236318115791258	RSEM	1	0.220029306477059	RSEM	0.236318115791258	1	0	0	0.220029306477059	1	0	0	2081.91	0.261592448819792	0	0.237213660178727	1	0	0	0.251698658671835	1	0	0	709.784	0.276167293956262	0	0.257795761158142	1	0	0	0.272390355288219	1	0	0
DM8C01G09350	14.2351	0.0606844879736077	0	0.778584923584438	2.83874123348268	kallisto	1	1.38961131206757	RSEM	2.37241509599906	1	0	0	1.38961131206757	1	0	0	56.9538	0.0214828180897843	0	2.4288968421617	1	0	0	1.4249010138773	1	0	0	22.1512	0.00297864104514648	1	2.83874123348268	0.778584923584438	0	0	1.82387069314117	1	0	0
DM8C01G09360	0	NA	0	NA	NA	NA	NA	NA	NA	NA	NA		NA	NA	NA		NA	0	NA	0	NA	NA		NA	NA	NA		NA	0	NA	0	NA	NA		NA	NA	NA		NA
DM8C01G09370	0	NA	0	NA	NA	NA	NA	NA	NA	NA	NA		NA	NA	NA		NA	0	NA	0	NA	NA		NA	NA	NA		NA	0	NA	0	NA	NA		NA	NA	NA		NA
DM8C01G09380	0	NA	0	NA	NA	NA	NA	NA	NA	NA	NA		NA	NA	NA		NA	0	NA	0	NA	NA		NA	NA	NA		NA	0	NA	0	NA	NA		NA	NA	NA		NA
DM8C01G09390	386.387	6.40002829058083e-22	1	1	0.364947104467347	RSEM	1.2046183877249e-05	-1.94505240163271	StringTie	0.364947104467347	1	0	0	-1.96662911973306	0.00209815931313662	1	-1	1342.91	4.17363434979546e-34	1	0.329579916213218	1	0	0	-1.94505240163271	1.2046183877249e-05	1	-1	500.991	1.5740549008537e-22	1	0.310118792032759	1	0	0	-1.92337273443667	0.00169164881840741	1	-1
DM8C01G09400	529.538	0.861385282012374	0	1	-0.100801932125911	RSEM	1	-0.0100823994073139	RSEM	-0.100801932125911	1	0	0	-0.0100823994073139	1	0	0	1768.09	0.789912594512989	0	-0.107225129995513	1	0	0	-0.0243797273802398	1	0	0	651.263	0.582155154915895	0	-0.114945167539863	1	0	0	0.0705382109323508	1	0	0
DM8C01G09410	0	NA	0	NA	NA	NA	NA	NA	NA	NA	NA		NA	NA	NA		NA	0	NA	0	NA	NA		NA	NA	NA		NA	0.163091	0.916701523307198	0	-1.65517225466279	NA		NA	-1.03282481236585	NA		NA
DM8C01G09420	0	NA	0	NA	NA	NA	NA	NA	NA	NA	NA		NA	NA	NA		NA	0	NA	0	NA	NA		NA	NA	NA		NA	0	NA	0	NA	NA		NA	NA	NA		NA
DM8C01G09430	8.71021	0.902634815893965	0	1	0.524775576915202	RSEM	1	0.388536086155424	RSEM	0.524775576915202	1	0	0	0.388536086155424	1	0	0	33.1535	0.79428887492372	0	0.795128801428331	1	0	0	0.282225739032732	1	0	0	11.734	0.703994601215672	0	0.761399037982009	1	0	0	-0.0288574209976953	1	0	0
DM8C01G09440	0	NA	0	NA	NA	NA	NA	NA	NA	NA	NA		NA	NA	NA		NA	1.1035	0.969680786569964	0	-0.925676971361884	NA		NA	-0.1167313275042	NA		NA	0	NA	0	NA	NA		NA	NA	NA		NA
DM8C01G09450	0	NA	0	NA	NA	NA	NA	NA	NA	NA	NA		NA	NA	NA		NA	0	NA	0	NA	NA		NA	NA	NA		NA	0	NA	0	NA	NA		NA	NA	NA		NA
DM8C01G09460	0	NA	0	NA	NA	NA	NA	NA	NA	NA	NA		NA	NA	NA		NA	0	NA	0	NA	NA		NA	NA	NA		NA	0	NA	0	NA	NA		NA	NA	NA		NA
DM8C01G09470	0	NA	0	NA	NA	NA	NA	NA	NA	NA	NA		NA	NA	NA		NA	0	NA	0	NA	NA		NA	NA	NA		NA	0.595024	0.600223644433852	0	-3.54419486562407	NA		NA	-2.92184742332713	NA		NA
DM8C01G09480	0	NA	0	NA	NA	NA	NA	NA	NA	NA	NA		NA	NA	NA		NA	2.39942	0.743521960349054	0	-0.639760497212763	NA		NA	-2.6357232246129	NA		NA	0.233428	0.824039547746903	0	2.05245377695509	NA		NA	0.457585432630084	NA		NA
DM8C01G09490	2.87022	0.627911153103655	0	1	0.0695565724706396	StringTie	1	-2.07827805992574	StringTie	0.642693477116727	NA		NA	-1.26102896283836	NA		NA	25.007	0.272362159836124	0	0.0695565724706396	1	0	0	-2.07827805992574	1	0	0	1.68673	0.520311263235597	0	-1.29078277942424	NA		NA	-3.92246169474575	NA		NA
DM8C01G09500	0	NA	0	NA	NA	NA	NA	NA	NA	NA	NA		NA	NA	NA		NA	0	NA	0	NA	NA		NA	NA	NA		NA	0	NA	0	NA	NA		NA	NA	NA		NA
DM8C01G09510	0	NA	0	NA	NA	NA	NA	NA	NA	NA	NA		NA	NA	NA		NA	0	NA	0	NA	NA		NA	NA	NA		NA	0	NA	0	NA	NA		NA	NA	NA		NA
DM8C01G09520	0.151435	0.927628649957646	0	NA	NA	NA	NA	NA	NA	-1.60785086924955	NA		NA	-1.03221496022051	NA		NA	0	NA	0	NA	NA		NA	NA	NA		NA	0.148756	0.93360249274553	0	-1.58817538085006	NA		NA	-0.965827938553118	NA		NA
DM8C01G09530	0	NA	0	NA	NA	NA	NA	NA	NA	NA	NA		NA	NA	NA		NA	0	NA	0	NA	NA		NA	NA	NA		NA	0	NA	0	NA	NA		NA	NA	NA		NA
DM8C01G09540	0	NA	0	NA	NA	NA	NA	NA	NA	NA	NA		NA	NA	NA		NA	0	NA	0	NA	NA		NA	NA	NA		NA	0	NA	0	NA	NA		NA	NA	NA		NA
DM8C01G09550	0	NA	0	NA	NA	NA	NA	NA	NA	NA	NA		NA	NA	NA		NA	0	NA	0	NA	NA		NA	NA	NA		NA	0	NA	0	NA	NA		NA	NA	NA		NA
DM8C01G09560	0	NA	0	NA	NA	NA	NA	NA	NA	NA	NA		NA	NA	NA		NA	0	NA	0	NA	NA		NA	NA	NA		NA	0	NA	0	NA	NA		NA	NA	NA		NA
DM8C01G09570	0	NA	0	NA	NA	NA	NA	NA	NA	NA	NA		NA	NA	NA		NA	0	NA	0	NA	NA		NA	NA	NA		NA	0.661734	0.592290699771165	0	3.51921810961005	NA		NA	0.457567116049604	NA		NA
DM8C01G09580	0.269091	0.946035780838753	0	NA	NA	NA	NA	NA	NA	-0.278448693136725	NA		NA	-1.05360635536526	NA		NA	0.800892	0.794710410424237	0	-0.35876877248389	NA		NA	-2.55794122598291	NA		NA	0.418349	0.859361196763189	0	-1.2242565091507	NA		NA	-1.95540032908668	NA		NA
DM8C01G09590	0	NA	0	NA	NA	NA	NA	NA	NA	NA	NA		NA	NA	NA		NA	0	NA	0	NA	NA		NA	NA	NA		NA	0.470522	0.988125835656796	0	-0.262706397179374	NA		NA	0.406489658301278	NA		NA
DM8C01G09600	1023.4	0.0252244716997602	0	1	-0.0476310868829317	RSEM	1	0.400575924920635	RSEM	-0.0476310868829317	1	0	0	0.400575924920635	1	0	0	3938.64	0.00129208261261097	1	-0.0164576305550304	1	0	0	0.497124959254886	1	0	0	1480.03	0.00182373152160741	1	-0.00954815124902265	1	0	0	0.525034795449804	1	0	0
DM8C01G09610	0	NA	0	NA	NA	NA	NA	NA	NA	NA	NA		NA	NA	NA		NA	0	NA	0	NA	NA		NA	NA	NA		NA	0	NA	0	NA	NA		NA	NA	NA		NA
DM8C01G09620	0	NA	0	NA	NA	NA	NA	NA	NA	NA	NA		NA	NA	NA		NA	0	NA	0	NA	NA		NA	NA	NA		NA	0	NA	0	NA	NA		NA	NA	NA		NA
DM8C01G09630	0	NA	0	NA	NA	NA	NA	NA	NA	NA	NA		NA	NA	NA		NA	0	NA	0	NA	NA		NA	NA	NA		NA	0	NA	0	NA	NA		NA	NA	NA		NA
DM8C01G09640	0	NA	0	NA	NA	NA	NA	NA	NA	NA	NA		NA	NA	NA		NA	0	NA	0	NA	NA		NA	NA	NA		NA	0	NA	0	NA	NA		NA	NA	NA		NA
DM8C01G09650	0	NA	0	NA	NA	NA	NA	NA	NA	NA	NA		NA	NA	NA		NA	0	NA	0	NA	NA		NA	NA	NA		NA	0	NA	0	NA	NA		NA	NA	NA		NA
DM8C01G09660	0	NA	0	NA	NA	NA	NA	NA	NA	NA	NA		NA	NA	NA		NA	0	NA	0	NA	NA		NA	NA	NA		NA	0	NA	0	NA	NA		NA	NA	NA		NA
DM8C01G09670	1182.18	0.000125589352976495	1	1	-0.0174778288277183	RSEM	1	-0.71529722260538	RSEM	-0.0174778288277183	1	0	0	-0.71529722260538	1	0	0	4561.44	1.70929127631417e-05	1	-0.0955829223222472	1	0	0	-0.678425968430724	1	0	0	1616.39	0.000625247837480633	1	-0.0049823265819786	1	0	0	-0.615810661780388	1	0	0
DM8C01G09680	2.48006	0.181715045770135	0	1	0.00968285952524898	StringTie	1	-2.87789456189098	StringTie	0.189336759074505	NA		NA	-3.90817671149092	NA		NA	16.0932	0.0981011107458134	0	0.00968285952524898	1	0	0	-2.87789456189098	1	0	0	8.66607	0.118296304839616	0	0.150713671461887	1	0	0	-2.2089805731874	1	0	0
DM8C01G09690	0	NA	0	NA	NA	NA	NA	NA	NA	NA	NA		NA	NA	NA		NA	0	NA	0	NA	NA		NA	NA	NA		NA	1.46072	0.84576267089275	0	-0.254463372013299	NA		NA	-1.67837806048477	NA		NA
DM8C01G09700	0	NA	0	NA	NA	NA	NA	NA	NA	NA	NA		NA	NA	NA		NA	0	NA	0	NA	NA		NA	NA	NA		NA	0	NA	0	NA	NA		NA	NA	NA		NA
DM8C01G09710	0.865948	0.433573360241616	0	1	-0.338199413969273	kallisto	1	0.135801368844995	kallisto	3.8952839610677	NA		NA	0.390171152896129	NA		NA	1.97699	0.390874885434282	0	5.08949622817997	NA		NA	0.403544578524762	NA		NA	18.889	0.804230151941876	0	-0.338199413969273	1	0	0	0.135801368844995	1	0	0
DM8C01G09720	0	NA	0	NA	NA	NA	NA	NA	NA	NA	NA		NA	NA	NA		NA	0	NA	0	NA	NA		NA	NA	NA		NA	0	NA	0	NA	NA		NA	NA	NA		NA
DM8C01G09730	0	NA	0	NA	NA	NA	NA	NA	NA	NA	NA		NA	NA	NA		NA	0	NA	0	NA	NA		NA	NA	NA		NA	0	NA	0	NA	NA		NA	NA	NA		NA
DM8C01G09740	1.75738	0.583423619361568	0	NA	NA	NA	NA	NA	NA	-1.01171046018419	NA		NA	2.05153468131489	NA		NA	1.35603	0.442031918522667	0	-4.72217923836173	NA		NA	-4.13981399886848	NA		NA	1.93619	0.398812568698421	0	-3.5370686888163	NA		NA	1.17729069300458	NA		NA
DM8C01G09750	0	NA	0	NA	NA	NA	NA	NA	NA	NA	NA		NA	NA	NA		NA	0	NA	0	NA	NA		NA	NA	NA		NA	0	NA	0	NA	NA		NA	NA	NA		NA
DM8C01G09760	0	NA	0	NA	NA	NA	NA	NA	NA	NA	NA		NA	NA	NA		NA	0	NA	0	NA	NA		NA	NA	NA		NA	0	NA	0	NA	NA		NA	NA	NA		NA
DM8C01G09770	0	NA	0	NA	NA	NA	NA	NA	NA	NA	NA		NA	NA	NA		NA	0	NA	0	NA	NA		NA	NA	NA		NA	0	NA	0	NA	NA		NA	NA	NA		NA
DM8C01G09780	0	NA	0	NA	NA	NA	NA	NA	NA	NA	NA		NA	NA	NA		NA	0	NA	0	NA	NA		NA	NA	NA		NA	0	NA	0	NA	NA		NA	NA	NA		NA
DM8C01G09790	0	NA	0	NA	NA	NA	NA	NA	NA	NA	NA		NA	NA	NA		NA	0	NA	0	NA	NA		NA	NA	NA		NA	0	NA	0	NA	NA		NA	NA	NA		NA
DM8C01G09800	0.514182	0.642157507351269	0	1	6.42208455699481	StringTie	1	0.403589990690325	StringTie	3.14116912693782	NA		NA	0.390158494962265	NA		NA	4.98832	0.0541755225345784	0	6.42208455699481	1	0	0	0.403589990690325	1	0	0	1.5351	0.190958284732565	0	4.74744184339647	NA		NA	0.45760029504444	NA		NA
DM8C01G09810	0	NA	0	NA	NA	NA	NA	NA	NA	NA	NA		NA	NA	NA		NA	0	NA	0	NA	NA		NA	NA	NA		NA	0	NA	0	NA	NA		NA	NA	NA		NA
DM8C01G09820	0	NA	0	NA	NA	NA	NA	NA	NA	NA	NA		NA	NA	NA		NA	0	NA	0	NA	NA		NA	NA	NA		NA	0.233428	0.824039547746903	0	2.05245377695509	NA		NA	0.457585432630084	NA		NA
DM8C01G09830	0	NA	0	NA	NA	NA	NA	NA	NA	NA	NA		NA	NA	NA		NA	0	NA	0	NA	NA		NA	NA	NA		NA	0.116714	0.993337532116619	0	1.20884469656419	NA		NA	0.457595967406032	NA		NA
DM8C01G09840	0	NA	0	NA	NA	NA	NA	NA	NA	NA	NA		NA	NA	NA		NA	0	NA	0	NA	NA		NA	NA	NA		NA	0	NA	0	NA	NA		NA	NA	NA		NA
DM8C01G09850	0	NA	0	NA	NA	NA	NA	NA	NA	NA	NA		NA	NA	NA		NA	0	NA	0	NA	NA		NA	NA	NA		NA	0	NA	0	NA	NA		NA	NA	NA		NA
DM8C01G09860	0.151435	0.927628649957646	0	1	-0.198241519258939	StringTie	1	-1.36135994528116	StringTie	-1.60785086924955	NA		NA	-1.03221496022051	NA		NA	75.1339	0.12037926849718	0	-0.198241519258939	1	0	0	-1.36135994528116	1	0	0	0.116714	0.993337532116619	0	1.20884469656419	NA		NA	0.457595967406032	NA		NA
DM8C01G09870	0	NA	0	NA	NA	NA	NA	NA	NA	NA	NA		NA	NA	NA		NA	0	NA	0	NA	NA		NA	NA	NA		NA	0	NA	0	NA	NA		NA	NA	NA		NA
DM8C01G09880	0	NA	0	NA	NA	NA	NA	NA	NA	NA	NA		NA	NA	NA		NA	0	NA	0	NA	NA		NA	NA	NA		NA	0	NA	0	NA	NA		NA	NA	NA		NA
DM8C01G09890	0	NA	0	NA	NA	NA	NA	NA	NA	NA	NA		NA	NA	NA		NA	0	NA	0	NA	NA		NA	NA	NA		NA	0	NA	0	NA	NA		NA	NA	NA		NA
DM8C01G09900	0	NA	0	NA	NA	NA	NA	NA	NA	NA	NA		NA	NA	NA		NA	0	NA	0	NA	NA		NA	NA	NA		NA	0	NA	0	NA	NA		NA	NA	NA		NA
DM8C01G09910	0	NA	0	NA	NA	NA	NA	NA	NA	NA	NA		NA	NA	NA		NA	0	NA	0	NA	NA		NA	NA	NA		NA	0	NA	0	NA	NA		NA	NA	NA		NA
DM8C01G09920	0	NA	0	NA	NA	NA	NA	NA	NA	NA	NA		NA	NA	NA		NA	0	NA	0	NA	NA		NA	NA	NA		NA	0	NA	0	NA	NA		NA	NA	NA		NA
DM8C01G09930	4.20942	0.636859397430635	0	1	-0.353011428034852	StringTie	1	-1.22745238230014	StringTie	-0.764106259955216	NA		NA	-1.36282578754155	NA		NA	18.3047	0.489701381146173	0	-0.353011428034852	1	0	0	-1.22745238230014	1	0	0	10.6604	0.245536646985258	0	0.165675897631739	1	0	0	-1.5314872783544	1	0	0
DM8C01G09940	0.563649	0.785985073355656	0	1	0.678003534229173	StringTie	1	1.55568238651019	StringTie	1.46935113756593	NA		NA	2.75736439815012	NA		NA	13.4092	0.634865626859068	0	0.678003534229173	1	0	0	1.55568238651019	1	0	0	3.85305	0.759222316471218	0	0.611364390054343	NA		NA	1.30232365955032	NA		NA
DM8C01G09950	99.5543	0.65055649571767	0	1	0.243214822315676	RSEM	1	0.281862012288127	RSEM	0.243214822315676	1	0	0	0.281862012288127	1	0	0	428.292	0.711745482535301	0	0.118589473089985	1	0	0	0.197411576803734	1	0	0	164.702	0.69467049402606	0	0.137729623511939	1	0	0	0.229411568586904	1	0	0
DM8C01G09960	0.350355	0.726472320023608	0	NA	NA	NA	NA	NA	NA	2.60162571829176	NA		NA	0.390165232643328	NA		NA	1.58057	0.642242259296683	0	2.08479503167207	NA		NA	-1.97509446014864	NA		NA	0.514733	0.642416555478016	0	3.17177972107152	NA		NA	0.457571454771962	NA		NA
DM8C01G09970	0	NA	0	NA	NA	NA	NA	NA	NA	NA	NA		NA	NA	NA		NA	0	NA	0	NA	NA		NA	NA	NA		NA	1.17419	0.981954756034125	0	0.646470457678696	NA		NA	0.445144338218181	NA		NA
DM8C01G09980	0	NA	0	NA	NA	NA	NA	NA	NA	NA	NA		NA	NA	NA		NA	0	NA	0	NA	NA		NA	NA	NA		NA	0	NA	0	NA	NA		NA	NA	NA		NA
DM8C01G09990	9.79413	3.53671083272133e-06	1	0.000287821730759185	9.18504987151531	StringTie	1	-2.03258130160692	RSEM	4.92267070991905	0.326825226021112	0	0	-2.03258130160692	1	0	0	33.8588	3.4220245294945e-12	1	9.18504987151531	0.000287821730759185	1	1	0.403617510520753	1	0	0	7.82265	1.00948040170405e-05	1	7.09268973777169	0.0714286424007853	0	0	0.457624192384946	1	0	0
DM8C01G10000	0	NA	0	NA	NA	NA	NA	NA	NA	NA	NA		NA	NA	NA		NA	0	NA	0	NA	NA		NA	NA	NA		NA	0	NA	0	NA	NA		NA	NA	NA		NA
DM8C01G10010	0	NA	0	1	-3.85602248992579	kallisto	1	-0.5629910190806	kallisto	NA	NA		NA	NA	NA		NA	1.05469	0.485864960621907	0	-4.360069036737	NA		NA	-3.77770379724375	NA		NA	6.47981	0.0393301147617246	0	-3.85602248992579	1	0	0	-0.5629910190806	1	0	0
DM8C01G10020	0.618881	0.549846224111403	0	NA	NA	NA	NA	NA	NA	-0.185469828622266	NA		NA	3.4044790581439	NA		NA	0	NA	0	NA	NA		NA	NA	NA		NA	0.222571	0.810567293164111	0	-0.164752852360023	NA		NA	1.94149780247848	NA		NA
DM8C01G10030	1.21724	0.546953356685394	0	1	-0.531339641917306	StringTie	1	-2.08801136372341	StringTie	-0.786922441231224	NA		NA	-3.32677779990138	NA		NA	5.0071	0.650133738972716	0	-0.531339641917306	1	0	0	-2.08801136372341	1	0	0	0.493398	0.85404962300161	0	1.01024611344335	NA		NA	-1.03706590449509	NA		NA
DM8C01G10040	0	NA	0	NA	NA	NA	NA	NA	NA	NA	NA		NA	NA	NA		NA	0	NA	0	NA	NA		NA	NA	NA		NA	0	NA	0	NA	NA		NA	NA	NA		NA
DM8C01G10050	0	NA	0	NA	NA	NA	NA	NA	NA	NA	NA		NA	NA	NA		NA	0	NA	0	NA	NA		NA	NA	NA		NA	0	NA	0	NA	NA		NA	NA	NA		NA
DM8C01G10060	0	NA	0	NA	NA	NA	NA	NA	NA	NA	NA		NA	NA	NA		NA	0	NA	0	NA	NA		NA	NA	NA		NA	1.02156	0.915132190459447	0	-1.54779739517465	NA		NA	-0.155748875982547	NA		NA
DM8C01G10070	0	NA	0	NA	NA	NA	NA	NA	NA	NA	NA		NA	NA	NA		NA	0	NA	0	NA	NA		NA	NA	NA		NA	1.36839	0.996466309198734	0	-0.0670587215352458	NA		NA	-0.270500459583307	NA		NA
DM8C01G10080	0	NA	0	NA	NA	NA	NA	NA	NA	NA	NA		NA	NA	NA		NA	0	NA	0	NA	NA		NA	NA	NA		NA	4.15707	0.628350402260023	0	-0.103484969388033	NA		NA	-1.5668779433602	NA		NA
DM8C01G10090	0	NA	0	NA	NA	NA	NA	NA	NA	NA	NA		NA	NA	NA		NA	0	NA	0	NA	NA		NA	NA	NA		NA	0	NA	0	NA	NA		NA	NA	NA		NA
DM8C01G10100	0	NA	0	NA	NA	NA	NA	NA	NA	NA	NA		NA	NA	NA		NA	0	NA	0	NA	NA		NA	NA	NA		NA	0	NA	0	NA	NA		NA	NA	NA		NA
DM8C01G10110	338.334	0.349659367971089	0	1	0.272842638509466	RSEM	1	0.41867548832758	RSEM	0.272842638509466	1	0	0	0.41867548832758	1	0	0	1459.78	0.0511666130262607	0	0.431314903693303	1	0	0	0.681068417473555	1	0	0	567.566	0.03997593649441	0	0.449322645149879	1	0	0	0.696860191241829	1	0	0
DM8C01G10120	0.23357	0.823317997623682	0	NA	NA	NA	NA	NA	NA	2.02488527134644	NA		NA	0.390172434831559	NA		NA	0	NA	0	NA	NA		NA	NA	NA		NA	0.630805	0.598005608781617	0	3.46561828534149	NA		NA	0.457567785390598	NA		NA
DM8C01G10130	46.3007	0.540887894878019	0	1	-0.487288740648275	RSEM	1	-0.106136188733993	RSEM	-0.487288740648275	1	0	0	-0.106136188733993	1	0	0	433.878	0.12533690796611	0	-0.146512505597296	1	0	0	0.415002095688276	1	0	0	184.575	0.272393736088607	0	-0.158884426321048	1	0	0	0.317607911291522	1	0	0
DM8C01G10140	0	NA	0	NA	NA	NA	NA	NA	NA	NA	NA		NA	NA	NA		NA	0	NA	0	NA	NA		NA	NA	NA		NA	0	NA	0	NA	NA		NA	NA	NA		NA
DM8C01G10150	27.7221	0.00174800188038671	1	1	0.881302675965302	RSEM	1	-1.49355382941921	RSEM	0.881302675965302	1	0	0	-1.49355382941921	1	0	0	40.8591	0.00678273884394469	1	0.694730182959531	1	0	0	-1.66840997789043	1	0	0	61.5597	2.78859152790056e-05	1	0.748964806656651	1	0	0	-1.60918210261347	1	0	0
DM8C01G10160	15.5599	6.42828815673624e-05	1	1	1.3156662730026	RSEM	0.0631010355644582	-4.88361855338168	StringTie	1.3156662730026	1	0	0	-3.40876504478574	0.696721389779451	0	0	34.8628	1.59825817357108e-05	1	0.85939642287141	1	0	0	-4.88361855338168	0.0631010355644582	0	0	21.9024	5.11862162333795e-06	1	1.01468140244668	1	0	0	-4.08094617506864	0.208608416595782	0	0
DM8C01G10170	25.8714	4.17155660444786e-06	1	1	1.4668537829857	RSEM	0.391552849189506	-3.44898553061442	RSEM	1.4668537829857	1	0	0	-3.44898553061442	0.391552849189506	0	0	37.1853	0.00220146312168319	1	1.33975599845842	1	0	0	-2.82201836019898	0.89569562888307	0	0	52.6532	8.43113926106032e-08	1	1.81469228295874	1	0	0	-2.57885859685627	0.598528242440555	0	0
DM8C01G10180	0	NA	0	NA	NA	NA	NA	NA	NA	NA	NA		NA	NA	NA		NA	1.13661	0.69207420057248	0	-1.93302820298975	NA		NA	-3.55567483881335	NA		NA	0	NA	0	NA	NA		NA	NA	NA		NA
DM8C01G10190	50.8151	7.05061538518244e-12	1	1	0.314707012875502	RSEM	0.000117942911288988	-4.69750804681525	kallisto	0.314707012875502	1	0	0	-4.76019284788584	0.000735013089801438	1	-1	136.982	7.49615265420009e-09	1	0.367794182336455	1	0	0	-3.81480068230016	0.000680635150195732	1	-1	64.1707	2.48663052734246e-14	1	0.385119584406102	1	0	0	-4.69750804681525	0.000117942911288988	1	-1
DM8C01G10200	2.004	0.92710645102493	0	1	0.805272325275524	StringTie	1	-2.58755009293745	StringTie	-0.946928438429701	NA		NA	-0.59765608330739	NA		NA	14.4962	0.0348354971372696	0	0.805272325275524	1	0	0	-2.58755009293745	1	0	0	5.40707	0.461330758416289	0	1.31926565369353	NA		NA	-1.06678782199453	NA		NA
DM8C01G10210	1.70816	0.541642977929118	0	1	0.0449804826517763	kallisto	1	-0.984382710264137	kallisto	0.968732520909559	NA		NA	2.86466744043373	NA		NA	2.43427	0.987820174666649	0	-0.183176408852326	NA		NA	0.420228083781907	NA		NA	9.40502	0.629549664722228	0	0.0449804826517763	1	0	0	-0.984382710264137	1	0	0
DM8C01G10220	0.167332	0.928875463227878	0	1	-5.8882377360076	StringTie	1	-0.687304024362735	StringTie	1.44902276813738	NA		NA	0.39017962605625	NA		NA	4.94139	0.0647948410582755	0	-5.8882377360076	1	0	0	-0.687304024362735	1	0	0	12.4215	0.273731577348226	0	-1.28482429874696	1	0	0	0.3633824295483	1	0	0
DM8C01G10230	0	NA	0	NA	NA	NA	NA	NA	NA	NA	NA		NA	NA	NA		NA	0.672139	0.588670402728498	0	3.51857487421832	NA		NA	0.403564195791672	NA		NA	1.59996	0.463370661631675	0	2.93155582646	NA		NA	0.398110159211931	NA		NA
DM8C01G10240	0	NA	0	NA	NA	NA	NA	NA	NA	NA	NA		NA	NA	NA		NA	0	NA	0	NA	NA		NA	NA	NA		NA	0	NA	0	NA	NA		NA	NA	NA		NA
DM8C01G10250	0	NA	0	NA	NA	NA	NA	NA	NA	NA	NA		NA	NA	NA		NA	0	NA	0	NA	NA		NA	NA	NA		NA	0	NA	0	NA	NA		NA	NA	NA		NA
DM8C01G10260	0	NA	0	NA	NA	NA	NA	NA	NA	NA	NA		NA	NA	NA		NA	0	NA	0	NA	NA		NA	NA	NA		NA	0.116714	0.993337532116619	0	1.20884469656419	NA		NA	0.457595967406032	NA		NA
DM8C01G10270	0	NA	0	NA	NA	NA	NA	NA	NA	NA	NA		NA	NA	NA		NA	0	NA	0	NA	NA		NA	NA	NA		NA	0	NA	0	NA	NA		NA	NA	NA		NA
DM8C01G10280	805.688	0.436273084790234	0	1	-0.11566083910953	RSEM	1	0.117635298570581	RSEM	-0.11566083910953	1	0	0	0.117635298570581	1	0	0	2943.85	0.562153734000703	0	-0.0485051179621462	1	0	0	0.106999877199852	1	0	0	926.38	0.637043558960032	0	-0.00365160300110758	1	0	0	0.138496703912814	1	0	0
DM8C01G10290	0	NA	0	NA	NA	NA	NA	NA	NA	NA	NA		NA	NA	NA		NA	0	NA	0	NA	NA		NA	NA	NA		NA	0	NA	0	NA	NA		NA	NA	NA		NA
DM8C01G10300	0.116785	0.992717724139588	0	0.00247725464996054	8.13430518522228	StringTie	0.0207760382856301	6.70965787949053	StringTie	1.18616881031443	NA		NA	0.390182908509718	NA		NA	22.4586	1.91009692250065e-06	1	8.13430518522228	0.00247725464996054	1	1	6.70965787949053	0.0207760382856301	0	0	2.91683	0.303804151253654	0	3.44155755298002	NA		NA	2.69923001418463	NA		NA
DM8C01G10310	3.66693	0.0236025846510152	0	1	0.689475847306243	StringTie	1	0.604586401763387	StringTie	5.61688591619107	NA		NA	3.76548108648657	NA		NA	42.7246	0.61366325400141	0	0.689475847306243	1	0	0	0.604586401763387	1	0	0	7.04127	0.696856089171987	0	1.23842745655215	1	0	0	0.484768938547611	1	0	0
DM8C01G10320	0	NA	0	NA	NA	NA	NA	NA	NA	NA	NA		NA	NA	NA		NA	0	NA	0	NA	NA		NA	NA	NA		NA	0	NA	0	NA	NA		NA	NA	NA		NA
DM8C01G10330	1.62113	0.356213069033737	0	1	-0.0504051339577377	StringTie	1	0.133599868499167	StringTie	-0.0535672416337758	NA		NA	-3.42847736377846	NA		NA	12.7294	0.994393451791323	0	-0.0504051339577377	1	0	0	0.133599868499167	1	0	0	6.65181	0.964752390137852	0	0.265221607741023	1	0	0	0.0136106032838797	1	0	0
DM8C01G10340	0.979826	0.376950892617457	0	1	3.30920539959495	StringTie	1	0.497390649657261	StringTie	4.07406074499015	NA		NA	0.390174864173082	NA		NA	3.74646	0.402330979437541	0	3.30920539959495	1	0	0	0.497390649657261	1	0	0	0.870975	0.983212395951669	0	0.22572238105136	NA		NA	-0.48831314906988	NA		NA
DM8C01G10350	0.537008	0.789342631518094	0	NA	NA	NA	NA	NA	NA	-2.72444480641511	NA		NA	-0.745052638774246	NA		NA	1.41229	0.414324212973679	0	-0.178807301561147	NA		NA	4.60206013607719	NA		NA	1.35539	0.711034796118125	0	-1.11449514613699	NA		NA	1.3667944180671	NA		NA
DM8C01G10360	1.62758	0.948214490963914	0	1	-0.0500452445781846	StringTie	1	-1.79144803759024	StringTie	-0.687981916416361	NA		NA	-0.936263682263424	NA		NA	9.50432	0.529426884016872	0	-0.0500452445781846	1	0	0	-1.79144803759024	1	0	0	2.48007	0.832754129301602	0	0.3605491688726	NA		NA	-1.15013588607339	NA		NA
DM8C01G10370	1.32243	0.996148645667078	0	1	-0.29819246077292	StringTie	1	-0.688293598091876	StringTie	0.0103148839376283	NA		NA	-0.240416276159561	NA		NA	6.34132	0.944663643573657	0	-0.29819246077292	1	0	0	-0.688293598091876	1	0	0	2.29382	0.836699388717766	0	0.562051024439523	NA		NA	-0.898974971851171	NA		NA
DM8C01G10380	0.334663	0.750096619242234	0	NA	NA	NA	NA	NA	NA	2.49612782066331	NA		NA	0.390166550074283	NA		NA	1.57687	0.427756768848287	0	4.75625771203098	NA		NA	0.403548739922721	NA		NA	0.4963	0.656073000773414	0	3.10090278842348	NA		NA	0.457572339865097	NA		NA
DM8C01G10390	0	NA	0	NA	NA	NA	NA	NA	NA	NA	NA		NA	NA	NA		NA	2.64134	0.984079625381024	0	-0.35655346212692	NA		NA	0.196981036907247	NA		NA	1.2533	0.66259198175453	0	-1.23473234941214	NA		NA	1.40251971678012	NA		NA
DM8C01G10400	186.615	1.89458559927927e-05	1	1	1.25625330950796	RSEM	1	0.885758620448412	RSEM	1.25625330950796	1	0	0	0.885758620448412	1	0	0	693.093	1.41455025038988e-08	1	1.3193145860516	1	0	0	0.923433851147294	1	0	0	248.139	1.50138973239448e-07	1	1.37554084429761	1	0	0	1.01924660625828	1	0	0
DM8C01G10410	0	NA	0	NA	NA	NA	NA	NA	NA	NA	NA		NA	NA	NA		NA	0	NA	0	NA	NA		NA	NA	NA		NA	0.661734	0.592290699771165	0	3.51921810961005	NA		NA	0.457567116049604	NA		NA
DM8C01G10420	0	NA	0	NA	NA	NA	NA	NA	NA	NA	NA		NA	NA	NA		NA	0	NA	0	NA	NA		NA	NA	NA		NA	0	NA	0	NA	NA		NA	NA	NA		NA
DM8C01G10430	0.167332	0.928875463227878	0	1	0.0272593214422318	kallisto	1	-0.0952763173992351	kallisto	1.44902276813738	NA		NA	0.39017962605625	NA		NA	1.15013	0.480372926845528	0	4.30691431162502	NA		NA	0.403554351208989	NA		NA	42.7281	0.971178389204431	0	0.0272593214422318	1	0	0	-0.0952763173992351	1	0	0
DM8C01G10440	0	NA	0	NA	NA	NA	NA	NA	NA	NA	NA		NA	NA	NA		NA	0	NA	0	NA	NA		NA	NA	NA		NA	0	NA	0	NA	NA		NA	NA	NA		NA
DM8C01G10450	0	NA	0	NA	NA	NA	NA	NA	NA	NA	NA		NA	NA	NA		NA	0	NA	0	NA	NA		NA	NA	NA		NA	0.116714	0.993337532116619	0	1.20884469656419	NA		NA	0.457595967406032	NA		NA
DM8C01G10460	0	NA	0	1	-0.567258172664197	kallisto	1	-3.31123100628336	kallisto	NA	NA		NA	NA	NA		NA	0	NA	0	NA	NA		NA	NA	NA		NA	7.48114	0.0480783502029552	0	-0.567258172664197	1	0	0	-3.31123100628336	1	0	0
DM8C01G10470	0	NA	0	NA	NA	NA	NA	NA	NA	NA	NA		NA	NA	NA		NA	1.17624	0.478515318969072	0	4.33044737661964	NA		NA	0.403554057334048	NA		NA	0	NA	0	NA	NA		NA	NA	NA		NA
DM8C01G10480	0	NA	0	NA	NA	NA	NA	NA	NA	NA	NA		NA	NA	NA		NA	0	NA	0	NA	NA		NA	NA	NA		NA	0	NA	0	NA	NA		NA	NA	NA		NA
DM8C01G10490	0	NA	0	1	1.5215101557739	kallisto	1	-0.588019134627705	kallisto	NA	NA		NA	NA	NA		NA	0	NA	0	NA	NA		NA	NA	NA		NA	7.21311	0.156888280561377	0	1.5215101557739	1	0	0	-0.588019134627705	1	0	0
DM8C01G10500	0	NA	0	NA	NA	NA	NA	NA	NA	NA	NA		NA	NA	NA		NA	0	NA	0	NA	NA		NA	NA	NA		NA	0	NA	0	NA	NA		NA	NA	NA		NA
DM8C01G10510	0.166864	0.909667254080738	0	NA	NA	NA	NA	NA	NA	-1.67850411622697	NA		NA	-1.10286820719793	NA		NA	1.10117	0.478526836630155	0	-4.42041141613827	NA		NA	-3.83804617664503	NA		NA	0.163091	0.916701523307198	0	-1.6551722546628	NA		NA	-1.03282481236585	NA		NA
DM8C01G10520	1.32123	0.425763128927585	0	1	0.296351571104316	StringTie	1	-0.262547377199338	StringTie	0.0829290472764984	NA		NA	-3.06548332115752	NA		NA	6.24978	0.934846336001723	0	0.296351571104316	1	0	0	-0.262547377199338	1	0	0	2.42296	0.955166548551117	0	-0.154535232817504	NA		NA	-0.556459136754846	NA		NA
DM8C01G10530	0	NA	0	NA	NA	NA	NA	NA	NA	NA	NA		NA	NA	NA		NA	0	NA	0	NA	NA		NA	NA	NA		NA	0	NA	0	NA	NA		NA	NA	NA		NA
DM8C01G10540	0	NA	0	1	-1.3139864833769	StringTie	1	-0.95238391808796	StringTie	NA	NA		NA	NA	NA		NA	11.7288	0.463825640393009	0	-1.3139864833769	1	0	0	-0.95238391808796	1	0	0	24.3209	0.472235311514858	0	-0.774348458464673	1	0	0	-0.686835100999939	1	0	0
DM8C01G10550	0	NA	0	NA	NA	NA	NA	NA	NA	NA	NA		NA	NA	NA		NA	0	NA	0	NA	NA		NA	NA	NA		NA	0	NA	0	NA	NA		NA	NA	NA		NA
DM8C01G10560	0	NA	0	NA	NA	NA	NA	NA	NA	NA	NA		NA	NA	NA		NA	0	NA	0	NA	NA		NA	NA	NA		NA	0	NA	0	NA	NA		NA	NA	NA		NA
DM8C01G10570	2.30092	0.916532576316275	0	1	-0.259299046185196	StringTie	1	-0.536289746284633	StringTie	-0.638169313418865	NA		NA	-0.843479715466564	NA		NA	101.026	0.540545118411755	0	-0.259299046185196	1	0	0	-0.536289746284633	1	0	0	36.6067	0.862976761238415	0	-0.162450355828465	1	0	0	-0.300190912035724	1	0	0
DM8C01G10580	3.94999	0.863545239324282	0	1	-0.293369826329934	StringTie	1	-1.99150392879725	StringTie	-0.647499601190839	NA		NA	-0.85764815693956	NA		NA	34.7742	0.194847187204423	0	-0.293369826329934	1	0	0	-1.99150392879725	1	0	0	12.3275	0.145259575387356	0	-0.630584477697454	1	0	0	-2.32610328333261	1	0	0
DM8C01G10590	7.20184	0.819506320185901	0	1	-0.0341005158403324	RSEM	1	-1.08638962717557	RSEM	-0.0341005158403324	1	0	0	-1.08638962717557	1	0	0	31.8909	0.663885906899959	0	0.186264563804697	1	0	0	-1.09843973165223	1	0	0	20.8764	0.256396294861941	0	-0.610525205944488	1	0	0	-1.69813595106616	1	0	0
DM8C01G10600	0	NA	0	NA	NA	NA	NA	NA	NA	NA	NA		NA	NA	NA		NA	0.232588	0.824095208004276	0	2.0262242594099	NA		NA	0.403582831887145	NA		NA	0.116714	0.993337532116619	0	1.20884469656419	NA		NA	0.457595967406032	NA		NA
DM8C01G10610	0	NA	0	NA	NA	NA	NA	NA	NA	NA	NA		NA	NA	NA		NA	0	NA	0	NA	NA		NA	NA	NA		NA	0	NA	0	NA	NA		NA	NA	NA		NA
DM8C01G10620	0	NA	0	NA	NA	NA	NA	NA	NA	NA	NA		NA	NA	NA		NA	0	NA	0	NA	NA		NA	NA	NA		NA	0	NA	0	NA	NA		NA	NA	NA		NA
DM8C01G10630	10.3023	0.807039320329926	0	1	0.352752668648886	RSEM	1	0.6005547844641	RSEM	0.352752668648886	1	0	0	0.6005547844641	1	0	0	38.1482	0.629374680223932	0	0.543729315665235	1	0	0	0.653493877329757	1	0	0	14.9727	0.906703488538251	0	0.360672279150638	1	0	0	0.219095236449353	1	0	0
DM8C01G10640	0	NA	0	NA	NA	NA	NA	NA	NA	NA	NA		NA	NA	NA		NA	0.33607	0.749181718195131	0	2.50846403489178	NA		NA	0.403576809799301	NA		NA	0	NA	0	NA	NA		NA	NA	NA		NA
DM8C01G10650	0.167332	0.928875463227878	0	1	-0.247490510505834	StringTie	1	-4.56653480819315	StringTie	1.44902276813738	NA		NA	0.39017962605625	NA		NA	3.36571	0.40219800297776	0	-0.247490510505834	1	0	0	-4.56653480819315	1	0	0	1.14714	0.560045815625693	0	-2.65887434013339	NA		NA	-3.63875973310761	NA		NA
DM8C01G10660	6.48689	0.956471933809451	0	1	-0.233189503307378	RSEM	1	-0.384785009003098	RSEM	-0.233189503307378	1	0	0	-0.384785009003098	1	0	0	106.222	0.106853635110498	0	-0.0304487836491143	1	0	0	-0.847859523978588	1	0	0	21.934	0.443933223953966	0	-0.495161584365079	1	0	0	-0.941035935676251	1	0	0
DM8C01G10670	0	NA	0	NA	NA	NA	NA	NA	NA	NA	NA		NA	NA	NA		NA	0	NA	0	NA	NA		NA	NA	NA		NA	0	NA	0	NA	NA		NA	NA	NA		NA
DM8C01G10680	0.166864	0.909667254080738	0	NA	NA	NA	NA	NA	NA	-1.67850411622697	NA		NA	-1.10286820719793	NA		NA	2.01267	0.601774156373453	0	2.33986371159915	NA		NA	-2.10344157872812	NA		NA	0.116714	0.993337532116619	0	1.20884469656419	NA		NA	0.457595967406032	NA		NA
DM8C01G10690	0	NA	0	NA	NA	NA	NA	NA	NA	NA	NA		NA	NA	NA		NA	0	NA	0	NA	NA		NA	NA	NA		NA	0	NA	0	NA	NA		NA	NA	NA		NA
DM8C01G10700	0	NA	0	NA	NA	NA	NA	NA	NA	NA	NA		NA	NA	NA		NA	0	NA	0	NA	NA		NA	NA	NA		NA	0	NA	0	NA	NA		NA	NA	NA		NA
DM8C01G10710	0	NA	0	NA	NA	NA	NA	NA	NA	NA	NA		NA	NA	NA		NA	0	NA	0	NA	NA		NA	NA	NA		NA	0	NA	0	NA	NA		NA	NA	NA		NA
DM8C01G10720	0	NA	0	NA	NA	NA	NA	NA	NA	NA	NA		NA	NA	NA		NA	0	NA	0	NA	NA		NA	NA	NA		NA	0	NA	0	NA	NA		NA	NA	NA		NA
DM8C01G10730	1.30925	0.491866384961464	0	1	0.759064788346408	StringTie	0.00858985894677223	-7.04374432156374	StringTie	0.865147421036945	NA		NA	-2.59839655635505	NA		NA	27.3382	1.98324151103683e-06	1	0.759064788346408	1	0	0	-7.04374432156374	0.00858985894677223	1	-1	11.2798	0.220334198476357	0	1.12609840287249	1	0	0	-1.1260077718111	1	0	0
DM8C01G10740	0	NA	0	NA	NA	NA	NA	NA	NA	NA	NA		NA	NA	NA		NA	0	NA	0	NA	NA		NA	NA	NA		NA	0	NA	0	NA	NA		NA	NA	NA		NA
DM8C01G10750	0	NA	0	NA	NA	NA	NA	NA	NA	NA	NA		NA	NA	NA		NA	0	NA	0	NA	NA		NA	NA	NA		NA	0.761221	0.674759586680549	0	2.26670815890445	NA		NA	3.05589948043227	NA		NA
DM8C01G10760	0	NA	0	NA	NA	NA	NA	NA	NA	NA	NA		NA	NA	NA		NA	0	NA	0	NA	NA		NA	NA	NA		NA	0	NA	0	NA	NA		NA	NA	NA		NA
DM8C01G10770	0	NA	0	NA	NA	NA	NA	NA	NA	NA	NA		NA	NA	NA		NA	0	NA	0	NA	NA		NA	NA	NA		NA	0.165433	0.931630915595534	0	1.46377664904006	NA		NA	0.457592783880555	NA		NA
DM8C01G10780	572.367	0.00296174124690418	1	1	-0.409620185847166	RSEM	1	0.358868512786874	RSEM	-0.409620185847166	1	0	0	0.358868512786874	1	0	0	4492.76	4.28691010657233e-06	1	-0.11042823377478	1	0	0	0.620538649230715	1	0	0	572.177	0.00693352611773736	1	-0.103816696075817	1	0	0	0.648762217856633	1	0	0
DM8C01G10790	0.167332	0.928875463227878	0	1	-1.41441237367578	kallisto	1	-2.2808591466304	kallisto	1.44902276813738	NA		NA	0.39017962605625	NA		NA	0.168035	0.928011816512758	0	1.46034322497119	NA		NA	0.403589898465789	NA		NA	6.45617	0.23680744901102	0	-1.41441237367578	1	0	0	-2.2808591466304	1	0	0
DM8C01G10800	0	NA	0	NA	NA	NA	NA	NA	NA	NA	NA		NA	NA	NA		NA	0	NA	0	NA	NA		NA	NA	NA		NA	1.97065	0.933774553502197	0	-0.466238862718785	NA		NA	-1.13965459623074	NA		NA
DM8C01G10810	301.293	1.50982702903633e-08	1	1	0.956415947031169	RSEM	1	-0.622950053889241	RSEM	0.956415947031169	1	0	0	-0.622950053889241	1	0	0	1108.88	1.15350596577478e-10	1	0.917521010111929	1	0	0	-0.595509036016602	1	0	0	326.135	5.5786220251259e-08	1	0.846780929460502	1	0	0	-0.614965068868282	1	0	0
DM8C01G10820	34.3649	0.498922854702098	0	1	0.777345460069626	RSEM	1	0.583548711786098	RSEM	0.777345460069626	1	0	0	0.583548711786098	1	0	0	110.303	0.470262521450602	0	0.810624853404769	1	0	0	0.601164520023096	1	0	0	34.5801	0.243061581150944	0	1.09412881865225	1	0	0	0.839919891943493	1	0	0
DM8C01G10830	312.937	0.102025877216308	0	1	0.408739033550559	RSEM	1	0.748663160471677	RSEM	0.408739033550559	1	0	0	0.748663160471677	1	0	0	1094.05	0.142066074617787	0	0.414599777705222	1	0	0	0.674179553647339	1	0	0	153.243	0.144887550723898	0	0.379490223515232	1	0	0	0.728437829027121	1	0	0
DM8C01G10840	0	NA	0	NA	NA	NA	NA	NA	NA	NA	NA		NA	NA	NA		NA	0	NA	0	NA	NA		NA	NA	NA		NA	0	NA	0	NA	NA		NA	NA	NA		NA
DM8C01G10850	0.70071	0.574159828448812	0	NA	NA	NA	NA	NA	NA	3.592608152287	NA		NA	0.390152857506367	NA		NA	1.82865	0.532601206236411	0	2.26137853471065	NA		NA	-2.0403424151339	NA		NA	5.73323	0.0137455467344134	0	0.688412566189868	NA		NA	-4.79840696614216	NA		NA
DM8C01G10860	1.66062	0.785367242773276	0	1	0.055632452072882	StringTie	1	-2.4891821656998	StringTie	-0.156506125609503	NA		NA	-1.85471464331053	NA		NA	5.08547	0.469379850586692	0	0.055632452072882	1	0	0	-2.4891821656998	1	0	0	20.4572	0.24159754847264	0	0.362468001656935	1	0	0	-0.833323291626826	1	0	0
DM8C01G10870	65.9655	0.933153324539619	0	1	0.147643866548537	RSEM	1	0.00861672668447119	RSEM	0.147643866548537	1	0	0	0.00861672668447119	1	0	0	184.054	0.542354796853886	0	0.36770522512081	1	0	0	0.304427344139405	1	0	0	64.868	0.45509142883187	0	0.495798655587255	1	0	0	0.571406747622255	1	0	0
DM8C01G10880	0	NA	0	NA	NA	NA	NA	NA	NA	NA	NA		NA	NA	NA		NA	0	NA	0	NA	NA		NA	NA	NA		NA	0	NA	0	NA	NA		NA	NA	NA		NA
DM8C01G10890	0	NA	0	NA	NA	NA	NA	NA	NA	NA	NA		NA	NA	NA		NA	0	NA	0	NA	NA		NA	NA	NA		NA	0	NA	0	NA	NA		NA	NA	NA		NA
DM8C01G10900	0	NA	0	NA	NA	NA	NA	NA	NA	NA	NA		NA	NA	NA		NA	0	NA	0	NA	NA		NA	NA	NA		NA	0	NA	0	NA	NA		NA	NA	NA		NA
DM8C01G10910	0.651735	0.774968880819082	0	NA	NA	NA	NA	NA	NA	1.65325694284453	NA		NA	-1.03683188167525	NA		NA	2.51374	0.345897284757982	0	1.16992588771609	NA		NA	-3.3237950932704	NA		NA	0.765834	0.648577328022739	0	1.97399344842827	NA		NA	-0.98012495461094	NA		NA
DM8C01G10920	771.474	0.031678092059609	0	1	0.0957828791205425	RSEM	1	0.523624286964472	RSEM	0.0957828791205425	1	0	0	0.523624286964472	1	0	0	2541.45	0.0103254895340675	0	0.153466506117394	1	0	0	0.554508847582587	1	0	0	851.798	0.0123354551053386	0	0.163776459028248	1	0	0	0.610747041530477	1	0	0
DM8C01G10930	0	NA	0	NA	NA	NA	NA	NA	NA	NA	NA		NA	NA	NA		NA	0	NA	0	NA	NA		NA	NA	NA		NA	0	NA	0	NA	NA		NA	NA	NA		NA
DM8C01G10940	0	NA	0	NA	NA	NA	NA	NA	NA	NA	NA		NA	NA	NA		NA	0	NA	0	NA	NA		NA	NA	NA		NA	0	NA	0	NA	NA		NA	NA	NA		NA
DM8C01G10950	0	NA	0	NA	NA	NA	NA	NA	NA	NA	NA		NA	NA	NA		NA	0	NA	0	NA	NA		NA	NA	NA		NA	2.48314	0.063100968831644	0	-4.45294269125701	NA		NA	-4.90559301895958	NA		NA
DM8C01G10960	0	NA	0	NA	NA	NA	NA	NA	NA	NA	NA		NA	NA	NA		NA	0	NA	0	NA	NA		NA	NA	NA		NA	1.91308	0.653032333956997	0	-0.743277200507219	NA		NA	-2.3186672122309	NA		NA
DM8C01G10970	0	NA	0	NA	NA	NA	NA	NA	NA	NA	NA		NA	NA	NA		NA	0	NA	0	NA	NA		NA	NA	NA		NA	0.148756	0.93360249274553	0	-1.58817538085006	NA		NA	-0.965827938553118	NA		NA
DM8C01G10980	0	NA	0	NA	NA	NA	NA	NA	NA	NA	NA		NA	NA	NA		NA	0	NA	0	NA	NA		NA	NA	NA		NA	0	NA	0	NA	NA		NA	NA	NA		NA
DM8C01G10990	0.619847	0.592739887808796	0	1	1.75524510705353	kallisto	0.196476769359098	-5.33231429338937	kallisto	3.39827796016431	NA		NA	0.390158632718199	NA		NA	0	NA	0	NA	NA		NA	NA	NA		NA	13.9191	2.16860797214374e-05	1	1.75524510705353	1	0	0	-5.33231429338937	0.196476769359098	0	0
DM8C01G11000	0.116785	0.992717724139588	0	NA	NA	NA	NA	NA	NA	1.18616881031443	NA		NA	0.390182908509718	NA		NA	0	NA	0	NA	NA		NA	NA	NA		NA	2.42767	0.16451639996316	0	1.45308303339618	NA		NA	-3.04702307491345	NA		NA
DM8C01G11010	0.910353	0.406992985600437	0	1	6.51778215551548	StringTie	1	0.403592054572706	StringTie	3.95399764826262	NA		NA	0.390174163787256	NA		NA	5.33769	0.0428290468844471	0	6.51778215551548	1	0	0	0.403592054572706	1	0	0	0.330867	0.753072820476492	0	2.50957169644926	NA		NA	0.457579724257597	NA		NA
DM8C01G11020	0	NA	0	NA	NA	NA	NA	NA	NA	NA	NA		NA	NA	NA		NA	0	NA	0	NA	NA		NA	NA	NA		NA	0.445142	0.63851302689299	0	-0.164765477487123	NA		NA	2.95249907239841	NA		NA
DM8C01G11030	0	NA	0	NA	NA	NA	NA	NA	NA	NA	NA		NA	NA	NA		NA	0	NA	0	NA	NA		NA	NA	NA		NA	0	NA	0	NA	NA		NA	NA	NA		NA
DM8C01G11040	0	NA	0	NA	NA	NA	NA	NA	NA	NA	NA		NA	NA	NA		NA	0	NA	0	NA	NA		NA	NA	NA		NA	0.652629	0.972167211144757	0	0.856602224815542	NA		NA	0.469964691467204	NA		NA
DM8C01G11050	0	NA	0	1	-0.607251479165837	StringTie	1	0.430889108738	StringTie	NA	NA		NA	NA	NA		NA	100.718	0.0918693972875611	0	-0.607251479165837	1	0	0	0.430889108738	1	0	0	83.8453	0.085877399731438	0	-0.589725187983571	1	0	0	0.278157894016835	1	0	0
DM8C01G11060	0	NA	0	1	-0.472519301353602	StringTie	1	0.301386187721307	StringTie	NA	NA		NA	NA	NA		NA	17.1824	0.967047425262833	0	-0.472519301353602	1	0	0	0.301386187721307	1	0	0	5.37458	0.878774157041802	0	-0.649371640033562	NA		NA	-0.428591659024152	NA		NA
DM8C01G11070	0	NA	0	NA	NA	NA	NA	NA	NA	NA	NA		NA	NA	NA		NA	0	NA	0	NA	NA		NA	NA	NA		NA	0	NA	0	NA	NA		NA	NA	NA		NA
DM8C01G11080	0	NA	0	NA	NA	NA	NA	NA	NA	NA	NA		NA	NA	NA		NA	0	NA	0	NA	NA		NA	NA	NA		NA	0	NA	0	NA	NA		NA	NA	NA		NA
DM8C01G11090	0.116785	0.992717724139588	0	NA	NA	NA	NA	NA	NA	1.18616881031443	NA		NA	0.390182908509718	NA		NA	0	NA	0	NA	NA		NA	NA	NA		NA	0.116714	0.993337532116619	0	1.20884469656419	NA		NA	0.457595967406032	NA		NA
DM8C01G11100	0	NA	0	1	-0.97264651946412	StringTie	1	0.978679248975238	StringTie	NA	NA		NA	NA	NA		NA	24.2954	0.0865657225730842	0	-0.97264651946412	1	0	0	0.978679248975238	1	0	0	12.0709	0.86538304175984	0	-0.276360665415664	1	0	0	0.222134964269788	1	0	0
DM8C01G11110	1.29104	0.510722676164285	0	1	-2.3689306797823	StringTie	1	-1.73007816443031	StringTie	-2.86134868624188	NA		NA	-2.24379528390335	NA		NA	10.0122	0.52979335350203	0	-2.3689306797823	1	0	0	-1.73007816443031	1	0	0	1.79828	0.460743572590149	0	-3.21552401938977	NA		NA	-1.5065197214165	NA		NA
DM8C01G11120	0	NA	0	NA	NA	NA	NA	NA	NA	NA	NA		NA	NA	NA		NA	0	NA	0	NA	NA		NA	NA	NA		NA	0	NA	0	NA	NA		NA	NA	NA		NA
DM8C01G11130	0	NA	0	NA	NA	NA	NA	NA	NA	NA	NA		NA	NA	NA		NA	0	NA	0	NA	NA		NA	NA	NA		NA	0.163091	0.916701523307198	0	-1.6551722546628	NA		NA	-1.03282481236585	NA		NA
DM8C01G11140	0	NA	0	NA	NA	NA	NA	NA	NA	NA	NA		NA	NA	NA		NA	0	NA	0	NA	NA		NA	NA	NA		NA	0	NA	0	NA	NA		NA	NA	NA		NA
DM8C01G11150	3.86638	0.764662385024282	0	1	0.893087641798085	StringTie	1	-0.648976602291905	StringTie	1.14082939204289	NA		NA	0.613620122293516	NA		NA	9.0228	0.579108173064299	0	0.893087641798085	1	0	0	-0.648976602291905	1	0	0	56.2332	0.465209551461125	0	-0.550492683250803	1	0	0	-0.21487441529864	1	0	0
DM8C01G11160	0	NA	0	NA	NA	NA	NA	NA	NA	NA	NA		NA	NA	NA		NA	0	NA	0	NA	NA		NA	NA	NA		NA	1.19005	0.438292069865916	0	-4.54272157143789	NA		NA	-3.92037356922591	NA		NA
DM8C01G11170	197.836	0.27728643784862	0	1	-0.174490200964812	RSEM	1	-0.427925832722675	RSEM	-0.174490200964812	1	0	0	-0.427925832722675	1	0	0	776.193	0.365088013663459	0	-0.192791187882188	1	0	0	-0.261041164318287	1	0	0	158.971	0.74522184449861	0	-0.0508431826721238	1	0	0	-0.217490989318439	1	0	0
DM8C01G11180	0.334663	0.750096619242234	0	1	-0.704660230763951	kallisto	1	-1.30833900316358	kallisto	2.49612782066331	NA		NA	0.390166550074282	NA		NA	0.672139	0.588670402728498	0	3.51857487421832	NA		NA	0.403564195791672	NA		NA	16.6225	0.340614749670279	0	-0.704660230763951	1	0	0	-1.30833900316358	1	0	0
DM8C01G11190	0	NA	0	NA	NA	NA	NA	NA	NA	NA	NA		NA	NA	NA		NA	0	NA	0	NA	NA		NA	NA	NA		NA	0	NA	0	NA	NA		NA	NA	NA		NA
DM8C01G11200	0	NA	0	NA	NA	NA	NA	NA	NA	NA	NA		NA	NA	NA		NA	0	NA	0	NA	NA		NA	NA	NA		NA	0.265786	0.95165753299173	0	-0.231992849237763	NA		NA	-0.974644816403222	NA		NA
DM8C01G11210	0	NA	0	NA	NA	NA	NA	NA	NA	NA	NA		NA	NA	NA		NA	0	NA	0	NA	NA		NA	NA	NA		NA	0.148756	0.93360249274553	0	-1.58817538085006	NA		NA	-0.965827938553118	NA		NA
DM8C01G11220	0	NA	0	NA	NA	NA	NA	NA	NA	NA	NA		NA	NA	NA		NA	0	NA	0	NA	NA		NA	NA	NA		NA	0.165433	0.931630915595534	0	1.46377664904006	NA		NA	0.457592783880555	NA		NA
DM8C01G11230	0	NA	0	NA	NA	NA	NA	NA	NA	NA	NA		NA	NA	NA		NA	0.33607	0.749181718195131	0	2.50846403489178	NA		NA	0.403576809799301	NA		NA	0.165433	0.931630915595534	0	1.46377664904006	NA		NA	0.457592783880555	NA		NA
DM8C01G11240	0.334663	0.750096619242234	0	NA	NA	NA	NA	NA	NA	2.49612782066331	NA		NA	0.390166550074283	NA		NA	0.904727	0.526811283501878	0	3.95415719274194	NA		NA	0.403558756350302	NA		NA	0.597032	0.757381795064347	0	1.52823109412081	NA		NA	-0.970233693295329	NA		NA
DM8C01G11250	0.284482	0.784776280694011	0	NA	NA	NA	NA	NA	NA	2.27775859766429	NA		NA	0.39016927701368	NA		NA	1.37279	0.606764059835163	0	4.05710918469444	NA		NA	2.79931336378816	NA		NA	0.487726	0.806906808659762	0	2.30186913429701	NA		NA	1.87774119348495	NA		NA
DM8C01G11260	0	NA	0	NA	NA	NA	NA	NA	NA	NA	NA		NA	NA	NA		NA	0	NA	0	NA	NA		NA	NA	NA		NA	0	NA	0	NA	NA		NA	NA	NA		NA
DM8C01G11270	3.26942	0.0121347566958948	0	0.0803168620274727	7.84842544683461	StringTie	1	0.403611461181994	StringTie	5.80831697963222	NA		NA	0.390202888649977	NA		NA	13.4147	7.66604897642819e-05	1	7.84842544683461	0.0803168620274727	0	0	0.403611461181994	1	0	0	4.6001	0.00194377179688772	1	6.32761118389965	NA		NA	0.457620295198834	NA		NA
DM8C01G11280	0	NA	0	NA	NA	NA	NA	NA	NA	NA	NA		NA	NA	NA		NA	0	NA	0	NA	NA		NA	NA	NA		NA	0	NA	0	NA	NA		NA	NA	NA		NA
DM8C01G11290	0	NA	0	NA	NA	NA	NA	NA	NA	NA	NA		NA	NA	NA		NA	0	NA	0	NA	NA		NA	NA	NA		NA	0	NA	0	NA	NA		NA	NA	NA		NA
DM8C01G11300	0	NA	0	NA	NA	NA	NA	NA	NA	NA	NA		NA	NA	NA		NA	0	NA	0	NA	NA		NA	NA	NA		NA	0	NA	0	NA	NA		NA	NA	NA		NA
DM8C01G11310	0	NA	0	NA	NA	NA	NA	NA	NA	NA	NA		NA	NA	NA		NA	0	NA	0	NA	NA		NA	NA	NA		NA	0	NA	0	NA	NA		NA	NA	NA		NA
DM8C01G11320	0	NA	0	NA	NA	NA	NA	NA	NA	NA	NA		NA	NA	NA		NA	0	NA	0	NA	NA		NA	NA	NA		NA	0	NA	0	NA	NA		NA	NA	NA		NA
DM8C01G11330	0	NA	0	NA	NA	NA	NA	NA	NA	NA	NA		NA	NA	NA		NA	0	NA	0	NA	NA		NA	NA	NA		NA	0	NA	0	NA	NA		NA	NA	NA		NA
DM8C01G11340	0	NA	0	NA	NA	NA	NA	NA	NA	NA	NA		NA	NA	NA		NA	0	NA	0	NA	NA		NA	NA	NA		NA	0	NA	0	NA	NA		NA	NA	NA		NA
DM8C01G11350	183.739	0.461925879816319	0	1	0.256742297084343	RSEM	1	-0.104233442158259	RSEM	0.256742297084343	1	0	0	-0.104233442158259	1	0	0	662.216	0.306303709132856	0	0.34459042012413	1	0	0	0.0253131686844915	1	0	0	248.395	0.417536038772304	0	0.257576489985607	1	0	0	-0.0707703599723699	1	0	0
DM8C01G11360	391.152	0.222786571570734	0	1	0.301982391152672	RSEM	1	0.400478559642522	RSEM	0.301982391152672	1	0	0	0.400478559642522	1	0	0	1628.18	0.0967872007955346	0	0.285338736811261	1	0	0	0.472976288372824	1	0	0	616.995	0.129428901735475	0	0.245331085265753	1	0	0	0.453471289051876	1	0	0
DM8C01G11370	2.94978	0.437129368175728	0	1	1.15148515932348	StringTie	1	-1.67755110883216	StringTie	1.20186263066031	NA		NA	-2.02769588257266	NA		NA	6.89721	0.402462470782091	0	1.15148515932348	1	0	0	-1.67755110883216	1	0	0	23.4832	0.11449681258292	0	0.159898434634353	1	0	0	-1.20208446932787	1	0	0
DM8C01G11380	5.275	0.882150172790072	0	1	0.0837026402391821	StringTie	1	0.108981856426482	StringTie	0.477531388020675	NA		NA	-0.229771292531091	NA		NA	29.1842	0.994594095989542	0	0.0837026402391821	1	0	0	0.108981856426482	1	0	0	10.0355	0.965952627190492	0	-0.031889861848929	1	0	0	0.217803875001347	1	0	0
DM8C01G11390	0	NA	0	NA	NA	NA	NA	NA	NA	NA	NA		NA	NA	NA		NA	0	NA	0	NA	NA		NA	NA	NA		NA	0	NA	0	NA	NA		NA	NA	NA		NA
DM8C01G11400	0.350355	0.726472320023608	0	1	-0.05191315070792	StringTie	1	-0.431405990237294	StringTie	2.60162571829176	NA		NA	0.390165232643328	NA		NA	4.56036	0.969060636990802	0	-0.05191315070792	1	0	0	-0.431405990237294	1	0	0	1.69688	0.846200545450454	0	1.24918497442186	NA		NA	0.989716218157746	NA		NA
DM8C01G11410	2.35226	0.39637155661696	0	1	0.528810561280108	StringTie	1	-0.261307023950325	StringTie	3.04761256638012	NA		NA	2.23249036665714	NA		NA	18.1208	0.676642745760923	0	0.528810561280108	1	0	0	-0.261307023950325	1	0	0	6.90374	0.707544492597092	0	0.549577627417665	1	0	0	-0.385398753620762	1	0	0
DM8C01G11420	0	NA	0	NA	NA	NA	NA	NA	NA	NA	NA		NA	NA	NA		NA	0	NA	0	NA	NA		NA	NA	NA		NA	0	NA	0	NA	NA		NA	NA	NA		NA
DM8C01G11430	0	NA	0	NA	NA	NA	NA	NA	NA	NA	NA		NA	NA	NA		NA	0	NA	0	NA	NA		NA	NA	NA		NA	0	NA	0	NA	NA		NA	NA	NA		NA
DM8C01G11440	0	NA	0	NA	NA	NA	NA	NA	NA	NA	NA		NA	NA	NA		NA	0	NA	0	NA	NA		NA	NA	NA		NA	4.10288	0.784560965771386	0	1.11882940258544	NA		NA	0.801605351348978	NA		NA
DM8C01G11450	0	NA	0	1	-0.294969317406973	kallisto	1	-0.812374968434713	kallisto	NA	NA		NA	NA	NA		NA	0	NA	0	NA	NA		NA	NA	NA		NA	8.65296	0.742176219803488	0	-0.294969317406973	1	0	0	-0.812374968434713	1	0	0
DM8C01G11460	0	NA	0	NA	NA	NA	NA	NA	NA	NA	NA		NA	NA	NA		NA	0	NA	0	NA	NA		NA	NA	NA		NA	0	NA	0	NA	NA		NA	NA	NA		NA
DM8C01G11470	0	NA	0	1	1.02527813274116	StringTie	1	-0.102197571468774	StringTie	NA	NA		NA	NA	NA		NA	14.636	0.738129916013942	0	1.02527813274116	1	0	0	-0.102197571468774	1	0	0	4.65381	0.677482950218042	0	1.21755281033187	NA		NA	0.514256829354269	NA		NA
DM8C01G11480	0	NA	0	NA	NA	NA	NA	NA	NA	NA	NA		NA	NA	NA		NA	0	NA	0	NA	NA		NA	NA	NA		NA	0.297512	0.759404038513701	0	-2.54720165947983	NA		NA	-1.92485421718289	NA		NA
DM8C01G11490	0	NA	0	NA	NA	NA	NA	NA	NA	NA	NA		NA	NA	NA		NA	0	NA	0	NA	NA		NA	NA	NA		NA	0	NA	0	NA	NA		NA	NA	NA		NA
DM8C01G11500	0	NA	0	NA	NA	NA	NA	NA	NA	NA	NA		NA	NA	NA		NA	0	NA	0	NA	NA		NA	NA	NA		NA	0.148756	0.93360249274553	0	-1.58817538085006	NA		NA	-0.965827938553118	NA		NA
DM8C01G11510	0	NA	0	NA	NA	NA	NA	NA	NA	NA	NA		NA	NA	NA		NA	0	NA	0	NA	NA		NA	NA	NA		NA	0	NA	0	NA	NA		NA	NA	NA		NA
DM8C01G11520	0.837435	0.752117530321001	0	1	0.396059296176715	StringTie	1	-3.31179241102804	StringTie	-0.636088812604829	NA		NA	-2.71993353891579	NA		NA	4.9959	0.218681930675335	0	0.396059296176715	1	0	0	-3.31179241102804	1	0	0	2.5008	0.708895576060828	0	0.69565548886419	NA		NA	-0.986013834731252	NA		NA
DM8C01G11530	0	NA	0	0.0268796313462763	7.23294846342292	StringTie	0.00644644625980976	7.54377444133297	StringTie	NA	NA		NA	NA	NA		NA	19.6492	5.17877940273528e-05	1	7.23294846342292	0.0268796313462763	0	0	7.54377444133297	0.00644644625980976	1	1	4.63794	0.587367387827396	0	-1.00554592298378	NA		NA	-1.62278715693036	NA		NA
DM8C01G11540	129.156	0.059645601465729	0	1	-0.0983365859698385	RSEM	1	0.568403009623348	RSEM	-0.0983365859698385	1	0	0	0.568403009623348	1	0	0	432.321	0.00308256278735324	1	0.0640335248678269	1	0	0	0.696570890245544	1	0	0	158.614	0.0477293107177359	0	-0.00461272577619356	1	0	0	0.585981542930925	1	0	0
DM8C01G11550	0.399964	0.662849773469109	0	1	-0.178791228461863	StringTie	1	5.66191192699884	StringTie	-0.185465707054436	NA		NA	2.77932502083693	NA		NA	2.94771	0.179612234640941	0	-0.178791228461863	1	0	0	5.66191192699884	1	0	0	0.428043	0.646216022249018	0	-0.164764833072525	NA		NA	2.90089531665002	NA		NA
DM8C01G11560	0	NA	0	1	0.41650247681872	StringTie	0.691298329640822	-1.94363271688186	kallisto	NA	NA		NA	NA	NA		NA	102.726	0.00271198897387258	1	0.41650247681872	1	0	0	-1.58421789392774	1	0	0	65.1361	9.90597558545319e-05	1	0.100086248050804	1	0	0	-1.94363271688186	0.691298329640822	0	0
DM8C01G11570	66.6821	0.0110504808886418	0	1	-0.076386424406139	RSEM	0.58050357233587	-1.60524861607223	StringTie	-0.076386424406139	1	0	0	-1.36430208756693	1	0	0	506.602	1.29974305315919e-07	1	0.168525999873047	1	0	0	-1.60524861607223	0.58050357233587	0	0	167.997	7.83570204134264e-06	1	-0.0607341935796826	1	0	0	-1.63522831013196	0.811898276397848	0	0
DM8C01G11580	1127.85	0.000478307970349243	1	1	0.0906820583857419	RSEM	1	0.606991729103736	RSEM	0.0906820583857419	1	0	0	0.606991729103736	1	0	0	4463.82	1.41836092943684e-05	1	0.136888534222853	1	0	0	0.641367625847765	1	0	0	1720.5	0.000274570120001278	1	0.126003872081451	1	0	0	0.621199755276828	1	0	0
DM8C01G11590	31.6503	5.05984959646975e-09	1	1	1.0307290624456	RSEM	0.00830119164660603	-3.87771127847664	StringTie	1.0307290624456	1	0	0	-4.63293820163506	0.0508725990029506	0	0	56.8493	3.69201850244929e-08	1	0.655982222277494	1	0	0	-3.87771127847664	0.00830119164660603	1	-1	38.5954	8.82513298892926e-12	1	0.804278656665923	1	0	0	-6.03304115364408	0.0251633772048203	0	0
DM8C01G11600	0	NA	0	NA	NA	NA	NA	NA	NA	NA	NA		NA	NA	NA		NA	0	NA	0	NA	NA		NA	NA	NA		NA	0	NA	0	NA	NA		NA	NA	NA		NA
DM8C01G11610	0	NA	0	NA	NA	NA	NA	NA	NA	NA	NA		NA	NA	NA		NA	0	NA	0	NA	NA		NA	NA	NA		NA	0	NA	0	NA	NA		NA	NA	NA		NA
DM8C01G11620	0	NA	0	NA	NA	NA	NA	NA	NA	NA	NA		NA	NA	NA		NA	0	NA	0	NA	NA		NA	NA	NA		NA	0	NA	0	NA	NA		NA	NA	NA		NA
DM8C01G11630	0	NA	0	NA	NA	NA	NA	NA	NA	NA	NA		NA	NA	NA		NA	0	NA	0	NA	NA		NA	NA	NA		NA	0.595024	0.600223644433852	0	-3.54419486562407	NA		NA	-2.92184742332713	NA		NA
DM8C01G11640	52.5284	0.762016990963029	0	1	0.163263475959176	RSEM	1	0.316804013065932	RSEM	0.163263475959176	1	0	0	0.316804013065932	1	0	0	240.122	0.453068828176533	0	-0.00342341337127079	1	0	0	0.319784247293157	1	0	0	88.7993	0.613907743484686	0	-0.180906680862754	1	0	0	0.176708335471944	1	0	0
DM8C01G11650	0	NA	0	NA	NA	NA	NA	NA	NA	NA	NA		NA	NA	NA		NA	0	NA	0	NA	NA		NA	NA	NA		NA	0	NA	0	NA	NA		NA	NA	NA		NA
DM8C01G11660	0	NA	0	NA	NA	NA	NA	NA	NA	NA	NA		NA	NA	NA		NA	0	NA	0	NA	NA		NA	NA	NA		NA	2.04224	0.0931290366613757	0	5.15545803239209	NA		NA	0.457607778566848	NA		NA
DM8C01G11670	11.5907	0.911146118896862	0	1	0.00320455921831663	RSEM	1	-0.330825451332228	RSEM	0.00320455921831663	1	0	0	-0.330825451332228	1	0	0	38.9497	0.674186176723332	0	-0.0843268651271414	1	0	0	-0.627168516510598	1	0	0	30.6219	0.204762080219382	0	-0.517408017607858	1	0	0	-1.04141049337003	1	0	0
DM8C01G11680	0	NA	0	NA	NA	NA	NA	NA	NA	NA	NA		NA	NA	NA		NA	0	NA	0	NA	NA		NA	NA	NA		NA	0.165433	0.931630915595535	0	1.46377664904006	NA		NA	0.457592783880555	NA		NA
DM8C01G11690	2.60014	0.890663975057639	0	1	-0.019840858786714	StringTie	1	-0.114113103755966	StringTie	-0.0937658155991629	NA		NA	-0.811985077347921	NA		NA	84.1835	0.974834140401299	0	-0.019840858786714	1	0	0	-0.114113103755966	1	0	0	7.04432	0.935682445296435	0	0.427277069277264	1	0	0	0.303031460187846	1	0	0
DM8C01G11700	1.24916	0.785435587085314	0	1	1.64560077617221	StringTie	1	-0.584488655111165	StringTie	1.25403634200461	NA		NA	-0.634924519478637	NA		NA	13.1121	0.443274437150299	0	1.64560077617221	1	0	0	-0.584488655111165	1	0	0	5.6203	0.456828753321679	0	0.97898987598173	NA		NA	-1.46534165870516	NA		NA
DM8C01G11710	0	NA	0	1	0.355673534144131	StringTie	1	1.05881819592099	StringTie	NA	NA		NA	NA	NA		NA	8.02438	0.869364937793793	0	0.355673534144131	1	0	0	1.05881819592099	1	0	0	3.99001	0.636773430798922	0	0.920340473585618	NA		NA	1.80733246219265	NA		NA
DM8C01G11720	0.318666	0.929573252180868	0	1	-0.554443958368938	StringTie	1	-0.97065163280827	StringTie	0.0116242036985382	NA		NA	-1.03854971508409	NA		NA	10.8141	0.784928682243163	0	-0.554443958368938	1	0	0	-0.97065163280827	1	0	0	10.5815	0.925989222153293	0	0.244022449000377	1	0	0	-0.172439254441479	1	0	0
DM8C01G11730	0	NA	0	1	1.0194910079176	StringTie	1	-0.254464365630921	StringTie	NA	NA		NA	NA	NA		NA	2.99715	0.861822023657956	0	1.0194910079176	1	0	0	-0.254464365630921	1	0	0	5.24608	0.935273706360481	0	-0.227553084564277	NA		NA	0.303843259480783	NA		NA
DM8C01G11740	0	NA	0	NA	NA	NA	NA	NA	NA	NA	NA		NA	NA	NA		NA	0	NA	0	NA	NA		NA	NA	NA		NA	0	NA	0	NA	NA		NA	NA	NA		NA
DM8C01G11750	3.54539	0.495373125427351	0	1	-0.795211869502873	StringTie	1	-0.391956713520082	StringTie	-0.3306890016656	NA		NA	-2.11796770029992	NA		NA	11.8872	0.911994887240316	0	-0.795211869502873	1	0	0	-0.391956713520082	1	0	0	9.80618	0.274852016787419	0	0.01000564558407	1	0	0	-1.65013751324102	1	0	0
DM8C01G11760	0	NA	0	NA	NA	NA	NA	NA	NA	NA	NA		NA	NA	NA		NA	0.568304	0.786247762246829	0	-1.77020913215462	NA		NA	-2.55792572715686	NA		NA	4.41459	0.857283199634751	0	-1.00741583546337	NA		NA	-0.2013776213948	NA		NA
DM8C01G11770	0	NA	0	NA	NA	NA	NA	NA	NA	NA	NA		NA	NA	NA		NA	0	NA	0	NA	NA		NA	NA	NA		NA	0	NA	0	NA	NA		NA	NA	NA		NA
DM8C01G11780	190.822	0.0352772127945658	0	1	0.0376819634153525	RSEM	1	-0.675790386148466	RSEM	0.0376819634153525	1	0	0	-0.675790386148466	1	0	0	790.292	0.015790893918929	0	-0.00156003202424022	1	0	0	-0.63409397833641	1	0	0	289.657	0.0377046298140201	0	0.0348811736047699	1	0	0	-0.586930743247507	1	0	0
DM8C01G11790	0.65113	0.557608268146506	0	NA	NA	NA	NA	NA	NA	-0.185474372942403	NA		NA	3.47327635067956	NA		NA	2.02413	0.60424579122123	0	3.10004624602289	NA		NA	4.70512480946997	NA		NA	1.31521	0.708678772426213	0	0.79333593627539	NA		NA	2.40929064227828	NA		NA
DM8C01G11800	0	NA	0	NA	NA	NA	NA	NA	NA	NA	NA		NA	NA	NA		NA	0	NA	0	NA	NA		NA	NA	NA		NA	0.165433	0.931630915595534	0	1.46377664904006	NA		NA	0.457592783880555	NA		NA
DM8C01G11810	0	NA	0	NA	NA	NA	NA	NA	NA	NA	NA		NA	NA	NA		NA	0	NA	0	NA	NA		NA	NA	NA		NA	0	NA	0	NA	NA		NA	NA	NA		NA
DM8C01G11820	0	NA	0	NA	NA	NA	NA	NA	NA	NA	NA		NA	NA	NA		NA	0	NA	0	NA	NA		NA	NA	NA		NA	0.322226	0.876995448301016	0	1.20947918236589	NA		NA	1.88298841863277	NA		NA
DM8C01G11830	0	NA	0	NA	NA	NA	NA	NA	NA	NA	NA		NA	NA	NA		NA	0	NA	0	NA	NA		NA	NA	NA		NA	0	NA	0	NA	NA		NA	NA	NA		NA
DM8C01G11840	0	NA	0	NA	NA	NA	NA	NA	NA	NA	NA		NA	NA	NA		NA	0	NA	0	NA	NA		NA	NA	NA		NA	0.706365	0.902891339575125	0	-0.137120183374407	NA		NA	1.44024381797268	NA		NA
DM8C01G11850	0	NA	0	1	0.255343487960739	kallisto	1	0.127327176864319	kallisto	NA	NA		NA	NA	NA		NA	0	NA	0	NA	NA		NA	NA	NA		NA	95.5638	0.784771441307188	0	0.255343487960739	1	0	0	0.127327176864319	1	0	0
DM8C01G11860	0	NA	0	NA	NA	NA	NA	NA	NA	NA	NA		NA	NA	NA		NA	0	NA	0	NA	NA		NA	NA	NA		NA	0.330867	0.753072820476492	0	2.50957169644926	NA		NA	0.457579724257597	NA		NA
DM8C01G11870	0	NA	0	NA	NA	NA	NA	NA	NA	NA	NA		NA	NA	NA		NA	0	NA	0	NA	NA		NA	NA	NA		NA	0	NA	0	NA	NA		NA	NA	NA		NA
DM8C01G11880	0	NA	0	NA	NA	NA	NA	NA	NA	NA	NA		NA	NA	NA		NA	0	NA	0	NA	NA		NA	NA	NA		NA	0	NA	0	NA	NA		NA	NA	NA		NA
DM8C01G11890	0	NA	0	NA	NA	NA	NA	NA	NA	NA	NA		NA	NA	NA		NA	0	NA	0	NA	NA		NA	NA	NA		NA	0	NA	0	NA	NA		NA	NA	NA		NA
DM8C01G11900	0	NA	0	NA	NA	NA	NA	NA	NA	NA	NA		NA	NA	NA		NA	0	NA	0	NA	NA		NA	NA	NA		NA	0	NA	0	NA	NA		NA	NA	NA		NA
DM8C01G11910	0	NA	0	1	0.361491053211507	kallisto	1	-0.654877674199197	kallisto	NA	NA		NA	NA	NA		NA	0	NA	0	NA	NA		NA	NA	NA		NA	9.62483	0.638860462073055	0	0.361491053211507	1	0	0	-0.654877674199197	1	0	0
DM8C01G11920	0	NA	0	NA	NA	NA	NA	NA	NA	NA	NA		NA	NA	NA		NA	0	NA	0	NA	NA		NA	NA	NA		NA	0	NA	0	NA	NA		NA	NA	NA		NA
DM8C01G11930	0	NA	0	NA	NA	NA	NA	NA	NA	NA	NA		NA	NA	NA		NA	0	NA	0	NA	NA		NA	NA	NA		NA	0	NA	0	NA	NA		NA	NA	NA		NA
DM8C01G11940	0	NA	0	NA	NA	NA	NA	NA	NA	NA	NA		NA	NA	NA		NA	0	NA	0	NA	NA		NA	NA	NA		NA	0	NA	0	NA	NA		NA	NA	NA		NA
DM8C01G11950	0	NA	0	NA	NA	NA	NA	NA	NA	NA	NA		NA	NA	NA		NA	0	NA	0	NA	NA		NA	NA	NA		NA	0.222571	0.810567293164111	0	-0.164752852360023	NA		NA	1.94149780247848	NA		NA
DM8C01G11960	0	NA	0	NA	NA	NA	NA	NA	NA	NA	NA		NA	NA	NA		NA	0	NA	0	NA	NA		NA	NA	NA		NA	0	NA	0	NA	NA		NA	NA	NA		NA
DM8C01G11970	0	NA	0	NA	NA	NA	NA	NA	NA	NA	NA		NA	NA	NA		NA	0	NA	0	NA	NA		NA	NA	NA		NA	0	NA	0	NA	NA		NA	NA	NA		NA
DM8C01G11980	2.8822	0.776583895970223	0	1	-0.326307282541924	StringTie	1	-1.79021182923006	StringTie	0.763399527237634	NA		NA	-0.440896505071709	NA		NA	22.6188	0.181516513051475	0	-0.326307282541924	1	0	0	-1.79021182923006	1	0	0	8.05617	0.222411008424577	0	-0.8615843435965	1	0	0	-2.10618022750912	1	0	0
DM8C01G11990	4.96505	0.845889219531473	0	1	-0.369192171970305	StringTie	1	0.100635173927889	StringTie	-0.69614766199947	NA		NA	-0.113926915843571	NA		NA	37.1737	0.841407175641198	0	-0.369192171970305	1	0	0	0.100635173927889	1	0	0	13.0553	0.594413774751666	0	-0.765553341530825	1	0	0	0.0954090276674663	1	0	0
DM8C01G12000	4.92743	0.124232395177029	0	1	0.668819770657742	StringTie	1	-1.31989728216262	StringTie	0.377523529878638	NA		NA	-3.33448125846678	NA		NA	28.2585	0.133176889167079	0	0.668819770657742	1	0	0	-1.31989728216262	1	0	0	8.11986	0.54107127573844	0	0.668382748734919	1	0	0	-0.611889393858085	1	0	0
DM8C01G12010	0	NA	0	NA	NA	NA	NA	NA	NA	NA	NA		NA	NA	NA		NA	0	NA	0	NA	NA		NA	NA	NA		NA	0	NA	0	NA	NA		NA	NA	NA		NA
DM8C01G12020	0	NA	0	1	5.01937836248323	StringTie	1	4.38181883445511	StringTie	NA	NA		NA	NA	NA		NA	3.09735	0.358479473841146	0	5.01937836248323	1	0	0	4.38181883445511	1	0	0	4.97161	0.49772647113972	0	0.834282209450695	NA		NA	1.72631518750997	NA		NA
DM8C01G12030	3.14075	0.76770694107524	0	1	0.762957451854428	StringTie	1	0.934171787481956	StringTie	1.17166900891062	NA		NA	0.656105572133992	NA		NA	48.26	0.332560419763351	0	0.762957451854428	1	0	0	0.934171787481956	1	0	0	6.44912	0.920399689354572	0	0.451750438803971	1	0	0	0.38892270171239	1	0	0
DM8C01G12040	41.1012	0.00354716298887876	1	0.00258269746979884	20.8304083704212	StringTie	0.000375642740123884	22.1715612884552	StringTie	0.795019868252304	1	0	0	1.75088590648273	1	0	0	86.0346	0.338544078173317	0	20.8304083704212	0.00258269746979884	1	1	22.1715612884552	0.000375642740123884	1	1	23.7532	0.523949730166054	0	0.216870379297383	1	0	0	0.778773149157945	1	0	0
DM8C01G12050	0	NA	0	NA	NA	NA	NA	NA	NA	NA	NA		NA	NA	NA		NA	0	NA	0	NA	NA		NA	NA	NA		NA	0	NA	0	NA	NA		NA	NA	NA		NA
DM8C01G12060	0.23357	0.823317997623682	0	NA	NA	NA	NA	NA	NA	2.02488527134644	NA		NA	0.390172434831559	NA		NA	0	NA	0	NA	NA		NA	NA	NA		NA	2.20084	0.227356573744794	0	4.75551515955386	NA		NA	3.4978315673704	NA		NA
DM8C01G12070	0.284392	0.784824408772643	0	1	1.46477865347626	StringTie	1	1.0662333164643	StringTie	2.27738132660812	NA		NA	0.390169281724946	NA		NA	30.057	0.225798767698693	0	1.46477865347626	1	0	0	1.0662333164643	1	0	0	0	NA	0	NA	NA		NA	NA	NA		NA
DM8C01G12080	0	NA	0	NA	NA	NA	NA	NA	NA	NA	NA		NA	NA	NA		NA	0	NA	0	NA	NA		NA	NA	NA		NA	2.67327	0.981911680059594	0	0.195658063716803	NA		NA	0.399464361892119	NA		NA
DM8C01G12090	0	NA	0	NA	NA	NA	NA	NA	NA	NA	NA		NA	NA	NA		NA	0	NA	0	NA	NA		NA	NA	NA		NA	0	NA	0	NA	NA		NA	NA	NA		NA
DM8C01G12100	132.28	0.183079962696269	0	1	-0.322158207622958	RSEM	1	0.265474928759706	RSEM	-0.322158207622958	1	0	0	0.265474928759706	1	0	0	509.583	0.15263616781927	0	-0.187755944843502	1	0	0	0.258114859661811	1	0	0	81.414	0.174548207404039	0	-0.572457749053002	1	0	0	0.0688490676827939	1	0	0
DM8C01G12110	0	NA	0	NA	NA	NA	NA	NA	NA	NA	NA		NA	NA	NA		NA	0	NA	0	NA	NA		NA	NA	NA		NA	0	NA	0	NA	NA		NA	NA	NA		NA
DM8C01G12120	0	NA	0	NA	NA	NA	NA	NA	NA	NA	NA		NA	NA	NA		NA	0	NA	0	NA	NA		NA	NA	NA		NA	0	NA	0	NA	NA		NA	NA	NA		NA
DM8C01G12130	0	NA	0	NA	NA	NA	NA	NA	NA	NA	NA		NA	NA	NA		NA	0	NA	0	NA	NA		NA	NA	NA		NA	0	NA	0	NA	NA		NA	NA	NA		NA
DM8C01G12140	0	NA	0	NA	NA	NA	NA	NA	NA	NA	NA		NA	NA	NA		NA	0	NA	0	NA	NA		NA	NA	NA		NA	0	NA	0	NA	NA		NA	NA	NA		NA
DM8C01G12150	7.62205	0.647397216151915	0	1	-0.11230548240039	RSEM	1	-1.14618523538166	RSEM	-0.11230548240039	1	0	0	-1.14618523538166	1	0	0	40.0797	0.838625021528242	0	0.146746252695468	1	0	0	-0.357698765556204	1	0	0	16.7579	0.716758423254708	0	0.0715401888678759	1	0	0	-0.539880065935516	1	0	0
DM8C01G12160	21.8908	0.243727370738823	0	1	-0.505215854587461	RSEM	1	-1.35156994043799	RSEM	-0.505215854587461	1	0	0	-1.35156994043799	1	0	0	166.938	0.153853441836253	0	-0.386633620304423	1	0	0	-1.05926467057798	1	0	0	48.6287	0.286016091108402	0	-0.367581281162591	1	0	0	-0.958540971631564	1	0	0
DM8C01G12170	0	NA	0	1	-0.368236450276081	StringTie	1	-2.82169353977846	StringTie	NA	NA		NA	NA	NA		NA	20.3893	0.118378715578982	0	-0.368236450276081	1	0	0	-2.82169353977846	1	0	0	0	NA	0	NA	NA		NA	NA	NA		NA
DM8C01G12180	1.2492	0.513871434213742	0	NA	NA	NA	NA	NA	NA	0.780244880196085	NA		NA	-2.59090190830943	NA		NA	2.28495	0.396185401607518	0	-0.0124158207990752	NA		NA	-3.89393599395832	NA		NA	3.87265	0.0400797685925975	0	2.9046277163804	NA		NA	-2.53718696194389	NA		NA
DM8C01G12190	0	NA	0	NA	NA	NA	NA	NA	NA	NA	NA		NA	NA	NA		NA	0	NA	0	NA	NA		NA	NA	NA		NA	0.661734	0.592290699771165	0	3.51921810961005	NA		NA	0.457567116049604	NA		NA
DM8C01G12200	0.167332	0.928875463227878	0	NA	NA	NA	NA	NA	NA	1.44902276813738	NA		NA	0.39017962605625	NA		NA	0.840174	0.542555628016476	0	3.84259797993367	NA		NA	0.403560149473418	NA		NA	1.33741	0.515347010372594	0	0.782212770605564	NA		NA	-2.637598633466	NA		NA
DM8C01G12210	12.3905	0.805558660849502	0	1	-0.0814846149802996	RSEM	1	-0.528023969434968	RSEM	-0.0814846149802996	1	0	0	-0.528023969434968	1	0	0	26.3012	0.964139528810034	0	0.0960760192913811	1	0	0	0.209633117921646	1	0	0	12.1482	0.313519880556277	0	-0.851250133224061	1	0	0	-1.30749604124203	1	0	0
DM8C01G12220	1.414	0.953811464530717	0	1	-1.18309889754735	StringTie	1	-1.4281546845799	StringTie	-0.528677835258942	NA		NA	0.346786483217172	NA		NA	8.05372	0.621390050153627	0	-1.18309889754735	1	0	0	-1.4281546845799	1	0	0	1.51126	0.984473203743114	0	-0.0506610474916547	NA		NA	0.399498752036201	NA		NA
DM8C01G12230	0	NA	0	NA	NA	NA	NA	NA	NA	NA	NA		NA	NA	NA		NA	0	NA	0	NA	NA		NA	NA	NA		NA	0	NA	0	NA	NA		NA	NA	NA		NA
DM8C01G12240	0	NA	0	NA	NA	NA	NA	NA	NA	NA	NA		NA	NA	NA		NA	0	NA	0	NA	NA		NA	NA	NA		NA	0	NA	0	NA	NA		NA	NA	NA		NA
DM8C01G12250	0	NA	0	NA	NA	NA	NA	NA	NA	NA	NA		NA	NA	NA		NA	0	NA	0	NA	NA		NA	NA	NA		NA	0	NA	0	NA	NA		NA	NA	NA		NA
DM8C01G12260	4.86359	0.734710985666656	0	1	-6.35845664545003	StringTie	1	-5.77609140595679	StringTie	-0.294351265727373	NA		NA	-1.05769384850924	NA		NA	4.21876	0.284880199389835	0	-6.35845664545003	1	0	0	-5.77609140595679	1	0	0	7.91799	0.551699624493908	0	0.16008420601068	1	0	0	-1.06226159973983	1	0	0
DM8C01G12270	0	NA	0	NA	NA	NA	NA	NA	NA	NA	NA		NA	NA	NA		NA	0	NA	0	NA	NA		NA	NA	NA		NA	1.33751	0.515368835729545	0	0.781405314516249	NA		NA	-2.6381865375752	NA		NA
DM8C01G12280	0.199982	0.835615257907488	0	1	0.884463940329467	StringTie	1	-0.381576263165864	StringTie	-0.185453674283862	NA		NA	1.81575877443535	NA		NA	11.5725	0.601635018993607	0	0.884463940329467	1	0	0	-0.381576263165864	1	0	0	5.2894	0.793864460186933	0	-0.929933854220466	NA		NA	-0.486536153454062	NA		NA
DM8C01G12290	1.55151	0.734538791170274	0	1	0.650851968881504	StringTie	0.839307234287528	-5.61434323882459	StringTie	2.24701413268591	NA		NA	1.87330229258006	NA		NA	9.69922	0.118912530253859	0	0.650851968881504	1	0	0	-5.61434323882459	0.839307234287528	0	0	2.46059	0.933415160462432	0	-0.301045053810319	NA		NA	0.391174051213589	NA		NA
DM8C01G12300	0.501995	0.653170854856664	0	1	1.31689638222399	StringTie	0.687836613221927	-5.6148319932047	StringTie	3.08763297270476	NA		NA	0.390159163508164	NA		NA	13.1757	0.0543919597662039	0	1.31689638222399	1	0	0	-5.6148319932047	0.687836613221927	0	0	3.94897	0.361627329780658	0	-1.10677595470096	NA		NA	-2.5403687042096	NA		NA
DM8C01G12310	2.19183	0.856572992428528	0	1	-0.411266135372935	StringTie	1	-1.83877255870585	StringTie	-0.66268365991608	NA		NA	-1.37152760487403	NA		NA	9.37019	0.759420800766568	0	-0.411266135372935	1	0	0	-1.83877255870585	1	0	0	2.29373	0.874049507549139	0	-0.41219403325654	NA		NA	-1.30321296088249	NA		NA
DM8C01G12320	0	NA	0	NA	NA	NA	NA	NA	NA	NA	NA		NA	NA	NA		NA	0	NA	0	NA	NA		NA	NA	NA		NA	0	NA	0	NA	NA		NA	NA	NA		NA
DM8C01G12330	4.97265	0.710376847884435	0	1	0.698864806013231	StringTie	1	-0.833527065541923	StringTie	0.76108936850658	NA		NA	-0.844955778764704	NA		NA	27.6168	0.3004355829643	0	0.698864806013231	1	0	0	-0.833527065541923	1	0	0	2.96819	0.270291560715739	0	-0.299517804431269	NA		NA	-4.38768019810924	NA		NA
DM8C01G12340	0.318359	0.743220228909585	0	1	-0.304799606062809	StringTie	0.336350602109706	-5.68702003355761	StringTie	-2.62962332561654	NA		NA	-2.0539874165875	NA		NA	7.17312	0.0320866422904305	0	-0.304799606062809	1	0	0	-5.68702003355761	0.336350602109706	0	0	2.15992	0.259807296801023	0	-0.859545913565851	NA		NA	-4.13723856559872	NA		NA
DM8C01G12350	0	NA	0	1	-1.76958844092395	StringTie	1	-1.44257562640325	StringTie	NA	NA		NA	NA	NA		NA	6.41355	0.599547870013067	0	-1.76958844092395	1	0	0	-1.44257562640325	1	0	0	0	NA	0	NA	NA		NA	NA	NA		NA
DM8C01G12360	0	NA	0	NA	NA	NA	NA	NA	NA	NA	NA		NA	NA	NA		NA	0	NA	0	NA	NA		NA	NA	NA		NA	0	NA	0	NA	NA		NA	NA	NA		NA
DM8C01G12370	0.46714	0.660772966973004	0	1	-0.217452454692963	StringTie	0.871537097400396	-3.54633183613416	kallisto	3.01226063340972	NA		NA	0.390160104738796	NA		NA	13.7646	0.354008043211398	0	-0.217452454692963	1	0	0	-2.22392243108769	1	0	0	8.96956	0.0388014967040142	0	-0.405850712903767	1	0	0	-3.54633183613416	0.871537097400396	0	0
DM8C01G12380	1.48994	0.882712891269309	0	1	-0.0769969368327032	StringTie	1	-1.80668287007266	StringTie	1.13612422800965	NA		NA	0.314740909892842	NA		NA	26.9051	0.39366269388611	0	-0.0769969368327032	1	0	0	-1.80668287007266	1	0	0	11.6799	0.938354795250491	0	-0.251371009597406	1	0	0	-0.296988527043056	1	0	0
DM8C01G12390	0	NA	0	1	4.44030853543869	StringTie	1	-2.08621127378029	StringTie	NA	NA		NA	NA	NA		NA	7.42723	0.0171698495199286	0	4.44030853543869	1	0	0	-2.08621127378029	1	0	0	0.163091	0.916701523307198	0	-1.65517225466279	NA		NA	-1.03282481236585	NA		NA
DM8C01G12400	2.53304	0.944372710576169	0	1	-0.127956993516586	StringTie	1	0.0246185515432875	StringTie	0.136259214533007	NA		NA	-0.617204697678334	NA		NA	59.2281	0.957408081106903	0	-0.127956993516586	1	0	0	0.0246185515432875	1	0	0	3.32929	0.917749302868603	0	-0.668889739807621	NA		NA	-0.424671486458924	NA		NA
DM8C01G12410	19.7633	0.505745856218019	0	1	-0.409169093445354	RSEM	1	-1.06817904373382	RSEM	-0.409169093445354	1	0	0	-1.06817904373382	1	0	0	68.8869	0.387776190644633	0	-0.139051809851467	1	0	0	-1.18591265192628	1	0	0	2.07743	0.206412886607127	0	1.76260530621007	NA		NA	-2.59491527138206	NA		NA
DM8C01G12420	0	NA	0	NA	NA	NA	NA	NA	NA	NA	NA		NA	NA	NA		NA	0	NA	0	NA	NA		NA	NA	NA		NA	5.21268	0.887424757842777	0	0.0959229313413855	NA		NA	-0.650742140255279	NA		NA
DM8C01G12430	0	NA	0	1	-0.356472163908562	kallisto	1	-0.112782668906683	kallisto	NA	NA		NA	NA	NA		NA	0	NA	0	NA	NA		NA	NA	NA		NA	10.3652	0.92941982302598	0	-0.356472163908562	1	0	0	-0.112782668906683	1	0	0
DM8C01G12440	0	NA	0	NA	NA	NA	NA	NA	NA	NA	NA		NA	NA	NA		NA	0	NA	0	NA	NA		NA	NA	NA		NA	0	NA	0	NA	NA		NA	NA	NA		NA
DM8C01G12450	1071.2	0.034205864576926	0	1	0.114523052164248	RSEM	1	0.459733237880031	RSEM	0.114523052164248	1	0	0	0.459733237880031	1	0	0	3109.35	0.00741333296865524	1	0.148441915866432	1	0	0	0.449950236645646	1	0	0	717.002	0.00192113085594861	1	0.21255225331105	1	0	0	0.647353854587541	1	0	0
DM8C01G12460	181.547	0.122641823036826	0	1	0.306897229863988	RSEM	1	0.544534794212816	RSEM	0.306897229863988	1	0	0	0.544534794212816	1	0	0	772.624	0.0453662669049096	0	0.23312174175713	1	0	0	0.580060187992312	1	0	0	31.0214	0.0248947230216245	0	1.71203907799109	1	0	0	2.32699123783715	1	0	0
DM8C01G12470	0	NA	0	NA	NA	NA	NA	NA	NA	NA	NA		NA	NA	NA		NA	0	NA	0	NA	NA		NA	NA	NA		NA	0.280109	0.945001731669908	0	-0.295427471732697	NA		NA	-1.04086072884757	NA		NA
DM8C01G12480	652.624	0.155025303778998	0	1	0.445685239168393	RSEM	1	0.36667494136671	RSEM	0.445685239168393	1	0	0	0.36667494136671	1	0	0	2929.33	0.00456257798387738	1	0.377105366065609	1	0	0	0.505685297208716	1	0	0	720.814	0.0227941475066419	0	0.449312059854626	1	0	0	0.493096978021559	1	0	0
DM8C01G12490	197.933	0.558375287317807	0	1	0.265569303560825	RSEM	1	0.272893686346798	RSEM	0.265569303560825	1	0	0	0.272893686346798	1	0	0	923.182	0.527493482768126	0	0.222640124929573	1	0	0	0.18096862165365	1	0	0	319.936	0.523433396247145	0	0.221658902675878	1	0	0	0.224428951912955	1	0	0
DM8C01G12500	0.684968	0.536121425480939	0	NA	NA	NA	NA	NA	NA	3.55017963082684	NA		NA	0.390164761860543	NA		NA	2.05485	0.34666412489107	0	5.14160510000933	NA		NA	0.403554177523681	NA		NA	1.97023	0.537716397934498	0	1.90934142942563	NA		NA	-0.611072730727004	NA		NA
DM8C01G12510	0	NA	0	NA	NA	NA	NA	NA	NA	NA	NA		NA	NA	NA		NA	0	NA	0	NA	NA		NA	NA	NA		NA	0	NA	0	NA	NA		NA	NA	NA		NA
DM8C01G12520	0	NA	0	NA	NA	NA	NA	NA	NA	NA	NA		NA	NA	NA		NA	0	NA	0	NA	NA		NA	NA	NA		NA	0	NA	0	NA	NA		NA	NA	NA		NA
DM8C01G12530	252.088	0.146918960559882	0	1	-0.0507753272048942	RSEM	1	-0.503788052623199	RSEM	-0.0507753272048942	1	0	0	-0.503788052623199	1	0	0	879.083	0.267823507664024	0	-0.103514073253964	1	0	0	-0.403454952763812	1	0	0	314.008	0.34781394150066	0	-0.0864910087190898	1	0	0	-0.363765341803849	1	0	0
DM8C01G12540	0	NA	0	NA	NA	NA	NA	NA	NA	NA	NA		NA	NA	NA		NA	0	NA	0	NA	NA		NA	NA	NA		NA	0	NA	0	NA	NA		NA	NA	NA		NA
DM8C01G12550	6.72399	0.488709358491947	0	1	-0.558548949296835	RSEM	0.768936650477315	-7.21763804446706	StringTie	-0.558548949296835	1	0	0	-1.41292868599156	1	0	0	11.4651	0.0567189659706848	0	-7.80000607592731	1	0	0	-7.21763804446706	0.768936650477315	0	0	274.172	0.00680838573599022	1	-0.983746592603927	1	0	0	-0.608657594572944	1	0	0
DM8C01G12560	0	NA	0	NA	NA	NA	NA	NA	NA	NA	NA		NA	NA	NA		NA	0.899468	0.743277634048587	0	3.0132401034821	NA		NA	2.89455014251168	NA		NA	0	NA	0	NA	NA		NA	NA	NA		NA
DM8C01G12570	3.45556	0.0631728060664697	0	0.56320472748219	7.14681938009211	StringTie	1	0.403603025468676	StringTie	2.70898156629663	NA		NA	-2.5895341651086	NA		NA	8.24504	0.00526537175419668	1	7.14681938009211	0.56320472748219	0	0	0.403603025468676	1	0	0	6.424	0.00199109986135646	1	3.71585897481528	1	0	0	-2.5333046225863	1	0	0
DM8C01G12580	0	NA	0	NA	NA	NA	NA	NA	NA	NA	NA		NA	NA	NA		NA	0	NA	0	NA	NA		NA	NA	NA		NA	0	NA	0	NA	NA		NA	NA	NA		NA
DM8C01G12590	19.8094	6.36852884821274e-08	1	3.68885420225534e-13	5.24774037254827	kallisto	2.42969892542828e-05	3.75746913770824	kallisto	6.39571209726229	0.0382694766916922	0	0	5.28609638499047	0.134753947361069	0	0	41.6755	9.00382133021252e-09	1	6.496708034093	0.000859681753113744	1	1	5.38785372207993	0.0108089527010483	0	0	106.399	2.01087822794232e-26	1	5.24774037254827	3.68885420225534e-13	1	1	3.75746913770824	2.42969892542828e-05	1	1
DM8C01G12600	11.8818	3.06427893305783e-05	1	0.00120933246258737	7.98445875050985	kallisto	0.00745938525830339	6.95978483611812	kallisto	6.57922688727677	0.0562067542938815	0	0	6.74028959369518	0.0199191755989262	0	0	36.1133	2.39716185285486e-06	1	5.92636671130669	0.00979611982540797	1	1	5.66982675582568	0.00858610784494095	1	1	21.6951	9.15615600437767e-09	1	7.98445875050985	0.00120933246258737	1	1	6.95978483611812	0.00745938525830339	1	1
DM8C01G12610	0	NA	0	NA	NA	NA	NA	NA	NA	NA	NA		NA	NA	NA		NA	0	NA	0	NA	NA		NA	NA	NA		NA	0	NA	0	NA	NA		NA	NA	NA		NA
DM8C01G12620	0	NA	0	NA	NA	NA	NA	NA	NA	NA	NA		NA	NA	NA		NA	0	NA	0	NA	NA		NA	NA	NA		NA	0	NA	0	NA	NA		NA	NA	NA		NA
DM8C01G12630	0	NA	0	NA	NA	NA	NA	NA	NA	NA	NA		NA	NA	NA		NA	0	NA	0	NA	NA		NA	NA	NA		NA	0	NA	0	NA	NA		NA	NA	NA		NA
DM8C01G12640	0	NA	0	NA	NA	NA	NA	NA	NA	NA	NA		NA	NA	NA		NA	0	NA	0	NA	NA		NA	NA	NA		NA	0	NA	0	NA	NA		NA	NA	NA		NA
DM8C01G12650	583.119	0.965446223248329	0	1	0.0542226912224014	RSEM	1	0.0305378753532567	RSEM	0.0542226912224014	1	0	0	0.0305378753532567	1	0	0	1957.2	0.925951877093286	0	0.0685127466778873	1	0	0	0.0258293505742895	1	0	0	684.343	0.785080762575167	0	0.106214269143741	1	0	0	0.13326907812289	1	0	0
DM8C01G12660	0.383847	0.865877368869197	0	1	-1.33575163786795	kallisto	1	-1.91942788124099	kallisto	1.46313929598842	NA		NA	1.86152799167662	NA		NA	1.30288	0.42810103005152	0	-0.178805809123472	NA		NA	4.48254796217412	NA		NA	6.41629	0.665962973771724	0	-1.33575163786795	1	0	0	-1.91942788124099	1	0	0
DM8C01G12670	0	NA	0	NA	NA	NA	NA	NA	NA	NA	NA		NA	NA	NA		NA	0	NA	0	NA	NA		NA	NA	NA		NA	1.13239	0.565895046874991	0	-1.31537783589814	NA		NA	-3.34605612523066	NA		NA
DM8C01G12680	0	NA	0	NA	NA	NA	NA	NA	NA	NA	NA		NA	NA	NA		NA	0.15067	0.92920181590847	0	-1.60099618023047	NA		NA	-1.01863094073722	NA		NA	0	NA	0	NA	NA		NA	NA	NA		NA
DM8C01G12690	0	NA	0	NA	NA	NA	NA	NA	NA	NA	NA		NA	NA	NA		NA	0	NA	0	NA	NA		NA	NA	NA		NA	0.456041	0.836207984555302	0	2.05733925331727	NA		NA	1.9369827353503	NA		NA
DM8C01G12700	26.5611	7.81555729916288e-07	1	0.000158370846535529	4.73037533387148	StringTie	1	1.84570667145766	RSEM	4.30032167088522	0.0149966484407211	0	0	1.84570667145766	1	0	0	93.5218	1.13950664454735e-08	1	4.73037533387148	0.000158370846535529	1	1	2.13808297477347	1	0	0	27.2366	2.29187988967283e-09	1	4.91182360439803	0.00156335036208701	1	1	2.02881757004527	1	0	0
DM8C01G12710	0	NA	0	NA	NA	NA	NA	NA	NA	NA	NA		NA	NA	NA		NA	0	NA	0	NA	NA		NA	NA	NA		NA	0.439046	0.839873889582425	0	2.05446648159481	NA		NA	1.88226601549973	NA		NA
DM8C01G12720	406.044	0.649637967054089	0	1	0.0802912659881586	RSEM	1	-0.150063418986059	RSEM	0.0802912659881586	1	0	0	-0.150063418986059	1	0	0	1512.34	0.924416527244929	0	0.0447787995871908	1	0	0	-0.0293161532325856	1	0	0	578.136	0.989800287696285	0	0.0243867380090927	1	0	0	0.000777834702460204	1	0	0
DM8C01G12730	0	NA	0	NA	NA	NA	NA	NA	NA	NA	NA		NA	NA	NA		NA	0	NA	0	NA	NA		NA	NA	NA		NA	3.86082	0.2276826199328	0	-3.09015165830646	NA		NA	-0.956884281044481	NA		NA
DM8C01G12740	0	NA	0	NA	NA	NA	NA	NA	NA	NA	NA		NA	NA	NA		NA	0	NA	0	NA	NA		NA	NA	NA		NA	0	NA	0	NA	NA		NA	NA	NA		NA
DM8C01G12750	0	NA	0	NA	NA	NA	NA	NA	NA	NA	NA		NA	NA	NA		NA	0	NA	0	NA	NA		NA	NA	NA		NA	1.02734	0.709532510387786	0	0.34196029347957	NA		NA	-2.53634902293143	NA		NA
DM8C01G12760	0	NA	0	NA	NA	NA	NA	NA	NA	NA	NA		NA	NA	NA		NA	0.819474	0.701159190060971	0	1.4603047955388	NA		NA	3.4809907055191	NA		NA	0.116714	0.993337532116619	0	1.20884469656419	NA		NA	0.457595967406032	NA		NA
DM8C01G12770	0	NA	0	NA	NA	NA	NA	NA	NA	NA	NA		NA	NA	NA		NA	0	NA	0	NA	NA		NA	NA	NA		NA	0	NA	0	NA	NA		NA	NA	NA		NA
DM8C01G12780	0	NA	0	NA	NA	NA	NA	NA	NA	NA	NA		NA	NA	NA		NA	0	NA	0	NA	NA		NA	NA	NA		NA	0	NA	0	NA	NA		NA	NA	NA		NA
DM8C01G12790	7238.25	0.0905931227574212	0	1	0.432402162236094	RSEM	1	0.542029132107028	RSEM	0.432402162236094	1	0	0	0.542029132107028	1	0	0	23527.2	0.0875314321694791	0	0.434871095985864	1	0	0	0.564789547097399	1	0	0	8286.38	0.0540389429943578	0	0.441848122704441	1	0	0	0.604926285456616	1	0	0
DM8C01G12800	0.817496	0.543336955931499	0	NA	NA	NA	NA	NA	NA	3.81364005762809	NA		NA	0.390150097316068	NA		NA	2.1145	0.640944004200703	0	1.32814529518158	NA		NA	-2.97189491755154	NA		NA	0.797887	0.78085656254579	0	-0.37455361568575	NA		NA	-2.52851908693323	NA		NA
DM8C01G12810	0	NA	0	1	-1.42841062499438	StringTie	1	-1.45345448599364	StringTie	NA	NA		NA	NA	NA		NA	3.00409	0.695143555809036	0	-1.42841062499438	1	0	0	-1.45345448599364	1	0	0	1.43553	0.382112617442024	0	-1.62817775270266	NA		NA	3.01685628765227	NA		NA
DM8C01G12820	570.92	6.9973213030582e-20	1	1	0.0823740241194498	RSEM	0.00027427192413261	-1.91111740155639	StringTie	0.0823740241194498	1	0	0	-1.92157616507249	0.0016478473613756	1	-1	2109.75	2.60585841896061e-23	1	0.0960499052924036	1	0	0	-1.91111740155639	0.00027427192413261	1	-1	795.489	8.97509044912691e-19	1	0.0992138896448462	1	0	0	-1.93835718603724	0.00203941900164834	1	-1
DM8C01G12830	0	NA	0	NA	NA	NA	NA	NA	NA	NA	NA		NA	NA	NA		NA	0	NA	0	NA	NA		NA	NA	NA		NA	0.543541	0.72518590508526	0	1.22160781418318	NA		NA	2.89191733706183	NA		NA
DM8C01G12840	0.853302	0.74392956163581	0	1	-0.186275974143832	StringTie	1	-4.69312570766768	StringTie	-0.527406443213965	NA		NA	-2.72297145049793	NA		NA	3.73835	0.537887501689533	0	-0.186275974143832	1	0	0	-4.69312570766768	1	0	0	1.82631	0.418507718019425	0	-0.696226704834971	NA		NA	-3.85090872502818	NA		NA
DM8C01G12850	392.779	0.00579852226829606	1	1	0.537002027992052	RSEM	1	-0.0824332972453051	RSEM	0.537002027992052	1	0	0	-0.0824332972453051	1	0	0	1522.66	1.71562951482543e-05	1	0.63983669807781	1	0	0	0.0566224469311185	1	0	0	584.458	0.000474192907102524	1	0.622374751203301	1	0	0	0.0435441846690231	1	0	0
DM8C01G12860	0	NA	0	NA	NA	NA	NA	NA	NA	NA	NA		NA	NA	NA		NA	0	NA	0	NA	NA		NA	NA	NA		NA	0.233428	0.824039547746903	0	2.05245377695509	NA		NA	0.457585432630084	NA		NA
DM8C01G12870	0	NA	0	NA	NA	NA	NA	NA	NA	NA	NA		NA	NA	NA		NA	0	NA	0	NA	NA		NA	NA	NA		NA	1.04176	0.633545591998627	0	-3.5597562027372	NA		NA	-0.45820772766688	NA		NA
DM8C01G12880	0	NA	0	NA	NA	NA	NA	NA	NA	NA	NA		NA	NA	NA		NA	0	NA	0	NA	NA		NA	NA	NA		NA	0	NA	0	NA	NA		NA	NA	NA		NA
DM8C01G12890	0	NA	0	NA	NA	NA	NA	NA	NA	NA	NA		NA	NA	NA		NA	0	NA	0	NA	NA		NA	NA	NA		NA	0	NA	0	NA	NA		NA	NA	NA		NA
DM8C01G12900	0	NA	0	NA	NA	NA	NA	NA	NA	NA	NA		NA	NA	NA		NA	0	NA	0	NA	NA		NA	NA	NA		NA	0	NA	0	NA	NA		NA	NA	NA		NA
DM8C01G12910	0	NA	0	NA	NA	NA	NA	NA	NA	NA	NA		NA	NA	NA		NA	0	NA	0	NA	NA		NA	NA	NA		NA	0	NA	0	NA	NA		NA	NA	NA		NA
DM8C01G12920	0	NA	0	NA	NA	NA	NA	NA	NA	NA	NA		NA	NA	NA		NA	0	NA	0	NA	NA		NA	NA	NA		NA	0	NA	0	NA	NA		NA	NA	NA		NA
DM8C01G12930	0	NA	0	NA	NA	NA	NA	NA	NA	NA	NA		NA	NA	NA		NA	0	NA	0	NA	NA		NA	NA	NA		NA	0	NA	0	NA	NA		NA	NA	NA		NA
DM8C01G12940	0	NA	0	NA	NA	NA	NA	NA	NA	NA	NA		NA	NA	NA		NA	0	NA	0	NA	NA		NA	NA	NA		NA	1.06774	0.430384634509533	0	1.58805708130315	NA		NA	3.99829227627579	NA		NA
DM8C01G12950	723.768	3.43822852792457e-07	1	1	-0.574162781191079	RSEM	1	-1.15655540671913	RSEM	-0.574162781191079	1	0	0	-1.15655540671913	1	0	0	2501.41	6.47012400969059e-10	1	-0.617695889193486	1	0	0	-1.14613278385814	1	0	0	912.67	3.1067878768722e-08	1	-0.64294445663599	1	0	0	-1.157232153766	1	0	0
DM8C01G12960	12.9462	0.0290916620640973	0	1	0.965434126702153	RSEM	1	-1.66438428217121	RSEM	0.965434126702153	1	0	0	-1.66438428217121	1	0	0	50.0681	0.0105906818662799	0	1.0846588065745	1	0	0	-1.15778244360061	1	0	0	18.5081	0.0173678526989491	0	1.14890373962485	1	0	0	-1.2601116880268	1	0	0
DM8C01G12970	1.35973	0.302629343037019	0	1	6.15394306132532	StringTie	1	3.38792022677301	StringTie	4.28822718900285	NA		NA	1.84606830970334	NA		NA	4.7539	0.116793660615976	0	6.15394306132532	1	0	0	3.38792022677301	1	0	0	1.15917	0.53562556014067	0	4.04282888043871	NA		NA	1.93134082699684	NA		NA
DM8C01G12980	0.500592	0.638417051638718	0	1	-2.90886589130584	StringTie	1	-1.60807798791441	StringTie	-3.27873492956111	NA		NA	-2.70309902053206	NA		NA	9.28848	0.134755171651136	0	-2.90886589130584	1	0	0	-1.60807798791441	1	0	0	3.38597	0.162735546257215	0	-4.2922632780134	NA		NA	-2.01700588229421	NA		NA
DM8C01G12990	12.9355	0.00330311390507413	1	1	1.57254657016322	RSEM	1	-1.54398613443649	RSEM	1.57254657016322	1	0	0	-1.54398613443649	1	0	0	44.7858	0.0309044569467109	0	1.66029561828946	1	0	0	-1.63306202383871	1	0	0	17.2926	0.00139903478428604	1	1.5643660913005	1	0	0	-1.49438709101411	1	0	0
DM8C01G13000	0	NA	0	NA	NA	NA	NA	NA	NA	NA	NA		NA	NA	NA		NA	0	NA	0	NA	NA		NA	NA	NA		NA	0	NA	0	NA	NA		NA	NA	NA		NA
DM8C01G13010	0	NA	0	NA	NA	NA	NA	NA	NA	NA	NA		NA	NA	NA		NA	0	NA	0	NA	NA		NA	NA	NA		NA	1.3616	0.236940978458936	0	4.57069045927301	NA		NA	0.457597614292373	NA		NA
DM8C01G13020	0	NA	0	NA	NA	NA	NA	NA	NA	NA	NA		NA	NA	NA		NA	0	NA	0	NA	NA		NA	NA	NA		NA	0	NA	0	NA	NA		NA	NA	NA		NA
DM8C01G13030	0	NA	0	NA	NA	NA	NA	NA	NA	NA	NA		NA	NA	NA		NA	0	NA	0	NA	NA		NA	NA	NA		NA	0	NA	0	NA	NA		NA	NA	NA		NA
DM8C01G13040	1.30496	0.451606322180622	0	1	-1.25468100778498	StringTie	1	-0.400669991587299	StringTie	-3.75852127497642	NA		NA	-0.203736996526385	NA		NA	9.42374	0.676982451317758	0	-1.25468100778498	1	0	0	-0.400669991587299	1	0	0	31.5712	0.0757738632142944	0	-1.55960047546787	1	0	0	-0.866200911746831	1	0	0
DM8C01G13050	0	NA	0	NA	NA	NA	NA	NA	NA	NA	NA		NA	NA	NA		NA	0	NA	0	NA	NA		NA	NA	NA		NA	0	NA	0	NA	NA		NA	NA	NA		NA
DM8C01G13060	0	NA	0	NA	NA	NA	NA	NA	NA	NA	NA		NA	NA	NA		NA	0	NA	0	NA	NA		NA	NA	NA		NA	0	NA	0	NA	NA		NA	NA	NA		NA
DM8C01G13070	0	NA	0	NA	NA	NA	NA	NA	NA	NA	NA		NA	NA	NA		NA	0	NA	0	NA	NA		NA	NA	NA		NA	0	NA	0	NA	NA		NA	NA	NA		NA
DM8C01G13080	0.167332	0.928875463227878	0	1	1.20728038779583	StringTie	1	-4.23115212850123	StringTie	1.44902276813738	NA		NA	0.39017962605625	NA		NA	4.79637	0.0987360205251823	0	1.20728038779583	1	0	0	-4.23115212850123	1	0	0	0.623554	0.600342217035339	0	3.44948047534517	NA		NA	0.457567986915471	NA		NA
DM8C01G13090	6.41454	0.0390202704930364	0	1	0.0660101686665926	RSEM	1	-3.90680768192302	RSEM	0.0660101686665926	1	0	0	-3.90680768192302	1	0	0	62.7276	0.22758438825983	0	0.507907337396574	1	0	0	-1.78377944066307	1	0	0	2.65711	0.176021738123331	0	0.779357333545896	NA		NA	-3.63611866656026	NA		NA
DM8C01G13100	3.12219	0.962461809953431	0	1	0.227149994757103	StringTie	1	-0.255428407776757	StringTie	-0.0599751498581097	NA		NA	0.3497738077645	NA		NA	8.69155	0.981631538837151	0	0.227149994757103	1	0	0	-0.255428407776757	1	0	0	4.11196	0.786084691465697	0	1.01734727171024	NA		NA	0.420100940215841	NA		NA
DM8C01G13110	11933.4	8.07538741075771e-12	1	1	0.809158913601776	RSEM	1	1.06995299901632	RSEM	0.809158913601776	1	0	0	1.06995299901632	1	0	0	42469.2	1.95396573987677e-14	1	0.800163841013934	1	0	0	1.10646487533405	1	0	0	15455.5	6.96119540644028e-13	1	0.80787410489819	1	0	0	1.13591877166496	1	0	0
DM8C01G13120	0	NA	0	NA	NA	NA	NA	NA	NA	NA	NA		NA	NA	NA		NA	0	NA	0	NA	NA		NA	NA	NA		NA	0.353083	0.855763026865721	0	-1.6101974058089	NA		NA	0.416234885144604	NA		NA
DM8C01G13130	0.399964	0.662849773469109	0	1	0.528450111030363	StringTie	1	0.457985576363206	StringTie	-0.185465707054436	NA		NA	2.77932502083693	NA		NA	8.56522	0.922464492798759	0	0.528450111030363	1	0	0	0.457985576363206	1	0	0	2.41225	0.880908304826091	0	-0.494384033207566	NA		NA	0.426614350485941	NA		NA
DM8C01G13140	967.454	0.0112849262148531	0	1	0.0755522733064483	RSEM	1	-0.403590810178305	RSEM	0.0755522733064483	1	0	0	-0.403590810178305	1	0	0	3333.84	0.00121642025782945	1	0.0801319584412435	1	0	0	-0.36712214133864	1	0	0	1191.12	0.033642715850268	0	0.0789631340371914	1	0	0	-0.316959570828491	1	0	0
DM8C01G13150	0	NA	0	NA	NA	NA	NA	NA	NA	NA	NA		NA	NA	NA		NA	0	NA	0	NA	NA		NA	NA	NA		NA	0	NA	0	NA	NA		NA	NA	NA		NA
DM8C01G13160	0	NA	0	NA	NA	NA	NA	NA	NA	NA	NA		NA	NA	NA		NA	0	NA	0	NA	NA		NA	NA	NA		NA	0	NA	0	NA	NA		NA	NA	NA		NA
DM8C01G13170	0	NA	0	NA	NA	NA	NA	NA	NA	NA	NA		NA	NA	NA		NA	0	NA	0	NA	NA		NA	NA	NA		NA	0	NA	0	NA	NA		NA	NA	NA		NA
DM8C01G13180	0	NA	0	NA	NA	NA	NA	NA	NA	NA	NA		NA	NA	NA		NA	0	NA	0	NA	NA		NA	NA	NA		NA	0	NA	0	NA	NA		NA	NA	NA		NA
DM8C01G13190	12753	0.000365864007687638	1	1	0.304740183807657	RSEM	1	0.571357496297158	RSEM	0.304740183807657	1	0	0	0.571357496297158	1	0	0	41916.4	1.68967024882944e-06	1	0.29611106074366	1	0	0	0.593835089419642	1	0	0	14940.5	2.30508263184681e-05	1	0.295345184210199	1	0	0	0.625554555478509	1	0	0
DM8C01G13200	217.987	0.107319722624851	0	1	0.55091277844216	RSEM	1	0.514338515088768	RSEM	0.55091277844216	1	0	0	0.514338515088768	1	0	0	879.362	0.0151052893019043	0	0.526080106764773	1	0	0	0.548759556227682	1	0	0	335.647	0.0275553624355457	0	0.510475554024375	1	0	0	0.57698562926573	1	0	0
DM8C01G13210	575.867	0.518514453473273	0	1	0.15036133008801	RSEM	1	-0.0506081068346724	RSEM	0.15036133008801	1	0	0	-0.0506081068346724	1	0	0	2589.98	0.2032983043802	0	0.163905865088866	1	0	0	-0.0646285208136809	1	0	0	1053.33	0.434309151542206	0	0.154899408847906	1	0	0	-0.0434626059078301	1	0	0
DM8C01G13220	0	NA	0	NA	NA	NA	NA	NA	NA	NA	NA		NA	NA	NA		NA	0.33607	0.749181718195131	0	2.50846403489178	NA		NA	0.403576809799301	NA		NA	0.909214	0.42608465318113	0	3.9909093439033	NA		NA	0.457583836644497	NA		NA
DM8C01G13230	0	NA	0	NA	NA	NA	NA	NA	NA	NA	NA		NA	NA	NA		NA	0	NA	0	NA	NA		NA	NA	NA		NA	1.28744	0.476186478411301	0	1.54160934573313	NA		NA	-2.05990996165396	NA		NA
DM8C01G13240	1662.6	0.283539737317707	0	1	-0.358805297739869	RSEM	1	-0.149363064511311	RSEM	-0.358805297739869	1	0	0	-0.149363064511311	1	0	0	6413.73	0.238561384748388	0	-0.354619532015951	1	0	0	-0.0850798663687509	1	0	0	2406.71	0.254664900012472	0	-0.348873588662633	1	0	0	-0.0671376587045881	1	0	0
DM8C01G13250	0	NA	0	NA	NA	NA	NA	NA	NA	NA	NA		NA	NA	NA		NA	0	NA	0	NA	NA		NA	NA	NA		NA	0	NA	0	NA	NA		NA	NA	NA		NA
DM8C01G13260	0	NA	0	NA	NA	NA	NA	NA	NA	NA	NA		NA	NA	NA		NA	0	NA	0	NA	NA		NA	NA	NA		NA	0	NA	0	NA	NA		NA	NA	NA		NA
DM8C01G13270	0	NA	0	NA	NA	NA	NA	NA	NA	NA	NA		NA	NA	NA		NA	0	NA	0	NA	NA		NA	NA	NA		NA	0	NA	0	NA	NA		NA	NA	NA		NA
DM8C01G13280	0	NA	0	NA	NA	NA	NA	NA	NA	NA	NA		NA	NA	NA		NA	0	NA	0	NA	NA		NA	NA	NA		NA	0	NA	0	NA	NA		NA	NA	NA		NA
DM8C01G13290	0	NA	0	NA	NA	NA	NA	NA	NA	NA	NA		NA	NA	NA		NA	0	NA	0	NA	NA		NA	NA	NA		NA	0	NA	0	NA	NA		NA	NA	NA		NA
DM8C01G13300	0	NA	0	NA	NA	NA	NA	NA	NA	NA	NA		NA	NA	NA		NA	0	NA	0	NA	NA		NA	NA	NA		NA	0	NA	0	NA	NA		NA	NA	NA		NA
DM8C01G13310	0	NA	0	NA	NA	NA	NA	NA	NA	NA	NA		NA	NA	NA		NA	0	NA	0	NA	NA		NA	NA	NA		NA	0	NA	0	NA	NA		NA	NA	NA		NA
DM8C01G13320	0	NA	0	NA	NA	NA	NA	NA	NA	NA	NA		NA	NA	NA		NA	0	NA	0	NA	NA		NA	NA	NA		NA	0	NA	0	NA	NA		NA	NA	NA		NA
DM8C01G13330	0	NA	0	NA	NA	NA	NA	NA	NA	NA	NA		NA	NA	NA		NA	0	NA	0	NA	NA		NA	NA	NA		NA	0	NA	0	NA	NA		NA	NA	NA		NA
DM8C01G13340	0	NA	0	NA	NA	NA	NA	NA	NA	NA	NA		NA	NA	NA		NA	0	NA	0	NA	NA		NA	NA	NA		NA	0	NA	0	NA	NA		NA	NA	NA		NA
DM8C01G13350	0	NA	0	NA	NA	NA	NA	NA	NA	NA	NA		NA	NA	NA		NA	0	NA	0	NA	NA		NA	NA	NA		NA	0	NA	0	NA	NA		NA	NA	NA		NA
DM8C01G13360	0	NA	0	NA	NA	NA	NA	NA	NA	NA	NA		NA	NA	NA		NA	0	NA	0	NA	NA		NA	NA	NA		NA	0	NA	0	NA	NA		NA	NA	NA		NA
DM8C01G13370	0	NA	0	1	-1.10764482638	kallisto	1	-0.969790316729539	kallisto	NA	NA		NA	NA	NA		NA	0	NA	0	NA	NA		NA	NA	NA		NA	16.0658	0.260252771915945	0	-1.10764482638	1	0	0	-0.969790316729539	1	0	0
DM8C01G13380	0	NA	0	1	-0.299084872841932	kallisto	1	-0.665025685972735	kallisto	NA	NA		NA	NA	NA		NA	0	NA	0	NA	NA		NA	NA	NA		NA	13.4885	0.867978820570679	0	-0.299084872841932	1	0	0	-0.665025685972735	1	0	0
DM8C01G13390	0	NA	0	NA	NA	NA	NA	NA	NA	NA	NA		NA	NA	NA		NA	0	NA	0	NA	NA		NA	NA	NA		NA	0	NA	0	NA	NA		NA	NA	NA		NA
DM8C01G13400	0	NA	0	NA	NA	NA	NA	NA	NA	NA	NA		NA	NA	NA		NA	0	NA	0	NA	NA		NA	NA	NA		NA	0	NA	0	NA	NA		NA	NA	NA		NA
DM8C01G13410	0	NA	0	NA	NA	NA	NA	NA	NA	NA	NA		NA	NA	NA		NA	0	NA	0	NA	NA		NA	NA	NA		NA	0	NA	0	NA	NA		NA	NA	NA		NA
DM8C01G13420	0	NA	0	NA	NA	NA	NA	NA	NA	NA	NA		NA	NA	NA		NA	0	NA	0	NA	NA		NA	NA	NA		NA	0	NA	0	NA	NA		NA	NA	NA		NA
DM8C01G13430	0	NA	0	NA	NA	NA	NA	NA	NA	NA	NA		NA	NA	NA		NA	0	NA	0	NA	NA		NA	NA	NA		NA	0	NA	0	NA	NA		NA	NA	NA		NA
DM8C01G13440	0	NA	0	NA	NA	NA	NA	NA	NA	NA	NA		NA	NA	NA		NA	0	NA	0	NA	NA		NA	NA	NA		NA	0	NA	0	NA	NA		NA	NA	NA		NA
DM8C01G13450	4.85181	0.00165997206580512	1	1	5.87198810414769	StringTie	1	1.83372589824804	StringTie	6.31733400589458	NA		NA	1.81831774920403	NA		NA	3.6137	0.111896128860231	0	5.87198810414769	1	0	0	1.83372589824804	1	0	0	8.4427	0.242739722219749	0	1.74755860320762	1	0	0	-0.371046382578265	1	0	0
DM8C01G13460	2512.08	0.00651163131317065	1	1	0.420289747002727	RSEM	1	0.478189326974001	RSEM	0.420289747002727	1	0	0	0.478189326974001	1	0	0	8392.04	0.000406912556409485	1	0.436777202565107	1	0	0	0.525065550257331	1	0	0	3015.64	0.00167223019529956	1	0.446976922973436	1	0	0	0.551654584062199	1	0	0
DM8C01G13470	0	NA	0	NA	NA	NA	NA	NA	NA	NA	NA		NA	NA	NA		NA	0	NA	0	NA	NA		NA	NA	NA		NA	0.165433	0.931630915595535	0	1.46377664904006	NA		NA	0.457592783880555	NA		NA
DM8C01G13480	0	NA	0	NA	NA	NA	NA	NA	NA	NA	NA		NA	NA	NA		NA	0	NA	0	NA	NA		NA	NA	NA		NA	0	NA	0	NA	NA		NA	NA	NA		NA
DM8C01G13490	0	NA	0	NA	NA	NA	NA	NA	NA	NA	NA		NA	NA	NA		NA	0	NA	0	NA	NA		NA	NA	NA		NA	0	NA	0	NA	NA		NA	NA	NA		NA
DM8C01G13500	0	NA	0	NA	NA	NA	NA	NA	NA	NA	NA		NA	NA	NA		NA	0	NA	0	NA	NA		NA	NA	NA		NA	0	NA	0	NA	NA		NA	NA	NA		NA
DM8C01G13510	0	NA	0	NA	NA	NA	NA	NA	NA	NA	NA		NA	NA	NA		NA	0	NA	0	NA	NA		NA	NA	NA		NA	0	NA	0	NA	NA		NA	NA	NA		NA
DM8C01G13520	0	NA	0	NA	NA	NA	NA	NA	NA	NA	NA		NA	NA	NA		NA	0	NA	0	NA	NA		NA	NA	NA		NA	0	NA	0	NA	NA		NA	NA	NA		NA
DM8C01G13530	0.151435	0.927628649957646	0	NA	NA	NA	NA	NA	NA	-1.60785086924955	NA		NA	-1.03221496022051	NA		NA	0.904021	0.514493154577337	0	-4.13801636780023	NA		NA	-3.55565112830699	NA		NA	4.98885	0.843275853477001	0	-0.474380548656245	NA		NA	-0.771563939860261	NA		NA
DM8C01G13540	0	NA	0	NA	NA	NA	NA	NA	NA	NA	NA		NA	NA	NA		NA	0.904021	0.514493154577337	0	-4.13801636780023	NA		NA	-3.55565112830699	NA		NA	0	NA	0	NA	NA		NA	NA	NA		NA
DM8C01G13550	1.78155	0.901168556473505	0	1	-0.996140165957367	StringTie	1	-0.586507948546103	StringTie	-0.956750886366353	NA		NA	0.169007664954714	NA		NA	14.0824	0.754954082725148	0	-0.996140165957367	1	0	0	-0.586507948546103	1	0	0	1.09929	0.869056698731061	0	1.1519605361264	NA		NA	1.92959588057732	NA		NA
DM8C01G13560	0.65113	0.557608268146506	0	NA	NA	NA	NA	NA	NA	-0.185474372942403	NA		NA	3.47327635067956	NA		NA	1.63895	0.613277354898786	0	2.50841290316765	NA		NA	4.48251440481109	NA		NA	0.829121	0.661835708253327	0	1.46549294959727	NA		NA	3.52723073428753	NA		NA
DM8C01G13570	0	NA	0	NA	NA	NA	NA	NA	NA	NA	NA		NA	NA	NA		NA	0	NA	0	NA	NA		NA	NA	NA		NA	0	NA	0	NA	NA		NA	NA	NA		NA
DM8C01G13580	0.302871	0.753253775479348	0	NA	NA	NA	NA	NA	NA	-2.56463999749456	NA		NA	-1.98900408846552	NA		NA	0.93875	0.763731034578492	0	-0.866985079940914	NA		NA	-2.97186880761725	NA		NA	0.493155	0.854247882946746	0	1.00637770590901	NA		NA	-1.03889245627656	NA		NA
DM8C01G13590	0	NA	0	NA	NA	NA	NA	NA	NA	NA	NA		NA	NA	NA		NA	0	NA	0	NA	NA		NA	NA	NA		NA	0	NA	0	NA	NA		NA	NA	NA		NA
DM8C01G13600	0.151435	0.927628649957646	0	NA	NA	NA	NA	NA	NA	-1.60785086924955	NA		NA	-1.03221496022051	NA		NA	0	NA	0	NA	NA		NA	NA	NA		NA	0.761993	0.736731614436703	0	-1.92959686083915	NA		NA	-2.92713359512104	NA		NA
DM8C01G13610	0	NA	0	NA	NA	NA	NA	NA	NA	NA	NA		NA	NA	NA		NA	0	NA	0	NA	NA		NA	NA	NA		NA	0	NA	0	NA	NA		NA	NA	NA		NA
DM8C01G13620	0	NA	0	NA	NA	NA	NA	NA	NA	NA	NA		NA	NA	NA		NA	0	NA	0	NA	NA		NA	NA	NA		NA	1.99284	0.623085133077248	0	0.428069719583199	NA		NA	-1.86696253839482	NA		NA
DM8C01G13630	0	NA	0	NA	NA	NA	NA	NA	NA	NA	NA		NA	NA	NA		NA	0	NA	0	NA	NA		NA	NA	NA		NA	0	NA	0	NA	NA		NA	NA	NA		NA
DM8C01G13640	0	NA	0	NA	NA	NA	NA	NA	NA	NA	NA		NA	NA	NA		NA	0	NA	0	NA	NA		NA	NA	NA		NA	0	NA	0	NA	NA		NA	NA	NA		NA
DM8C01G13650	0	NA	0	NA	NA	NA	NA	NA	NA	NA	NA		NA	NA	NA		NA	0	NA	0	NA	NA		NA	NA	NA		NA	0.411152	0.654078735121102	0	-0.164764176623103	NA		NA	2.84832783000151	NA		NA
DM8C01G13660	0	NA	0	NA	NA	NA	NA	NA	NA	NA	NA		NA	NA	NA		NA	0	NA	0	NA	NA		NA	NA	NA		NA	0	NA	0	NA	NA		NA	NA	NA		NA
DM8C01G13670	0	NA	0	1	0.143069988625062	kallisto	1	-2.27314410507585	kallisto	NA	NA		NA	NA	NA		NA	2.04204	0.352149164727299	0	5.1312317250286	NA		NA	0.403553232732788	NA		NA	18.9096	0.0163720493788906	0	0.143069988625062	1	0	0	-2.27314410507585	1	0	0
DM8C01G13680	0.116785	0.992717724139588	0	NA	NA	NA	NA	NA	NA	1.18616881031443	NA		NA	0.390182908509718	NA		NA	0	NA	0	NA	NA		NA	NA	NA		NA	1.08021	0.576321265103533	0	1.35632004785029	NA		NA	-1.94058978192634	NA		NA
DM8C01G13690	0	NA	0	NA	NA	NA	NA	NA	NA	NA	NA		NA	NA	NA		NA	0	NA	0	NA	NA		NA	NA	NA		NA	0	NA	0	NA	NA		NA	NA	NA		NA
DM8C01G13700	3.55478	0.779755805289889	0	1	0.662590552315397	StringTie	1	1.22917567185395	StringTie	0.44063796748179	NA		NA	1.05030429858405	NA		NA	43.2305	0.167871214675947	0	0.662590552315397	1	0	0	1.22917567185395	1	0	0	62.2218	0.411905922162594	0	0.553604421283303	1	0	0	0.0189061118173981	1	0	0
DM8C01G13710	0	NA	0	NA	NA	NA	NA	NA	NA	NA	NA		NA	NA	NA		NA	0	NA	0	NA	NA		NA	NA	NA		NA	0.326183	0.740695999075478	0	-2.66785990958294	NA		NA	-2.045512467286	NA		NA
DM8C01G13720	2160.71	0.000398724532299439	1	1	-0.565109871729901	RSEM	1	0.074782803824371	RSEM	-0.565109871729901	1	0	0	0.074782803824371	1	0	0	7309.31	8.36366384022666e-05	1	-0.510672570006733	1	0	0	0.0973037248903266	1	0	0	2603.02	0.000161130361470672	1	-0.513491471285678	1	0	0	0.100413822000854	1	0	0
DM8C01G13730	0	NA	0	NA	NA	NA	NA	NA	NA	NA	NA		NA	NA	NA		NA	2.13879	0.680228412940468	0	0.530230042245235	NA		NA	-1.88686939931916	NA		NA	0	NA	0	NA	NA		NA	NA	NA		NA
DM8C01G13740	102.254	0.409371343317654	0	1	0.0264907082371937	RSEM	1	0.407987901643845	RSEM	0.0264907082371937	1	0	0	0.407987901643845	1	0	0	454.302	0.0298745187944418	0	0.29324282192894	1	0	0	0.66833359801925	1	0	0	181.658	0.0563136050448285	0	0.330990030467842	1	0	0	0.698663243724781	1	0	0
DM8C01G13750	0	NA	0	NA	NA	NA	NA	NA	NA	NA	NA		NA	NA	NA		NA	0	NA	0	NA	NA		NA	NA	NA		NA	0	NA	0	NA	NA		NA	NA	NA		NA
DM8C01G13760	0	NA	0	NA	NA	NA	NA	NA	NA	NA	NA		NA	NA	NA		NA	0	NA	0	NA	NA		NA	NA	NA		NA	0	NA	0	NA	NA		NA	NA	NA		NA
DM8C01G13770	0	NA	0	NA	NA	NA	NA	NA	NA	NA	NA		NA	NA	NA		NA	0	NA	0	NA	NA		NA	NA	NA		NA	0.148756	0.93360249274553	0	-1.58817538085006	NA		NA	-0.965827938553118	NA		NA
DM8C01G13780	1.68212	0.198058225895072	0	1	-0.0491269383935266	StringTie	0.0302551363027969	-3.67703146395445	kallisto	3.26811182113441	NA		NA	-1.05486539110061	NA		NA	52.9491	0.0106121402372755	0	-0.0491269383935266	1	0	0	-3.27301913465564	0.388838206430499	0	0	36.9455	9.44928659153315e-06	1	-0.113752708200622	1	0	0	-3.67703146395445	0.0302551363027969	0	0
DM8C01G13790	310.402	0.0723480261776864	0	1	0.317595063119843	RSEM	1	0.51795716425919	RSEM	0.317595063119843	1	0	0	0.51795716425919	1	0	0	1221.85	0.0219356996679252	0	0.378525660195454	1	0	0	0.506994802145606	1	0	0	454.632	0.0701052007324436	0	0.344812686320391	1	0	0	0.47676312649709	1	0	0
DM8C01G13800	0	NA	0	NA	NA	NA	NA	NA	NA	NA	NA		NA	NA	NA		NA	0	NA	0	NA	NA		NA	NA	NA		NA	1.84066	0.656742029232525	0	-0.491939759996194	NA		NA	-2.18071022605804	NA		NA
DM8C01G13810	0	NA	0	NA	NA	NA	NA	NA	NA	NA	NA		NA	NA	NA		NA	0	NA	0	NA	NA		NA	NA	NA		NA	0	NA	0	NA	NA		NA	NA	NA		NA
DM8C01G13820	0	NA	0	NA	NA	NA	NA	NA	NA	NA	NA		NA	NA	NA		NA	0	NA	0	NA	NA		NA	NA	NA		NA	0.570536	0.619735411562149	0	3.32275696987102	NA		NA	0.457569569406424	NA		NA
DM8C01G13830	0.167332	0.928875463227878	0	NA	NA	NA	NA	NA	NA	1.44902276813738	NA		NA	0.39017962605625	NA		NA	0.736692	0.567651817356764	0	3.65803654867675	NA		NA	0.403562454229699	NA		NA	0.165433	0.931630915595535	0	1.46377664904006	NA		NA	0.457592783880555	NA		NA
DM8C01G13840	0.167332	0.928875463227878	0	NA	NA	NA	NA	NA	NA	1.44902276813738	NA		NA	0.39017962605625	NA		NA	2.44217	0.360407607611808	0	5.39364763979573	NA		NA	0.403540780359178	NA		NA	1.58785	0.252914351975885	0	3.16224746047205	NA		NA	-1.01982676451262	NA		NA
DM8C01G13850	2.67358	0.0482000379840117	0	0.0923454836642757	7.83670008248768	StringTie	1	0.403610741815336	StringTie	5.40883370198472	NA		NA	1.81348402946271	NA		NA	13.2979	0.000110792717607559	1	7.83670008248768	0.0923454836642757	0	0	0.403610741815336	1	0	0	5.57873	0.00519813614437678	1	6.43951027212	NA		NA	3.43948238632527	NA		NA
DM8C01G13860	0	NA	0	NA	NA	NA	NA	NA	NA	NA	NA		NA	NA	NA		NA	0	NA	0	NA	NA		NA	NA	NA		NA	0	NA	0	NA	NA		NA	NA	NA		NA
DM8C01G13870	0	NA	0	NA	NA	NA	NA	NA	NA	NA	NA		NA	NA	NA		NA	0	NA	0	NA	NA		NA	NA	NA		NA	0	NA	0	NA	NA		NA	NA	NA		NA
DM8C01G13880	0	NA	0	NA	NA	NA	NA	NA	NA	NA	NA		NA	NA	NA		NA	0	NA	0	NA	NA		NA	NA	NA		NA	0	NA	0	NA	NA		NA	NA	NA		NA
DM8C01G13890	0	NA	0	NA	NA	NA	NA	NA	NA	NA	NA		NA	NA	NA		NA	0	NA	0	NA	NA		NA	NA	NA		NA	2.77824	0.664763045009771	0	1.6150908589064	NA		NA	2.2988775056929	NA		NA
DM8C01G13900	0	NA	0	NA	NA	NA	NA	NA	NA	NA	NA		NA	NA	NA		NA	0	NA	0	NA	NA		NA	NA	NA		NA	0	NA	0	NA	NA		NA	NA	NA		NA
DM8C01G13910	0	NA	0	NA	NA	NA	NA	NA	NA	NA	NA		NA	NA	NA		NA	0	NA	0	NA	NA		NA	NA	NA		NA	0	NA	0	NA	NA		NA	NA	NA		NA
DM8C01G13920	0	NA	0	NA	NA	NA	NA	NA	NA	NA	NA		NA	NA	NA		NA	0	NA	0	NA	NA		NA	NA	NA		NA	0	NA	0	NA	NA		NA	NA	NA		NA
DM8C01G13930	0	NA	0	NA	NA	NA	NA	NA	NA	NA	NA		NA	NA	NA		NA	0	NA	0	NA	NA		NA	NA	NA		NA	0	NA	0	NA	NA		NA	NA	NA		NA
DM8C01G13940	139.31	0.499844369682225	0	1	0.00638452818594813	RSEM	1	-0.311901035981183	RSEM	0.00638452818594813	1	0	0	-0.311901035981183	1	0	0	578.152	0.285465854708498	0	0.120815173103793	1	0	0	-0.25029750202289	1	0	0	209.631	0.23431886171742	0	0.199155818690681	1	0	0	-0.2749928330379	1	0	0
DM8C01G13950	0	NA	0	NA	NA	NA	NA	NA	NA	NA	NA		NA	NA	NA		NA	0	NA	0	NA	NA		NA	NA	NA		NA	3.96709	0.00535025610638956	1	6.11510365704455	NA		NA	0.457618583618673	NA		NA
DM8C01G13960	0	NA	0	NA	NA	NA	NA	NA	NA	NA	NA		NA	NA	NA		NA	0	NA	0	NA	NA		NA	NA	NA		NA	0	NA	0	NA	NA		NA	NA	NA		NA
DM8C01G13970	3943.2	1.25107875992084e-05	1	1	0.0160202531178097	RSEM	1	0.600331704555053	RSEM	0.0160202531178097	1	0	0	0.600331704555053	1	0	0	10330.8	1.3733277895856e-08	1	0.0291417865120338	1	0	0	0.613479811045341	1	0	0	4034.93	4.2340316689113e-07	1	0.0523097958472516	1	0	0	0.671792173797964	1	0	0
DM8C01G13980	0	NA	0	NA	NA	NA	NA	NA	NA	NA	NA		NA	NA	NA		NA	0	NA	0	NA	NA		NA	NA	NA		NA	0	NA	0	NA	NA		NA	NA	NA		NA
DM8C01G13990	0	NA	0	NA	NA	NA	NA	NA	NA	NA	NA		NA	NA	NA		NA	0	NA	0	NA	NA		NA	NA	NA		NA	0	NA	0	NA	NA		NA	NA	NA		NA
DM8C01G14000	0	NA	0	NA	NA	NA	NA	NA	NA	NA	NA		NA	NA	NA		NA	0	NA	0	NA	NA		NA	NA	NA		NA	0.330867	0.753072820476492	0	2.50957169644926	NA		NA	0.457579724257597	NA		NA
DM8C01G14010	0	NA	0	NA	NA	NA	NA	NA	NA	NA	NA		NA	NA	NA		NA	0	NA	0	NA	NA		NA	NA	NA		NA	0	NA	0	NA	NA		NA	NA	NA		NA
DM8C01G14020	130.856	5.74544301364661e-05	1	1	1.07180337147419	RSEM	1	-0.364207214359202	RSEM	1.07180337147419	1	0	0	-0.364207214359202	1	0	0	464.757	8.0599514447742e-08	1	1.05680157433334	1	0	0	-0.409720303421367	1	0	0	68.3437	0.000621064005933684	1	1.17159939297888	1	0	0	-0.495811635050661	1	0	0
DM8C01G14030	17.9489	0.655916066690935	0	1	0.500039934830142	RSEM	1	0.644763818010554	RSEM	0.500039934830142	1	0	0	0.644763818010554	1	0	0	65.0459	0.792566153020331	0	0.297536413982597	1	0	0	0.319386509251891	1	0	0	15.2626	0.958076713908618	0	-0.035592122146266	1	0	0	0.184120120877794	1	0	0
DM8C01G14040	172.612	0.0861969428502093	0	1	0.078379028455952	RSEM	1	0.549469897780868	RSEM	0.078379028455952	1	0	0	0.549469897780868	1	0	0	538.955	0.00243428628058937	1	0.177301993023724	1	0	0	0.695894306626466	1	0	0	138.344	0.0613378028764745	0	0.40016939870815	1	0	0	0.718224827929896	1	0	0
DM8C01G14050	0.500592	0.638417051638718	0	1	-3.56866810518072	StringTie	1	-5.19600902225821	StringTie	-3.27873492956111	NA		NA	-2.70309902053206	NA		NA	3.05733	0.430683679413696	0	-3.56866810518072	1	0	0	-5.19600902225821	1	0	0	1.46782	0.351062949116263	0	-4.84176707949764	NA		NA	-4.21941816042337	NA		NA
DM8C01G14060	0	NA	0	NA	NA	NA	NA	NA	NA	NA	NA		NA	NA	NA		NA	0	NA	0	NA	NA		NA	NA	NA		NA	0	NA	0	NA	NA		NA	NA	NA		NA
DM8C01G14070	0	NA	0	NA	NA	NA	NA	NA	NA	NA	NA		NA	NA	NA		NA	0	NA	0	NA	NA		NA	NA	NA		NA	0	NA	0	NA	NA		NA	NA	NA		NA
DM8C01G14080	0	NA	0	NA	NA	NA	NA	NA	NA	NA	NA		NA	NA	NA		NA	0	NA	0	NA	NA		NA	NA	NA		NA	0	NA	0	NA	NA		NA	NA	NA		NA
DM8C01G14090	0	NA	0	NA	NA	NA	NA	NA	NA	NA	NA		NA	NA	NA		NA	0	NA	0	NA	NA		NA	NA	NA		NA	0	NA	0	NA	NA		NA	NA	NA		NA
DM8C01G14100	0	NA	0	NA	NA	NA	NA	NA	NA	NA	NA		NA	NA	NA		NA	0	NA	0	NA	NA		NA	NA	NA		NA	0	NA	0	NA	NA		NA	NA	NA		NA
DM8C01G14110	0	NA	0	NA	NA	NA	NA	NA	NA	NA	NA		NA	NA	NA		NA	0	NA	0	NA	NA		NA	NA	NA		NA	0	NA	0	NA	NA		NA	NA	NA		NA
DM8C01G14120	0	NA	0	NA	NA	NA	NA	NA	NA	NA	NA		NA	NA	NA		NA	0	NA	0	NA	NA		NA	NA	NA		NA	0	NA	0	NA	NA		NA	NA	NA		NA
DM8C01G14130	0	NA	0	NA	NA	NA	NA	NA	NA	NA	NA		NA	NA	NA		NA	0	NA	0	NA	NA		NA	NA	NA		NA	0.165433	0.931630915595535	0	1.46377664904006	NA		NA	0.457592783880555	NA		NA
DM8C01G14140	0	NA	0	NA	NA	NA	NA	NA	NA	NA	NA		NA	NA	NA		NA	0	NA	0	NA	NA		NA	NA	NA		NA	0.350142	0.727196765569598	0	2.62946495310383	NA		NA	0.457578227061057	NA		NA
DM8C01G14150	0	NA	0	1	0.668649101312677	kallisto	1	-1.52764045135215	kallisto	NA	NA		NA	NA	NA		NA	1.35603	0.442031918522667	0	-4.72217923836173	NA		NA	-4.13981399886848	NA		NA	8.68892	0.162353118542373	0	0.668649101312677	1	0	0	-1.52764045135215	1	0	0
DM8C01G14160	0	NA	0	NA	NA	NA	NA	NA	NA	NA	NA		NA	NA	NA		NA	0	NA	0	NA	NA		NA	NA	NA		NA	0	NA	0	NA	NA		NA	NA	NA		NA
DM8C01G14170	1.58622	0.399902811883038	0	1	6.63330480923615	StringTie	0.853392655661169	-3.23313125356549	kallisto	1.12403085147657	NA		NA	-2.69959205267565	NA		NA	5.77675	0.0307336880179263	0	6.63330480923615	1	0	0	0.403594649699537	1	0	0	15.7866	9.34277754956576e-05	1	1.4859275658807	1	0	0	-3.23313125356549	0.853392655661169	0	0
DM8C01G14180	87.8273	0.104926472702526	0	1	1.20405274067653	RSEM	1	0.810525921046657	RSEM	1.20405274067653	1	0	0	0.810525921046657	1	0	0	363.444	0.096492069327264	0	0.987506328184272	1	0	0	0.64974633661362	1	0	0	64.9386	0.0119667927230048	0	1.454920707716	1	0	0	1.37984936286103	1	0	0
DM8C01G14190	44.1372	0.510533407790228	0	1	0.562335365782368	RSEM	1	0.353475001567047	RSEM	0.562335365782368	1	0	0	0.353475001567047	1	0	0	239.493	0.151514973183609	0	0.616363832478668	1	0	0	0.365720073823168	1	0	0	100.569	0.366654683103583	0	0.47070326916851	1	0	0	0.270026815091333	1	0	0
DM8C01G14200	1.47597	0.687258966359742	0	1	-5.86097595404942	StringTie	1	-5.27861071455617	StringTie	-1.56206449215297	NA		NA	-2.20036690997068	NA		NA	2.99091	0.32620839531574	0	-5.86097595404942	1	0	0	-5.27861071455617	1	0	0	0	NA	0	NA	NA		NA	NA	NA		NA
DM8C01G14210	3.22361	0.165303473993957	0	1	-1.49068001376746	StringTie	0.00393513583721949	-4.74884305672734	StringTie	-1.88476047657048	NA		NA	-3.53696898748264	NA		NA	68.9209	3.5393559373151e-05	1	-1.49068001376746	1	0	0	-4.74884305672734	0.00393513583721949	1	-1	52.9289	9.9932075720143e-05	1	-1.1943873158773	1	0	0	-2.51079529854412	0.176207667202587	0	0
DM8C01G14220	0	NA	0	NA	NA	NA	NA	NA	NA	NA	NA		NA	NA	NA		NA	0	NA	0	NA	NA		NA	NA	NA		NA	0	NA	0	NA	NA		NA	NA	NA		NA
DM8C01G14230	0	NA	0	NA	NA	NA	NA	NA	NA	NA	NA		NA	NA	NA		NA	2.42809	0.805573145146331	0	0.759540516911836	NA		NA	-1.99970056797493	NA		NA	5.09278	0.124984367903232	0	2.97852399764473	NA		NA	0.60078179968118	NA		NA
DM8C01G14240	0	NA	0	NA	NA	NA	NA	NA	NA	NA	NA		NA	NA	NA		NA	0	NA	0	NA	NA		NA	NA	NA		NA	0.330867	0.753072820476492	0	2.50957169644926	NA		NA	0.457579724257597	NA		NA
DM8C01G14250	0	NA	0	NA	NA	NA	NA	NA	NA	NA	NA		NA	NA	NA		NA	0	NA	0	NA	NA		NA	NA	NA		NA	0	NA	0	NA	NA		NA	NA	NA		NA
DM8C01G14260	0	NA	0	NA	NA	NA	NA	NA	NA	NA	NA		NA	NA	NA		NA	0	NA	0	NA	NA		NA	NA	NA		NA	0.330867	0.753072820476492	0	2.50957169644926	NA		NA	0.457579724257597	NA		NA
DM8C01G14270	0	NA	0	NA	NA	NA	NA	NA	NA	NA	NA		NA	NA	NA		NA	0	NA	0	NA	NA		NA	NA	NA		NA	0.297512	0.759404038513701	0	-2.54720165947983	NA		NA	-1.92485421718289	NA		NA
DM8C01G14280	0	NA	0	NA	NA	NA	NA	NA	NA	NA	NA		NA	NA	NA		NA	0	NA	0	NA	NA		NA	NA	NA		NA	0.46039	0.657454465608825	0	-3.17209098566586	NA		NA	-2.54974354336892	NA		NA
DM8C01G14290	0	NA	0	NA	NA	NA	NA	NA	NA	NA	NA		NA	NA	NA		NA	0	NA	0	NA	NA		NA	NA	NA		NA	0	NA	0	NA	NA		NA	NA	NA		NA
DM8C01G14300	0	NA	0	NA	NA	NA	NA	NA	NA	NA	NA		NA	NA	NA		NA	0	NA	0	NA	NA		NA	NA	NA		NA	0	NA	0	NA	NA		NA	NA	NA		NA
DM8C01G14310	0	NA	0	NA	NA	NA	NA	NA	NA	NA	NA		NA	NA	NA		NA	0	NA	0	NA	NA		NA	NA	NA		NA	0	NA	0	NA	NA		NA	NA	NA		NA
DM8C01G14320	0	NA	0	NA	NA	NA	NA	NA	NA	NA	NA		NA	NA	NA		NA	0	NA	0	NA	NA		NA	NA	NA		NA	0	NA	0	NA	NA		NA	NA	NA		NA
DM8C01G14330	6.69282	0.42354483741419	0	1	-1.62238848518087	RSEM	1	0.0540993295678083	RSEM	-1.62238848518087	1	0	0	0.0540993295678083	1	0	0	4.84661	0.316274228210923	0	-3.22733296466455	1	0	0	-0.443837647030196	1	0	0	30.1728	0.55274225604155	0	-0.380144258449733	1	0	0	0.291996977311911	1	0	0
DM8C01G14340	0	NA	0	NA	NA	NA	NA	NA	NA	NA	NA		NA	NA	NA		NA	0	NA	0	NA	NA		NA	NA	NA		NA	0	NA	0	NA	NA		NA	NA	NA		NA
DM8C01G14350	0	NA	0	NA	NA	NA	NA	NA	NA	NA	NA		NA	NA	NA		NA	0	NA	0	NA	NA		NA	NA	NA		NA	0	NA	0	NA	NA		NA	NA	NA		NA
DM8C01G14360	0	NA	0	NA	NA	NA	NA	NA	NA	NA	NA		NA	NA	NA		NA	0	NA	0	NA	NA		NA	NA	NA		NA	0	NA	0	NA	NA		NA	NA	NA		NA
DM8C01G14370	0	NA	0	NA	NA	NA	NA	NA	NA	NA	NA		NA	NA	NA		NA	0	NA	0	NA	NA		NA	NA	NA		NA	5.13206	0.0646096976252778	0	2.78134067422789	NA		NA	-0.533700762833373	NA		NA
DM8C01G14380	0	NA	0	NA	NA	NA	NA	NA	NA	NA	NA		NA	NA	NA		NA	0	NA	0	NA	NA		NA	NA	NA		NA	0	NA	0	NA	NA		NA	NA	NA		NA
DM8C01G14390	195.462	0.0844403128924404	0	1	0.655631617856897	RSEM	1	0.714607611684795	RSEM	0.655631617856897	1	0	0	0.714607611684795	1	0	0	811.53	0.0330991082685919	0	0.623472437977829	1	0	0	0.643453457870907	1	0	0	239.65	0.0568696023627998	0	0.664305089955746	1	0	0	0.646625663360441	1	0	0
DM8C01G14400	0	NA	0	NA	NA	NA	NA	NA	NA	NA	NA		NA	NA	NA		NA	0	NA	0	NA	NA		NA	NA	NA		NA	0	NA	0	NA	NA		NA	NA	NA		NA
DM8C01G14410	0	NA	0	NA	NA	NA	NA	NA	NA	NA	NA		NA	NA	NA		NA	0.15067	0.92920181590847	0	-1.60099618023047	NA		NA	-1.01863094073722	NA		NA	0.350142	0.727196765569598	0	2.62946495310383	NA		NA	0.457578227061059	NA		NA
DM8C01G14420	0	NA	0	1	1.46228816404294	StringTie	0.577243218983683	-5.75089963817703	StringTie	NA	NA		NA	NA	NA		NA	15.5784	0.0361688608529335	0	1.46228816404294	1	0	0	-5.75089963817703	0.577243218983683	0	0	19.3953	0.000427360250243207	1	1.70724085142847	1	0	0	-1.51705191126205	1	0	0
DM8C01G14430	0	NA	0	NA	NA	NA	NA	NA	NA	NA	NA		NA	NA	NA		NA	0	NA	0	NA	NA		NA	NA	NA		NA	0	NA	0	NA	NA		NA	NA	NA		NA
DM8C01G14440	0	NA	0	NA	NA	NA	NA	NA	NA	NA	NA		NA	NA	NA		NA	0	NA	0	NA	NA		NA	NA	NA		NA	0	NA	0	NA	NA		NA	NA	NA		NA
DM8C01G14450	0	NA	0	NA	NA	NA	NA	NA	NA	NA	NA		NA	NA	NA		NA	0	NA	0	NA	NA		NA	NA	NA		NA	2.52506	0.465346165465362	0	0.707037562040696	NA		NA	-2.06454759555807	NA		NA
DM8C01G14460	0	NA	0	NA	NA	NA	NA	NA	NA	NA	NA		NA	NA	NA		NA	0	NA	0	NA	NA		NA	NA	NA		NA	0	NA	0	NA	NA		NA	NA	NA		NA
DM8C01G14470	0	NA	0	NA	NA	NA	NA	NA	NA	NA	NA		NA	NA	NA		NA	0	NA	0	NA	NA		NA	NA	NA		NA	0.514524	0.642503345091583	0	3.17121133705865	NA		NA	0.457571461869799	NA		NA
DM8C01G14480	0	NA	0	NA	NA	NA	NA	NA	NA	NA	NA		NA	NA	NA		NA	0	NA	0	NA	NA		NA	NA	NA		NA	0	NA	0	NA	NA		NA	NA	NA		NA
DM8C01G14490	7.81331	0.0678928843553865	0	1	0.837017138832719	RSEM	1	-2.05577991607897	RSEM	0.837017138832719	1	0	0	-2.05577991607897	1	0	0	34.6173	0.0391251919306347	0	0.0348453191505935	1	0	0	-2.13567090395527	1	0	0	17.6707	0.0547650862239001	0	0.306670770355482	1	0	0	-1.70495283159444	1	0	0
DM8C01G14500	1424.29	0.156242538030547	0	1	-0.307534633736096	RSEM	1	-0.0524515374893259	RSEM	-0.307534633736096	1	0	0	-0.0524515374893259	1	0	0	6045.14	0.0156963293195561	0	-0.373806961521203	1	0	0	-0.0939433146149972	1	0	0	2422.57	0.0635385060204298	0	-0.358338688081396	1	0	0	-0.0651906533219517	1	0	0
DM8C01G14510	76.4375	0.00147348098619999	1	1	0.856653370919561	RSEM	1	-0.566247937927199	RSEM	0.856653370919561	1	0	0	-0.566247937927199	1	0	0	361.848	3.25426866518164e-07	1	0.769993951652736	1	0	0	-0.68741392848031	1	0	0	156.724	4.48565609232008e-06	1	0.789937551868485	1	0	0	-0.61508783042664	1	0	0
DM8C01G14520	0	NA	0	NA	NA	NA	NA	NA	NA	NA	NA		NA	NA	NA		NA	0	NA	0	NA	NA		NA	NA	NA		NA	0	NA	0	NA	NA		NA	NA	NA		NA
DM8C01G14530	0	NA	0	NA	NA	NA	NA	NA	NA	NA	NA		NA	NA	NA		NA	0	NA	0	NA	NA		NA	NA	NA		NA	0.439019	0.839905989513357	0	2.05320525049821	NA		NA	1.88312738778131	NA		NA
DM8C01G14540	0	NA	0	NA	NA	NA	NA	NA	NA	NA	NA		NA	NA	NA		NA	0	NA	0	NA	NA		NA	NA	NA		NA	1.42586	0.50912861020578	0	0.345738394103564	NA		NA	-3.00822082602078	NA		NA
DM8C01G14550	0	NA	0	NA	NA	NA	NA	NA	NA	NA	NA		NA	NA	NA		NA	0	NA	0	NA	NA		NA	NA	NA		NA	0	NA	0	NA	NA		NA	NA	NA		NA
DM8C01G14560	0	NA	0	NA	NA	NA	NA	NA	NA	NA	NA		NA	NA	NA		NA	0	NA	0	NA	NA		NA	NA	NA		NA	5.04681	0.742943077706709	0	1.12588063888645	NA		NA	1.21115950387196	NA		NA
DM8C01G14570	0	NA	0	NA	NA	NA	NA	NA	NA	NA	NA		NA	NA	NA		NA	0	NA	0	NA	NA		NA	NA	NA		NA	0	NA	0	NA	NA		NA	NA	NA		NA
DM8C01G14580	0	NA	0	NA	NA	NA	NA	NA	NA	NA	NA		NA	NA	NA		NA	0	NA	0	NA	NA		NA	NA	NA		NA	0	NA	0	NA	NA		NA	NA	NA		NA
DM8C01G14590	0	NA	0	NA	NA	NA	NA	NA	NA	NA	NA		NA	NA	NA		NA	0	NA	0	NA	NA		NA	NA	NA		NA	0	NA	0	NA	NA		NA	NA	NA		NA
DM8C01G14600	2.97226	0.134444211558761	0	1	1.04006897426939	StringTie	1	-1.63518418808283	StringTie	0.64086064344085	NA		NA	-3.91635111045276	NA		NA	19.1992	0.166850514417128	0	1.04006897426939	1	0	0	-1.63518418808283	1	0	0	10.2664	0.22663380328768	0	0.624538632964134	1	0	0	-1.52832508067714	1	0	0
DM8C01G14610	24.0156	0.578031731946464	0	1	-0.214049818628616	RSEM	1	0.466316565278976	RSEM	-0.214049818628616	1	0	0	0.466316565278976	1	0	0	286.101	0.642209482335347	0	0.123001490905957	1	0	0	0.340329820958323	1	0	0	104.135	0.339173889249897	0	0.317109725372238	1	0	0	0.524729754116077	1	0	0
DM8C01G14620	0	NA	0	NA	NA	NA	NA	NA	NA	NA	NA		NA	NA	NA		NA	0.672139	0.588670402728498	0	3.51857487421832	NA		NA	0.403564195791671	NA		NA	0	NA	0	NA	NA		NA	NA	NA		NA
DM8C01G14630	0	NA	0	NA	NA	NA	NA	NA	NA	NA	NA		NA	NA	NA		NA	0	NA	0	NA	NA		NA	NA	NA		NA	0	NA	0	NA	NA		NA	NA	NA		NA
DM8C01G14640	0	NA	0	NA	NA	NA	NA	NA	NA	NA	NA		NA	NA	NA		NA	0.914909	0.69638395549197	0	3.59347671737622	NA		NA	1.88435380424277	NA		NA	1.39372	0.448523299835935	0	4.36419013112784	NA		NA	1.92932961908162	NA		NA
DM8C01G14650	0	NA	0	NA	NA	NA	NA	NA	NA	NA	NA		NA	NA	NA		NA	0	NA	0	NA	NA		NA	NA	NA		NA	0.163091	0.916701523307198	0	-1.65517225466279	NA		NA	-1.03282481236585	NA		NA
DM8C01G14660	5.85216	0.611406094872293	0	1	0.811865593581756	RSEM	1	1.32622764616851	RSEM	0.811865593581756	1	0	0	1.32622764616851	1	0	0	31.8107	0.0995060914146181	0	1.09920645626672	1	0	0	1.56509018561255	1	0	0	1.15112	0.577750622731804	0	1.11931998388213	NA		NA	-2.17906124937515	NA		NA
DM8C01G14670	0	NA	0	NA	NA	NA	NA	NA	NA	NA	NA		NA	NA	NA		NA	2.02216	0.989422199028435	0	-0.0998727112324217	NA		NA	0.354390907998545	NA		NA	0	NA	0	NA	NA		NA	NA	NA		NA
DM8C01G14680	0	NA	0	NA	NA	NA	NA	NA	NA	NA	NA		NA	NA	NA		NA	0	NA	0	NA	NA		NA	NA	NA		NA	0	NA	0	NA	NA		NA	NA	NA		NA
DM8C01G14690	384.025	0.510144991852331	0	1	0.396306787273743	RSEM	1	0.259095484828827	RSEM	0.396306787273743	1	0	0	0.259095484828827	1	0	0	1402.58	0.720095404391242	0	0.254181325539634	1	0	0	0.1708373135785	1	0	0	513.108	0.741798371398871	0	0.217532819232867	1	0	0	0.196711650959178	1	0	0
DM8C01G14700	17.6071	0.511790208963115	0	1	0.00171338060097764	RSEM	1	0.760783895042986	RSEM	0.00171338060097764	1	0	0	0.760783895042986	1	0	0	183.72	0.149425342993429	0	-0.350967267411183	1	0	0	0.459709959401765	1	0	0	81.5952	0.248437129714708	0	-0.442970882905385	1	0	0	0.218318524832957	1	0	0
DM8C01G14710	275.943	0.547040720866673	0	1	0.236733086990456	RSEM	1	0.260015131825199	RSEM	0.236733086990456	1	0	0	0.260015131825199	1	0	0	984.943	0.411995945879988	0	0.29127228087231	1	0	0	0.192255426730151	1	0	0	350.159	0.421967215359901	0	0.332950446077859	1	0	0	0.242368398821811	1	0	0
DM8C01G14720	0	NA	0	NA	NA	NA	NA	NA	NA	NA	NA		NA	NA	NA		NA	0	NA	0	NA	NA		NA	NA	NA		NA	0	NA	0	NA	NA		NA	NA	NA		NA
DM8C01G14730	0	NA	0	NA	NA	NA	NA	NA	NA	NA	NA		NA	NA	NA		NA	0	NA	0	NA	NA		NA	NA	NA		NA	0	NA	0	NA	NA		NA	NA	NA		NA
DM8C01G14740	0	NA	0	NA	NA	NA	NA	NA	NA	NA	NA		NA	NA	NA		NA	0	NA	0	NA	NA		NA	NA	NA		NA	0	NA	0	NA	NA		NA	NA	NA		NA
DM8C01G14750	0	NA	0	NA	NA	NA	NA	NA	NA	NA	NA		NA	NA	NA		NA	0	NA	0	NA	NA		NA	NA	NA		NA	0.975429	0.577390969742275	0	3.31791203467471	NA		NA	2.8229620362253	NA		NA
DM8C01G14760	0	NA	0	NA	NA	NA	NA	NA	NA	NA	NA		NA	NA	NA		NA	0	NA	0	NA	NA		NA	NA	NA		NA	0	NA	0	NA	NA		NA	NA	NA		NA
DM8C01G14770	0	NA	0	NA	NA	NA	NA	NA	NA	NA	NA		NA	NA	NA		NA	0	NA	0	NA	NA		NA	NA	NA		NA	0	NA	0	NA	NA		NA	NA	NA		NA
DM8C01G14780	0	NA	0	NA	NA	NA	NA	NA	NA	NA	NA		NA	NA	NA		NA	0	NA	0	NA	NA		NA	NA	NA		NA	0	NA	0	NA	NA		NA	NA	NA		NA
DM8C01G14790	1273.66	0.782467166434945	0	1	0.155369451079641	RSEM	1	0.0954901484693419	RSEM	0.155369451079641	1	0	0	0.0954901484693419	1	0	0	4271.63	0.794611365817538	0	0.147116460069662	1	0	0	0.0801104221004968	1	0	0	1519.31	0.738630050009989	0	0.157936002760395	1	0	0	0.143508204556474	1	0	0
DM8C01G14800	0	NA	0	NA	NA	NA	NA	NA	NA	NA	NA		NA	NA	NA		NA	0	NA	0	NA	NA		NA	NA	NA		NA	0	NA	0	NA	NA		NA	NA	NA		NA
DM8C01G14810	0	NA	0	NA	NA	NA	NA	NA	NA	NA	NA		NA	NA	NA		NA	0	NA	0	NA	NA		NA	NA	NA		NA	0	NA	0	NA	NA		NA	NA	NA		NA
DM8C01G14820	0	NA	0	NA	NA	NA	NA	NA	NA	NA	NA		NA	NA	NA		NA	0	NA	0	NA	NA		NA	NA	NA		NA	1.01485	0.507612587053963	0	2.40001613793619	NA		NA	-1.04168434126737	NA		NA
DM8C01G14830	0	NA	0	NA	NA	NA	NA	NA	NA	NA	NA		NA	NA	NA		NA	0	NA	0	NA	NA		NA	NA	NA		NA	0.909918	0.699377876619261	0	3.13359650066066	NA		NA	2.81481881931975	NA		NA
DM8C01G14840	0	NA	0	NA	NA	NA	NA	NA	NA	NA	NA		NA	NA	NA		NA	0	NA	0	NA	NA		NA	NA	NA		NA	0	NA	0	NA	NA		NA	NA	NA		NA
DM8C01G14850	0	NA	0	NA	NA	NA	NA	NA	NA	NA	NA		NA	NA	NA		NA	0	NA	0	NA	NA		NA	NA	NA		NA	0	NA	0	NA	NA		NA	NA	NA		NA
DM8C01G14860	0	NA	0	NA	NA	NA	NA	NA	NA	NA	NA		NA	NA	NA		NA	0.232588	0.824095208004276	0	2.0262242594099	NA		NA	0.403582831887145	NA		NA	4.89243	0.00237273695607408	1	6.40984013029846	NA		NA	0.457618864881654	NA		NA
DM8C01G14870	0	NA	0	NA	NA	NA	NA	NA	NA	NA	NA		NA	NA	NA		NA	0	NA	0	NA	NA		NA	NA	NA		NA	2.32874	0.405630016688683	0	-3.40739119929365	NA		NA	-1.38273282355752	NA		NA
DM8C01G14880	220.741	0.0438948707983787	0	1	0.553717785053147	RSEM	1	0.00749437971315962	RSEM	0.553717785053147	1	0	0	0.00749437971315962	1	0	0	830.814	0.0177754789364754	0	0.555218903939959	1	0	0	0.0928655465288234	1	0	0	295.217	0.0417479823754387	0	0.532366289125253	1	0	0	0.0523177329364237	1	0	0
DM8C01G14890	0	NA	0	NA	NA	NA	NA	NA	NA	NA	NA		NA	NA	NA		NA	0	NA	0	NA	NA		NA	NA	NA		NA	0	NA	0	NA	NA		NA	NA	NA		NA
DM8C01G14900	0	NA	0	NA	NA	NA	NA	NA	NA	NA	NA		NA	NA	NA		NA	0	NA	0	NA	NA		NA	NA	NA		NA	0	NA	0	NA	NA		NA	NA	NA		NA
DM8C01G14910	0	NA	0	NA	NA	NA	NA	NA	NA	NA	NA		NA	NA	NA		NA	0	NA	0	NA	NA		NA	NA	NA		NA	0	NA	0	NA	NA		NA	NA	NA		NA
DM8C01G14920	0	NA	0	1	-3.50168149898283	StringTie	1	-4.12393461224563	StringTie	NA	NA		NA	NA	NA		NA	4.15815	0.186278169960454	0	-3.50168149898283	1	0	0	-4.12393461224563	1	0	0	1.41473	0.313919850701197	0	-3.05236269829928	NA		NA	-3.98923846566836	NA		NA
DM8C01G14930	0	NA	0	NA	NA	NA	NA	NA	NA	NA	NA		NA	NA	NA		NA	0	NA	0	NA	NA		NA	NA	NA		NA	0	NA	0	NA	NA		NA	NA	NA		NA
DM8C01G14940	0	NA	0	NA	NA	NA	NA	NA	NA	NA	NA		NA	NA	NA		NA	0	NA	0	NA	NA		NA	NA	NA		NA	3.55195	0.440773768542951	0	0.883331926845403	NA		NA	-1.40988209451882	NA		NA
DM8C01G14950	0	NA	0	NA	NA	NA	NA	NA	NA	NA	NA		NA	NA	NA		NA	0	NA	0	NA	NA		NA	NA	NA		NA	0	NA	0	NA	NA		NA	NA	NA		NA
DM8C01G14960	2259.3	4.21390352689677e-16	1	0.0231520187700064	-1.59710385239233	StringTie	1	-0.640752622527107	RSEM	-1.56545965623851	0.1039162467124	0	0	-0.640752622527107	1	0	0	8869.11	2.26288509739688e-19	1	-1.59710385239233	0.0231520187700064	0	0	-0.686190288371691	1	0	0	3240.81	5.09822035078737e-17	1	-1.59830514523438	0.0501771759103712	0	0	-0.657472230840515	1	0	0
DM8C01G14970	0	NA	0	NA	NA	NA	NA	NA	NA	NA	NA		NA	NA	NA		NA	0	NA	0	NA	NA		NA	NA	NA		NA	0	NA	0	NA	NA		NA	NA	NA		NA
DM8C01G14980	630.898	6.95396512976375e-17	1	1	-0.187215969798355	RSEM	0.00107707481497801	-2.0059323958746	RSEM	-0.187215969798355	1	0	0	-2.0059323958746	0.00107707481497801	1	-1	2611	7.08034007667001e-15	1	-0.137852094776665	1	0	0	-1.90951468100341	0.00455653545338016	1	-1	999.105	1.74381617139392e-14	1	-0.0996754522868265	1	0	0	-1.83603555946573	0.0144788921048626	0	0
DM8C01G14990	79.7598	0.681650134774538	0	1	0.388775812915472	RSEM	1	0.29178297219089	RSEM	0.388775812915472	1	0	0	0.29178297219089	1	0	0	292.001	0.533178276086776	0	0.394809952387926	1	0	0	0.433971811083316	1	0	0	111.057	0.364077754720593	0	0.472285911271464	1	0	0	0.576646612728708	1	0	0
DM8C01G15000	234.599	0.0447425734251192	0	1	0.383438249580671	RSEM	1	0.760709345935786	RSEM	0.383438249580671	1	0	0	0.760709345935786	1	0	0	1414.27	0.000656185280740741	1	0.398281370223839	1	0	0	0.763734766129549	1	0	0	459.206	0.00508201373954977	1	0.304258273153998	1	0	0	0.707064734284087	1	0	0
DM8C01G15010	39.95	1.21017603846108e-05	1	1	-0.0405487642567643	RSEM	0.000289186837467791	-2.68960291683948	StringTie	-0.0405487642567643	1	0	0	-2.80162209113349	0.102858806771627	0	0	186.422	9.23643348643387e-14	1	0.151942498035533	1	0	0	-2.68960291683948	0.000289186837467791	1	-1	81.3309	2.13555991310875e-10	1	0.0598274437953672	1	0	0	-2.74353800997279	0.00459342024028827	1	-1
DM8C01G15020	0	NA	0	NA	NA	NA	NA	NA	NA	NA	NA		NA	NA	NA		NA	0	NA	0	NA	NA		NA	NA	NA		NA	0	NA	0	NA	NA		NA	NA	NA		NA
DM8C01G15030	0	NA	0	NA	NA	NA	NA	NA	NA	NA	NA		NA	NA	NA		NA	0	NA	0	NA	NA		NA	NA	NA		NA	0	NA	0	NA	NA		NA	NA	NA		NA
DM8C01G15040	1046.38	0.193682736927044	0	1	-0.29930457510677	RSEM	1	-0.269017371709719	RSEM	-0.29930457510677	1	0	0	-0.269017371709719	1	0	0	3881.09	0.18541130387816	0	-0.241762211583244	1	0	0	-0.219894557181928	1	0	0	1477.25	0.244686272921511	0	-0.234499355566814	1	0	0	-0.231833794078334	1	0	0
DM8C01G15050	0	NA	0	NA	NA	NA	NA	NA	NA	NA	NA		NA	NA	NA		NA	0	NA	0	NA	NA		NA	NA	NA		NA	1.01381	0.375840693287572	0	4.14161785218451	NA		NA	0.457587809649636	NA		NA
DM8C01G15060	0	NA	0	NA	NA	NA	NA	NA	NA	NA	NA		NA	NA	NA		NA	0.232588	0.824095208004276	0	2.0262242594099	NA		NA	0.403582831887145	NA		NA	0.446738	0.846731054296662	0	-1.33542134355184	NA		NA	-2.07039597105627	NA		NA
DM8C01G15070	0	NA	0	NA	NA	NA	NA	NA	NA	NA	NA		NA	NA	NA		NA	0	NA	0	NA	NA		NA	NA	NA		NA	0	NA	0	NA	NA		NA	NA	NA		NA
DM8C01G15080	0	NA	0	NA	NA	NA	NA	NA	NA	NA	NA		NA	NA	NA		NA	0	NA	0	NA	NA		NA	NA	NA		NA	0	NA	0	NA	NA		NA	NA	NA		NA
DM8C01G15090	0	NA	0	NA	NA	NA	NA	NA	NA	NA	NA		NA	NA	NA		NA	0	NA	0	NA	NA		NA	NA	NA		NA	0	NA	0	NA	NA		NA	NA	NA		NA
DM8C01G15100	4.70869	0.0594557239393685	0	0.681921600349027	-5.64605562321238	StringTie	1	1.7163494048889	StringTie	-3.29097308622169	NA		NA	1.29549603102503	NA		NA	11.0378	0.00246237902502483	1	-5.64605562321238	0.681921600349027	0	0	1.7163494048889	1	0	0	16.1378	0.329444546379037	0	-0.360326427701108	1	0	0	0.800755636505798	1	0	0
DM8C01G15110	0	NA	0	1	1.33867142478251	StringTie	1	-2.18598782259445	StringTie	NA	NA		NA	NA	NA		NA	3.6258	0.337815019251809	0	1.33867142478251	1	0	0	-2.18598782259445	1	0	0	0	NA	0	NA	NA		NA	NA	NA		NA
DM8C01G15120	0.116785	0.992717724139588	0	1	6.73510861960277	StringTie	1	0.403596545922361	StringTie	1.18616881031443	NA		NA	0.390182908509718	NA		NA	6.20349	0.0228398527246525	0	6.73510861960277	1	0	0	0.403596545922361	1	0	0	0	NA	0	NA	NA		NA	NA	NA		NA
DM8C01G15130	0	NA	0	NA	NA	NA	NA	NA	NA	NA	NA		NA	NA	NA		NA	0	NA	0	NA	NA		NA	NA	NA		NA	0	NA	0	NA	NA		NA	NA	NA		NA
DM8C01G15140	0	NA	0	NA	NA	NA	NA	NA	NA	NA	NA		NA	NA	NA		NA	0	NA	0	NA	NA		NA	NA	NA		NA	1.11285	0.439347688773296	0	-0.164778994319777	NA		NA	4.27722856452227	NA		NA
DM8C01G15150	46.8639	0.0167644657746347	0	1	1.71123477021129	RSEM	1	0.892397639792217	RSEM	1.71123477021129	1	0	0	0.892397639792217	1	0	0	206.978	0.0048432051462455	1	1.38845093731611	1	0	0	0.685559966471673	1	0	0	31.8964	0.00302677082182318	1	2.30577368280825	1	0	0	1.17130906917876	1	0	0
DM8C01G15160	0	NA	0	NA	NA	NA	NA	NA	NA	NA	NA		NA	NA	NA		NA	0	NA	0	NA	NA		NA	NA	NA		NA	0	NA	0	NA	NA		NA	NA	NA		NA
DM8C01G15170	15.8218	1.02763301364643e-05	1	1	2.65608399395685	RSEM	0.00541393660110898	-6.99080172437014	StringTie	2.65608399395685	1	0	0	-1.77323113534911	1	0	0	63.9325	4.65789011138586e-13	1	2.46839987732668	1	0	0	-6.99080172437014	0.00541393660110898	1	-1	24.9471	3.61177340517447e-07	1	2.33558765492682	1	0	0	-2.68094528710683	1	0	0
DM8C01G15180	0	NA	0	NA	NA	NA	NA	NA	NA	NA	NA		NA	NA	NA		NA	0	NA	0	NA	NA		NA	NA	NA		NA	0	NA	0	NA	NA		NA	NA	NA		NA
DM8C01G15190	0	NA	0	NA	NA	NA	NA	NA	NA	NA	NA		NA	NA	NA		NA	0	NA	0	NA	NA		NA	NA	NA		NA	0.148756	0.93360249274553	0	-1.58817538085006	NA		NA	-0.965827938553118	NA		NA
DM8C01G15200	0	NA	0	NA	NA	NA	NA	NA	NA	NA	NA		NA	NA	NA		NA	0	NA	0	NA	NA		NA	NA	NA		NA	0.955406	0.6382216578604	0	0.945264965445927	NA		NA	-2.05551527683636	NA		NA
DM8C01G15210	0	NA	0	NA	NA	NA	NA	NA	NA	NA	NA		NA	NA	NA		NA	0	NA	0	NA	NA		NA	NA	NA		NA	0	NA	0	NA	NA		NA	NA	NA		NA
DM8C01G15220	0	NA	0	NA	NA	NA	NA	NA	NA	NA	NA		NA	NA	NA		NA	0	NA	0	NA	NA		NA	NA	NA		NA	0	NA	0	NA	NA		NA	NA	NA		NA
DM8C01G15230	530.282	0.273523565196339	0	1	-0.235025501413501	RSEM	1	-0.301882218853666	RSEM	-0.235025501413501	1	0	0	-0.301882218853666	1	0	0	1824.21	0.211034340649338	0	-0.167864342641097	1	0	0	-0.284423230426737	1	0	0	639.994	0.39408569367094	0	-0.15322000995602	1	0	0	-0.24289782117773	1	0	0
DM8C01G15240	0	NA	0	NA	NA	NA	NA	NA	NA	NA	NA		NA	NA	NA		NA	0	NA	0	NA	NA		NA	NA	NA		NA	0	NA	0	NA	NA		NA	NA	NA		NA
DM8C01G15250	0	NA	0	NA	NA	NA	NA	NA	NA	NA	NA		NA	NA	NA		NA	0	NA	0	NA	NA		NA	NA	NA		NA	0.667713	0.55011213789853	0	-0.164772801964556	NA		NA	3.53903225554027	NA		NA
DM8C01G15260	0	NA	0	NA	NA	NA	NA	NA	NA	NA	NA		NA	NA	NA		NA	0	NA	0	NA	NA		NA	NA	NA		NA	0	NA	0	NA	NA		NA	NA	NA		NA
DM8C01G15270	298.514	0.19112007442252	0	1	0.27781026546509	RSEM	1	0.568899679527161	RSEM	0.27781026546509	1	0	0	0.568899679527161	1	0	0	1089.58	0.0605685033473513	0	0.311653802433379	1	0	0	0.526198807613767	1	0	0	404.829	0.0911020471297469	0	0.199569780006549	1	0	0	0.607207131249737	1	0	0
DM8C01G15280	0	NA	0	NA	NA	NA	NA	NA	NA	NA	NA		NA	NA	NA		NA	0	NA	0	NA	NA		NA	NA	NA		NA	0	NA	0	NA	NA		NA	NA	NA		NA
DM8C01G15290	0	NA	0	NA	NA	NA	NA	NA	NA	NA	NA		NA	NA	NA		NA	0	NA	0	NA	NA		NA	NA	NA		NA	0	NA	0	NA	NA		NA	NA	NA		NA
DM8C01G15300	0	NA	0	NA	NA	NA	NA	NA	NA	NA	NA		NA	NA	NA		NA	0	NA	0	NA	NA		NA	NA	NA		NA	0	NA	0	NA	NA		NA	NA	NA		NA
DM8C01G15310	2.65587	0.785289346583241	0	1	-1.80956413578346	StringTie	1	-1.32048407010303	StringTie	-1.18677840484763	NA		NA	-0.660186675846632	NA		NA	12.3992	0.223356940795009	0	-1.80956413578346	1	0	0	-1.32048407010303	1	0	0	4.14247	0.321092039505594	0	-2.17914925221315	NA		NA	-1.27064999477473	NA		NA
DM8C01G15320	464.493	0.0180158955214037	0	1	0.511862179822847	RSEM	1	0.101256145792441	RSEM	0.511862179822847	1	0	0	0.101256145792441	1	0	0	1557.24	0.000724363944364528	1	0.530405226793222	1	0	0	0.125444340579841	1	0	0	552.773	0.003198613642198	1	0.57480580639975	1	0	0	0.0948826892782716	1	0	0
DM8C01G15330	336.907	0.322864214104008	0	1	0.295439856943395	RSEM	1	0.330406319932095	RSEM	0.295439856943395	1	0	0	0.330406319932095	1	0	0	1422.67	0.134909751039981	0	0.32066405550188	1	0	0	0.388820782829606	1	0	0	476.013	0.162411356303815	0	0.323132891275637	1	0	0	0.379935789852579	1	0	0
DM8C01G15340	0.350355	0.726472320023608	0	NA	NA	NA	NA	NA	NA	2.60162571829176	NA		NA	0.390165232643328	NA		NA	1.74441	0.409982425712276	0	4.90941110132837	NA		NA	0.40354682738209	NA		NA	0.816997	0.54399050752982	0	3.84183131364096	NA		NA	0.457563087337846	NA		NA
DM8C01G15350	372.27	0.359230341253955	0	1	0.16253793448623	RSEM	1	-0.171351098643006	RSEM	0.16253793448623	1	0	0	-0.171351098643006	1	0	0	1453.82	0.248361778101478	0	0.220083642116809	1	0	0	-0.0680942723045578	1	0	0	605.056	0.183710901364537	0	0.297743732603797	1	0	0	-0.0547998813618976	1	0	0
DM8C01G15360	0	NA	0	NA	NA	NA	NA	NA	NA	NA	NA		NA	NA	NA		NA	0	NA	0	NA	NA		NA	NA	NA		NA	0	NA	0	NA	NA		NA	NA	NA		NA
DM8C01G15370	0	NA	0	NA	NA	NA	NA	NA	NA	NA	NA		NA	NA	NA		NA	0	NA	0	NA	NA		NA	NA	NA		NA	0	NA	0	NA	NA		NA	NA	NA		NA
DM8C01G15380	0	NA	0	NA	NA	NA	NA	NA	NA	NA	NA		NA	NA	NA		NA	0	NA	0	NA	NA		NA	NA	NA		NA	0	NA	0	NA	NA		NA	NA	NA		NA
DM8C01G15390	0	NA	0	NA	NA	NA	NA	NA	NA	NA	NA		NA	NA	NA		NA	0	NA	0	NA	NA		NA	NA	NA		NA	0	NA	0	NA	NA		NA	NA	NA		NA
DM8C01G15400	0	NA	0	NA	NA	NA	NA	NA	NA	NA	NA		NA	NA	NA		NA	0	NA	0	NA	NA		NA	NA	NA		NA	0	NA	0	NA	NA		NA	NA	NA		NA
DM8C01G15410	0	NA	0	NA	NA	NA	NA	NA	NA	NA	NA		NA	NA	NA		NA	0	NA	0	NA	NA		NA	NA	NA		NA	1.54206	0.278943489325545	0	3.16350158082941	NA		NA	-0.972422443852952	NA		NA
DM8C01G15420	0	NA	0	NA	NA	NA	NA	NA	NA	NA	NA		NA	NA	NA		NA	0	NA	0	NA	NA		NA	NA	NA		NA	0	NA	0	NA	NA		NA	NA	NA		NA
DM8C01G15430	0	NA	0	NA	NA	NA	NA	NA	NA	NA	NA		NA	NA	NA		NA	0	NA	0	NA	NA		NA	NA	NA		NA	0	NA	0	NA	NA		NA	NA	NA		NA
DM8C01G15440	0	NA	0	NA	NA	NA	NA	NA	NA	NA	NA		NA	NA	NA		NA	0	NA	0	NA	NA		NA	NA	NA		NA	0	NA	0	NA	NA		NA	NA	NA		NA
DM8C01G15450	0	NA	0	NA	NA	NA	NA	NA	NA	NA	NA		NA	NA	NA		NA	0	NA	0	NA	NA		NA	NA	NA		NA	0	NA	0	NA	NA		NA	NA	NA		NA
DM8C01G15460	0	NA	0	NA	NA	NA	NA	NA	NA	NA	NA		NA	NA	NA		NA	0.15067	0.92920181590847	0	-1.60099618023047	NA		NA	-1.01863094073722	NA		NA	0.503594	0.801741057824964	0	-2.55466399567378	NA		NA	-0.511275616068652	NA		NA
DM8C01G15470	83.8925	4.54369507853106e-08	1	1	1.43675571113632	RSEM	0.000374641810357598	2.32820490068342	StringTie	1.43675571113632	1	0	0	2.40580031472057	0.018543350141796	0	0	448.039	5.26553443089008e-13	1	1.36237858834191	1	0	0	2.32820490068342	0.000374641810357598	1	1	280.362	7.00997318889919e-06	1	0.666228176904952	1	0	0	1.7205612875365	0.558188012141687	0	0
DM8C01G15480	0	NA	0	1	-0.12483899378117	kallisto	1	-1.64859848989179	kallisto	NA	NA		NA	NA	NA		NA	0	NA	0	NA	NA		NA	NA	NA		NA	108.154	0.000748517583794571	1	-0.12483899378117	1	0	0	-1.64859848989179	1	0	0
DM8C01G15490	0	NA	0	NA	NA	NA	NA	NA	NA	NA	NA		NA	NA	NA		NA	0	NA	0	NA	NA		NA	NA	NA		NA	0	NA	0	NA	NA		NA	NA	NA		NA
DM8C01G15500	0	NA	0	NA	NA	NA	NA	NA	NA	NA	NA		NA	NA	NA		NA	0	NA	0	NA	NA		NA	NA	NA		NA	0.595024	0.600223644433852	0	-3.54419486562407	NA		NA	-2.92184742332713	NA		NA
DM8C01G15510	0	NA	0	NA	NA	NA	NA	NA	NA	NA	NA		NA	NA	NA		NA	1.84838	0.402730274588784	0	4.98475392572774	NA		NA	0.403545886520035	NA		NA	0.4963	0.656073000773414	0	3.10090278842348	NA		NA	0.457572339865097	NA		NA
DM8C01G15520	0	NA	0	NA	NA	NA	NA	NA	NA	NA	NA		NA	NA	NA		NA	0	NA	0	NA	NA		NA	NA	NA		NA	0	NA	0	NA	NA		NA	NA	NA		NA
DM8C01G15530	0	NA	0	NA	NA	NA	NA	NA	NA	NA	NA		NA	NA	NA		NA	0	NA	0	NA	NA		NA	NA	NA		NA	0	NA	0	NA	NA		NA	NA	NA		NA
DM8C01G15540	213.263	0.50532501876154	0	1	-0.136260752756294	RSEM	1	0.168465018633288	RSEM	-0.136260752756294	1	0	0	0.168465018633288	1	0	0	753.164	0.348230552249698	0	-0.144581499905051	1	0	0	0.130843787245778	1	0	0	282.478	0.570453159966466	0	-0.128326644678367	1	0	0	0.116750999331126	1	0	0
DM8C01G15550	378.439	0.0897433573310419	0	1	-0.558852180516532	RSEM	1	-0.432373956319796	RSEM	-0.558852180516532	1	0	0	-0.432373956319796	1	0	0	1361	0.110959807152719	0	-0.49787137943468	1	0	0	-0.403085055408682	1	0	0	496.168	0.0523248521425512	0	-0.564421795127431	1	0	0	-0.488464158964823	1	0	0
DM8C01G15560	0	NA	0	NA	NA	NA	NA	NA	NA	NA	NA		NA	NA	NA		NA	0	NA	0	NA	NA		NA	NA	NA		NA	0	NA	0	NA	NA		NA	NA	NA		NA
DM8C01G15570	0	NA	0	NA	NA	NA	NA	NA	NA	NA	NA		NA	NA	NA		NA	0	NA	0	NA	NA		NA	NA	NA		NA	0	NA	0	NA	NA		NA	NA	NA		NA
DM8C01G15580	0	NA	0	NA	NA	NA	NA	NA	NA	NA	NA		NA	NA	NA		NA	0	NA	0	NA	NA		NA	NA	NA		NA	0	NA	0	NA	NA		NA	NA	NA		NA
DM8C01G15590	0	NA	0	NA	NA	NA	NA	NA	NA	NA	NA		NA	NA	NA		NA	0	NA	0	NA	NA		NA	NA	NA		NA	0	NA	0	NA	NA		NA	NA	NA		NA
DM8C01G15600	18.9028	0.749606703313924	0	1	0.047973344428679	RSEM	1	-0.47545063759859	RSEM	0.047973344428679	1	0	0	-0.47545063759859	1	0	0	61.3836	0.763922937532858	0	0.0533844573770076	1	0	0	-0.326742892450003	1	0	0	23.1477	0.775771278676837	0	0.274271409738079	1	0	0	-0.193398440002671	1	0	0
DM8C01G15610	0	NA	0	NA	NA	NA	NA	NA	NA	NA	NA		NA	NA	NA		NA	0	NA	0	NA	NA		NA	NA	NA		NA	1.30522	0.898492661847141	0	-0.953409135300539	NA		NA	0.390710771597451	NA		NA
DM8C01G15620	0	NA	0	NA	NA	NA	NA	NA	NA	NA	NA		NA	NA	NA		NA	0	NA	0	NA	NA		NA	NA	NA		NA	0	NA	0	NA	NA		NA	NA	NA		NA
DM8C01G15630	0	NA	0	NA	NA	NA	NA	NA	NA	NA	NA		NA	NA	NA		NA	0	NA	0	NA	NA		NA	NA	NA		NA	0	NA	0	NA	NA		NA	NA	NA		NA
DM8C01G15640	2.26732	0.45897717517028	0	1	-2.66678039089035	StringTie	1	-2.95751823452865	StringTie	-2.40931083423843	NA		NA	-2.29382618581356	NA		NA	6.60359	0.3377248151019	0	-2.66678039089035	1	0	0	-2.95751823452865	1	0	0	2.06443	0.577946378280495	0	-2.18793319979001	NA		NA	-2.02600622890284	NA		NA
DM8C01G15650	755.488	0.00676755087268258	1	1	0.406835500178031	RSEM	1	-0.512880143444938	RSEM	0.406835500178031	1	0	0	-0.512880143444938	1	0	0	2451.65	0.010925242795286	0	0.753568220507523	1	0	0	0.214512337116304	1	0	0	886.217	0.533929665933286	0	0.208221161924307	1	0	0	-0.199544228828963	1	0	0
DM8C01G15660	0	NA	0	NA	NA	NA	NA	NA	NA	NA	NA		NA	NA	NA		NA	0	NA	0	NA	NA		NA	NA	NA		NA	0	NA	0	NA	NA		NA	NA	NA		NA
DM8C01G15670	0	NA	0	NA	NA	NA	NA	NA	NA	NA	NA		NA	NA	NA		NA	0	NA	0	NA	NA		NA	NA	NA		NA	0	NA	0	NA	NA		NA	NA	NA		NA
DM8C01G15680	0	NA	0	NA	NA	NA	NA	NA	NA	NA	NA		NA	NA	NA		NA	0	NA	0	NA	NA		NA	NA	NA		NA	0.116714	0.993337532116619	0	1.20884469656419	NA		NA	0.457595967406032	NA		NA
DM8C01G15690	0	NA	0	NA	NA	NA	NA	NA	NA	NA	NA		NA	NA	NA		NA	0	NA	0	NA	NA		NA	NA	NA		NA	0	NA	0	NA	NA		NA	NA	NA		NA
DM8C01G15700	0	NA	0	NA	NA	NA	NA	NA	NA	NA	NA		NA	NA	NA		NA	0	NA	0	NA	NA		NA	NA	NA		NA	0	NA	0	NA	NA		NA	NA	NA		NA
DM8C01G15710	0	NA	0	NA	NA	NA	NA	NA	NA	NA	NA		NA	NA	NA		NA	0	NA	0	NA	NA		NA	NA	NA		NA	0	NA	0	NA	NA		NA	NA	NA		NA
DM8C01G15720	6.39823	0.0365212790497665	0	1	0.405688106569535	RSEM	0.909448962030218	-2.95143808584086	StringTie	0.405688106569535	1	0	0	-3.72079042201926	1	0	0	25.6128	0.00873700668574835	1	0.9743747624912	1	0	0	-2.95143808584086	0.909448962030218	0	0	3.27671	0.10394897857208	0	0.0748990202539138	NA		NA	-4.34429798230183	NA		NA
DM8C01G15730	0	NA	0	NA	NA	NA	NA	NA	NA	NA	NA		NA	NA	NA		NA	0	NA	0	NA	NA		NA	NA	NA		NA	1.56662	0.467349647249623	0	0.491713789852902	NA		NA	-3.0483723523879	NA		NA
DM8C01G15740	0	NA	0	NA	NA	NA	NA	NA	NA	NA	NA		NA	NA	NA		NA	0	NA	0	NA	NA		NA	NA	NA		NA	0	NA	0	NA	NA		NA	NA	NA		NA
DM8C01G15750	0	NA	0	NA	NA	NA	NA	NA	NA	NA	NA		NA	NA	NA		NA	0	NA	0	NA	NA		NA	NA	NA		NA	1.5051	0.892742826539006	0	-1.44653845463176	NA		NA	-0.091709309285901	NA		NA
DM8C01G15760	0.166864	0.909667254080738	0	NA	NA	NA	NA	NA	NA	-1.67850411622697	NA		NA	-1.10286820719793	NA		NA	1.18531	0.692741273604328	0	1.36501847942591	NA		NA	-2.10281167042257	NA		NA	0.612419	0.758319055272509	0	1.45506644083515	NA		NA	-1.04206157820106	NA		NA
DM8C01G15770	0	NA	0	NA	NA	NA	NA	NA	NA	NA	NA		NA	NA	NA		NA	0	NA	0	NA	NA		NA	NA	NA		NA	0.222571	0.810567293164111	0	-0.164752852360023	NA		NA	1.94149780247848	NA		NA
DM8C01G15780	1.28161	0.750324572093557	0	1	1.50195527086844	StringTie	1	0.164141870012173	StringTie	1.71912738383066	NA		NA	1.93745743145837	NA		NA	11.5105	0.761438317157048	0	1.50195527086844	1	0	0	0.164141870012173	1	0	0	5.39404	0.508750736182842	0	1.58175273300729	NA		NA	0.604002042914908	NA		NA
DM8C01G15790	945.049	0.145254695790638	0	1	0.125314442062242	RSEM	1	0.336032993340336	RSEM	0.125314442062242	1	0	0	0.336032993340336	1	0	0	3095.17	0.0768334162473547	0	0.123055591618795	1	0	0	0.331750726152693	1	0	0	1090.23	0.0580131185934745	0	0.155048499102652	1	0	0	0.411286718467342	1	0	0
DM8C01G15800	0	NA	0	NA	NA	NA	NA	NA	NA	NA	NA		NA	NA	NA		NA	0	NA	0	NA	NA		NA	NA	NA		NA	0	NA	0	NA	NA		NA	NA	NA		NA
DM8C01G15810	0	NA	0	NA	NA	NA	NA	NA	NA	NA	NA		NA	NA	NA		NA	0	NA	0	NA	NA		NA	NA	NA		NA	0.912958	0.944778556540042	0	-0.976246059663131	NA		NA	-1.1362973943856	NA		NA
DM8C01G15820	0	NA	0	NA	NA	NA	NA	NA	NA	NA	NA		NA	NA	NA		NA	0	NA	0	NA	NA		NA	NA	NA		NA	0	NA	0	NA	NA		NA	NA	NA		NA
DM8C01G15830	0	NA	0	NA	NA	NA	NA	NA	NA	NA	NA		NA	NA	NA		NA	0	NA	0	NA	NA		NA	NA	NA		NA	0	NA	0	NA	NA		NA	NA	NA		NA
DM8C01G15840	0	NA	0	NA	NA	NA	NA	NA	NA	NA	NA		NA	NA	NA		NA	0	NA	0	NA	NA		NA	NA	NA		NA	0	NA	0	NA	NA		NA	NA	NA		NA
DM8C01G15850	0	NA	0	NA	NA	NA	NA	NA	NA	NA	NA		NA	NA	NA		NA	0	NA	0	NA	NA		NA	NA	NA		NA	0	NA	0	NA	NA		NA	NA	NA		NA
DM8C01G15860	0	NA	0	NA	NA	NA	NA	NA	NA	NA	NA		NA	NA	NA		NA	0	NA	0	NA	NA		NA	NA	NA		NA	0	NA	0	NA	NA		NA	NA	NA		NA
DM8C01G15870	8.31356	0.360006960356933	0	1	0.496793467653553	RSEM	1	1.48721322417934	RSEM	0.496793467653553	1	0	0	1.48721322417934	1	0	0	32.4028	0.0266136207251202	0	0.555361413250231	1	0	0	1.89953425612966	1	0	0	22.1592	0.0369497516660749	0	1.46630018893046	1	0	0	1.72489357215618	1	0	0
DM8C01G15880	0	NA	0	NA	NA	NA	NA	NA	NA	NA	NA		NA	NA	NA		NA	0	NA	0	NA	NA		NA	NA	NA		NA	0	NA	0	NA	NA		NA	NA	NA		NA
DM8C01G15890	0	NA	0	NA	NA	NA	NA	NA	NA	NA	NA		NA	NA	NA		NA	0	NA	0	NA	NA		NA	NA	NA		NA	0.165433	0.931630915595535	0	1.46377664904006	NA		NA	0.457592783880555	NA		NA
DM8C01G15900	0	NA	0	NA	NA	NA	NA	NA	NA	NA	NA		NA	NA	NA		NA	0	NA	0	NA	NA		NA	NA	NA		NA	0	NA	0	NA	NA		NA	NA	NA		NA
DM8C01G15910	0	NA	0	NA	NA	NA	NA	NA	NA	NA	NA		NA	NA	NA		NA	0	NA	0	NA	NA		NA	NA	NA		NA	1.43918	0.949947566721988	0	-0.641715906604931	NA		NA	-0.583792654212505	NA		NA
DM8C01G15920	3973.93	0.048104705748222	0	1	-0.382614096308993	RSEM	1	0.0693017878512383	RSEM	-0.382614096308993	1	0	0	0.0693017878512383	1	0	0	18232.9	0.0256555225867345	0	-0.357694071052745	1	0	0	0.131955204292885	1	0	0	7382.23	0.0292487927841219	0	-0.370844576086159	1	0	0	0.124777077681866	1	0	0
DM8C01G15930	0	NA	0	NA	NA	NA	NA	NA	NA	NA	NA		NA	NA	NA		NA	0	NA	0	NA	NA		NA	NA	NA		NA	0	NA	0	NA	NA		NA	NA	NA		NA
DM8C01G15940	0	NA	0	NA	NA	NA	NA	NA	NA	NA	NA		NA	NA	NA		NA	0	NA	0	NA	NA		NA	NA	NA		NA	0	NA	0	NA	NA		NA	NA	NA		NA
DM8C01G15950	0	NA	0	NA	NA	NA	NA	NA	NA	NA	NA		NA	NA	NA		NA	0	NA	0	NA	NA		NA	NA	NA		NA	0	NA	0	NA	NA		NA	NA	NA		NA
DM8C01G15960	0	NA	0	NA	NA	NA	NA	NA	NA	NA	NA		NA	NA	NA		NA	0	NA	0	NA	NA		NA	NA	NA		NA	0	NA	0	NA	NA		NA	NA	NA		NA
DM8C01G15970	0	NA	0	NA	NA	NA	NA	NA	NA	NA	NA		NA	NA	NA		NA	0	NA	0	NA	NA		NA	NA	NA		NA	0	NA	0	NA	NA		NA	NA	NA		NA
DM8C01G15980	0	NA	0	NA	NA	NA	NA	NA	NA	NA	NA		NA	NA	NA		NA	0	NA	0	NA	NA		NA	NA	NA		NA	0.205576	0.826271981852817	0	-0.164752130274284	NA		NA	1.88367425800625	NA		NA
DM8C01G15990	0	NA	0	NA	NA	NA	NA	NA	NA	NA	NA		NA	NA	NA		NA	0	NA	0	NA	NA		NA	NA	NA		NA	0	NA	0	NA	NA		NA	NA	NA		NA
DM8C01G16000	0	NA	0	NA	NA	NA	NA	NA	NA	NA	NA		NA	NA	NA		NA	0	NA	0	NA	NA		NA	NA	NA		NA	0	NA	0	NA	NA		NA	NA	NA		NA
DM8C01G16010	0	NA	0	NA	NA	NA	NA	NA	NA	NA	NA		NA	NA	NA		NA	0	NA	0	NA	NA		NA	NA	NA		NA	0	NA	0	NA	NA		NA	NA	NA		NA
DM8C01G16020	2.29807	0.165923186074827	0	1	2.32959034013645	StringTie	1	1.82530374230456	StringTie	4.08618077011215	NA		NA	4.49184176312441	NA		NA	17.7489	0.0531507090983091	0	2.32959034013645	1	0	0	1.82530374230456	1	0	0	6.19972	0.0367077019838687	0	3.28414254683267	NA		NA	1.72244358786268	NA		NA
DM8C01G16030	0	NA	0	NA	NA	NA	NA	NA	NA	NA	NA		NA	NA	NA		NA	0	NA	0	NA	NA		NA	NA	NA		NA	0	NA	0	NA	NA		NA	NA	NA		NA
DM8C01G16040	0	NA	0	NA	NA	NA	NA	NA	NA	NA	NA		NA	NA	NA		NA	0	NA	0	NA	NA		NA	NA	NA		NA	0	NA	0	NA	NA		NA	NA	NA		NA
DM8C01G16050	0	NA	0	NA	NA	NA	NA	NA	NA	NA	NA		NA	NA	NA		NA	0	NA	0	NA	NA		NA	NA	NA		NA	0	NA	0	NA	NA		NA	NA	NA		NA
DM8C01G16060	0	NA	0	NA	NA	NA	NA	NA	NA	NA	NA		NA	NA	NA		NA	0	NA	0	NA	NA		NA	NA	NA		NA	0	NA	0	NA	NA		NA	NA	NA		NA
DM8C01G16070	0	NA	0	NA	NA	NA	NA	NA	NA	NA	NA		NA	NA	NA		NA	0	NA	0	NA	NA		NA	NA	NA		NA	0.445142	0.63851302689299	0	-0.164765477487123	NA		NA	2.95249907239841	NA		NA
DM8C01G16080	0	NA	0	NA	NA	NA	NA	NA	NA	NA	NA		NA	NA	NA		NA	0	NA	0	NA	NA		NA	NA	NA		NA	0	NA	0	NA	NA		NA	NA	NA		NA
DM8C01G16090	0	NA	0	NA	NA	NA	NA	NA	NA	NA	NA		NA	NA	NA		NA	0	NA	0	NA	NA		NA	NA	NA		NA	0	NA	0	NA	NA		NA	NA	NA		NA
DM8C01G16100	0	NA	0	NA	NA	NA	NA	NA	NA	NA	NA		NA	NA	NA		NA	0	NA	0	NA	NA		NA	NA	NA		NA	0	NA	0	NA	NA		NA	NA	NA		NA
DM8C01G16110	0	NA	0	NA	NA	NA	NA	NA	NA	NA	NA		NA	NA	NA		NA	0	NA	0	NA	NA		NA	NA	NA		NA	1.55048	0.383424073428738	0	-0.637897134380546	NA		NA	-3.57432983081234	NA		NA
DM8C01G16120	2353.31	0.0229164919668671	0	1	0.258696864896236	RSEM	1	0.593751340960401	RSEM	0.258696864896236	1	0	0	0.593751340960401	1	0	0	7786.12	0.00880778996900364	1	0.270465056817557	1	0	0	0.623933770456719	1	0	0	2785.73	0.00474879267946321	1	0.279916316355229	1	0	0	0.676559123027432	1	0	0
DM8C01G16130	1950.79	5.48273563081255e-07	1	1	0.358162646197371	RSEM	1	0.853922988134404	RSEM	0.358162646197371	1	0	0	0.853922988134404	1	0	0	7107.73	2.74204379527805e-12	1	0.372940047825467	1	0	0	0.906417830664172	1	0	0	2625.59	2.51164778409879e-10	1	0.38739767394034	1	0	0	0.97605000663673	1	0	0
DM8C01G16140	7.8055	0.925344551125078	0	1	0.108227612746281	RSEM	1	-0.300452022381884	RSEM	0.108227612746281	1	0	0	-0.300452022381884	1	0	0	72.7191	0.443419774958182	0	0.229279348500721	1	0	0	-0.70437284221639	1	0	0	33.5963	0.258836918012017	0	0.192490002954489	1	0	0	-0.812563178717504	1	0	0
DM8C01G16150	0	NA	0	NA	NA	NA	NA	NA	NA	NA	NA		NA	NA	NA		NA	0	NA	0	NA	NA		NA	NA	NA		NA	0	NA	0	NA	NA		NA	NA	NA		NA
DM8C01G16160	0	NA	0	NA	NA	NA	NA	NA	NA	NA	NA		NA	NA	NA		NA	0	NA	0	NA	NA		NA	NA	NA		NA	0	NA	0	NA	NA		NA	NA	NA		NA
DM8C01G16170	0	NA	0	NA	NA	NA	NA	NA	NA	NA	NA		NA	NA	NA		NA	0	NA	0	NA	NA		NA	NA	NA		NA	0	NA	0	NA	NA		NA	NA	NA		NA
DM8C01G16180	0.151435	0.927628649957646	0	NA	NA	NA	NA	NA	NA	-1.60785086924955	NA		NA	-1.03221496022051	NA		NA	0.30134	0.75488197943329	0	-2.55740658525014	NA		NA	-1.97504134575689	NA		NA	0.738533	0.738605354430646	0	-2.58896760204557	NA		NA	0.486398855848541	NA		NA
DM8C01G16190	0.113216	0.999754630171016	0	NA	NA	NA	NA	NA	NA	1.14174761318638	NA		NA	0.371205160847666	NA		NA	0.616652	0.835016087445387	0	-0.223187089159342	NA		NA	-2.10341632005212	NA		NA	0.452157	0.86399440079901	0	0.773809846692402	NA		NA	-1.09757102528169	NA		NA
DM8C01G16200	0	NA	0	NA	NA	NA	NA	NA	NA	NA	NA		NA	NA	NA		NA	0	NA	0	NA	NA		NA	NA	NA		NA	0	NA	0	NA	NA		NA	NA	NA		NA
DM8C01G16210	0	NA	0	NA	NA	NA	NA	NA	NA	NA	NA		NA	NA	NA		NA	0	NA	0	NA	NA		NA	NA	NA		NA	0	NA	0	NA	NA		NA	NA	NA		NA
DM8C01G16220	0	NA	0	NA	NA	NA	NA	NA	NA	NA	NA		NA	NA	NA		NA	0	NA	0	NA	NA		NA	NA	NA		NA	0	NA	0	NA	NA		NA	NA	NA		NA
DM8C01G16230	0	NA	0	NA	NA	NA	NA	NA	NA	NA	NA		NA	NA	NA		NA	0	NA	0	NA	NA		NA	NA	NA		NA	0	NA	0	NA	NA		NA	NA	NA		NA
DM8C01G16240	392.66	0.0836130027259156	0	1	0.318262929028533	RSEM	1	-0.155621900429188	RSEM	0.318262929028533	1	0	0	-0.155621900429188	1	0	0	1326.51	0.0230253544773973	0	0.292553424914946	1	0	0	-0.172528934463091	1	0	0	470.645	0.102929243839924	0	0.303856098878486	1	0	0	-0.101775706553914	1	0	0
DM8C01G16250	3.6391	0.378263434227191	0	1	-2.93554275181091	StringTie	1	-1.02425052659227	StringTie	-3.26509766753657	NA		NA	-1.23952451371154	NA		NA	7.4685	0.403742364080513	0	-2.93554275181091	1	0	0	-1.02425052659227	1	0	0	1.70896	0.544211602993386	0	-3.12457359648461	NA		NA	-1.4564177718776	NA		NA
DM8C01G16260	0.217043	0.819472043584895	0	1	-4.69855875260733	StringTie	1	-1.06857110489828	StringTie	-0.185454418597397	NA		NA	1.87536228760497	NA		NA	5.26591	0.305370514428024	0	-4.69855875260733	1	0	0	-1.06857110489828	1	0	0	0.575554	0.707884516463411	0	-1.60778269691503	NA		NA	1.44312301982103	NA		NA
DM8C01G16270	0	NA	0	NA	NA	NA	NA	NA	NA	NA	NA		NA	NA	NA		NA	0	NA	0	NA	NA		NA	NA	NA		NA	0	NA	0	NA	NA		NA	NA	NA		NA
DM8C01G16280	823.401	0.09398059472585	0	1	0.184154249457081	RSEM	1	0.49504537173677	RSEM	0.184154249457081	1	0	0	0.49504537173677	1	0	0	3020.14	0.0739155335281155	0	0.17494291530912	1	0	0	0.536192197409656	1	0	0	1100.57	0.0469629968695312	0	0.148891318799083	1	0	0	0.580256981928445	1	0	0
DM8C01G16290	985.759	8.79581744314332e-05	1	1	0.463957891033277	RSEM	1	-0.554514526329108	RSEM	0.463957891033277	1	0	0	-0.554514526329108	1	0	0	3167.13	2.33793433461513e-05	1	0.48678515312494	1	0	0	-0.494341525390502	1	0	0	1117.51	4.87295559277018e-05	1	0.509034758342054	1	0	0	-0.437817849166085	1	0	0
DM8C01G16300	8.19832	0.0631649874178743	0	1	-0.802829825014803	RSEM	1	-2.98901044938414	RSEM	-0.802829825014803	1	0	0	-2.98901044938414	1	0	0	58.2943	0.0434525330872305	0	-0.696700362138809	1	0	0	-1.73981370830883	1	0	0	25.2597	0.0892431384412993	0	-0.878675557379025	1	0	0	-1.3852793098406	1	0	0
DM8C01G16310	0.821893	0.645490353620486	0	1	0.832670476724115	StringTie	1	-5.1412041862214	StringTie	-1.57896330017428	NA		NA	-2.97762967468264	NA		NA	7.57814	0.182557343752862	0	0.832670476724115	1	0	0	-5.1412041862214	1	0	0	46.9472	0.85623023769784	0	-0.137296994297263	1	0	0	-0.258890175307385	1	0	0
DM8C01G16320	0.116785	0.992717724139588	0	NA	NA	NA	NA	NA	NA	1.18616881031443	NA		NA	0.390182908509718	NA		NA	0	NA	0	NA	NA		NA	NA	NA		NA	0.557154	0.758592897901181	0	1.22193471467363	NA		NA	2.93246586149339	NA		NA
DM8C01G16330	0.167332	0.928875463227878	0	NA	NA	NA	NA	NA	NA	1.44902276813738	NA		NA	0.39017962605625	NA		NA	0	NA	0	NA	NA		NA	NA	NA		NA	0.604273	0.727935905408211	0	2.80367248442038	NA		NA	1.88270606505039	NA		NA
DM8C01G16340	1174.14	0.692348429211098	0	1	0.255591741166838	RSEM	1	0.00661118533950754	RSEM	0.255591741166838	1	0	0	0.00661118533950754	1	0	0	3912.98	0.73486799095529	0	0.247435199084093	1	0	0	0.025158706536053	1	0	0	1401.92	0.754343157602117	0	0.231309431877708	1	0	0	0.0552279936952567	1	0	0
DM8C01G16350	0	NA	0	NA	NA	NA	NA	NA	NA	NA	NA		NA	NA	NA		NA	0.465175	0.661587601296852	0	3.01327121025175	NA		NA	0.403570505895498	NA		NA	1.36957	0.499817235549312	0	-2.65107619646348	NA		NA	-3.88663294964018	NA		NA
DM8C01G16360	0	NA	0	NA	NA	NA	NA	NA	NA	NA	NA		NA	NA	NA		NA	0	NA	0	NA	NA		NA	NA	NA		NA	0	NA	0	NA	NA		NA	NA	NA		NA
DM8C01G16370	0.450744	0.840250393605634	0	NA	NA	NA	NA	NA	NA	2.03460993623759	NA		NA	1.86640827875158	NA		NA	2.25358	0.909686554654449	0	1.34347932095927	NA		NA	0.510670357980511	NA		NA	0.598162	0.757472406662716	0	1.52210479674357	NA		NA	-0.976303127066772	NA		NA
DM8C01G16380	13.2632	0.000296571642916618	1	1	0.315066782619943	RSEM	0.000272411649568408	-8.32022463908748	StringTie	0.315066782619943	1	0	0	-4.81413897060212	0.313308331434164	0	0	50.9964	2.88328056973254e-09	1	0.10046157223802	1	0	0	-8.32022463908748	0.000272411649568408	1	-1	17.6875	0.00341636192528448	1	0.0496940254946205	1	0	0	-3.35000437929354	0.465728753223587	0	0
DM8C01G16390	0	NA	0	NA	NA	NA	NA	NA	NA	NA	NA		NA	NA	NA		NA	0	NA	0	NA	NA		NA	NA	NA		NA	0	NA	0	NA	NA		NA	NA	NA		NA
DM8C01G16400	0	NA	0	NA	NA	NA	NA	NA	NA	NA	NA		NA	NA	NA		NA	0	NA	0	NA	NA		NA	NA	NA		NA	0	NA	0	NA	NA		NA	NA	NA		NA
DM8C01G16410	0	NA	0	NA	NA	NA	NA	NA	NA	NA	NA		NA	NA	NA		NA	0	NA	0	NA	NA		NA	NA	NA		NA	0	NA	0	NA	NA		NA	NA	NA		NA
DM8C01G16420	0	NA	0	NA	NA	NA	NA	NA	NA	NA	NA		NA	NA	NA		NA	0	NA	0	NA	NA		NA	NA	NA		NA	3.86227	0.785501345507019	0	-0.1470661289606	NA		NA	1.07508689393488	NA		NA
DM8C01G16430	0	NA	0	1	0.428556194210771	StringTie	1	1.32202470588111	StringTie	NA	NA		NA	NA	NA		NA	208.526	0.00272570580717327	1	0.428556194210771	1	0	0	1.32202470588111	1	0	0	0.667713	0.55011213789853	0	-0.164772801964556	NA		NA	3.53903225554027	NA		NA
DM8C01G16440	0	NA	0	NA	NA	NA	NA	NA	NA	NA	NA		NA	NA	NA		NA	0	NA	0	NA	NA		NA	NA	NA		NA	0	NA	0	NA	NA		NA	NA	NA		NA
DM8C01G16450	0	NA	0	NA	NA	NA	NA	NA	NA	NA	NA		NA	NA	NA		NA	0	NA	0	NA	NA		NA	NA	NA		NA	0	NA	0	NA	NA		NA	NA	NA		NA
DM8C01G16460	0	NA	0	NA	NA	NA	NA	NA	NA	NA	NA		NA	NA	NA		NA	0	NA	0	NA	NA		NA	NA	NA		NA	0.314139	0.934921749669536	0	0.0334444339205384	NA		NA	-0.968755277699076	NA		NA
DM8C01G16470	0	NA	0	NA	NA	NA	NA	NA	NA	NA	NA		NA	NA	NA		NA	0	NA	0	NA	NA		NA	NA	NA		NA	0	NA	0	NA	NA		NA	NA	NA		NA
DM8C01G16480	0	NA	0	NA	NA	NA	NA	NA	NA	NA	NA		NA	NA	NA		NA	0	NA	0	NA	NA		NA	NA	NA		NA	0.165433	0.931630915595535	0	1.46377664904006	NA		NA	0.457592783880555	NA		NA
DM8C01G16490	0	NA	0	NA	NA	NA	NA	NA	NA	NA	NA		NA	NA	NA		NA	0	NA	0	NA	NA		NA	NA	NA		NA	0	NA	0	NA	NA		NA	NA	NA		NA
DM8C01G16500	10.082	0.0196835787461355	0	1	-3.04337478506494	RSEM	1	0.643432917308511	RSEM	-3.04337478506494	1	0	0	0.643432917308511	1	0	0	36.9869	0.0152251023994	0	-3.15963077951591	1	0	0	0.799261691693364	1	0	0	12.7184	0.0077712360078762	1	-2.3784058270516	1	0	0	1.09401644216758	1	0	0
DM8C01G16510	856.602	0.0592788885515544	0	1	0.467681984499097	RSEM	1	0.350116238792676	RSEM	0.467681984499097	1	0	0	0.350116238792676	1	0	0	3008.32	0.0373704655400429	0	0.47190988052829	1	0	0	0.399186643184585	1	0	0	1091.32	0.0273309283009653	0	0.476903450256884	1	0	0	0.464194608702223	1	0	0
DM8C01G16520	397.165	5.80925629095403e-06	1	1	1.31581483878279	RSEM	1	1.27388989893258	RSEM	1.31581483878279	1	0	0	1.27388989893258	1	0	0	1288.5	8.8451889546132e-07	1	1.3272920515935	1	0	0	1.25825639912944	1	0	0	467.994	0.000118745124892883	1	0.986862878407097	1	0	0	0.865075594612866	1	0	0
DM8C01G16530	0.684893	0.536334217000961	0	1	1.42400144432135	StringTie	0.0207773562580981	-6.60410535848107	StringTie	3.54960150789794	NA		NA	0.390164765966236	NA		NA	27.5762	1.03737950385517e-06	1	1.42400144432135	1	0	0	-6.60410535848107	0.0207773562580981	0	0	0.712729	0.674906403690799	0	1.83346964061881	NA		NA	-0.992619329234723	NA		NA
DM8C01G16540	0	NA	0	NA	NA	NA	NA	NA	NA	NA	NA		NA	NA	NA		NA	0	NA	0	NA	NA		NA	NA	NA		NA	0	NA	0	NA	NA		NA	NA	NA		NA
DM8C01G16550	0	NA	0	NA	NA	NA	NA	NA	NA	NA	NA		NA	NA	NA		NA	0	NA	0	NA	NA		NA	NA	NA		NA	0	NA	0	NA	NA		NA	NA	NA		NA
DM8C01G16560	0	NA	0	1	0.461093558634053	StringTie	0.845587987957696	-2.96616779834767	StringTie	NA	NA		NA	NA	NA		NA	37.8585	0.0239373367742592	0	0.461093558634053	1	0	0	-2.96616779834767	0.845587987957696	0	0	0.31418	0.934889882341952	0	0.0391190569991018	NA		NA	-0.966363405766767	NA		NA
DM8C01G16570	0	NA	0	NA	NA	NA	NA	NA	NA	NA	NA		NA	NA	NA		NA	0	NA	0	NA	NA		NA	NA	NA		NA	0	NA	0	NA	NA		NA	NA	NA		NA
DM8C01G16580	0.167332	0.928875463227878	0	1	0.550985841124946	StringTie	0.00269868452410923	-7.6045759655879	StringTie	1.44902276813738	NA		NA	0.39017962605625	NA		NA	36.9345	5.24423344265156e-07	1	0.550985841124946	1	0	0	-7.6045759655879	0.00269868452410923	1	-1	22.8164	0.0139030533253861	0	0.976688412119492	1	0	0	-1.54976045771975	1	0	0
DM8C01G16590	671.335	0.00854493234962534	1	1	0.294581288557026	RSEM	1	-0.467547708585852	RSEM	0.294581288557026	1	0	0	-0.467547708585852	1	0	0	2524.73	0.0011218788067866	1	0.260834857117477	1	0	0	-0.465339864280077	1	0	0	946.649	0.00285711347166145	1	0.270007589961535	1	0	0	-0.390517037007369	1	0	0
DM8C01G16600	0	NA	0	NA	NA	NA	NA	NA	NA	NA	NA		NA	NA	NA		NA	2.6581	0.975268641673909	0	0.801253948366132	NA		NA	0.741133820955327	NA		NA	0	NA	0	NA	NA		NA	NA	NA		NA
DM8C01G16610	271.237	0.264475436026736	0	1	0.269545434779681	RSEM	1	-0.103011822802054	RSEM	0.269545434779681	1	0	0	-0.103011822802054	1	0	0	936.294	0.235363941570262	0	0.202623995048041	1	0	0	-0.0885467147831723	1	0	0	342.246	0.309755718594852	0	0.212274192937148	1	0	0	-0.110479144225672	1	0	0
DM8C01G16620	341.243	0.0951806061008239	0	1	0.337697944673676	RSEM	1	-0.146661638027371	RSEM	0.337697944673676	1	0	0	-0.146661638027371	1	0	0	1200.23	0.0211812318359242	0	0.366359144889256	1	0	0	-0.123385862874841	1	0	0	460.928	0.0646803976300346	0	0.365978739280936	1	0	0	-0.0756869562205578	1	0	0
DM8C01G16630	125.192	0.966191682802396	0	1	-0.100090142229539	RSEM	1	-0.0659015995923358	RSEM	-0.100090142229539	1	0	0	-0.0659015995923358	1	0	0	416.044	0.86862693339359	0	-0.0753422023677194	1	0	0	0.110826977281136	1	0	0	148.141	0.875908577005544	0	-0.117208847790699	1	0	0	0.0697757016113514	1	0	0
DM8C01G16640	428.468	0.348104060454202	0	1	0.28758580837381	RSEM	1	0.216063089352614	RSEM	0.28758580837381	1	0	0	0.216063089352614	1	0	0	2429.91	0.199890090672722	0	0.310950656449156	1	0	0	0.258491213225812	1	0	0	891.576	0.381474954132803	0	0.256544785764872	1	0	0	0.19757474980933	1	0	0
DM8C01G16650	266.786	0.000807981152983985	1	1	0.878198260697058	RSEM	1	0.574506450383038	RSEM	0.878198260697058	1	0	0	0.574506450383038	1	0	0	983.914	0.000384321144285664	1	0.743624212679784	1	0	0	0.457429560035002	1	0	0	364.957	0.00467480408710219	1	0.70792373634256	1	0	0	0.459890824925279	1	0	0
DM8C01G16660	1025.98	0.00379123779430748	1	1	-0.364666001571692	RSEM	1	-0.825806310860053	RSEM	-0.364666001571692	1	0	0	-0.825806310860053	1	0	0	3783.53	0.00738268236288875	1	-0.35530206774583	1	0	0	-0.740991164825291	1	0	0	1422.94	0.00597088272360999	1	-0.382189826330721	1	0	0	-0.742105273743932	1	0	0
DM8C01G16670	0	NA	0	NA	NA	NA	NA	NA	NA	NA	NA		NA	NA	NA		NA	0	NA	0	NA	NA		NA	NA	NA		NA	0	NA	0	NA	NA		NA	NA	NA		NA
DM8C01G16680	4.41233	0.2804358895578	0	1	1.91535122572005	StringTie	1	-0.119072904626618	StringTie	1.6202213103394	NA		NA	-0.607460710986854	NA		NA	14.0144	0.161414017628242	0	1.91535122572005	1	0	0	-0.119072904626618	1	0	0	4.44691	0.333372877413219	0	1.34888697077447	NA		NA	-0.772972294067338	NA		NA
DM8C01G16690	0	NA	0	NA	NA	NA	NA	NA	NA	NA	NA		NA	NA	NA		NA	0	NA	0	NA	NA		NA	NA	NA		NA	0	NA	0	NA	NA		NA	NA	NA		NA
DM8C01G16700	0	NA	0	NA	NA	NA	NA	NA	NA	NA	NA		NA	NA	NA		NA	0	NA	0	NA	NA		NA	NA	NA		NA	0	NA	0	NA	NA		NA	NA	NA		NA
DM8C01G16710	0	NA	0	NA	NA	NA	NA	NA	NA	NA	NA		NA	NA	NA		NA	0	NA	0	NA	NA		NA	NA	NA		NA	0	NA	0	NA	NA		NA	NA	NA		NA
DM8C01G16720	0	NA	0	1	1.35772099159133	StringTie	1	-3.42635403390569	StringTie	NA	NA		NA	NA	NA		NA	2.95021	0.392855505032457	0	1.35772099159133	1	0	0	-3.42635403390569	1	0	0	1.90799	0.354032130562878	0	1.51387075799118	NA		NA	-2.6580029437954	NA		NA
DM8C01G16730	0	NA	0	NA	NA	NA	NA	NA	NA	NA	NA		NA	NA	NA		NA	0	NA	0	NA	NA		NA	NA	NA		NA	0.398273	0.701709438680415	0	2.79982962041425	NA		NA	0.457576099590358	NA		NA
DM8C01G16740	0	NA	0	NA	NA	NA	NA	NA	NA	NA	NA		NA	NA	NA		NA	0	NA	0	NA	NA		NA	NA	NA		NA	0	NA	0	NA	NA		NA	NA	NA		NA
DM8C01G16750	0	NA	0	NA	NA	NA	NA	NA	NA	NA	NA		NA	NA	NA		NA	0	NA	0	NA	NA		NA	NA	NA		NA	0	NA	0	NA	NA		NA	NA	NA		NA
DM8C01G16760	0	NA	0	NA	NA	NA	NA	NA	NA	NA	NA		NA	NA	NA		NA	0	NA	0	NA	NA		NA	NA	NA		NA	0	NA	0	NA	NA		NA	NA	NA		NA
DM8C01G16770	0.199982	0.835615257907488	0	NA	NA	NA	NA	NA	NA	-0.185453674283862	NA		NA	1.81575877443535	NA		NA	0	NA	0	NA	NA		NA	NA	NA		NA	0.398202	0.70175346883615	0	2.79957314283252	NA		NA	0.457576102793186	NA		NA
DM8C01G16780	0	NA	0	NA	NA	NA	NA	NA	NA	NA	NA		NA	NA	NA		NA	0	NA	0	NA	NA		NA	NA	NA		NA	0	NA	0	NA	NA		NA	NA	NA		NA
DM8C01G16790	0	NA	0	NA	NA	NA	NA	NA	NA	NA	NA		NA	NA	NA		NA	0	NA	0	NA	NA		NA	NA	NA		NA	0	NA	0	NA	NA		NA	NA	NA		NA
DM8C01G16800	415.459	0.021066645793964	0	1	-0.148650906303403	RSEM	1	0.391030229225963	RSEM	-0.148650906303403	1	0	0	0.391030229225963	1	0	0	2006.6	0.000832850055608901	1	-0.0549840981862671	1	0	0	0.510435841760265	1	0	0	818.106	0.00325065229758513	1	-0.0525958173309551	1	0	0	0.504035632337652	1	0	0
DM8C01G16810	0	NA	0	NA	NA	NA	NA	NA	NA	NA	NA		NA	NA	NA		NA	0	NA	0	NA	NA		NA	NA	NA		NA	0.148756	0.93360249274553	0	-1.58817538085006	NA		NA	-0.965827938553118	NA		NA
DM8C01G16820	1645.88	0.500369421060927	0	1	0.166718630032861	RSEM	1	-0.0790088801124101	RSEM	0.166718630032861	1	0	0	-0.0790088801124101	1	0	0	5625.55	0.457716438549596	0	0.172541309308483	1	0	0	-0.0691348428061318	1	0	0	2007.92	0.453740012546649	0	0.191712093352941	1	0	0	-0.0523020048152871	1	0	0
DM8C01G16830	0.85037	0.674374894699054	0	1	1.63647674003579	StringTie	1	-3.42579438341998	StringTie	0.588164600470229	NA		NA	-2.14785785983669	NA		NA	3.40258	0.325732242732378	0	1.63647674003579	1	0	0	-3.42579438341998	1	0	0	0.165433	0.931630915595534	0	1.46377664904006	NA		NA	0.457592783880555	NA		NA
DM8C01G16840	750.695	0.260256227715543	0	1	0.369557872692101	RSEM	1	0.45396800389109	RSEM	0.369557872692101	1	0	0	0.45396800389109	1	0	0	3018.95	0.277980653836581	0	0.270562575793901	1	0	0	0.421146600790616	1	0	0	1097.3	0.223822676235273	0	0.265000548224796	1	0	0	0.440327376384628	1	0	0
DM8C01G16850	0	NA	0	NA	NA	NA	NA	NA	NA	NA	NA		NA	NA	NA		NA	0	NA	0	NA	NA		NA	NA	NA		NA	0	NA	0	NA	NA		NA	NA	NA		NA
DM8C01G16860	2.17971	0.126924113434648	0	1	-0.353841881479415	StringTie	0.118273327316292	-4.13492457874394	StringTie	-3.07115652775478	NA		NA	-4.6790760649998	NA		NA	26.6071	0.00171131010240717	1	-0.353841881479415	1	0	0	-4.13492457874394	0.118273327316292	0	0	10.7636	0.00784766563830067	1	-0.6262029173188	1	0	0	-3.94074239730826	0.441051167628721	0	0
DM8C01G16870	0.454306	0.657742383695309	0	1	-0.600753154245065	StringTie	1	-1.81895299400572	StringTie	-3.14752748235983	NA		NA	-2.57189157333079	NA		NA	27.955	0.327426347974457	0	-0.600753154245065	1	0	0	-1.81895299400572	1	0	0	1.56201	0.22942581763395	0	-3.46566642696566	NA		NA	-4.20093470066211	NA		NA
DM8C01G16880	4.08015	0.177767537306286	0	1	0.204912865742433	StringTie	1	-2.26676401662158	StringTie	0.22609701752809	NA		NA	-3.16227910057471	NA		NA	23.3854	0.0502547046476679	0	0.204912865742433	1	0	0	-2.26676401662158	1	0	0	8.28975	0.0735301655991577	0	-0.014322877780271	1	0	0	-2.65457092398195	1	0	0
DM8C01G16890	0	NA	0	NA	NA	NA	NA	NA	NA	NA	NA		NA	NA	NA		NA	0	NA	0	NA	NA		NA	NA	NA		NA	0	NA	0	NA	NA		NA	NA	NA		NA
DM8C01G16900	0	NA	0	NA	NA	NA	NA	NA	NA	NA	NA		NA	NA	NA		NA	0	NA	0	NA	NA		NA	NA	NA		NA	0	NA	0	NA	NA		NA	NA	NA		NA
DM8C01G16910	0	NA	0	NA	NA	NA	NA	NA	NA	NA	NA		NA	NA	NA		NA	0	NA	0	NA	NA		NA	NA	NA		NA	0	NA	0	NA	NA		NA	NA	NA		NA
DM8C01G16920	0	NA	0	NA	NA	NA	NA	NA	NA	NA	NA		NA	NA	NA		NA	0	NA	0	NA	NA		NA	NA	NA		NA	0	NA	0	NA	NA		NA	NA	NA		NA
DM8C01G16930	31.4691	0.630626414925572	0	1	-0.426297424867467	RSEM	1	-0.607467949896043	RSEM	-0.426297424867467	1	0	0	-0.607467949896043	1	0	0	246.422	0.800667661232058	0	-0.250219831899449	1	0	0	-0.057847209856643	1	0	0	82.5194	0.850887266458618	0	-0.205938433862872	1	0	0	-0.220070995231837	1	0	0
DM8C01G16940	11.149	0.995684418110843	0	1	0.00509262539570251	RSEM	1	0.0801151396361119	RSEM	0.00509262539570251	1	0	0	0.0801151396361119	1	0	0	60.0278	0.902823854650417	0	-0.252320273718817	1	0	0	0.0281403012470194	1	0	0	25.2125	0.599515898397642	0	-0.646259068721663	1	0	0	-0.51812578261807	1	0	0
DM8C01G16950	0	NA	0	NA	NA	NA	NA	NA	NA	NA	NA		NA	NA	NA		NA	0	NA	0	NA	NA		NA	NA	NA		NA	1.96476	0.667743878277262	0	2.79835924399568	NA		NA	2.59994638061518	NA		NA
DM8C01G16960	252.563	0.437961693794639	0	1	0.364858016525314	RSEM	1	0.270630164495925	RSEM	0.364858016525314	1	0	0	0.270630164495925	1	0	0	1062.16	0.365900051863417	0	0.367210541411297	1	0	0	0.1761924969733	1	0	0	402.034	0.287153554522141	0	0.393075001959646	1	0	0	0.192682801446949	1	0	0
DM8C01G16970	0	NA	0	NA	NA	NA	NA	NA	NA	NA	NA		NA	NA	NA		NA	0	NA	0	NA	NA		NA	NA	NA		NA	0	NA	0	NA	NA		NA	NA	NA		NA
DM8C01G16980	0	NA	0	NA	NA	NA	NA	NA	NA	NA	NA		NA	NA	NA		NA	0	NA	0	NA	NA		NA	NA	NA		NA	0	NA	0	NA	NA		NA	NA	NA		NA
DM8C01G16990	0	NA	0	NA	NA	NA	NA	NA	NA	NA	NA		NA	NA	NA		NA	0	NA	0	NA	NA		NA	NA	NA		NA	0	NA	0	NA	NA		NA	NA	NA		NA
DM8C01G17000	2377.33	9.68364560695033e-05	1	1	-0.19607107792231	RSEM	1	0.561331211922769	RSEM	-0.19607107792231	1	0	0	0.561331211922769	1	0	0	10251.9	8.20526644722929e-06	1	-0.120108222229417	1	0	0	0.598946207293133	1	0	0	3939.04	1.35003904848834e-05	1	-0.0856730391968702	1	0	0	0.615543330171771	1	0	0
DM8C01G17010	41.193	0.0107813060300781	0	1	-0.587850195046829	RSEM	0.135945126131887	-2.13815425778803	kallisto	-0.587850195046829	1	0	0	-1.97843426415858	1	0	0	143.872	0.000365209248343864	1	-0.40572465777674	1	0	0	-2.09187139073642	0.385955331160612	0	0	73.5649	3.01607489536884e-06	1	-0.54311130170157	1	0	0	-2.13815425778803	0.135945126131887	0	0
DM8C01G17020	0	NA	0	NA	NA	NA	NA	NA	NA	NA	NA		NA	NA	NA		NA	0.66688	0.773687015633247	0	2.02619315261552	NA		NA	2.89456574662505	NA		NA	0	NA	0	NA	NA		NA	NA	NA		NA
DM8C01G17030	0.350355	0.726472320023608	0	1	1.35697437424778	StringTie	1	-0.920236241418213	StringTie	2.60162571829176	NA		NA	0.390165232643328	NA		NA	3.13654	0.642663454420432	0	1.35697437424778	1	0	0	-0.920236241418213	1	0	0	0.595024	0.600223644433852	0	-3.54419486562407	NA		NA	-2.92184742332713	NA		NA
DM8C01G17040	4.58528	0.822503282718545	0	1	-0.00273505395193549	StringTie	1	-0.256702584994174	StringTie	-0.0476275919657642	NA		NA	-0.836985553066469	NA		NA	57.4645	0.873746310307487	0	-0.00273505395193549	1	0	0	-0.256702584994174	1	0	0	7.48581	0.880735550590309	0	-0.42958242985187	1	0	0	0.181827961075337	1	0	0
DM8C01G17050	0.333728	0.733530686240896	0	1	-2.70126787969889	StringTie	1	-1.69113269514016	StringTie	-2.69187344304248	NA		NA	-2.11623753401344	NA		NA	3.83525	0.517118419895088	0	-2.70126787969889	1	0	0	-1.69113269514016	1	0	0	2.0605	0.775326063426425	0	-1.14864660929377	NA		NA	-1.49083745306728	NA		NA
DM8C01G17060	0.91464	0.560353787307403	0	1	-2.79272669561161	StringTie	1	0.0433657198716764	StringTie	1.19163406251039	NA		NA	3.77354307933595	NA		NA	7.22951	0.502665439637274	0	-2.79272669561161	1	0	0	0.0433657198716764	1	0	0	3.56193	0.391688121336285	0	-2.96753306586907	NA		NA	-0.441286039609942	NA		NA
DM8C01G17070	0.701706	0.739550736784645	0	NA	NA	NA	NA	NA	NA	-2.58198812892817	NA		NA	0.366812295587147	NA		NA	2.81941	0.560114323241216	0	-4.55265876288828	NA		NA	0.420771161035803	NA		NA	1.02177	0.914961449311386	0	-1.54623214505107	NA		NA	-0.147789958988095	NA		NA
DM8C01G17080	0.268423	0.946775705064035	0	1	0.22202793389849	StringTie	1	1.73927397782108	StringTie	-0.246691974453655	NA		NA	-1.03751475503745	NA		NA	3.318	0.86475052407508	0	0.22202793389849	1	0	0	1.73927397782108	1	0	0	1.93133	0.548120612526315	0	1.21739997433468	NA		NA	3.21437764470478	NA		NA
DM8C01G17090	0	NA	0	NA	NA	NA	NA	NA	NA	NA	NA		NA	NA	NA		NA	0	NA	0	NA	NA		NA	NA	NA		NA	0	NA	0	NA	NA		NA	NA	NA		NA
DM8C01G17100	1.72244	0.916585254435502	0	1	-1.83477933717026	StringTie	1	-1.54422508097093	StringTie	-0.759830166206034	NA		NA	-1.05132988755713	NA		NA	6.72284	0.710311054244432	0	-1.83477933717026	1	0	0	-1.54422508097093	1	0	0	1.61004	0.430728179385816	0	-1.20463494477751	NA		NA	-3.8224775980562	NA		NA
DM8C01G17110	0.151435	0.927628649957646	0	NA	NA	NA	NA	NA	NA	-1.60785086924955	NA		NA	-1.03221496022051	NA		NA	0.30134	0.75488197943329	0	-2.55740658525014	NA		NA	-1.97504134575689	NA		NA	0.148756	0.93360249274553	0	-1.58817538085006	NA		NA	-0.965827938553118	NA		NA
DM8C01G17120	0	NA	0	NA	NA	NA	NA	NA	NA	NA	NA		NA	NA	NA		NA	1.21054	0.439629947256174	0	-0.178804527504291	NA		NA	4.37991781743664	NA		NA	2.99932	0.814963105429768	0	-0.920815406856778	NA		NA	0.130858716662019	NA		NA
DM8C01G17130	0	NA	0	NA	NA	NA	NA	NA	NA	NA	NA		NA	NA	NA		NA	0	NA	0	NA	NA		NA	NA	NA		NA	0.626088	0.746914107182315	0	-1.56987358731375	NA		NA	-2.55315858880096	NA		NA
DM8C01G17140	0	NA	0	NA	NA	NA	NA	NA	NA	NA	NA		NA	NA	NA		NA	0	NA	0	NA	NA		NA	NA	NA		NA	0	NA	0	NA	NA		NA	NA	NA		NA
DM8C01G17150	0	NA	0	NA	NA	NA	NA	NA	NA	NA	NA		NA	NA	NA		NA	0.672139	0.588670402728498	0	3.51857487421832	NA		NA	0.403564195791672	NA		NA	0.387385	0.861109061719162	0	1.47808832392832	NA		NA	1.92746411891058	NA		NA
DM8C01G17160	0	NA	0	NA	NA	NA	NA	NA	NA	NA	NA		NA	NA	NA		NA	0.830808	0.532095588535714	0	-4.01119985400147	NA		NA	-3.42883461450822	NA		NA	0	NA	0	NA	NA		NA	NA	NA		NA
DM8C01G17170	1.50354	0.669453442434454	0	1	-3.00478660569075	StringTie	1	-2.23714204569111	StringTie	-2.14991316161175	NA		NA	-2.38915713565548	NA		NA	3.81688	0.655781307209699	0	-3.00478660569075	1	0	0	-2.23714204569111	1	0	0	2.8216	0.401846757963787	0	-3.00708052921358	NA		NA	-1.68282743643389	NA		NA
DM8C01G17180	0.88666	0.612399823999181	0	1	-5.87451659273105	StringTie	1	-5.29214907039847	StringTie	-1.44582986788673	NA		NA	-3.091454777205	NA		NA	3.01765	0.184804060987169	0	-5.87451659273105	1	0	0	-5.29214907039847	1	0	0	1.24742	0.266430627134615	0	-4.60871885720576	NA		NA	-3.98636831161848	NA		NA
DM8C01G17190	0	NA	0	NA	NA	NA	NA	NA	NA	NA	NA		NA	NA	NA		NA	0	NA	0	NA	NA		NA	NA	NA		NA	0	NA	0	NA	NA		NA	NA	NA		NA
DM8C01G17200	0	NA	0	NA	NA	NA	NA	NA	NA	NA	NA		NA	NA	NA		NA	0	NA	0	NA	NA		NA	NA	NA		NA	0	NA	0	NA	NA		NA	NA	NA		NA
DM8C01G17210	4.74364	0.0398297777657058	0	1	0.119932620820346	StringTie	0.723906333584464	-3.6367652493268	kallisto	0.443980486964305	NA		NA	-4.71939153663761	NA		NA	28.4631	0.0426313495051769	0	0.119932620820346	1	0	0	-3.18206565630939	0.812891029627058	0	0	11.87	0.0115592205566703	0	0.261898012316065	1	0	0	-3.6367652493268	0.723906333584464	0	0
DM8C01G17220	0	NA	0	NA	NA	NA	NA	NA	NA	NA	NA		NA	NA	NA		NA	0	NA	0	NA	NA		NA	NA	NA		NA	0	NA	0	NA	NA		NA	NA	NA		NA
DM8C01G17230	0	NA	0	NA	NA	NA	NA	NA	NA	NA	NA		NA	NA	NA		NA	0	NA	0	NA	NA		NA	NA	NA		NA	0	NA	0	NA	NA		NA	NA	NA		NA
DM8C01G17240	0	NA	0	NA	NA	NA	NA	NA	NA	NA	NA		NA	NA	NA		NA	0	NA	0	NA	NA		NA	NA	NA		NA	0.116714	0.993337532116619	0	1.20884469656419	NA		NA	0.457595967406032	NA		NA
DM8C01G17250	512.748	0.564711910314981	0	1	-0.243922735911839	RSEM	1	0.00357174691815541	RSEM	-0.243922735911839	1	0	0	0.00357174691815541	1	0	0	2090.99	0.775522697435683	0	-0.145968982628271	1	0	0	0.0080061312274149	1	0	0	781.789	0.781740344164026	0	-0.151911195040596	1	0	0	-0.0231597760095494	1	0	0
DM8C01G17260	1871.94	0.0658436815785786	0	1	0.494319398092316	RSEM	1	0.214180351081807	RSEM	0.494319398092316	1	0	0	0.214180351081807	1	0	0	5958.97	0.059297430150977	0	0.500460495479022	1	0	0	0.209460388670597	1	0	0	1981.38	0.0517986050509364	0	0.524291539104383	1	0	0	0.251712953498234	1	0	0
DM8C01G17270	0	NA	0	NA	NA	NA	NA	NA	NA	NA	NA		NA	NA	NA		NA	0	NA	0	NA	NA		NA	NA	NA		NA	0	NA	0	NA	NA		NA	NA	NA		NA
DM8C01G17280	0	NA	0	NA	NA	NA	NA	NA	NA	NA	NA		NA	NA	NA		NA	0	NA	0	NA	NA		NA	NA	NA		NA	0	NA	0	NA	NA		NA	NA	NA		NA
DM8C01G17290	1010.86	8.77862062998377e-08	1	1	-0.558640901391829	RSEM	1	-1.17751464964234	RSEM	-0.558640901391829	1	0	0	-1.17751464964234	1	0	0	3628.89	6.87055528020037e-11	1	-0.606066907397165	1	0	0	-1.16918525421723	1	0	0	1344.22	2.45585659740482e-09	1	-0.623527265869178	1	0	0	-1.15249662493431	1	0	0
DM8C01G17300	80.6189	0.000737665902026549	1	1	1.40230975070035	RSEM	1	1.33259116571878	RSEM	1.40230975070035	1	0	0	1.33259116571878	1	0	0	329.92	0.000430244258577345	1	1.08273008494752	1	0	0	0.950737944478917	1	0	0	123.508	0.00258052999494867	1	1.13130837442119	1	0	0	0.884251807377405	1	0	0
DM8C01G17310	0	NA	0	NA	NA	NA	NA	NA	NA	NA	NA		NA	NA	NA		NA	0	NA	0	NA	NA		NA	NA	NA		NA	0.116714	0.993337532116619	0	1.20884469656419	NA		NA	0.457595967406032	NA		NA
DM8C01G17320	0	NA	0	NA	NA	NA	NA	NA	NA	NA	NA		NA	NA	NA		NA	0	NA	0	NA	NA		NA	NA	NA		NA	0	NA	0	NA	NA		NA	NA	NA		NA
DM8C01G17330	8.347	0.156224550450612	0	1	2.0405562006367	RSEM	1	0.577389913326837	RSEM	2.0405562006367	1	0	0	0.577389913326837	1	0	0	32.8426	0.2953878721887	0	2.35855198690603	1	0	0	1.15516527216692	1	0	0	11.6056	0.202196364535	0	1.71870919534035	1	0	0	0.582643558731501	1	0	0
DM8C01G17340	0.23357	0.823317997623682	0	NA	NA	NA	NA	NA	NA	2.02488527134644	NA		NA	0.390172434831559	NA		NA	0	NA	0	NA	NA		NA	NA	NA		NA	0	NA	0	NA	NA		NA	NA	NA		NA
DM8C01G17350	0	NA	0	NA	NA	NA	NA	NA	NA	NA	NA		NA	NA	NA		NA	0	NA	0	NA	NA		NA	NA	NA		NA	0.825079	0.58096905725876	0	2.81988387978588	NA		NA	2.88081006276853	NA		NA
DM8C01G17360	1052.39	0.350604715734757	0	1	0.22753465208874	RSEM	1	0.317048774964001	RSEM	0.22753465208874	1	0	0	0.317048774964001	1	0	0	3646.73	0.152262272646723	0	0.259225865549108	1	0	0	0.371318431826963	1	0	0	1302.05	0.214548022970342	0	0.223858877666007	1	0	0	0.36070160128993	1	0	0
DM8C01G17370	1499.5	1.11028424981285e-13	1	1	1.26750481267996	RSEM	0.0654284924948562	1.4548283047781	StringTie	1.26750481267996	1	0	0	1.39548719935045	0.479749828084821	0	0	5088.8	2.37481513231703e-20	1	1.27861148812318	1	0	0	1.4548283047781	0.0654284924948562	0	0	1701.41	6.64880742854195e-15	1	1.28077056940606	1	0	0	1.46394537175045	0.206908009486326	0	0
DM8C01G17380	1310.38	9.10058417418425e-07	1	1	-0.427044086656117	RSEM	1	0.437716946501912	RSEM	-0.427044086656117	1	0	0	0.437716946501912	1	0	0	4632.03	4.3847593247851e-11	1	-0.43018637282349	1	0	0	0.478820209461	1	0	0	1689.05	4.20873269689223e-09	1	-0.449289188161463	1	0	0	0.526026751706125	1	0	0
DM8C01G17390	0	NA	0	NA	NA	NA	NA	NA	NA	NA	NA		NA	NA	NA		NA	0	NA	0	NA	NA		NA	NA	NA		NA	0	NA	0	NA	NA		NA	NA	NA		NA
DM8C01G17400	0	NA	0	NA	NA	NA	NA	NA	NA	NA	NA		NA	NA	NA		NA	0	NA	0	NA	NA		NA	NA	NA		NA	0	NA	0	NA	NA		NA	NA	NA		NA
DM8C01G17410	0	NA	0	NA	NA	NA	NA	NA	NA	NA	NA		NA	NA	NA		NA	0	NA	0	NA	NA		NA	NA	NA		NA	0	NA	0	NA	NA		NA	NA	NA		NA
DM8C01G17420	0	NA	0	NA	NA	NA	NA	NA	NA	NA	NA		NA	NA	NA		NA	0	NA	0	NA	NA		NA	NA	NA		NA	0	NA	0	NA	NA		NA	NA	NA		NA
DM8C01G17430	0	NA	0	NA	NA	NA	NA	NA	NA	NA	NA		NA	NA	NA		NA	0	NA	0	NA	NA		NA	NA	NA		NA	0.116714	0.993337532116619	0	1.20884469656419	NA		NA	0.457595967406032	NA		NA
DM8C01G17440	0	NA	0	NA	NA	NA	NA	NA	NA	NA	NA		NA	NA	NA		NA	0	NA	0	NA	NA		NA	NA	NA		NA	2.99433	0.226893144990761	0	-2.73892636088601	NA		NA	-3.53121395845845	NA		NA
DM8C01G17450	0	NA	0	NA	NA	NA	NA	NA	NA	NA	NA		NA	NA	NA		NA	0	NA	0	NA	NA		NA	NA	NA		NA	0	NA	0	NA	NA		NA	NA	NA		NA
DM8C01G17460	0.516045	0.641379491197634	0	NA	NA	NA	NA	NA	NA	3.14623562767555	NA		NA	0.390158431693091	NA		NA	1.66704	0.417690126698667	0	4.84151261441344	NA		NA	0.403547675281152	NA		NA	0.513599	0.64288770285539	0	3.16869758706665	NA		NA	0.457571493260871	NA		NA
[truncated: 42,633 more rows]

## Sheet: significant
Additional Data Set 7: Differential gene expression results from DESeq2 (stolon samples) using RSEM, kallisto, and StringTie quantification methods.
[truncated: 12,912 more rows]
